# Supplementary material for: A Graph-Based Algorithm for Computing Matrix Elements of Arbitrary Operators between Configuration State Functions
Source: J Phys Chem A. 2026 Feb 18;130(9):1924–32. doi: 10.1021/acs.jpca.5c08310 (PMC12969370; doi:10.1021/acs.jpca.5c08310)
Supplement: Supplementary file 2 [file jp5c08310_si_002.zip]

Archive with 19 entries (19 files):
- determinant_based.py
- graph_based.py
- list_15,15,2_2.txt
- list_15,15,2_8.txt
- list_16,16,3_2.txt
- list_16,16,3_8.txt
- list_20,20,1_2.txt
- list_20,20,1_8.txt
- list_21,21,6_2.txt
- list_21,21,6_8.txt
- list_25,25,2_2.txt
- list_25,25,2_8.txt
- list_28,28,1_2.txt
- list_28,28,1_8.txt
- list_34,34,5_2.txt
- list_34,34,5_8.txt
- list_35,35,4_2.txt
- list_35,35,4_8.txt
- README.txt
