# Supplementary material for: A Graph-Based Algorithm for Computing Matrix Elements of Arbitrary Operators between Configuration State Functions
Source: J Phys Chem A. 2026 Feb 18;130(9):1924–32. doi: 10.1021/acs.jpca.5c08310 (PMC12969370; doi:10.1021/acs.jpca.5c08310)
Supplement: Supplementary file 2 [file jp5c08310_si_002.zip › determinant_based.py]

#! /usr/bin/env python3

# Copyright 2025, Ignacio Fdez. Galván
# Published under CC BY-NC 4.0 (https://creativecommons.org/licenses/by-nc/4.0/deed.en)

import numpy as np
import sympy as sp
import more_itertools
import re
import sys


occ = {'0': 0, 'u': 1, 'd': 1, 'a': 1, 'b': 1, '2': 2}

step = {'0': 0, 'u': 1, 'd': -1, 'a': 1, 'b': -1, '2': 0}


def set_symbolic(val):
  global __R__, __sqrt__
  if val:
    __R__ = sp.Rational
    __sqrt__ = sp.sqrt
  else:
    __R__ = np.divide
    __sqrt__ = np.sqrt

set_symbolic(False)


'''
An operator defined as a sequence of elementary operators, separated by spaces.
Each elementary operator has the format [ac]\d+[ab]:
  a: annihilation   \d+ orbital index    a: alpha
  c: creation                            b: beta
The orbital index is 1-based.
The operators are applied from right to left.
'''
class operator:

  def __init__(self, string):
    self.op = []
    for o in string.split()[::-1]:
      try:
        a, i, s = re.match(r'([ac])(\d+)([ab])', o).groups()
        i = int(i)-1
        if i < 0:
          raise ValueError('Invalid orbital index')
        self.op.append((a, s, i))
      except AttributeError:
        raise ValueError('Bad operator format: (a/c)n(a/b)')
    if len(self.op) == 0:
      self.max_k = 0
      self.min_k = 0
      self.N = np.zeros(1, dtype=int)
      self.M = np.zeros(1, dtype=float)
      return
    self.max_k = max([o[2] for o in self.op])
    self.N = np.zeros(self.max_k+1, dtype=int)
    self.M = np.zeros(self.max_k+1, dtype=float)
    self.min_k = min([o[2] for o in self.op])
    for o in self.op:
      self.N[o[2]:] += 1
      if (o[0] == 'a' and o[1] == 'a') or (o[0] == 'c' and o[1] == 'b'):
        self.M[o[2]:] -= 1/2
      elif (o[0] == 'a' and o[1] == 'b') or (o[0] == 'c' and o[1] == 'a'):
        self.M[o[2]:] += 1/2


'''
Weights from Clebsch-Gordan coefficients.
  b: intermediate 2*S
  x: intermediate 2*M
  t: CSF level (0, u, d, 2)
  p: determinant level (0, a, b, 2)
'''
def C(b, x, t, p):
  if t == '0':
    if p != '0':
      return 0
    return 1
  elif t == '2':
    if p != '2':
      return 0
    if b%2 == 0:
      return 1
    else:
      return -1
  elif t == 'u':
    if p == 'a':
      return __sqrt__(__R__(b+x,2*b))
    elif p == 'b':
      return __sqrt__(__R__(b-x,2*b))
    else:
      return 0
  elif t == 'd':
    if p == 'a':
      if b%2 == 0:
        return -__sqrt__(__R__(b-x+2,2*(b+2)))
      else:
        return __sqrt__(__R__(b-x+2,2*(b+2)))
    elif p == 'b':
      if b%2 == 0:
        return __sqrt__(__R__(b+x+2,2*(b+2)))
      else:
        return -__sqrt__(__R__(b+x+2,2*(b+2)))
    else:
      return 0
  else:
    raise ValueError('Invalid CSF step')


'''
Iterator to return all determinants in a CSF.
'''
class determinant_iterator:
  def __init__(self, csf_string, M):
    self.csf = csf_string
    num_u = self.csf.count('u')
    num_d = self.csf.count('d')
    b = num_u-num_d
    self.n_open = num_u+num_d
    x = int(2*M)
    assert abs(round(2*M)) <= b and self.n_open%2 == x%2
    # number of alpha and beta electrons
    self.n_alpha = (self.n_open+x)//2
    self.n_beta = (self.n_open-x)//2
    # index of singly occupied orbitals
    self.template = [i for i,j in enumerate(self.csf) if j in ['u', 'd']]
    # range of allowed x values at each level
    b = 0
    self.x_range = []
    for i in range(self.n_open):
      b += step[self.csf[self.template[i]]]
      self.x_range.append((max(-b,x-(self.n_open-i-1)), min(b,x+(self.n_open-i-1))))

  def __iter__(self):
    # initialize iterator state
    self.last = -1
    self.state = [None for i in range(self.n_open)]
    return self

  def __next__(self):
    if self.last is None:
      raise StopIteration
    # if there are no singly occupied orbitals, there is one single determinant
    if self.n_open == 0:
      self.last = None
      return self.csf
    # self.last is the index of the last alpha level that can be changed to beta
    if self.last < 0:
      # for the first iteration, start with an alpha electron in the first level if possible
      if self.n_alpha > 0:
        n_a = 1
        n_b = 0
        self.state[0] = ('a', 1, 0)
        self.last = last = 0
      else:
        n_a = 0
        n_b = 1
        self.state[0] = ('b', n_a, n_b)
      self.last = 0
    else:
      # change the last possible alpha to beta
      n_a, n_b = self.state[self.last][1:3]
      n_a -= 1
      n_b += 1
      self.state[self.last] = ('b', n_a, n_b)
    last = None
    # for later levels, put an alpha whenever possible
    for i in range(self.last+1, self.n_open):
      # it is possible if the number of alpha electrons has not been reached
      # and if the resulting x value is allowed
      if n_a < self.n_alpha and n_a-n_b+1 <= self.x_range[i][1]:
        n_a += 1
        self.state[i] = ('a', n_a, n_b)
        # if it could have been a beta, update the "last" index
        if n_b < self.n_beta and n_a-n_b > self.x_range[i][0]:
          last = i
      # otherwise just put a beta
      else:
        n_b += 1
        self.state[i] = ('b', n_a, n_b)
    # if no possible "last" was found, try to find an earlier one
    if last is None:
      for i in range(self.last, -1, -1):
        if self.state[i][0] == 'a' and self.state[i][2] < self.n_beta and self.state[i][1]-self.state[i][2] > self.x_range[i][0]:
          last = i
          break
    # self.last = None will signal the last iteration
    self.last = last
    # return the current state as a full determinant string
    det = list(self.csf)
    for i in range(self.n_open):
      det[self.template[i]] = self.state[i][0]
    return ''.join(det)


'''
Coefficient of a determinant in a CSF expansion
'''
def coefficient(csf_string, determinant):
  b = 0
  x = 0
  coef = 1
  for t,p in zip(csf_string, determinant):
    b += step[t]
    x += step[p]
    coef *= C(b, x, t, p)
    if coef == 0:
      break
  return coef


'''
Apply an operator to a determinant.
The determinant is modified, and a phase factor is returned.
'''
def apply(determinant, op):
  phase = 1
  for o in op.op:
    i = o[2]
    N = sum([occ[p] for p in determinant[:i+1]])
    if o[0] == 'a':
      if determinant[i] == '0':
        return 0
      elif determinant[i] == '2':
        if o[1] == 'a':
          determinant[i] = 'b'
          if N%2 != 0:
            phase *= -1
        elif o[1] == 'b':
          determinant[i] = 'a'
          if N%2 == 0:
            phase *= -1
      elif determinant[i] == o[1]:
        determinant[i] = '0'
        if N%2 == 0:
          phase *= -1
      else:
        phase = 0
    elif o[0] == 'c':
      if determinant[i] == '2':
        phase = 0
      elif determinant[i] == '0':
        determinant[i] = o[1]
        if N%2 != 0:
          phase *= -1
      elif determinant[i] == o[1]:
        phase = 0
      else:
        determinant[i] = '2'
        if o[1] == 'a':
          if N%2 == 0:
            phase *= -1
        elif o[1] == 'b':
          if N%2 != 0:
            phase *= -1
    if phase == 0:
      break
  return phase


'''
Determinant-based CSF coupling algorithm.
  CSFs specified as strings and M values,
  operator sequence specified as string.
'''
def coupling(bra_str, bra_M, op_str, ket_str, ket_M, op_spin=None, debug=False):
  op = operator(op_str)
  coup = 0
  for i in determinant_iterator(ket_str, ket_M):
    det = list(i)
    coef = coefficient(ket_str, det)
    coef *= apply(det, op)
    if coef == 0:
      continue
    coef *= coefficient(bra_str, det)
    if coef == 0:
      continue
    coup += coef
  return coup


if __name__ == "__main__":
  string = sys.argv[-1].strip()
  m = re.match(r'<([0ud2]*),\s*([-0-9.]*)\|([abc0-9 ]*)\|([0ud2]*),\s*([-0-9.]*)>', string)
  bra_str, bra_M, op_str, ket_str, ket_M = m.groups()
  bra_M = round(2*float(bra_M))/2
  ket_M = round(2*float(ket_M))/2
  if '-s' in sys.argv:
    set_symbolic(True)
  else:
    set_symbolic(False)
  coup = coupling(bra_str, bra_M, op_str, ket_str, ket_M, debug=False)
  print(f'<{bra_str},{bra_M}|{op_str}|{ket_str},{ket_M}> = {coup}')
