# Supplementary material for: A Graph-Based Algorithm for Computing Matrix Elements of Arbitrary Operators between Configuration State Functions
Source: J Phys Chem A. 2026 Feb 18;130(9):1924–32. doi: 10.1021/acs.jpca.5c08310 (PMC12969370; doi:10.1021/acs.jpca.5c08310)
Supplement: Supplementary file 2 [file jp5c08310_si_002.zip › graph_based.py]

#! /usr/bin/env python3

# Copyright 2025, Ignacio Fdez. Galván
# Published under CC BY-NC 4.0 (https://creativecommons.org/licenses/by-nc/4.0/deed.en)

import numpy as np
import sympy as sp
import re
import sys


occ = {'0': 0, 'u': 1, 'd': 1, 'a': 1, 'b': 1, '2': 2}


def set_symbolic(val):
  global __R__, __sqrt__
  if val:
    __R__ = sp.Rational
    __sqrt__ = sp.sqrt
  else:
    __R__ = np.divide
    __sqrt__ = np.sqrt

set_symbolic(False)


'''
A CSF is defined by a string of 0,u,d,2 and an optional M value.
If not specified, M is set to the maximum, i.e. M = S.
'''
class CSF:

  def __init__(self, string, M=None):
    n = len(string)
    self.t = np.zeros(n, dtype='str')
    self.b = np.zeros(n, dtype='int')
    self.r = np.zeros(n, dtype='int')
    for i,s in enumerate(string):
      if s == '0':
        self.t[i] = s
        self.b[i] = 0 if i == 0 else self.b[i-1]
        self.r[i] = 0 if i == 0 else self.r[i-1]
      elif s == 'u':
        self.t[i] = s
        self.b[i] = 1 if i == 0 else self.b[i-1]+1
        self.r[i] = 1 if i == 0 else self.r[i-1]+1
      elif s == 'd':
        self.t[i] = s
        self.b[i] =-1 if i == 0 else self.b[i-1]-1
        self.r[i] = 0 if i == 0 else self.r[i-1]+1
        if self.b[i] < 0:
          raise ValueError('Negative intermediate spin')
      elif s == '2':
        self.t[i] = s
        self.b[i] = 0 if i == 0 else self.b[i-1]
        self.r[i] = 0 if i == 0 else self.r[i-1]
      else:
        raise ValueError(f'Invalid character in CSF string: {s}')
    self.r = self.r[-1]-self.r
    if M is None:
      self.M = self.b[-1]/2
    else:
      if abs(round(2*M)) > self.b[-1] or round(2*M)/2 != M or round(2*M)%2 != self.b[-1]%2:
        raise ValueError(f'Impossible M value {M} for {string}')
      self.M = M
    self.reset()

  '''
  Reset a CSF to its unmodified state, or set q, tau, d, phi to their defaults.
  '''
  def reset(self):
    self.q = np.copy(self.t)
    self.tau = np.full_like(self.t, '0')
    self.d = np.full_like(self.b, 0)
    self.phi = 1

  '''
  Apply a sequence of operators.
  '''
  def apply(self, operator):
    for o in operator.op:
      self._apply_single(o)
      if self.phi == 0:
        return

  '''
  Apply a single elementary operator: (type, spin, orbital).
  '''
  def _apply_single(self, op):
    i = op[2]
    if i >= len(self.q):
      raise ValueError('Orbital index too high')
    N = sum([occ[q] for q in self.q[:i+1]])
    if op[0] == 'a':  # annihilation
      if op[1] == 'a':  # alpha
        if self.q[i] in ['0', 'b']:
          self.phi = 0
          return
        elif self.q[i] in ['u', 'd']:
          self.q[i] = '0'
          self.tau[i] = 'a'
          if N%2 == 0:
            self.phi *= -1
        elif self.q[i] == 'a':
          self.q[i] = '0'
          if N%2 == 0:
            self.phi *= -1
        elif self.q[i] == '2':
          self.q[i] = 'b'
          if N%2 != 0:
            self.phi *= -1
        self.d[i:] -= 1
      elif op[1] == 'b':  # beta
        if self.q[i] in ['0', 'a']:
          self.phi = 0
          return
        elif self.q[i] in ['u', 'd']:
          self.q[i] = '0'
          self.tau[i] = 'b'
          if N%2 == 0:
            self.phi *= -1
        elif self.q[i] == 'b':
          self.q[i] = '0'
          if N%2 == 0:
            self.phi *= -1
        elif self.q[i] == '2':
          self.q[i] = 'a'
          if N%2 == 0:
            self.phi *= -1
        self.d[i:] += 1
    elif op[0] == 'c':  # creation
      if op[1] == 'a':  # alpha
        if self.q[i] == '0':
          self.q[i] = 'a'
          if N%2 != 0:
            self.phi *= -1
        elif self.q[i] in ['u', 'd']:
          self.q[i] = '2'
          self.tau[i] = 'b'
          if N%2 == 0:
            self.phi *= -1
        elif self.q[i] == 'b':
          self.q[i] = '2'
          if N%2 == 0:
            self.phi *= -1
        elif self.q[i] in ['2', 'a']:
          self.phi = 0
          return
        self.d[i:] += 1
      elif op[1] == 'b':  # beta
        if self.q[i] == '0':
          self.q[i] = 'b'
          if N%2 != 0:
            self.phi *= -1
        elif self.q[i] in ['u', 'd']:
          self.q[i] = '2'
          self.tau[i] = 'a'
          if N%2 != 0:
            self.phi *= -1
        elif self.q[i] == 'a':
          self.q[i] = '2'
          if N%2 != 0:
            self.phi *= -1
        elif self.q[i] in ['2', 'b']:
          self.phi = 0
          return
        self.d[i:] -= 1


'''
An operator defined as a sequence of elementary operators, separated by spaces.
Each elementary operator has the format [ac]\d+[ab]:
  a: annihilation   \d+ orbital index    a: alpha
  c: creation                            b: beta
The orbital index is 1-based.
The operators are applied from right to left.
'''
class operator:

  def __init__(self, string):
    self.op = []
    for o in string.split()[::-1]:
      try:
        a, i, s = re.match(r'([ac])(\d+)([ab])', o).groups()
        i = int(i)-1
        if i < 0:
          raise ValueError('Invalid orbital index')
        self.op.append((a, s, i))
      except AttributeError:
        raise ValueError('Bad operator format: (a/c)n(a/b)')
    if len(self.op) == 0:
      self.max_k = 0
      self.min_k = 0
      self.N = np.zeros(1, dtype=int)
      self.M = np.zeros(1, dtype=float)
      return
    self.max_k = max([o[2] for o in self.op])
    self.N = np.zeros(self.max_k+1, dtype=int)
    self.M = np.zeros(self.max_k+1, dtype=float)
    self.min_k = min([o[2] for o in self.op])
    for o in self.op:
      self.N[o[2]:] += 1
      if (o[0] == 'a' and o[1] == 'a') or (o[0] == 'c' and o[1] == 'b'):
        self.M[o[2]:] -= 1/2
      elif (o[0] == 'a' and o[1] == 'b') or (o[0] == 'c' and o[1] == 'a'):
        self.M[o[2]:] += 1/2


'''
Edge weights from Clebsch-Gordan coefficients.
  b: intermediate 2*S at the target node
  x: intermediate 2*M at the target node
  t: step type (0, u, d, 2)
  s: spin type (a, b)
'''
def C(b, x, t, s):
  if t == '0':
    return 1
  elif t == '2':
    if b%2 == 0:
      return 1
    else:
      return -1
  elif t == 'u':
    if s == 'a':
      return __sqrt__(__R__(b+x,2*b))
    elif s == 'b':
      return __sqrt__(__R__(b-x,2*b))
    else:
      raise ValueError('Invalid spin')
  elif t == 'd':
    if s == 'a':
      if b%2 == 0:
        return -__sqrt__(__R__(b-x+2,2*(b+2)))
      else:
        return __sqrt__(__R__(b-x+2,2*(b+2)))
    elif s == 'b':
      if b%2 == 0:
        return __sqrt__(__R__(b+x+2,2*(b+2)))
      else:
        return -__sqrt__(__R__(b+x+2,2*(b+2)))
    else:
      raise ValueError('Invalid spin')
  else:
    raise ValueError('Invalid CSF step')


'''
Graph-based CSF coupling algorithm.
  CSFs specified as strings and M values,
  operator sequence specified as string.
'''
def coupling(bra_str, bra_M, op_str, ket_str, ket_M, op_spin=None, debug=False):
  # 1. Set CSFs and operator
  bra = CSF(bra_str, bra_M)
  ket = CSF(ket_str, ket_M)
  O = operator(op_str)
  # Pad the operator lists to the CSF length
  n = len(ket.t)
  pad = n-(O.max_k+1)
  O.N = np.append(O.N, [O.N[-1]]*pad)
  O.M = np.append(O.M, [O.M[-1]]*pad)
  # 2. Spin selection rules
  if bra.M != ket.M+O.M[-1]:
    if debug:
      print(f'M values do not match: {bra.M} != {ket.M}+{O.M[-1]}')
    return 0
  for i in range(n):
    delta_b = abs(bra.b[i]-ket.b[i])
    if (delta_b > O.N[i]) or (delta_b%2 != O.N[i]%2) or (bra.b[i]+ket.b[i] < round(2*abs(O.M[i]))):
      if debug:
        print(f'Spin not consistent at level {i+1}')
      return 0
  if op_spin is not None:
    if round(2*op_spin)%2 != O.N[-1]%2:
      raise ValueError('Invalid operator spin')
    for i in range(O.max_k, n):
      if not delta_b <= round(2*op_spin) <= bra.b[i]+ket.b[i]:
        if debug:
          print(f'Spin not consistent at level {i+1}')
        return 0
  # 3. Apply operator
  ket.apply(O)
  # 4. Occupation selection rules
  if ket.phi == 0:
    if debug:
      print('Null result')
    return 0
  for i,j in zip(bra.q, ket.q):
    if (occ[i] != occ[j]) or (i == 'a' and j == 'b') or (i == 'b' and j == 'a'):
      if debug:
        print('Occupations do not match')
      return 0
  # 5. Set initial values
  if O.min_k == 0:
    bmin = 0
  else:
    bmin = ket.b[O.min_k-1]
  xmin = xmin_ket = -bmin
  xmax = xmax_ket = bmin
  v = {}
  for x in range(-bmin, bmin+1, 2):
    v[x] = bra.phi*ket.phi
  # 6. Update v elements sequentially
  for i in range(O.min_k, n):
    # Find the x range for the new level
    if bra.q[i] in ['0', '2']:
      deltamin_bra = 0
      deltamax_bra = 0
    elif bra.q[i] in ['u', 'd']:
      deltamin_bra = -1
      deltamax_bra = 1
    elif bra.q[i] == 'a':
      deltamin_bra = 1
      deltamax_bra = 1
    elif bra.q[i] == 'b':
      deltamin_bra = -1
      deltamax_bra = -1
    if ket.q[i] in ['0', '2']:
      deltamin_ket = 0
      deltamax_ket = 0
    elif ket.q[i] in ['u', 'd']:
      deltamin_ket = -1
      deltamax_ket = 1
    elif ket.q[i] == 'a':
      deltamin_ket = 1
      deltamax_ket = 1
    elif ket.q[i] == 'b':
      deltamin_ket = -1
      deltamax_ket = -1
    xmin_new = max(xmin+deltamin_bra, max(-bra.b[i], round(2*bra.M)-bra.r[i])+bra.d[i], xmin+deltamin_ket, max(-ket.b[i], round(2*ket.M)-ket.r[i])+ket.d[i])
    xmax_new = min(xmax+deltamax_bra, min(bra.b[i], round(2*bra.M)+bra.r[i])+bra.d[i], xmax+deltamax_ket, min(ket.b[i], round(2*ket.M)+ket.r[i])+ket.d[i])
    if xmin_new > xmax_new:
      if debug:
        print('No overlapping nodes')
      return 0
    # Update the v values in the x range
    nonzero = False
    if ket.q[i] in ['0', '2'] and bra.q[i] in ['0', '2']:
      for x in range(xmin_new, xmax_new+1, 2):
        v[x] *= C(ket.b[i], x-ket.d[i], ket.t[i], ket.tau[i]) * C(bra.b[i], x-bra.d[i], bra.t[i], bra.tau[i])
        nonzero = nonzero or v[x] != 0
    else:
      if ket.q[i] in ['u', 'd']:
        tauket = bra.q[i]
      else:
        tauket = ket.tau[i]
      if bra.q[i] in ['u', 'd']:
        taubra = ket.q[i]
      else:
        taubra = bra.tau[i]
      if ket.q[i] == 'a' or bra.q[i] == 'a':
        for x in range(xmin_new, xmax_new+1, 2):
          if xmin <= x-1 <= xmax:
            v[x] = v[x-1]*C(ket.b[i], x-ket.d[i], ket.t[i], tauket) * C(bra.b[i], x-bra.d[i], bra.t[i], taubra)
            nonzero = nonzero or v[x] != 0
          else:
            v[x] = 0
      elif ket.q[i] == 'b' or bra.q[i] == 'b':
        for x in range(xmin_new, xmax_new+1, 2):
          if xmin <= x+1 <= xmax:
            v[x] = v[x+1]*C(ket.b[i], x-ket.d[i], ket.t[i], tauket) * C(bra.b[i], x-bra.d[i], bra.t[i], taubra)
            nonzero = nonzero or v[x] != 0
          else:
            v[x+1] = 0
      else:
        for x in range(xmin_new, xmax_new+1, 2):
          v[x] = 0
          if xmin <= x-1 <= xmax:
            v[x] += v[x-1]*C(ket.b[i], x-ket.d[i], ket.t[i], 'a') * C(bra.b[i], x-bra.d[i], bra.t[i], 'a')
          if xmin <= x+1 <= xmax:
            v[x] += v[x+1]*C(ket.b[i], x-ket.d[i], ket.t[i], 'b') * C(bra.b[i], x-bra.d[i], bra.t[i], 'b')
          nonzero = nonzero or v[x] != 0
    if not nonzero:
      if debug:
        print('Zero node values')
      return 0
    xmin = xmin_new
    xmax = xmax_new
  # 7. Return final value
  assert xmin == xmax
  return v[xmin]


if __name__ == "__main__":
  string = sys.argv[-1].strip()
  m = re.match(r'<([0ud2]*),\s*([-0-9.]*)\|([abc0-9 ]*)\|([0ud2]*),\s*([-0-9.]*)>', string)
  bra_str, bra_M, op_str, ket_str, ket_M = m.groups()
  bra_M = round(2*float(bra_M))/2
  ket_M = round(2*float(ket_M))/2
  if '-s' in sys.argv:
    set_symbolic(True)
  else:
    set_symbolic(False)
  coup = coupling(bra_str, bra_M, op_str, ket_str, ket_M, debug=False)
  print(f'<{bra_str},{bra_M}|{op_str}|{ket_str},{ket_M}> = {coup}')
