# Supplementary material for: A Graph-Based Algorithm for Computing Matrix Elements of Arbitrary Operators between Configuration State Functions
Source: J Phys Chem A. 2026 Feb 18;130(9):1924–32. doi: 10.1021/acs.jpca.5c08310 (PMC12969370; doi:10.1021/acs.jpca.5c08310)
Supplement: Supplementary file 2 [file jp5c08310_si_002.zip › list_15,15,2_2.txt]

target: 15 15 2	16359200 CSFs
<2u000u2d222d0u0	-0.5|c7b a13a|2u000udu222dud0	0.5> = -sqrt(2)/6 (27)
<uu0002uddd2udu2	0.5|c13a a12a|uu0002uddd220u2	0.5> = sqrt(2)/2 (20)
<u200u00d22u202d	0.5|c9a a13a|u200u00dd2u2d2u	0.5> = sqrt(6)/12 (12)
<0u002u2dud22ud0	0.5|c13b a14b|0u002u2dud22020	0.5> = sqrt(6)/6 (9)
<2uuu0dd20u20udd	-0.5|c7b a3a|2u2u0d020u20ddu	0.5> = -2*sqrt(2)/27 (18)
<uuuu2020200ddd2	0.5|c13a a13a|uuuu2020200ddd2	0.5> = 1/3 (35)
<u202u00u0202220	1.5|c5a a7b|u20200du0202220	0.5> = sqrt(2)/2 (2)
<020uuuuudddd220	0.5|c14a a6a|020uu2uuuddd2d0	0.5> = 2/15 (126)
<0000u222d2uu02u	0.5|c14b a3b|00u0u222d2uu0dd	0.5> = -sqrt(2)/12 (30)
<2200udu2000u22u	1.5|c2a a11b|2u00dud200uu22d	0.5> = -sqrt(3)/12 (12)
<202u20udu2u2000	0.5|c10a a9a|202u20ud2ud2000	0.5> = sqrt(2)/6 (9)
<0020020u22uud2d	-0.5|c11b a1a|u020020d220ud2u	0.5> = -sqrt(2)/3 (4)
<02u2u20020du2d0	0.5|c13a a15a|02u2u20020duddu	0.5> = sqrt(2)/2 (18)
<2uuuddudud20200	0.5|c11a a6a|2uuud2ududd0200	0.5> = 16/27 (116)
<uud20u00d2u20d2	-0.5|c15b a13a|uud20u00d2u2dud	0.5> = -sqrt(6)/18 (81)
<2200022uuu2dd00	-0.5|c9b a3a|22u0022u0d2du00	0.5> = sqrt(6)/9 (6)
<20u200u2d20uddu	0.5|c7a a11a|20u20002u2ddudu	0.5> = 0 (12)
<20u0022002du2du	0.5|c1b a9b|u0u00220d2uu2dd	0.5> = sqrt(3)/18 (30)
<0uu20d2u0220u02	0.5|c7b a14b|0uu20dud0220ud2	0.5> = -sqrt(3)/9 (27)
<u02u0du2uud2dd0	0.5|c6b a5b|u02uu0d2udu2dd0	0.5> = sqrt(30)/324 (116)
<uu2ud0uddu20duu	1.5|c8a a12b|uu2ud0u0dd2dudu	0.5> = -sqrt(6)/18 (136)
<u02u2ddu0002022	0.5|c8a a7a|u02u2d200002022	0.5> = sqrt(2)/2 (3)
<2udu2ud0u2000d2	0.5|c15b a12b|2udu2ud0u20d0ud	0.5> = -sqrt(6)/18 (54)
<0uu0d0uu0222202	1.5|c15a a1b|uud0u0du022220d	0.5> = 1/18 (27)
<220002u0d2022u0	0.5|c1a a4a|u20d02u0d2022u0	0.5> = -sqrt(2)/2 (4)
<2udu20ud0uu2002	1.5|c2a a13b|20uu20ud0ud2d02	0.5> = -sqrt(2)/9 (34)
<uud2uu20du002du	1.5|c4a a2b|u2dudu20uu002dd	0.5> = -5*sqrt(3)/72 (40)
<u2220u0u0ud2dd0	0.5|c11a a9a|u2220u0udu02dd0	0.5> = sqrt(15)/12 (34)
<u00u02d20222002	-0.5|c7b a13a|u00u02020222d02	0.5> = -1/3 (3)
<202u2uduu00uudd	1.5|c7a a11b|202u2u0du0ududd	0.5> = -1/12 (102)
<0u2uduud02200u2	0.5|c11a a5a|0u2u2udd02d00u2	0.5> = -sqrt(6)/27 (20)
<0220uu220d00022	0.5|c14b a12b|0220uu220d0d0u2	0.5> = sqrt(2)/2 (6)
<0u200u202ud2duu	-0.5|c15b a4a|0u2d0u202ud2ud0	0.5> = -sqrt(3)/27 (18)
<uu0d02u0uddud22	0.5|c15a a5a|uu0du2u0duddd2u	0.5> = 0 (204)
<0222000022uu02u	1.5|c14a a5b|0222u00022ud0ud	0.5> = 1/6 (9)
<uud22u20du0d020	0.5|c1a a10a|0uu22d20d20u020	0.5> = -sqrt(2)/24 (6)
<ud20ud22uud0u0u	1.5|c1a a11b|0u20ud22ud20u0d	0.5> = -1/24 (27)
<0uudud2ud20d0u2	0.5|c10a a12a|0uudud2udd020u2	0.5> = 1/2 (54)
<uu22d00udu2ud0u	0.5|c11a a10a|uu22d00ud2udd0u	0.5> = sqrt(3)/9 (54)
<0udud2uud02uudu	1.5|c11a a10b|0udud2uuddududu	0.5> = sqrt(6)/6 (96)
<u20020u2020udd2	0.5|c14b a12b|u20020u20202d02	0.5> = -4*sqrt(3)/9 (3)
<uud00u22u2d0duu	-0.5|c8b a4a|uudu0u2dd2u0dud	0.5> = -sqrt(3)/81 (270)
<u0u0220u2du0dd2	-0.5|c1b a11a|00u0220u2u20dd2	0.5> = 5*sqrt(3)/54 (10)
<2u00uu2ddduu20d	0.5|c7b a3b|2uu0ududdudd20u	0.5> = -5*sqrt(3)/324 (204)
<u2220ud0u0220d0	-0.5|c6b a14a|u22200u0d022020	0.5> = -sqrt(6)/36 (3)
<2udud0ud0uu202u	0.5|c14b a3b|2u2du0ud0du20ud	0.5> = sqrt(6)/48 (36)
<udu0222u0u0u02d	-0.5|c1b a13a|0ud0222u0u0ud2d	0.5> = sqrt(30)/24 (20)
<0uuudu2d0d202ud	-0.5|c6b a6a|0uuudd2d0u202du	0.5> = 2*sqrt(2)/9 (40)
<00u02u22202u020	0.5|c11a a6a|00u0222220ud020	0.5> = -sqrt(2)/6 (3)
<00u00220u2d2220	0.5|c13b a15b|00u00220u2d2d2u	0.5> = 0 (6)
<uuud2d000d2ud2u	0.5|c11a a8a|uuud2d0d0uuud2d	0.5> = -1/6 (200)
<u20ud22u00022u0	0.5|c4b a8b|u200d22200022u0	0.5> = -1/2 (2)
<0uu0222duu02d0u	1.5|c2a a2b|0uu0222uud02d0d	0.5> = -sqrt(5)/36 (35)
<u0020du2020u2u2	-0.5|c8b a3a|u0d20uud020d2u2	0.5> = -1/12 (12)
<2u0u200u0220d2u	1.5|c8a a3b|2uud20000220u2d	0.5> = sqrt(3)/18 (9)
<uuuu0udd2dd2uu0	0.5|c13a a6a|uuuu02dd2ud20d0	0.5> = sqrt(30)/90 (120)
<200u20uduu2uddu	0.5|c4a a3a|20u020uduu2dddu	0.5> = sqrt(5)/27 (60)
<20u22002200u2u0	0.5|c9a a7a|20u220d2u00u2d0	0.5> = -1/6 (6)
<2uu0duu0d0u22dd	-0.5|c1b a2a|u2d0uuu0u0d22dd	0.5> = -sqrt(5)/54 (70)
<02u0du022u0ud2u	1.5|c15a a1b|u2u0du022u0dd20	0.5> = -sqrt(2)/6 (30)
<22u22000d0u20uu	-0.5|c5b a6a|22u2ud00u0u20dd	0.5> = -sqrt(2)/36 (30)
<2u00d202uud2ud0	0.5|c6b a9b|2u00du022uu2dd0	0.5> = -sqrt(2)/18 (20)
<02uu202u0220dd0	0.5|c14b a14b|02uu202u0220dd0	0.5> = 2/3 (10)
<u020220u2d00202	0.5|c15a a4a|u02u220u2d0020d	0.5> = -4*sqrt(3)/9 (10)
<02u0uud22udud0u	0.5|c3b a10b|0200uud222duu0d	0.5> = 2*sqrt(2)/27 (18)
<0u02ud0220u220d	0.5|c4a a11a|0u0udd02202220u	0.5> = -sqrt(3)/12 (6)
<200u20u0u22ddud	0.5|c5a a3a|20udu0d0u22uddu	0.5> = 1/18 (24)
<2u20022u00uuudd	-0.5|c12b a4a|2u2u022u00d0udd	0.5> = sqrt(3)/12 (34)
<u2u0u2022du0u0d	0.5|c6a a7a|u2u0udd22du0u0d	0.5> = sqrt(30)/18 (60)
<u2u2ud20d0du020	-0.5|c4b a9a|u2uudu2020dd020	0.5> = -sqrt(6)/54 (34)
<02u2duud02du020	0.5|c10b a8b|02u2duu20ddu020	0.5> = 1/2 (12)
<0u022udd2uu0udu	-0.5|c4b a13a|0u0d2udu2du02du	0.5> = sqrt(3)/12 (16)
<uuddu02u02220u0	0.5|c12a a1a|2uduu02d022u0d0	0.5> = sqrt(2)/24 (18)
<uu02du002ud2uud	1.5|c2a a6b|u002d2002uu2udd	0.5> = -sqrt(10)/24 (20)
<uu2u0d00d22u20u	0.5|c6a a7a|uu2u00u0d22d20d	0.5> = -sqrt(15)/36 (35)
<u02000u222ddu02	0.5|c15b a4b|u02d00u222duu0d	0.5> = sqrt(2)/8 (12)
<0u2u020u2dduddu	0.5|c15b a5b|0u2uu20d2duddu0	0.5> = 0 (60)
<0u22uud0d0d02u2	0.5|c15b a12b|0u22uud0d0du2ud	0.5> = sqrt(6)/6 (60)
<u0uu20dud02u022	0.5|c3a a9a|u00u20du202d022	0.5> = 2*sqrt(3)/27 (9)
<0uu02dd2ududu02	0.5|c5a a14a|0uu0ddu2ududud2	0.5> = -sqrt(6)/16 (162)
<2220uuu20d0u0ud	0.5|c10b a4b|222uuuu2000d0dd	0.5> = sqrt(2)/24 (35)
<uuu020d2022u200	0.5|c3a a7a|uu002022022d200	0.5> = sqrt(6)/18 (3)
<20uuudd0u020u22	-0.5|c6b a10a|20uuu0d0du20d22	0.5> = -sqrt(2)/18 (30)
<u2ud0202u2ud0d0	0.5|c6b a9b|u2ud0d0222uu0d0	0.5> = -sqrt(6)/18 (18)
<2ud0uduud22u00d	-0.5|c15b a14a|2ud0uduud22u0d0	0.5> = -1/3 (36)
<uu0d0002d0u2222	0.5|c14b a9b|uu0d000220u22d2	0.5> = -sqrt(3)/6 (9)
<uu22du0duud0udd	0.5|c14b a7b|uu22duduudd0u0d	0.5> = -4*sqrt(2)/81 (270)
<2uud0du0d220uuu	1.5|c1a a7b|uduu0d20u220ddu	0.5> = -sqrt(6)/24 (36)
<20uuu0du0d22udu	1.5|c11a a6b|20uuuudu0dd2dud	0.5> = -5/96 (375)
<u02d0uduu2u2020	0.5|c10b a15b|u02d0uduudu202d	0.5> = 2*sqrt(3)/9 (36)
<uu2udduddu00uu2	0.5|c10a a9a|uu2uddud2000ud2	0.5> = -1/6 (90)
<u2dudu2u0uu0ddd	-0.5|c15b a15a|u2dudu2u0uu0ddd	0.5> = -1/3 (140)
<0u0uu0d0d2u222u	0.5|c10a a3a|0uuud0u0ddu222d	0.5> = -sqrt(6)/324 (102)
<uduudu02uduudud	1.5|c3a a11b|ud0uud02ud2uudd	0.5> = 1/54 (180)
<22u2d0000uu20u2	1.5|c5a a13b|22u200000du2ud2	0.5> = -sqrt(6)/12 (6)
<020u0uu20220220	1.5|c13a a5b|020uudu20220d20	0.5> = -1/3 (9)
<ud0220u202uu020	0.5|c8b a15b|ud0220uu02ud02d	0.5> = sqrt(6)/18 (20)
<ud02uuu2d0dduuu	0.5|c2a a13a|u002uud2d0du2ud	0.5> = -1/36 (60)
<uu002020220d220	-0.5|c7b a15a|uu0020d0220d22u	0.5> = sqrt(2)/2 (6)
<2uu2dud20u0ddu0	0.5|c7a a11a|2uu2du020uddud0	0.5> = sqrt(6)/27 (90)
<uu020u0d02202d2	0.5|c13a a2a|u2020u0d0220du2	0.5> = sqrt(6)/9 (6)
<22ud02u00u2d200	0.5|c4a a9a|22u002d0ud2u200	0.5> = sqrt(3)/12 (4)
<00200ud022ud22u	0.5|c3a a2a|0ud00uu022ud22d	0.5> = 0 (20)
<u2020u0udu0d22u	1.5|c2a a1b|2u020u0dud0d22u	0.5> = -sqrt(2)/18 (18)
<000uu02d22u22u0	-0.5|c8b a6a|000uud2022d22u0	0.5> = sqrt(6)/18 (6)
<22u200d0uud20uu	-0.5|c3b a8a|220200uudud20ud	0.5> = -sqrt(6)/27 (27)
<0uu0d22u22d0u0d	-0.5|c9b a4a|0uudd22uu2d0d0u	0.5> = sqrt(6)/9 (36)
<0u2d0u20d2u0220	-0.5|c3b a15a|0uud0u20d2d022u	0.5> = -3*sqrt(2)/8 (18)
<0u2udu00udu2d2d	-0.5|c2b a13a|002uuu00dud222d	0.5> = -sqrt(6)/648 (34)
<220uud220020u0d	0.5|c6a a12a|220uu022002ud0d	0.5> = sqrt(2)/9 (10)
<0ud2220002u0u2u	1.5|c4a a7b|0udu22u002d0d2u	0.5> = sqrt(3)/3 (12)
<22u0uu0du2uddu0	1.5|c10a a4b|22uuuu0dudddud0	0.5> = sqrt(15)/96 (375)
<20u0uuddud20d2u	0.5|c11a a4a|20uududuudd0d2u	0.5> = -sqrt(6)/27 (180)
<2u020002du00222	-0.5|c9b a11a|2u0200020ud0222	0.5> = -sqrt(3)/6 (3)
<0202220202u0002	0.5|c6a a7a|02022ud202u0002	0.5> = sqrt(2)/2 (2)
<222uu0u2200d00d	0.5|c3b a6b|22ududu2200u00d	0.5> = -sqrt(3)/18 (12)
<u0u2du22200d0uu	1.5|c1a a6b|00u2u222200u0dd	0.5> = -sqrt(2)/36 (10)
<00uu02u220dd2du	0.5|c13a a7a|00uu022220dduud	0.5> = -sqrt(2)/6 (18)
<uu2uu022u2d0d00	1.5|c3a a9b|uuuud02222d0d00	0.5> = -sqrt(15)/20 (35)
<u0ududu02dud220	0.5|c7b a7b|u0ududd02udu220	0.5> = 1/6 (36)
<2u2uu02d0000d22	0.5|c3b a11b|2uudu02u00d0d22	0.5> = -sqrt(6)/27 (30)
<22022ud0020u0du	0.5|c2a a8a|2u022duu020d0ud	0.5> = sqrt(2)/12 (18)
<u0uuddd2ud02udu	0.5|c6a a6a|u0uuddd2uu02ddu	0.5> = 0 (120)
<udu02u20u220002	0.5|c15a a1a|2uu02d20u22000d	0.5> = -sqrt(6)/18 (9)
<22u20u0dd02200u	0.5|c15b a10b|22u20u0ddu22000	0.5> = 0 (6)
<0u22ud0udu0u022	1.5|c4a a12b|0u2dud0udu02022	0.5> = -3*sqrt(2)/8 (8)
<ud0u22u22000udd	-0.5|c9b a12a|ud0u22u2d00uddu	0.5> = -2/9 (36)
<0ud202200u2u02u	0.5|c11a a11a|0ud202200u2d02u	0.5> = 0 (4)
<20u2u20u0202du0	-0.5|c6b a11a|20u2uu0d02d2du0	0.5> = 1/9 (20)
<0uu022dd00u2220	0.5|c14b a7b|0uu0222d00d22u0	0.5> = 1/2 (6)
<u2ud2u00du2du0u	-0.5|c13b a15a|u2ud2u00du2d002	0.5> = -sqrt(3)/3 (27)
<u0uududdd2uuu20	1.5|c12a a12b|u0uududdd2udu20	0.5> = sqrt(2)/2 (136)
<2u0u020du2uu2d0	1.5|c11a a9b|2u0u020d220u2d0	0.5> = sqrt(30)/6 (9)
<uu0d22200u2uud0	-0.5|c7b a13a|uu0d22d00u2u2d0	0.5> = -sqrt(5)/6 (18)
<ud2u00ud2d2u0uu	0.5|c9b a6b|ud2u0ududu2d0du	0.5> = sqrt(3)/108 (108)
<u0220uu0ud2dduu	0.5|c15b a15b|u0220uu0ud2ddud	0.5> = -sqrt(2)/3 (105)
<uu0uu002u2dd2ud	0.5|c8a a3a|uuudu00uu2dd2dd	0.5> = -7*sqrt(10)/600 (434)
<2022202uu00uud0	1.5|c4a a11b|202u202uu0ddud0	0.5> = -sqrt(15)/18 (30)
<02220202u0uu020	1.5|c4a a9b|022u020220ud020	0.5> = -sqrt(6)/6 (3)
<2020u202u020u20	0.5|c1b a10b|u020u202dd20u20	0.5> = 1/6 (6)
<22u000d02uudu2d	-0.5|c13b a5a|22u0d0u02dud02u	0.5> = 1/4 (8)
<uudududud0uduu2	0.5|c15b a7b|uududu2ud0dduud	0.5> = 2*sqrt(3)/27 (540)
<02u02uu02d2002d	-0.5|c10b a7a|02u02u20202002d	0.5> = 2*sqrt(3)/9 (3)
<2u0duuu00ud2220	0.5|c12b a8b|2u0duuuu0ddd220	0.5> = -sqrt(6)/24 (70)
<200uu2du0udu220	1.5|c4a a11b|2000u2du0u2d220	0.5> = sqrt(6)/12 (6)
<0u22udu2200u020	1.5|c3a a12b|0ud2udu22002020	0.5> = -sqrt(6)/4 (4)
<0ud200u22du20du	0.5|c3a a5a|0u02d0u22du20ud	0.5> = 0 (12)
<0u02uud2d20d0u2	0.5|c9a a12a|0u02uud202020d2	0.5> = -sqrt(2)/6 (10)
<2200u20d22udu00	0.5|c10b a3b|22u0u20d2dudu00	0.5> = -sqrt(6)/4 (12)
<2200uu202u2ud00	0.5|c11a a15a|2200uu202udud0d	0.5> = -sqrt(10)/8 (34)
<2020uu2du02u0du	1.5|c3a a13b|20u0ud2ud02uddu	0.5> = sqrt(6)/54 (54)
<20uuu0dduu22200	-0.5|c1b a3a|u02du0dudu22200	0.5> = -sqrt(3)/9 (8)
<22ud2uud0000u2u	-0.5|c6b a11a|22ud20ud00u0u2d	0.5> = sqrt(6)/12 (12)
<ud0u2ud022d02u0	-0.5|c13b a12a|ud0u2ud022duud0	0.5> = sqrt(6)/3 (36)
<u02ududduu002d2	0.5|c5b a14b|u02u0udddu00222	0.5> = -sqrt(3)/9 (20)
<2ud0udu22duu0u0	1.5|c1a a7b|uud0du222uud0d0	0.5> = sqrt(3)/24 (60)
<uuu2udud02u0ddu	1.5|c15a a5b|uuu22duu02d0dd0	0.5> = sqrt(2)/32 (120)
<2222u200u0d00du	-0.5|c11b a8a|2222u20uu0000dd	0.5> = -2*sqrt(6)/9 (10)
<022uu0ud02020d2	0.5|c10b a6b|022uuudd0d020u2	0.5> = sqrt(2)/18 (20)
<2u2du0d0022uu0d	0.5|c7a a7a|2u2du0u0022du0d	0.5> = -sqrt(3)/9 (18)
<0uuud2d20du2002	0.5|c15b a1b|uudud2d20ud200u	0.5> = -1/6 (36)
<u00duududud2ud2	0.5|c4a a14a|u000uduudud2d22	0.5> = -2*sqrt(2)/81 (102)
<u20220u0uuddu20	0.5|c11b a11b|u20220u0uuddd20	0.5> = -sqrt(2)/12 (35)
<0ud22u2u0u02020	0.5|c7b a15b|0ud22uud0u0202d	0.5> = -sqrt(3)/9 (18)
<u0uu20002d222u0	1.5|c14a a14b|u0uu20002d222d0	0.5> = -sqrt(6)/3 (10)
<u0uud2202u00202	0.5|c9b a14b|u0uud220ud002d2	0.5> = -sqrt(6)/18 (34)
<uud200du022u02u	0.5|c15b a9b|uud200dud22u020	0.5> = sqrt(6)/6 (12)
<000u2ud2dud02u2	0.5|c9b a9b|000u2ud2dud02u2	0.5> = 1/2 (12)
<00ud22200u22ud0	0.5|c12b a12b|00ud22200u22du0	0.5> = 0 (4)
<2u2u2ud2u00dd00	0.5|c3b a15b|2uuu2ud2d00du0d	0.5> = sqrt(10)/36 (105)
<u0uud2d20u0udu2	1.5|c5a a5b|u0uuu2d20u0ddd2	0.5> = -5*sqrt(3)/72 (125)
<ud0u2uud02duu20	1.5|c14a a7b|ud0u2u2d02uudd0	0.5> = sqrt(6)/27 (60)
<2ud22uu002002d0	-0.5|c5b a14a|2ud2uud00200220	0.5> = -1/6 (6)
<200222200uduuu0	1.5|c5a a9b|2002u220uuddud0	0.5> = -sqrt(6)/9 (30)
<0200uudd22u2u0u	0.5|c2a a13a|0u00dudu22d220u	0.5> = sqrt(2)/8 (8)
<2202u0dud020uud	0.5|c11b a8b|2202u0d2u0d0udu	0.5> = 0 (8)
<udu2ud2u0u0du02	0.5|c13b a11b|udu2ud2u0udd002	0.5> = sqrt(2)/3 (60)
<22u0uddu0du0uu2	0.5|c1a a1a|22u0uddu0ud0du2	0.5> = 0 (36)
<000ud22uu0du2u2	0.5|c5b a3b|00ud022uu0ud2d2	0.5> = 0 (20)
<0u2d002u22u0udd	0.5|c3a a12a|0uud002d22ududu	0.5> = -sqrt(3)/12 (24)
<u0002u2du0u2du2	-0.5|c14b a14a|u0002u2du0u2dd2	0.5> = sqrt(2)/3 (30)
<u2000ud0d22u022	-0.5|c2b a13a|uu000ud0d22du22	0.5> = -sqrt(3)/3 (20)
<0uud20uudd220ud	-0.5|c2b a6a|00ud2uuddu220du	0.5> = -sqrt(6)/18 (24)
<002u02u0duud2u2	1.5|c15a a7b|002u0220uuud2dd	0.5> = sqrt(5)/24 (35)
<u2d000u220u20u2	-0.5|c14b a10a|u2d000u22ud2002	0.5> = -sqrt(2)/6 (6)
<u2du0u220uddu0u	-0.5|c1b a5a|02uduu220uddu0d	0.5> = -5*sqrt(2)/108 (60)
<uu2u0dd0du202uu	0.5|c13a a15a|uu2u0dd0du20ud2	0.5> = sqrt(2)/6 (60)
<2u22u2u0d0ud0u0	0.5|c11b a7b|2u22u220u00d0d0	0.5> = -5*sqrt(6)/216 (10)
<0020u2du0du2uu2	-0.5|c6b a13a|0020uudu0dd22u2	0.5> = sqrt(6)/8 (18)
<uu002u200u0d222	1.5|c13a a11b|uu002u200uddd22	0.5> = -sqrt(2)/2 (35)
<ud200uu2d002uu2	0.5|c12b a13b|ud200uu2d00u2d2	0.5> = -sqrt(2)/6 (18)
<u2u22222u000000	-0.5|c4b a11a|u2uu2222d0d0000	0.5> = -sqrt(6)/18 (10)
<2202u0d0u220020	-0.5|c5b a15a|220200u0u22002d	0.5> = sqrt(3)/6 (3)
<u2d2200u020u2u0	1.5|c2a a15b|uud2200d020u2ud	0.5> = -1/2 (18)
<u22000uud2d02uu	1.5|c3a a5b|u2u0d0dud2u02du	0.5> = sqrt(6)/18 (24)
<2200uud2uu200du	-0.5|c15b a13a|2200uud2uu20dd0	0.5> = -sqrt(2)/3 (30)
<2uu00002d0u2u22	1.5|c1a a10b|uuu00002ddu2d22	0.5> = -sqrt(2)/9 (30)
<0uudud0222d0u20	0.5|c13b a1b|uuudud0222d0020	0.5> = 0 (34)
<002uuu2ddu20u20	0.5|c7b a12b|002uuuddud2du20	0.5> = 1/18 (60)
<u0uu200d22ddu02	0.5|c4a a3a|u020200u22dud02	0.5> = -1/9 (9)
<u02u2222u000020	0.5|c8b a13b|u02u222ud000d20	0.5> = sqrt(6)/18 (10)
<uu0020du202u2dd	0.5|c8a a3a|uud020u0202d2du	0.5> = -sqrt(6)/54 (18)
<udu2u0u22d0ddu0	0.5|c4b a14b|uduuu0d22d0du20	0.5> = -1/6 (40)
<0202uu20d2u0d20	0.5|c11a a12a|0202uu20d20du20	0.5> = -sqrt(3)/6 (6)
<022udu020u002u2	1.5|c8a a12b|022udu0u0u0d2d2	0.5> = -sqrt(2)/6 (20)
<uud222ud02u000u	-0.5|c4b a15a|uudu22ud02d0002	0.5> = 2/9 (30)
<uud0u0uu2d202du	-0.5|c8b a6a|uud0udu02d202ud	0.5> = -sqrt(30)/54 (81)
<20u02u0d2020u2u	1.5|c6a a4b|20uu200d2020u2d	0.5> = -sqrt(6)/9 (9)
<2uu02uu22020d00	0.5|c8b a14b|2uu02uud2020dd0	0.5> = -sqrt(6)/6 (35)
<u0u0u22ud0d202u	0.5|c14b a4b|u0uuu22dd0u20dd	0.5> = sqrt(6)/288 (120)
<u0ud20d0u222u0u	0.5|c10b a13b|u0ud20d0ud2220u	0.5> = -sqrt(6)/6 (12)
<u20u002d2u2dud0	0.5|c12a a15a|u20u002d2u20ddu	0.5> = -sqrt(3)/6 (18)
<u0du2u0u2d202u0	1.5|c10a a4b|u0d22u0u20202d0	0.5> = -sqrt(2)/6 (6)
<20uu02002ud22d0	0.5|c9b a5b|20uud200dud22u0	0.5> = sqrt(3)/9 (12)
<u2uu2dd0d2u00uu	1.5|c4a a15b|u2u02ud0d2u00d2	0.5> = -sqrt(3)/18 (30)
<200udu0udd222u0	0.5|c1a a1a|200udu0udu222d0	0.5> = 0 (18)
<2u220du0du20020	0.5|c14a a2a|22220ud0uu200d0	0.5> = sqrt(3)/6 (6)
<002u0u0d0uu2222	1.5|c14a a6b|002u020d0uu22d2	0.5> = -sqrt(2)/2 (6)
<00uduu22u2d20d0	0.5|c3b a15b|000uuu22d2d20du	0.5> = 0 (20)
<2u2du000u2u2020	1.5|c3a a9b|2udud00022u2020	0.5> = sqrt(2)/4 (4)
<uuu22duuud00ddu	0.5|c5a a12a|uuu2duuudd0uddd	0.5> = sqrt(10)/400 (1570)
<uudu200dd2uuu02	1.5|c10a a14b|uudu200dduuudd2	0.5> = sqrt(2)/6 (180)
<udu0uud2d2u02u0	1.5|c3a a9b|ud00uud222d02u0	0.5> = sqrt(6)/9 (12)
<0u22du0u0d02022	-0.5|c15b a11a|0u22du0u0dd202u	0.5> = -sqrt(2)/2 (12)
<2uuduud2ddu0uu0	1.5|c4a a5b|2uu02du2udd0du0	0.5> = -1/27 (60)
<u2u20du02duu0du	0.5|c4a a14a|u2ud0uu02ddu02d	0.5> = -sqrt(2)/81 (90)
<0002udud022uu2d	0.5|c8a a3a|00u2dud0022uu2d	0.5> = 1/4 (12)
<022u20020200202	0.5|c5b a6b|022uud020200202	0.5> = sqrt(6)/3 (3)
<2u0222020d0002u	0.5|c14b a14b|2u0222020d0002u	0.5> = 1 (2)
<u2u022udd0du0du	0.5|c5a a4a|u2udd2udu0du0du	0.5> = 0 (48)
<uuu022d2u002002	0.5|c3b a3b|uud022u2d002002	0.5> = -1/9 (9)
<02uu2d2uu0d00d2	0.5|c7b a7b|02uu2d2du0u00d2	0.5> = 0 (18)
<2u2000uuddu22d0	-0.5|c10b a15a|2u2000uud0d22du	0.5> = -sqrt(3)/6 (20)
<2uduud0uud220u0	-0.5|c2b a7a|20uududduu220d0	0.5> = 1/216 (54)
<uu022u2020d0u20	-0.5|c1b a10a|0u022u202dd0u20	0.5> = 2*sqrt(3)/9 (6)
<u22udu02d00u2d0	-0.5|c3b a12a|u2dudu02u0022d0	0.5> = 1/6 (12)
<0uu2d002220du02	-0.5|c5b a5a|0uu2u002220dd02	0.5> = 2*sqrt(6)/9 (10)
<0ud2u2ud0d02udu	0.5|c13a a1a|uud2d2uu0d020du	0.5> = -sqrt(3)/16 (36)
<uu2duuu220dd00u	0.5|c6b a1b|2u2ud0u220dd00u	0.5> = -sqrt(15)/54 (18)
<u02220ud0220ud0	-0.5|c11b a6a|u0222uud02d0du0	0.5> = 2/9 (20)
<22u202u000u20du	0.5|c11b a5b|22u2u2u000020dd	0.5> = 5*sqrt(2)/36 (10)
<u2u020d02202u0u	1.5|c13a a7b|u2u02020220200d	0.5> = -1/3 (3)
<220uudu002202u0	-0.5|c1b a9a|u20uudd0d2202u0	0.5> = sqrt(2)/9 (20)
<022uu002dd02u02	0.5|c12a a14a|022uu002dd0uud2	0.5> = sqrt(6)/6 (18)
<00202u20du2d02u	0.5|c14a a13a|00202u20du2duud	0.5> = sqrt(6)/6 (12)
<uu02u2uud00d220	0.5|c14a a11a|uu02u2uud0dd2d0	0.5> = -sqrt(6)/6 (126)
<u20d02u200d220u	0.5|c2a a1a|2u0u02d200d220u	0.5> = 0 (6)
<22u00u022d20u0u	-0.5|c2b a5a|2ud0ud022u20d0u	0.5> = -1/6 (8)
<020220uu2d0u0d2	0.5|c15b a13b|020220uu2d0uddu	0.5> = -sqrt(2)/2 (18)
<uuud200d0u2u202	-0.5|c4b a10a|uuu0200d022d202	0.5> = sqrt(3)/9 (10)
<uuudd220202uu00	-0.5|c3b a3a|uuudd220202du00	0.5> = 5*sqrt(6)/54 (20)
<u022udu22u20000	-0.5|c9b a13a|u022udu2ud20d00	0.5> = sqrt(6)/18 (30)
<022u00d2u2d200u	0.5|c7b a6b|022u0u02u2d200d	0.5> = sqrt(2)/6 (10)
<0uu2d022d0u2u0u	1.5|c3a a11b|0u02d022u022d0u	0.5> = -sqrt(3)/4 (4)
<022u0u0udu2d20d	-0.5|c11b a5a|022uuu0uddud20d	0.5> = -5*sqrt(5)/72 (120)
<2uu0uudu20udd02	0.5|c1a a10a|uud0uuud2uddd02	0.5> = sqrt(30)/2400 (375)
<uu2200d0u20d2uu	-0.5|c15b a7a|uu220020u20d2d0	0.5> = -2*sqrt(6)/27 (10)
<ud0u0udd2022uuu	0.5|c8a a7a|ud0u0u202022udd	0.5> = -sqrt(2)/18 (20)
<2u2020uu0dd0uu2	0.5|c1a a9a|uu2020uuddd0ud2	0.5> = sqrt(10)/36 (105)
<0uu20d2020duud2	0.5|c15a a3a|0u220u2020duddu	0.5> = 0 (18)
<220ud00002ud2u2	0.5|c1a a6a|u20dud0002ud2u2	0.5> = sqrt(2)/4 (8)
<2020u02uu02dudu	0.5|c5b a13b|2020002uu02d2ud	0.5> = 2*sqrt(3)/27 (9)
<ud0udu20u022d20	0.5|c5b a6b|ud0u0220d022u20	0.5> = sqrt(6)/12 (4)
<u220u0u2d0d0uu2	1.5|c7a a14b|u220u002d0d0u22	0.5> = sqrt(6)/3 (6)
<00uu2uuu220d20d	0.5|c9b a14b|00uu2uuud20d2dd	0.5> = sqrt(6)/6 (126)
<0220u02u2du0dud	0.5|c2b a5b|0u20202u2ud0dud	0.5> = -sqrt(2)/27 (30)
<u0u2002ddudu022	-0.5|c15b a13a|u0u2002ddudud2u	0.5> = sqrt(2)/2 (24)
<uudu0d2uu0d0u22	0.5|c4b a10b|uud00u2udud0d22	0.5> = 5/216 (102)
<20uu2202200u002	1.5|c6a a11b|20uu2d0220ud002	0.5> = 1/3 (9)
<uuuu0u2220d0d02	1.5|c9a a14b|uuuu0u22d0d0dd2	0.5> = -sqrt(2)/2 (126)
<2uu0d0udu22d0uu	-0.5|c7b a13a|2uu0d00uu22dddu	0.5> = sqrt(3)/27 (60)
<u22020d0u0202uu	0.5|c13a a14a|u22020d0u020d2u	0.5> = sqrt(6)/6 (4)
<02u022u000du22u	0.5|c14a a4a|02uu22u000dd2ud	0.5> = sqrt(6)/27 (30)
<u2ud20duuuu0ddu	1.5|c11a a10b|u2ud20duu200dud	0.5> = sqrt(15)/18 (54)
<00u2udud2ud2d0u	0.5|c11a a3a|0022uudd2u02d0u	0.5> = sqrt(2)/16 (12)
<2uu202d0u2udu00	1.5|c11a a2b|22u202d0u20ud00	0.5> = -sqrt(6)/12 (6)
<uu002u020220022	0.5|c5b a3b|uud0ud020220022	0.5> = -sqrt(3)/9 (9)
<220uduu20d0u20u	0.5|c13b a14b|220uduu20d0udud	0.5> = sqrt(3)/9 (54)
<u22220d0u00u0u2	1.5|c9a a10b|u22220d00u0d0u2	0.5> = -sqrt(2)/2 (4)
<02000uu222u0220	1.5|c8a a6b|020002uu22d0220	0.5> = -sqrt(6)/6 (3)
<2u0000222u22u00	0.5|c9a a13a|2u000022du22200	0.5> = sqrt(6)/6 (2)
<00uu2d202202ud0	0.5|c9a a8a|00uu2d2du202du0	0.5> = -sqrt(6)/12 (12)
<u0udu2uddud20du	0.5|c12b a13b|u0udu2uddududud	0.5> = sqrt(2)/12 (810)
<2uduu0200u20dd2	0.5|c7b a10b|2uduu0u00220dd2	0.5> = 7/9 (20)
<022u0du0220u0u2	-0.5|c10b a13a|022u0du02u0udd2	0.5> = sqrt(6)/18 (20)
<u20uudduud2du0d	0.5|c13a a12a|u20uudduud2200d	0.5> = 5*sqrt(6)/18 (100)
<udu2000ud2u22d0	-0.5|c9b a5a|udu2u00d02u22d0	0.5> = -1/9 (18)
<0uu2d0d22u00du2	-0.5|c14b a14a|0uu2d0d22u00du2	0.5> = 1 (12)
<02uudu2u002d20u	1.5|c2a a14b|0uuudd2u002d2du	0.5> = 4*sqrt(3)/27 (60)
<u202d220u0u002u	0.5|c4a a5a|u20d2220u0u002d	0.5> = 0 (6)
<u0uud0d2d022uuu	0.5|c11b a2b|uduud0u2d0u2ddu	0.5> = sqrt(2)/18 (108)
<2022ud00u022200	0.5|c3a a9a|20u2ud002022200	0.5> = 0 (3)
<0uuu2dduudd20uu	-0.5|c8b a9a|0uuu2dd02ud20du	0.5> = sqrt(2)/9 (60)
<uuduudd2du0u0u2	-0.5|c5b a12a|uudu0dd2uu020d2	0.5> = -sqrt(6)/18 (54)
<02u0u0022d2u2u0	1.5|c9a a10b|02u0u002d22d2u0	0.5> = -sqrt(2)/6 (6)
<0u02d02u022u20d	0.5|c7a a14a|0u02d0uu022d2du	0.5> = -sqrt(2)/12 (12)
<u200u2u02d0220u	0.5|c9a a14a|u200u2u0dd022du	0.5> = -1/3 (20)
<200u0022du220uu	0.5|c11a a3a|20ud0022udu20du	0.5> = sqrt(3)/12 (8)
<222002uu02dd0u0	-0.5|c6b a9a|22200uduu2du0d0	0.5> = sqrt(6)/9 (18)
<000020u2u2022u2	0.5|c14a a14a|000020u2u2022d2	0.5> = sqrt(2)/3 (3)
<0uu2u2d020du02u	-0.5|c15b a13a|0uu2u2d020dud20	0.5> = -sqrt(2)/3 (30)
<2uduu00d2u020d2	0.5|c15a a7a|2uduu0ud2d020du	0.5> = 0 (40)
<u0uuudd2udu2d0d	0.5|c3b a7b|u00uud22uud2d0d	0.5> = -5*sqrt(3)/432 (120)
<u2ud20200uudd02	0.5|c4a a4a|u2uu20200dddu02	0.5> = sqrt(3)/27 (20)
<u2u0d200uud22d0	0.5|c10a a15a|u2u0d200u0d22du	0.5> = sqrt(6)/3 (18)
<20u20u0220uu2d0	0.5|c8a a7a|20u20uuu20dd2d0	0.5> = sqrt(6)/36 (35)
<020u2200dud20u2	0.5|c5a a3a|02uud200duu20d2	0.5> = 0 (18)
<u202020uu02u20d	0.5|c1a a5a|0202u20du02u20d	0.5> = sqrt(5)/6 (6)
<20ud2020u0u202u	1.5|c4a a13b|20u02020u0d2u2d	0.5> = sqrt(2)/12 (9)
<u22du02uu0du0ud	1.5|c3a a4b|u2u2u02dd0du0ud	0.5> = -sqrt(5)/18 (60)
<002u0200u22220d	0.5|c10b a7b|002u02d0ud2220u	0.5> = -sqrt(6)/12 (4)
<uud200du02u2uud	1.5|c10a a1b|2ud200ud0ud2uud	0.5> = -sqrt(5)/8 (24)
<uu0d20022uu2200	0.5|c10b a10b|uu0d20022ud2200	0.5> = sqrt(2)/6 (9)
<2u0u202uu0ddd02	-0.5|c7b a6a|2u0u2dduu0ddu02	0.5> = sqrt(10)/9 (36)
<022u0duu0ud0u22	1.5|c2a a12b|0u2u0duu0dddu22	0.5> = -1/6 (60)
<00020u2duu22duu	1.5|c9a a1b|u0020d2u0u22udd	0.5> = -sqrt(3)/36 (20)
<002uud222020uu0	1.5|c14a a12b|002uud22202du00	0.5> = -sqrt(2)/2 (6)
<uu202u02d02u020	0.5|c3a a3a|uu202d02d02u020	0.5> = 0 (6)
<22u0u20000d2u2d	0.5|c15b a11b|22u0u2000022d20	0.5> = sqrt(6)/9 (3)
<u200duu0220d202	0.5|c10a a3a|u2d0uud02d0u202	0.5> = -sqrt(2)/24 (12)
<02u220000222200	0.5|c13b a8b|02u2200d0222u00	0.5> = -sqrt(2)/2 (2)
<0202u2u0ud20d20	0.5|c4a a5a|020u22u0dd20u20	0.5> = sqrt(6)/18 (6)
<00u0d02222ududu	-0.5|c9b a15a|00u0d022u2duud2	0.5> = sqrt(3)/4 (12)
<20u0uduu0du22du	0.5|c12a a4a|20uuuduu0ddu2dd	0.5> = -5*sqrt(5)/216 (412)
<22uu000220d2u0u	1.5|c1a a15b|u2ud000220u2d02	0.5> = sqrt(6)/36 (9)
<2u2d00u020u202u	0.5|c9b a6b|2u2d0uu0u0d202d	0.5> = -sqrt(6)/18 (20)
<ud2u2udu002u200	1.5|c2a a7b|u02d2u2d002u200	0.5> = -sqrt(3)/12 (4)
<u20u02duu2002du	1.5|c14a a3b|u2uu02ddu20020d	0.5> = -sqrt(6)/27 (30)
<0020uuu2dd2uu20	1.5|c14a a5b|00202uu2du2dud0	0.5> = 2*sqrt(3)/27 (27)
<002u0020u20222d	0.5|c10a a2a|0u2u0020du0222d	0.5> = -sqrt(6)/36 (9)
<u02uudu22d0du0u	1.5|c5a a2b|ud2u0du22d0ud0u	0.5> = sqrt(6)/9 (16)
<u2du0u022u0d2u0	-0.5|c4b a4a|u2du0u022u0d2d0	0.5> = -5*sqrt(2)/36 (20)
<u22022020202000	0.5|c8b a14b|u220220d02020u0	0.5> = 0 (2)
<u02dud20220uu0u	1.5|c12a a1b|202udu202200u0d	0.5> = sqrt(3)/12 (6)
<0ud022022u20u0u	1.5|c11a a1b|uud022022du0d0u	0.5> = -sqrt(3)/4 (12)
<u220d0uudu2020u	1.5|c10a a14b|u220d0uud0202du	0.5> = sqrt(2)/2 (12)
<200u22duud22000	0.5|c11a a15a|200u22duudd200u	0.5> = -sqrt(2)/2 (12)
<2uuuu0dd20d2200	-0.5|c5b a4a|2uu200dd20u2200	0.5> = -sqrt(30)/9 (6)
<uu2dudu0du2u0du	-0.5|c2b a9a|u02uddu02u2d0du	0.5> = sqrt(6)/216 (36)
<2udu20u02udu0du	1.5|c2a a12b|20uu20d02ud20ud	0.5> = sqrt(3)/27 (27)
<2u0200u2ud0d022	-0.5|c14b a11a|2u0200u2udud0d2	0.5> = 2*sqrt(3)/9 (34)
<000222u202u002d	-0.5|c8b a9a|000222uud2d002u	0.5> = -sqrt(2)/6 (6)
<u2d00202220udu0	0.5|c8a a4a|u2du020u220udd0	0.5> = -1/3 (20)
<200222uduud0200	0.5|c5a a14a|2002u2udduu02d0	0.5> = -sqrt(6)/24 (18)
<ud00uduu2u22d0u	1.5|c9a a3b|udu0duduud22u0d	0.5> = sqrt(6)/72 (72)
<u2ududuu02dduu0	1.5|c10a a9b|u2ududuuddduud0	0.5> = -sqrt(3)/9 (540)
<0uu0d2uu202d20d	-0.5|c9b a14a|0uu0d2uud02d2du	0.5> = -sqrt(2)/3 (60)
<22200020uu0u2ud	-0.5|c9b a9a|22200020uu0d2ud	0.5> = -sqrt(15)/18 (9)
<ud2220udu0d20u0	0.5|c12b a2b|u22220dud0uu0d0	0.5> = sqrt(3)/24 (12)
<u02uudd02u0022d	-0.5|c14b a10a|u02uudd022002du	0.5> = -sqrt(3)/3 (20)
<22022002200u0du	0.5|c4a a13a|220u2002200dudu	0.5> = sqrt(2)/4 (4)
<022u00ud00uu222	-0.5|c2b a5a|0u2uu0dd00ud222	0.5> = -sqrt(6)/27 (30)
<022u02d2000u220	0.5|c3a a10a|02uu02d20d0u220	0.5> = -sqrt(6)/4 (6)
<uuu2d00d20d20u2	-0.5|c9b a14a|uuu2d00du0d2022	0.5> = -sqrt(3)/2 (30)
<2u2d02u0du0du02	0.5|c6b a14b|2u2d0uu0du0dud2	0.5> = sqrt(6)/4 (54)
<22uu00du20d20uu	0.5|c11a a13a|22uu00du2002dud	0.5> = -sqrt(2)/18 (27)
<20u220uu0222000	0.5|c5a a9a|20u2u0udd222000	0.5> = -sqrt(6)/18 (10)
<uuu200d0duu22du	0.5|c4b a15b|uuud00d0duu22d2	0.5> = 2*sqrt(3)/9 (60)
<000220uu2udd2du	-0.5|c11b a1a|u00220uu2d0d2ud	0.5> = sqrt(3)/27 (30)
<u2udu0u20u0dud2	0.5|c8a a6a|u2uduudu0d0dud2	0.5> = -5*sqrt(3)/216 (306)
<u0u2uddu0d22u0u	1.5|c11a a7b|u0u2ud2d0du2u0d	0.5> = sqrt(2)/12 (60)
<0u2u2u2du2dd000	-0.5|c3b a14a|0uuu2d2uu2dd0d0	0.5> = -sqrt(5)/72 (120)
<u00duu2ud02220u	0.5|c7a a1a|200uuudud02220d	0.5> = 5*sqrt(3)/108 (34)
<00u0duu2d22d0u2	0.5|c7b a2b|0uu0dd02u22u0d2	0.5> = -sqrt(3)/12 (18)
<20u02200uu22200	0.5|c6a a2a|2ud02u00du22200	0.5> = sqrt(3)/6 (4)
<000u220u2d2u0u2	1.5|c4a a1b|u000220d2u2d0u2	0.5> = -sqrt(6)/6 (4)
<u20d20u0u2ududu	-0.5|c10b a3a|u2du20d0uuduudd	0.5> = 5*sqrt(2)/432 (120)
<0uduu2dudu2u0dd	0.5|c11a a9a|0uduu2du2udd0du	0.5> = sqrt(3)/27 (120)
<2u2d0u002udu2u0	0.5|c3b a12b|2udu0d002uu22d0	0.5> = sqrt(6)/72 (12)
<uuuu2d2u02d0d0d	-0.5|c5b a9a|uuuuud2dd2d0d0u	0.5> = sqrt(3)/15 (252)
<udu0220ud2u0d20	0.5|c14a a9a|udu0220u22d0du0	0.5> = 0 (12)
<2ud2u0222000uu0	0.5|c8b a15b|2ud2u02d2000uud	0.5> = 1/3 (12)
<ududu2d2uuu0002	0.5|c11b a5b|udud22u2du00002	0.5> = sqrt(3)/6 (8)
<uud0udu0d202ud2	-0.5|c2b a1a|20u0udu0d202du2	0.5> = -4*sqrt(2)/27 (18)
<uu2du0200202udu	0.5|c10b a9b|uu2du020du02ddu	0.5> = -sqrt(2)/9 (54)
<2u0du2u20ddu020	0.5|c4a a4a|2u0du2u20dud020	0.5> = 0 (18)
<u2uu0duud02u20d	-0.5|c13b a6a|u2uu02udd02ud0d	0.5> = -sqrt(30)/64 (120)
<2u0d0uudu022uud	1.5|c6a a5b|2u0du0udu022dud	0.5> = sqrt(5)/9 (54)
<uu220d2uuud00ud	-0.5|c14b a5a|uu22du2duud000d	0.5> = 5/72 (90)
<00u220220d200u2	0.5|c11a a9a|00u22022dud00u2	0.5> = -sqrt(2)/4 (4)
<20uu2du0d2udud0	0.5|c1b a15b|u0ud2du0u2duddu	0.5> = 0 (108)
<u0ud2u2dudd02u0	-0.5|c13b a12a|u0ud2u2dudduud0	0.5> = sqrt(6)/3 (162)
<uududdu2d2200u0	0.5|c6a a12a|uudud0d2u22d0u0	0.5> = 1/4 (36)
<202uduuu00ddu2u	0.5|c14b a10b|202uduuu0dduudd	0.5> = -sqrt(6)/54 (200)
<0u0d22udu0d2u20	0.5|c6a a1a|ud0u2uudd0d2u20	0.5> = 0 (40)
<02020u0u22u0u2d	0.5|c14b a1b|u2020u0u22d0udd	0.5> = -sqrt(10)/24 (34)
<u2ud00du2uudu20	1.5|c1a a8b|02uu00d22uddu20	0.5> = sqrt(2)/12 (18)
<02u2uu20ddu0duu	0.5|c2b a2b|02u2du20dud0udu	0.5> = 0 (16)
<ud22200u0ud0u2u	1.5|c5a a8b|ud22u0020du0d2u	0.5> = sqrt(6)/6 (8)
<002u02u022dd0u2	0.5|c6b a2b|0u2u0du022dd0u2	0.5> = sqrt(6)/4 (18)
<222udu2d00u0200	0.5|c3b a15b|22uduu2d00u020d	0.5> = sqrt(2)/4 (18)
<02uu2d00du02d2u	0.5|c10a a8a|02uu2d0du002u2d	0.5> = -sqrt(3)/12 (18)
<ud2u0200duu2udu	1.5|c15a a8b|ud2u020dudu2ud0	0.5> = 1/3 (24)
<uud0uu2d22000u2	1.5|c7a a1b|2uu0uddu22000d2	0.5> = sqrt(6)/108 (30)
<20uu2d0udu2uud0	1.5|c5a a4b|20u2uu0dud2udd0	0.5> = sqrt(10)/216 (116)
<u0uuu02202022d0	1.5|c5a a1b|20uu002202022d0	0.5> = sqrt(30)/6 (3)
<u2du000022uu202	1.5|c13a a1b|22ud000022uud02	0.5> = sqrt(6)/6 (6)
<20ud0uudu2u0022	-0.5|c1b a12a|u0ud0uudu2dd022	0.5> = 1/9 (102)
<02u02dud02uu0d2	0.5|c7b a13b|02u02d0u02udud2	0.5> = sqrt(3)/36 (18)
<0uu022u202d02d0	0.5|c10b a12b|0uu022u20ddu2d0	0.5> = sqrt(6)/18 (30)
<u22u020u0u0u2dd	1.5|c6a a7b|u22u0uud0u0d2dd	0.5> = -sqrt(3)/20 (125)
<u2u2d2ud200d00u	-0.5|c15b a8a|u2u2d2u2200d000	0.5> = -sqrt(2)/2 (9)
<u0duduu2220udu0	1.5|c12a a13b|u0duduu222002d0	0.5> = sqrt(2)/6 (12)
<ud00u20222u002u	-0.5|c14b a3a|udu0u20222u00dd	0.5> = -sqrt(6)/18 (20)
<0uu002uud02dd22	0.5|c11b a5b|0uu0u2udd0dud22	0.5> = sqrt(6)/72 (105)
<0uud2202022d0u0	-0.5|c8b a3a|0u2d220u022u0d0	0.5> = 1/2 (6)
<0u2u2udududu0du	-0.5|c6b a9a|0u2u20du2duu0dd	0.5> = 5*sqrt(6)/486 (90)
<0u2202u0d20u2u0	-0.5|c2b a7a|00220220u20d2u0	0.5> = -1/3 (2)
<uu2d0udd20uuudu	0.5|c12b a8b|uu2d0ud220d0uud	0.5> = -sqrt(6)/36 (54)
<2022u2uddu00u0u	1.5|c8a a11b|2022u2u0duu0d0d	0.5> = 1/6 (30)
<ud00u22d00uu2d2	-0.5|c13b a12a|ud00u22d00u2du2	0.5> = sqrt(3)/3 (8)
<0u2u022200u0022	0.5|c8a a8a|0u2u022200d0022	0.5> = 0 (3)
<020uudu20uu22d0	-0.5|c2b a3a|0uuuudu20dd22d0	0.5> = -sqrt(5)/36 (125)
<20udu002u2200d2	0.5|c14a a5a|20ud2002u220002	0.5> = -sqrt(6)/6 (2)
<udu2u2d00uu2u0d	-0.5|c7b a13a|udu2u2000ud220d	0.5> = sqrt(5)/18 (20)
<uu00202d0022u2u	0.5|c11b a1b|2u00202d00u2d2u	0.5> = -sqrt(2)/4 (4)
<2022ud0u00u02d2	-0.5|c3b a9a|20u2ud0ud0d02u2	0.5> = -sqrt(6)/12 (18)
<0u2d222u20u0u00	-0.5|c6b a15a|0u2d2u2u20u0d0d	0.5> = -sqrt(6)/18 (20)
<u2udu2u020uddd0	0.5|c3a a4a|u202d2u020uddu0	0.5> = sqrt(10)/36 (12)
<0uu00ud0ud2u222	0.5|c15a a1a|uuu00ud0dd2u22d	0.5> = sqrt(5)/18 (105)
<02ud22ud20uu00u	1.5|c3a a14b|020u22du20du0du	0.5> = sqrt(2)/8 (8)
<u22200ud00d22u0	0.5|c12a a11a|u22200ud002d2u0	0.5> = 1/2 (6)
<202u0ud22uud0d0	-0.5|c3b a2a|2uud0ud22udd0u0	0.5> = -4/27 (54)
<ud220u00220uu20	0.5|c13b a8b|ud220u0u220d020	0.5> = -sqrt(2)/6 (6)
<2ud0u2uud2u00ud	0.5|c10b a4b|2udud2uuddu00ud	0.5> = -sqrt(5)/9 (72)
<uu2d0u0d2uudu02	-0.5|c6b a12a|uu2d000u2ud2d02	0.5> = -sqrt(3)/108 (30)
<u2d0u20du0d22u0	0.5|c2b a3b|ud20u20ud0d22u0	0.5> = 0 (12)
<2002u20u2u0uddu	0.5|c8b a11b|2002u2002uuuddd	0.5> = sqrt(2)/8 (35)
<00uu2d200220du2	0.5|c7a a2a|0uud2du00220ud2	0.5> = sqrt(6)/24 (18)
<20uududud02u20u	1.5|c13a a5b|20uu2dudu02ud0d	0.5> = sqrt(3)/324 (90)
<20ududu02u022d0	0.5|c1a a4a|u0d2udu02u022d0	0.5> = -1/2 (12)
<2u002u2u0d2du0d	0.5|c1b a8b|uu002d220u2du0d	0.5> = sqrt(2)/27 (27)
<udu2u2d0u00uu2d	-0.5|c9b a2a|u2d2u2d0000uu2d	0.5> = sqrt(30)/24 (12)
<20uuuud02dud20u	1.5|c1a a2b|uududuu02udd20d	0.5> = sqrt(2)/216 (315)
<ud2uu000022220u	0.5|c3a a9a|ududu000d22220u	0.5> = -sqrt(3)/6 (8)
<2uu0022220d0uu0	1.5|c13a a4b|2uud022220u00d0	0.5> = -sqrt(6)/18 (9)
<u2d02u20du02002	-0.5|c12b a3a|u2202d20uu0d002	0.5> = sqrt(3)/12 (6)
<ud0uduuu20du202	-0.5|c2b a14a|u00duduu20ud2d2	0.5> = -sqrt(2)/144 (40)
<uud02ud2du02u0u	1.5|c12a a2b|u2u02ud2dd0ud0u	0.5> = 1/6 (40)
<2u00202020uu202	-0.5|c11b a6a|2u002d20200u202	0.5> = -sqrt(6)/6 (2)
<20uduud2uu200ud	-0.5|c7b a3a|202udu02ud200ud	0.5> = -sqrt(10)/72 (18)
<0u20udu2ddu0202	-0.5|c8b a1a|uu20dduduud0202	0.5> = -sqrt(2)/12 (36)
<22u022u0duuud00	-0.5|c3b a9a|220022u02duud00	0.5> = -sqrt(30)/36 (6)
<0u02u22d0uuduud	1.5|c11a a11b|0u02u22d0uuuddd	0.5> = -sqrt(6)/72 (105)
<02uudu2ududd0uu	1.5|c15a a4b|02u2du2ududu0d0	0.5> = 2*sqrt(3)/27 (54)
<u20d0u2200du202	-0.5|c15b a12a|u20d0u2200d220u	0.5> = 1 (4)
<u02duu2du002u20	0.5|c5b a11b|u02d0u2du0u2d20	0.5> = -sqrt(6)/12 (12)
<022u2d0u2d00udu	0.5|c2a a15a|0u2d2u0d2u00du2	0.5> = 0 (8)
<2uudud02uu0d2u0	1.5|c2a a15b|20uuud02uu0d2dd	0.5> = -sqrt(10)/36 (120)
<u020ud0d220udu2	-0.5|c5b a5a|u020ud0u220udd2	0.5> = 2*sqrt(2)/9 (30)
<002u02u220u20ud	-0.5|c12b a2a|0u2d02u220uu0dd	0.5> = -sqrt(15)/36 (20)
<u22du2d2u00du00	0.5|c12a a15a|u22du2d2u000u0d	0.5> = sqrt(3)/6 (12)
<u22du0d200uuu02	-0.5|c8b a10a|u22du0du0uudd02	0.5> = -sqrt(6)/18 (40)
<u0udu2ud20uud02	0.5|c9a a2a|uudud2uud0udd02	0.5> = -sqrt(5)/1296 (306)
<00u22d0uu2d0u2u	0.5|c4a a9a|00uu2d0u22d0u2d	0.5> = sqrt(6)/18 (27)
<u0ud20d2uu0uud2	1.5|c9a a2b|uuud20d20d0uud2	0.5> = sqrt(10)/6 (60)
<u0u200d2u0d2202	0.5|c4b a6b|u0uu0dd2u0d2202	0.5> = 11*sqrt(3)/27 (30)
<uu202u2du0002ud	1.5|c9a a11b|uu202u2d00u02dd	0.5> = -sqrt(10)/12 (34)
<22020uu202dd0u0	-0.5|c2b a6a|2u0202u202ud0d0	0.5> = -sqrt(6)/9 (10)
<02udu20ud00d22u	0.5|c5a a1a|u2du020du00d22u	0.5> = 0 (8)
<200u002u020u222	0.5|c1a a12a|u00d002u0202222	0.5> = -sqrt(6)/6 (2)
<0002uduu2d202ud	-0.5|c9b a2a|0u02ududuu202dd	0.5> = 1/18 (90)
<0uuduu0u2d22002	1.5|c11a a13b|0uuduu0u2dd2d02	0.5> = sqrt(2)/2 (105)
<u0du220d2u2d00u	0.5|c1b a4b|00u2220u2d2d00u	0.5> = 0 (6)
<u2u200ud0u2d20d	0.5|c2a a14a|uud200uu0u2d2dd	0.5> = sqrt(10)/72 (105)
<uuu0ud220d220d0	-0.5|c7b a3a|uu20udd20d220u0	0.5> = sqrt(10)/6 (20)
<0u0202du02u2d02	0.5|c7a a8a|0u02020202u2d02	0.5> = sqrt(2)/12 (3)
<22u0u2dd02u0020	-0.5|c5b a4a|22ud02uu02d0020	0.5> = -1/3 (6)
<000u2uuddu2ud2u	1.5|c4a a1b|u0002duuuu2dd2d	0.5> = sqrt(30)/216 (70)
<u02u2dud2d0u0ud	-0.5|c15b a11a|u02u2dud2duu0d0	0.5> = 1/6 (54)
<u002u2u2d0udu02	1.5|c12a a3b|u0d2u2u2d0u0d02	0.5> = -sqrt(2)/9 (18)
<2u2ududu0200uud	-0.5|c3b a5a|2uud2duu0200udd	0.5> = -sqrt(10)/216 (60)
<ud2uuuu02du0ddu	0.5|c1b a1b|uu2uuud02dd0ddu	0.5> = sqrt(3)/60 (252)
<ududuud2200duud	0.5|c9a a5a|udud2ud2u00uddu	0.5> = -sqrt(3)/12 (48)
<u0du0uu202dd2du	0.5|c10a a9a|u0du0uu2dduu2dd	0.5> = -1/18 (200)
<u22d20uudu00u20	-0.5|c5b a6a|u22duudduu00d20	0.5> = 1/9 (36)
<uu00d0u2202du2u	1.5|c9a a15b|uu00d0u2d02du22	0.5> = -sqrt(2)/2 (18)
<02u0d020222udu0	0.5|c2a a15a|0ud0u020222udud	0.5> = sqrt(2)/8 (18)
<0002u020u02222d	0.5|c13b a1b|u002d020u022d2u	0.5> = -sqrt(6)/12 (4)
<220022uduuddu00	0.5|c8a a10a|220022u0d2udu00	0.5> = 0 (4)
<uu2u20d00ud2u02	1.5|c13a a6b|uu2u2du00dd2002	0.5> = sqrt(6)/36 (34)
<u0222u0d00du022	0.5|c14b a7b|u0222uud00du0d2	0.5> = -1/3 (30)
<0u22u0dududu02d	-0.5|c8b a8a|0u22u0dduudu02d	0.5> = -4*sqrt(3)/27 (54)
<0u0ud00u2d02222	0.5|c15b a1b|uu0ud00d2d0222u	0.5> = -1/3 (20)
<udud02u0u2ddu02	-0.5|c15b a3a|ud2u02d0u2duu0d	0.5> = 1/8 (24)
<0222020uu0ud2u0	-0.5|c4b a1a|u22u020ud0dd2u0	0.5> = 1/9 (20)
<20u2u22uu0d0du0	0.5|c8b a10b|20u2u220udd0du0	0.5> = -sqrt(5)/6 (20)
<u000dud02220u22	0.5|c9b a7b|u000du20d220u22	0.5> = 1/2 (4)
<000u222u0u2u20d	0.5|c7a a1a|u00u22ud0u2d20d	0.5> = -sqrt(10)/36 (34)
<00uduu0dud22220	0.5|c8b a2b|0uuduu00dd22220	0.5> = -sqrt(6)/18 (30)
<uuuudud2d00udu2	-0.5|c13b a10a|uuuudud2du0d0d2	0.5> = sqrt(2)/36 (430)
<uu0d0202udu0u22	1.5|c8a a5b|uu0du20udud0d22	0.5> = -1/18 (102)
<220u0d20u0du022	0.5|c1b a5b|u20udd20u0ud022	0.5> = 0 (18)
<02uud02u20uu2d0	1.5|c9a a6b|02uudu2uu0dd2d0	0.5> = -sqrt(2)/12 (105)
<uuud2dudu0u0d2u	0.5|c7a a1a|2uuu2d0du0u0d2d	0.5> = -5*sqrt(3)/243 (100)
<u02du0u0d0u22d2	0.5|c3a a6a|u0duudd0u0d22u2	0.5> = -sqrt(6)/72 (24)
<2uu00du0d20u2d2	-0.5|c15b a11a|2uu00du0d2ud2du	0.5> = -sqrt(2)/4 (54)
<00udu2220u22u00	1.5|c11a a10b|00udu22202d2u00	0.5> = -sqrt(2)/2 (4)
<2udu0u22u20d0d0	0.5|c12b a4b|2ud20u22u2000d0	0.5> = -4*sqrt(3)/9 (6)
<0u20duudd20u202	0.5|c13b a14b|0u20duudd20uud2	0.5> = sqrt(6)/3 (36)
<uu22d20d202000u	0.5|c6b a13b|uu22dd0u2020d0u	0.5> = sqrt(2)/4 (12)
<u220u02d2d0u0ud	0.5|c9b a11b|u220u02duddu0du	0.5> = 0 (36)
<u0d0202uuuud220	1.5|c14a a11b|u0d0202uuu2d2d0	0.5> = sqrt(10)/4 (20)
<0uuu0222d02002d	0.5|c3a a12a|0u0u0222d02d02u	0.5> = sqrt(6)/9 (6)
<022u22uu020d0u0	0.5|c14a a14a|022u22uu020d0d0	0.5> = sqrt(2)/3 (10)
<0uu2u0dd22du0uu	-0.5|c10b a13a|0uu2u0dd2udduud	0.5> = -sqrt(3)/12 (180)
<u02du2u022uu0d0	0.5|c9b a7b|u02du220d2uu0d0	0.5> = -sqrt(5)/6 (12)
<00u220d220022u0	-0.5|c4b a7a|00uu202220022d0	0.5> = -sqrt(3)/3 (3)
<0220u0d20202udu	0.5|c2b a9b|0u20d0u2d202uud	0.5> = 0 (12)
<222ud0ud0udu0uu	1.5|c3a a12b|22uud0ud0du20du	0.5> = -3*sqrt(2)/16 (36)
<ud222u00220u00u	0.5|c9b a8b|ud222u0du20u00d	0.5> = -1/6 (12)
<u02ud0d02u0uu22	0.5|c15a a10a|u02ud0d0220uu2d	0.5> = sqrt(2)/3 (18)
<2u20u02u00dd2ud	0.5|c15a a9a|2u20u02ud0ud2d0	0.5> = sqrt(2)/36 (34)
<ududu2ud020u0u2	0.5|c7b a14b|ududu20u020d022	0.5> = sqrt(3)/18 (12)
<220u02u2d00uduu	-0.5|c1b a15a|u20u02u2d00dud2	0.5> = -1/27 (30)
<u0uu2uud2dd0dud	0.5|c5a a2a|uuuuddud2ud0dud	0.5> = sqrt(30)/360 (1230)
<2020uud0202d2u0	0.5|c6a a10a|2020u0d02u2d2u0	0.5> = -sqrt(3)/4 (4)
<uu020d0uu02ud22	-0.5|c11b a5a|uu02du0du0udd22	0.5> = sqrt(5)/108 (90)
<u2du2220u00udu0	0.5|c2a a8a|uudd222uu00ddu0	0.5> = sqrt(2)/12 (36)
<u0uu2du0d022udu	1.5|c14a a2b|uduu2du0d022u0d	0.5> = 4/27 (54)
<00u0u2d2duud2uu	1.5|c10a a5b|00u022u2d0uu2dd	0.5> = -sqrt(6)/72 (30)
<2u22ud000uu02du	0.5|c6b a12b|2u22u0000udu2dd	0.5> = -5/108 (34)
<u02u20ud0ud2u20	1.5|c3a a2b|uuud20dd0ud2u20	0.5> = sqrt(2)/9 (40)
<2u20022020uddu0	0.5|c3b a15b|2uu0022020uddud	0.5> = -2/3 (30)
<uuduuddudu20u02	0.5|c1a a1a|uduudduuud20d02	0.5> = sqrt(2)/162 (120)
<02uu0d0222du0du	0.5|c2b a5b|0uudud0222du0ud	0.5> = 0 (54)
<0udu200u02duu22	0.5|c11b a9b|0udu200uu20dd22	0.5> = 1/9 (20)
<u0u0d2u0du2udu2	1.5|c10a a5b|u0u022u0d02udd2	0.5> = 5*sqrt(2)/27 (34)
<u2u0d0d02udu2uu	0.5|c1b a3b|0220u0d02uud2du	0.5> = 0 (12)
<0u0002222202u0u	1.5|c9a a11b|0u000222u2u2d0d	0.5> = sqrt(2)/6 (10)
<200udu2d2uu0duu	1.5|c14a a14b|200udu2d2uu0ddu	0.5> = sqrt(2)/2 (24)
<uuu2u20dd0d2020	-0.5|c12b a13a|uuu2u20dd0dud20	0.5> = -sqrt(6)/6 (105)
<2u202d002uu200d	0.5|c11b a13b|2u202d002u02u0d	0.5> = -1/6 (6)
<20udu0du2uu02dd	0.5|c11a a11a|20udu0du2ud02du	0.5> = sqrt(6)/9 (24)
<udu0d2ud220ud0u	-0.5|c5b a7a|udu0022u220ud0d	0.5> = 1/3 (20)
<u022du20duuu0ud	-0.5|c9b a5a|u0222u200udd0ud	0.5> = -sqrt(5)/36 (30)
<20u22u000u02022	0.5|c12b a11b|20u22u000udd022	0.5> = sqrt(6)/6 (10)
<u202u2002d02002	0.5|c4b a13b|u20ud2002d02u02	0.5> = 0 (6)
<u02u202d2d00uuu	1.5|c3a a2b|udud202u2u00udd	0.5> = sqrt(6)/36 (40)
<20ududu0d20uu2u	0.5|c1b a11b|u0duudd0u2uud2d	0.5> = sqrt(2)/48 (120)
<002uud20uu0d22d	-0.5|c13b a2a|0u2uud20du0du2d	0.5> = 8*sqrt(6)/81 (90)
<0u2u20220u2d00u	0.5|c11b a14b|0u2u20220uud0dd	0.5> = sqrt(10)/24 (35)
<u2du0uu2d00u202	0.5|c6b a10b|u2du00u2dd0u202	0.5> = 2*sqrt(3)/9 (12)
<200u020022du220	0.5|c6b a15b|200u0d0022ud22u	0.5> = 0 (4)
<uu2d0ud02u00u22	-0.5|c14b a8a|uu2d0udd2u00ud2	0.5> = 1/3 (54)
<uud02udu0u02du2	0.5|c5a a1a|2uu0dduu0u02dd2	0.5> = 5*sqrt(6)/648 (60)
<u0uu22d00uu2ddu	1.5|c6a a2b|uuud2ud00du2ddu	0.5> = -5*sqrt(10)/216 (204)
<00u02uud2d02d2u	0.5|c15a a6a|00u022uu2d02d20	0.5> = sqrt(2)/6 (10)
<u22002ud0u0d2du	-0.5|c15b a15a|u22002ud0u0d2du	0.5> = 1 (18)
<2u000du02duu22d	-0.5|c11b a3a|2uu00dd02u0d22u	0.5> = 1/4 (12)
<0u202uu00d2ud2u	-0.5|c5b a7a|0u20du200d2ud2u	0.5> = sqrt(6)/9 (8)
<uuu2d0002du02d2	0.5|c4a a11a|uuudu0002d202d2	0.5> = sqrt(2)/36 (34)
<22uu0uu220dd00d	0.5|c8a a14a|22uu0uuu20dd0dd	0.5> = -sqrt(30)/15 (126)
<0u0udu2duduu220	1.5|c6a a11b|0u0ud02dud2u220	0.5> = -3/4 (12)
<2u02d2u02uu0002	-0.5|c9b a11a|2u02d2u0du20002	0.5> = sqrt(6)/6 (4)
<02uu2d200u0u022	1.5|c7a a4b|02u22du00u0d022	0.5> = -sqrt(2)/4 (6)
<222ud0ud002uud0	0.5|c12b a5b|222u20du0020ud0	0.5> = sqrt(2)/24 (6)
<00u2u002202u2ud	0.5|c11a a1a|u0u2u00220ud2dd	0.5> = -sqrt(6)/36 (35)
<002uu220d020u2d	-0.5|c7b a9a|002uu2d02020d2u	0.5> = sqrt(3)/9 (6)
<20u220uu202d00u	-0.5|c4b a6a|20uu2uud202d00d	0.5> = sqrt(10)/36 (35)
<0200u222uu020du	-0.5|c12b a1a|u200d222uu0d0ud	0.5> = -sqrt(2)/18 (18)
<u202u2002d20002	-0.5|c6b a13a|u202ud002d20u02	0.5> = sqrt(2)/2 (6)
<00uu20ud2udd2uu	-0.5|c15b a6a|00uu2uud2udd2d0	0.5> = 5/24 (125)
<u22d202udu00020	0.5|c14b a14b|u22d202udu00020	0.5> = 1 (4)
<02u200d0u2u0d22	0.5|c10a a12a|02u200d0uuudd22	0.5> = 2*sqrt(3)/9 (20)
<0020202u2d2uuu0	0.5|c3b a2b|0uu0202d2d2udu0	0.5> = 0 (12)
<0u02uuudu02d2ud	0.5|c9a a12a|0u02uuud00222dd	0.5> = -sqrt(6)/24 (35)
<0222u0ududud200	0.5|c5a a6a|02220ududuud200	0.5> = 1/9 (12)
<0u0d20ud02u22du	0.5|c15b a11b|0u0d20ud02222u0	0.5> = 0 (4)
<uu2d00u20202udu	1.5|c10a a6b|uu2d0du20u02udd	0.5> = 5*sqrt(3)/36 (60)
<u22uudd2000ud02	0.5|c3b a9b|u2uuudd2d00ud02	0.5> = -11*sqrt(5)/36 (105)
<2u2du0u0ud0dud2	-0.5|c1b a13a|uu2dd0u0uu0d2d2	0.5> = -1/9 (60)
<u2ud2u220udu000	0.5|c2a a10a|uudu2u2202dd000	0.5> = 5*sqrt(2)/216 (30)
<2u0duud2du002uu	-0.5|c4b a15a|2u00uud2dd002u2	0.5> = -sqrt(2)/6 (20)
<ud2u2du200uudu0	1.5|c13a a9b|ud2u2du2u0ud0d0	0.5> = sqrt(6)/36 (40)
<02uduuu00d2duu2	0.5|c2b a6b|0uduu2d00d2udu2	0.5> = 1/18 (24)
<uu020002uddu2u2	0.5|c8a a2a|u202000udduu2d2	0.5> = sqrt(3)/27 (18)
<0u0u0222uu0d202	1.5|c7a a9b|0u0u02u22d0d202	0.5> = -sqrt(10)/12 (10)
<u0d222uud00u02d	-0.5|c14b a8a|u0d222u2d00u0du	0.5> = -1/2 (8)
<2u022200002u0u2	1.5|c12a a12b|2u022200002d0u2	0.5> = sqrt(2)/2 (2)
<02u2d0u0ud2u2u0	0.5|c11b a5b|02u220d0uuud2d0	0.5> = -1/36 (20)
<0uu2ddu0uuudu2d	1.5|c3a a8b|0u02duduududu2d	0.5> = 5*sqrt(2)/48 (108)
<20u2udd20uuuud0	1.5|c1a a10b|u0u2ddu202udud0	0.5> = sqrt(5)/24 (54)
<002222000uu2duu	1.5|c15a a1b|u02222000ud2ud0	0.5> = sqrt(6)/36 (9)
<uu20020dudud202	0.5|c12a a7a|uu2002dduud0202	0.5> = sqrt(3)/36 (18)
<2uu0du0duud220u	1.5|c15a a14b|2uu0du0duud22d0	0.5> = -sqrt(6)/3 (90)
<0u20du200u2d2uu	1.5|c2a a9b|0020ud20ud2u2du	0.5> = sqrt(6)/12 (8)
<u2uud0022du0d02	0.5|c8a a6a|u2uudd0u2du0d02	0.5> = 5*sqrt(6)/54 (90)
<0200uu202udu220	-0.5|c14b a1a|u200uu202udd2d0	0.5> = sqrt(10)/24 (35)
<2u0uudu2dd00u2u	0.5|c1b a7b|uu0udd22uu00d2d	0.5> = -sqrt(2)/162 (100)
<022u0uddud02u02	0.5|c6b a5b|022uu0ddud02u02	0.5> = 1/2 (12)
<u2220u0udd2d00u	0.5|c1b a7b|02220uuddu2d00u	0.5> = 0 (12)
<02000220220u220	0.5|c10b a15b|020002202u0d22u	0.5> = 0 (2)
<0u2220u2du0dud0	-0.5|c13b a1a|uu2220d2ud0d0u0	0.5> = sqrt(3)/36 (18)
<0002u22udu020u2	1.5|c6a a11b|0002uu2uddu20d2	0.5> = -sqrt(2)/9 (30)
<22uu00ud22d00uu	0.5|c1a a8a|u2ud00u222u00dd	0.5> = sqrt(2)/108 (30)
<u0u000d2ud222ud	-0.5|c1b a1a|u0d000u2du222du	0.5> = sqrt(3)/9 (8)
<2200222002u0u0u	1.5|c1a a14b|u200222002u0ddu	0.5> = sqrt(3)/6 (6)
<u02u2022202000u	-0.5|c9b a6a|u02u2d22d02000u	0.5> = 1/3 (6)
<2022uu022du00u0	-0.5|c1b a11a|u022uu022d200d0	0.5> = -2/9 (10)
<u00uu220d002u22	1.5|c13a a8b|u00uu22dd002022	0.5> = -sqrt(6)/3 (10)
<0uuud2220002d02	0.5|c4a a13a|0uu0d2220002202	0.5> = 4*sqrt(3)/9 (3)
<0222020uuu0d20u	1.5|c4a a12b|022u020duu0220d	0.5> = 1/6 (6)
<u2udu0d02u0d2ud	-0.5|c5b a15a|u2ud00u02d0d2u2	0.5> = sqrt(2)/24 (18)
<20uud0uduu2u0d2	-0.5|c1b a6a|u0dududuuu2d0d2	0.5> = sqrt(15)/72 (80)
<0u22u2d0u2du0u0	0.5|c11b a8b|0u22u2ddu20d0u0	0.5> = -sqrt(2)/12 (12)
<0uu2200200d2ud2	0.5|c4b a14b|0uud200200d2u22	0.5> = sqrt(3)/6 (6)
<20u2d000uu22udu	1.5|c1a a6b|u0u2du00du22dud	0.5> = -sqrt(6)/36 (81)
<u0u202u020uu2dd	0.5|c9a a5a|u0u2d2u0d0uu2dd	0.5> = 1/3 (90)
<00uud022uduuu2d	0.5|c3a a6a|000udu22duuud2d	0.5> = -sqrt(30)/72 (40)
<uu2000udd220uu2	1.5|c11a a12b|uu2000udd2uddu2	0.5> = sqrt(3)/6 (60)
<2uuu02ud2duu0d0	1.5|c10a a10b|2uuu02ud2ddu0d0	0.5> = -sqrt(5)/12 (105)
<2ud0u002u0u22du	0.5|c2b a4b|20udu002d0u22ud	0.5> = 0 (12)
<020ud220uu2020u	1.5|c13a a14b|020ud220uu20dud	0.5> = 1/3 (18)
<0uduu22d0du0u2u	0.5|c14b a15b|0uduu22d0du0ud2	0.5> = sqrt(2)/3 (36)
<uu022002202duu0	0.5|c11a a3a|uud2200220dudu0	0.5> = sqrt(3)/9 (12)
<u0udud022uudu20	0.5|c5a a7a|u0ud0du22udud20	0.5> = -sqrt(3)/36 (54)
<20022uu00uuddu2	0.5|c5a a8a|2002uudu0dudud2	0.5> = sqrt(5)/108 (81)
<ud0ud0uu2ud0d22	0.5|c10a a13a|ud0ud0uu20d0222	0.5> = 4*sqrt(3)/9 (12)
<0u2200u0d2ud2uu	1.5|c9a a2b|022200u002du2du	0.5> = 1/6 (4)
<u22ud00d002202u	0.5|c2a a7a|ud2uu0dd002202u	0.5> = sqrt(2)/8 (12)
<0u0u2202udu2002	-0.5|c9b a7a|0u0u22u20dd2002	0.5> = 5*sqrt(2)/36 (10)
<0u0uud2d0d22uuu	1.5|c7a a14b|0u0uuddu0d22d2u	0.5> = -sqrt(6)/12 (60)
<u0u0u2dddu0u22u	1.5|c15a a10b|u0u0u2ddd20u220	0.5> = -1 (20)
<u0u020202u220ud	-0.5|c12b a6a|u0u02u202u2d0dd	0.5> = sqrt(6)/24 (35)
<2u2d02202u00200	-0.5|c13b a15a|2u2d02202u00d0u	0.5> = sqrt(2)/2 (4)
<20uu20uud02dddu	0.5|c1a a2a|uuuu20udd02dddu	0.5> = 0 (252)
<0022uduudd2uuu0	0.5|c11b a9b|0022uduu2dduud0	0.5> = 0 (36)
<0ud0ud22uud2u0u	-0.5|c3b a14a|0u00du22udd2uud	0.5> = -sqrt(2)/48 (36)
<2uu0d2uu0d2u0du	0.5|c6a a9a|2uu0duuudd2d0du	0.5> = sqrt(15)/36 (210)
<022u022ud2u0u00	1.5|c4a a8b|02200222u2d0u00	0.5> = -sqrt(3)/3 (2)
<uu2d2002ud0u0u2	0.5|c5a a13a|uu2du002ud0udd2	0.5> = 2*sqrt(3)/27 (102)
<u0u2d200u2d2200	0.5|c10b a8b|u0u2d20uddu2200	0.5> = -sqrt(2)/12 (18)
<20uu2du00ud022u	-0.5|c11b a12a|20uu2du00u0d22d	0.5> = sqrt(2)/12 (30)
<2udu2u00dd022u0	-0.5|c2b a8a|20uu2u0ddu022d0	0.5> = sqrt(2)/9 (30)
<u2220uuu0d2du00	1.5|c3a a15b|u2d20uuu0d2ud0d	0.5> = -sqrt(5)/48 (68)
<222u22000du0uu0	1.5|c4a a9b|22202200uud0ud0	0.5> = sqrt(2)/6 (9)
<uudu2duuud0ddud	0.5|c13b a13b|uudu2duuud0dudd	0.5> = sqrt(2)/9 (1080)
<u020uduu20d2duu	1.5|c9a a14b|u020uduud0d2d2u	0.5> = sqrt(2)/2 (60)
<00u202020du2022	0.5|c4b a2b|0uud02020ud2022	0.5> = sqrt(2)/12 (9)
<0u02u0u22ddu2u0	1.5|c9a a3b|0uu2u0u2ddud2d0	0.5> = sqrt(15)/72 (120)
<u2222ud0020u0d0	0.5|c4a a1a|222u2ud0020d0u0	0.5> = -sqrt(3)/9 (6)
<u0u020020222udu	0.5|c12a a2a|uud02002022dudu	0.5> = sqrt(6)/18 (12)
<20uu2du0du2uud0	-0.5|c5b a3a|202uudd0uu2udd0	0.5> = -sqrt(10)/54 (60)
<2u20du200202020	0.5|c1a a5a|uu202d200202020	0.5> = -sqrt(3)/6 (3)
<0u0ud22d2u02200	0.5|c8b a15b|0u0ud2202u0220d	0.5> = -sqrt(3)/3 (9)
<0u02ud2002uduu2	1.5|c4a a1b|uu0udu2002dddu2	0.5> = sqrt(3)/27 (68)
<ud202uu20duu0dd	0.5|c3a a7a|udu02d220uud0du	0.5> = -sqrt(2)/18 (24)
<u2d022000u20d2u	0.5|c14a a15a|u2d022000u20du2	0.5> = 0 (4)
<0uu2du0022d0u2d	0.5|c9a a12a|0uu2du00u2ddu2d	0.5> = 7*sqrt(3)/27 (90)
<u2u0dudd020uu2u	0.5|c3b a11b|u200udud02udd2u	0.5> = -sqrt(2)/72 (54)
<u20d200udu2uuud	1.5|c5a a6b|u20duu0duu2ddud	0.5> = sqrt(5)/18 (180)
<u0d2u002u20u022	1.5|c10a a7b|u0d2u0d2uu0d022	0.5> = sqrt(3)/6 (12)
<uu2du0200udd022	0.5|c12a a2a|u22uu0200dd0022	0.5> = -sqrt(6)/54 (10)
<uu20dd0u2d2u002	0.5|c11b a8b|uu20dd022uud002	0.5> = -sqrt(3)/6 (18)
<202020uu20udd02	-0.5|c7b a8a|2020200220udu02	0.5> = 2/3 (2)
<2002002u0u2d220	0.5|c12b a15b|2002002u0u2022d	0.5> = 2/3 (3)
<00u22d0uud2uudd	0.5|c12b a7b|00u22dudud20uud	0.5> = -sqrt(2)/12 (24)
<2202ud002u02uu0	1.5|c13a a10b|2202ud0022020u0	0.5> = -1 (2)
<0u02000u22duu22	-0.5|c4b a12a|0u0u000d22u2d22	0.5> = -sqrt(2)/36 (9)
<u20022020duduuu	-0.5|c14b a11a|u20022020d2uu0d	0.5> = -1/6 (6)
<uu00ddudu2202uu	0.5|c10b a9b|uu00ddud2u202du	0.5> = sqrt(6)/6 (24)
<2uuu2ddudud0002	0.5|c9b a14b|2uuu2ddu0ud00d2	0.5> = -4*sqrt(2)/9 (100)
<ududuu200duuud2	1.5|c4a a5b|udu02d200uduud2	0.5> = sqrt(10)/12 (24)
<02u200ud2d2u0uu	-0.5|c11b a13a|02u200ud2dududu	0.5> = -sqrt(3)/6 (24)
<20u22000022d2u0	0.5|c10b a7b|20u220u00d2u2d0	0.5> = -sqrt(2)/12 (9)
<00udu0222u0u2dd	0.5|c5b a6b|00ud0u222u0u2dd	0.5> = 2/9 (20)
<0uuud22uud020du	0.5|c14a a11a|0uuud22uudd200d	0.5> = -sqrt(2)/12 (120)
<uu2du2d0d20u002	0.5|c6b a8b|uu2dudduu20d002	0.5> = -sqrt(6)/12 (54)
<ud2uuduudud0udu	0.5|c6a a4a|ud22u0ududd0uud	0.5> = sqrt(2)/324 (108)
<u022udu0ddud02u	0.5|c1a a8a|0022ududuuud02d	0.5> = -sqrt(2)/12 (40)
<u0ud02d22u0udud	0.5|c7a a11a|u0ud02022ududud	0.5> = 23*sqrt(3)/108 (81)
<20000u0duu2222d	-0.5|c15b a8a|20000u02du22220	0.5> = -sqrt(6)/12 (2)
<uu2d2duu002dud0	0.5|c2a a12a|u02d2uuu0022dd0	0.5> = -sqrt(3)/18 (20)
<22uu00u020ud2dd	0.5|c1b a6b|u2du0du020ud2du	0.5> = -sqrt(30)/36 (24)
<00u022uu22dd0ud	0.5|c9a a2a|0uu022udd2du0du	0.5> = -sqrt(6)/54 (40)
<0uudu22udud0d20	0.5|c6b a15b|0uuduu2uddd0d2u	0.5> = 0 (210)
<20uuud2020ud02u	1.5|c7a a2b|2uuuddu020du02d	0.5> = sqrt(2)/54 (90)
<u2022du02200002	0.5|c7b a14b|u2022d0022000u2	0.5> = 0 (2)
<ud002u0u0u22202	-0.5|c1b a6a|0u00220d0u22202	0.5> = sqrt(3)/6 (2)
<20ud20uu0u202dd	-0.5|c7b a2a|2udu200u0u202dd	0.5> = 5/18 (20)
<2uud2020uud0u02	0.5|c7a a10a|2uud20u0u2d0d02	0.5> = 5*sqrt(2)/36 (30)
<u02udu2du0d0220	-0.5|c13b a5a|u02u2u2du0d0d20	0.5> = -8/27 (34)
<u2uuu0u020d2ddu	0.5|c14b a8b|u2uuu0ud20d2d0d	0.5> = -sqrt(2)/12 (126)
<u200uud2u0u2ddu	1.5|c2a a4b|ud0uduu2u0u2ddd	0.5> = -sqrt(2)/16 (140)
<02202uu2002u0dd	-0.5|c7b a4a|022u2u02002d0ud	0.5> = sqrt(2)/9 (9)
<u22uu0022u2000d	1.5|c2a a12b|uu2du0022u2d00d	0.5> = -sqrt(15)/12 (30)
<uu0ud2udd2uud0u	1.5|c15a a15b|uu0ud2udd2uud0d	0.5> = -sqrt(6)/3 (340)
<ud02u2ud0022002	-0.5|c4b a14a|ud0uu2ud00220d2	0.5> = -2*sqrt(3)/9 (20)
<uuu22202000u0d2	0.5|c8a a10a|uuu2220u0d0d0d2	0.5> = -sqrt(6)/24 (35)
<u02u2002000u222	-0.5|c14b a6a|u02u2d02000u2d2	0.5> = -2*sqrt(3)/9 (9)
<u0u2d0ud20u2duu	0.5|c12b a6b|u0u2ddud20uduud	0.5> = 1/12 (72)
<202020u2d0uu0d2	0.5|c5b a2b|2u20u0d2d0ud0u2	0.5> = 0 (12)
<2udu20u0dduu20d	-0.5|c12b a9a|2udu20u02dd020u	0.5> = -sqrt(6)/6 (12)
<u0d02u202ud20uu	0.5|c14b a3b|u0202d202ud200u	0.5> = -1/4 (4)
<uud0u002u22u20d	0.5|c8b a6b|uud0uu0ud22d20d	0.5> = -sqrt(6)/36 (105)
<0udu22000222020	0.5|c11b a9b|0udu2200d2u2020	0.5> = -sqrt(2)/2 (4)
<02u2220000u220u	1.5|c13a a9b|02u22200d0u2d0u	0.5> = 1/2 (4)
<ud20022uu0u2020	1.5|c7a a9b|ud2002ud20u2020	0.5> = sqrt(2)/2 (4)
<u2220uu00d2du0u	0.5|c3b a14b|u2u20ud00d2uudd	0.5> = sqrt(6)/162 (100)
<02uuud02duudu20	0.5|c14b a10b|02uuud02d2udud0	0.5> = -4/9 (90)
<20u02022ududdu0	-0.5|c10b a15a|20u02022u0ddudu	0.5> = sqrt(3)/12 (12)
<20uu02uu022d200	1.5|c13a a9b|20uu02uud22dd00	0.5> = -sqrt(2)/2 (35)
<0u0u2ud0u0d2u22	0.5|c15a a2a|020u2uu0d0d2u2d	0.5> = 1/27 (30)
<uuu002d20duudu2	1.5|c1a a7b|0uu002220udddu2	0.5> = -sqrt(6)/54 (20)
<uu00duu2d2ud0u2	0.5|c14b a14b|uu00duu2d2ud0d2	0.5> = -sqrt(2)/3 (102)
<uu0d002022u220u	0.5|c4a a14a|uu00002022d22ud	0.5> = -sqrt(2)/18 (9)
<u0uuu2d002d20u2	0.5|c7a a9a|u0uuu200d2d20d2	0.5> = sqrt(2)/12 (35)
<u00du0u202du2u2	1.5|c10a a5b|u00d20u20dud2u2	0.5> = sqrt(6)/6 (8)
<00u22u02022u0dd	-0.5|c10b a6a|00u222020d2u0ud	0.5> = sqrt(6)/9 (6)
<2uuu20u0202dd0d	0.5|c13b a14b|2uuu20u0202d0dd	0.5> = 2/3 (35)
<u222200uud0020d	0.5|c13b a10b|u222200uu200d0d	0.5> = 1/3 (10)
<ud0u2d0u02022uu	0.5|c14a a3a|uduu2d0d020220u	0.5> = sqrt(2)/4 (12)
<uu20d0d2020uud2	-0.5|c15b a9a|uu20d0d2u20dudu	0.5> = -sqrt(6)/4 (24)
<0uu202220d22000	0.5|c11b a10b|0uu2022202d2000	0.5> = 1/3 (3)
<220uu00d0ud2du2	0.5|c8a a13a|220uu0000dd22u2	0.5> = sqrt(6)/12 (6)
<0202udu0200ud22	0.5|c15a a15a|0202udu0200ud22	0.5> = 1 (6)
<u0ud20uu2d0udu2	0.5|c9a a10a|u0ud20uud20ddu2	0.5> = -sqrt(3)/18 (60)
<22uu2u0u0d02du0	1.5|c1a a13b|u2du2u0u0d022d0	0.5> = -sqrt(15)/24 (20)
<0u0d2uuu22dd0ud	0.5|c5b a5b|0u0d2uud22du0du	0.5> = 0 (24)
<0ud2000u0u2222u	1.5|c13a a6b|0ud20u0d0u22d2u	0.5> = -1/2 (8)
<022u0ud20u0220d	-0.5|c10b a9a|022u0ud2d00220u	0.5> = -sqrt(3)/3 (6)
<uud0du220u200u2	0.5|c7a a5a|uud02du20u200d2	0.5> = sqrt(2)/12 (18)
<ud20u00du202uu2	-0.5|c12b a8a|ud20u002u20udd2	0.5> = -sqrt(3)/18 (20)
<2u2d0ud0202200u	0.5|c3b a4b|2ud20ud0202200u	0.5> = 1/2 (4)
<u020u0022d20202	0.5|c10a a10a|u020u0022d20202	0.5> = 1/3 (3)
<u0u2d2duuu200dd	0.5|c14a a2a|udu2u2dudu2000d	0.5> = -sqrt(2)/36 (54)
<2u0000uddu22d2u	-0.5|c14b a10a|2u0000udd222uud	0.5> = -sqrt(3)/3 (18)
<2ududuud0uduudu	1.5|c1a a9b|ududuuduuuddudd	0.5> = 5*sqrt(15)/2592 (1440)
<2022u0u0duu20du	1.5|c5a a2b|2u2200u0ddu20du	0.5> = -2*sqrt(3)/9 (12)
<u00202uu22d020u	0.5|c13a a3a|u0d202uu22d0d0u	0.5> = -sqrt(6)/9 (12)
<0u2du0u202d20uu	0.5|c8a a9a|0u2du0udu2d20ud	0.5> = -2*sqrt(3)/27 (54)
<2200uud2ud0uduu	-0.5|c2b a4a|2u0uuud2dd0uudd	0.5> = -sqrt(10)/162 (350)
<200ud20u0u2u2dd	-0.5|c5b a2a|2u0u020d0d2u2ud	0.5> = -sqrt(2)/9 (18)
<202udud2ud0020u	0.5|c9b a4b|2022uud20u0020d	0.5> = sqrt(2)/8 (9)
<uud20u02du02duu	0.5|c4a a4a|uud20u02du02udd	0.5> = 0 (90)
<0ud202ud222000u	0.5|c11b a15b|0ud202ud22u0002	0.5> = 1 (4)
<2u22d0u200uu020	0.5|c1b a6b|ud22udu200du020	0.5> = 0 (8)
<ud0022020u22200	0.5|c8a a8a|ud0022020u22200	0.5> = 1 (2)
<22u2du000d220u0	0.5|c1a a6a|u2u2d2000d220u0	0.5> = -sqrt(3)/4 (6)
<2000u2u0020d222	0.5|c7b a4b|200uu200020d222	0.5> = 1/6 (3)
<000uud2202udud2	0.5|c15b a11b|000uud22022uddu	0.5> = sqrt(3)/12 (18)
<0u2udud0uuud2du	-0.5|c13b a7a|0u2udu20duududd	0.5> = -5*sqrt(30)/432 (306)
<u00d2u20u2d20ud	0.5|c7a a14a|u00d2uu0d2u202d	0.5> = -1/36 (18)
<2200u20u2du20d0	-0.5|c1b a13a|u200u20d2uu2dd0	0.5> = sqrt(3)/27 (30)
<uu002022u002202	0.5|c1a a6a|0u002d22u002202	0.5> = -sqrt(6)/6 (2)
<22ud202u0uu0d0u	1.5|c7a a6b|22ud2uuu0dd0u0d	0.5> = -1/18 (60)
<022020udud00u22	0.5|c8a a1a|u22020u0dd00u22	0.5> = 0 (6)
<u02d02ud0u22uu0	-0.5|c11b a14a|u02d02ud0uu2d20	0.5> = -sqrt(2)/6 (12)
<uudu22udu2d000d	0.5|c9b a12b|uudu22ud02ud00d	0.5> = -2/9 (102)
<u20220ud020uu02	0.5|c13a a6a|u2022udd020u002	0.5> = sqrt(6)/12 (6)
<0ud2ud2002200u2	0.5|c2a a1a|u0d2ud2002200u2	0.5> = 1/2 (4)
<uu22ud002du0d20	0.5|c13a a8a|uu22ud0d2ud0020	0.5> = 1/18 (30)
<0u0uu22d200uu2d	1.5|c4a a3b|0ud0u22u200du2d	0.5> = sqrt(30)/36 (18)
<ud0u22200u20udd	0.5|c5a a13a|ud0ud2200u202ud	0.5> = sqrt(6)/18 (12)
<u0ud02ud20d20u2	-0.5|c3b a7a|u00u022d20u20d2	0.5> = sqrt(2)/9 (9)
<20u20uud20udd20	0.5|c12b a2b|2uu20udu20d0d20	0.5> = -1/54 (34)
<uduudduuduu0dd2	-0.5|c10b a14a|uduudduud0u0d22	0.5> = -2*sqrt(3)/9 (108)
<uudud0d2u200uu2	0.5|c8b a12b|uudud0dud20uud2	0.5> = 1/6 (108)
<0u20220u200udd2	-0.5|c9b a4a|0u2u220ud00ddu2	0.5> = sqrt(2)/9 (20)
<0u2222u2u020000	0.5|c9a a13a|0u2222u20020d00	0.5> = -sqrt(2)/3 (3)
<uuuuddddu20uu20	1.5|c13a a3b|uu2uudddu20d020	0.5> = sqrt(3)/24 (105)
<u0uu0dd2u0u2220	1.5|c9a a10b|u0uu0dd20du2220	0.5> = sqrt(2)/2 (20)
<uu0ddu22ud00u2u	1.5|c15a a15b|uu0ddu22ud00u2d	0.5> = -sqrt(6)/3 (54)
<u0u0d220u0du2u2	0.5|c15b a3b|u020d220u0ud2ud	0.5> = -sqrt(6)/36 (18)
<u0u0200duu22du2	-0.5|c12b a2a|uud0200uud2ddu2	0.5> = -1/54 (60)
<u00ududu0222u20	-0.5|c11b a3a|u0duudud02u2d20	0.5> = -1/216 (54)
<u2du2u02u0uud0d	1.5|c1a a14b|02uu2u02u0udddd	0.5> = 1/10 (126)
<200222u2u000u02	0.5|c5a a12a|2002u2u2u00dd02	0.5> = sqrt(6)/18 (10)
<ud2ududuu00022u	1.5|c5a a6b|ud2u02udu00022d	0.5> = -1/6 (18)
<0220uuu20d02dud	0.5|c3b a11b|02u0udu20ud2dud	0.5> = -11*sqrt(6)/324 (90)
<0uud2uu00d2udd2	-0.5|c3b a3a|0uud2du00u2dud2	0.5> = -2*sqrt(3)/81 (54)
<0uu222d00duu2u0	-0.5|c3b a15a|0u0222u00ddu2ud	0.5> = sqrt(2)/12 (18)
<0u0du0222duu02d	0.5|c15b a6b|0u0duu222ddu020	0.5> = 1/2 (12)
<uu00202022ududu	1.5|c13a a8b|uu00202d22ud0du	0.5> = 4*sqrt(2)/9 (18)
<02202000u2duud2	-0.5|c3b a13a|02u02000u2du2d2	0.5> = sqrt(3)/3 (9)
<uuud0200du02d22	-0.5|c15b a8a|uuud020udd02u2d	0.5> = -sqrt(3)/27 (102)
<2uud2uu20dd0002	-0.5|c5b a12a|2uuduud20dud002	0.5> = -sqrt(6)/54 (90)
<u00d20ud220udu2	0.5|c12b a6b|u00d2uud2200du2	0.5> = -sqrt(3)/4 (12)
<u000202udu2220d	-0.5|c11b a9a|u000202u2ud220d	0.5> = -2*sqrt(2)/9 (10)
<0u2u2d00du22u0u	0.5|c9b a9b|0u2u2d00uu22d0d	0.5> = sqrt(3)/18 (30)
<ud0uud022u20dud	0.5|c13a a14a|ud0uud022u2002d	0.5> = sqrt(6)/18 (18)
<u02ud20uuudd20d	-0.5|c4b a2a|ud20u20duudu20d	0.5> = -sqrt(15)/27 (36)
<20u0d00ud2022u2	-0.5|c10b a9a|20u0d00u2u022d2	0.5> = sqrt(3)/3 (6)
<u0uud022ud0202u	1.5|c14a a15b|u0uud022ud020d2	0.5> = sqrt(6)/3 (34)
<uu200220u2du020	1.5|c2a a8b|u020022uu2dd020	0.5> = -5*sqrt(6)/36 (10)
<u20uu2du200dd20	0.5|c7a a11a|u20uu20d20ddu20	0.5> = sqrt(6)/36 (20)
<220u0du0u2u02ud	-0.5|c13b a9a|220u0du022u0dud	0.5> = sqrt(15)/9 (18)
<u02d22uuu000du2	1.5|c6a a12b|u02d2uuud00udd2	0.5> = -5*sqrt(2)/72 (68)
<u20u2u00uu2d2d0	1.5|c10a a10b|u20u2u00ud2d2d0	0.5> = -sqrt(15)/5 (35)
<0uduuu02d0d22uu	0.5|c2b a10b|00uuuu02ddd22du	0.5> = sqrt(15)/36 (70)
<u0d0022ududuuu2	1.5|c10a a12b|u0d0022ud0u2ud2	0.5> = -sqrt(3)/6 (12)
<000u22uu00dd222	-0.5|c12b a2a|0u0u22du00d0222	0.5> = -sqrt(2)/9 (9)
<0uudu020ud22u02	1.5|c13a a9b|0uudu0202d22002	0.5> = 2*sqrt(2)/3 (9)
<20200200uu202u2	-0.5|c9b a9a|20200200ud202u2	0.5> = sqrt(6)/6 (2)
<0u2d2222u0u00u0	0.5|c7a a14a|0u2d22u2d0u0020	0.5> = sqrt(6)/6 (4)
<uu022ud0d020d2u	0.5|c5b a6b|uu02u2d0d020d2u	0.5> = 1/2 (20)
<20u200222du00ud	-0.5|c8b a10a|20u2002u22d00ud	0.5> = -2*sqrt(3)/9 (9)
<u2d0u2u22000udu	0.5|c6b a5b|u2d02uu22000ddu	0.5> = -sqrt(3)/9 (12)
<20u0u2d02uud0d2	0.5|c3a a4a|200uu2d02duu0d2	0.5> = -sqrt(6)/27 (18)
<u202d0uuud002u2	-0.5|c2b a11a|ud02u0duudd02u2	0.5> = -sqrt(6)/18 (24)
<u0u2d00d202uuu2	1.5|c4a a7b|u0udd0uu202ddu2	0.5> = -sqrt(3)/6 (36)
<00uu02ud02u2022	1.5|c6a a2b|0uud0udd02u2022	0.5> = sqrt(6)/18 (18)
<0ud0u222du002du	0.5|c2b a3b|0020u222ud002ud	0.5> = 0 (9)
<uu2d200dudud02u	0.5|c1a a10a|0u2d200ud2ud02u	0.5> = sqrt(6)/8 (8)
<0u02uu00d22d2uu	0.5|c10a a8a|0u02uu0ddd2u2du	0.5> = -sqrt(3)/9 (40)
<u02uu2u0udd20du	1.5|c3a a13b|u0uuu2u0dud2ddd	0.5> = -sqrt(5)/300 (461)
<20u00220ud2uudu	0.5|c3a a8a|2000022udu2uddu	0.5> = -1/9 (12)
<u00d2uu2udud0u2	1.5|c10a a3b|u0ud2uu2d0dd0u2	0.5> = -sqrt(3)/36 (60)
<00u202u02d0ud22	0.5|c10a a10a|00u202u02d0du22	0.5> = -sqrt(3)/18 (6)
<u0du20002u0u222	0.5|c4b a6b|u0d02u002u0d222	0.5> = -sqrt(2)/6 (6)
<udu202u0ud2ud0u	0.5|c4a a8a|uduu02ddud2uu0d	0.5> = -sqrt(3)/54 (72)
<u0020u2022d20uu	1.5|c10a a15b|u0020u202du20d2	0.5> = sqrt(6)/18 (9)
<u02u220002d02uu	-0.5|c11b a9a|u02u2200d2002du	0.5> = sqrt(6)/18 (6)
<0uu2u0d2d0022ud	-0.5|c4b a14a|0uuud0u2d00222d	0.5> = sqrt(2)/27 (34)
<20u20202du02200	0.5|c6a a15a|20u20d02uu0220d	0.5> = -sqrt(6)/12 (6)
<222u200du00u20u	0.5|c8b a8b|222u200du00d20u	0.5> = 0 (4)
<0udu2u2dduu2u00	1.5|c7a a6b|0udu22uuddd2u00	0.5> = -sqrt(3)/9 (40)
<0u2020u2d0220ud	-0.5|c2b a4a|002u20d2u0220du	0.5> = -1/3 (4)
<2uud02u0022u0dd	-0.5|c11b a5a|2uudu2u002dd0ud	0.5> = -sqrt(6)/27 (90)
<u22ud020u2ud0u0	0.5|c7a a7a|u22ud020d2uu0d0	0.5> = 0 (18)
<u02u02d2du20uu0	1.5|c10a a2b|ud2u02u2d020du0	0.5> = -sqrt(2)/8 (12)
<u0d0220u222d0u0	0.5|c3b a2b|uu00220d222d0u0	0.5> = 0 (6)
<002uuddu0u2udd2	0.5|c3b a3b|002uduuu0d2dud2	0.5> = 0 (60)
<u0u2020u20d2u20	1.5|c14a a8b|u0u2020220d2ud0	0.5> = -4*sqrt(3)/9 (9)
<2222000u0uu2002	1.5|c11a a5b|2222u00u0d02002	0.5> = sqrt(6)/6 (3)
<udu2u2002dud0du	0.5|c5b a8b|udu2020u2ddu0du	0.5> = 0 (24)
<u2du0d20uduuu02	1.5|c9a a1b|22ud0u200udud02	0.5> = 1/12 (18)
<u0uu0d2du02d2uu	0.5|c4b a5b|u0u0ud2dd02u2du	0.5> = -5*sqrt(2)/54 (40)
<2uu20ddu00u20u2	1.5|c4a a9b|2uud0dudu0u20d2	0.5> = -sqrt(3)/12 (36)
<20uduu2dud002ud	0.5|c13a a4a|20u2ud2udd00udu	0.5> = -sqrt(3)/144 (36)
<202uu0020udu2du	0.5|c13b a7b|202uu0d20uuuddd	0.5> = -sqrt(5)/72 (105)
<0u2dud0uud2u0d2	-0.5|c8b a8a|0u2dud0udu2d0u2	0.5> = 1/3 (16)
<020uu220du0202d	0.5|c10b a15b|020uu220d002022	0.5> = sqrt(6)/6 (3)
<ud22uuuu0d0uddd	0.5|c4b a11b|ud2uuuud0ududdd	0.5> = -13*sqrt(5)/800 (900)
<uuuu20d20uu02dd	0.5|c8a a4a|uuu220du0du02dd	0.5> = -sqrt(5)/16 (116)
<0u0d20u0u02u222	0.5|c11a a8a|0u0d20uud0du222	0.5> = 1/6 (12)
<u02du0220uu2du0	1.5|c5a a5b|u02du0220du2du0	0.5> = -sqrt(3)/3 (8)
<2u02ud00uu22d0d	-0.5|c2b a13a|2002uu00ud2220d	0.5> = -sqrt(6)/54 (10)
<udu02udud220020	0.5|c10a a4a|uduu2ddudu20020	0.5> = 0 (24)
<u0u02u20dud2udu	0.5|c1a a6a|00u02220uud2udd	0.5> = -25*sqrt(6)/648 (34)
<00ud0u2u0d2d2u2	0.5|c11a a10a|00ud0u2u02ud2d2	0.5> = -sqrt(6)/9 (20)
<u02022022uu0002	1.5|c5a a7b|u020d2u22du0002	0.5> = 1/2 (4)
<0220u0d2u02d0u2	0.5|c15a a5a|022020u2u02d0du	0.5> = 0 (6)
<2u000220u2202u0	0.5|c6b a14b|2u000d20u220220	0.5> = -sqrt(6)/6 (2)
<20udu0u202udddu	-0.5|c10b a2a|2uudu0d20duduud	0.5> = -sqrt(3)/18 (108)
<2022u20u0002dud	0.5|c3b a2b|2ud2u20u0002udd	0.5> = 0 (20)
<u2002200u02202u	0.5|c6b a7b|u2002du0d02202u	0.5> = -sqrt(3)/6 (4)
<20u2uu000ddd2u2	0.5|c15b a2b|2uu2ud000udd2du	0.5> = -sqrt(3)/36 (68)
<2ud02u0u20u0022	0.5|c1a a3a|ud202u0d20u0022	0.5> = 0 (4)
<u20d2uuu2000d2u	0.5|c5b a10b|u20duuud2d00d2u	0.5> = -1/9 (40)
<002uuud22020d20	0.5|c14b a5b|002u2uu22020dd0	0.5> = 1/9 (10)
<0u2u2u020u2ddu0	1.5|c10a a7b|0u2u2ud2002udd0	0.5> = sqrt(10)/24 (34)
<00022uuddu2uudd	0.5|c5a a9a|0002uduu2d2uudd	0.5> = 5/108 (60)
<2u00d0uudu2022u	-0.5|c13b a12a|2u00d0uudu2dd2u	0.5> = 1/3 (36)
<0uu0du022u02d2u	1.5|c14a a3b|0u20uu022u02ddd	0.5> = sqrt(5)/24 (35)
<u2u020dduuuud02	1.5|c8a a14b|u2u020d0uuuddd2	0.5> = 1/8 (105)
<00u22d20u2020uu	0.5|c10b a13b|00u22d20uu02dud	0.5> = sqrt(3)/18 (18)
<2200u0202002uu2	1.5|c1a a11b|u200u02020d2ud2	0.5> = 1/6 (9)
<20uudd20u022u0d	0.5|c15b a2b|2uduud20u022d00	0.5> = -1/12 (18)
<ud02uu2duu00022	0.5|c15a a3a|udu2du2udu0002d	0.5> = -1/18 (36)
<000u220022ud2ud	0.5|c5a a14a|000uu20022dd22u	0.5> = -sqrt(3)/12 (6)
<02200u2uu00u22d	0.5|c6b a9b|0220002u200u22d	0.5> = sqrt(10)/6 (3)
<u20202u202du0u0	1.5|c12a a9b|u20202u2d2d00u0	0.5> = sqrt(2)/2 (6)
<2u0u2du2000u022	0.5|c5a a3a|2uuuddd2000u022	0.5> = -sqrt(2)/9 (20)
<2u0u20du2dduu0d	-0.5|c5b a13a|2u0ud0ud2udu20d	0.5> = sqrt(3)/54 (81)
<0uu0u02d22dd2u0	-0.5|c10b a6a|0uu0ud2d2udu2d0	0.5> = 2*sqrt(2)/9 (90)
<ud0020uu2udud2u	0.5|c8a a11a|ud0020u02u2dd2u	0.5> = -1/9 (12)
<uu02220ddud200u	0.5|c6a a7a|uu022dduudd200u	0.5> = 0 (36)
<202202000u2u0d2	0.5|c1b a7b|u02202d00u2d0u2	0.5> = 0 (4)
<02u0u0d222u02u0	-0.5|c13b a6a|02u0uud222d0ud0	0.5> = -sqrt(6)/27 (30)
<2uu22u020dd0u0u	0.5|c1a a10a|uud22u0202u0d0d	0.5> = sqrt(2)/108 (30)
<0u2d0uu2ddu0220	0.5|c13b a5b|0u2dudu2duu0d20	0.5> = sqrt(2)/8 (24)
<u2u2u0d2du0d020	0.5|c9b a11b|u2u2u0d20dud020	0.5> = -1/18 (30)
<ud0u0uu0dd22ud2	0.5|c4a a4a|ud0u0ud0ud22du2	0.5> = sqrt(6)/54 (36)
<u202udu22d0uu00	1.5|c2a a14b|uu02ddu22d0uud0	0.5> = 1/4 (36)
<u2du02002du2d0u	-0.5|c9b a5a|u2duu200duu2d0d	0.5> = -sqrt(3)/9 (60)
<2u220ud02du2000	0.5|c10b a10b|2u220ud02du2000	0.5> = 1/2 (6)
<u02uud0du200u22	1.5|c15a a12b|u02uud0du20du2d	0.5> = -2/3 (90)
<0u2u02d2ud0u20u	0.5|c8a a9a|0u2u02dd2u0d20u	0.5> = sqrt(2)/6 (12)
<ud000022u022uu2	1.5|c15a a6b|ud000u22d022uud	0.5> = sqrt(3)/3 (12)
<uu022020202020u	-0.5|c11b a10a|uu0220202dd020u	0.5> = 1/3 (6)
<2u0uuu0ddd2duuu	1.5|c11a a15b|2u0uuu0dddudud2	0.5> = sqrt(2)/4 (315)
<2uuudddu0u20duu	-0.5|c6b a14a|2uuud0dd0u20d2u	0.5> = 1/4 (40)
<20022ud000uu22u	1.5|c12a a8b|20022udu00u022d	0.5> = -sqrt(6)/6 (6)
<u002uuuu0ddu2d2	-0.5|c1b a12a|0002uuuu0dd22d2	0.5> = -1/2 (35)
<uuud0d002u2u022	1.5|c6a a6b|uuud0d002u2d022	0.5> = -sqrt(6)/18 (30)
<u02du200u22udd0	0.5|c10a a7a|u02du2u0dd2uud0	0.5> = -1/18 (36)
<ud0u2duuddu2ud0	0.5|c12a a13a|ud0u2duuddud2u0	0.5> = sqrt(3)/6 (48)
<0u2u202ud200u20	0.5|c10a a1a|ud2u202udd00u20	0.5> = sqrt(6)/9 (12)
<uu2d0220d20u200	0.5|c1b a5b|0u2du220u20d200	0.5> = -1/4 (6)
<0uudu022dud2du0	-0.5|c2b a2a|0uudd022udu2ud0	0.5> = 2*sqrt(3)/27 (36)
<u0du0d2uu2u0du2	1.5|c10a a1b|20uu0d2uddu0du2	0.5> = -sqrt(3)/12 (36)
<0u02du022u2200u	1.5|c9a a1b|ud02uu02dd2200u	0.5> = -sqrt(3)/12 (12)
<uudd00u2duud2ud	-0.5|c11b a4a|uud200u2dd0u2ud	0.5> = -sqrt(2)/6 (54)
<uu200u2202d00d2	-0.5|c8b a13a|uu200u2d02d0du2	0.5> = sqrt(2)/3 (20)
<2u2duud00u2d0uu	1.5|c12a a2b|222uudu00u200dd	0.5> = -sqrt(6)/108 (30)
<22u0200uu0d220d	0.5|c5b a8b|22u0u002d0d220u	0.5> = -sqrt(6)/18 (6)
<0u22uu00dudud2u	-0.5|c4b a1a|uu2dud00uuudd2d	0.5> = -sqrt(10)/1296 (315)
<u2uu0022ddu0dud	0.5|c7a a6a|u2uu0dd2duu0ddu	0.5> = -sqrt(6)/27 (120)
<u20uu00d2d0u22u	-0.5|c2b a12a|uu0du00d2d0222u	0.5> = -sqrt(3)/9 (18)
<u0d0u220uddudu2	0.5|c6a a10a|u0d0ud20u2duud2	0.5> = 0 (24)
<u00uudu2duu0d22	0.5|c11a a9a|u00uudu22d00d22	0.5> = -sqrt(10)/24 (34)
<u00u02udu22ddud	-0.5|c11b a2a|ud0u02uud2ddudu	0.5> = 1/54 (80)
<02ud0ud0uuu22ud	-0.5|c9b a11a|02ud0ud00u222ud	0.5> = sqrt(10)/6 (12)
<20u20u22d0200ud	0.5|c7b a13b|20u20uu2d020ddu	0.5> = -1/9 (20)
<220u2000uduud2u	-0.5|c2b a8a|2u0u200ududdu2d	0.5> = -sqrt(6)/324 (102)
<2uuu00d0200d222	0.5|c14a a5a|2uuud0d0200d2u2	0.5> = 0 (20)
<u0uuud2ud0d2u20	1.5|c14a a1b|20uuud2ud0d2ud0	0.5> = -5*sqrt(3)/12 (102)
<u00udu2ddud02u2	-0.5|c6b a2a|uu0dd02uuud02d2	0.5> = sqrt(6)/18 (60)
<00ud2u222u0udd0	0.5|c5a a15a|00uduu222d0uddu	0.5> = -1/3 (36)
<020uduududu2udu	1.5|c8a a9b|020uduu02dd2uud	0.5> = sqrt(6)/27 (36)
<220ud02ud0uu20u	0.5|c15b a3b|22udu02ud0du200	0.5> = -sqrt(2)/8 (12)
<u20d2222u0u0d00	-0.5|c6b a12a|u20d2u22u0ddu00	0.5> = sqrt(2)/6 (12)
<022u0duud2u20d0	0.5|c4a a15a|02200uudd2u20ud	0.5> = 1/24 (18)
<uu2u02d0d002202	0.5|c3b a11b|uuud02d0u0d2202	0.5> = sqrt(6)/27 (30)
<u02udu02u2d0duu	1.5|c10a a5b|u02u2d02udd0udu	0.5> = -2*sqrt(3)/27 (36)
<2u0d0202u2u002d	-0.5|c1b a13a|ud0u0202u2d0d2u	0.5> = sqrt(2)/12 (12)
<u2u00d2ud020u2d	0.5|c2b a10b|uud00d2uud20u2d	0.5> = -11*sqrt(2)/144 (54)
<0ud2u22u2ud00u0	0.5|c3b a12b|0u02d22u2udu0d0	0.5> = -1/9 (18)
<ud222u0u0dud200	0.5|c10a a2a|u2222d0u00du200	0.5> = sqrt(2)/24 (4)
<uuud220uud02020	1.5|c12a a7b|uuud22udud0d020	0.5> = -sqrt(30)/24 (116)
<u0u0d0uu2d2022u	0.5|c11a a15a|u0u0d0uu2dd0222	0.5> = -sqrt(2)/3 (30)
<2u000u2d2u200d2	0.5|c7a a12a|2u000udd2u2u0d2	0.5> = -5*sqrt(2)/12 (18)
<u2u0du2dd220u00	-0.5|c2b a9a|uud0du2u2220d00	0.5> = -1/12 (18)
<u20uudu20dd0uu2	0.5|c2a a12a|uu0duud20ududd2	0.5> = -sqrt(6)/1944 (348)
<uuud2u0220d020u	0.5|c13b a7b|uuud2uu220d0d0d	0.5> = sqrt(10)/24 (120)
<ud2uu02d2ud00uu	-0.5|c14b a5a|ud2u202d2uu000d	0.5> = -1/12 (12)
<0udu2ud02duuduu	0.5|c4a a14a|0ud02uu02dudu2d	0.5> = -1/72 (54)
<20222uud20ud000	0.5|c3b a2b|2uu22dud20du000	0.5> = -sqrt(2)/9 (18)
<02u0222udd00uuu	1.5|c15a a11b|02u0222uddu0ud0	0.5> = sqrt(6)/6 (18)
<0uududu0u2d2udd	0.5|c12b a5b|0uud2uu0d2ududd	0.5> = 13*sqrt(2)/1296 (348)
<ud02udu0u022d02	-0.5|c4b a8a|ud0uudduu022d02	0.5> = sqrt(6)/6 (36)
<0uud2d000u2uu22	0.5|c11a a8a|0uud2d0u0dudu22	0.5> = -sqrt(3)/6 (24)
<2022u00u2d0udud	0.5|c10b a7b|2022u0uu200uddd	0.5> = sqrt(15)/27 (35)
<u0020u2d2u22u00	-0.5|c9b a5a|u002ud2udu22d00	0.5> = -sqrt(3)/108 (27)
<20u0uu0du22dddu	0.5|c10b a2b|2uu0du0udu2uddd	0.5> = sqrt(15)/1296 (360)
<uuu20dd2200u20u	0.5|c7a a10a|uuu20d022u0d20d	0.5> = 1/9 (34)
<2uu00d20u220d02	-0.5|c10b a5a|2uu0du20du20d02	0.5> = -sqrt(6)/27 (27)
<2u222uu00020d0d	-0.5|c4b a2a|222u2du00020d0u	0.5> = sqrt(2)/3 (4)
<0u20dudu20udu2u	-0.5|c14b a4a|0u2udduu20duddu	0.5> = sqrt(3)/144 (108)
<0ud2ud0u22020ud	0.5|c10a a7a|0ud2udud2u020ud	0.5> = -sqrt(2)/12 (24)
<u20ud02du20u20u	1.5|c10a a8b|u20ud022ud0d20u	0.5> = sqrt(6)/12 (18)
<ud22000uu2u2u0d	-0.5|c3b a6a|udu20u0dd2u2u0d	0.5> = sqrt(30)/18 (36)
<2uu02ud0du2ud0u	0.5|c10a a12a|2uu02ud0d022d0u	0.5> = sqrt(2)/3 (20)
<22u00uudu2du020	0.5|c11b a6b|22u002uud20d020	0.5> = -sqrt(6)/216 (10)
<u200uudud2200d2	0.5|c8b a4b|u20duud0d2200u2	0.5> = 2/9 (12)
<u2d2u0u20ud002d	0.5|c2b a12b|udu2d0u20uud02d	0.5> = -sqrt(2)/18 (40)
<200uu0d20d02u22	-0.5|c15b a2a|2u0du0d20u02d2u	0.5> = sqrt(6)/8 (8)
<u00u20022u2du20	1.5|c8a a6b|u00u2d0u2d2du20	0.5> = -sqrt(6)/9 (18)
<u2u022dduu0u200	1.5|c3a a11b|u20022dududu200	0.5> = sqrt(6)/8 (8)
<uu2d002u2duu0dd	0.5|c9b a2b|u22d002uduud0ud	0.5> = sqrt(2)/36 (36)
<2uuu2d002u00d2u	0.5|c10a a10a|2uuu2d002u00d2d	0.5> = -5*sqrt(2)/36 (34)
<0002u2ud20u0d22	0.5|c14a a5a|000222ud20u0du2	0.5> = 0 (4)
<22022ud000uuudu	-0.5|c14b a9a|22022ud0u0duu0d	0.5> = sqrt(3)/18 (12)
<200uuddu0u2202d	-0.5|c1b a3a|u0uuddud0d2202u	0.5> = 2*sqrt(3)/27 (60)
<uu0ud2d2du0uddu	0.5|c15b a11b|uu0ud2d2dududu0	0.5> = 0 (80)
<u02uu02dud2200d	-0.5|c7b a2a|ud2uu0duud2200d	0.5> = -5/27 (60)
<u22u0uddd220u00	0.5|c13b a1b|222u0udud220000	0.5> = 0 (9)
<u02udd00udu2u2u	1.5|c14a a13b|u02udd00udu22ud	0.5> = -sqrt(6)/6 (36)
<02u20d2uu0u20dd	0.5|c3a a10a|02020u2udud20du	0.5> = sqrt(2)/36 (18)
<2u0u020u0u022d2	-0.5|c4b a4a|2u0u020u0d022d2	0.5> = sqrt(30)/36 (10)
<022u20020d002u2	0.5|c13a a12a|022u20020d0uud2	0.5> = sqrt(6)/6 (6)
<0u0u200d22udu2u	1.5|c2a a3b|00ud200u22udd2u	0.5> = -sqrt(6)/9 (12)
<22u02u0u0002202	1.5|c1a a7b|u2u02ddu0002202	0.5> = -sqrt(3)/6 (6)
<uu2u0dd20uu2u0d	0.5|c6b a11b|uu2u00d20d22u0d	0.5> = -sqrt(10)/18 (30)
<020222u00220020	-0.5|c10b a7a|020222200u20020	0.5> = -1 (1)
<2ud02uu0d0uuu2d	1.5|c7a a8b|2ud02u0ud0udu2d	0.5> = sqrt(5)/9 (54)
<220uud0ud2du0uu	1.5|c1a a14b|u20udu0du2dd02u	0.5> = -sqrt(6)/144 (54)
<222uu2d0d0u0002	-0.5|c9b a14a|222uu2d000d00u2	0.5> = -1/2 (6)
<00022020uu20u22	0.5|c11b a6b|00022u20udu0d22	0.5> = -sqrt(3)/18 (9)
<u022u2u0du0dduu	0.5|c13a a2a|uu22u2u0dd0d0ud	0.5> = sqrt(30)/216 (105)
<ud20000u2220u2d	0.5|c9b a6b|ud200u0ud220u2d	0.5> = -7*sqrt(6)/36 (18)
<u2u2udd0d0ud0u2	-0.5|c14b a6a|u2u2u2d0d0ud002	0.5> = -sqrt(6)/4 (30)
<u2uudu2002dudd0	-0.5|c11b a11a|u2uudu2002uddd0	0.5> = -sqrt(15)/18 (120)
<000u2duu2ud202u	1.5|c4a a4b|000u2uuu2dd202d	0.5> = sqrt(15)/36 (35)
<uu2d2uu0200d02d	-0.5|c9b a11a|uu2d2uu0d0ud02d	0.5> = 5*sqrt(3)/18 (102)
<2uuuu02du02d0du	0.5|c15b a10b|2uuuu02dud2d0d0	0.5> = sqrt(2)/3 (125)
<02u00uu2202d2d0	0.5|c2b a1b|udu00ud2202d2u0	0.5> = 0 (12)
<u02d2uduuuu0dud	-0.5|c14b a6a|u02d22uuuud0d0d	0.5> = sqrt(15)/48 (70)
<2u0u2d22u020d00	0.5|c9b a13b|2u0u2d220020200	0.5> = -sqrt(6)/6 (3)
<u2200u0u2dudddu	0.5|c1b a14b|02200u0u2dudu2d	0.5> = -2*sqrt(2)/27 (27)
<uuuudd0220u2d0d	-0.5|c9b a14a|uuuudd02u0u2ddd	0.5> = -sqrt(5)/6 (425)
<2ududu0u0u2dduu	1.5|c6a a8b|2udud0020u2dudu	0.5> = -sqrt(2)/3 (16)
<ud2u20200u20u02	0.5|c2b a1b|202u20200d20u02	0.5> = 0 (2)
<20uduuu2u20dd0u	0.5|c9b a12b|20uduuu20202d0d	0.5> = -sqrt(10)/24 (20)
<02u02200udd202u	-0.5|c3b a3a|02u02200udu202d	0.5> = 2*sqrt(3)/9 (9)
<0u2udu022d02u0u	1.5|c12a a6b|0u2ud2022d0uu0d	0.5> = sqrt(2)/4 (18)
<u2200du22002200	0.5|c3b a15b|u2d00ud2200220u	0.5> = 0 (4)
<20020uduu22d020	0.5|c10b a13b|20020uduud2du20	0.5> = 0 (12)
<2uu2022uu0du00d	0.5|c1a a14a|uud2022uu0ud0dd	0.5> = sqrt(5)/240 (105)
<uuu2d000222du0d	-0.5|c13b a14a|uuu2d000222d0du	0.5> = -sqrt(3)/3 (20)
<220uuu202d0u0dd	-0.5|c1b a4a|u202uu202d0d0ud	0.5> = 5*sqrt(2)/54 (30)
<2ud0uu2du020uud	1.5|c7a a2b|22u0uduud020udd	0.5> = sqrt(15)/216 (102)
<20002u20ud220du	0.5|c15b a2b|2u002d20uu220d0	0.5> = 0 (6)
<22u0002ud20u0u2	-0.5|c2b a4a|2uud002du20d0u2	0.5> = -sqrt(3)/18 (12)
<20200ud0u222u0d	-0.5|c10b a8a|20200uduuu22d0d	0.5> = -2*sqrt(3)/9 (20)
<0ud202uu200d022	-0.5|c4b a7a|0udu022d200u022	0.5> = sqrt(3)/3 (4)
<uudd20uu2u020du	0.5|c9b a11b|uudd20uudud20du	0.5> = 2*sqrt(2)/9 (108)
<002202u20u0ddu2	0.5|c4a a9a|002u02u2dd0uud2	0.5> = -sqrt(6)/36 (18)
<02u2duud0002uu2	1.5|c7a a1b|u2u2du0d0002du2	0.5> = -sqrt(6)/6 (18)
<02222udu0ud0du0	-0.5|c11b a11a|02222udu0ud0ud0	0.5> = -sqrt(3)/9 (18)
<u02u0udd2uuuddu	1.5|c10a a14b|u02u0udd20uud2d	0.5> = sqrt(30)/24 (100)
<0uud2u0udu02du2	0.5|c8b a11b|0uud2u00udu2dd2	0.5> = -5*sqrt(2)/432 (102)
<20uudu0022d20ud	0.5|c9a a2a|2ududu00u2d20du	0.5> = sqrt(2)/12 (24)
<2u002uu0d2002u2	-0.5|c10b a3a|2uu02uu0dd002d2	0.5> = sqrt(10)/24 (35)
<2u0d0udu2u0202d	0.5|c14a a13a|2u0d0udu2u02dud	0.5> = sqrt(6)/18 (36)
<ud02u200020d2u2	0.5|c6b a3b|udu2du00020u2d2	0.5> = -sqrt(6)/12 (12)
<ud02uud2duu02u0	1.5|c14a a2b|u202uud2dud0200	0.5> = -sqrt(2)/6 (30)
<22u0du00u222u00	-0.5|c13b a7a|22u0dud0u222000	0.5> = -sqrt(6)/6 (4)
<u2du22u2d0u000u	-0.5|c8b a14a|u2du22uud0u00dd	0.5> = -2*sqrt(3)/27 (68)
<uud0udu0du22u20	1.5|c2a a5b|u0d02ud0ud22u20	0.5> = -sqrt(3)/6 (8)
<0u00ud0u022222u	-0.5|c5b a8a|0u000d02022222u	0.5> = 1/2 (2)
<u0d20uu2ddu2020	0.5|c8a a9a|u0d20uud2du2020	0.5> = 1/2 (12)
<200u0uu2022dduu	-0.5|c8b a13a|200u0uud022d2du	0.5> = sqrt(6)/18 (20)
<uuu200du0d222d0	0.5|c8b a5b|uuu2d0d00d222u0	0.5> = sqrt(6)/9 (20)
<000ud22uuuudu2d	0.5|c8b a1b|u00du220ududu2d	0.5> = -5*sqrt(2)/72 (54)
<uu22220udd00020	0.5|c6b a6b|uu22220udd00020	0.5> = 1 (10)
<0u2uudu020du2du	0.5|c7b a8b|0u2uud0u20dd2du	0.5> = 5*sqrt(3)/54 (68)
<20u02d0u0222020	-0.5|c12b a4a|20ud2u0d022u020	0.5> = -sqrt(2)/4 (4)
<0uu0u02222002dd	-0.5|c13b a5a|0uu020222200udd	0.5> = -5/9 (10)
<uud20ud0uu20u2d	1.5|c4a a8b|uudd0uudud20u2d	0.5> = sqrt(10)/72 (162)
<0uuu022222d0d00	-0.5|c11b a11a|0uuu022222d0d00	0.5> = -1/3 (10)
<002u0d0u2u222d0	0.5|c9b a14b|002u0d0udu22220	0.5> = sqrt(3)/6 (4)
<u0220002duu2u20	0.5|c8b a15b|u022000udud2u2d	0.5> = 1/6 (27)
<2u02d00uu0d2202	0.5|c5b a5b|2u02d00ud0u2202	0.5> = 0 (4)
<0u0uu0dd2d02u22	-0.5|c10b a11a|0u0uu0dd20u2d22	0.5> = -sqrt(3)/3 (30)
<20u2uudu2uu0d0d	1.5|c9a a10b|20u2uudud2u0d0d	0.5> = -3/4 (116)
<2u00d22ud2u2000	0.5|c12a a8a|2u00d222u2du000	0.5> = 0 (4)
<u220ud0du0220uu	1.5|c12a a4b|u22udu0dd02u0du	0.5> = sqrt(3)/24 (36)
<u0du02u0ud22u20	-0.5|c3b a15a|u00u02u0dd22u2d	0.5> = sqrt(6)/27 (30)
<uudduuu0ddu022d	0.5|c4a a15a|uud0uud0ddu0222	0.5> = sqrt(6)/18 (60)
<22u002u0dd2u002	-0.5|c15b a7a|22u00220ud2u00d	0.5> = -sqrt(3)/12 (9)
<udu02d02u02d2u0	0.5|c3a a9a|ud002u02202d2u0	0.5> = sqrt(2)/4 (4)
<0020ududu2u202u	0.5|c15a a6a|0020u2dud2u2020	0.5> = sqrt(3)/12 (4)
<0uu0202222200u0	1.5|c9a a6b|0uu02u22d2200d0	0.5> = sqrt(2)/6 (10)
<220u002uu02d02u	1.5|c11a a6b|220u0u2du0du02d	0.5> = -sqrt(2)/18 (27)
<0u0d2u0du202022	0.5|c12b a11b|0u0d2u0du2du022	0.5> = sqrt(2)/2 (8)
<22uuu020d2ud0u0	1.5|c5a a5b|22uud020d2ud0u0	0.5> = -2*sqrt(6)/9 (12)
<uu00022d0u222u0	0.5|c2a a14a|u000022d0u22220	0.5> = -1/2 (2)
<0u200202u02udu2	-0.5|c12b a14a|0u200202u020d22	0.5> = -2*sqrt(6)/9 (3)
<uu2udddu2u02d00	-0.5|c3b a11a|uuudddud2uu2d00	0.5> = sqrt(2)/18 (120)
<uuddu2u0uu220d0	0.5|c6a a10a|uudduuu0d2220d0	0.5> = -sqrt(30)/36 (60)
<0u2u0d2ud22du00	0.5|c2a a15a|002u0d2ud22ud0u	0.5> = -3/8 (8)
<u0u002ddu2uu220	1.5|c7a a12b|u0u0020dd2u2220	0.5> = 1/2 (6)
<0udu222u200d0uu	-0.5|c4b a8a|0ud02222200u0du	0.5> = -1/3 (4)
<220uduu0ud20d02	0.5|c1b a13b|u20duud0ud20202	0.5> = -sqrt(2)/18 (18)
<22u0u02200d2uu0	1.5|c7a a6b|22u0udu200u2dd0	0.5> = -sqrt(2)/18 (30)
<uu0ud0d0duu222d	0.5|c4b a8b|uu00d0udduu222d	0.5> = sqrt(2)/6 (54)
<0uu22d2duuu0u0d	0.5|c5b a1b|udu2uu2dudu0d0d	0.5> = -sqrt(5)/108 (232)
<0020ud2uu2dd20u	0.5|c13a a12a|0020ud2uu2d2u0d	0.5> = sqrt(3)/6 (18)
<2002uuuuddduuud	1.5|c10a a2b|2u02uuuud0ddudd	0.5> = sqrt(2)/12 (434)
<0uud20uu02d02d2	-0.5|c13b a6a|0uud2uud02d0ud2	0.5> = 2*sqrt(6)/27 (90)
<202uu20u0dduu02	-0.5|c15b a7a|202uu2du0dduu0d	0.5> = -2*sqrt(2)/9 (54)
<2202uud2du000uu	0.5|c4b a12b|220udud2uu0u0dd	0.5> = sqrt(2)/24 (40)
<0022u02u0dd02u2	-0.5|c4b a2a|0u2ud02u0du02d2	0.5> = -2*sqrt(2)/9 (27)
<uu200dud2u220d0	0.5|c1b a15b|0u200duu2u220dd	0.5> = -sqrt(6)/9 (20)
<uu2222d0u2000u0	1.5|c4a a13b|uu2d22u0d200ud0	0.5> = 1/18 (27)
<uu0202000dud222	-0.5|c4b a7a|uu0d02u00dud222	0.5> = -4*sqrt(6)/27 (27)
<000u2d22u202uu0	-0.5|c5b a3a|00uduu22u202dd0	0.5> = -sqrt(6)/36 (20)
<uuu2ud022dud00u	0.5|c8a a14a|uuu2ud0d2dud0ud	0.5> = -2*sqrt(6)/27 (315)
<02ud20uuudd0uu2	1.5|c5a a12b|02udu0uuudddud2	0.5> = -sqrt(30)/36 (210)
<u2002220ud020du	0.5|c7b a8b|u20022duuu020dd	0.5> = sqrt(3)/18 (20)
<u00duu022ud022d	0.5|c14a a2a|ud0udu022uu02dd	0.5> = -sqrt(2)/18 (40)
<u0u20du002202u2	0.5|c4a a6a|u0uu02d002202d2	0.5> = -1/9 (10)
<0uuudud2d0d2u02	0.5|c6b a9b|0uuud0u220d2d02	0.5> = -sqrt(2)/18 (34)
<u0udu2u22d0d200	0.5|c7b a14b|u0udu2022d0d2u0	0.5> = 0 (18)
<0u0d200u02u22u2	1.5|c14a a3b|0uud200u02d2202	0.5> = sqrt(2)/4 (9)
<uud0ud2d0022u20	0.5|c3a a5a|uu002d2u0022d20	0.5> = -sqrt(2)/9 (9)
<20uuuud20d2u002	1.5|c10a a13b|20uuuud2002dd02	0.5> = -sqrt(6)/12 (35)
<2u20ud0uu200220	1.5|c13a a7b|2u20ududu200d20	0.5> = -1/3 (27)
<2u0u0uudd2ud2u0	-0.5|c14b a5a|2u0uuuudd2dd200	0.5> = -sqrt(5)/15 (126)
<2u2ud00udu2200u	-0.5|c1b a7a|ud2ud0udud2200u	0.5> = -sqrt(3)/12 (16)
<u2u002d20220ud0	-0.5|c6b a4a|u2uu0dd20220du0	0.5> = 2/9 (20)
<uu02d202002ud02	0.5|c8a a2a|u202u20d002du02	0.5> = -sqrt(3)/36 (6)
<u02uu0d0uudd2d2	0.5|c15a a15a|u02uu0d0uudd2d2	0.5> = 1 (120)
<002u200220udu2u	1.5|c8a a11b|002u200d202uu2d	0.5> = -sqrt(2)/6 (6)
<2u2ud02u0u2du00	0.5|c5a a12a|2u2u002u0d22d00	0.5> = sqrt(3)/54 (10)
<u002u2udud0du2d	0.5|c4a a3a|u0dud2uduu0dd2u	0.5> = sqrt(6)/54 (48)
<u0d22u0ud020220	0.5|c6a a10a|u0d2200uud20220	0.5> = -1/6 (6)
<0202udu202udud0	-0.5|c13b a13a|0202udu202uddu0	0.5> = -sqrt(3)/3 (12)
<ud0u22d22u0du00	0.5|c8b a1b|2u0d22ud2u0du00	0.5> = 1/4 (8)
<0u22u022u0d0udu	0.5|c4b a14b|0u2du022u0u0d2d	0.5> = -sqrt(3)/216 (20)
<2uu02u0d002022d	-0.5|c8b a3a|2u202u00002022d	0.5> = 2*sqrt(3)/9 (3)
<0uud2u0222uu00d	0.5|c10b a13b|0uud2u022udud0d	0.5> = sqrt(10)/24 (102)
<02000u022u222d0	-0.5|c12b a4a|020u0d022u2u2d0	0.5> = sqrt(2)/3 (6)
<0u2222uuduu000d	1.5|c6a a1b|uu222dduuud000d	0.5> = sqrt(10)/72 (60)
<220200220u0uduu	0.5|c12b a12b|220200220u0dudu	0.5> = sqrt(2)/6 (4)
<2022002u02200uu	0.5|c14a a14a|2022002u02200du	0.5> = -sqrt(6)/6 (2)
<u2000u0d2d2uud2	0.5|c11b a4b|u20u0u0d2ddudu2	0.5> = 0 (40)
<udu0d0u2u2uu20d	1.5|c8a a12b|udu0d0udu2u220d	0.5> = sqrt(15)/6 (24)
<uu2000022dudd2u	0.5|c14a a7a|uu2000d22duduud	0.5> = -sqrt(2)/8 (36)
<00uu022020uu22d	0.5|c14a a1a|u0uu022020ud2dd	0.5> = -sqrt(6)/24 (35)
<0u202222uu20000	-0.5|c7b a9a|0u2022u22d20000	0.5> = -sqrt(2)/6 (3)
<20u2u0ud2ud20d0	0.5|c1b a13b|u0u2u0ud2du2dd0	0.5> = -sqrt(5)/36 (120)
<202uu2200dud0ud	0.5|c1a a8a|u02ud22u0udd0du	0.5> = 1/54 (60)
<ud0ud002u0d2u22	0.5|c15b a3b|uduud002d0u2u2d	0.5> = sqrt(2)/8 (36)
<2020uuu02dduudu	-0.5|c9b a2a|2u20duu0duudddu	0.5> = sqrt(6)/162 (120)
<00220ud2022u200	0.5|c8b a14b|00220udu022d2u0	0.5> = 0 (4)
<202u0d00222uu0d	-0.5|c10b a12a|202u0d002u22d0u	0.5> = sqrt(3)/3 (4)
<ud2200uu0220udu	-0.5|c4b a13a|ud2u00ud02202ud	0.5> = 1/18 (18)
<u022ud0d0202udu	0.5|c4b a2b|uu2uud0d0202dud	0.5> = -sqrt(10)/18 (105)
<2000uu02022022d	0.5|c10b a5b|20002u020u2022d	0.5> = -5/6 (3)
<2uu2u02dd00u0u2	0.5|c8a a8a|2uu2u02dd00d0u2	0.5> = -sqrt(6)/18 (20)
<uuddud2u2ud0ud0	-0.5|c9b a5a|uudd2u2uudu0dd0	0.5> = -sqrt(3)/27 (204)
<uuud20d00u2202u	0.5|c1b a15b|0uuu20d00d22022	0.5> = sqrt(3)/27 (10)
<2u2dudu2u0ud0u0	0.5|c12b a15b|2u2dudu2u0u00dd	0.5> = sqrt(2)/12 (40)
<uu22d0du00u2udu	0.5|c12a a12a|uu22d0du00u2ddu	0.5> = 0 (36)
<uu22d0u2200d020	-0.5|c4b a2a|u22du0u2200d020	0.5> = -2*sqrt(3)/9 (6)
<00u2d02uud20du2	0.5|c14b a2b|0uu2d02udu20d02	0.5> = 0 (27)
<200uu2udu0u202d	0.5|c11a a8a|200uu2u2d00202d	0.5> = -sqrt(10)/24 (10)
<20ud0udud22200u	0.5|c8a a15a|20ud0ud0u222002	0.5> = 0 (4)
<20200u02d20u2ud	0.5|c3a a9a|20u00u02220u2dd	0.5> = sqrt(6)/18 (10)
<20u202uu0020d2d	0.5|c6a a9a|20u20uuud020d2d	0.5> = sqrt(5)/6 (35)
<uu22020uu0d2020	1.5|c6a a2b|u2220d0uu0d2020	0.5> = -sqrt(15)/6 (6)
<u20dud2u0d022u0	0.5|c4b a15b|u200ud2d0u022du	0.5> = 0 (12)
<ud02uu0d02ud2ud	0.5|c6b a8b|ud02u00202ud2du	0.5> = -sqrt(2)/18 (12)
<02u0duu2d2udu0d	0.5|c2b a4b|0ududud2u2udu0d	0.5> = 0 (72)
<20u2uud02uu2d00	-0.5|c10b a10a|20u2uud02ud2d00	0.5> = sqrt(30)/36 (34)
<u0020202du0u2u2	0.5|c12a a11a|u0020202duu02d2	0.5> = -sqrt(2)/6 (6)
<uud2ud00uud2d02	0.5|c15a a14a|uud2ud00uud2ddu	0.5> = 0 (180)
<ud00u222ud0uu20	0.5|c7a a7a|ud00u222ud0du20	0.5> = 0 (12)
<002u2u0ud2u2du0	-0.5|c3b a4a|00u22d0uu2d2du0	0.5> = -sqrt(2)/18 (12)
<222000uu2u2d0u0	0.5|c9a a4a|222u00uudd2u0d0	0.5> = -sqrt(3)/54 (30)
<u002uu202d2u0du	0.5|c6a a8a|u002u02d2d2u0du	0.5> = -2*sqrt(2)/9 (12)
<200022uudd20uuu	0.5|c13a a2a|2u0022dudu200du	0.5> = -sqrt(2)/8 (8)
<u002u2d22uu2000	0.5|c12a a14a|u002u2d22uud0d0	0.5> = sqrt(6)/6 (30)
<02u0duuu022d0d2	-0.5|c11b a5a|02u02udu02du0d2	0.5> = sqrt(6)/27 (27)
<udu022d2uu00u02	0.5|c10a a13a|udu022d2u000202	0.5> = -sqrt(3)/3 (4)
<2u0d200u2d0uud2	0.5|c2a a10a|200u200u220ddu2	0.5> = sqrt(2)/12 (6)
<uuuu22d0u20d020	-0.5|c7b a15a|uuuu2200d20d02d	0.5> = -sqrt(30)/60 (35)
<000222u2ud00d2u	-0.5|c7b a12a|00022202uu0du2d	0.5> = -sqrt(3)/18 (9)
<u0u2002d22u200d	0.5|c7b a2b|uuu200dd22u200d	0.5> = 7*sqrt(3)/27 (30)
<u22d0u0200u2u20	1.5|c11a a7b|u22d0ud20002u20	0.5> = -sqrt(2)/2 (4)
<2u02u02d2uu0du0	-0.5|c7b a13a|2u02u0ud2ud02d0	0.5> = 1/27 (34)
<uu2d22200d0u0uu	1.5|c7a a2b|u22d22u00u0d0ud	0.5> = -sqrt(6)/12 (18)
<u22u00202u0d20u	1.5|c3a a14b|u2du00202u0d2ud	0.5> = -sqrt(6)/9 (18)
<u02u20uddduu2d0	0.5|c13b a2b|ud2u20uuddduud0	0.5> = -5*sqrt(2)/72 (120)
<u0002u220u2u02d	1.5|c14a a3b|u0d02u220u2u0dd	0.5> = -sqrt(5)/4 (20)
<u0uudu02ud2dudu	0.5|c8b a4b|u0u2uu0ddu2dudd	0.5> = 5*sqrt(2)/1728 (410)
<020uu200ud0222d	0.5|c12a a12a|020uu200ud0222d	0.5> = 1 (10)
<u22u00d22u0200d	0.5|c1b a7b|022u00222d0200u	0.5> = sqrt(2)/12 (2)
<200220u0u202udd	0.5|c1b a11b|u00220u0u2u2ddd	0.5> = -sqrt(5)/18 (35)
<u0d0u2uu2d2ud0u	-0.5|c11b a13a|u0d0u2uu2ddu20d	0.5> = 1/9 (60)
<u202uuu0d220020	1.5|c1a a3b|02u2duu0d220020	0.5> = sqrt(15)/6 (6)
<20udu2002d0uuu2	1.5|c5a a7b|20ud02u02u0ddu2	0.5> = sqrt(6)/6 (12)
<00u2220u0d20u2u	1.5|c15a a8b|00u222020d20u20	0.5> = sqrt(3)/2 (2)
<u2ud2uu0d2ud00u	1.5|c3a a1b|220u2du0u2dd00u	0.5> = -1/9 (12)
<2uu0u02d0udu2du	0.5|c2a a9a|20u0u02uuddd2ud	0.5> = -sqrt(15)/648 (105)
<0u00d2uu222d020	0.5|c9a a1a|uu00d2udd22u020	0.5> = -sqrt(6)/24 (18)
<0uuu020uu2022dd	0.5|c12b a1b|uuuu020ud20d2dd	0.5> = sqrt(6)/30 (126)
<2uudud2202u00u0	0.5|c10a a9a|2uudud22uud00d0	0.5> = -sqrt(6)/18 (90)
<0uu0dudu220dd2u	-0.5|c15b a2a|02u0uduu220dd20	0.5> = 1/18 (30)
<u22002ud0du2du0	0.5|c12b a8b|u22002u20ddudu0	0.5> = 1/4 (12)
<02u0u2dduu0ud2u	0.5|c6a a1a|u2d0ududuu0du2d	0.5> = 0 (72)
<2u20uuu02d00022	-0.5|c7b a2a|2220uu002d00022	0.5> = sqrt(10)/6 (3)
<2uu220du0ud0udd	0.5|c4b a4b|2uu220uu0dd0ddu	0.5> = 0 (70)
<u00u2u2du2d020d	-0.5|c11b a14a|u00u2u2du2002dd	0.5> = 1/3 (34)
<u00d2u2020du2uu	-0.5|c13b a10a|u00d2u202ududdu	0.5> = -sqrt(3)/12 (36)
<22020u20duud002	-0.5|c10b a10a|22020u20duud002	0.5> = 2/3 (6)
<22udu20ududdu00	0.5|c1a a15a|u2udd20uduudu0d	0.5> = -sqrt(6)/32 (108)
<0ud20ud0u220uu2	0.5|c11b a14b|0ud20ud0u2d0u22	0.5> = -sqrt(6)/6 (8)
<udu0d002ud2uu2u	0.5|c8b a9b|udu0d00u2d2uu2d	0.5> = 0 (24)
<u02u0du0d2udu2d	0.5|c10a a4a|u0220du0duudd2u	0.5> = -sqrt(3)/12 (24)
<0u0u2u200d2d2ud	0.5|c7a a1a|uu0u2dd00u2d2du	0.5> = -sqrt(2)/54 (60)
<2udud0u0uu20022	-0.5|c9b a9a|2udud0u0du20022	0.5> = -sqrt(6)/6 (8)
<2uu02dud0duu0d2	0.5|c12a a14a|2uu02dud0du0022	0.5> = sqrt(6)/3 (18)
<u2u220uddd002u0	-0.5|c13b a6a|u2u22dudud00ud0	0.5> = 2/9 (81)
<ud0u2d2uu0uu0d2	1.5|c12a a6b|ud0u222ud0u00d2	0.5> = sqrt(10)/12 (18)
<u02udu002d0uu22	0.5|c3b a7b|u0udduu02d0ud22	0.5> = 1/18 (54)
<20uud0du20u22d0	0.5|c13a a15a|20uud0du20u2dud	0.5> = sqrt(6)/18 (54)
<u2ud0d0ud02uu2u	0.5|c11b a5b|u2uddu0ud0uud2d	0.5> = -sqrt(2)/24 (180)
<2udu020d20uuuud	0.5|c2b a7b|20uu02du20uddud	0.5> = -sqrt(30)/216 (90)
<22u0202uu002002	-0.5|c12b a11a|22u0202uu0dd002	0.5> = -sqrt(6)/6 (10)
<udu0222du0d0u20	-0.5|c14b a12a|udu0222du0dudu0	0.5> = -sqrt(2)/2 (16)
<u0u002d22du2du0	0.5|c9b a15b|u0u002d2dud2uud	0.5> = sqrt(6)/12 (36)
<20u0220ud0uu2du	0.5|c5b a9b|20u0u20u20dd2du	0.5> = -sqrt(6)/27 (20)
<u0d0u2u22dud0ud	-0.5|c12b a3a|u020d2u22du00ud	0.5> = -sqrt(2)/12 (12)
<u2u0ud2u0020d2d	-0.5|c7b a12a|u2u0udud002dd2u	0.5> = sqrt(2)/9 (68)
<udu0duu20d2du02	0.5|c15b a14b|udu0duu20d2duud	0.5> = sqrt(6)/6 (72)
<u200dud002u2ud2	0.5|c14a a5a|u2002du002d2u02	0.5> = -sqrt(6)/24 (4)
<u0d0udu20u220u2	1.5|c12a a4b|u0dudud20u2d0u2	0.5> = 1/4 (16)
<u20d2udu02002uu	0.5|c13b a15b|u20d2udu0200ud2	0.5> = -sqrt(2)/6 (12)
<20u0dudu2dud2u0	0.5|c7b a14b|20u0du0d2uud220	0.5> = sqrt(6)/8 (12)
<2u0du0u22dud002	0.5|c12b a10b|2u0du0u222d0002	0.5> = sqrt(6)/9 (6)
<2200u02uduu0022	0.5|c14b a11b|2200u02udu200d2	0.5> = sqrt(2)/3 (9)
<2u2uu02200u200d	0.5|c1a a4a|uu22u02200d200d	0.5> = sqrt(30)/36 (10)
<udu22udu2du0u00	1.5|c1a a15b|0uu22dud2uu0d0d	0.5> = -1/216 (90)
<002u2u20u02d2d0	0.5|c3a a15a|00uu2u20u02d2dd	0.5> = sqrt(5)/6 (35)
<uud22u22002000u	-0.5|c11b a6a|uud2222200u000d	0.5> = sqrt(2)/6 (9)
<uuud22u0ddd0uud	0.5|c6a a11a|uuud2du0du20ddu	0.5> = -sqrt(2)/27 (180)
<2u2uudu2du00dd0	0.5|c3b a5b|2udu2ud2uu00dd0	0.5> = 5*sqrt(3)/324 (60)
<u0u02d0022udud2	0.5|c12a a7a|u0u02du022d0du2	0.5> = -sqrt(3)/36 (18)
<uu02ddu2du020uu	1.5|c12a a13b|uu02ddu2du0duud	0.5> = sqrt(3)/6 (72)
<2u0d0u22u0u20dd	-0.5|c8b a2a|220u0d2ud0u20du	0.5> = -sqrt(2)/6 (8)
<2u2ud20uu0dudu0	1.5|c5a a5b|2u2uu20ud0ddud0	0.5> = sqrt(10)/108 (105)
<u0d02uu02udd2ud	-0.5|c6b a1a|20u020u02dud2du	0.5> = sqrt(3)/27 (18)
<2uud0u020d0u2u2	1.5|c12a a11b|2uud0u020dd02u2	0.5> = sqrt(2)/2 (18)
<0uuu2ud22d200u0	1.5|c4a a4b|0uuu2dd22d200u0	0.5> = -sqrt(15)/18 (20)
<020u0ud2u20022d	0.5|c10b a4b|02020ud2ud0022u	0.5> = -1/4 (4)
<0022u2u002d02ud	-0.5|c10b a2a|0u22u2u00dd02ud	0.5> = -4*sqrt(3)/27 (30)
<uu0d2duu2d00022	0.5|c2b a13b|u00u2ddu2d00u22	0.5> = 0 (12)
<u20d0u0202uddu2	0.5|c8b a6b|u20d020u02uudd2	0.5> = -sqrt(6)/18 (20)
<u02ud0u22du00d2	-0.5|c3b a6a|u0duudd22ud00u2	0.5> = sqrt(2)/36 (24)
<u2duu0d2ud00uu2	1.5|c10a a9b|u2duu0d22000du2	0.5> = sqrt(3)/6 (12)
<002ud02u2u2u0du	0.5|c11b a5b|002u202u2udd0ud	0.5> = sqrt(6)/108 (30)
<22uuu0d200uud02	0.5|c2a a7a|2uuuu02200ddd02	0.5> = sqrt(2)/24 (35)
<uud02022udu0u20	1.5|c7a a15b|uud020u2udu0d2d	0.5> = -2/9 (102)
<2u2ud200u00uu2d	-0.5|c1b a11a|ud2uu200d0udu2d	0.5> = sqrt(30)/216 (54)
<uu0u0222duddu0d	0.5|c8a a12a|uu0u022ddud2u0d	0.5> = -11*sqrt(2)/27 (90)
<0uududuu00d2u22	1.5|c8a a2b|02uduud000d2u22	0.5> = -sqrt(2)/12 (12)
<02200u2u00u2du2	-0.5|c12b a1a|u2200u2u00dddu2	0.5> = 1/9 (20)
<2ud0uuu02ddd0u2	0.5|c6b a10b|2ud0u0u022dd0u2	0.5> = sqrt(3)/3 (12)
<0u02uu2u22d0u0d	0.5|c11b a11b|0u02uu2u22d0d0d	0.5> = sqrt(30)/60 (35)
<20222u0020d020u	0.5|c4b a11b|202u2u00202020d	0.5> = -sqrt(3)/6 (3)
<0000u2u022d22ud	-0.5|c13b a15a|0000u2u022d2du2	0.5> = -sqrt(3)/6 (6)
<002uuu00d22022u	0.5|c5b a1b|u02d0u00u22022d	0.5> = -sqrt(3)/18 (6)
<0020uu202202dud	0.5|c7b a11b|0020uuu022d2dud	0.5> = 11*sqrt(3)/27 (30)
<u000d20u2022202	0.5|c9a a2a|uu00d20du022202	0.5> = 0 (6)
<uuuddu22200200u	-0.5|c2b a1a|20uudd22200200u	0.5> = sqrt(2)/9 (6)
<02uduuuud2udu0d	0.5|c9a a1a|u2udduuu02udd0d	0.5> = -9/160 (210)
<2u0u20ud0d2duud	0.5|c1b a6b|uu0d2uuu0d2dudd	0.5> = sqrt(30)/324 (360)
<220202uu0020u02	1.5|c15a a10b|220202uu0u20d0d	0.5> = -sqrt(2)/6 (10)
<02uu00202022u02	-0.5|c9b a6a|02uu0d20u022d02	0.5> = -sqrt(3)/9 (9)
<22u2uu020du0du0	-0.5|c3b a5a|22022u020du0ud0	0.5> = -1/9 (6)
<uu22u0ud00dudu2	0.5|c12a a10a|uu22u0ud0dd0ud2	0.5> = -1/9 (105)
<2uu0dud0udu0d22	-0.5|c1b a2a|u2d0uuu0ddu0d22	0.5> = -2*sqrt(6)/81 (60)
<22u2ud0u0d02ud0	0.5|c2b a3b|2u22ud0u0d02ud0	0.5> = 35/54 (27)
<u20022d2u0u0dud	0.5|c2a a3a|uud022u2u0u0ddd	0.5> = sqrt(30)/108 (105)
<u0002u2duudu202	0.5|c13a a8a|u0002u22duudd02	0.5> = sqrt(2)/108 (30)
<2ud2u002d20uud0	0.5|c3b a6b|2u02du02d20udu0	0.5> = 0 (8)
<2u02d0u02duu02d	0.5|c1b a1b|2u02u0d02uud02d	0.5> = 0 (30)
<2u2000u00u2d22u	0.5|c1b a9b|uu2000u0du2d22d	0.5> = 5*sqrt(6)/108 (34)
<2ud2u0220u00dud	0.5|c7b a7b|2ud2u0220u00dud	0.5> = 1 (18)
<0uu2d0du0202u2u	1.5|c12a a2b|02u2d0ud020ud2u	0.5> = sqrt(6)/8 (8)
<u2duuu22d00u0du	0.5|c7a a13a|u2duuud2u00ddud	0.5> = sqrt(3)/216 (204)
<0022ud00222020u	0.5|c4a a12a|002uud00222u20d	0.5> = -sqrt(2)/4 (9)
<u2udd0u0u22u0ud	0.5|c14b a14b|u2udd0u0u22u0dd	0.5> = sqrt(30)/12 (60)
<uuduu2du2dud00u	0.5|c3a a13a|uu0ud2uu2dddd0u	0.5> = sqrt(10)/432 (240)
<u22u2u02d000udd	-0.5|c8b a11a|u22u2u0ud0d0ddu	0.5> = -sqrt(30)/36 (70)
<222u220000020uu	1.5|c14a a15b|222u22000002002	0.5> = 1 (1)
<22002u22udu00d0	0.5|c14b a13b|22002u22udu0d00	0.5> = 2/3 (9)
<u2u0u2002ud2dd0	0.5|c10a a4a|u2uud20020d2du0	0.5> = -sqrt(10)/36 (20)
<20uu22ud00du0d2	0.5|c1b a10b|u0ud22ud0dud0u2	0.5> = sqrt(3)/27 (36)
<000u22d20uuu2du	0.5|c6b a9b|000u2du2uudu2dd	0.5> = -5*sqrt(6)/216 (68)
<udu2ud0du0d202u	-0.5|c8b a10a|udu2ud00uud202d	0.5> = sqrt(2)/3 (60)
<2220uu00d220u0u	0.5|c1b a8b|u220ud0du220u0d	0.5> = 1/18 (18)
<000u2202uu00222	1.5|c6a a12b|000u2u02ud0d222	0.5> = -sqrt(2)/6 (10)
<22020u002duuduu	1.5|c4a a5b|220uuu002duddud	0.5> = 2*sqrt(3)/27 (102)
<022ud2u0u0dud20	0.5|c7a a8a|022ud20uu0ddu20	0.5> = sqrt(3)/9 (12)
<u22duu22u0000dd	0.5|c3b a11b|u2dudu22u0u00dd	0.5> = -sqrt(2)/18 (40)
<200uud2dudu02uu	1.5|c6a a6b|200uuu2dudd02du	0.5> = -2*sqrt(2)/9 (68)
<20u2u0ududduu02	0.5|c3a a3a|20u2d0uuuuddd02	0.5> = -sqrt(10)/216 (70)
<202u202202000uu	1.5|c7a a4b|202220u202000du	0.5> = -sqrt(2)/2 (2)
<0ud220u0ud2uddu	0.5|c4a a9a|0udu20u02u2uddd	0.5> = -sqrt(5)/18 (70)
<000uud022uu0222	1.5|c5a a10b|000u0u0222d0222	0.5> = -1/6 (3)
<2u0u2dduduu020d	0.5|c1a a3a|udud2uudduu020d	0.5> = 0 (72)
<u00u0uudd222ddu	0.5|c4b a1b|20000uuud222udd	0.5> = -sqrt(30)/108 (34)
<02ud22u00u0duu2	0.5|c3b a4b|020222u00u0ddu2	0.5> = 0 (6)
<2ud0uu0du2220u0	1.5|c1a a6b|udu0u20ud2220d0	0.5> = sqrt(3)/36 (20)
<ud0uu20220002d2	0.5|c2a a2a|uu0dd20220002u2	0.5> = -1/6 (6)
<02u0d222020u020	0.5|c5b a4b|02ud0222020u020	0.5> = 1/2 (2)
<uu0u02u22dd002d	-0.5|c10b a5a|uu0ud2u220d002d	0.5> = sqrt(15)/12 (34)
<uu0uu2d00022d2u	-0.5|c2b a3a|u0uud2d00022d2u	0.5> = sqrt(5)/18 (20)
<uuu2u0udddu02du	1.5|c5a a7b|uuu2002duud02dd	0.5> = -sqrt(5)/120 (120)
<uuu02dd0uu2d0u2	-0.5|c1b a14a|0uu02dd0uu2d022	0.5> = -4/9 (18)
<u202200ud02ud20	0.5|c1b a7b|020220udu02du20	0.5> = 1/6 (4)
<222uu000u0d2u20	0.5|c12a a13a|222uu000u0dd220	0.5> = -sqrt(2)/3 (10)
<u202002uuu20ddd	0.5|c11a a10a|u202002uu2d0udd	0.5> = sqrt(15)/36 (34)
<0uduuud2dduuddu	-0.5|c8b a10a|0uduuuddu2uuddd	0.5> = sqrt(15)/27 (700)
<022uu2duud0002d	0.5|c14b a5b|022u22duuu000dd	0.5> = -sqrt(3)/18 (20)
<2u02200u0du220d	0.5|c11a a6a|2u022d0u0d0220u	0.5> = 1/4 (4)
<udu22u00ud2002u	1.5|c11a a2b|u2u22u00udd002d	0.5> = -sqrt(15)/24 (35)
<0uu20du2d2u002u	-0.5|c8b a15a|0uu20duud2d0022	0.5> = -2/9 (30)
<u000uu02u222dud	1.5|c8a a3b|u0u0ud0du222dud	0.5> = -5*sqrt(2)/36 (90)
<u2duuuu020dd20d	-0.5|c6b a6a|u2duudu020ud20d	0.5> = sqrt(30)/27 (60)
<0uuu020u20du2d2	-0.5|c4b a3a|0u20020u20ud2d2	0.5> = sqrt(6)/36 (10)
<2u222d200uuu000	1.5|c11a a15b|2u222d200u0u00d	0.5> = sqrt(6)/3 (6)
<000u22200udu22d	-0.5|c6b a8a|000u2u2d0duu22d	0.5> = sqrt(2)/9 (18)
<22000220uu0022u	1.5|c14a a5b|2200u220uu002dd	0.5> = -sqrt(2)/6 (10)
<0uud00du02u2u22	-0.5|c10b a2a|02ud00uu0dd2u22	0.5> = -sqrt(6)/24 (12)
<2u002udu00d2u2u	1.5|c5a a7b|2u00uu2d00d2d2u	0.5> = -2/9 (20)
<u0220ud002uduu2	0.5|c15a a2a|ud220uu002dduud	0.5> = sqrt(3)/36 (36)
<u2ud0du222u000d	0.5|c15b a4b|u2u20du222d0000	0.5> = sqrt(2)/6 (9)
<uduu2d202200020	0.5|c5a a2a|u2duud202200020	0.5> = 1/12 (6)
<u2020duud0ud2uu	0.5|c13b a9b|u2020duu20duudd	0.5> = -1/54 (60)
<2220u020002uddu	0.5|c14b a4b|222uu020002dd0u	0.5> = 1/4 (6)
<2002u20200u202d	0.5|c5b a9b|20020202u0d202u	0.5> = -sqrt(3)/6 (2)
<0u00d0uu2uu222d	-0.5|c11b a1a|uu00d0du2u0222d	0.5> = -sqrt(15)/12 (18)
<udu02u2d020u20u	1.5|c15a a8b|udu02u22020d200	0.5> = -1/3 (6)
<22uuu220dud0u00	0.5|c11b a10b|22uuu220d200d00	0.5> = -sqrt(6)/18 (10)
<uu2dud02uud0udu	0.5|c3b a15b|uuuddd02uud0ud2	0.5> = 8*sqrt(3)/81 (180)
<uu00d202u22002u	0.5|c10b a3b|uud0u202du2002d	0.5> = sqrt(3)/54 (27)
<uu00202ud2dd02u	-0.5|c15b a3a|uuu0202dd2ud020	0.5> = sqrt(3)/18 (30)
<u2d0udu0ud20u2u	-0.5|c6b a13a|u2d0u0u0ud2022d	0.5> = sqrt(2)/9 (20)
<u222u00200ddu20	0.5|c3a a12a|u2u2u00200d2d20	0.5> = -sqrt(6)/9 (10)
<u0u2220u0u2ddu0	0.5|c6a a10a|u0u22u0d022udd0	0.5> = sqrt(30)/216 (34)
<202uu0dd2ud020u	0.5|c10b a5b|202u20du20d020u	0.5> = -sqrt(6)/8 (4)
<2u2020uu00d02u2	0.5|c5b a6b|2u20duuu00d02d2	0.5> = 5/36 (20)
<uud2d220u02d0u0	0.5|c4b a15b|uudud220u02d0du	0.5> = 0 (54)
<2u20220uu0u0d02	0.5|c15b a10b|2u20220uuud0d0d	0.5> = -sqrt(6)/24 (35)
<0002u202u0u2202	1.5|c5a a10b|00020202udu2202	0.5> = -sqrt(2)/2 (2)
<u2du020u2ud0ddu	-0.5|c1b a12a|02uu020d2uuuddd	0.5> = sqrt(30)/108 (105)
<u20udd0220uu2u0	1.5|c2a a14b|uu0ddu0220du220	0.5> = sqrt(2)/8 (12)
<0020220u02du022	0.5|c6b a7b|00202uuu02dd022	0.5> = 1/3 (10)
<u0u0d0u22d22020	-0.5|c3b a7a|u000d0222u22020	0.5> = sqrt(2)/2 (2)
<2udu202uu2d0d00	-0.5|c3b a13a|2u0u202du2d0200	0.5> = -1/9 (9)
<u0du220uddu02uu	1.5|c6a a8b|u0du2u02duu02dd	0.5> = 1/9 (60)
<ud00002022u2u2d	0.5|c14a a1a|2u00002022u2udd	0.5> = -2*sqrt(6)/9 (10)
<00u00u0d22uu222	1.5|c9a a7b|00u00uddu2du222	0.5> = -1/2 (12)
<u000u202ud022u2	0.5|c9b a2b|uu00u2020d022d2	0.5> = -5*sqrt(2)/36 (10)
<udu0d2u22000220	0.5|c8a a3a|ud20u2ud2000220	0.5> = -sqrt(3)/3 (6)
<uuduud0020ddu22	0.5|c14a a8a|uuduud0d20duud2	0.5> = sqrt(6)/6 (180)
<0020u2200uu2d2u	0.5|c12a a9a|0020u220uuddu2d	0.5> = sqrt(3)/54 (30)
<u2u022022d00du0	0.5|c6a a7a|u2u02du22u00dd0	0.5> = -1/9 (30)
<ud022u0222u000u	0.5|c11a a15a|ud022u022200002	0.5> = -sqrt(3)/3 (2)
<002002ud0u22u2u	-0.5|c11b a2a|0u2002ud0du2u2d	0.5> = -sqrt(3)/12 (18)
<uu000d0uud222u2	0.5|c11b a7b|uu000duuddu22d2	0.5> = -sqrt(3)/27 (90)
<uu0d0duudd202u2	0.5|c14a a3a|uudu0duddu20202	0.5> = sqrt(3)/24 (54)
<020uud22u00u2du	-0.5|c12b a11a|020uud22u0d02du	0.5> = 2*sqrt(3)/9 (18)
<udu200d2020220u	0.5|c8a a8a|udu200d2020220u	0.5> = 1 (4)
<uud0d2uu2d0u02u	1.5|c9a a3b|uu20d2uduu0d02d	0.5> = -1/36 (90)
<u202u2ud2000u02	-0.5|c2b a5a|ud0222uu2000d02	0.5> = -sqrt(3)/18 (6)
<uud20ud20uududd	-0.5|c6b a5a|uud2u0d20duduud	0.5> = -4/27 (108)
<220u20u20dudu0d	0.5|c2b a14b|2u0d20u20ududud	0.5> = sqrt(2)/432 (54)
<udu2u002dudd2u0	-0.5|c5b a5a|udu2d002uuud2d0	0.5> = sqrt(2)/9 (40)
<ud220uu02ud0u20	-0.5|c9b a2a|u2220ud0uud0d20	0.5> = -5*sqrt(6)/216 (30)
<0u00u2220d00222	0.5|c14b a1b|uu00u2220d002d2	0.5> = 2*sqrt(3)/9 (10)
<0u2020u2d2u2u00	1.5|c11a a9b|0u2020u22202d00	0.5> = -1/3 (3)
<200222udu0duuu0	0.5|c1b a2b|uu0222ddu0dudu0	0.5> = 0 (24)
<002uudu02dd022u	0.5|c5b a7b|002u0d202ud022u	0.5> = 0 (4)
<20uud200ud2duuu	0.5|c6a a2a|2uudud00uu2dddu	0.5> = -sqrt(6)/324 (180)
<u0002022d2200u2	0.5|c10a a13a|u0002022du20ud2	0.5> = sqrt(6)/6 (6)
<02uduu0200022d2	0.5|c15a a9a|02uduu02d0022du	0.5> = 0 (12)
<u02uu02du022d0d	-0.5|c9b a6a|u02uud2d0022u0d	0.5> = -2*sqrt(2)/9 (30)
<02uu0020u20u2d2	1.5|c13a a6b|02uu0d20u20udd2	0.5> = -sqrt(15)/6 (30)
<uu02udu020202du	1.5|c14a a8b|uu02udud202020d	0.5> = sqrt(6)/12 (34)
<2uu00uudu2d0220	0.5|c1b a4b|uuuu0dddu2d0220	0.5> = sqrt(5)/36 (105)
<02u202002u2200d	0.5|c12a a5a|02u2u2002u2d00d	0.5> = 4*sqrt(3)/9 (10)
<uuddu00220u2udu	1.5|c2a a1b|20uuu00220u2ddd	0.5> = -sqrt(10)/36 (35)
<2u20du2u0uuu0dd	0.5|c1b a1b|2u20uu2u0dud0dd	0.5> = 0 (125)
<u22d0uu2du020d0	0.5|c10a a5a|u22dudu2d0020u0	0.5> = -1/4 (8)
<00u02002202u22d	0.5|c14b a6b|00u02u02202u2dd	0.5> = -2*sqrt(3)/9 (10)
<00u0uud2022d2uu	1.5|c10a a9b|00u0uud2ud2d2du	0.5> = -sqrt(6)/9 (68)
<uu20uu00u022dd2	0.5|c1a a7a|0u20uuu0d022dd2	0.5> = -sqrt(5)/20 (35)
<2uud200202u0d02	-0.5|c10b a6a|2uud2u020ud0d02	0.5> = -2*sqrt(3)/9 (30)
<2u0u22dduuu0d0u	1.5|c6a a3b|2uuu2dudduu0d0d	0.5> = -5*sqrt(3)/162 (340)
<02200u0202du2du	0.5|c3b a11b|02u00d02022u2ud	0.5> = 0 (6)
<u0200uu2202d20d	0.5|c3b a4b|u0ud0du2202u20d	0.5> = -1/18 (18)
<2uuddud2uu00u20	1.5|c2a a12b|20ududu2uu0dd20	0.5> = sqrt(3)/24 (40)
<u02udu00du22d02	-0.5|c13b a2a|uu2udd00du22002	0.5> = sqrt(6)/18 (20)
<udu2du0d2uuudd0	0.5|c4a a7a|uduuduud2udddu0	0.5> = -1/18 (408)
<0u20uuu2d2d0d02	0.5|c5a a14a|0u200uu2d2d0du2	0.5> = sqrt(10)/4 (20)
<0u2uudu0d20220u	0.5|c10a a1a|ud2uuud0dd0220u	0.5> = -sqrt(6)/108 (40)
<u202udu2u000202	1.5|c4a a11b|u20uddu2u0d0202	0.5> = -sqrt(3)/6 (18)
<uu0220220u0u02d	1.5|c8a a10b|uu02202d020u02d	0.5> = sqrt(5)/3 (9)
<20020u0u2uu20d2	0.5|c9b a7b|20020uduudu20d2	0.5> = -sqrt(30)/36 (18)
<20u0u20220d2u0u	-0.5|c11b a5a|20u022022002d0u	0.5> = 1/6 (2)
<02u022200u02udu	0.5|c12a a4a|02uu22200d0dudu	0.5> = -sqrt(6)/18 (12)
<2u0222uu200u0d0	1.5|c12a a13b|2u0222uu2000dd0	0.5> = sqrt(10)/4 (10)
<u20220u2u20d00d	0.5|c8a a14a|u20220udu20u0dd	0.5> = sqrt(6)/27 (30)
<02200uu0220u022	0.5|c3a a12a|02u00ud02202022	0.5> = sqrt(2)/6 (3)
<ud2uu22u000dduu	0.5|c14b a1b|2u2du22u000ud0d	0.5> = -sqrt(3)/54 (20)
<220u2uu200dd0ud	-0.5|c1b a9a|u20u2uu2u0dd0dd	0.5> = 1/3 (126)
<0uduu2uu02dd20u	1.5|c6a a3b|0u2ududu02dd20u	0.5> = sqrt(10)/36 (54)
<u0du0du2u2duu20	-0.5|c13b a5a|u0duudd2u2ud020	0.5> = -sqrt(2)/24 (36)
<u02uu0u22ddu0du	0.5|c5b a14b|u02u00u22ddu02d	0.5> = sqrt(5)/18 (30)
<u2u00udud2022u0	0.5|c2a a14a|uuu00uddd202220	0.5> = sqrt(30)/36 (35)
<2u00uddu0uud22u	-0.5|c10b a6a|2u00u2dd00uu22d	0.5> = -sqrt(6)/36 (18)
<2u202d0u200ud02	0.5|c5a a13a|2u20du0d200u202	0.5> = -sqrt(3)/6 (4)
<u00du0u2d2duu2u	1.5|c8a a11b|u00du0uud22dd2u	0.5> = -2*sqrt(3)/9 (40)
<uuu0ud2ddu020d2	-0.5|c10b a11a|uuu0ud2dd0u20d2	0.5> = 2/3 (105)
<2u2u00022dd020u	0.5|c9b a15b|2u2u0002dud0202	0.5> = sqrt(3)/6 (9)
<2u0u2u0dd0u022u	0.5|c11a a9a|2u0u2u0d200022d	0.5> = -sqrt(3)/9 (10)
<u0duu0uuudd22ud	1.5|c3a a9b|u00uu0uu2dd22dd	0.5> = 7*sqrt(5)/100 (126)
<uuddu0202uu2020	1.5|c5a a11b|uudd00202u22020	0.5> = -1 (6)
<uu2d22u0d0d002u	0.5|c11b a13b|uu2d22u0d000u2d	0.5> = sqrt(3)/6 (27)
<u2u02u2d000202u	0.5|c7b a11b|u2u02udd00d202u	0.5> = 1/3 (20)
<2udu02u00u02dd2	-0.5|c6b a2a|22ud0uu00d02du2	0.5> = -sqrt(6)/18 (12)
<uu022u2002d0u02	0.5|c4a a12a|uu0d2u2002dud02	0.5> = -2*sqrt(6)/27 (27)
<u0uuu2duddu2002	0.5|c10b a5b|u0uu22dud0d2002	0.5> = 5*sqrt(6)/96 (34)
<u22uuddud00uu20	0.5|c2a a12a|uu2uudddd002u20	0.5> = sqrt(5)/12 (70)
<020uuud220d0u2u	0.5|c7a a11a|020uuu022020d2d	0.5> = -sqrt(3)/18 (10)
<u02uudd0ud22u0d	0.5|c12b a12b|u02uudd0ud22d0u	0.5> = 0 (60)
<uu20uu222d0ud00	0.5|c9a a15a|uu20uu22ud0dd0d	0.5> = 1/10 (126)
<uud2uu02ddu2d00	-0.5|c3b a15a|uu02ud02ddu2d0u	0.5> = -1/6 (40)
<22u00020222uu00	0.5|c7b a5b|22u0d0u0222du00	0.5> = sqrt(3)/6 (4)
<0u20u02uuddd202	-0.5|c13b a6a|0u20uu2uddudd02	0.5> = sqrt(3)/72 (120)
<02020022u2u0ddu	0.5|c7a a5a|0202u0d2u2d0uud	0.5> = 0 (12)
<uuu0d2ud0udddu2	0.5|c6b a6b|uuu0d2uu0ddddu2	0.5> = 0 (240)
<200u022u20220u0	1.5|c6a a13b|200u0u2d2022du0	0.5> = -sqrt(3)/6 (6)
<00u0222u2d00u2u	1.5|c14a a13b|00u0222u2d002ud	0.5> = -sqrt(6)/6 (9)
<u0u02dud2udud20	0.5|c8a a3a|u0202ud02uddu20	0.5> = -sqrt(2)/108 (18)
<u0u0d20022u022u	-0.5|c14b a12a|u0u0d20022ud2du	0.5> = -1/3 (18)
<u00uuu0dddu222u	0.5|c14a a11a|u00uuu0ddd222ud	0.5> = sqrt(2)/6 (105)
<u20uu00022d2dud	-0.5|c13b a8a|u20uu00d22d20du	0.5> = -sqrt(3)/9 (20)
<2u02d20uu0u2020	0.5|c2b a3b|20u2u20dd0u2020	0.5> = -sqrt(2)/6 (6)
<00202uu02d20d2u	0.5|c14b a2b|0u202uu02d20ddu	0.5> = sqrt(3)/3 (20)
<0uu20ud2ud0duu2	0.5|c6b a2b|02u200d2uu0ddu2	0.5> = -2*sqrt(3)/27 (12)
<uu0u0u2d20u202d	1.5|c12a a3b|uudu0u2u20dd02d	0.5> = sqrt(15)/120 (105)
<22uuddu0duudd0u	0.5|c2a a15a|2ududud0uduud02	0.5> = 0 (48)
<2u0d0ud2uu0d2uu	-0.5|c15b a6a|2u0d02u2du0u2d0	0.5> = sqrt(3)/36 (12)
<02uduuu0d0ud2u2	0.5|c12a a9a|02uduuu020d02d2	0.5> = sqrt(6)/72 (20)
<u0d2uudu22d0002	0.5|c9a a2a|uud2duudd2u0002	0.5> = sqrt(2)/48 (36)
<00u0u0202222duu	-0.5|c14b a1a|u0u0d0202222d0u	0.5> = sqrt(6)/12 (6)
<uu0udud20udd220	0.5|c1b a1b|uu0uddd20uud220	0.5> = -5*sqrt(3)/162 (60)
<22uu02002d0u2u0	0.5|c13a a5a|22uud2002u0ddu0	0.5> = -1/18 (18)
<22200u02d0uuu20	0.5|c3a a15a|22u00u02d0udu2d	0.5> = -1/6 (27)
<uduuud02202u002	0.5|c15b a10b|uduuud022u2d00d	0.5> = -sqrt(6)/18 (68)
<2202202000ud0u2	-0.5|c5b a14a|2202u02000ud022	0.5> = -sqrt(3)/2 (3)
<uu0d222u0020dud	0.5|c4b a10b|uu00222d0d20udu	0.5> = 1/18 (12)
<022u0222duu0u00	-0.5|c3b a15a|02ud0222uud0u0d	0.5> = sqrt(3)/18 (18)
<u22u0d2ud0u200u	1.5|c9a a5b|u22udu2d00u200d	0.5> = -sqrt(6)/108 (27)
<202u0220d2uu00u	1.5|c9a a2b|2u2u022002dd00u	0.5> = sqrt(6)/6 (6)
<u2duu2uu02d0d0d	0.5|c10b a14b|u2duu2uu0dd0ddu	0.5> = sqrt(2)/6 (140)
<uu022200du02dud	0.5|c4b a8b|uu0d220dud02udu	0.5> = sqrt(2)/18 (24)
<uu022uddu02dud0	0.5|c11b a6b|uu0222duu0dudd0	0.5> = sqrt(2)/81 (102)
<200u2uu202udud0	0.5|c8a a13a|200u2uud02ud2d0	0.5> = 5*sqrt(2)/16 (34)
<2uduud0duduu2u0	0.5|c6a a9a|2uduu00d2dud2u0	0.5> = 0 (24)
<u022022000u202u	1.5|c15a a1b|2022022000u2020	0.5> = -1 (1)
<uu22uu0dd02200u	1.5|c3a a5b|uuu22u0dd02200d	0.5> = sqrt(6)/8 (35)
<u20uuu02d0dd2ud	0.5|c2a a7a|uu0udud2d0du2du	0.5> = -sqrt(10)/72 (136)
<u0220u2dduu0uud	0.5|c14a a13a|u0220u2dduu020d	0.5> = -sqrt(10)/6 (18)
<00u020u022022d2	0.5|c12a a2a|0uu020u0220d2d2	0.5> = -4*sqrt(3)/9 (10)
<2uu2ud2u2d00u00	1.5|c8a a8b|2uu2ud2d2d00u00	0.5> = -2/3 (20)
<u00222ud2d020u0	-0.5|c4b a14a|u00d22uu2d02020	0.5> = -1/4 (6)
<ud0u2200u02duu2	0.5|c6a a4a|ud022u00d02udu2	0.5> = sqrt(2)/6 (8)
<uuu2d2ddu020200	0.5|c6a a14a|uuu2ddudu0202d0	0.5> = -sqrt(2)/12 (90)
<uu0ud0udd2022ud	0.5|c7a a6a|uu0udu0ud2022dd	0.5> = -sqrt(30)/108 (120)
<002u22udu20u0du	-0.5|c3b a1a|u0ud22dud20u0du	0.5> = sqrt(2)/9 (24)
<22ud0u2u0u0d02u	0.5|c2a a11a|2udu0u2d0udu02d	0.5> = sqrt(6)/108 (54)
<2u0200uudud02u2	1.5|c4a a5b|2u0du0duudd02u2	0.5> = -sqrt(3)/18 (24)
<u0u00d2dud2ud2u	0.5|c11b a3b|u0200u2dduduu2d	0.5> = 0 (36)
<0222u00u0u202ud	0.5|c11b a6b|0222uu0d0ud02ud	0.5> = sqrt(10)/18 (27)
<uuu2dudd0d2udu0	0.5|c13b a10b|uuu2dudd022u0d0	0.5> = sqrt(6)/12 (102)
<020udu20u2udduu	1.5|c12a a14b|020udu20u2u0d2d	0.5> = 1/3 (20)
<u02220022u000u2	1.5|c1a a2b|0u2220022d000u2	0.5> = -sqrt(2)/2 (2)
<22202u0uu0020ud	0.5|c3a a7a|22u02uuud0020dd	0.5> = -sqrt(6)/36 (35)
<20uu22020du20u0	1.5|c8a a13b|20uu220u0dd2du0	0.5> = -sqrt(6)/9 (20)
<2u2u02d000udud2	-0.5|c11b a10a|2u2u02d00d0udu2	0.5> = -1/3 (12)
<02u0udu0222002u	0.5|c14a a1a|u2u0ddu022200du	0.5> = sqrt(3)/12 (12)
<u0220uu02dudd20	0.5|c11a a2a|uu220ud02d0du20	0.5> = -sqrt(6)/27 (20)
<22u0d2u2ud000ud	0.5|c5a a13a|22u002u2dd00uud	0.5> = -5/24 (18)
<02u0ud022u0022u	-0.5|c8b a7a|02u0uddu2d0022u	0.5> = -sqrt(3)/6 (12)
<222u0u0du2u0002	1.5|c1a a7b|u22d0uudd2u0002	0.5> = -1/3 (12)
<22220u0200uud0u	-0.5|c8b a14a|22220u0u00udddu	0.5> = 1/9 (20)
<0uu220d0duu20d2	0.5|c7a a1a|udu22000udd20u2	0.5> = -sqrt(3)/36 (12)
<0uu2200d020u22d	0.5|c3a a6a|0u022u0u020d22d	0.5> = sqrt(2)/18 (10)
<u0u20d2u0d0du22	0.5|c7b a12b|u0u20duu0d02d22	0.5> = sqrt(6)/9 (30)
<u0u0dudu20u2022	1.5|c14a a11b|u0u0dudu20220d2	0.5> = -sqrt(6)/3 (27)
<200022u02202d0u	0.5|c12b a2b|2u0022u0220du0d	0.5> = sqrt(2)/12 (9)
<2u2uudd002002ud	-0.5|c13b a14a|2u2uudd00200d2u	0.5> = sqrt(3)/3 (20)
<0uud2d2uu00d2uu	0.5|c5a a6a|0uudu22du00d2ud	0.5> = -sqrt(6)/27 (81)
<ud0u2u00d022ud2	0.5|c11a a8a|ud0u2u0ud0d2du2	0.5> = 1/9 (40)
<u0u202202d0uduu	1.5|c6a a13b|u0u20d202u0d2ud	0.5> = -sqrt(6)/108 (27)
<02u200u0u2022ud	1.5|c9a a5b|02u2u0u002022dd	0.5> = sqrt(10)/12 (10)
<u00du0du2ud2u2d	-0.5|c12b a15a|u00du0du2uddu22	0.5> = sqrt(3)/6 (24)
<2u20dud0u2u00u2	-0.5|c5b a8a|2u200udud2d00u2	0.5> = sqrt(6)/12 (18)
<02u220ud000u2u2	0.5|c15b a9b|02u220udd00u2ud	0.5> = -1/3 (18)
<2022u00u0ud2u02	1.5|c1a a2b|uu22u00d0du2d02	0.5> = 1/18 (30)
<002222uu0020udd	0.5|c11b a12b|002222uu00duudd	0.5> = 2*sqrt(6)/27 (30)
<uu0d20202u0u220	1.5|c9a a3b|uuud2020dd0u220	0.5> = -sqrt(6)/9 (20)
<u002u222u0u020d	0.5|c5a a11a|u0020222u02020d	0.5> = sqrt(10)/6 (3)
<0udud222u0duuu0	-0.5|c4b a10a|0ud0u222ududdu0	0.5> = sqrt(6)/36 (36)
<2ud2uudd002u0uu	1.5|c15a a13b|2ud2uudd002udu0	0.5> = -sqrt(2)/2 (24)
<20u002uu222ud00	-0.5|c9b a12a|20u002uud222d00	0.5> = sqrt(30)/12 (10)
<0020222u0ud2002	0.5|c12b a4b|002u222d0udu002	0.5> = sqrt(6)/4 (4)
<u0d020002u20222	0.5|c3a a4a|u00d20002u20222	0.5> = 1/2 (2)
<2u022d2u0u2d000	0.5|c7a a13a|2u022duu0d2ud00	0.5> = sqrt(6)/36 (18)
<0u2d2u2ud20u00u	1.5|c12a a6b|0u2d222ud20000u	0.5> = -sqrt(3)/2 (4)
<02uduud00u2d2uu	0.5|c11b a6b|02udu2d00uud2du	0.5> = -sqrt(2)/6 (24)
<02u22ud0u202u00	1.5|c9a a3b|02222ud00202u00	0.5> = -sqrt(3)/2 (2)
<uuu000222u202d0	0.5|c10b a4b|uuud002220202d0	0.5> = -sqrt(30)/12 (10)
<uud020u20002u22	0.5|c5a a6a|uud0uud20002d22	0.5> = sqrt(6)/18 (30)
<0u22002duu2ud0u	1.5|c11a a10b|0u22002du2dud0u	0.5> = -sqrt(3)/3 (8)
<uu02d2020d0u2ud	-0.5|c6b a10a|uu02du02020d2du	0.5> = -1/3 (18)
<00u02d2uudu2ddu	0.5|c5a a1a|u0d0uu2duud2dud	0.5> = -1/54 (180)
<uuddu0uuu2d02ud	1.5|c10a a12b|uuddu0uuudud2dd	0.5> = sqrt(2)/40 (750)
<u0u02uu0du022d2	1.5|c13a a8b|u0u02uudud02dd2	0.5> = -sqrt(2)/40 (125)
<00ud02220220u20	0.5|c6b a15b|00ud0u220220d2u	0.5> = 0 (4)
<u202u0u22du2000	0.5|c2a a1a|2u02u0u22dd2000	0.5> = 5*sqrt(2)/36 (10)
<02u00udud022u2u	1.5|c6a a6b|02u00udud022d2u	0.5> = -2*sqrt(2)/9 (18)
<uuudd0u2duu2d0d	-0.5|c8b a6a|uuudduduuud2d0d	0.5> = sqrt(5)/54 (1050)
<2udu0du020d02u2	0.5|c6a a12a|2udu00d020ud2u2	0.5> = 1/4 (8)
<uud0002uu2d0u22	0.5|c10a a3a|uu20002dudu0d22	0.5> = 1/27 (27)
<2u0udduu02u02du	0.5|c11a a12a|2u0udduu020d2du	0.5> = 2*sqrt(3)/9 (36)
<0u02udu02u00222	1.5|c10a a1b|ud02uud02000222	0.5> = sqrt(2)/12 (6)
<u0udu0d2d0u2uu2	1.5|c15a a1b|20udu0d2u0u2dud	0.5> = sqrt(2)/8 (36)
<0udu2u020202ddu	-0.5|c12b a9a|0udu2u02u20ddud	0.5> = -2/9 (60)
<u2uuu220d0d0duu	1.5|c15a a12b|u2uuu220d0dddu0	0.5> = sqrt(2)/2 (70)
<u0uu020dd22u02u	0.5|c12a a12a|u0uu020dd22u02d	0.5> = -sqrt(2)/6 (30)
<u02u0u200202d2u	1.5|c6a a2b|ud2u00200202d2u	0.5> = sqrt(3)/3 (4)
<udu02002u0u22dd	-0.5|c12b a9a|udu0200220ud2ud	0.5> = 2*sqrt(2)/9 (18)
<0u2u2002d02duuu	-0.5|c9b a2a|022u2002002uddu	0.5> = sqrt(3)/18 (6)
<0ud02022uduuu02	0.5|c5a a14a|0ud0u022duudud2	0.5> = -sqrt(3)/18 (36)
<202020uu0d20d2u	0.5|c1a a12a|u02020ud0d2uu2d	0.5> = sqrt(6)/24 (18)
<020002u22202u0u	1.5|c15a a3b|02u002d22202u00	0.5> = sqrt(2)/2 (2)
<2u0uuddudu0ud2d	0.5|c9a a3a|2uududdu0u0dd2u	0.5> = 1/54 (108)
<0u22d0u2u200u02	-0.5|c7b a13a|0u22d002u200202	0.5> = sqrt(3)/3 (2)
<u020u22ddud0u02	0.5|c3a a2a|uud0u22dudu0d02	0.5> = sqrt(6)/54 (81)
<02uuud0u2002202	1.5|c5a a8b|02uu0d022002202	0.5> = 2*sqrt(2)/3 (3)
<22uu000d2u0u022	0.5|c3a a10a|220u000u220d022	0.5> = sqrt(3)/18 (3)
<uuu2d0ud2d02u0u	0.5|c10a a6a|uuu2ddud2002d0u	0.5> = -2*sqrt(3)/27 (60)
<0uu000d222duu2d	0.5|c8b a4b|0uuu00dd22udu2d	0.5> = -2/27 (90)
<2u2u2020duu00dd	0.5|c3b a12b|2udu2020uudd0ud	0.5> = sqrt(2)/108 (60)
<u0202du2u0udu02	-0.5|c5b a2a|uu20udd2u0dud02	0.5> = -1/27 (90)
<202udu00uu2ud02	0.5|c5a a14a|202u0d00uu2udd2	0.5> = -sqrt(30)/24 (20)
<2u02u22d0ud0ud0	0.5|c2b a13b|2002u22u0du02d0	0.5> = -5*sqrt(6)/216 (9)
<ud020u22ud002uu	1.5|c4a a14b|ud0u0d22ud0022u	0.5> = sqrt(6)/4 (8)
<u2u0dud02d0uu2u	1.5|c1a a13b|02u0uud02d0d22u	0.5> = -sqrt(2)/6 (20)
<20002u02u02u202	0.5|c8a a2a|2u002u0dd02u202	0.5> = 1/6 (6)
<0222200200202u0	-0.5|c2b a12a|0u222002002u2d0	0.5> = sqrt(6)/3 (3)
<2uuduudd2u000d2	0.5|c9b a11b|2uuduudduud00d2	0.5> = 4*sqrt(3)/9 (300)
<020uuud0202d202	0.5|c11a a10a|020uuud02udd202	0.5> = 4*sqrt(3)/9 (34)
<uuu0dd002202u2u	1.5|c2a a2b|uuu0dd002202u2d	0.5> = 5*sqrt(6)/54 (30)
<u0d2u0u2d02uu20	0.5|c12a a5a|u0d220u2d020u20	0.5> = 1/2 (4)
<2uu0d2d02u0u0d2	0.5|c15b a7b|2uu0d2202u0d0du	0.5> = -1/4 (18)
<02uu02uudud2200	-0.5|c8b a8a|02uu02uuddd2200	0.5> = sqrt(30)/40 (35)
<uduuduud00d22du	0.5|c14b a15b|uduuduud00d2202	0.5> = sqrt(2)/2 (60)
<22u222ud0000020	0.5|c3a a9a|220222udu000020	0.5> = sqrt(3)/2 (2)
<uu00020d22u220u	0.5|c9b a7b|uu0002ddu2u220d	0.5> = 1/6 (18)
<2222udu00duu0d0	0.5|c14a a8a|2222uduu0ddu000	0.5> = 1/4 (12)
<u00d22u02d2200u	0.5|c6a a8a|u00d2udu2u2200d	0.5> = -sqrt(6)/12 (12)
<0u2uuddudd0202u	0.5|c12a a1a|ud2uududdu0u02d	0.5> = -1/36 (108)
<02u0u2u2d2ud0u0	1.5|c2a a4b|0uudd2u2d2ud0u0	0.5> = sqrt(3)/9 (24)
<u2u00022dduduuu	0.5|c13b a13b|u2u00022dduduud	0.5> = sqrt(2)/6 (36)
<2ud202uu002002u	0.5|c6b a10b|2ud20uuu0d2002d	0.5> = -sqrt(6)/18 (20)
<0uu2d2u020duu20	0.5|c14b a7b|0uu2d22020duud0	0.5> = sqrt(6)/6 (18)
<u0220020duuu202	0.5|c7b a6b|u0220du0uddu202	0.5> = 1/6 (12)
<0020u00u2u02222	-0.5|c10b a8a|0020u0022002222	0.5> = -sqrt(3)/3 (1)
<u20002uuuddud2u	0.5|c14b a5b|u200u2duuuddddu	0.5> = sqrt(2)/144 (210)
<uu022du0duduu02	-0.5|c10b a1a|2u022uu0d0dud02	0.5> = -2*sqrt(6)/81 (30)
<ud20uu0ud2d0u2d	-0.5|c10b a9a|ud20uu0u2du0d2d	0.5> = sqrt(2)/18 (68)
<0ud2u2u220u0002	1.5|c4a a13b|0uduu2d220u0d02	0.5> = 1/3 (18)
<u22uu0200d0022d	0.5|c2a a12a|uu2ud0200d0u22d	0.5> = -5*sqrt(6)/54 (30)
<0u2du0uu00222ud	1.5|c4a a6b|0u20dudu00222ud	0.5> = sqrt(15)/12 (12)
<uuu2200d020duu2	1.5|c10a a6b|uuu22u0d0d0dud2	0.5> = sqrt(30)/36 (105)
<0ud2u0ud220u2u0	1.5|c10a a2b|02u2u0du2d0u2d0	0.5> = -sqrt(2)/72 (27)
<u0udu2d2duudu0u	0.5|c13a a12a|u0udu2d2duu200d	0.5> = -sqrt(3)/9 (54)
<2uu0du00u2d2u20	1.5|c1a a13b|uud0du00u2d2220	0.5> = -1/3 (18)
<202u2duudu000u2	1.5|c1a a14b|u02u2ddudu00022	0.5> = 3*sqrt(2)/8 (12)
<0u0d00200u22222	0.5|c12a a10a|0u0d0020022u222	0.5> = 0 (2)
<u22u22000002d20	0.5|c12a a7a|u22u22d0000du20	0.5> = sqrt(2)/6 (6)
<0ud222u020u2d00	0.5|c12b a15b|0ud222u020udu0d	0.5> = sqrt(6)/9 (18)
<00020u2d222uud0	-0.5|c9b a8a|00020u22u22udd0	0.5> = -sqrt(6)/9 (10)
<2u2u222u000d0d0	0.5|c3a a3a|2u2u222d000d0u0	0.5> = 0 (6)
<2u00ud2d022uu0u	0.5|c1b a2b|u200ud2u022du0d	0.5> = -sqrt(6)/27 (27)
<uud0u00u2222002	1.5|c8a a7b|uud0u0d02222002	0.5> = -sqrt(6)/3 (9)
<uud000uuud2du22	-0.5|c15b a5a|uud0u0duuu2dd2d	0.5> = sqrt(3)/144 (315)
<020ud02220u0220	0.5|c13a a13a|020ud02220u0220	0.5> = 1 (2)
<u202ud2dud00udu	-0.5|c5b a8a|u2020u22du00dud	0.5> = -sqrt(2)/18 (27)
<20uuu20202dddu0	-0.5|c1b a13a|u0uuu20202dd2d0	0.5> = -sqrt(10)/6 (35)
<u20ud02d02uud02	0.5|c15a a15a|u20ud02d02uud02	0.5> = 1 (18)
<u2u0u02u20dd20d	-0.5|c9b a4a|u2uuu02dd0du20d	0.5> = -sqrt(6)/36 (105)
<u002uu0202d2dud	0.5|c4b a6b|u00du20202u2dud	0.5> = sqrt(6)/27 (18)
<u0ud0d2udu22020	0.5|c1b a13b|00uu0d2udu22d20	0.5> = 1/4 (27)
<u02udu2d0200202	0.5|c3b a4b|u0u2du2d0200202	0.5> = 13/18 (9)
<00u222d0u200uu2	1.5|c14a a2b|0ud222u0d200u02	0.5> = sqrt(2)/4 (4)
<02u2u00u220dd02	-0.5|c9b a1a|u2d2u00ud20du02	0.5> = -2*sqrt(3)/9 (12)
<02u0ud202022020	0.5|c14b a4b|02uduu2020220d0	0.5> = -sqrt(2)/12 (6)
<uud000ud2du2022	0.5|c3a a10a|uu0000ud22d2022	0.5> = 2/9 (10)
<uudd202002u0uu2	-0.5|c13b a6a|uudd2u2002u00d2	0.5> = sqrt(2)/6 (18)
<uu0u0dd2uu2dudd	-0.5|c1b a3a|0uud0du2du2dudu	0.5> = 2*sqrt(2)/27 (48)
<200uudud0uudu22	0.5|c11a a11a|200uudud0udud22	0.5> = 1/9 (81)
<ud0uuuud0022du2	1.5|c11a a6b|ud0uu2ud00d2du2	0.5> = -sqrt(15)/6 (40)
<u2u0d2u2d0020uu	-0.5|c14b a4a|u2udd2u2u00200d	0.5> = sqrt(6)/36 (18)
<220002uu00dd22u	-0.5|c15b a4a|220u02du00du220	0.5> = -sqrt(3)/4 (4)
<2u0u02d0u22d020	0.5|c10a a13a|2u0u02d0ud2du20	0.5> = -sqrt(2)/2 (18)
<u2d2uu200duu002	-0.5|c7b a6a|u2d2u2u00udd002	0.5> = 1/18 (20)
<uud0duu02d2d20u	0.5|c11a a5a|uud02du02udu20d	0.5> = sqrt(3)/72 (54)
<uu22udd0ud00202	-0.5|c13b a9a|uu22udd02u00d02	0.5> = -1/6 (30)
<uu00ddu202uuu2d	-0.5|c11b a7a|uu00dd22020uu2d	0.5> = -sqrt(10)/6 (18)
<2u0d0u0uuu2022d	1.5|c11a a7b|2u0d0uuudud022d	0.5> = sqrt(30)/24 (68)
<uu00u022d22duu0	0.5|c7a a9a|uu00u0d2222ddu0	0.5> = -sqrt(6)/18 (20)
<u02u2duu02u0dud	0.5|c8b a13b|u02u2du002u02dd	0.5> = -sqrt(6)/24 (30)
<0u2u2ud022duu00	0.5|c11b a4b|0u222uu0220dd00	0.5> = -sqrt(3)/54 (10)
<u0duu002222ud0u	1.5|c8a a1b|20uud00u222du0d	0.5> = -1/36 (27)
<00uuud2d2du02ud	0.5|c5a a12a|00uu0d2d2uud2ud	0.5> = 7*sqrt(2)/36 (54)
<u0222000d2uu2d0	0.5|c13a a15a|u0222000d2uuudd	0.5> = -2*sqrt(3)/9 (20)
<0u0u0ud22duu2du	1.5|c11a a12b|0u0u0ud22d022ud	0.5> = sqrt(2)/6 (30)
<200uuuu0220ud2d	-0.5|c9b a11a|200uuuu0u2ddd2d	0.5> = -sqrt(6)/30 (126)
<000u02u20u2u22d	-0.5|c8b a3a|00uu02du0d2u22d	0.5> = sqrt(10)/36 (27)
<0u2duudduuudd20	0.5|c14a a11a|0u2duudduu2dud0	0.5> = 2*sqrt(2)/9 (108)
<2uuu2uddd000du2	0.5|c5a a7a|2uuuuu2dd000dd2	0.5> = -sqrt(15)/15 (126)
<uud02uud2u200dd	0.5|c5a a1a|2uu0duuu2d200dd	0.5> = -sqrt(15)/648 (105)
<0022ud00uu2220d	0.5|c15a a7a|0022udu0ud22200	0.5> = 1/6 (6)
<0u022udu220200u	1.5|c5a a7b|0u02ud2u220200d	0.5> = -sqrt(6)/36 (9)
<u2ud2u22000u200	0.5|c7b a7b|u2ud2u22000d200	0.5> = 0 (9)
<u0u0d2ud0uuu2d2	0.5|c11a a9a|u0u0d2udud0u2d2	0.5> = sqrt(15)/18 (81)
<u2uu2du20dd0002	0.5|c15b a12b|u2uu2du20ddu00d	0.5> = sqrt(6)/6 (102)
<u2200u0u22ddd0u	0.5|c8a a13a|u2200u0022du20d	0.5> = 1/9 (9)
<2000u220d2uuduu	1.5|c14a a13b|2000u220d2uu20d	0.5> = 1/3 (6)
<222uu0duu202000	-0.5|c8b a13a|222uu0d0u202d00	0.5> = -sqrt(2)/3 (9)
<u00ududd20222u0	0.5|c12a a10a|u00ududd2u2u2d0	0.5> = -sqrt(6)/6 (54)
<uduu2200dd220u0	0.5|c11b a14b|uduu2200ddu2020	0.5> = -1 (12)
<u2u2u0d0d00u22d	0.5|c9b a3b|u222u0d0000u22d	0.5> = 11*sqrt(3)/27 (9)
<u022uduudd02du0	-0.5|c12b a15a|u022uduudd0uddu	0.5> = sqrt(6)/4 (180)
<02022u0022udd0u	0.5|c2b a1b|uu022u0022ddu0d	0.5> = 1/9 (30)
<0u20u20dd2u2u0d	0.5|c6b a7b|0u20ududd2u2u0d	0.5> = sqrt(6)/6 (54)
<2202uduu0uu020d	0.5|c1a a3a|u2u2udud0du020d	0.5> = sqrt(30)/54 (102)
<u22u0u2200d2u00	0.5|c7a a9a|u22u0uu2d0d2d00	0.5> = -sqrt(10)/24 (35)
<22udud002uuu0du	0.5|c15a a8a|22udud0u2udu0d0	0.5> = -2/9 (36)
<2uuudd0ud220du0	0.5|c1b a12b|uuuddu0du22ddu0	0.5> = sqrt(6)/216 (180)
<20u002uduu2d2u0	0.5|c10b a10b|20u002uduu2d2d0	0.5> = 5*sqrt(2)/36 (30)
<0uuu002u2d00222	0.5|c7a a1a|uuud00ud2d00222	0.5> = -sqrt(10)/72 (34)
<2udu02uddu0u0d2	-0.5|c15b a7a|2udu022duu0u0dd	0.5> = sqrt(2)/6 (40)
<ud0u2u02u0dudd2	0.5|c2a a9a|u00d2u0220duud2	0.5> = sqrt(2)/18 (12)
<0200u2ud0u02u22	0.5|c15a a5a|020022uu0u02d2d	0.5> = 1/18 (10)
<0u2uu0d02d202du	0.5|c7a a1a|uu2ud0002u202dd	0.5> = -sqrt(6)/108 (34)
<u20u02d220du0ud	0.5|c12b a13b|u20u02d220d0uud	0.5> = 1/6 (18)
<uuuud00d02u2d2u	0.5|c10b a9b|uuuud00dduu2d2d	0.5> = -5*sqrt(3)/54 (350)
<0uu2u22dd0u0u02	1.5|c5a a10b|0uu2022uddu0d02	0.5> = sqrt(6)/54 (30)
<0u02ud000222uu2	0.5|c14a a6a|0u02u2000222d02	0.5> = -sqrt(3)/9 (3)
<uu22d0uu00dd2uu	1.5|c15a a8b|uu22d0u200dd2u0	0.5> = sqrt(6)/3 (18)
<0220ud0uud2u20d	0.5|c8b a15b|0220ud00uu2d202	0.5> = sqrt(6)/36 (6)
<2uud020uudd2du0	-0.5|c1b a5a|ududu20uuud2dd0	0.5> = sqrt(15)/36 (140)
<u2ud2d00u0du2du	0.5|c14a a4a|u2u22d00u0dd20u	0.5> = -sqrt(6)/8 (18)
<uu00020202d0222	-0.5|c14b a5a|uu00d20202d02u2	0.5> = sqrt(2)/2 (6)
<2u0022d2u0u0u02	0.5|c5b a3b|2uu0d2u2u0d0d02	0.5> = -sqrt(2)/36 (30)
<u00u0du2d2uudu2	1.5|c10a a4b|u0020ud2udduud2	0.5> = 1/216 (54)
<0uud2d00u220202	-0.5|c10b a12a|0uud2d00uu2d202	0.5> = sqrt(6)/6 (18)
<u2uuudu2dudu00d	-0.5|c2b a3a|ud2uudu2uudd00d	0.5> = sqrt(10)/80 (210)
<000u2022202ud02	0.5|c12b a13b|000u20222020202	0.5> = sqrt(6)/6 (1)
<02u20u0u022du02	0.5|c8a a5a|02u2du00022ud02	0.5> = sqrt(3)/18 (6)
<u22udd2u000u2d0	-0.5|c13b a10a|u22udd2u0d0uud0	0.5> = -sqrt(2)/3 (36)
<u2d200uudud2u0u	1.5|c12a a5b|u2d2u0uuddudu0d	0.5> = -sqrt(2)/54 (180)
<0u0duud022220uu	1.5|c11a a4b|0u02udu022u20dd	0.5> = 1/36 (30)
<2u22u000du022u0	0.5|c10a a11a|2u22u000d0u22d0	0.5> = -sqrt(2)/6 (9)
<2uu2000022220d0	-0.5|c10b a15a|2uu200002d220ud	0.5> = -sqrt(6)/18 (9)
<2u2u2d00ud2u0d0	0.5|c2a a7a|202u2uu0dd2d0u0	0.5> = sqrt(6)/54 (20)
<uudud0u0u22dd20	-0.5|c7b a2a|u2uud000u22dd20	0.5> = 10*sqrt(3)/81 (34)
<200200200222uud	0.5|c12b a15b|20020020022udu2	0.5> = sqrt(3)/6 (2)
<2u0duu0ud2u0dd2	0.5|c15b a12b|2u0duu0ud2ududd	0.5> = -sqrt(3)/18 (232)
<0ud022ud0u220uu	0.5|c6a a15a|0ud02uud0u220d2	0.5> = -sqrt(6)/12 (18)
<2u0u22udddud00u	0.5|c5a a3a|2uduu2duddud00u	0.5> = 0 (72)
<0202u02u022200u	-0.5|c7b a1a|u202u0du022200d	0.5> = sqrt(3)/18 (9)
<uuu20ud0020d22d	0.5|c4a a11a|uuud0ud002du22d	0.5> = -sqrt(10)/24 (102)
<00202ud2u0uu022	1.5|c5a a2b|0u20udu2d0ud022	0.5> = -sqrt(3)/9 (27)
<000220222200udu	-0.5|c7b a12a|000220u2220uudd	0.5> = 2/3 (10)
<u002u2u20022200	-0.5|c8b a3a|u0d2u2ud0022200	0.5> = -1/3 (6)
<02000u220220d2u	-0.5|c11b a12a|02000u2202uud2d	0.5> = 2/3 (10)
<ud2u02202u0uu0d	1.5|c3a a11b|uduu02202dduu0d	0.5> = sqrt(10)/12 (36)
<0uu0du22d0ud022	0.5|c8b a12b|0uu0du2dd0u2022	0.5> = -sqrt(3)/6 (18)
<0u2uu0dd2uu0d2u	-0.5|c11b a2a|022uu0dd2u00u2d	0.5> = 1/9 (18)
<2020u2d0u02u20u	0.5|c15a a9a|2020u2d0202u200	0.5> = sqrt(3)/3 (2)
<uu2u020d0uu2udd	-0.5|c3b a7a|uuud02ud0ud2udd	0.5> = 5/144 (396)
<22020uu0dududdu	0.5|c4b a9b|220u0uu02dudddu	0.5> = 0 (68)
<2u2duu0dud02du0	0.5|c4b a15b|2u20du0dud02udu	0.5> = 0 (16)
<2u0duduu20u0202	0.5|c1a a12a|ud0uduuu20dd202	0.5> = sqrt(6)/72 (40)
<udu00dud20u2022	-0.5|c12b a3a|ud200udu20du022	0.5> = 1/4 (8)
<02220u2d00u0u2u	1.5|c15a a6b|0222022u00u0d20	0.5> = -sqrt(3)/6 (3)
<0uu2d2020udud02	0.5|c4b a5b|0uud22020udud02	0.5> = 23/54 (27)
<u222000d002202u	0.5|c3b a3b|u222000d002202u	0.5> = 1 (2)
<uuuu00u22d2dd0u	1.5|c15a a14b|uuuu00u22d2ddd0	0.5> = -sqrt(6)/3 (126)
<0u02dud2uu0duu2	1.5|c9a a9b|0u02dud2ud0uud2	0.5> = sqrt(2)/6 (24)
<ud2u20uud20020u	0.5|c15a a15a|ud2u20uud20020d	0.5> = sqrt(2)/3 (20)
<00uduuu2ddduu2d	0.5|c13a a4a|00u2uuu2dddu02d	0.5> = -5*sqrt(5)/24 (105)
<2220u0220uud00d	0.5|c2a a13a|2u20d0220uudd0u	0.5> = -sqrt(3)/9 (12)
<uduud0u2ud0dud2	-0.5|c2b a3a|u02du0u2ud0dud2	0.5> = -5*sqrt(6)/81 (60)
<0u0du02222u02u0	0.5|c5b a5b|0u0du02222u02d0	0.5> = sqrt(2)/6 (6)
<2u2ud2d0u000du2	0.5|c4a a4a|2u2ud2d0u000ud2	0.5> = 0 (18)
<02uuu02d2ud00u2	1.5|c9a a10b|02uuu02dd2u00d2	0.5> = sqrt(3)/9 (30)
<0u02ud22uud020u	0.5|c13a a14a|0u02ud22uud0dud	0.5> = -sqrt(3)/9 (90)
<u2u0du0dduduu2u	1.5|c2a a13b|udu0du0dudud22u	0.5> = -3*sqrt(2)/32 (32)
<2u0uuudud200202	0.5|c6b a6b|2u0uuddud200202	0.5> = 5/12 (30)
<2u002uddu022ud0	0.5|c8a a15a|2u002ud0u022udd	0.5> = -sqrt(6)/9 (30)
<2ud00u2u2uu020d	0.5|c6b a5b|2ud0u02d2uu020d	0.5> = -sqrt(5)/6 (12)
<uu0d2du0uud202d	0.5|c12b a6b|uu0d22d0uuud02d	0.5> = -1/18 (60)
<ud02u00du2202uu	0.5|c11b a6b|ud02ud0ud2u02du	0.5> = sqrt(3)/12 (16)
<u0d0u22udud2u0u	1.5|c7a a9b|u0d0u2uu2dd2u0d	0.5> = 2*sqrt(3)/27 (60)
<0u0ud2ud202u02u	1.5|c4a a13b|0u00d2uu202dd2u	0.5> = -sqrt(6)/24 (12)
<u0uuud200d220u2	-0.5|c7b a2a|uuududd00u220d2	0.5> = -sqrt(5)/72 (102)
<00uud0uduud2d22	0.5|c9b a1b|u0duu0dd0uu2d22	0.5> = -sqrt(2)/72 (36)
<0u02d02uu2202d0	-0.5|c10b a3a|0ud2u02udu202d0	0.5> = -sqrt(6)/18 (18)
<u0d2u022d2u0uu0	0.5|c5a a5a|u0d2u022u2u0dd0	0.5> = sqrt(3)/18 (20)
<u2d20uudduu20u0	0.5|c7a a14a|u2d20u0udud2020	0.5> = 1/12 (18)
<2uuudu0022du200	0.5|c1a a14a|uuuudu0022dd2d0	0.5> = 5*sqrt(6)/96 (125)
<u2u0ud22d0uu0ud	-0.5|c7b a4a|u2uuddu2u0du0dd	0.5> = sqrt(10)/324 (340)
<0uuu2d0uu20022d	0.5|c5b a12b|0uuudd0uu20d22d	0.5> = -sqrt(5)/6 (100)
<02u2ududud20uu0	-0.5|c14b a15a|02u2ududud20u0d	0.5> = sqrt(2)/3 (81)
<0ud02u0udd22udu	-0.5|c8b a9a|0ud02u002u22udd	0.5> = sqrt(3)/9 (20)
<udu2ud00220u0u2	1.5|c1a a3b|0u22du00220u0d2	0.5> = -1/6 (6)
<2uu0d0du2022u0u	1.5|c7a a15b|2uu0d00d2022u02	0.5> = -1/2 (6)
<22u02uud0220d00	-0.5|c10b a6a|22u022uu0d20d00	0.5> = -1/9 (10)
<uu2u0du220002dd	0.5|c8a a6a|uu2u02dd20002du	0.5> = -sqrt(6)/36 (20)
<0000ud22u02ud22	0.5|c11b a9b|0000ud2220uud22	0.5> = 5/6 (6)
<02uud0022udu02d	0.5|c2b a15b|0uduu0022dud022	0.5> = -sqrt(3)/216 (18)
<2u00du202200u2u	0.5|c15a a12a|2u00du20220du20	0.5> = -sqrt(6)/6 (4)
<0022uud02u002u2	-0.5|c3b a8a|00u2uudu2d002d2	0.5> = 2*sqrt(3)/27 (34)
<2u02u000202220u	0.5|c11a a14a|2u02u00020d22ud	0.5> = -sqrt(3)/9 (9)
<u0uududu22u002d	0.5|c10b a5b|u0uu2ddu2ud002d	0.5> = sqrt(15)/108 (100)
<ud2uu02d00220uu	-0.5|c4b a6a|ud20uu2u00220dd	0.5> = 1/18 (20)
<u02u202ddu0duuu	1.5|c14a a14b|u02u202ddu0duud	0.5> = sqrt(6)/6 (36)
<u202222u002d000	0.5|c5b a13b|u202u22d002du00	0.5> = 0 (6)
<u20u0dudu2u2020	0.5|c11a a4a|u2020dudu202020	0.5> = -sqrt(3)/4 (4)
<0u2du0ud2du2200	0.5|c11b a14b|0u2du0ud2d022u0	0.5> = 0 (12)
<u200du0u0ud22d2	0.5|c2b a3b|uuu0du0d0du22d2	0.5> = 1/27 (102)
<00u02u2u2220du0	1.5|c7a a1b|u0d02uud2220du0	0.5> = sqrt(2)/6 (12)
<ud2u0du0ud2uudu	0.5|c9a a8a|ud2u0dud0u2duud	0.5> = -1/18 (48)
<uuu22d20u2000du	0.5|c2a a3a|u0222u20d2000ud	0.5> = -sqrt(3)/54 (9)
<0uu00uu220dd22u	0.5|c8b a7b|0uu00u2u20dd22d	0.5> = -sqrt(2)/8 (35)
<2u220u0u2d00udu	-0.5|c15b a7a|2u220udu2d00ud0	0.5> = -8*sqrt(2)/27 (27)
<20u2ud0u20du0u2	1.5|c5a a13b|20u20u0u20ddud2	0.5> = -sqrt(3)/27 (30)
<uuu0u02u0ddd2u2	-0.5|c13b a12a|uuu0u02u0dd2dd2	0.5> = -sqrt(2)/12 (126)
<202uudd00u2u0u2	-0.5|c14b a9a|202uudd0ud2u002	0.5> = -sqrt(6)/6 (12)
<u20duud0u20d2ud	0.5|c10b a1b|220uuud0ud0u2dd	0.5> = sqrt(6)/81 (116)
<u200u2d0d2u20uu	1.5|c11a a13b|u200u2d0d202uud	0.5> = -sqrt(6)/6 (18)
<u0uu0ud202d22d0	0.5|c12a a4a|u0u20ud202du2d0	0.5> = sqrt(30)/36 (30)
<u0ud02u02du2u20	1.5|c7a a7b|u0ud02u02ud2d20	0.5> = sqrt(3)/18 (30)
<022000uuu2d2ddu	0.5|c7b a4b|022u000uu2d2ddu	0.5> = 1/2 (20)
<22020u0u0d2uduu	1.5|c1a a5b|u202uu0u0d2ddud	0.5> = sqrt(15)/27 (105)
<u0udduu200d2uu2	1.5|c13a a7b|u0uddu2200d20u2	0.5> = -sqrt(3)/2 (12)
<00ud0222udu0u2u	1.5|c3a a2b|0u0u0222dud0d2u	0.5> = -sqrt(2)/6 (18)
<u20uu02dduu20dd	0.5|c11a a10a|u20uu02dd2020ud	0.5> = -sqrt(3)/9 (30)
<0u20u0uudd202u2	0.5|c11b a8b|0u20u0u2ddd02u2	0.5> = -sqrt(5)/6 (20)
<202u02020uu0202	1.5|c15a a5b|202ud2020uu020d	0.5> = -sqrt(3)/3 (6)
<22u202udu2u0000	0.5|c2b a2b|22u202udu2d0000	0.5> = 0 (9)
<uu2020ud0uu220d	0.5|c13a a9a|uu2020uduud2d0d	0.5> = sqrt(6)/24 (120)
<002u2d0200u2du2	-0.5|c14b a14a|002u2d0200u2du2	0.5> = 1 (4)
<2u2d2uu0du00ddu	0.5|c2b a13b|202u2ud0ud002du	0.5> = sqrt(2)/48 (18)
<200ud002202udu2	0.5|c14b a10b|200ud0022u2ud02	0.5> = 0 (6)
<20ud0uud2duduuu	-0.5|c15b a13a|20ud0uud2dud2u0	0.5> = sqrt(3)/3 (24)
<0u20u022du0d220	-0.5|c14b a6a|0u20ud22du0d2u0	0.5> = sqrt(6)/4 (12)
<uu0du2duu022du0	0.5|c13b a3b|uuddu2duu0220d0	0.5> = 1/12 (36)
<uuu02u200ddudu2	0.5|c14a a9a|uuu02u20duddd02	0.5> = sqrt(30)/180 (125)
<02uu022020002d2	0.5|c4b a11b|02u0022020d02u2	0.5> = -sqrt(3)/6 (2)
<u00u022u2dduudu	1.5|c13a a13b|u00u022u2dduddu	0.5> = -2/3 (60)
<2u20u0u200d2d02	0.5|c5b a9b|2u2000u2u0d2d02	0.5> = 2/9 (10)
<020u02ud02uu220	1.5|c6a a9b|020u0udud2du220	0.5> = -sqrt(3)/36 (18)
<u02u20uu0d0u22d	1.5|c13a a2b|uu2u20du0u0dd2d	0.5> = -sqrt(30)/480 (120)
<uu0du2d02uud02d	0.5|c14a a13a|uu0du2d02uududd	0.5> = 4*sqrt(3)/9 (306)
<u0d2u0d2u02uu20	1.5|c14a a1b|20u2u0d2u02dud0	0.5> = sqrt(6)/12 (27)
<u020duu2002d202	-0.5|c13b a12a|u020duu20022d02	0.5> = 1/3 (6)
<0ududu0uudd22uu	1.5|c13a a5b|0udu2d0uudd2uud	0.5> = 1/6 (72)
<0ud220uduuu0022	1.5|c7a a10b|0ud2200ud2u0022	0.5> = 1/2 (4)
<udu0d0uudu02d22	0.5|c14a a9a|udu0d0uu2d02ud2	0.5> = 1/9 (36)
<22u00duduudu20u	1.5|c11a a7b|22u00d2udu0u20d	0.5> = 1/12 (12)
<200u0u22d0duud2	0.5|c1b a14b|u00u0u22d0dud22	0.5> = -sqrt(6)/18 (30)
<uuu2002udu2d0ud	1.5|c7a a5b|uuu2u0dddu2u0dd	0.5> = -1/48 (350)
<u20d2uud2u020d0	0.5|c2b a6b|uu0d22uu2d020d0	0.5> = sqrt(6)/36 (30)
<00u02d2u0du0222	-0.5|c3b a4a|000u2u2u0dd0222	0.5> = sqrt(2)/3 (10)
<uu00d20u20ud2u2	0.5|c9a a4a|uu0du20ud0du2d2	0.5> = sqrt(3)/162 (90)
<uu0200du2202duu	1.5|c9a a1b|2u0200udu202dud	0.5> = -sqrt(6)/54 (27)
<ud2u22uu0d002u0	-0.5|c1b a12a|0u2u22uu0d0d2d0	0.5> = sqrt(5)/24 (35)
<u002du0d220u220	0.5|c5b a8b|u0020d02220u220	0.5> = -sqrt(2)/4 (2)
<uuu00dd2u2u02dd	-0.5|c6b a4a|uuud00d2d2u02ud	0.5> = sqrt(6)/27 (60)
<u2du02u002ud02d	-0.5|c2b a13a|uudu02u002udd2d	0.5> = -sqrt(15)/12 (105)
<uu22u2d0uu0d0du	0.5|c3a a12a|uud2u2u0du020dd	0.5> = sqrt(15)/432 (102)
<u200ud0uu2dduu2	-0.5|c8b a5a|u2002d00u2dudu2	0.5> = sqrt(2)/6 (8)
<ud02uu02d20dudu	0.5|c9b a2b|u202uu02020dudd	0.5> = -sqrt(2)/9 (34)
<200uud20220du20	-0.5|c10b a12a|200uud202u02d20	0.5> = sqrt(3)/3 (9)
<2u2u0uu2d0u00d2	0.5|c15b a5b|2u2uuuu2d0d00dd	0.5> = 1/10 (126)
<uu2d0uduu0dud2u	0.5|c13a a5a|uu2dduduu0ud02d	0.5> = 1/144 (120)
<uudu2220d2000uu	1.5|c7a a9b|uudu22d022000du	0.5> = -sqrt(2)/6 (18)
<u2020duuu022200	-0.5|c2b a1a|2u020udud022200	0.5> = sqrt(6)/18 (9)
<222uu0002020u20	-0.5|c9b a10a|222uu000dd20u20	0.5> = -1/3 (6)
<2udu20du0022u0u	1.5|c11a a14b|2udu20du00u2ddu	0.5> = sqrt(3)/6 (24)
<2uuud022d2d000u	0.5|c15a a15a|2uuud022d2d000u	0.5> = 1 (20)
<ud2uuuud20d0udu	1.5|c14a a1b|2u2duuud20u0d0d	0.5> = sqrt(30)/576 (68)
<0uu2u2dduu02du0	1.5|c4a a15b|0uuud2duud02udd	0.5> = sqrt(2)/648 (340)
<u0u20dud20du2uu	0.5|c4b a2b|uudu0udd20du2du	0.5> = 0 (120)
<ud2udu02du20u0u	1.5|c10a a12b|ud2udu02d02uu0d	0.5> = -sqrt(6)/6 (24)
<0202uu2020ud02u	1.5|c6a a11b|0202u020202d02u	0.5> = sqrt(6)/3 (2)
<u002u2u022d20u0	1.5|c5a a8b|u00202ud22d20u0	0.5> = -2/3 (6)
<0uduu0du22d0uu2	0.5|c11b a8b|0uduu0d22200du2	0.5> = 1/6 (12)
<0uud0d2u2u02udu	-0.5|c14b a2a|02ud0u2d2u02u0d	0.5> = -sqrt(2)/24 (12)
<0u2uu00du2dudu2	0.5|c3b a6b|0uduuu0dd2uudd2	0.5> = 25*sqrt(2)/1296 (200)
<ud2u0uudu0dd2uu	1.5|c2a a10b|u02u0uudddud2du	0.5> = -sqrt(10)/72 (210)
<20u0u0u2ud20dd2	0.5|c1b a9b|u0u0u0u22d20dd2	0.5> = -3/4 (35)
<2uu20202d20u0d0	0.5|c9a a11a|2uu2020202dd0u0	0.5> = sqrt(3)/18 (6)
<022ud2uduu0d020	0.5|c9a a1a|u22du2du0u0d020	0.5> = -5/24 (12)
<ud2uu00uddudu2u	1.5|c14a a12b|ud2uu00uddu2ddu	0.5> = -sqrt(2)/6 (120)
<u02duu200du20u2	1.5|c14a a11b|u02duu200d22002	0.5> = 1 (6)
<22uu202duud00u0	-0.5|c1b a15a|u2ud202duud00ud	0.5> = -sqrt(2)/9 (54)
<02u000u2220u2du	1.5|c8a a5b|02u0u0uu220d2dd	0.5> = -sqrt(30)/36 (35)
<uuudud202002dud	0.5|c13b a3b|uu2dud2020020du	0.5> = -2*sqrt(2)/27 (18)
<22uduuud0du200u	1.5|c2a a9b|2uudduududu200d	0.5> = sqrt(2)/9 (162)
<0u2uuudd202duu0	0.5|c13b a1b|uu2uuddd202d0u0	0.5> = -sqrt(6)/24 (70)
<u0u02du20d022uu	0.5|c5a a4a|u0uuduu20d022dd	0.5> = -sqrt(10)/108 (120)
<0uu220duudd2u0d	-0.5|c10b a1a|uuu220ddu0d2u0d	0.5> = -8/81 (90)
<02ud0022u020220	-0.5|c4b a9a|02u000222020220	0.5> = -sqrt(2)/2 (1)
<2uu02dd20020u02	0.5|c8b a12b|2uu02ddu002ud02	0.5> = -sqrt(6)/6 (18)
<22u0u00duu0d22d	0.5|c8a a12a|22u0u000ud0222d	0.5> = -2*sqrt(6)/27 (10)
<u22u0du200u0202	1.5|c8a a5b|u22uddud00u0202	0.5> = 1/2 (12)
<u002022220002ud	0.5|c8a a10a|u002022u2d002du	0.5> = sqrt(2)/12 (6)
<uu2ud0222000u02	0.5|c13a a4a|uu22d0222000002	0.5> = 2*sqrt(6)/9 (3)
<uuud2002du20udu	0.5|c13b a13b|uuud2002du20dud	0.5> = -1/9 (90)
<uuduududdu0uu2d	0.5|c5b a4b|uud20ududd0uu2d	0.5> = sqrt(30)/162 (162)
<02udu2udu0d0uu2	1.5|c7a a9b|02udu20u20d0du2	0.5> = sqrt(3)/9 (12)
<22u2200du0d02u0	0.5|c4b a11b|22uu200dd0202u0	0.5> = -sqrt(3)/4 (6)
<0uu2u0u2ddudd02	0.5|c13b a5b|0uu220u2ddud002	0.5> = 2*sqrt(10)/9 (30)
<u0020u220udu022	0.5|c8a a2a|ud020u2d0uud022	0.5> = sqrt(6)/36 (12)
<u2202uu0d20002u	-0.5|c5b a8a|u220uuddd20002u	0.5> = -1/9 (20)
<22u002u2duu0du0	0.5|c1a a14a|u2u002u2dud0d20	0.5> = 4/27 (34)
<uuu2u2d0u20dd0d	-0.5|c1b a9a|0uu2u2d0220dd0u	0.5> = -5*sqrt(2)/12 (20)
<2u20ud020d2uuu0	0.5|c13b a4b|2u2duu020d2d0u0	0.5> = -sqrt(6)/24 (12)
<ud00002ud2ud22u	0.5|c13a a12a|ud00002ud2u2u2d	0.5> = sqrt(3)/6 (12)
<2u2d00u020u2udu	1.5|c9a a8b|2u2d00uud0u2dud	0.5> = sqrt(2)/36 (54)
<00u0uu222du0du2	-0.5|c9b a4a|00uuud22udd0du2	0.5> = -5/108 (68)
<0u2uu02d2d0uuud	0.5|c12b a6b|0u2uud2d2d00uud	0.5> = sqrt(5)/6 (60)
<2uu2ddu0020uu20	1.5|c13a a9b|2uu2ddu0d20u020	0.5> = sqrt(2)/2 (12)
<u0u2d20du2u2u00	1.5|c8a a2b|udu2u200d2d2u00	0.5> = -sqrt(2)/12 (12)
<002uudu2d2ud0ud	-0.5|c10b a14a|002uudu2dudd02u	0.5> = -sqrt(3)/6 (54)
<u22d0uu0u2u20d0	0.5|c12b a1b|222u0uu0u2dd0d0	0.5> = sqrt(3)/24 (35)
<022022u0d2ud0u0	0.5|c11b a11b|022022u0d2uu0d0	0.5> = -sqrt(3)/6 (6)
<u0222du0du00u2d	-0.5|c5b a2a|ud22uud0uu00d2d	0.5> = 1/9 (60)
<u200ud020u022u2	-0.5|c8b a4a|u20udu0u0d022d2	0.5> = sqrt(6)/108 (30)
<uu20202ud200uud	-0.5|c7b a12a|uu2020dud20duud	0.5> = -2*sqrt(15)/27 (54)
<u2udu02ddu0du20	0.5|c7b a10b|u2udu0udd20du20	0.5> = sqrt(6)/6 (60)
<2u200u0ud20u2du	0.5|c3b a14b|2uu00u0dd20u22d	0.5> = 1/27 (30)
<02ud2u0u2d2uu00	-0.5|c9b a1a|u2du2u0udd2ud00	0.5> = sqrt(6)/54 (60)
<ud0u2u20u20dudu	0.5|c6a a13a|ud0u2020u20d2ud	0.5> = 2*sqrt(3)/27 (18)
<22u022ud020u00d	-0.5|c3b a12a|220022ud020200u	0.5> = sqrt(2)/2 (2)
<0202u20duu02u02	1.5|c4a a9b|020uu20d2u02d02	0.5> = -sqrt(2)/4 (9)
<2u00udd0u2uuud2	1.5|c10a a13b|2u00udd0uduu2d2	0.5> = -sqrt(15)/6 (36)
<udu0uddu0d220u2	0.5|c11a a4a|uduuuddd0ud20u2	0.5> = sqrt(3)/6 (80)
<0udu02u2du200u2	1.5|c14a a1b|uudd02u2ud20002	0.5> = sqrt(6)/24 (18)
<2u0duudud02uu02	1.5|c7a a13b|2u0duu0du02d202	0.5> = -1/18 (18)
<20u200u20022udu	0.5|c7b a13b|20u2000200222du	0.5> = -sqrt(2)/3 (2)
<u00d20u0222uudu	1.5|c11a a8b|u00d20uu22udddu	0.5> = sqrt(3)/9 (40)
<uuudud00d022d2u	0.5|c2a a2a|uduuud00d022d2u	0.5> = 0 (40)
<uu02d0022u20uud	1.5|c2a a1b|2002u0022d20uud	0.5> = sqrt(10)/6 (6)
<u020d20200udu22	0.5|c13a a9a|u020d202u0du022	0.5> = -1/2 (4)
<0u202u0uu022ddu	-0.5|c11b a2a|02202u0uu0u2ddd	0.5> = sqrt(2)/8 (35)
<202uud2u2u00d0u	1.5|c7a a12b|202uuduu2d0ud0d	0.5> = 5*sqrt(2)/72 (102)
<udu2du0d00uu2u2	0.5|c14a a14a|udu2du0d00uu2d2	0.5> = sqrt(2)/3 (24)
<200u0uduu2d20d2	0.5|c10b a5b|200uuududud20d2	0.5> = 7*sqrt(6)/81 (116)
<u2ud020udduuu02	0.5|c2b a12b|uudu020uddd2u02	0.5> = 1/18 (60)
<02022u02u00u2du	-0.5|c2b a10a|0u022u02ud0d2ud	0.5> = -sqrt(3)/54 (30)
<uuud0du0du02u22	1.5|c1a a13b|0uud0uu0dd02222	0.5> = -4/27 (30)
<202ud00200u0222	0.5|c4a a9a|2020u002u0d0222	0.5> = sqrt(3)/6 (3)
<0220u0u2020uu2d	0.5|c8a a4a|022ud0uu020ud2d	0.5> = -sqrt(15)/36 (20)
<2u20000d2u2udud	0.5|c9a a2a|2220000uud2dudu	0.5> = sqrt(3)/18 (12)
<ud202u222du0000	0.5|c9a a9a|ud202u222du0000	0.5> = 1 (4)
<u0d2u00202202ud	-0.5|c5b a5a|u0d2u00202202du	0.5> = sqrt(3)/3 (4)
<uduuud0022uu02d	0.5|c1b a8b|0uuuud0u22dd02d	0.5> = -sqrt(5)/48 (125)
<20uudu0dduu220d	0.5|c15b a3b|202udu0duud2200	0.5> = sqrt(2)/8 (12)
<0uduu0d22u200u2	1.5|c4a a6b|0ud0uud22d200u2	0.5> = sqrt(2)/3 (12)
<u0d0222u0u2duu0	0.5|c5b a2b|uud0u22d0u2dud0	0.5> = 1/9 (81)
<0222022ud0u0200	-0.5|c7b a12a|022202uud0du200	0.5> = sqrt(6)/4 (6)
<u02d22uuu200dd0	-0.5|c6b a9a|u02d2udu2200ud0	0.5> = sqrt(6)/9 (12)
<2u00u02ud22duu0	0.5|c7a a5a|2u0020dud22udu0	0.5> = sqrt(3)/9 (8)
<u2u220d2d0uuu00	0.5|c9b a6b|u2u22ud200ddu00	0.5> = -2/9 (20)
<u0duu0dd022uuu2	0.5|c15a a6a|u0duuddu022uudd	0.5> = -sqrt(6)/36 (120)
<uuuudd022u02ud0	0.5|c9a a11a|uuuudd02udd2ud0	0.5> = -sqrt(5)/18 (360)
<u22d2u00u20d0ud	-0.5|c15b a7a|u22d2ud0u20u0d0	0.5> = -sqrt(3)/36 (12)
<2u2002duu2ud0u0	1.5|c10a a15b|2u2002duuuud0dd	0.5> = -sqrt(30)/24 (70)
<uu0022d2d2u00uu	0.5|c11b a12b|uu0022d2d20u0du	0.5> = -sqrt(6)/6 (12)
<u2ud0002uu02ud2	0.5|c3a a5a|u20du002du02ud2	0.5> = sqrt(15)/12 (12)
<00222u02u0020u2	-0.5|c12b a7a|00222uu2u00d0d2	0.5> = -sqrt(6)/18 (10)
<20u0000022d22u2	0.5|c13a a5a|20u0d00022u2du2	0.5> = sqrt(2)/4 (4)
<00uuud0ud2220d2	-0.5|c15b a4a|00u2ud0ud2220du	0.5> = -4*sqrt(3)/9 (18)
<0udu2d0u02uddu2	0.5|c13b a13b|0udu2d0u02uddu2	0.5> = 1/2 (24)
<2u002uudu02du20	0.5|c13a a4a|2u0u2udud02d020	0.5> = -sqrt(2)/108 (34)
<2002uu2du0u2200	0.5|c1a a5a|u0022d2uu0d2200	0.5> = -sqrt(6)/18 (6)
<2udu02u02ud20d0	-0.5|c12b a4a|2ud202u02udd0u0	0.5> = -2*sqrt(6)/9 (12)
<2udu202u0u0d0u2	-0.5|c5b a6a|2uduud2u0d0d0u2	0.5> = sqrt(2)/18 (36)
<uu0ud2002d0u2d2	0.5|c14a a8a|uu0ud20d2d0u202	0.5> = -sqrt(3)/6 (20)
<ud20uud20d2u200	0.5|c12a a14a|ud20uud20d202u0	0.5> = -1 (12)
<2u2d20uu00220u0	1.5|c5a a9b|2u2du0duu0220d0	0.5> = sqrt(3)/6 (12)
<u0du02uddud02u2	0.5|c6a a1a|20uu0duduud02d2	0.5> = sqrt(6)/54 (90)
<u220000udu20u22	1.5|c3a a4b|u2du000uud20d22	0.5> = sqrt(6)/36 (20)
<002u0u2du220udd	0.5|c14b a5b|002udu2uu220d0d	0.5> = -sqrt(3)/27 (20)
<2002u02u02u0d2u	1.5|c15a a15b|2002u02u02u0d2d	0.5> = -sqrt(6)/3 (10)
<22u2u02d002ud00	0.5|c2a a6a|2ud2ud2u002du00	0.5> = sqrt(2)/12 (8)
<2220u00uu0dudu2	-0.5|c8b a9a|2220u00020dudu2	0.5> = -2*sqrt(3)/9 (4)
<020022u202002ud	0.5|c8a a14a|020022ud020022u	0.5> = sqrt(3)/6 (2)
<22u2du200u00udu	-0.5|c2b a10a|2ud2ud200200udu	0.5> = 1/6 (8)
<022uu0d2022u0u0	0.5|c8a a6a|022uudud022u0d0	0.5> = sqrt(3)/54 (27)
<022u0u2dud20uu0	-0.5|c13b a9a|022u0u2d2d200u0	0.5> = -1/2 (6)
<020202202uuu200	1.5|c4a a5b|020uu2202udd200	0.5> = sqrt(2)/6 (10)
<02uduu0u02220dd	-0.5|c3b a13a|020uuu0d0222dud	0.5> = -sqrt(3)/27 (30)
<uu0uddu20d220uu	-0.5|c6b a6a|uu0uddu20u220dd	0.5> = 1/54 (100)
<2u00u200d2uuu2d	1.5|c1a a3b|uud0d200u2udu2d	0.5> = -sqrt(10)/36 (54)
<2022uuu0d00ud2u	1.5|c6a a7b|2022u020u00du2d	0.5> = 1/18 (9)
<u0u2d00200d222u	-0.5|c12b a9a|u0u2d002d0uu22d	0.5> = -sqrt(6)/6 (18)
<ud2udu202u0020d	-0.5|c13b a11a|ud2udu202uu0d0d	0.5> = 2*sqrt(3)/9 (40)
<2uu0d02ud02du20	-0.5|c14b a6a|2uu0dd2uu02ddu0	0.5> = sqrt(2)/8 (36)
<u2d2u0ud2020du0	0.5|c4a a3a|u22uu0du2020dd0	0.5> = 1/18 (34)
<uu20du0u2022020	1.5|c6a a13b|uu20d00u2022d20	0.5> = -sqrt(6)/3 (9)
<u022uu2d000u022	1.5|c7a a5b|u0222udu000d022	0.5> = sqrt(3)/9 (9)
<2udu02u200u2020	1.5|c1a a11b|uudd02u20022020	0.5> = -sqrt(6)/4 (6)
<u20u202uddd0u02	-0.5|c5b a12a|u20uu02duddud02	0.5> = -1/18 (102)
<20uudu2d0uuddud	0.5|c5b a15b|20uu0d2u0duddu2	0.5> = -1/54 (54)
<u2ud2d020uuu020	0.5|c12a a13a|u2ud2d020uu0d20	0.5> = sqrt(2)/3 (18)
<uu0u02ddu2u2002	0.5|c15a a4a|uu0202duu2d200d	0.5> = -sqrt(2)/27 (30)
<2uuud22ud00020u	0.5|c6b a4b|2uu2dd2uu00020d	0.5> = sqrt(6)/27 (18)
<0u22020uu0u2ddu	0.5|c3a a2a|02u2020uu0d2ddu	0.5> = -sqrt(5)/18 (20)
<u22ud0ud2u0d0uu	0.5|c7a a6a|u22udu0u2u0d0dd	0.5> = -sqrt(30)/108 (105)
<uu220udd0u02ddu	0.5|c15a a9a|uu220uddud02du0	0.5> = -1/4 (60)
<u002u2d02du2du0	-0.5|c9b a8a|u002u2dudud2ud0	0.5> = sqrt(6)/18 (81)
<0uu2du0uu2020d2	0.5|c10b a5b|0uu22u0dud020d2	0.5> = sqrt(15)/36 (34)
<u020uu002dd2ud2	0.5|c5b a5b|u020ud002ud2du2	0.5> = -sqrt(6)/54 (18)
<222uu0d200u02u0	1.5|c5a a7b|222u002200d02u0	0.5> = -sqrt(3)/6 (2)
<u0d2u02u200udd2	0.5|c7a a1a|20u2d0ud200udu2	0.5> = -sqrt(2)/12 (8)
<uud0d20uu22ud0u	1.5|c9a a9b|uud0d20ud22ud0u	0.5> = sqrt(3)/3 (24)
<0200ud2uuu00222	-0.5|c10b a8a|0200ud22u000222	0.5> = sqrt(3)/3 (2)
<02uu2d0duu0022d	0.5|c10b a11b|02uu2d0du0u022d	0.5> = 1/6 (18)
<20u2u0dd22u00uu	1.5|c9a a11b|20u2u0ddu2200ud	0.5> = sqrt(6)/6 (18)
<2200022uu000d22	-0.5|c15b a4a|220u022du000d2u	0.5> = -sqrt(6)/4 (4)
<u2du02d0ud0u2uu	0.5|c4b a4b|u2du02d0ud0u2du	0.5> = 0 (16)
<uuud20u0u200d22	-0.5|c14b a12a|uuud20u0u20ddd2	0.5> = sqrt(6)/6 (120)
<u22020u2ud0020u	1.5|c3a a12b|u2u020u2dd0d20u	0.5> = -sqrt(3)/9 (20)
<u22u0uu2dd00duu	0.5|c3a a12a|u2uu0uu2dd0dddu	0.5> = sqrt(5)/15 (252)
<u2220u0002duduu	1.5|c4a a7b|u22u0dd002ududu	0.5> = -sqrt(3)/18 (24)
<02uu2u2d0u0d2d0	-0.5|c13b a10a|02uu2u2d020dud0	0.5> = 4*sqrt(2)/9 (30)
<0u022u000d2u2d2	0.5|c13a a13a|0u022u000d2u2d2	0.5> = 1 (9)
<000uu222ud2d0du	-0.5|c8b a2a|0u0du22dud2u0ud	0.5> = sqrt(3)/9 (24)
<0uudd2000uu22u2	1.5|c6a a9b|0uuddu00udu22d2	0.5> = -1/3 (54)
<220u02u0d0ud2uu	1.5|c4a a3b|22u002d0u0ud2du	0.5> = -sqrt(6)/9 (12)
<20ud2u0udu2020u	1.5|c1a a12b|u0ud2u0dud2d20u	0.5> = -1/24 (54)
<0222u00duud0ud2	-0.5|c9b a7a|0222u0ud0ud0du2	0.5> = 1/3 (18)
<uuu202u022dd00u	-0.5|c9b a8a|uuu202udu2dd00d	0.5> = sqrt(10)/20 (125)
<ud02u2u00d20220	0.5|c14a a7a|ud02u2200d202u0	0.5> = 0 (4)
<u2u00220ud2duu0	1.5|c7a a15b|u2u002u0du2dudd	0.5> = -1/54 (116)
<22u2dud0u020d0u	0.5|c9b a7b|22u2du200020d0u	0.5> = sqrt(2)/4 (4)
<u002dudu0ud22uu	1.5|c10a a9b|u002duduu0u22dd	0.5> = sqrt(3)/18 (40)
<2u02d00u2uu2d0d	0.5|c12a a15a|2u02d00u2uudd02	0.5> = 2/3 (20)
<ud20u2ud02d02u0	-0.5|c14b a11a|ud20u2ud0220200	0.5> = -sqrt(2)/2 (6)
<0ud0uduud2u0u22	0.5|c8a a11a|0ud0udu0u220d22	0.5> = -sqrt(3)/18 (12)
<0u22u0u2d02u200	0.5|c8b a5b|0u2220udd02u200	0.5> = 2*sqrt(3)/9 (6)
<20uu2udd2u0d002	0.5|c15a a2a|2uuu2ddd2u0u00d	0.5> = -sqrt(2)/18 (60)
<u00uduu2du2du02	0.5|c10b a3b|u0duduu2d02du02	0.5> = sqrt(6)/9 (24)
<20ud022u22u00d0	-0.5|c4b a12a|20u0022u22dd0u0	0.5> = 1/6 (6)
<0u02uud2200220d	0.5|c13a a13a|0u02uud2200220d	0.5> = 1 (10)
<2u002du002udu2d	0.5|c14a a7a|2u002d2002uuudd	0.5> = -2*sqrt(2)/9 (20)
<0uu20du222du00u	0.5|c15b a6b|0uu202d222ud000	0.5> = -sqrt(3)/54 (9)
<0ududu0u2d0u2u2	1.5|c3a a12b|0u0dud0u2d022u2	0.5> = -sqrt(3)/8 (8)
<u0020222ud0duuu	1.5|c7a a5b|u002d2u2uu0dudd	0.5> = 1/18 (68)
<220ud220u00uduu	1.5|c15a a8b|220ud22uu00udd0	0.5> = -2*sqrt(3)/9 (20)
<uu2uuudd00d02d2	0.5|c15b a12b|uu2uuudd00du2dd	0.5> = -2*sqrt(3)/9 (434)
<u2000u22202du0u	1.5|c1a a4b|020u0d22202ud0u	0.5> = sqrt(6)/6 (4)
<u0d002u2d20022u	0.5|c3b a11b|u00002d2u2u022d	0.5> = sqrt(3)/12 (6)
<00u2u02u20d20u2	-0.5|c8b a14a|00u2u02020d2022	0.5> = -2*sqrt(6)/9 (3)
<u200200d02u22du	0.5|c12b a6b|u2002d0u02uu2dd	0.5> = -1/6 (20)
<2u0u2u2d0duu200	1.5|c7a a6b|2u0u22du0udd200	0.5> = sqrt(6)/54 (30)
<u2dududu2u002d0	-0.5|c10b a5a|u2du2dud20002u0	0.5> = -sqrt(6)/12 (8)
<0000uduudu222u2	-0.5|c5b a8a|00000ud2uu222d2	0.5> = sqrt(3)/18 (6)
<u022uu0u00d0222	1.5|c3a a5b|u0u22d0u00d0222	0.5> = sqrt(5)/6 (9)
<20uud202udu2u00	1.5|c1a a11b|u0udu202du22d00	0.5> = -sqrt(6)/216 (27)
<uuuddu20220002u	-0.5|c9b a11a|uuuddu20d2u002d	0.5> = sqrt(3)/9 (90)
<u0220020u2dud20	0.5|c13b a2b|uu220020d2ud020	0.5> = -1/18 (9)
<0uud22u02220d00	0.5|c6b a8b|0uud2duu2220d00	0.5> = -sqrt(2)/12 (18)
<0uduu20u00d2u22	0.5|c12a a12a|0uduu20u00d2d22	0.5> = 0 (20)
<00uu0dud2u2220u	0.5|c11b a5b|00uudduu2dd220u	0.5> = sqrt(3)/36 (36)
<0u22ud0uudd20du	0.5|c3a a3a|0u22ud0duuu20dd	0.5> = 0 (60)
<20u2u2u200du0du	1.5|c5a a7b|20u2022200du0ud	0.5> = -sqrt(3)/9 (6)
<uuu00020u2022d2	1.5|c3a a9b|uu00002022022d2	0.5> = sqrt(30)/6 (3)
<02ud02u0u20d2du	-0.5|c14b a7a|02ud0220u20u20d	0.5> = sqrt(2)/6 (6)
<02uuud02d202du0	0.5|c10a a11a|02uuud02ddu2ud0	0.5> = sqrt(6)/12 (60)
<udu002002u2d220	-0.5|c11b a10a|udu0020022du220	0.5> = sqrt(3)/3 (4)
<2u0uud220d02du0	0.5|c6a a9a|2u0uu022du02dd0	0.5> = sqrt(6)/36 (34)
<uuud2u202u0200d	1.5|c3a a14b|uu0d2u202u020dd	0.5> = sqrt(5)/3 (30)
<020uu22duud0uud	0.5|c2a a12a|0u0uu22dduuddud	0.5> = -sqrt(5)/162 (300)
<ud2u20000ud2202	0.5|c4a a7a|ud2020u00du2202	0.5> = -sqrt(3)/6 (4)
<0uu20u02duu022d	0.5|c4b a1b|uduu0u02udd022d	0.5> = 1/72 (70)
<02u2uud2du00d20	0.5|c8a a1a|u2u2udddud00u20	0.5> = -sqrt(6)/54 (40)
<0u02222u0020duu	1.5|c4a a12b|0u0u222d002uddu	0.5> = sqrt(3)/9 (18)
<022022u00u20d02	0.5|c10b a7b|022022200020u02	0.5> = sqrt(6)/6 (1)
<uu2d2u0du0dudud	0.5|c5b a15b|uu2dud0du0dudu2	0.5> = sqrt(3)/16 (72)
<u0022u2du0ddudu	0.5|c6a a15a|u002202uu0dddu2	0.5> = 0 (20)
<u2d00200ud2u2uu	0.5|c12a a10a|u2d00200u2202du	0.5> = -sqrt(3)/6 (4)
<ududuu02002u022	1.5|c8a a10b|ududuu0u0d2d022	0.5> = -sqrt(2)/6 (40)
<222u200d0u0u02u	-0.5|c2b a13a|2u2d200u0u0dd2u	0.5> = -1/12 (12)
<2u0uuu020ddddu2	0.5|c13a a13a|2u0uuu020dddud2	0.5> = -sqrt(3)/6 (105)
<udu2du02duuud0d	0.5|c8b a2b|u2d2uu0udduud0d	0.5> = -5*sqrt(2)/108 (200)
<2u02duud0du20uu	0.5|c4a a10a|2u0uduud02d20ud	0.5> = -1/9 (90)
<20udud2u00u2udu	0.5|c7b a2b|2udududu00u2ddu	0.5> = 0 (48)
<u022d2uuud0d0ud	-0.5|c15b a15a|u022d2uuud0d0ud	0.5> = -1/3 (60)
<00ud2u2d220uu0u	0.5|c5a a6a|00udu22d220uu0d	0.5> = 0 (12)
<2u00020u2u220dd	-0.5|c12b a13a|2u00020u2u2dudd	0.5> = 5*sqrt(3)/18 (34)
<u20duu022dud0uu	0.5|c2b a7b|uu0duud22udu0dd	0.5> = sqrt(2)/216 (348)
<u2002u2u0022020	-0.5|c2b a1a|2u002u2d0022020	0.5> = sqrt(2)/6 (3)
<22020u00u20dd2u	-0.5|c2b a6a|2u020200d20uu2d	0.5> = 1/3 (6)
<u0uuudud220dduu	0.5|c10a a2a|uuduuudd2u0ddud	0.5> = -sqrt(5)/864 (1080)
<00u2020202uudu2	-0.5|c12b a9a|00u20202u2u0dd2	0.5> = -5*sqrt(2)/36 (10)
<0u020uud22duudu	1.5|c6a a12b|0u0200uu22d2dud	0.5> = -sqrt(2)/54 (30)
<2u2u00uu02u2d0d	1.5|c2a a6b|202u0udu02u2d0d	0.5> = sqrt(2)/4 (30)
<ud2u20uud000d22	0.5|c8b a6b|ud2u2ud0d000u22	0.5> = -sqrt(6)/18 (12)
<u0u220duud2200u	1.5|c4a a8b|u0ud20d2uu2200d	0.5> = 1/6 (18)
<u00udd220u2u2u0	0.5|c8b a2b|uu0ddu2u0u2d2d0	0.5> = sqrt(6)/72 (60)
<uu0d22u02d200uu	1.5|c7a a13b|uu0d22002u20ddu	0.5> = sqrt(2)/12 (18)
<2uu20u0020d2udu	1.5|c2a a13b|20u20u0020u22dd	0.5> = 5*sqrt(2)/72 (10)
<02220uud0d2udu0	0.5|c11a a5a|0222uduu0dudud0	0.5> = -sqrt(2)/24 (54)
<2u02uduud020dud	-0.5|c4b a10a|2u0udduuud20dud	0.5> = sqrt(2)/54 (180)
<u2du22u000dud02	-0.5|c15b a7a|u2du222000dud0u	0.5> = -3/4 (8)
<uuuu2u2d00dd02u	0.5|c14b a12b|uuuu2u2d00d20dd	0.5> = sqrt(2)/12 (126)
<200u02du2u0u2du	-0.5|c9b a3a|20ud02uudu0d2du	0.5> = sqrt(2)/36 (36)
<0u002u2duduud2u	1.5|c6a a9b|0u00202u2dudd2u	0.5> = sqrt(6)/27 (18)
<20u20u2uu2002d0	0.5|c6a a8a|20u20022u2002d0	0.5> = sqrt(10)/6 (3)
<2uu20200d0ud2du	0.5|c1b a14b|uuu20200d0du22d	0.5> = sqrt(6)/54 (30)
<2uu00222du20u00	1.5|c7a a13b|2uu002u2dd20200	0.5> = 2*sqrt(3)/9 (10)
<22uu0200002u2du	0.5|c4b a8b|22u0020u002d2du	0.5> = -sqrt(3)/9 (6)
<uuduud20200d220	-0.5|c5b a8a|uudu0d2d200u220	0.5> = 2*sqrt(6)/9 (18)
<202u0u020022u20	0.5|c6a a5a|202ud0020022u20	0.5> = -sqrt(6)/6 (2)
<uu002u2u022d002	1.5|c8a a14b|uu002u20022d0d2	0.5> = -sqrt(10)/4 (10)
<u2u222000ududu0	1.5|c11a a7b|u2u222u00d0dud0	0.5> = -sqrt(3)/108 (30)
<002u202220u0u20	0.5|c13a a1a|u02u202220d0020	0.5> = sqrt(2)/6 (3)
<2002u0u202dd20u	-0.5|c1b a6a|u002uud202ud20d	0.5> = -sqrt(2)/9 (34)
[truncated: 998,000+ more rows]
