# Supplementary material for: A Graph-Based Algorithm for Computing Matrix Elements of Arbitrary Operators between Configuration State Functions
Source: J Phys Chem A. 2026 Feb 18;130(9):1924–32. doi: 10.1021/acs.jpca.5c08310 (PMC12969370; doi:10.1021/acs.jpca.5c08310)
Supplement: Supplementary file 2 [file jp5c08310_si_002.zip › list_15,15,2_8.txt]

target: 15 15 2	16359200 CSFs
<u0uu022uud0dd2u	0.5|c10a c13b c14b c7a a11b a4b a12b a10a|u0u202uudud20dd	-0.5> = 0 (125)
<202uu2000d0u22d	-0.5|c1a c6a c1b c14b a9a a10b a11a a8b|002udu0du2ud2ud	-0.5> = 0 (36)
<022uu0u220d0udu	1.5|c13a c5a c11a c9b a14b a13b a7a a4b|02220022u000u2d	-0.5> = 0 (3)
<u200u00u22du2ud	-1.5|c1a c11b c5b c13a a7a a11a a12a a15b|020000uu22d2du2	-0.5> = -sqrt(5)/30 (6)
<0u02udu2uu2d020	-1.5|c11b c4b c6a c10b a12b a5b a6a a1a|ud0u2ud2u0d2020	-0.5> = 0 (18)
<u02020u22u00u2d	1.5|c9b c1a c9a c3a a11a a9b a10b a12b|00u020d2u2uud2d	-0.5> = -sqrt(5)/20 (20)
<u02u0uduuddu2uu	0.5|c13a c6b c8b c3a a9b a8a a7b a5b|u0duu02u2ddduud	-0.5> = sqrt(6)/720 (120)
<0ud02u0dudu2uu2	0.5|c12a c15b c8b c13a a4a a10b a13b a8b|0udu2d0uu2dduud	-0.5> = 0 (72)
<00u22uu0022u02u	-2.5|c6b c5b c15a c4a a13a a3a a1a a9a|u02ud0u0d22du20	-0.5> = 0 (18)
<0020u02uu20du22	-0.5|c10b c8a c14b c9a a11b a13b a9a a4a|002uu020uddu2d2	-0.5> = 0 (30)
<uuuu202002d0dd2	0.5|c5a c1a c4a c11b a5a a4b a11a a6b|0uud2d2002u0du2	-0.5> = -sqrt(15)/15 (12)
<0uu0u2ud2u2d0uu	1.5|c6a c14a c5b c15a a6a a1b a15b a4b|uduu02ud2d2u00d	-0.5> = -sqrt(30)/600 (60)
<02u00d0222202u0	-0.5|c14b c11a c3b c8a a14b a4a a7a a12b|020u0uud22dd2u0	-0.5> = -sqrt(2)/4 (20)
<u0u2u2d0u00u2u2	-1.5|c4b c14b c5b c13a a2a a8a a3b a12b|uu2d02udd002u02	-0.5> = -sqrt(30)/360 (18)
<0u2uuu2d2u002d0	0.5|c6a c3b c3a c9a a8a a5a a6b a14b|0u0d2u22ud00220	-0.5> = 0 (6)
<020u0uuu20d22uu	0.5|c11b c9b c6a c15a a1b a5b a11a a8b|u20du0d2u0u22d0	-0.5> = 0 (12)
<0ud20220u02u02u	-0.5|c14b c2a c11b c14a a9b a14a a1b a2a|udu2022020du0ud	-0.5> = 1/12 (12)
<u00uduu0022u2u2	0.5|c6a c15b c5a c11a a3a a12a a6b a4b|u0d20uu002d22du	-0.5> = 0 (12)
<0002u02u0202d22	-0.5|c10b c14a c8b c5a a11b a3a a5b a14a|00u2u0200ud2d22	-0.5> = -sqrt(3)/18 (10)
<022u0uuuuu2d002	-1.5|c2b c7a c9a c3b a13b a9a a8a a6a|0uud0202ud2du02	-0.5> = -2*sqrt(105)/315 (18)
<u20du0u0uu202d2	-1.5|c11b c9a c15b c15a a1a a15a a12b a7a|220uu0200ddu2du	-0.5> = 0 (12)
<0u20u2u02uud0d2	-0.5|c14a c6b c5b c3b a12a a7b a10b a5b|0ud0uu2022d2002	-0.5> = -sqrt(6)/60 (6)
<u20u2020020220d	-0.5|c4a c7a c10a c13b a7a a11a a15a a6b|u2002d200uu2d02	-0.5> = 0 (6)
<02u2u0u20ud02du	-0.5|c4b c11b c8b c8a a11b a1b a5a a6b|u2uu2dd00ud02ud	-0.5> = sqrt(10)/540 (90)
<20200u0du22duud	0.5|c10a c9b c11b c14a a5b a9a a2b a4b|2u2uud0uddduu0d	-0.5> = 0 (204)
<02u2d220u00d2u0	-0.5|c7b c2a c6a c7a a9b a5a a15a a12a|0uu22d0020022du	-0.5> = 0 (6)
<u20200uduu202uu	-0.5|c2b c1a c14b c4b a12b a9b a10b a3a|0uud00du222d20u	-0.5> = 0 (12)
<2u20uu2u200d020	-1.5|c12b c5b c8a c1a a1a a6a a15a a12b|2u200220200d02u	-0.5> = 0 (2)
<020002u2uu0uu22	-2.5|c6b c8b c8a c7b a5b a12a a5a a4a|020u2u00ud02d22	-0.5> = sqrt(2)/6 (10)
<ud222u02duud000	-0.5|c1a c10a c4b c5a a7a a6a a1a a10b|uu2du2d2udud000	-0.5> = sqrt(6)/216 (81)
<u002220u2u02d0u	-1.5|c6a c13a c9b c6b a10a a3b a6a a14a|u0u22u0du2020dd	-0.5> = sqrt(2)/24 (34)
<uudd20u20u002u2	-0.5|c14b c8a c5b c13a a5b a6a a1a a12b|2uud2udu0d0du02	-0.5> = sqrt(3)/36 (54)
<u20ud0uu02u02u2	-2.5|c15b c2a c1b c8b a7a a8a a3b a1a|ududu02u02u02dd	-0.5> = -sqrt(3)/36 (40)
<0u20du0du220220	0.5|c3a c10a c2a c8a a1a a12b a2a a3a|uu20du00du2d220	-0.5> = -sqrt(6)/36 (27)
<0u2uuu0uu22002u	-2.5|c3a c8b c11b c6b a5b a3a a1a a12a|uu2d2000d2uu02d	-0.5> = 0 (18)
<02u200uu02u2duu	1.5|c12b c12a c13a c8a a1b a12b a6a a7b|u2d20u2002du0ud	-0.5> = -sqrt(6)/120 (12)
<u22u220022000u0	-1.5|c10b c5b c2a c6b a11a a13b a4b a7a|ud22uud02uu0dd0	-0.5> = 0 (60)
<uduud0u2ud0202d	0.5|c2b c14b c10a c5a a4b a6b a11b a15a|u0d20ud2u0u20d2	-0.5> = -1/36 (12)
<2u20uuuuu02020d	-2.5|c5b c15b c8a c3b a15b a6a a4a a10a|2uud02u0ud2020d	-0.5> = sqrt(14)/252 (30)
<0022uu2022uu0d0	1.5|c10b c9a c4a c6a a5a a1b a11b a8b|u02u202uud2d0d0	-0.5> = sqrt(2)/10 (35)
<22uu2dd002u0u0u	0.5|c7a c2a c2b c5a a12b a7b a14a a2a|2ududuu002duudd	-0.5> = -sqrt(3)/54 (120)
<0002202uu2uu02u	-2.5|c10b c11b c4a c7a a12a a13a a1a a8a|u00d20u2du02u2d	-0.5> = 0 (12)
<uu0u2200u22u200	2.5|c10a c13a c2a c5b a12b a8b a9b a4b|u002u20d2u22d00	-0.5> = -1/3 (9)
<u00u2202u022uu0	1.5|c12b c6a c14b c5a a9b a12b a4b a3b|u0d2uu022022d00	-0.5> = -sqrt(15)/15 (6)
<u002udud0u22uud	-1.5|c7a c5b c12a c1b a14a a12a a13a a1b|u0020d0u0d2222u	-0.5> = -sqrt(5)/30 (4)
<0uu200du202d022	0.5|c3a c12b c8a c15b a15b a2b a1b a5a|u202d0u02020022	-0.5> = -sqrt(2)/3 (2)
<0000u022222d02u	-0.5|c7b c14a c11a c7a a12a a7a a6a a2b|0u00duu222d20ud	-0.5> = -1/6 (18)
<uu02uduu2d0d0u2	-1.5|c12a c8b c7a c1b a13b a8a a3a a10a|0ud2ud0u2200du2	-0.5> = sqrt(10)/40 (8)
<0uu222uu2u0u00u	-3.5|c7b c6b c2b c8b a11a a2a a2b a1a|u2u22d002uud00d	-0.5> = sqrt(3)/18 (30)
<u0du20u2220u0ud	0.5|c12a c9b c9a c5a a14b a1b a9a a2a|2udud0u2d20002u	-0.5> = -sqrt(15)/40 (8)
<0u02dudu02u2uud	-1.5|c14a c11b c8b c13a a14b a13a a2a a9a|0202uud0u202ddu	-0.5> = 0 (18)
<2u2uud020du020d	-0.5|c1b c4a c8a c13b a4a a14a a7b a5b|uu2d2duu0dd0uud	-0.5> = 0 (108)
<22u00dud2020u02	-0.5|c9a c15b c1a c3b a7a a6b a10a a12b|u200022udu2du0d	-0.5> = -sqrt(6)/36 (27)
<0u2dud2u2022000	0.5|c2a c7b c11a c12b a5b a2a a12b a14b|0u2d2udu20u20d0	-0.5> = -sqrt(6)/24 (12)
<ud0u00u22220d20	0.5|c1a c13a c9a c9b a13b a3a a12a a15b|0udu00d2022uu2d	-0.5> = 0 (12)
<u2u20u0d2u0u2d0	1.5|c3a c2a c9b c13a a2a a7b a5b a15b|u202ududdu0dudu	-0.5> = 0 (72)
<uuu002022u022u0	-2.5|c2b c14b c12a c12b a5a a14a a7a a12b|u0u0d2u22d0u2d0	-0.5> = -sqrt(6)/9 (27)
<u2uudu20u02u0uu	-3.5|c1b c15a c9b c5b a15a a13a a14a a12a|02uu0d200022d2u	-0.5> = 0 (6)
<2u020uuud02duuu	-1.5|c11b c13a c1b c6b a2a a10b a8a a11b|u20200u2ud2u0dd	-0.5> = sqrt(2)/80 (34)
<002220u2uuu0u02	2.5|c15a c9a c8a c3b a1b a14b a9b a2b|uuu220uuddd0dud	-0.5> = sqrt(2)/60 (378)
<0u00202ud220u2u	-1.5|c10b c13a c5a c5b a12b a13a a8a a15a|0u000022du2du22	-0.5> = 0 (4)
<02uuuddudu0u202	1.5|c10a c15a c3b c7a a8b a3a a10b a14b|02uudu02ud0d2du	-0.5> = 0 (60)
<u2220uduu02d0u0	-0.5|c4a c3b c9a c7a a15a a12a a5a a14b|u2uudd0u002202d	-0.5> = sqrt(2)/54 (30)
<u2u22uudu00du0d	1.5|c13a c2a c12b c5a a6b a13b a14a a7b|uuu2d22du000ddu	-0.5> = -sqrt(30)/75 (60)
<u22uuuudud0u002	-0.5|c1a c15b c4b c10a a1a a13b a11a a11b|u220duuuu02dd0d	-0.5> = sqrt(2)/120 (70)
<u0ud200uu2uuud2	-1.5|c8b c4b c11b c12a a4a a3a a13b a6b|u02u2d00u2002d2	-0.5> = -sqrt(35)/315 (9)
<202u00d0udud2u2	-0.5|c10b c4a c14a c7a a6a a14a a5a a10b|2020uu00uudd2d2	-0.5> = 0 (35)
<uu2d0u2d2duu00u	-1.5|c3b c7a c2a c9a a12a a6a a5a a14a|u0udd2ududu20du	-0.5> = sqrt(3)/72 (48)
<20u0d02022202u0	-0.5|c11b c3b c1a c13a a12b a4a a15a a3b|u0uuu02022dddud	-0.5> = sqrt(30)/90 (105)
<uu0222uuuud00uu	1.5|c1a c2a c9b c5b a15b a7b a8b a1b|u002d2220uu00d2	-0.5> = 5*sqrt(6)/252 (6)
<222002020uu2u00	-1.5|c11b c8b c1b c12a a10a a14b a5a a9b|u220u20ud20dud0	-0.5> = sqrt(3)/6 (30)
<02uu2000uu202u2	-0.5|c11a c4b c5a c14b a3a a1a a4b a12b|u22ud000uudd202	-0.5> = -sqrt(30)/180 (30)
<00u202u200udu22	-0.5|c13a c12b c11b c8a a12a a10b a2a a13b|0uu202du0d0ud22	-0.5> = sqrt(6)/216 (27)
<2u00ud22u00uuu2	-2.5|c9b c8b c6b c1a a13a a3a a6a a11b|uuu0du2d00dd2u2	-0.5> = 0 (68)
<2uu0000uu2u2220	-1.5|c10a c8b c1b c14b a2a a4a a6b a7b|u2du0uu0udd22d0	-0.5> = 1/60 (70)
<u2d00022u2ud002	-0.5|c15b c12a c11a c9b a11a a5a a11b a12b|u2d0u022022u00d	-0.5> = 0 (6)
<u2002ud22uuuu00	2.5|c1a c7a c13a c12b a1b a14b a11b a13b|u2002u022u20dd0	-0.5> = 0 (10)
<20u2220u2d02000	-0.5|c6a c10a c9b c1a a11b a15a a7a a6a|u0d222udu0u200d	-0.5> = 0 (12)
<u002d02020u2u2d	-0.5|c5b c15b c7b c11a a3b a15a a15b a13b|u0u200d02002222	-0.5> = 0 (3)
<uu0u2220020u20d	-0.5|c2b c10a c4a c13b a11b a12b a4a a3a|u0uu22200du2d0d	-0.5> = -sqrt(10)/90 (34)
<0u20uu2u0u22002	-2.5|c10b c7b c6b c5a a13a a4a a9b a14a|0u2u00dud022du2	-0.5> = 0 (18)
<u022u00d2udud02	0.5|c8a c11b c15a c4a a1b a2a a12b a14a|2u2du0002u02ddu	-0.5> = 1/12 (12)
<ud2uu02d0u2u0du	-0.5|c3b c14a c11a c5b a9b a5a a10a a6b|ududuu2du2ud00d	-0.5> = 5/108 (120)
<0uuu022d00uuu22	0.5|c3b c11a c14a c7b a3b a5a a8b a5b|0uud22u2000udd2	-0.5> = -sqrt(10)/360 (30)
<0u2du2u2duu0du0	-0.5|c9b c8a c8b c2a a1a a2b a2a a4b|u222d2u00du0du0	-0.5> = 0 (8)
<uud02d22uu0u002	0.5|c6a c5b c1a c9b a9b a6a a1b a2b|u2u0ud22dd0u002	-0.5> = 0 (20)
<2020uu00d02u2u2	0.5|c5b c1a c13b c11a a4a a12b a2b a6b|uu2d0200u0d2ud2	-0.5> = -sqrt(3)/54 (27)
<0002202uu022uud	0.5|c9a c15b c5a c14b a13b a1a a2b a9b|ud02u02du022200	-0.5> = -sqrt(15)/20 (4)
<000ud222u02uuud	-0.5|c4b c6a c5a c8b a5b a6a a15a a8b|0000u222d02uud2	-0.5> = 0 (6)
<uu200u0uuud2220	-2.5|c1a c8a c12b c10b a6a a9a a10a a7a|0u2002d02uud220	-0.5> = 0 (6)
<u00000u22d2d2u2	0.5|c10b c12a c14a c13b a12b a10b a3a a5b|u0u0u0u22d2dd02	-0.5> = -sqrt(30)/90 (35)
<u022u2u0u2020u0	1.5|c14a c1a c3a c7a a5b a15b a14a a15a|00u22200d2020u2	-0.5> = 0 (2)
<2uuuu22u0ud0200	0.5|c2b c6b c5a c13b a4b a13b a9b a3b|20220u2udud0200	-0.5> = -sqrt(105)/70 (9)
<00022202ud0u2uu	-1.5|c6b c6a c5b c13a a11a a15a a14a a6b|0002ud02uudud22	-0.5> = 0 (18)
<ud0u202u022u0ud	-1.5|c12b c14b c2b c8a a13b a9a a6b a8a|u00d2u2du220d0u	-0.5> = -sqrt(5)/40 (8)
<uudu2ud0202d200	-0.5|c1b c9a c5a c13a a4b a9a a7a a1a|udu2du20202ud00	-0.5> = 0 (12)
<000u02u222du2u0	-1.5|c11b c4b c12b c9b a11b a4a a3b a9b|00ud02u222d02u0	-0.5> = -sqrt(6)/12 (4)
<00uuuu22202u200	-2.5|c3a c4b c13b c9b a4a a6a a10a a1b|u00uu222dd2ud00	-0.5> = 0 (30)
<0uu20d0uduu2u2d	0.5|c12a c10b c2b c15a a6b a5a a15b a8b|00u2d202u0udu2d	-0.5> = -sqrt(30)/270 (18)
<u20d0u2uu2u020u	-0.5|c4a c7a c11a c1a a14a a9a a6a a3a|02u002uu22002dd	-0.5> = 0 (10)
<uu0duduu0uud22d	-1.5|c11b c15b c6b c12a a15a a6b a7b a11a|uu0dud2u0dd022u	-0.5> = 0 (54)
<2ud0uduudd20udu	-0.5|c7a c10a c11b c1a a4a a14a a7a a13b|uududduuu0d022d	-0.5> = 0 (180)
<u20000u2u20d22d	-0.5|c2a c14b c13a c10b a4a a11b a15a a6b|uu0u0ud2uudddd2	-0.5> = sqrt(30)/600 (455)
<20u2u0u2d0d2u0u	1.5|c1b c13a c9a c12a a10a a9b a3b a14b|u022u0d2uudd0ud	-0.5> = -1/27 (90)
<2u200u00u202uu2	0.5|c13b c15b c2a c12a a13a a14b a5b a6b|2020u200d20uu2d	-0.5> = 0 (6)
<u2ud00duu0222u0	0.5|c13a c2b c8a c3a a15b a15a a6a a1b|2u0u0dd0u022du2	-0.5> = sqrt(6)/36 (12)
<20u0du0u2200u22	-0.5|c6b c9b c10a c8b a12b a8b a13b a7a|20u0d0uudd0u222	-0.5> = 1/6 (12)
<0ud2202uuuud0uu	-0.5|c4a c8b c11a c14b a14b a6a a10b a8a|0udu2u2dd20u0du	-0.5> = sqrt(3)/60 (24)
<2002u220uudu002	0.5|c5a c7a c9a c10b a12b a8a a11a a13b|200202uu0022d02	-0.5> = -sqrt(6)/18 (3)
<2u2u200u2uu0002	-0.5|c4b c3a c9b c15a a3a a6a a7b a13b|2u202uuuddd0u0d	-0.5> = -sqrt(6)/180 (105)
<uuu0d00u2u2d220	-1.5|c5a c1a c8b c11a a10a a3a a4a a11a|0u2u0000222d220	-0.5> = -sqrt(10)/60 (3)
<0uuud2du002220u	0.5|c13b c15a c11b c4a a3b a7a a11b a9b|0u20u22du022d00	-0.5> = 0 (9)
<0uu20002u02d2u2	-0.5|c2b c14b c15b c9a a12a a10b a7b a1b|u0d200u20d2220u	-0.5> = 0 (4)
<0uu20020uu0222d	1.5|c13b c4a c14a c10a a11b a6b a1b a5a|uuddud20u0d2udu	-0.5> = -sqrt(30)/60 (48)
<20u0u22d2020020	-0.5|c8a c7b c5b c14a a13b a14a a2a a15b|2ud002u02020d2u	-0.5> = sqrt(6)/6 (4)
<2ud2u220d000uud	-0.5|c13b c3b c14b c15b a10b a9b a8b a13b|2u02d22u2u00d00	-0.5> = 0 (6)
<2u020200ud220uu	-1.5|c12a c1a c9a c2b a14a a5a a2a a15a|ud02u2000u2d022	-0.5> = sqrt(2)/12 (6)
<22uu220d0u0u200	1.5|c3a c8b c4a c12a a3b a15b a7b a12a|22u022u00u0d20d	-0.5> = sqrt(3)/9 (10)
<0u222u20u0u002d	1.5|c14a c4a c9a c2a a13a a12b a14a a1b|u02u2u2000ddu2d	-0.5> = sqrt(15)/45 (30)
<0uuu2202uudd200	-0.5|c9a c10a c3b c5b a12a a7b a3a a10b|0uudu2d20du2200	-0.5> = -1/30 (18)
<uu22d2d0u00ud02	-0.5|c6b c15a c2b c4b a6b a2a a10b a11b|uu2du2u0dduud0d	-0.5> = -sqrt(3)/36 (300)
<0u20u0uddu2d022	-0.5|c10b c7a c12b c5b a4a a5b a9b a4b|0u22u00d2020022	-0.5> = -sqrt(2)/12 (3)
<uu0d0202d0u2202	-0.5|c11a c8b c9b c15b a7b a14a a9b a5b|uu0du2ddu0022ud	-0.5> = 0 (54)
<u2200u020d0u2u2	-1.5|c14b c8b c15b c15a a5a a7b a11b a9a|u220uuduuddd200	-0.5> = 2*sqrt(5)/45 (120)
<2u002uu20ddu0d2	0.5|c15a c7a c8b c1a a13a a13b a9b a3a|uuu02d0udddu2ud	-0.5> = -sqrt(6)/162 (204)
<u20u20uu00u22uu	-1.5|c8a c4b c13b c14b a1a a11a a10b a6b|22002uu00d22d0u	-0.5> = -sqrt(7)/42 (6)
<00uu0uu022u2du2	-1.5|c6b c10b c12a c14a a4a a11a a1b a3a|u02200u02u2dd02	-0.5> = sqrt(3)/15 (10)
<u00202uud2200u2	0.5|c4b c15a c6a c8a a2b a5a a1a a3b|2ududuu0d2200ud	-0.5> = 0 (36)
<ud2u0ud0ud2u02u	0.5|c12b c11a c14b c15a a5a a12b a10b a6b|ud2ud2u0d2uu0d0	-0.5> = -sqrt(2)/18 (24)
<0202u020duduu2d	-0.5|c12b c2b c7b c10a a1b a2b a10a a8b|u202u0ududd0u2d	-0.5> = 5*sqrt(6)/432 (102)
<u2uuuu0u2d00d2u	1.5|c10b c5a c9a c4a a6b a1b a8b a13a|22u00202d00022u	-0.5> = sqrt(14)/14 (2)
<2uu020u20002u2u	-0.5|c1b c15a c2b c12a a9a a4b a11b a6a|u0ud2uu2u0ddd20	-0.5> = -7*sqrt(6)/360 (105)
<u0202u002u022uu	-2.5|c5b c14b c9a c13b a6b a14a a11a a8a|u020u20ddud2udu	-0.5> = 0 (24)
<u2200dudu202uu0	1.5|c10a c1b c3a c9a a6b a13b a8b a11a|02u002u20ud22d0	-0.5> = sqrt(2)/4 (10)
<u0020u02u2d2u20	-0.5|c8a c10b c10a c14b a7a a7b a6b a15a|u002022uu0d2ddu	-0.5> = 0 (20)
<uuuu2ddu0dd02uu	-0.5|c5b c2b c8a c14a a3a a11b a1a a5b|202u2ud00d2020u	-0.5> = -sqrt(30)/144 (6)
<u2u2du2ududd000	-0.5|c8a c9b c4a c3b a11a a1b a3a a9b|22uuud20ud2d000	-0.5> = 0 (34)
<udu2u0du0220udd	-0.5|c10b c15a c8b c14b a9b a5b a13b a7a|udu22020ud20200	-0.5> = sqrt(2)/18 (6)
<2u02200d2u2u0u0	0.5|c11a c8b c14a c4b a8a a4b a2b a6b|22022u0u2ddu000	-0.5> = sqrt(2)/12 (6)
<2uu20uu0022duu0	1.5|c14a c4a c10a c2a a5a a14a a9b a12b|20ududu0du22du0	-0.5> = 0 (16)
<2uuu00d202d2u0u	1.5|c12b c8a c3a c10a a4b a8a a12b a11b|2u0200u20u22d0d	-0.5> = -1/6 (10)
<u22u2u0020200du	1.5|c2b c14a c3a c5a a10b a7a a4b a1b|2uu2udu02d2000d	-0.5> = -sqrt(2)/72 (34)
<u00d0udu2uu2220	-1.5|c6b c13b c9b c12b a11a a9b a12b a5b|u00du0uu2d22d20	-0.5> = 1/6 (20)
<202202000uu022u	-1.5|c1a c6b c1b c11b a9a a2b a6b a12a|0u220200ud0d22u	-0.5> = -sqrt(3)/6 (6)
<0u0220202u2uu0d	-0.5|c11a c4a c4b c5b a2b a10a a3b a11a|02u0u020222du0d	-0.5> = -sqrt(15)/30 (9)
<uuuu0u2u02uu20d	3.5|c12a c7a c2a c10a a9b a14b a6b a1b|20uu02ududd02du	-0.5> = -sqrt(6)/54 (68)
<00uu2u222uu00ud	2.5|c6b c7a c11a c9a a6b a14b a11b a12b|00uu2ud2dudd02u	-0.5> = 0 (60)
<200u0u022uud202	-0.5|c4b c12a c13a c9b a10a a12b a4a a14b|200u0d02u2dudu2	-0.5> = 0 (8)
<200udu00uuu2u22	-2.5|c9b c6b c15b c1a a11a a2a a10b a3a|uuudd0000222u2d	-0.5> = 0 (30)
<udu0uuuuduu2d02	-1.5|c15a c6b c12a c2a a10a a5a a2a a15a|udu020udd2udu02	-0.5> = 0 (24)
<20u0d0u02d0u222	0.5|c1b c15a c1a c14a a14a a3a a4b a8b|002uu0du2d0u22d	-0.5> = sqrt(6)/72 (27)
<2u2000u2u02uu20	2.5|c11a c13a c7b c9a a7b a15b a2b a5b|2220u0u200dd02u	-0.5> = 0 (6)
<uu002220220uu0u	0.5|c1b c12b c2a c7a a14b a11a a13b a11b|000022u022202du	-0.5> = 0 (2)
<0u00200ud2du222	-0.5|c12b c10a c14b c14a a4b a1b a8a a9a|uu0u20022dd0202	-0.5> = -sqrt(6)/36 (10)
<02202002222u000	0.5|c10a c5b c11b c9b a15b a11b a14b a12b|0220u002ud220du	-0.5> = -sqrt(3)/3 (6)
<2u20202uu0u00u2	1.5|c3a c11a c8a c9a a3a a8b a14b a13a|2u20202d0000u22	-0.5> = 0 (2)
<02uu2u020uu0022	-2.5|c11b c3b c14a c8b a13a a14a a7b a11a|020u2udu0ud0d22	-0.5> = 0 (30)
<uu22du00dd2u002	-0.5|c3b c10b c9b c2a a2a a9b a5b a10b|uud22u00dd2u002	-0.5> = 1/18 (18)
<20u22u0d2uu0200	-1.5|c6a c3a c11b c8b a3a a15a a14b a10a|20u2200022002ud	-0.5> = 0 (3)
<udududu2d0020u2	-0.5|c15a c3b c6b c8b a10b a2a a14b a4b|u202u0duud0202d	-0.5> = 0 (30)
<02202uu0u200220	-1.5|c13b c10b c14a c3b a11a a6b a7a a8b|02u0222uuud0dd0	-0.5> = 0 (35)
<2u2u0202uuuu00u	-2.5|c10a c15b c4b c1a a14a a11a a1a a2a|22200202u02d0u0	-0.5> = 0 (2)
<u2u202u00u0uud2	2.5|c13a c7a c4a c6a a8a a1b a10b a8b|22ud0u02020d0u2	-0.5> = -sqrt(42)/14 (4)
<u0dud0uu2du022u	1.5|c14a c11a c7a c1a a2b a11b a1a a14a|uuuud00u2dd022d	-0.5> = 7*sqrt(3)/144 (125)
<2u00u02u20220uu	-2.5|c15b c12b c8b c9b a8b a10a a13a a4b|2u0ud02dud2udu0	-0.5> = 0 (24)
<u0u0200u2u2d220	-0.5|c13a c9b c3a c11b a9b a15b a1a a6a|20002u0d2uduu2d	-0.5> = -sqrt(10)/40 (12)
<uu0uud0220u0d22	-0.5|c15b c14a c8b c15a a2b a6a a1b a7a|220uu2ud20d0du0	-0.5> = 7*sqrt(3)/180 (20)
<uu0u0u0u20uu222	3.5|c11a c15a c14a c2a a5b a10b a6b a12b|u00uu20u2d022dd	-0.5> = sqrt(10)/20 (35)
<ud02200u2d0u220	-0.5|c5b c10a c4a c2b a7a a2b a10a a6b|uu0dduuu2d0d220	-0.5> = -sqrt(6)/72 (60)
<2u202u00u2u0duu	-1.5|c10b c5a c2b c1b a14b a11a a8b a13a|u020ud0dud2022u	-0.5> = sqrt(6)/120 (12)
<2uu0d2220u002u0	-1.5|c10b c7b c14a c1a a15a a4b a5a a3a|ud2u22u2000020d	-0.5> = 0 (6)
<02uu002u2u020d2	-0.5|c4b c12a c12b c7b a13b a14b a6a a11b|02u00duu2dd0u22	-0.5> = -sqrt(10)/40 (12)
<uuuu0u2202d0uuu	3.5|c7a c2a c10a c6a a5b a13b a2b a3b|uu2du0d20uu02dd	-0.5> = sqrt(15)/36 (90)
<0022uu0u0u22uuu	-3.5|c14b c6b c5b c11b a15b a6a a7a a10a|00220uuu02d2d02	-0.5> = 0 (10)
<200u20u02d2du20	-0.5|c13a c1a c9b c5b a12a a2a a15b a4b|ud02u0u0ud2202d	-0.5> = 0 (20)
<uud2d00220uu0u2	0.5|c12b c3b c4a c11a a13b a6a a10b a3b|uuuddu022d00ud2	-0.5> = sqrt(2)/27 (90)
<2u020020200u22d	0.5|c12b c15a c1a c7a a1a a6a a10b a3b|2uu20dd02u00220	-0.5> = sqrt(2)/12 (6)
<u200u2u220d0dud	-0.5|c11b c15a c9b c2a a9b a11a a10b a4a|ud0ud2u22uu0dd0	-0.5> = -sqrt(6)/54 (40)
<0202202u20uuud0	1.5|c5b c8a c2a c4a a6b a3b a8b a8a|0uuudu2220dddu0	-0.5> = -sqrt(15)/10 (68)
<2u2u0u20dduuuu0	-0.5|c11a c3a c9a c2b a15a a6a a5a a9b|20udu220du0uudd	-0.5> = sqrt(10)/180 (40)
<2ud00u02du22002	0.5|c2a c10b c12a c9a a2a a7a a6b a3b|2u2002u2002d002	-0.5> = 0 (3)
<020u22u2u200u0d	-1.5|c13b c8b c6a c5b a15a a1a a12b a13b|u20ududud20du02	-0.5> = sqrt(15)/120 (54)
<ud2u20u0u20u2u0	2.5|c12a c9a c13a c14b a8b a7b a6b a14b|ud2u2d2u0200ud0	-0.5> = 0 (12)
<2000uu22uuuu02u	-3.5|c11b c6b c5b c14b a3a a11a a13b a5a|20u0u022dudduud	-0.5> = sqrt(3)/18 (54)
<uu022u02u2u00dd	0.5|c10b c14b c8a c5a a7b a9b a11b a1a|2u02uddu2u2000d	-0.5> = 1/30 (18)
<020u2u202u0uuuu	-0.5|c5a c12b c10a c7a a4a a3a a13a a1b|u2u2uud020002dd	-0.5> = sqrt(14)/420 (35)
<u0duu02u202d0u2	0.5|c5a c3a c7a c14a a5a a7a a6b a4a|u002ud2u202d002	-0.5> = -sqrt(2)/12 (9)
<uud2uu0du022d0d	-0.5|c1a c4b c3b c13a a1a a14b a7a a10b|ud0uuududd220du	-0.5> = -sqrt(6)/324 (136)
<0uu00uuu2202202	-1.5|c7a c3b c6b c13b a8b a7a a4b a11a|0u0u00d222u2d02	-0.5> = 0 (9)
<2uu222u00000202	-1.5|c3a c7b c15b c1b a15b a9b a2a a10a|u2022200du00202	-0.5> = 0 (2)
<uu2020ud2u20020	1.5|c5a c9b c11a c8a a8a a15b a7b a10b|uu20u02dd2d002u	-0.5> = -sqrt(3)/18 (20)
<0uuu0ud2du2u20u	-2.5|c9a c2b c15b c13b a15b a9a a4a a15a|00u20uu2dd2du02	-0.5> = 0 (20)
<u22u002u0200u2d	0.5|c1a c3b c13b c7b a9b a8b a13b a12b|02ud00u2u20du2d	-0.5> = sqrt(30)/90 (18)
<u2u20ud0dd0ud2u	-0.5|c6a c7a c9b c1b a8a a5b a11a a1b|u2u2u00u0dddu2d	-0.5> = -sqrt(30)/216 (105)
<02u02uuuu202200	1.5|c8a c13b c9b c12a a9b a4b a6b a7b|02uu2220d20du00	-0.5> = 0 (6)
<2u0d222u00uud0u	1.5|c15a c5a c6b c8b a9b a2b a13b a8b|220uuu2du0dd200	-0.5> = -1/24 (34)
<2ud2ududu0uduu0	-0.5|c12b c8b c13b c6a a9b a5a a6b a13b|2ud22uu020d0du0	-0.5> = -sqrt(6)/36 (12)
<0200uu22dd2ud0u	-0.5|c5a c10b c2b c13a a5b a10a a4a a14b|0u0uuu22dd2d0du	-0.5> = -sqrt(30)/90 (70)
<2uu020ud0u02u2d	-0.5|c1b c12a c13a c7b a15a a11a a4b a9b|uduu200duddu022	-0.5> = sqrt(5)/30 (36)
<20u00202u220udu	-0.5|c3a c9a c1b c6a a12a a3a a15a a5b|u0u0dd02022udu2	-0.5> = -sqrt(6)/18 (12)
<02u02u0222d00du	0.5|c9a c6a c5b c11a a1b a6b a3a a6a|u220d202u2000ud	-0.5> = -1/6 (6)
<020uuuuu0uu22uu	-0.5|c12a c13a c6b c15b a5b a3a a9a a11b|02uu20duud2udd0	-0.5> = sqrt(14)/1512 (102)
<22u2uudu0000uu2	-0.5|c13b c14b c3b c4b a9b a3b a11b a14b|22uuduuud0d00d2	-0.5> = sqrt(2)/240 (105)
<u022u200u202du0	-0.5|c5b c13a c12a c6a a8a a13b a5a a11a|u022uu0ud2dudd0	-0.5> = -sqrt(30)/216 (120)
<uud200u20u20du2	0.5|c15b c13b c3a c4a a9b a6a a14b a5b|uu0dudu2dd2002u	-0.5> = 0 (54)
<0200ud0uuu22202	-1.5|c13a c5a c15b c13b a1a a14a a13b a7a|u2000uudud22dud	-0.5> = 0 (102)
<u0u0d222202u0u0	-1.5|c3b c12b c9b c8a a14a a10b a12b a15a|u000u22dud2d02u	-0.5> = 0 (18)
<20002u2u0d0u2d2	-0.5|c12b c14b c5b c13b a5b a9b a11b a13b|20002u2uudd0202	-0.5> = -sqrt(2)/9 (10)
<0uu2u22000uuu2u	-3.5|c7b c15b c3b c2b a9a a15a a8a a1b|u002u2uud0dud2d	-0.5> = -sqrt(30)/90 (120)
<uuu0du22du20020	-1.5|c8b c6b c2a c1b a12a a6a a13b a1b|u0d0ud2udu2du20	-0.5> = 1/24 (16)
<u2d02u00u0uud22	-0.5|c11a c1a c14a c3b a6a a11b a10a a9a|020022002uuddu2	-0.5> = -sqrt(10)/120 (6)
<u2u20du2u0uu0uu	0.5|c1a c3a c14a c8a a1a a15a a9a a11b|u2020dud202u002	-0.5> = sqrt(210)/210 (4)
<u20uu2u00du2ddu	1.5|c12b c11a c2a c2b a8b a3b a1b a15b|20udu2ud0d0udu2	-0.5> = 1/4 (24)
<2u200du2u0du02u	-0.5|c12b c6b c9a c3b a6b a13b a4b a4a|2uu20dd200u0u2d	-0.5> = -sqrt(2)/12 (18)
<uudu0202ud00d22	-0.5|c2b c8a c10a c13b a2b a13a a4b a3a|uu22020dd000u22	-0.5> = 0 (6)
<22ud22ud00u0u0u	-1.5|c7b c11b c3b c8b a10b a3b a9b a14a|22uu2200uu00ddd	-0.5> = 0 (35)
<u0uddu22020uuuu	-2.5|c13b c7b c14a c12b a11a a1b a15a a13a|20uduud202u0d02	-0.5> = 0 (18)
<u002022uudu20ud	-0.5|c14b c9a c15b c6a a1b a15a a3a a13b|20u20d2u0du2d0u	-0.5> = 0 (8)
<uu22002d2duu0d0	-0.5|c14b c10b c4a c9a a10a a14a a10b a11b|uu2d002du22d0u0	-0.5> = 0 (12)
<002202u020uu2uu	-0.5|c13a c15a c7b c12b a1b a14a a12b a1a|2022020020uud20	-0.5> = sqrt(15)/30 (3)
<2u0u0220002uuu2	-1.5|c15b c4b c1a c6a a3a a13a a10a a15b|uud00d200u2u2d2	-0.5> = sqrt(10)/60 (18)
<uuu2202u002020u	1.5|c5a c11b c4a c13a a8b a6b a14b a12a|uuuudd2200duudd	-0.5> = -1/60 (350)
<u20ududu2du0u20	-1.5|c10a c14b c6b c11a a10a a12a a7b a5a|u20u202u2u0ddd0	-0.5> = 0 (35)
<u02022du002u02d	-0.5|c14b c7a c3a c5b a14b a12a a4a a13b|u0udu20d0022u2d	-0.5> = -sqrt(2)/12 (27)
<uuuu2d0002u2u20	-0.5|c11b c10a c1a c3a a4a a15b a15a a11a|0u022u000dd2u22	-0.5> = sqrt(6)/120 (6)
<u2u20u02002d02u	-1.5|c1b c6a c4b c8a a1b a3a a5a a15a|u22ud00d002u022	-0.5> = 1/12 (6)
<uuud2d0u02uduud	-0.5|c2a c15b c5b c10b a7b a10b a2a a9b|uudduuudd2uudd0	-0.5> = sqrt(30)/1620 (600)
<2uud0udu2200dud	-0.5|c14b c8a c13a c1b a13a a2b a14a a15b|u2ud0du02200du2	-0.5> = 0 (12)
<u022ud2du02u0u0	1.5|c8a c14a c11b c11a a2b a10b a15b a9a|uu22du202d0u00d	-0.5> = 0 (27)
<2u2u0uudduu0uud	1.5|c1a c2a c13a c4a a9a a6b a7a a13b|u020022u2du0ddu	-0.5> = -sqrt(7)/56 (18)
<0u0uu02uduu2ud2	-2.5|c14b c4b c13b c10b a1b a14a a8a a10b|uu00u022dud20d2	-0.5> = -13*sqrt(35)/1260 (34)
<02u0uuduu220dud	0.5|c11a c7b c3a c6a a14a a8b a7a a9b|0200u0d222u0d2u	-0.5> = 1/40 (4)
<02u022uuu00u2ud	-2.5|c3b c5b c6a c7b a14a a11b a7a a10a|0200uuuudddd22u	-0.5> = sqrt(210)/2520 (70)
<uud2du00uuuuuu2	-3.5|c13b c12a c6b c14b a13a a11a a6a a8a|uud2du0udu20d02	-0.5> = 0 (54)
<0uudud220d20uud	0.5|c10b c4a c14a c5b a4b a6a a9b a2b|02uu0222d020d0u	-0.5> = 0 (6)
<u02u2002222000d	0.5|c4b c10a c10b c11a a7b a15b a6b a12a|u0202du220du002	-0.5> = 0 (4)
<2udu2020uu0d2u0	0.5|c3b c10b c14a c13a a6b a15a a9b a8b|2u0u2u2d200dd0u	-0.5> = 0 (20)
<2202ud000u2ud02	-0.5|c1b c1a c5b c4a a3b a12b a9a a8a|02uu0d0uud22d02	-0.5> = 1/18 (30)
<2u0uudud020uu2d	-1.5|c14a c1b c8a c2b a8a a4a a9b a11a|u002duudu2duudd	-0.5> = sqrt(5)/80 (180)
<2u02u00u2uu2020	-2.5|c4b c1b c14b c1a a6a a15a a4b a13a|0u02ud0d2ud2uud	-0.5> = 0 (36)
<220ud00202u2u0u	0.5|c5b c2a c1a c1b a13b a7b a6a a1b|uu0u0ud202d220d	-0.5> = -sqrt(15)/45 (35)
<u00u020u02u222u	-2.5|c8b c15b c1b c11a a4a a5b a11a a8a|0002u20u02d2220	-0.5> = 0 (3)
<uuu0u20d0u2u2uu	-1.5|c12a c13b c6b c5b a5b a4a a7b a12a|uuuududd0u2dddu	-0.5> = 11*sqrt(35)/4200 (860)
<20uuu22u20d0200	-1.5|c6b c9b c11b c8b a2b a12a a9b a14b|2uuuud20200d2d0	-0.5> = 3*sqrt(2)/40 (35)
<uu0u00020ud2222	-1.5|c1a c14b c4b c13b a11b a4a a5b a6a|0u0udu020d22ud2	-0.5> = 0 (27)
<uduu22000d02202	-0.5|c6b c1a c5b c4b a5b a7b a10a a8b|0ud02udu0202202	-0.5> = sqrt(3)/12 (4)
<u02u0202uu2u002	-1.5|c11a c3b c11b c6b a9b a1a a12b a10a|20ud0u022202002	-0.5> = 0 (2)
<u200u2d00u2u2uu	-2.5|c11b c2b c6b c10b a8b a9a a5b a4a|ud0u2uudd0ud2ud	-0.5> = sqrt(6)/108 (180)
<02u20002uudu2ud	-0.5|c3b c13a c13b c15b a14b a3a a6b a1b|u2u20u02dudd020	-0.5> = 7*sqrt(30)/540 (34)
<uud022002022020	0.5|c3b c9a c1a c14a a7a a1a a1b a10b|2u0022u0du220d0	-0.5> = sqrt(6)/9 (9)
<0uu0udu2u2220u0	0.5|c3a c8b c12a c10a a13b a10a a15b a13a|0u00uudud22u2dd	-0.5> = -sqrt(15)/2160 (116)
<u0uduu200u2dd2u	-1.5|c12b c7b c1a c14b a5a a1b a12a a7b|u0ud2u200u2uddd	-0.5> = 17*sqrt(6)/1080 (105)
<uud20d2u000ud22	-0.5|c3a c2b c14b c7a a5b a10a a9b a5a|u0022udduu0ddu2	-0.5> = 0 (36)
<22uu0d002u2d0uu	-0.5|c11b c6a c1b c2a a8b a11b a15a a4a|uud2000u2d2d0u2	-0.5> = -sqrt(6)/72 (18)
<uudu0d2uu2u02d0	-0.5|c2a c7a c11b c9b a11a a6a a14b a9b|u0du02duu2d0220	-0.5> = sqrt(10)/20 (12)
<uu2020d002uu2uu	-1.5|c13b c7b c10a c12b a2a a4b a9a a8b|u22u200dudd0uud	-0.5> = -sqrt(10)/360 (54)
<0200u022uuuddu2	1.5|c8b c8a c10a c7a a12b a7a a11b a3b|02u0u020u022dd2	-0.5> = -sqrt(30)/30 (10)
<20uu200022ud20d	0.5|c1b c13a c10a c11a a2b a15a a8b a11a|udud200u2dudu02	-0.5> = 0 (16)
<2u202d0udu02u0u	-0.5|c10a c9b c13b c12a a13a a2a a14b a9b|22202u0ud00uudd	-0.5> = -1/18 (30)
<2002u22u20ud0u0	-0.5|c12b c11a c5a c14b a10a a15a a11b a5b|2002u22u2dd000u	-0.5> = 0 (6)
<uuuu0duudu2d0d2	0.5|c14a c12b c3b c15a a14b a9b a6b a13a|uu0u02ud2d20ddu	-0.5> = sqrt(15)/2000 (70)
<u00u2ud0uu2d2uu	-2.5|c11b c4b c5b c14a a14a a2a a1b a9a|2u00dud02udu2ud	-0.5> = 0 (24)
<u0u002200222uud	-1.5|c11b c12b c6a c3b a1b a15a a3a a13b|20u00u2002du2d2	-0.5> = 0 (9)
<u0d2022udu2ud00	-0.5|c6b c11a c8b c4b a14a a4b a10b a8b|u0d20u2ud2uudd0	-0.5> = 1/36 (60)
<u02u0uu02220u20	-2.5|c10a c11b c6b c14b a6b a10a a15a a8a|u02u0udd22u0dud	-0.5> = 0 (90)
<u2u0220ud0duu20	-1.5|c1b c8b c12a c6a a8b a3a a1a a10a|u2202u0uddu0d20	-0.5> = 0 (30)
<0u02u20du0u2d2d	0.5|c5b c12a c6a c15a a10b a15a a5a a9b|0u02du0u2dduu2d	-0.5> = -sqrt(3)/54 (36)
<2u20uuu22200u00	-1.5|c1b c2a c13b c9a a13a a2b a14a a5a|ud202uu2u200dd0	-0.5> = sqrt(5)/10 (20)
<u200uu202uu2ud0	-0.5|c7a c6a c11b c10b a10b a11a a14b a4a|u20du0d02uu2d20	-0.5> = -sqrt(70)/210 (12)
<0ud0222uu2d0200	0.5|c11a c5b c5a c13a a1a a15a a14b a3b|uu20022ud200dud	-0.5> = 0 (30)
<0020uud0220u22u	0.5|c9b c10a c12a c15b a9b a8b a2a a5b|0u202udu2d00220	-0.5> = 5*sqrt(2)/36 (9)
<0u2200u22u0uu20	-0.5|c4b c3a c14b c7a a10b a1b a6a a7a|uudu0dd2220udu0	-0.5> = 0 (36)
<ud2uuu0du022002	-1.5|c8b c3a c12b c1a a10b a7a a8a a9a|0uuuddud2d2u002	-0.5> = 0 (60)
<u220u20u00u0u22	-2.5|c8a c1b c13b c6b a9a a9b a13a a12a|0220uu0020udd22	-0.5> = 0 (10)
<0222u200d2u00uu	-0.5|c15a c4b c4a c5b a15b a4b a13a a14a|022u0200u2d0d2u	-0.5> = sqrt(2)/12 (6)
<u2uuud00u2ud2d0	-0.5|c11b c3a c10a c6b a12b a6a a4a a14b|u202uu00dd02220	-0.5> = sqrt(5)/50 (10)
<0u2ud2u2000uu2d	-0.5|c8a c5a c2a c6a a5a a15a a4a a7a|0022uu2d000du22	-0.5> = sqrt(30)/180 (6)
<u0u2200020d2u2u	0.5|c13a c11a c3b c4a a11b a6a a8a a10b|u00d2u0u2du202d	-0.5> = -1/18 (18)
<u22uuud00020022	-1.5|c14b c11b c15b c2b a8b a10a a12b a9b|ud2uuudduuud0dd	-0.5> = 0 (700)
<2u0u00220d2u2u0	0.5|c12b c14a c10b c8b a14b a2b a12b a9b|220u002uu02d2d0	-0.5> = 1/9 (10)
<2uuud0uuudd0d2u	-1.5|c2b c15b c10a c11b a4a a12b a3a a6b|2022ududu00du20	-0.5> = 0 (8)
<u0ud2202uuud0uu	-0.5|c4a c6a c15b c9b a12a a13b a2a a1b|2uu02u020dd2ud0	-0.5> = -11/360 (30)
<0uu0d2u2uddduuu	-1.5|c12a c9b c8b c7b a10b a3b a9a a7a|0u20u2dud2u0udd	-0.5> = sqrt(3)/108 (90)
<u2uud0ud2u2dd00	-0.5|c9b c1a c4a c2a a8a a4a a15b a14a|0uuud0d2du2udud	-0.5> = -sqrt(2)/324 (180)
<2uu0ud0u0220202	-0.5|c2a c15b c11a c13b a5a a9b a2b a3a|2u202u0du2d0d0u	-0.5> = 0 (18)
<ud0udu0uduu22uu	-2.5|c12b c13b c4a c10b a8a a5b a3a a15a|udu02d02u0udud2	-0.5> = 0 (36)
<uu2uudu2u02u00d	-0.5|c8a c3b c11a c15b a11a a2b a1a a5b|22uu2dduu02d000	-0.5> = -sqrt(42)/280 (18)
<u20022u0u2duuu0	-0.5|c6b c2b c13a c11b a8a a13b a6b a4b|ud0u22udd20uud0	-0.5> = sqrt(30)/720 (36)
<02uuu20u2uu200u	-3.5|c2b c11a c10b c9b a7a a1a a15a a10a|uuddu2dudu02002	-0.5> = 0 (24)
<u2uu00d0d0u2d22	0.5|c2a c3a c14b c7b a6b a7a a1b a10b|2u0u0uu0ddd2ud2	-0.5> = -sqrt(5)/30 (105)
<uu0duu02du0d22u	-0.5|c1a c2b c10b c13b a12b a3b a15b a10a|00uduu02dd02u22	-0.5> = 0 (12)
<uuuuu0u00u2du22	1.5|c4a c14b c1a c5a a4b a3b a9a a12b|0u2u00u0dd22du2	-0.5> = 0 (20)
<udud0002222u020	-0.5|c1b c12b c10a c2a a4a a5b a13a a7b|00u2u0u22d20d20	-0.5> = -sqrt(2)/12 (10)
<u222udu00002u02	-1.5|c2b c4b c6b c3a a7b a1a a11a a9b|2uduu020u0d2d02	-0.5> = 0 (20)
<02u00u2d0u22duu	-1.5|c10b c6b c13b c7b a4b a13b a1a a7b|u2ud002d0022uud	-0.5> = 0 (18)
<u020002d0u2u22u	0.5|c10a c14b c7a c11b a14b a4a a10b a9b|u02u00duuddu22d	-0.5> = -sqrt(3)/108 (90)
<0uuuud2ud2du200	-1.5|c12b c13a c4b c6b a12a a15b a4b a6a|0uuduu2du2dud0d	-0.5> = -1/1080 (348)
<u2002udu022du0u	-0.5|c13a c11a c15b c7b a12b a15b a9a a13a|u2002u0uu2d2d0d	-0.5> = -sqrt(30)/135 (35)
<02u20uu2du02002	-1.5|c12a c10b c4a c8b a11a a10a a5b a13a|02ududuuududd02	-0.5> = 0 (136)
<20200uu220ud0d2	0.5|c9a c3b c8a c3a a11b a13a a10a a7b|20000u2udu2dud2	-0.5> = -sqrt(3)/36 (27)
<uuu000u2uudu22u	-2.5|c3b c8a c10b c2b a1a a10a a11a a4b|200u00udud2d22u	-0.5> = 0 (18)
<002ud2u2u02u0uu	-0.5|c7b c4b c5a c3a a1a a12a a5b a10b|u0u0d202du220ud	-0.5> = -sqrt(10)/120 (18)
<02u20uuuu0u22u0	3.5|c4a c12a c11a c9a a8b a1b a10b a15b|u2du0du20u0d2ud	-0.5> = -1/12 (36)
<02u0u2d2u0u2du0	-1.5|c13a c8a c2b c6b a13a a5b a4a a10a|0uud2uuddud2ud0	-0.5> = sqrt(6)/432 (270)
<200uuduuuu0d2u2	-1.5|c13a c7b c8a c12b a6a a12a a2b a8a|2u0uu20dud0udd2	-0.5> = sqrt(2)/540 (116)
<u2u220u20d0uu0u	2.5|c1a c8a c10b c12a a13b a10b a1b a6b|u2u22udd0u0020d	-0.5> = 1/6 (30)
<0002u22uud0d2du	0.5|c13b c7a c15a c12a a15b a1a a5a a12b|u00222uddu0duud	-0.5> = -1/36 (36)
<20020u020d22u02	0.5|c4a c13a c1b c6a a13a a10a a14b a2b|uu0u00020222dd2	-0.5> = 1/6 (10)
<uud222002ud0u0d	0.5|c10a c3a c2b c4b a4b a7b a13a a12b|u00222d020uu20d	-0.5> = -sqrt(2)/18 (6)
<u0d022uu020udu2	1.5|c8a c12a c1b c10a a11b a14b a9a a1b|u0u022u0ddd0u22	-0.5> = -sqrt(6)/24 (20)
<2uu2ddu00u2002u	1.5|c4a c2a c14a c1b a2b a10b a4a a12b|udu2udu0022d0ud	-0.5> = -1/12 (54)
<2000uuu202u2uuu	-2.5|c12a c5b c1b c13a a9a a15a a11a a2a|uu000dd2u22d0u2	-0.5> = -sqrt(42)/42 (12)
<uuu0u022220200u	1.5|c5a c1a c10b c10a a1b a13b a6b a14a|udu00d222002udu	-0.5> = -sqrt(10)/20 (8)
<2u2u2u0u0u0uu02	-1.5|c6b c10a c13a c2b a9a a10a a7a a10b|202u20udd20u002	-0.5> = sqrt(7)/42 (6)
<2u00u2022du0uuu	-0.5|c9a c10a c6b c6a a10b a9a a12a a5a|2u0020022uudddu	-0.5> = -sqrt(15)/180 (20)
<u0u2u2dudd0u02d	-0.5|c7b c14a c6b c4a a11b a1a a2a a15b|2uuddu0ududd0u2	-0.5> = -5*sqrt(6)/648 (108)
<020022u20u0022u	-1.5|c7b c14a c5a c15a a15a a3a a4a a10a|02uud20202002ud	-0.5> = 0 (9)
<uu00u2202u02u02	-0.5|c6a c13b c2b c1a a3b a10b a4a a14a|00uudu2022020d2	-0.5> = sqrt(10)/30 (9)
<u0u2uu2u0220du0	-1.5|c13b c7b c4b c11a a9b a11a a13a a13b|u0uduuudd2202d0	-0.5> = sqrt(10)/300 (105)
<20u222ud0u00d02	-0.5|c10b c5b c15a c7b a7b a3a a8b a12b|2022u2d2000ud0u	-0.5> = -1/3 (4)
<2u0u0uu2uu220u0	2.5|c1a c6a c8a c2a a4b a9b a6a a7b|u0020u2u2d220d0	-0.5> = sqrt(14)/21 (10)
<uu22u20000d220u	0.5|c12a c11a c1b c4b a5b a4b a14b a2a|02222200000u2ud	-0.5> = -sqrt(6)/9 (3)
<0202uu220udu002	-1.5|c8b c10a c4b c15a a14a a13a a5a a9b|020u2d2ud0uudud	-0.5> = sqrt(3)/36 (36)
<220u22u000d2uu0	-1.5|c14b c2b c2a c1b a4a a10b a2b a11a|uu0222u00d22d00	-0.5> = -sqrt(3)/18 (10)
<22000u02uu2uu20	-2.5|c13b c10b c2a c9b a7a a10b a2a a12a|22000ud20u22020	-0.5> = -sqrt(2)/2 (2)
<02002220202u002	0.5|c6a c15a c7a c11b a12b a3a a7a a4b|02uu2d2020u200d	-0.5> = 1/6 (9)
<u02d0222220000u	-0.5|c9b c1a c9a c3b a9a a1b a13a a11b|u0uu0222d2d0d0u	-0.5> = sqrt(2)/12 (20)
<u20uu2u20u2u0u0	0.5|c6b c6a c7a c1a a6a a1b a13b a12a|u20uud020d22du0	-0.5> = sqrt(35)/210 (20)
<002ud22uu20u200	-1.5|c4a c6b c5b c7b a11a a4b a14b a2a|0u2u0uddd2ud2u0	-0.5> = -1/12 (40)
<u00u0022d022u2d	0.5|c12a c11b c11a c4b a3a a2b a10b a13b|udu00022du0u22d	-0.5> = -sqrt(6)/36 (12)
<0u0d022uuuu022u	-2.5|c8b c11b c2b c10a a9b a15a a12a a1a|u00u0220200d222	-0.5> = 0 (3)
<0uu2du0d020u2u2	0.5|c6a c5b c13a c2b a7b a8b a2b a5a|0uu2u0d2020udd2	-0.5> = 0 (34)
<22202u000u0d022	-0.5|c3a c2a c1a c14a a9a a11a a2a a7a|u2u02du0dudu0d2	-0.5> = sqrt(6)/108 (81)
<0220u0u2202uu0u	-0.5|c13b c3a c7a c5b a15b a4b a10a a6a|02uu0u022d2d002	-0.5> = -sqrt(5)/30 (10)
<022000220222u00	-0.5|c2a c8a c11b c8b a5b a1a a13b a4a|uu2dd02002u2200	-0.5> = 0 (6)
<02uu00uu0222dud	-0.5|c13a c15b c8a c2a a15a a14a a9b a9a|0uuu00d0222202d	-0.5> = -sqrt(6)/90 (10)
<u2u220dud20u00d	0.5|c1a c15b c8b c2a a6b a9b a14b a15a|0uu22du0220u0dd	-0.5> = sqrt(2)/54 (30)
<22020200uu02duu	1.5|c10a c13b c9a c1a a10a a10b a8b a3b|u2u2020u02020dd	-0.5> = sqrt(3)/3 (10)
<002uu2uu02202u0	0.5|c11a c13a c5a c3b a12a a15b a5b a8a|00uud2u202ddudu	-0.5> = -sqrt(10)/40 (36)
<002ud2u2udd02u0	-0.5|c3b c6b c11b c10a a12b a11b a2b a10a|0ududuu2uddd2u0	-0.5> = -sqrt(6)/36 (80)
<u00u202u2u20d20	-1.5|c4b c11a c7b c1a a2b a4a a15a a3a|0uuu20du2dd0d2u	-0.5> = 0 (68)
<uu20222002u0002	-0.5|c6a c3a c15b c11b a1a a2b a9a a11b|22u02u20d2d000u	-0.5> = 0 (6)
<22u2u0uu00u2ud0	-0.5|c5a c12b c7a c4b a5a a3b a8b a7a|222ud0u200udud0	-0.5> = 0 (18)
<02uu22udd020200	-0.5|c3a c11a c4b c11b a7a a10a a8b a12b|02002222ud0u200	-0.5> = 1/6 (2)
<u2d00uudu2duu20	0.5|c13b c6a c7b c12a a8b a13b a5a a6b|u2d0ud02u2d0u20	-0.5> = -sqrt(3)/12 (8)
<2u202u2u20u0d00	-1.5|c7b c2a c1a c13b a15a a8b a10a a13a|u0202du22ud0u0d	-0.5> = 0 (18)
<uu22002200u2d0u	1.5|c4b c1a c15a c4a a2b a10b a14b a15a|022000220uu2dud	-0.5> = 5*sqrt(3)/18 (9)
<022u2u202u0uu00	-1.5|c7b c13b c9b c4a a13b a4b a8a a14a|022u2uddud0uud0	-0.5> = -sqrt(5)/15 (36)
<uud0d20u2u2uud0	1.5|c1a c12a c8a c2a a5a a10b a8a a1b|u0u0220u2220dd0	-0.5> = sqrt(30)/60 (10)
<0u02u0uu2u2u0u2	1.5|c8b c4a c15a c9a a1a a3b a2b a5b|u2du20u0dd2u0ud	-0.5> = -sqrt(21)/126 (36)
<uuuuud20u00dd22	-0.5|c14b c12b c4b c5a a1b a2a a12b a4b|22ud0u20d00uud2	-0.5> = sqrt(10)/60 (12)
<u020udu0u02u22d	0.5|c14b c11a c11b c9a a14b a4b a8a a2b|ud2uuddu000u22d	-0.5> = -sqrt(10)/60 (36)
<0u2u00u2du22002	-0.5|c12a c3b c3a c2b a4b a14a a5a a1b|u002u0d2du2d0u2	-0.5> = 0 (12)
<u000uu22du02u2d	-1.5|c10a c15a c8a c8b a2a a15a a11a a13a|uu00ud20d0u222d	-0.5> = 0 (30)
<uu220d0u2u0du02	0.5|c2b c9a c13b c4a a10b a6a a14b a11b|u02u020dd2ud0u2	-0.5> = 1/72 (12)
<00220u2d00u2uu2	-1.5|c11b c7b c15b c3b a1b a8a a9b a2b|uuu20du2u002ddd	-0.5> = -sqrt(15)/90 (120)
<0002uu22u0ud202	-0.5|c11a c12a c15a c15b a9a a5a a14b a10a|00022u222u002d0	-0.5> = sqrt(10)/20 (3)
<00u2u0d2d2uu2d0	-0.5|c10b c12a c3a c13b a1a a6a a11b a9b|u002udd22u20du0	-0.5> = 0 (12)
<u022u2u02ud00du	-0.5|c1a c6b c11a c7b a1a a13a a15b a7b|u022dud02u00du2	-0.5> = -sqrt(10)/80 (8)
<u02u0u02dud2u02	0.5|c9b c15a c10b c4b a9b a14b a5b a10b|u020ud02uud2udd	-0.5> = -sqrt(3)/162 (102)
<u00002u220u2022	-1.5|c6b c9a c14b c7b a9a a3b a10b a2a|udu00u022ud20d2	-0.5> = 1/6 (20)
<uu0d2uuu0u2u2u0	1.5|c11b c6a c13a c10a a9b a12b a10b a15a|uu0d20uudud2dud	-0.5> = sqrt(21)/63 (306)
<u22200uuu2002d0	-0.5|c13a c2a c4a c9b a15b a6a a12a a2a|u22u0ddu020dudu	-0.5> = sqrt(5)/40 (24)
<u0du0d00u22u2d2	0.5|c13a c11a c11b c14b a3b a4a a7b a11b|u0220du0d2uud02	-0.5> = 1/12 (12)
<0u2222020000u2u	-1.5|c2a c6b c15b c4b a15a a2a a10b a4b|0u222d020u00u2d	-0.5> = 0 (6)
<2u2200u0d2d200u	-0.5|c11a c9b c7a c3b a9a a11b a5b a6a|2uu2ud00d2d200u	-0.5> = -sqrt(3)/36 (20)
<02uu02u0d200d22	-0.5|c6b c4b c2a c7a a4b a9b a4a a1a|uud20u002200d22	-0.5> = -sqrt(2)/36 (9)
<u0uu0u2u02u220d	0.5|c8b c7a c10b c12a a9b a2b a5b a7a|uuuuud20dddu20d	-0.5> = -sqrt(210)/1260 (378)
<222u00u2ud0uu0u	-0.5|c4b c2b c8a c12b a14b a4b a11a a6b|2u2u0uuuddd0dud	-0.5> = 7*sqrt(15)/600 (378)
<u02d2u20d2ud0u0	0.5|c5a c5b c3a c9b a2a a6b a13b a12b|uudu022002u2dd0	-0.5> = sqrt(6)/72 (30)
<u0u000022u22uu2	-1.5|c12b c3b c1b c14b a12b a6b a13a a10b|00000u022222202	-0.5> = sqrt(5)/5 (1)
<u2duudduduuuu0u	-2.5|c7b c5b c8a c11a a8a a11a a9a a14a|u2du0u0u2udddud	-0.5> = 0 (210)
<0u0222d2u000uu2	-0.5|c8b c8a c13a c14b a1a a13a a2b a10b|u20222d0uu00d02	-0.5> = -sqrt(2)/6 (6)
<20u02u20u202002	-0.5|c15b c7b c1a c1b a13a a15b a9b a1b|u0d02ud02202u02	-0.5> = 0 (4)
<u2u0uudud20u02u	-0.5|c9a c12b c15a c2a a9a a5a a3a a15b|uu202uddd20002u	-0.5> = -3*sqrt(10)/200 (20)
<20uuu002dd022uu	-1.5|c8b c15a c14b c12b a15b a15a a5a a8b|20uu2002du0d202	-0.5> = 0 (9)
<202ud20u00u2u20	-0.5|c14b c8a c11b c5a a14b a8a a15b a2a|2u2d020u0002u2d	-0.5> = -sqrt(2)/12 (6)
<22u0u22200002u0	-1.5|c6a c8b c6b c7a a4b a14a a3a a11a|222uu0dd00u0220	-0.5> = 0 (6)
<0uu20u20220u02u	-2.5|c10a c2b c3b c9b a10a a5b a13a a11a|0002ud20u2dud2u	-0.5> = 0 (8)
<uu0020u2d220uuu	-0.5|c2a c11b c13a c14b a14b a2a a6a a13b|uu002dd2u2u0ddu	-0.5> = sqrt(30)/180 (36)
<uuu20020d02202u	-1.5|c11a c9b c15a c14b a1b a9a a5a a6a|2uu2ud20d0d20u0	-0.5> = 0 (20)
<0u00d02uu22ddu2	-0.5|c2b c14a c12b c7a a6a a13a a9b a4b|000uudud2220202	-0.5> = 0 (9)
<0udu2u202d20002	0.5|c11a c5a c4a c10b a12b a12a a10a a3b|0u20ud202ud2002	-0.5> = -sqrt(3)/9 (9)
<u0uu0d220022u02	-1.5|c13b c7a c1a c3b a2a a1b a7a a10a|uu0d0u220d22002	-0.5> = -sqrt(3)/18 (9)
<00u0u022uu2u022	0.5|c7b c12a c11b c3a a1b a4a a7b a10b|u00du022u2d0022	-0.5> = -sqrt(30)/30 (6)
<u20du020u0u2du2	1.5|c15a c9a c12a c4b a13b a11b a4a a10b|u20ud0200u2u2dd	-0.5> = sqrt(2)/36 (30)
<u0uu0u2d02220dd	-0.5|c6b c1b c7a c3a a2b a9a a8a a1b|uu0u00u2d2220dd	-0.5> = -2/15 (35)
<02u0002uu2du2du	0.5|c7a c14a c15b c2b a15b a14a a12b a5b|0ud0u0duu2d22ud	-0.5> = 0 (36)
<02200uu2u202020	-1.5|c14b c7a c12b c8a a6a a4b a9a a5a|022uu20d220u0d0	-0.5> = 0 (9)
<u2u2ddu2uu00020	1.5|c14a c5b c8b c8a a13b a5b a8b a1b|22u2uduudu00dd0	-0.5> = sqrt(3)/27 (102)
<0u2uu2uu0220du0	-0.5|c13b c7b c5a c6b a12b a7b a13b a15a|0u2u0udu022dudd	-0.5> = -sqrt(6)/180 (116)
<udu0uu20uu2u02u	-3.5|c10b c5b c6b c14b a6a a12b a4a a1a|2udu0u20d0220ud	-0.5> = 0 (18)
<000uud22uuuuu2d	-2.5|c11b c10b c12a c9b a10a a1b a3a a13a|u0dudu220u0022d	-0.5> = 0 (12)
<0u2uu0220002u2d	-0.5|c14b c7b c3a c14a a7b a3a a6a a1b|uu2ddu220002u0d	-0.5> = 0 (18)
<u2220d0u0220du0	-0.5|c4a c3a c6a c2b a8a a12b a3a a5a|uu2ud002022ddu0	-0.5> = 1/12 (20)
<000uuduuu22u220	-2.5|c6a c8b c13b c11a a15a a8a a3a a5a|00uu20duu2udd2d	-0.5> = -sqrt(10)/60 (105)
<022uu2dud002200	0.5|c5b c7b c6a c8a a14b a8a a10b a4b|02220u0duu022d0	-0.5> = sqrt(3)/36 (6)
<0u0020222uu2dd0	-0.5|c7a c8b c2b c8a a1b a6a a2b a8a|ud002uud2uu2dd0	-0.5> = 0 (60)
<u002uuu022uuu20	-3.5|c5b c11b c4b c10a a15a a1a a3a a10a|20uu0dd0220ud2u	-0.5> = 0 (12)
<u222udu020du00d	-0.5|c5a c1a c4b c12b a1b a7a a12a a13b|u22u0d2020duu0d	-0.5> = sqrt(3)/108 (18)
<20u0u2u202uu002	-1.5|c15a c8b c10b c1b a7a a4a a4b a3b|u022u22d0dud00u	-0.5> = 0 (12)
<22022u02uu20000	0.5|c5a c4a c4b c11b a4b a13b a9a a15b|220uud022du0u0d	-0.5> = sqrt(6)/18 (18)
<uu02u20d02ud2u0	-1.5|c6b c12a c5b c4b a6b a12b a11a a1a|2u0d020u022d2u0	-0.5> = 3/8 (4)
<0u0u2d20d20u022	-0.5|c6b c10b c4a c5a a1b a13b a3a a12a|uud0u020dd02u22	-0.5> = sqrt(6)/12 (18)
<u2d2u00u0duuud2	0.5|c14a c15b c13a c12a a1a a6b a14b a14a|22u2du0u0dd002u	-0.5> = 0 (12)
<202uududuu00202	-1.5|c8a c6b c4b c1b a7b a11a a9a a1b|2020u0202ud0202	-0.5> = 0 (3)
<0u20u0u0uu2d22u	-2.5|c11b c12b c10b c2b a8a a1a a2b a12b|uu20d0uud0dd22u	-0.5> = sqrt(5)/180 (60)
<0u0udd2002u2uu2	-1.5|c11a c6b c15a c7b a13a a11a a5a a9b|0u0u20u0d2d22ud	-0.5> = 0 (30)
<020u20uu2uduu20	-2.5|c11b c2b c4a c13b a1b a13a a10a a3a|uuu020dd220du20	-0.5> = 0 (20)
<2udu22u0u0du0du	0.5|c7b c15a c2b c4a a2b a10b a7a a15b|2uu022d0uudu0dd	-0.5> = sqrt(6)/72 (102)
<uduu002d2u0u2uu	1.5|c10a c13b c8a c12a a1a a15b a5b a12b|2uudd020200uud2	-0.5> = -sqrt(30)/360 (18)
<uu2duuu2d202000	-0.5|c2a c1b c7a c9b a13a a14b a14a a15b|002udu020202d2u	-0.5> = -sqrt(10)/30 (4)
<uuuu0du202d20uu	-2.5|c11b c8a c3b c14b a13b a8a a7a a9a|uu0u0d22u202d0d	-0.5> = -sqrt(6)/24 (34)
<ud022uu2d2000uu	0.5|c2a c5a c8a c1b a2a a2b a13a a11b|0202uuudu2d0udd	-0.5> = -sqrt(2)/108 (116)
<ud0uu02uu022udd	-1.5|c14b c8b c7a c11a a9a a8b a6a a2a|u20uuudu20d2d0d	-0.5> = sqrt(6)/300 (125)
<u2000u00u022222	0.5|c1a c11a c6a c11b a6a a9a a10b a1b|u2000d002u02222	-0.5> = -sqrt(6)/6 (2)
<2u2u0udduu0du02	-1.5|c1a c12b c13b c3b a9a a11b a1a a12b|2uud0duu2ddu002	-0.5> = 0 (36)
<002u2u2d20u200u	-1.5|c4b c8b c12a c15b a2b a10a a13b a14a|0u202u202uuddd0	-0.5> = -sqrt(15)/90 (35)
<2uu002u20022u0d	-1.5|c15b c7b c6b c13b a7b a9b a15a a3b|2u200ud2d02200u	-0.5> = 0 (6)
<0002uu0duud222u	1.5|c11a c5a c12a c6a a15b a2a a9a a1b|ud02000u2d0u222	-0.5> = sqrt(2)/12 (4)
<u020u02du220udd	-0.5|c3b c15b c5b c8a a15b a6a a5b a2b|uuu0ud20d220ddu	-0.5> = sqrt(15)/135 (70)
<0u2000u2du2du2u	-0.5|c15a c3b c9a c10b a12b a6a a9b a10a|0ud00uu2du22d20	-0.5> = sqrt(6)/54 (18)
<uudd0u0ududud22	-0.5|c15b c12a c15a c8b a8a a11b a4a a7b|uud20uuddd20u20	-0.5> = -sqrt(3)/36 (60)
<0uuuu020202ud2d	0.5|c7a c4b c13a c12b a10b a4a a12b a1b|uuduu0d02u2d02d	-0.5> = -7*sqrt(2)/360 (102)
<u202uu0u0ud2dud	0.5|c4b c2b c12a c8a a1b a9b a8b a14a|2u0uuu0dudddd2u	-0.5> = 19*sqrt(10)/2000 (250)
<2200uu200uud202	-0.5|c2b c15b c11a c7a a5b a14a a3b a11a|2ud02uu00udd2du	-0.5> = 0 (40)
<02ud0202uudd0u2	0.5|c9a c4b c8b c6a a6a a4b a11b a5b|02uud20d0u2u0d2	-0.5> = -sqrt(3)/36 (18)
<uu00uu2u0222u0u	-0.5|c10b c8a c12b c6b a1b a2a a14b a15b|2200u0200u2dud2	-0.5> = sqrt(35)/210 (9)
<ududu200u20u220	-0.5|c14b c12a c9b c13a a5a a3b a9b a12a|ud2u2200u20ddu0	-0.5> = 0 (12)
<u2u222000202u00	-0.5|c1b c10a c5b c4a a14a a9b a1b a1a|22uuu200dd02du0	-0.5> = 0 (20)
<u2u0u020du2uu02	0.5|c7b c7a c2a c5a a7b a6a a14b a10a|udu00ud0u22dud2	-0.5> = -sqrt(10)/180 (54)
<udu2uudd0u0u202	1.5|c7b c4a c10b c13a a12b a3b a5b a7b|ud2u2udu0002d02	-0.5> = 0 (18)
<u2uu0ud02u2u200	0.5|c2a c6b c11b c3a a15b a4a a6b a12b|ud020ud02ud220u	-0.5> = -1/20 (8)
<0200u022u02u022	-1.5|c7a c9b c5b c2a a9b a3a a4a a9a|0uud00d2202u022	-0.5> = sqrt(3)/6 (6)
<020222uu0uu0dud	-1.5|c4b c13b c11a c6b a15a a10a a4b a13b|02022uud0200du2	-0.5> = -sqrt(3)/60 (6)
<u00uu22du022002	1.5|c4a c11a c1a c9a a11a a8b a10a a2b|0u00u2220d22002	-0.5> = -sqrt(2)/6 (3)
<0u0d22u02duuu20	0.5|c10a c6a c13b c14a a15b a11b a13a a3a|0udu2du0202udud	-0.5> = sqrt(3)/72 (36)
<22ud2u0ud0u0u02	-0.5|c5a c8b c15a c3b a11b a7a a8b a14a|220uuudud020ddu	-0.5> = 5*sqrt(3)/216 (68)
<u20u02du2uuu200	2.5|c11a c8a c9a c12a a5a a3b a15b a10b|u2uud2d0d20020u	-0.5> = -sqrt(6)/9 (20)
<2u22u0d020u0udd	-0.5|c4b c9b c7a c3b a13a a9b a7b a8b|2uudu0dd20u02ud	-0.5> = -1/54 (54)
<uu022u02du20dd0	0.5|c4b c11a c14a c10a a7b a15a a13a a2b|u20u2ud2u0d020d	-0.5> = 1/36 (34)
<uuuu200u2200uu2	-3.5|c10b c15b c9b c1a a1a a3a a13a a11a|uu2d200udud02du	-0.5> = 0 (54)
<u22020duu2ud0u0	-0.5|c12b c1b c10a c5a a4b a12b a9a a4a|0222u0ud2uud0d0	-0.5> = -sqrt(6)/108 (30)
<02u0uu2u02d0220	-1.5|c2b c13a c3b c14b a3b a3a a12a a8b|0u20ud2202dudu0	-0.5> = 0 (12)
<2u0duuuduudd0u2	1.5|c15a c6a c1b c2a a9b a4a a5b a3b|u0u220du2duu0dd	-0.5> = sqrt(5)/45 (90)
<0u2002u2002202u	-0.5|c6b c2a c12a c3a a4a a5b a12a a9a|00ududu2d02202u	-0.5> = -sqrt(6)/12 (8)
<uu20u20d0u2uu20	-2.5|c1b c11b c14a c14b a7a a12a a9a a11b|0u20u2dudd22u00	-0.5> = -sqrt(6)/18 (18)
<u2ud200u2d20uu0	0.5|c4b c1a c14a c9b a7b a1b a15a a15b|u2u020duud20d02	-0.5> = 1/27 (30)
<22000u2u20u02ud	-0.5|c13b c14a c9a c13a a10a a5a a13b a3a|22u0ud2uuud0d0d	-0.5> = 2/45 (105)
<uu2u0ud2020d02u	-1.5|c1b c10a c4b c2b a2b a7a a11a a6b|0u2002220duu02d	-0.5> = 0 (6)
<u0u00222dud20uu	-0.5|c7a c12b c3b c14a a3b a15a a11a a2b|uuu002d2ud2d002	-0.5> = sqrt(2)/54 (34)
<0uud22002u02u02	-1.5|c12a c12b c9b c5b a14a a14b a11a a8b|0uudu20dduu0d22	-0.5> = sqrt(2)/12 (54)
<2u0u220d20uu0du	1.5|c1a c12a c2b c11a a13a a10b a3b a11b|u0ud220d2uu0udd	-0.5> = -sqrt(3)/36 (60)
<200002u2u220u02	1.5|c10a c1b c9a c15a a5b a9b a12b a4a|u00ud2u2dd2uu0d	-0.5> = -sqrt(3)/9 (54)
<2uud20u02u0u0d2	1.5|c15a c10a c14a c5b a8b a2b a4b a10a|22u2u0ud2d0u00d	-0.5> = sqrt(10)/180 (30)
<u20duu2000202u2	-1.5|c13b c15b c11a c1a a6a a11a a10a a15b|020uu2200u20dd2	-0.5> = 1/6 (10)
<u0022022d00220u	-0.5|c4b c4a c13b c9a a9b a2a a4b a9a|ud0u20222002u0d	-0.5> = sqrt(6)/12 (6)
<u20du002002ud22	0.5|c12b c13a c2a c8b a7b a3a a9b a10b|uuudd0uddu20022	-0.5> = -sqrt(2)/36 (60)
<u0u0u222ud002du	-0.5|c10b c8a c7a c9a a9a a11a a4b a12a|u0uuu2ddd0ud2du	-0.5> = -sqrt(6)/120 (210)
<uuu2d000duuu22u	-2.5|c9b c2a c3b c12b a12b a12a a7a a8a|u002u0du0du222d	-0.5> = 0 (27)
<uduud2d0u20u20u	0.5|c2b c10a c6b c1a a15b a2b a8b a7a|0uudud2duu0d202	-0.5> = sqrt(6)/432 (54)
<2u0u02d2uduuu0u	0.5|c6b c1a c8a c2a a7a a5a a14b a9b|u00duu2d2uuddud	-0.5> = sqrt(10)/270 (180)
<uu2022uu02d2000	-1.5|c8a c5b c5a c10b a1a a5a a11a a15b|2u20u2d00u2200d	-0.5> = sqrt(5)/60 (9)
<uuud22u22u000d0	-1.5|c8b c7b c14a c1a a14a a1b a12a a2a|u2du220u2d0d0u0	-0.5> = 0 (12)
<2002u2du2002uu0	-1.5|c1b c9a c8a c12b a10a a13a a12b a14a|u002d2u0du02220	-0.5> = 0 (4)
<uud0u02u2d220u0	-0.5|c14a c3b c7a c2a a14a a2a a3b a8a|uud0u0u22d220d0	-0.5> = 7*sqrt(2)/108 (30)
<2u0u2d2020du200	-0.5|c6a c12b c9b c1a a3b a2b a8a a6a|u2ud2u2du0d0200	-0.5> = 0 (27)
<22uuuuddddu00du	0.5|c3b c4b c7a c9a a9b a15b a10a a11b|2200uu0dd2200u2	-0.5> = -sqrt(30)/72 (6)
<uud2ud0du202uu0	-1.5|c4b c9b c10a c2a a11b a14a a9a a15a|u0dudu0dudu2d2u	-0.5> = 0 (32)
<220uuduuud0d02d	0.5|c4a c12a c7b c9b a13a a4b a10b a9b|220udu0ud200d2u	-0.5> = -sqrt(10)/180 (12)
<202u2u2uu0udu00	-2.5|c11b c3a c6b c1b a6a a2b a10a a14a|uuuu2d2dud0dud0	-0.5> = 23*sqrt(6)/540 (360)
<u0uuu0u22d200u2	0.5|c4b c11a c8b c11b a5b a2b a7b a1b|2uu0202d2u000d2	-0.5> = sqrt(3)/15 (9)
<0002u2u0uuu2u2u	1.5|c14b c13a c7a c15b a7b a8b a9b a3b|00u2d2uu2dd20u0	-0.5> = 0 (12)
<02200u2d0uu022u	0.5|c10a c2b c3a c7a a8a a12a a10b a2b|02u00du20udd22u	-0.5> = -1/6 (12)
<2udud2u020u200d	-0.5|c2a c5b c9a c1b a14a a4b a10b a5a|u0u2d2u0udd20du	-0.5> = 0 (60)
<2u002202uuu00u2	-2.5|c14b c11b c2b c15b a14a a11a a13b a3b|20u02202duu0ddu	-0.5> = 0 (12)
<0200uu2uu202d20	-1.5|c12a c5b c10a c2b a9a a6a a3a a2b|02u0022d2u0ud20	-0.5> = 2*sqrt(15)/15 (6)
<u0ud0uuuu20d2u2	2.5|c3a c7a c15a c15b a5b a14b a8b a9b|u00uud02220d220	-0.5> = -7*sqrt(10)/180 (10)
<udu0200uud22d02	-0.5|c5a c3b c13b c10b a7b a4b a9b a10a|ud0ud0ud2u22002	-0.5> = 0 (8)
<2uud02u2d2u00u0	-0.5|c4a c10b c11a c6a a3a a15a a13a a15b|2u200ud2ud00du2	-0.5> = -sqrt(6)/36 (18)
<202u0u022d20020	-0.5|c8b c9b c1a c14b a14b a15b a2a a7b|uu2u0ududd2002d	-0.5> = -7*sqrt(3)/180 (125)
<uu20u0022uu2ud0	-2.5|c3a c2b c12a c5b a11a a7a a4a a3a|u02u00d22u2dud0	-0.5> = -5*sqrt(7)/84 (27)
<uud02d022ududu0	-0.5|c5a c9a c12a c2a a7a a9a a4a a1a|20uuudu22ud0dd0	-0.5> = 0 (120)
<200u2200022uu02	0.5|c13b c6a c4b c12a a14b a2b a9b a8a|2u002d0ud2200u2	-0.5> = 0 (4)
<2u00222u00u0uu2	-2.5|c1b c2a c13b c6a a2a a10a a9a a4a|uu0u2d2ddud00u2	-0.5> = 0 (40)
<u00ud202d2uuudu	-0.5|c6a c12b c4a c10a a7a a12b a2a a3a|udu0udu2uddudud	-0.5> = 7*sqrt(2)/432 (540)
<22022002200200u	0.5|c1b c4b c1a c12a a3b a12a a4b a1b|u2u22002200200d	-0.5> = -sqrt(6)/3 (3)
<200uu2u20d2d002	-0.5|c11a c10a c6b c5b a2b a5b a7a a13a|2u0uud2200ddu02	-0.5> = 0 (20)
<uu0u022u222000d	1.5|c9a c11a c2b c6a a14b a5b a6a a2b|uu0du22du2u00dd	-0.5> = sqrt(10)/360 (90)
<2002u22duuuu0d0	-1.5|c10a c6b c6a c1a a9a a2a a15a a12a|ud02u02d20u20ud	-0.5> = sqrt(15)/30 (12)
<uu002udd0u20u22	0.5|c11b c10a c7b c15a a7b a3b a13b a2a|u2d02uuu00d022d	-0.5> = 0 (20)
<002u2020du02u2u	-0.5|c12a c13b c7b c3b a1b a15b a2b a8a|uudu20ddud0u022	-0.5> = -sqrt(6)/18 (36)
<u0uu0u0uu2u2022	-2.5|c14a c4a c15b c10b a7a a5a a3a a9a|u020uddu2ud20du	-0.5> = 0 (36)
<2u2u2220u0d0u00	0.5|c1b c4a c11a c3a a8a a12a a15b a11b|udu0222uu0dud0d	-0.5> = 0 (68)
<200u222d0u02020	0.5|c5b c4a c14a c10a a5b a2a a13a a11b|2u00222u00u2dd0	-0.5> = -1/6 (10)
<20022uuuu20200d	1.5|c1b c4a c5a c8b a3b a1b a13b a7b|20uuud20d202d0u	-0.5> = 0 (20)
<20u0uu002du2202	-1.5|c13b c5b c9a c15b a7b a7a a9a a11b|20u00u202d22d0u	-0.5> = 0 (6)
<u2uu0uuu20022u0	-3.5|c3b c14a c6b c4b a11a a10a a1a a15a|220000uu2dd220u	-0.5> = 0 (6)
<u0uuu2u0ud22002	-1.5|c6b c15b c9a c4b a7a a5a a9b a6b|u0u02220du2200d	-0.5> = -2*sqrt(210)/315 (9)
<2200uuuu20duudu	1.5|c12a c8b c2a c13a a10b a14b a12a a8b|2u00uuud2ddd02u	-0.5> = 7*sqrt(6)/1200 (70)
<0udu2200022u20u	-0.5|c6b c11b c5b c10b a2b a6b a7b a9b|02uud2d0uudd20u	-0.5> = sqrt(6)/72 (36)
<u220000u20220d2	-0.5|c9b c15a c14b c12a a1a a7b a6b a12a|22200udud02200u	-0.5> = 0 (4)
<220u0du2u00u202	-0.5|c15b c1b c1a c6a a12b a1b a9a a5a|u20ud0u2200220d	-0.5> = sqrt(6)/9 (9)
<uu220220200u0uu	-0.5|c9a c3b c6a c15b a10a a5b a13a a14b|uuu2du20du0dd20	-0.5> = sqrt(5)/90 (116)
<u0d2uu220du00u2	-1.5|c8a c1a c10b c7b a13a a6a a10a a2b|0uu2u2dd0ud0du2	-0.5> = sqrt(2)/72 (60)
<02u20002uuuuu2u	0.5|c11b c4a c15b c9a a9b a6b a15a a11b|02uu0d02udduu2d	-0.5> = 0 (54)
<2u222u00duu00du	1.5|c5b c11a c5a c1a a7a a7b a6b a14b|uu220220du0002d	-0.5> = -sqrt(2)/9 (9)
<2u002u22002u0uu	-2.5|c2a c6b c7b c11b a2b a4a a3a a10a|2uuu20u20ddd0du	-0.5> = 0 (70)
<2u0022u00dduu2u	-0.5|c2b c6a c13b c10b a10b a13b a8a a4b|200u2uud0dudu2d	-0.5> = sqrt(2)/72 (90)
<u020u22uuu0uu20	0.5|c5a c3b c6a c7b a8b a2b a15a a12b|uud00du2du02u2d	-0.5> = sqrt(35)/210 (36)
<u2u022d02002200	0.5|c5a c6b c1b c2a a8a a14b a10b a8b|0uu0udd22d022u0	-0.5> = sqrt(6)/36 (20)
<2uu0udu2d020uuu	0.5|c6a c8b c9a c1a a9a a3b a13a a4b|uu2uu0dud0202dd	-0.5> = -sqrt(5)/200 (125)
<u0uud02u02uuu2d	-2.5|c7b c8b c13b c3a a13b a1a a6a a9a|200uduu0d2udd2u	-0.5> = 0 (36)
<02u2002u22du00u	-1.5|c2a c4a c15b c9b a15a a6a a14a a14b|0uud0u2du2du02d	-0.5> = sqrt(6)/108 (81)
<20u20u2u02u200u	-0.5|c12a c3b c10b c11a a14a a9a a13b a5b|2002uu2ddu0duud	-0.5> = -sqrt(10)/120 (36)
<0uudu02uu02d2uu	-2.5|c11b c5b c11a c3b a5a a2a a10a a12b|020uu02udd022du	-0.5> = -sqrt(30)/45 (20)
<uu0du2002u20ud2	-0.5|c11b c14b c9a c9b a1a a8b a3b a7b|2uduu2ud0dd0u02	-0.5> = -sqrt(5)/180 (40)
<2uuu00uu022u20u	-1.5|c7b c11b c12a c1b a15a a5b a14b a2a|u2udd00u02d02u2	-0.5> = -sqrt(14)/84 (12)
<u0u0u20ud22u0u2	-0.5|c3a c10b c5b c9b a13b a9a a7b a12b|u00002udud22ud2	-0.5> = sqrt(3)/180 (27)
<uuu0d2022uu0udd	-0.5|c11a c13a c9b c5a a7b a2a a4a a12a|u2ud02u2du0d0du	-0.5> = sqrt(2)/18 (54)
<22uu0d2000u2uud	-0.5|c12b c7b c6b c13a a9b a5b a13a a3b|222ud0u0d0uuudd	-0.5> = -sqrt(5)/90 (40)
<uduu2u2u002u200	2.5|c1a c13a c11a c8a a6b a14a a4b a12b|0ud2222000u2ud0	-0.5> = sqrt(6)/6 (6)
<02uu220u20uu002	-0.5|c8a c9a c12b c15a a3a a9a a10a a12b|022u22002dud00u	-0.5> = -sqrt(10)/20 (4)
<2uu20u2000d022d	0.5|c4b c7a c2a c14a a8b a3a a15a a4b|20220udu00d02u2	-0.5> = sqrt(2)/12 (4)
<uu0d2d22uuuuu00	-2.5|c10b c11b c7b c9b a10b a13a a15a a2b|u20u2dd20u0u20d	-0.5> = sqrt(6)/12 (18)
<2ud0002u2000222	-0.5|c1b c14b c8b c1a a8b a11b a5b a4a|0uuud02u20d02d2	-0.5> = 0 (34)
<2u2d20u0200u02u	-0.5|c15a c9b c2b c7b a2b a4b a11b a10a|2u222000uddu020	-0.5> = sqrt(2)/12 (6)
<uuduud02d2002ud	0.5|c13b c4a c9a c8b a1a a8b a7b a5b|2ud02uu20200ddu	-0.5> = -sqrt(3)/18 (12)
<0u22u2000d20220	-0.5|c14b c2b c11b c11a a2b a15b a8b a7a|0u22d2ud0u002ud	-0.5> = 1/12 (12)
<uu002uu0duu2ud2	-2.5|c14b c2b c5b c15b a6b a14a a11b a4a|u00ud2u0du22dud	-0.5> = 0 (81)
<u2u2ud2020200u0	-1.5|c11a c7b c7a c6a a3a a7a a1a a11a|2222u0u020200d0	-0.5> = sqrt(2)/4 (3)
<ud0u0uu222ud200	0.5|c13b c7a c10b c1a a14b a15a a5b a15b|0u0dud022uudud2	-0.5> = sqrt(30)/240 (36)
<0002uu20ud222d0	-0.5|c14a c12b c9a c10b a14a a8a a6b a12b|0002u22u00222d0	-0.5> = 0 (3)
<u20uduu22ud00uu	-1.5|c4b c7b c9a c15b a15b a12b a9a a12a|u200du022ud20ud	-0.5> = sqrt(3)/6 (18)
<0u2u00u2udd0u22	1.5|c11a c4a c10a c8b a12b a1b a9a a10b|uu2000du2d0ud22	-0.5> = sqrt(10)/180 (27)
<uuud2d20uu0dd02	-0.5|c13a c2b c4a c10b a9b a6a a4a a8b|u0uu222d200d002	-0.5> = -sqrt(2)/54 (10)
<u20duu0u202u0d2	0.5|c2b c4a c15b c11a a10b a5b a4a a1b|2u0d2u0u2dud0du	-0.5> = 0 (36)
<u02u0u20202u0u2	-1.5|c9a c1b c6b c11a a1a a1b a2a a6a|2u2u0d20u0du0d2	-0.5> = sqrt(30)/180 (27)
<0u2uu2u022uu0d0	-1.5|c2b c11a c10b c14b a1a a13a a8b a15b|u02uu2du2d0dd0u	-0.5> = sqrt(70)/1260 (68)
<0uu200dud2022du	-0.5|c8a c9a c13b c3b a1a a15b a7a a1b|2u0200200202du2	-0.5> = 0 (2)
<2200uu0002ud2u2	1.5|c10a c14a c15b c12b a9b a14b a11b a12b|2200uu00dd2u2ud	-0.5> = sqrt(6)/6 (18)
<2u0u0uduuu2udud	-1.5|c1a c10b c6b c13b a8b a6b a9a a14a|uu0u0ud2202d02d	-0.5> = -43*sqrt(6)/1890 (35)
<2uu0udu020u2u02	-1.5|c9a c3b c6b c9b a3b a5b a4a a10a|2uud20u00ud2d02	-0.5> = 0 (30)
<u2u202uuu0d0udd	-0.5|c8a c4b c3a c14b a10b a11b a3a a15a|u2uu02d0dd20u02	-0.5> = sqrt(15)/450 (20)
<uud0d20220u0d2u	0.5|c13a c2a c9a c6a a4b a6a a7a a2a|uuddu2u2u0d002d	-0.5> = -5/72 (60)
<020u0u20022uud2	-1.5|c10b c4a c2a c15b a4a a8a a1b a2a|u20u0d2u0d2uudd	-0.5> = -sqrt(10)/360 (90)
<22ud202uu00ddu0	-0.5|c8b c5b c5a c2a a5b a3b a2a a8a|222uu02dd00uud0	-0.5> = sqrt(3)/18 (18)
<2u20u0uu02u0202	-1.5|c5a c2b c7b c10b a4a a6a a14b a4b|20220u0d0uu02d2	-0.5> = -sqrt(15)/30 (6)
<0u02d22u2u20d00	0.5|c9a c5a c8a c4b a9a a10b a5b a1a|ud0ud2202220u00	-0.5> = sqrt(3)/6 (4)
<20uud2uuud02ud0	0.5|c6a c10b c12a c3a a12a a9b a3a a10b|20uduudd2u02du0	-0.5> = -sqrt(6)/40 (24)
<2u00u20u0u2202u	-1.5|c14b c5b c1b c6a a5b a13b a4a a8a|uu0uud020d22dud	-0.5> = sqrt(3)/180 (105)
<u2d0udu22u0uuu0	0.5|c14a c2a c1a c5b a13b a15b a12a a5a|0uu0dud22u0220d	-0.5> = 0 (27)
<022u220u0u0d2d0	0.5|c4b c13a c3a c12a a11a a9b a1a a11b|u2d0220uud20ud0	-0.5> = 1/12 (18)
<000uu2d2u2d0220	-0.5|c11b c14a c13a c13b a1b a12a a13a a3b|u0udu2u2u20ddd0	-0.5> = sqrt(15)/90 (105)
<u2u22d2000002uu	-1.5|c13a c6b c7a c1b a14a a13a a11b a12a|02u220d000ud22u	-0.5> = sqrt(6)/12 (4)
<0222u2u0u002uu0	-1.5|c6b c12b c7b c9b a8a a10b a9b a1b|u222uu0ddu0ddu0	-0.5> = -sqrt(30)/180 (60)
<udu002u0u2u20u2	-1.5|c15b c10a c7b c12a a7b a12a a13a a4a|uduu02u0ddu2dud	-0.5> = 0 (180)
<0uuu2duu2u02dd0	-1.5|c9a c7b c6b c12a a1a a15a a8b a11a|uuuu2002dduddud	-0.5> = -sqrt(10)/300 (360)
<2002u2uu0du2uu0	1.5|c8b c11a c7a c6b a2b a7b a10b a8b|2u02uudd0202du0	-0.5> = sqrt(15)/180 (20)
<u2u0uu20002d2ud	-1.5|c13a c11b c5b c7b a6b a12b a10a a1a|22u002d00ud2uud	-0.5> = 0 (12)
<u22du0uu02uuu0u	-2.5|c10b c4b c5a c15a a15a a4a a12a a7a|u22u002d0ud2d0u	-0.5> = 0 (18)
<220u0d2uudu0udd	0.5|c8b c1b c7b c10a a8b a6b a14b a10b|u20d02ududu0u2d	-0.5> = -sqrt(2)/36 (24)
<0u220002d2uuuud	0.5|c3a c12b c13a c15a a12b a11b a13a a12a|0ud20002u222ud0	-0.5> = sqrt(10)/60 (6)
<u02uu20uu200u2d	-1.5|c3b c10b c1b c8b a9b a1b a11b a12a|u0uuu2002uddd2d	-0.5> = sqrt(70)/300 (126)
<u2u2u002u00202d	-1.5|c15a c9b c8b c3a a13a a1a a15b a6a|2202ud0u0002d2u	-0.5> = 0 (4)
<ud220000220ud2u	0.5|c3a c15a c10a c14b a8a a11b a12b a7a|udu200uu2ud2dd0	-0.5> = -sqrt(5)/30 (70)
<uu022dd22uu00d0	0.5|c10a c2b c14a c8b a13b a6b a14a a7b|u002222u20d0ud0	-0.5> = -sqrt(2)/18 (9)
<0udu0202u20d202	-0.5|c13a c15b c2b c10b a9b a11b a5b a7a|00uuu2u22ddud0d	-0.5> = sqrt(10)/180 (120)
<0uu02ddu22u02u0	1.5|c13b c11a c6b c8a a8b a6b a4b a12b|0uuu2udd220udd0	-0.5> = sqrt(10)/24 (120)
<00u022u2uuu2200	-1.5|c7b c3b c8b c10b a10b a8b a15b a14a|00002202uud22ud	-0.5> = sqrt(5)/30 (9)
<u0ud0222u2u00du	-1.5|c10b c3b c7b c7a a2b a4a a14a a1b|2u020202udd002u	-0.5> = sqrt(6)/72 (6)
<0ud0u0uu0220222	-0.5|c10a c11b c10b c7a a5a a9b a12b a6a|0ud02u0ud0du222	-0.5> = 1/6 (12)
<udud2u220uu0020	-1.5|c10a c14a c11b c1b a13a a15a a6b a10a|0udu22220d00uud	-0.5> = 0 (12)
<uu202u20uu0uddu	-2.5|c5b c6b c13b c14b a8a a14a a2b a1b|2220u02udd0u0du	-0.5> = sqrt(210)/630 (12)
<u00222uu0u22u00	-1.5|c12a c6b c11b c7b a8a a15b a2a a3b|uud22u020dduu0d	-0.5> = sqrt(15)/180 (54)
<u02u002uuu2du20	2.5|c8b c9a c10a c7a a6b a15b a10b a1b|202u0ud00d2ud2u	-0.5> = 0 (12)
<222020uuu0d0udu	1.5|c9a c3a c1b c15a a15a a12b a10b a4b|u2uu20uu0dudddd	-0.5> = 11*sqrt(10)/1800 (461)
<u02d2uu02u20uu0	1.5|c5b c10a c6a c13a a4a a8b a13b a14b|u022u0dd2020u20	-0.5> = -sqrt(30)/30 (6)
<02u020u2uuuu2d0	-0.5|c12b c10b c14b c7b a7b a12b a4b a15b|02ud20u2u0dd20u	-0.5> = sqrt(70)/280 (12)
<u20u20uuu22ud00	1.5|c8b c12a c7a c10a a1a a12b a6b a13b|220u2u00dd2u200	-0.5> = -sqrt(70)/210 (6)
<0uu2uu02u20uudu	-2.5|c4b c2b c10a c15b a11a a15a a5b a14a|00ud2u02uuddu2d	-0.5> = sqrt(3)/126 (60)
<0u200u2u2uud20d	-1.5|c6b c13b c10a c7b a11b a10a a13b a8a|0u2000d22u2d20u	-0.5> = sqrt(6)/60 (4)
<022uu0duuu0duu2	-1.5|c4b c10b c13a c14a a7a a13a a14b a10a|0220u02duu0udd2	-0.5> = 0 (20)
<uu02000222udd20	-0.5|c11b c8b c12b c14a a13b a11b a3a a2b|u2u2000d22d02u0	-0.5> = -sqrt(6)/36 (6)
<200u2udu02ud20u	-1.5|c12a c10b c15b c7a a12b a9a a2a a11a|2u0u2d0uud2d200	-0.5> = sqrt(6)/36 (30)
<u022uu02uduuu0u	-2.5|c10b c11b c9a c8b a2a a11a a7a a5b|uu222udd00duu0d	-0.5> = 0 (60)
<udu220uu02uu020	-0.5|c2a c10a c5b c4a a3a a13a a15b a12a|u02uu0dd0ud2u2d	-0.5> = -sqrt(10)/72 (90)
<u22u2u2u000uu0u	2.5|c12a c7a c5a c13a a9a a10b a6b a13b|u22ud2udud00d0u	-0.5> = -sqrt(21)/63 (54)
<20uuu22u20002d0	-1.5|c7b c3b c4a c6a a12a a10b a11a a14a|2000uduu2dud220	-0.5> = 0 (18)
<uu2020uu2d00du2	-1.5|c9b c15b c5b c7a a9b a11a a10a a2b|u220d00u22u0ddu	-0.5> = 0 (12)
<0u0020u2022uud2	-1.5|c12a c10b c14b c5b a2a a5b a12a a4b|020u20u20d2ud02	-0.5> = -sqrt(5)/30 (9)
<u2220u02udu0020	-1.5|c3b c10a c6b c14b a13a a12a a15b a7b|u2u200d2u0uuddd	-0.5> = sqrt(5)/40 (105)
<020uu2u0u0022d2	0.5|c6b c12a c14b c7a a7b a14a a8b a6b|020uu2dud00d2u2	-0.5> = 0 (18)
<u02uuuu200dduu2	2.5|c6a c13a c4b c3a a10b a14b a9b a5b|u0u020d2uddu022	-0.5> = sqrt(3)/90 (18)
<2u022uu020uu0uu	-3.5|c9b c5b c1b c12b a7a a8a a3b a13a|uuu2du2dd0u0udd	-0.5> = sqrt(3)/54 (340)
<uuu0du0d22u2200	0.5|c9a c8a c3a c9b a15a a2b a8a a1b|2200ud0u02d220u	-0.5> = 0 (4)
<2u02uuuu2d00u02	-2.5|c8b c5b c1a c10b a6b a1a a7a a14a|2u0202202000du2	-0.5> = 0 (2)
<uu0du02udu2ud20	-1.5|c12b c4b c9b c7b a1a a4b a8b a6b|2u0uudu20d20d20	-0.5> = -7*sqrt(15)/2160 (34)
<udu2u20uu0uuuuu	-4.5|c13b c1b c14b c6b a10a a1a a7a a13a|uud2ududduuud0d	-0.5> = sqrt(3)/54 (540)
<u2uduuu0u02udud	1.5|c1b c9a c12a c4a a3b a5b a7b a1a|u2202u200020dud	-0.5> = 11*sqrt(30)/756 (9)
<ud2u002220du0uu	-0.5|c11b c15b c9b c1a a13b a11b a10a a14b|0u2u0022uddud20	-0.5> = 1/36 (30)
<0u20u22002022u0	-0.5|c7a c3b c10b c13b a13b a11a a8b a1b|udu0d2ud0uu22d0	-0.5> = 0 (24)
<22u00u2u002uuuu	-0.5|c3b c13a c8a c1b a10b a3a a6b a8a|u2u0022u0u2d0dd	-0.5> = -sqrt(14)/140 (35)
<udu2u20200d2u0d	-0.5|c8a c5b c12a c12b a14b a13a a2a a9b|u2u2020uu0d02dd	-0.5> = sqrt(5)/20 (35)
<2022u02uu02uu00	0.5|c4b c11b c9a c5a a13b a6b a11b a5a|202uud2d002u200	-0.5> = sqrt(30)/30 (6)
<uduu0uu02uuuuu2	0.5|c13b c6a c14b c4a a2b a8a a8b a7b|u2u000222ddu002	-0.5> = 0 (6)
<20uu2ud2200u002	0.5|c1a c12a c8a c3a a10a a8a a14a a13b|u00u2uu22d00dd2	-0.5> = sqrt(10)/60 (35)
<20002uuuu20uu2u	0.5|c14a c7b c12b c13a a7b a13b a8b a2a|2u002uu2d200dud	-0.5> = sqrt(105)/630 (30)
<u2uu0dduu0d0u22	-1.5|c6a c11a c14b c2b a9a a3a a13b a5a|uu2dd0ud20002u2	-0.5> = 0 (12)
<00u202d22udu002	-0.5|c6b c7a c9b c3a a5b a14a a7b a10a|0002uuu2d2dd0u2	-0.5> = 0 (20)
<u002duu2ududd02	0.5|c4a c4b c6a c9b a1a a4b a2b a12b|2u0ud0u20dd2u02	-0.5> = 5*sqrt(6)/216 (18)
<0ud20u20du22020	0.5|c4b c12b c7a c11a a12b a13b a9a a5b|0ududuu02du2d20	-0.5> = 1/12 (36)
<u20u00u22022020	0.5|c11b c14b c7a c2b a1b a5b a6b a3b|2uduud0220d20u0	-0.5> = 0 (12)
<2u2uuu02u0uu200	-3.5|c3b c4b c13b c11b a14b a11a a5a a7a|2uu02ud2u0dudd0	-0.5> = sqrt(2)/18 (116)
<2u020u220u0uddu	-0.5|c2a c12b c4a c4b a9a a2b a15a a10b|2u000d22u200ud2	-0.5> = -sqrt(15)/60 (6)
<20u20uud0d022uu	-1.5|c1a c12b c10a c8b a9a a15b a8a a7a|u0u20d2uu00d2d2	-0.5> = 0 (30)
<u2u0u022uu0uu20	-3.5|c7b c5b c14b c10b a11a a5a a15a a12b|u2u0d0d2u0d2uud	-0.5> = 0 (36)
<u2u0d20ududu2u0	0.5|c2a c14a c11a c10b a14a a2a a9b a7b|u2u0u2dd200d2u0	-0.5> = 0 (20)
<200222ud0002u20	0.5|c7a c14a c13b c8a a7a a2a a9b a13b|2u0222u0d002ud0	-0.5> = 0 (9)
<u02uuu22000udu2	-0.5|c3b c8b c6a c4a a4b a5b a12a a6a|u0uu2d2d0002du2	-0.5> = -sqrt(3)/60 (20)
<2u0udu20002u202	1.5|c4a c5a c12a c1b a10b a14b a8a a6b|ud00022u0d202u2	-0.5> = -sqrt(6)/12 (4)
<u2d202uuu2000uu	1.5|c1a c10b c14a c8a a12b a15a a5b a13b|02u2u2d0du0du02	-0.5> = -sqrt(15)/30 (12)
<u0022ud2ud00ud2	-0.5|c13b c14b c4a c15b a2b a7b a14b a13a|uu0d2u22du00dud	-0.5> = sqrt(6)/81 (81)
<uuu200uuduu022u	-3.5|c13b c11b c7b c2a a7a a9a a1a a2a|2ud200uu2d00u2d	-0.5> = -sqrt(15)/180 (18)
<u222d0u02u0udu0	1.5|c10b c12a c3a c2a a8a a14b a15b a11b|uuu2d0du20d0d2u	-0.5> = 1/18 (60)
<2uuu202u022000u	2.5|c15a c3a c7a c2a a13b a12b a15b a3a|20uu20ud022ud0d	-0.5> = sqrt(6)/36 (34)
<uu00uu022d22u0d	0.5|c2a c8a c15a c10a a3a a14a a5b a1a|20u02d0u2022du0	-0.5> = 0 (4)
<u0202uu0u202uuu	-3.5|c6b c10b c13b c5b a6a a4a a11b a7a|u02uuu20ddd20ud	-0.5> = -sqrt(15)/60 (105)
<u20uu0duuud02u2	-0.5|c11a c10b c13b c8a a9b a6a a4a a8b|u202udud2000ud2	-0.5> = -sqrt(6)/180 (27)
<u0uu22u020u2020	-2.5|c14b c1a c7b c5b a14b a15a a13a a10a|00uud2002ud2u2d	-0.5> = 0 (27)
<200u22u2002u200	0.5|c7a c4a c12a c11a a2a a3a a15a a15b|2uu0220200d0202	-0.5> = 0 (3)
<00u20002202u22u	-0.5|c4a c12a c3b c9a a7a a4a a5a a12b|0002u0u2d02u22d	-0.5> = -sqrt(3)/9 (9)
<222uuuu002du00u	-1.5|c1b c4b c3a c7a a6a a4a a14b a11a|u2dud200022u0du	-0.5> = sqrt(2)/40 (8)
<200u0u02udu2202	-1.5|c11b c13b c15a c12b a5b a3b a6a a3a|202uu202ud0dd0u	-0.5> = -11*sqrt(3)/36 (20)
<uuddu0200uuuu22	0.5|c4a c7a c11b c14a a1a a7a a8b a6b|2uu0dd2u0u0udd2	-0.5> = -sqrt(5)/360 (60)
<2u0u2uu22u0dd00	-0.5|c13b c8b c6a c1a a6b a4a a15b a13a|uu022udd2d0ud0u	-0.5> = -1/60 (40)
<u20du2200u2u020	-1.5|c11b c4a c14b c10b a15b a8b a8a a13a|u200d22200uduud	-0.5> = 0 (12)
<u2d00u20u2022d0	-0.5|c2b c13b c6a c13a a5a a2b a13a a4b|u2uud020d202ud0	-0.5> = 0 (30)
<uuudu2u02d00uu2	-1.5|c6b c4b c13a c15a a5a a11a a12b a13a|uuu02dd02uuddud	-0.5> = -sqrt(2)/240 (300)
<u00222uu0u2d020	-1.5|c5b c7b c1b c4a a8a a13a a7b a3b|00uuu2d20d2ud20	-0.5> = sqrt(15)/90 (30)
<u0ud22du00220ud	-0.5|c8a c4a c11b c6b a1a a14a a13b a7b|20u02u2000u2d2d	-0.5> = -1/18 (10)
<20uuu2du0u2002d	-0.5|c15b c5b c6b c1a a6b a4a a12b a8b|u0d202u20u2d020	-0.5> = -sqrt(15)/180 (6)
<u2duu00du22d200	-0.5|c2a c1a c11b c13b a9b a15b a3a a2a|022ud00u22udu0d	-0.5> = 0 (18)
<u02u020dud2uudu	-1.5|c3a c13b c11b c11a a5a a13a a14a a2b|uduud20uud0ud2d	-0.5> = -sqrt(6)/144 (204)
<u20d02u02002022	0.5|c4a c9a c12a c6b a13b a7a a10b a5a|u200du20uu0dd22	-0.5> = 0 (20)
<uu020u2200u2ddu	-0.5|c14a c2b c1b c12b a9b a14b a5a a2b|0u02ud22u0udddu	-0.5> = sqrt(30)/540 (60)
<0u22u0u20u2u0ud	-1.5|c3b c15a c5a c12b a10a a5b a2a a13a|02u2d0u20220ud0	-0.5> = -sqrt(70)/84 (6)
<uu002202uu20d20	1.5|c1b c13b c6a c10a a13b a4b a9b a10b|0u0d2u022d20u20	-0.5> = 0 (4)
<0uud00u22udduu2	-1.5|c4a c13b c2b c7b a6b a3a a4b a12a|002u0d022uu20d2	-0.5> = 0 (6)
<02u22200uu20u0d	-1.5|c6a c15b c4a c3b a12b a13a a8a a4a|02022u0udd2u200	-0.5> = sqrt(15)/30 (6)
<022u02uuduu020u	-1.5|c6b c4b c11a c10a a15a a1a a12b a11a|u2200uudd0ud202	-0.5> = 0 (30)
<2udu022022u00u0	1.5|c3a c9b c11a c2a a3a a15b a11b a5b|20udu220d2u00ud	-0.5> = 0 (12)
<00uu2u22020du20	-1.5|c14a c8b c6b c10a a1a a12a a11b a6a|u0uu2d2u0ud2dd0	-0.5> = sqrt(10)/120 (120)
<0u02d222ud00u02	-0.5|c13b c5b c10a c8a a14b a11b a8a a5a|0u02u222u0d00d2	-0.5> = sqrt(2)/12 (10)
<0uud2ududu00u22	0.5|c14a c6b c10a c5b a13b a8a a11b a1b|uudud0d2u0d02u2	-0.5> = -5*sqrt(2)/216 (36)
<022ud022u220000	-0.5|c5b c11b c7a c9b a14a a12b a6b a11b|022u0ud2022d0u0	-0.5> = 0 (6)
<u0u0uu22d202020	-0.5|c1a c7a c14b c9b a15b a5b a4a a2a|0udu2uu202020dd	-0.5> = -sqrt(15)/90 (20)
<u2u0uuu0uuduu2d	-0.5|c13b c9a c3b c12b a12b a1a a9b a3b|22u0duu0udud02d	-0.5> = -sqrt(15)/1890 (68)
<u2u000002u22022	0.5|c12a c12b c11a c10b a12b a8b a8a a5b|u2u0d00220du022	-0.5> = -1/3 (6)
<2u002ud0u2u2200	-1.5|c13b c7b c5a c6a a7a a9a a3a a6b|2uu0ddu022u2d00	-0.5> = 0 (18)
<0u02220du2u200d	0.5|c5b c4a c5a c9b a8b a13b a11b a14a|0u0u02020222dud	-0.5> = 0 (9)
<u00200d0u2d2u22	0.5|c1b c15a c12a c14b a6a a13b a3b a5b|00u2duu0d2uu2dd	-0.5> = 0 (60)
<02uu0u220ud0dd2	-0.5|c6b c3a c7b c4b a9b a3b a3a a6b|02200ud2uud0du2	-0.5> = -sqrt(15)/36 (12)
<20uuu0202u2duu0	-0.5|c11a c9a c12a c1b a10b a5a a11a a8a|u0ud202ud220du0	-0.5> = 1/120 (18)
<u2u02200ud0u2uu	-0.5|c3b c5b c6a c9b a8b a9b a14b a7a|u200uddudu0d22u	-0.5> = 0 (24)
<22u2u0d0200uu02	-1.5|c9b c3b c1b c5b a3b a13a a6b a12b|u2u20du0d002202	-0.5> = 0 (9)
<u2u02022uu00u20	-2.5|c9b c3b c13a c14a a6a a1a a15a a14a|22002u220d0002u	-0.5> = 0 (2)
<uuu002u2220200u	0.5|c9b c2a c12a c10b a2a a11b a3b a14b|uu2002d2uddu0ud	-0.5> = -sqrt(30)/180 (54)
<u0uu20u20d2u20u	0.5|c15a c3b c11b c5b a9b a6b a12b a15b|u00uduu2ddd220u	-0.5> = -2*sqrt(3)/45 (60)
<02udu0202uduuuu	-0.5|c13a c9b c11b c15b a1b a13b a11a a6b|u2dudu20duudud0	-0.5> = -sqrt(15)/720 (72)
<u02u0uu2d2u00d2	-0.5|c9b c8a c14a c15b a13b a14a a7b a9a|u02u0u2ud2d0udd	-0.5> = 3*sqrt(10)/400 (120)
<u2udu0u02222000	-1.5|c9a c3b c11b c12a a13a a8b a12a a15a|u20uu0ddd2u2u0d	-0.5> = 0 (60)
<uuu0220d002022d	-0.5|c13b c11b c14a c6b a2a a3b a10b a6b|u220220u0uu0ddd	-0.5> = sqrt(5)/60 (35)
<000u202u2u2u0u2	0.5|c15a c11a c10a c12b a4b a14a a3b a15a|00u2202u20d0022	-0.5> = -sqrt(15)/30 (3)
<2u2u000d2u0u2uu	-1.5|c9a c14a c1b c12b a11a a14b a9a a5a|ud2uu00u2dd02ud	-0.5> = sqrt(5)/180 (60)
<u022022ud0u002u	1.5|c11a c6a c6b c4a a10b a1b a15b a2a|2u2u002ddu00022	-0.5> = sqrt(2)/12 (6)
<022u0uuu0020u22	-2.5|c15b c14a c4b c7b a12a a7b a1a a5a|u220uudd002uddu	-0.5> = 0 (60)
<222u2000u0du0u2	-0.5|c2b c12b c2a c9a a10b a12a a7b a9a|202u20d0udud0u2	-0.5> = -1/6 (8)
<u00udu0d2202022	0.5|c6a c15a c14a c15b a15b a6a a15a a6b|u00ud20d22020u2	-0.5> = sqrt(3)/2 (6)
<uu2du2u20uduu00	-2.5|c10a c3a c2b c3b a2a a13a a9a a5a|uu0d22u2d0ud200	-0.5> = -sqrt(5)/90 (27)
<2u20202uud0020d	0.5|c5a c3a c2b c5b a6b a2b a14b a5a|2uu0ud2dud002ud	-0.5> = -7/108 (90)
<02uu0u2ududddud	0.5|c3a c12a c10a c2a a12a a3a a5a a15b|0uuddu2ud0duud2	-0.5> = -5*sqrt(2)/864 (108)
<20202020u2uduu0	-1.5|c3b c7a c7b c10a a12b a15a a9a a4a|20uu20002ud2ddu	-0.5> = 0 (20)
<0uu2uu020u20220	-1.5|c13a c3a c8a c4b a13a a7a a12a a2a|020uuudd0d2u220	-0.5> = 0 (20)
<u2u000u2d2u0202	-1.5|c7b c1b c13b c15b a4b a5a a12b a13b|02uud002u2du20d	-0.5> = -5*sqrt(2)/36 (27)
<u2uu0u0u0dd2ud2	1.5|c2a c13a c12a c3a a9b a6a a1b a7a|2u0u02duuddd0u2	-0.5> = -7*sqrt(5)/450 (60)
<0u00uu2u20u22uu	0.5|c2a c12a c15a c5b a15a a2a a1b a2b|u2000d2u20ud2ud	-0.5> = -sqrt(70)/105 (18)
<00u222u0220uu0d	0.5|c5a c6b c10a c5b a5b a8a a15b a13b|00u2udud2u0d202	-0.5> = sqrt(10)/36 (27)
<2222uud0duu0u00	-0.5|c3b c4a c4b c10a a15b a4a a10b a13a|22uuudu0ddu020d	-0.5> = 1/27 (102)
<0200uu2u20d2udd	0.5|c13a c11b c2a c6a a13b a15a a11b a14a|0u00u02d20u2d22	-0.5> = -sqrt(6)/24 (9)
<u0220du0d2u02ud	-0.5|c10a c15a c13b c3a a5a a13b a10a a2a|uud2duu0d2u02d0	-0.5> = -sqrt(2)/24 (54)
<u2d02uu022u0u0d	0.5|c2a c6b c15a c3a a8b a14a a8a a15b|uu0020d222u0udd	-0.5> = -sqrt(10)/45 (30)
<uduu22uuddu2000	0.5|c8b c12a c2a c7a a11a a14b a3a a13b|u02d2200ud2udu0	-0.5> = 0 (8)
<uu02uu000222d02	0.5|c15b c11a c13b c15a a14a a13b a2b a1b|2202uu0002d2ud0	-0.5> = -sqrt(15)/15 (9)
<u20d22uu0002udu	1.5|c7b c1b c15a c12a a13b a14b a4b a1b|u202220d000u220	-0.5> = -sqrt(3)/12 (2)
<020uu020u0u2u22	-0.5|c14a c11b c4b c5a a8a a9b a10b a3a|02u0002u2u02dd2	-0.5> = -sqrt(5)/30 (10)
<u2u0022u0u22d00	-1.5|c12b c11a c6b c1b a15a a4a a10b a15b|02ud0u2u02dud02	-0.5> = sqrt(10)/120 (18)
<ud2u02d0u0uuu2u	-2.5|c9b c12b c15b c13b a12b a10a a15b a7a|ud2u02200udu02d	-0.5> = sqrt(2)/6 (18)
<002u2220u0d0uu2	-1.5|c15a c6b c3b c9b a10b a8a a2b a15a|0uuu2d2d0ud0ud2	-0.5> = sqrt(3)/54 (90)
<2u222u0200u0d0u	-1.5|c11b c13a c4a c5a a7a a11a a14a a2a|222udud200u00ud	-0.5> = 0 (12)
<uuu2d02duud00u2	-0.5|c14a c5b c4b c7a a2a a12b a1a a5b|22udu0uuddud002	-0.5> = 0 (60)
<02020uu22d200ud	0.5|c10a c14a c4b c11a a3a a10b a15a a3b|022u0du22du0002	-0.5> = 1/6 (4)
<0uu20u02u0ddu22	0.5|c4b c3b c15a c4a a13b a4a a4b a6b|0u020202u0du22d	-0.5> = 0 (9)
<022u0uu0220ud20	0.5|c13b c3a c2a c9a a6a a13b a3a a7b|0u2u0220d20ud20	-0.5> = -sqrt(15)/60 (9)
<2000u022uud2u02	1.5|c7b c1a c8a c15a a14b a11a a5b a13b|u00020uudd222du	-0.5> = -sqrt(3)/12 (20)
<u20u22ud020ud0u	1.5|c8b c7b c12a c4a a13b a4b a9b a11b|u20d2200u2u020d	-0.5> = sqrt(3)/18 (6)
<0u200u2dd22ud0u	0.5|c7b c9b c6a c10b a9b a8b a15b a1b|uu2000d2uu2dd02	-0.5> = 0 (30)
<2u20u000202u022	0.5|c1b c15b c14b c14a a10b a14b a8b a13b|ud20u00u2d2udud	-0.5> = 1/18 (54)
<u0u2d20u2uu02u0	-1.5|c4a c3a c1a c14b a12a a7a a15a a14a|000uu2uu2ddd2du	-0.5> = 0 (70)
<2uu0002ud2duudu	-0.5|c11a c2a c3b c10a a14b a15a a10a a2a|2u00002ud20ud22	-0.5> = sqrt(2)/54 (9)
<0uud2u2ud0uu2u0	-2.5|c12b c6b c4a c11b a6a a4a a1b a3a|ud2u2d2uu0002d0	-0.5> = 0 (12)
<20202u200020220	0.5|c5b c14a c6a c1a a14a a12b a10b a9a|u020d020uu2d220	-0.5> = -sqrt(3)/6 (6)
<20222udu0d0u002	-0.5|c5b c6a c3b c15b a9b a5b a6a a8b|20u22du2uu0d00d	-0.5> = 0 (20)
<0u2u0uu2ud0uu2d	-1.5|c12b c7a c8b c2b a13a a11b a4b a1a|u0220d0uuud022d	-0.5> = -sqrt(7)/126 (20)
<00u2duu2uud2d0d	-0.5|c10a c8a c12a c5b a13a a14a a6a a5b|00u2u2udd0du2du	-0.5> = sqrt(10)/240 (40)
<20u0u20u20ud022	-1.5|c14a c15b c12a c14b a5a a12a a10b a2a|2uu0220u2udd00d	-0.5> = sqrt(2)/10 (35)
<02u0uu220d2uu0u	-1.5|c11a c3b c15b c10a a14a a4b a15a a10a|020udu220uuddud	-0.5> = 0 (60)
<u0002uu202220uu	2.5|c5a c10a c7b c6a a6b a14b a4b a13b|u00udu020d22u2d	-0.5> = 0 (27)
<220uuu0u0u20022	-1.5|c2b c5a c8b c15a a12b a3a a5a a8a|2uudud0u0d2u02d	-0.5> = -2*sqrt(5)/45 (81)
<02u00202uuudu2d	-0.5|c15a c6a c12a c8b a1a a15a a6a a11b|u2u0020duu20d2d	-0.5> = -1/40 (30)
<200uu2d0ud220du	-0.5|c10b c14a c4b c1b a10a a13b a4b a1b|200ud2u0du22u0d	-0.5> = sqrt(3)/36 (12)
<200u0202du02du2	0.5|c10a c1a c13b c6a a10b a3b a10a a2a|uuud0d02u2020d2	-0.5> = sqrt(3)/18 (30)
<220u202ud20uu00	0.5|c10b c4b c8b c5a a11b a6b a3b a12b|22u0ud20udd2u00	-0.5> = 0 (18)
<u2u000uuudu22dd	-1.5|c8a c14b c10a c2b a14b a7a a5a a10a|uud0d020uud22ud	-0.5> = -sqrt(15)/300 (54)
<uu2u0u002d20d2u	-1.5|c9b c13b c1a c2b a2a a5b a4a a8b|0u22du0udu2002d	-0.5> = -sqrt(30)/180 (18)
<uu2202u200d00u2	1.5|c3a c8a c4b c2a a4b a3a a5b a1b|2022u2du00u00d2	-0.5> = 1/2 (6)
<uuuud00020d22d2	0.5|c5a c15a c3b c14a a6b a5a a8a a4b|uu02du0u20d220d	-0.5> = sqrt(30)/108 (30)
<udu02u022u0uu20	0.5|c9b c14a c5a c12a a11b a12a a7b a13a|udu0dud2uduu2d0	-0.5> = sqrt(30)/120 (48)
<u2uu0u00d0222ud	-0.5|c15b c13b c11b c4b a11b a14b a8b a3b|u2200u0ud022d20	-0.5> = -13*sqrt(6)/180 (10)
<u22u00d00022220	-0.5|c3a c14b c12b c2b a15a a10b a9b a7b|uuuu0020dd2u2dd	-0.5> = 0 (120)
<0220u2ud00d0u22	0.5|c13a c2a c14a c6b a7a a10b a13a a9b|0u20uu2uudd0dd2	-0.5> = 1/30 (126)
<22u22u0u0d0uu0d	-1.5|c5b c3b c12b c15a a13a a15b a14b a15a|2202ud0u0d002u2	-0.5> = -2*sqrt(15)/15 (4)
<uu2020uu0uu2u02	-3.5|c3a c2b c13b c10b a1a a4a a10a a2a|2udu20du0ud2002	-0.5> = -sqrt(6)/12 (12)
<2000uud2u002d22	-0.5|c13b c1b c15b c8a a13b a5a a10b a2b|uu002uudud02d2d	-0.5> = -sqrt(2)/72 (125)
<20uu22uu0020uud	1.5|c1a c3a c7a c13a a13a a2a a8b a2b|u20d22020020uud	-0.5> = sqrt(70)/84 (6)
<u02du0d2uu00d22	-0.5|c13a c3a c1b c10a a11a a5a a7b a3a|002u2022u0d0022	-0.5> = 0 (3)
<u022uu0uuu0202u	2.5|c9b c10a c6a c15a a7b a6b a2b a11b|uu22ddud00u2020	-0.5> = -sqrt(42)/84 (12)
<uuuu002uu222d00	-2.5|c9b c4a c7b c8b a5b a15a a13a a8a|uuu0u0dd022220d	-0.5> = -sqrt(105)/105 (35)
<0u000u2dd02u222	-0.5|c6a c13b c15a c11b a13b a2b a4a a1a|u20d002uu0ud22d	-0.5> = 0 (20)
<uuuu2uu02d0uddd	-1.5|c15b c9a c7a c12b a15b a8a a11a a12a|uuuu2u0uddddudd	-0.5> = sqrt(7)/3528 (1596)
<u0u0u0u2u2d20d2	1.5|c15b c9b c8a c15a a2b a3b a4b a11b|uu2du0ud02220d0	-0.5> = sqrt(2)/45 (30)
<00u20u220d022uu	-0.5|c14b c12b c13b c15a a3b a9a a15b a11b|00220u22uuddu0d	-0.5> = sqrt(6)/108 (30)
<u2u00uduud2uudu	-2.5|c2b c3b c9b c1b a4a a10b a6b a14a|0u0u02du022dd2u	-0.5> = 1/180 (18)
<u0ud2uu02200uu2	0.5|c9b c15b c5b c9a a5b a2b a1b a12b|2uud2ud0020uudd	-0.5> = -sqrt(30)/270 (90)
<uuuud20d202uuu0	-1.5|c8b c5b c4b c1a a10a a14b a15b a13a|0uu002002d2d22u	-0.5> = 1/30 (6)
<0200u00uu220222	-1.5|c13a c10a c15b c2b a8b a6a a3a a10a|0uu0du02d220d2u	-0.5> = 0 (18)
<0u022u20d20udud	-0.5|c9b c12b c6b c10b a1b a15b a8b a9b|ud02202uuu00dd2	-0.5> = sqrt(6)/54 (20)
<2202u002uu02020	0.5|c5b c2a c8a c14a a11b a7a a9b a13a|2u0200ud2ud2du0	-0.5> = sqrt(6)/36 (18)
<00u2u00u2222200	1.5|c10a c12b c5a c13a a7b a15b a5b a3a|0022u0uu2u2dd0d	-0.5> = 0 (35)
<22ud0020u220002	-0.5|c10b c7b c7a c11b a9a a8b a13b a5b|22udu00u2dd0u02	-0.5> = sqrt(3)/3 (12)
<u2200u002202u02	1.5|c2b c12a c9a c1a a2b a4b a7a a5b|022uudu0u20dd02	-0.5> = -sqrt(3)/9 (30)
<02u0u0d2uu20u2u	-1.5|c8b c11a c15b c5a a12a a5a a1b a7a|u2u0u02ddduud20	-0.5> = 0 (60)
<2u2d0u020d0uu2d	-0.5|c1a c1b c2b c8a a9a a1b a5a a4b|u022uu0ddu0ud2d	-0.5> = 0 (100)
<uu20d22u0d0ud20	-0.5|c14a c2b c3b c14b a10b a14b a15b a15a|u0u0d22u020ddu2	-0.5> = 2*sqrt(3)/27 (18)
<uuu02d20u220d0u	0.5|c15a c5a c1a c9b a5a a12b a8a a1b|uuu02d2d022ud00	-0.5> = 25/108 (30)
<20ud02u0uu2u02u	-0.5|c12b c6b c9a c15b a13b a6b a9b a5a|20udu2d0ud20u20	-0.5> = sqrt(10)/20 (8)
<u02u20uud0uu2uu	-3.5|c13a c3b c13b c8b a13a a10a a2a a7a|uuuu2020ddududd	-0.5> = 7*sqrt(2)/360 (410)
<ud0222200uuuuu0	1.5|c10a c7a c12a c11a a8a a8b a10a a10b|ud0222u20200du0	-0.5> = sqrt(10)/10 (4)
<0uduu2uuu0220ud	-1.5|c2a c3b c6b c4b a15b a1a a13b a4a|u00uuuddd022ud2	-0.5> = sqrt(7)/168 (105)
<uuu2u2d02du00uu	2.5|c3a c7a c9a c10a a7b a8b a13b a13a|uu02u2uud0d02dd	-0.5> = -sqrt(5)/50 (126)
<022u0uuuu0202uu	-2.5|c14b c3a c11b c4b a4a a15a a14a a8b|02ud0uu2u0d02d2	-0.5> = sqrt(7)/14 (20)
<uuu200d002022u2	-1.5|c4b c7a c1b c3b a6b a8a a7a a8b|0u0d0uu202022d2	-0.5> = 1/4 (6)
<0uu22ud20020uuu	0.5|c5b c2a c11a c3a a2a a2b a9a a10b|0202udu2udu0ddu	-0.5> = sqrt(30)/90 (36)
<20uuu2u200d02uu	-1.5|c13b c5b c3b c1a a13b a1a a15a a3b|20ud02u200d02u2	-0.5> = -1/4 (4)
<202uu2202uu00u0	-0.5|c1a c5b c7b c6a a4b a10b a11a a12a|u0220du0222d0u0	-0.5> = 0 (4)
<uu2ud2u0220du00	-0.5|c3b c10a c9a c6b a11b a15b a12a a11a|uududud0ud22d0u	-0.5> = -sqrt(6)/162 (162)
<02u20220du00022	-0.5|c15a c10a c6b c6a a13b a15a a9a a10a|02u200202u00d22	-0.5> = 0 (3)
<2uud2u20022000d	0.5|c2a c1a c15b c5a a2a a3b a9b a5a|uu2d2d20u220000	-0.5> = -sqrt(3)/9 (6)
<u022202u00u02dd	-0.5|c3b c1a c15b c11b a11a a6b a1b a15b|u0u22u2u00d02dd	-0.5> = sqrt(5)/36 (35)
<2uu0u0d22udd0uu	0.5|c12a c3b c10b c9a a3b a10b a2a a11b|22u0u0d2uu200dd	-0.5> = 59*sqrt(6)/648 (30)
<000u2ud22ud0022	0.5|c15a c5b c14a c9a a12b a4b a1a a12a|u002dud2uuu20dd	-0.5> = 0 (40)
<ud20u20uuu02udu	-2.5|c12b c8b c2a c6b a7a a11b a5a a1a|20202uu0dududud	-0.5> = -sqrt(15)/270 (81)
<20uuu2020202020	-1.5|c6b c10b c4b c5a a3a a2a a5b a11b|2u20du020du2020	-0.5> = 0 (4)
<u2u20200202002d	-0.5|c9a c6a c14b c6b a12a a9a a6b a15b|u2u20d00202d0u2	-0.5> = 0 (6)
<020u0u2002uud22	0.5|c6a c12b c7a c4a a12b a1a a13b a11a|u20000d0022u222	-0.5> = -sqrt(30)/30 (2)
<2uu000u2220u20u	-2.5|c3b c12a c8b c13a a2a a12a a5a a6a|2200uuud220dd0u	-0.5> = 0 (20)
<02u2200u2uu200d	-1.5|c4a c4b c9a c9b a7a a10b a9a a13a|02u020dud2u2d0u	-0.5> = -sqrt(10)/40 (8)
<00uu20d0dud22u2	0.5|c4b c13a c5b c10a a7b a8b a13a a2b|0ud0u02du0u22d2	-0.5> = 1/12 (12)
<u00d002u2u202u2	-0.5|c14a c7b c9b c10b a6b a10b a12a a7b|u00d0u2uud2d202	-0.5> = -sqrt(6)/18 (20)
<22uuu22u000d0uu	1.5|c15a c6a c1a c14a a13a a4b a12b a8a|u2d2uu220002d00	-0.5> = sqrt(3)/15 (6)
<u202u020200udd2	0.5|c5b c9a c12b c7a a10b a14b a6a a11b|u2020du0duu0d22	-0.5> = 0 (12)
<200220022u02d0u	-0.5|c1a c10b c15a c4b a15a a3b a6b a14a|u0uu2u022002ddd	-0.5> = 0 (35)
<2u20du2022uu000	-0.5|c5b c7b c7a c1a a2a a8a a4b a5b|u22udu0d22du000	-0.5> = 0 (18)
<uuuu2000du0222d	-1.5|c2a c13b c4a c3b a1a a13b a8a a10a|2000200ud20222u	-0.5> = -sqrt(2)/20 (2)
<uu2u2u00uu00u22	-2.5|c9a c4b c1b c15b a13a a7a a9a a4b|0u2d2uu0du0022d	-0.5> = 0 (18)
<20u022uuu02u200	-1.5|c11b c8b c9a c6b a6b a10a a9a a9b|20u022d02uud200	-0.5> = 0 (6)
<2uduu20u0uu0u2d	-2.5|c1a c14b c3b c14a a1a a10a a13a a15a|2u0du20d02u0202	-0.5> = 0 (4)
<22u0du0uu0u22u0	-0.5|c5b c2a c13a c11b a7a a15b a2a a10b|22u00duudu02udd	-0.5> = -sqrt(30)/360 (60)
<2u0u020uud02ud2	-0.5|c8a c6a c15b c2b a11b a8a a5a a13b|200udu0uduu22dd	-0.5> = sqrt(2)/720 (60)
<uudu2u200d0dud2	-0.5|c4a c7b c1a c14b a13b a1a a9a a2b|u2d02uu0dd0u202	-0.5> = -sqrt(3)/108 (12)
<u2uu20020u2u002	-0.5|c4b c5a c12b c3a a7b a1b a3a a9a|22u0u0u2dd20002	-0.5> = sqrt(5)/30 (10)
<uuud2d200uu2uu0	0.5|c4a c1b c12a c11a a12a a14b a4b a1a|uuud2u200d02d20	-0.5> = sqrt(30)/360 (34)
<u202uu0d00u2022	0.5|c15a c8a c14a c1b a1b a1a a15a a8b|2202uu0d00d20u2	-0.5> = -sqrt(3)/18 (6)
<0uuu0d2ud22200u	0.5|c2b c6a c12a c7a a1a a14b a3b a13a|u02u00ddu22udud	-0.5> = 0 (54)
<220uuud0duuuddd	-0.5|c7a c9b c15b c4a a11b a9a a4a a3b|22uduu00ud2ddu0	-0.5> = -sqrt(10)/240 (40)
<2u0uu202d000u22	-1.5|c6b c14b c2b c1a a3a a11b a13b a2a|uuudud02d0d02u2	-0.5> = 0 (68)
<uuu02uu22020u0u	3.5|c13a c3a c7a c1a a6b a2b a4b a15b|020u22022020002	-0.5> = -1 (1)
<000222u2duu2d00	-0.5|c8b c9a c6b c12b a10a a2b a12b a14b|0u022dud02u2du0	-0.5> = sqrt(6)/8 (8)
<ud22uduu020020d	-0.5|c13a c2b c3b c6a a12b a12a a11a a11b|u0u2d0uu0222d0d	-0.5> = sqrt(2)/9 (30)
<002u2uu002uu220	0.5|c3a c14a c12a c3b a8a a8b a9b a12a|000u2uu2d2ud2d0	-0.5> = sqrt(15)/20 (34)
<0u2u0002uu2dd2u	-0.5|c12a c15a c14a c8b a12a a1a a6b a10a|uu2u0d0du22udd0	-0.5> = -7*sqrt(5)/360 (100)
<uuu0du20202d20d	-0.5|c15a c1a c13a c13b a8a a5a a10a a15b|0uu02u2d2u2d00d	-0.5> = -19/216 (34)
<00u2220u20u2u0d	0.5|c3a c5a c15a c9a a10a a3a a13a a15b|00u2d20uudu220d	-0.5> = -sqrt(30)/60 (18)
<20u2u20dd0u0uu2	-0.5|c5b c6b c13a c6a a2b a8a a12a a10b|2uu20002dudu0d2	-0.5> = -sqrt(6)/216 (27)
<u0udu0222uduud0	0.5|c12a c4b c7a c14a a13a a15b a11a a2b|udu0d0u22u2020d	-0.5> = sqrt(5)/180 (12)
<0uu0u2u02du22u0	1.5|c11a c2a c13a c10a a15a a7b a1a a4b|u0dud2202002udu	-0.5> = 0 (8)
<2u0uuuu20u0d2uu	-3.5|c15b c6b c4b c5b a12a a4b a15a a2a|220u00u20d022ud	-0.5> = -sqrt(42)/126 (9)
<uuu0uu220d0uud2	-2.5|c5b c10b c13b c1b a11b a1a a2a a10b|u2u00u220ddd0u2	-0.5> = sqrt(35)/315 (20)
<2u2u00d0du22d0u	0.5|c2a c15a c12b c13a a15b a6b a5a a7a|202uuu20dd2d00u	-0.5> = sqrt(6)/24 (20)
<2002uu00du02u22	0.5|c15b c5a c9a c13a a6a a11a a13b a8b|2002020u0du2d2u	-0.5> = 0 (4)
<2ud0u2002002u2u	-1.5|c12b c15b c3a c1b a5a a7b a11a a4b|ud0u22d020uud20	-0.5> = 0 (12)
<222uu200u0du0du	-0.5|c2b c4a c11a c3b a2b a9a a14a a11b|22u0d20020ud02u	-0.5> = -sqrt(3)/18 (4)
<0u2202u00022u02	-1.5|c4a c11b c2b c15b a7a a2a a9b a10b|0u2u0220udd2d0u	-0.5> = 0 (20)
<0uudduu2uuu2002	1.5|c8b c5a c12a c15a a7b a6b a1a a8b|uudu0222ddud00u	-0.5> = -sqrt(15)/180 (36)
<u02u00u2udu20u2	1.5|c1b c7a c8b c3a a11b a6b a10b a4b|00u20u0dd2220u2	-0.5> = -sqrt(3)/30 (6)
<0uuuu202dduu2u0	1.5|c6b c10a c3a c8a a14b a5b a1b a3a|udud2u0ud0ud220	-0.5> = sqrt(3)/240 (36)
<202u0d0uuu2d2u0	-1.5|c11a c11b c8b c1a a7a a5a a9b a12a|u02duud02u022d0	-0.5> = sqrt(3)/72 (18)
<2u2222000u0u0dd	-0.5|c15b c3a c3b c6b a8b a9b a15a a13b|2u022d0udu0uddu	-0.5> = 0 (24)
<0u0u2220u2u20u0	-2.5|c10b c12a c5b c4b a3a a4a a8b a1a|uduuu22duudd0d0	-0.5> = -sqrt(15)/40 (240)
<uu2du20u0222000	1.5|c8a c5a c1a c3a a8b a14a a4b a15a|0uu2020u02220dd	-0.5> = -sqrt(3)/6 (10)
<uu0u222d0dd0u02	-0.5|c2a c6b c4b c1a a2a a9a a6b a10b|0u00222du2d0u02	-0.5> = -1/12 (4)
<u0du02u20d2u2u0	-0.5|c7a c11b c6b c13a a5a a2a a9b a14b|ududuu02uuddd20	-0.5> = sqrt(10)/360 (140)
<u2du00u2202002u	-0.5|c2a c11a c7b c8b a5a a7b a2a a3b|u22uu0dd20d002u	-0.5> = sqrt(6)/36 (20)
<2200u2u2002duu0	1.5|c6a c5b c2a c11b a3b a5b a15b a14b|2uu0dud200uud2d	-0.5> = 0 (90)
<uu20d0u2202u0uu	2.5|c12a c9a c5a c3a a15b a4b a14b a1a|2udu00u2d020022	-0.5> = -sqrt(2)/12 (6)
<udu202d00u2du02	0.5|c3a c10a c2a c13b a14b a2b a8a a3a|uuu202ud002d0d2	-0.5> = 0 (35)
<u2u22u0dd2000uu	0.5|c1a c2a c10b c6a a7a a6b a11b a12a|0uu22uuudddu0dd	-0.5> = sqrt(6)/135 (434)
<22u00u002uu220d	-0.5|c1a c3a c2b c9a a7b a14a a7a a8a|ud000u2duud22ud	-0.5> = -sqrt(15)/180 (36)
<u2d0200020022u2	0.5|c12a c5a c1b c13a a1a a7b a6b a8a|u2u0dudu200dud2	-0.5> = sqrt(2)/18 (81)
<2u220uu2uuu00u0	2.5|c10a c11b c2a c7a a14b a6b a5b a7b|2022u2u2d000020	-0.5> = -sqrt(42)/21 (3)
<02uu2d2u0ud0uuu	-1.5|c8b c3b c4a c15a a9b a1a a6a a9a|u20022202du0ud0	-0.5> = sqrt(30)/120 (6)
<u0200uu2u02uuu2	1.5|c11a c13b c6a c12a a10b a5a a2b a7b|uu20u022ddu00d2	-0.5> = -sqrt(7)/126 (30)
<2u20ud00u0uu22d	-1.5|c5b c2b c6b c11a a8a a12b a9a a5b|2020u00u200222d	-0.5> = 0 (3)
<00u220u0u2dduu2	0.5|c15a c12b c10a c3b a12b a2b a8b a8a|0u0220d2uduuudd	-0.5> = sqrt(3)/108 (40)
<0ud2udu2000u2u2	-0.5|c6b c7a c14a c13b a6a a10b a5a a1b|udu22u020d0du02	-0.5> = 0 (12)
<u022d0uuduu2uu0	2.5|c9a c5b c12a c1a a10b a1b a6b a15b|u0220udu02duddu	-0.5> = 1/9 (54)
<200u2222u00d002	0.5|c15a c12b c1a c8a a12b a10a a9b a14a|u00d222u2u0d0du	-0.5> = 1/6 (12)
<u22duuu0u0u0202	-1.5|c2b c9b c13b c7b a9b a5b a12b a7a|ud2u2ud0d0udu02	-0.5> = 0 (24)
<000udu0202u22u2	-1.5|c4b c15b c8a c11b a3b a4a a2b a1a|uuduuu0d02022dd	-0.5> = sqrt(30)/180 (105)
<0u22ud0u20u02uu	2.5|c4a c14a c5a c11b a7b a5b a15b a14b|0u2uuudd20002d2	-0.5> = 0 (35)
<u002u20dd02u220	0.5|c6a c12a c14a c1b a2a a3a a3b a8b|0u22ud02d0202u0	-0.5> = 1/3 (6)
<udu0uu20d02u202	-0.5|c5a c3a c2b c13a a4a a1b a13a a6a|200u0220u02d202	-0.5> = -sqrt(3)/18 (3)
<20uuu0u202u2020	-1.5|c5b c12b c1b c3b a9b a6a a13b a5b|u00udud2d2uud20	-0.5> = sqrt(15)/60 (54)
<u20ud2duduuu020	0.5|c14a c2a c9a c11a a4a a10a a9a a5b|uu0222dud20u0d0	-0.5> = -5*sqrt(3)/108 (27)
<0u0u20022d22u0d	0.5|c13a c5a c11a c9b a13a a3b a1a a6b|uuuudd02dud2d0u	-0.5> = -sqrt(30)/540 (210)
<2uduuu20u0dd02u	0.5|c5a c7b c9a c12a a3a a8b a13a a5b|2u2dudud00u0d2u	-0.5> = sqrt(10)/160 (16)
<2uuu2udd00d2u0d	-0.5|c4a c6a c15a c1b a7a a10a a4b a15a|uduu202d0ud2d0u	-0.5> = 0 (36)
<ud2uud00u20d2du	-0.5|c4b c13a c13b c2b a13a a8b a14b a7b|u020duudd20ud2u	-0.5> = -sqrt(3)/72 (24)
<0002udu0220ud22	0.5|c15a c13a c10b c4a a1b a13a a7b a2a|uu0udd202u0dd2u	-0.5> = 0 (60)
<u0u20uu20d02u2u	-2.5|c15a c6b c4a c7b a11a a13a a2a a6a|uudd0u020du2220	-0.5> = 0 (12)
<u020udud022du02	0.5|c3b c3a c7b c10b a8b a3b a1b a14b|20u0uu020u2ddd2	-0.5> = -sqrt(5)/45 (35)
<00200u2uuu2du2d	0.5|c7a c14b c10a c11a a8b a4a a10a a5b|002uuud2dduudud	-0.5> = 0 (180)
<u0uu02d220u0220	1.5|c6a c4a c13a c7b a1b a10b a12a a7b|20u00du22uddu20	-0.5> = -sqrt(2)/4 (12)
<u0uuu2u0d22200u	-2.5|c3b c4b c12a c15b a4b a2a a13a a8a|ud0uu2ddu22ud00	-0.5> = -sqrt(30)/180 (36)
<222u0u000uduuu2	-2.5|c13a c1b c10b c15b a9a a7b a12a a13a|u22u0dd0u0u2dud	-0.5> = 0 (54)
<u202uudd00uuu2u	-1.5|c12b c15b c8b c6a a11a a9b a3a a7b|u2u2d020u020d20	-0.5> = sqrt(10)/180 (9)
<0u22d02u0d00u22	-0.5|c10a c5b c2b c14b a6b a14b a1b a9a|u0220d2uu000d22	-0.5> = 0 (6)
<u2000uu0u22202u	-2.5|c7a c6b c14b c12b a4a a5a a5b a13a|u20u2000u22dudd	-0.5> = 0 (34)
<u2u00220uudud20	0.5|c7a c10a c3a c12b a4b a1b a12a a8a|220u02udu0ddu20	-0.5> = -sqrt(6)/20 (18)
<u0u0u2020u2d202	-1.5|c1a c13a c10b c8b a10a a13a a7b a4a|00uuu2dd0d2u202	-0.5> = -sqrt(5)/60 (20)
<2u022uuuu002uu0	-3.5|c4b c12b c14b c13b a15a a8a a3a a14b|2uud2uu2d00u0dd	-0.5> = 1/36 (102)
<0ud0u22uuu2002d	1.5|c9a c6b c11a c11b a1b a13b a5b a11b|uud02d2u0ud0u2d	-0.5> = -sqrt(30)/20 (54)
<0u0ud220uduu022	-0.5|c6b c7b c15a c9a a15a a13b a8b a9a|0u0ududdududu22	-0.5> = 0 (72)
<u0u2u20uu00u2d2	1.5|c5a c9a c6a c15a a1a a12b a8b a14a|20u20d02000222u	-0.5> = sqrt(105)/42 (2)
<00u2u0ud02u2u2u	1.5|c12b c4a c8a c15a a1a a11b a13b a3b|u02ud0d0022u220	-0.5> = 0 (6)
<0u200d22u2ud0uu	-0.5|c12a c10a c6b c3b a12a a6a a14b a6b|0uu00222uudd02d	-0.5> = -sqrt(10)/90 (35)
<u002duuud220u02	-0.5|c9b c11b c8a c10b a13b a12b a5b a2a|uu022dd00udu202	-0.5> = 0 (12)
<200uudu0uu022u2	-0.5|c4b c13b c15a c6b a6b a13b a8b a5a|20002uduud022ud	-0.5> = 0 (18)
<u22uu0000du2u2d	0.5|c12a c13a c15b c4a a15b a5a a10a a4b|u22u200002du02d	-0.5> = -sqrt(5)/60 (9)
<uuduuuuddud20dd	-0.5|c4a c6a c7a c3b a2a a13a a11a a9b|u200u00d2u22dud	-0.5> = -sqrt(15)/900 (27)
<ud0u22u2u200ud0	-0.5|c10a c14b c1a c2b a2b a15b a11a a14a|0u0d22u2udd0uud	-0.5> = -sqrt(30)/180 (36)
<0u0uddu002u222u	1.5|c13a c15a c14a c13b a9b a7b a3b a14a|0uuudd20u2d2020	-0.5> = 2/3 (30)
<0220002u0duu2d2	0.5|c2b c11a c10b c7a a9b a4b a6a a10b|0u2u0dduuu0d2d2	-0.5> = -sqrt(2)/72 (60)
<20uuu02du0ud220	1.5|c8b c7a c5a c14a a7a a15b a5b a10b|20uuu020udud2dd	-0.5> = -77*sqrt(30)/3600 (125)
<00u22uu02u2d0uu	-1.5|c6a c12a c3b c9b a15a a14a a7a a13b|00022020ud20u22	-0.5> = 3*sqrt(2)/20 (2)
<2u20d00uuud2u20	0.5|c12a c13b c3b c3a a8b a5b a6a a3b|2uu02d02uudd020	-0.5> = -5*sqrt(6)/108 (30)
<002uu2u02ud2002	-1.5|c4b c5a c9b c6b a2a a14b a1a a13b|uu200dd0uuu2dd2	-0.5> = 0 (60)
<2u0u2u000220022	-0.5|c4a c2a c1a c6b a6a a8a a7b a2a|ud002uud0220022	-0.5> = 0 (6)
<uud2uuddu2u0u0d	0.5|c10b c1a c4b c11a a13a a5b a14b a2b|02ud2uudud002du	-0.5> = sqrt(5)/90 (36)
<u200du0uu2022ud	0.5|c15a c9a c2b c2a a15b a7a a2a a4b|uu0ududd02022ud	-0.5> = sqrt(30)/270 (102)
<202u00u2ud02uuu	-0.5|c9b c14b c7a c13b a2b a10b a6b a6a|2u2d0202020200u	-0.5> = -sqrt(15)/60 (2)
<0uu022u20uu02du	1.5|c14a c7b c5a c13a a14b a11a a4b a2b|02uud2020d20uud	-0.5> = sqrt(3)/45 (18)
<uu0220220u20uu0	-2.5|c4b c2b c11a c13b a15b a1a a11a a13a|200u20220u20udd	-0.5> = -sqrt(2)/6 (10)
<002u2uu22u0200u	-1.5|c9a c3b c12b c3a a4a a6b a11a a13a|000222u2uddud0u	-0.5> = 0 (12)
<uu2du0002022u20	0.5|c11a c11b c12a c3a a1b a8a a2b a7a|22uuu0dd200du20	-0.5> = sqrt(2)/18 (20)
<0u2020uuuu0d22u	-0.5|c15b c8b c14a c13a a9b a10b a15a a7a|0u202020220uddu	-0.5> = 0 (6)
<2uu2u0200d0202u	-1.5|c4a c15b c14b c1a a9a a6a a15a a6b|uuudu220dd020ud	-0.5> = 0 (102)
<20uu22002u00d2u	-0.5|c3b c9a c9b c14a a11b a9b a9a a11a|200u22002u20udd	-0.5> = sqrt(2)/36 (10)
<u220uddu2u0u002	1.5|c15a c10a c1b c8a a1b a8b a4b a14a|u22uduud200u0dd	-0.5> = -sqrt(3)/54 (102)
<2u00ud22u00022u	-0.5|c15a c7a c6b c1a a6a a15a a10a a9b|uu00ddu22u0022d	-0.5> = 0 (18)
<0202uu0du20d220	-0.5|c13a c4b c10a c13b a9b a6a a13a a13b|020uu20u2d0d220	-0.5> = -sqrt(2)/36 (10)
<2u02d0uuu020220	-0.5|c14a c11b c13a c9a a15a a8a a14a a11b|2u02d0u20020d2u	-0.5> = 0 (4)
<uu02udud0duudu2	1.5|c14a c13a c11a c7a a13a a7b a12b a11a|uu02uddd0ud2u02	-0.5> = 0 (40)
<0udu22002du02ud	0.5|c5a c15b c6b c10a a3a a15b a10b a7b|0u2uduu02du02dd	-0.5> = -sqrt(6)/216 (102)
<202uuu02duu0ddu	1.5|c4a c14b c11a c9a a15b a6b a9a a9b|2020u2022d00u02	-0.5> = sqrt(10)/20 (2)
<u0uu020200u22u2	-1.5|c8a c1b c15a c13b a13b a11a a8a a3a|002u020200222du	-0.5> = 0 (2)
<udu2220uu0002uu	-2.5|c14b c5a c6b c13b a14a a13b a3a a11a|ud22ud0uu0d02du	-0.5> = sqrt(6)/6 (24)
<002u22d0u220200	0.5|c10b c11a c5b c3b a10b a15b a14b a4b|00u2u2d0d2u02ud	-0.5> = 0 (18)
<002u2udu0u2d0u2	-1.5|c6a c12a c15b c5b a4a a6a a1a a5b|u0222udu0u200dd	-0.5> = sqrt(6)/36 (30)
<2u20d022200u0uu	-1.5|c15b c2b c7b c14b a15b a10b a7b a6a|2020uu222d0d00u	-0.5> = sqrt(6)/6 (6)
<u0222u0u02u2u00	2.5|c10a c12a c1a c5a a5a a2b a14b a13b|0u222u0u0ddd2u0	-0.5> = -1/6 (20)
<u2ud2u00u0u2u20	1.5|c13a c5a c6a c1a a7b a7a a9b a3a|022ud02020u2020	-0.5> = sqrt(15)/30 (2)
<u0u20uu2u200022	0.5|c8b c1a c4a c14a a5a a1a a5b a2b|uudd2uudd2000u2	-0.5> = 0 (36)
<0u2222uud00u0du	1.5|c5b c7a c8b c9a a12b a15b a8b a11b|0u22d20u00d20u2	-0.5> = 0 (4)
<200ud0uu202022u	0.5|c8a c7a c14a c14b a6a a2b a7a a8b|2u0ududu202020d	-0.5> = 1/12 (27)
<2020220uuu20020	1.5|c9a c11b c8a c10a a7b a8a a11b a15b|202022ud002002u	-0.5> = -sqrt(2)/2 (2)
<uuu202dd20u0u02	-1.5|c9b c13b c2a c15a a2b a1a a13a a2a|22u202dud0u0d0u	-0.5> = 1/6 (8)
<2uuu2uu0d0dudud	1.5|c12a c4b c6a c15a a7b a3b a13b a15a|2u202020d0u02du	-0.5> = 0 (4)
<222u0200u0u2200	0.5|c3a c11a c6a c12b a15a a4b a12b a11a|22u20u00d0d220u	-0.5> = 0 (6)
<uu2ddu2000d22u0	0.5|c11b c14a c3a c5b a15b a10a a10b a11b|uudd0u2002d220u	-0.5> = 1/4 (12)
<2u2uu00200ud2ud	-0.5|c8b c3b c4b c15a a9b a4a a15b a7b|2uduu0udu0ud2dd	-0.5> = sqrt(5)/400 (240)
<2u00duu0u0d222d	0.5|c7a c1a c1b c15a a1b a8a a11a a10b|ud00uu0udd22220	-0.5> = 0 (20)
<u2u02dd0022200u	-0.5|c10a c11b c7b c2b a3a a7b a9b a8b|uu202udduud200d	-0.5> = sqrt(3)/36 (100)
<2uud02u020uuuud	-1.5|c9a c13b c2b c11a a2a a13a a8a a5b|2udud2udu00dudu	-0.5> = sqrt(70)/420 (32)
<20202uu002ud0u2	-0.5|c5b c11b c1a c10a a13b a14b a2a a6a|ud20u2u00u0dd22	-0.5> = 1/9 (20)
<u20u20u2u0200u2	-2.5|c2b c8b c4b c9a a12a a10a a6a a7b|uu002u2u0d2d0d2	-0.5> = 0 (35)
<20220020uuuuu20	-0.5|c12a c3a c4b c1a a9a a15b a6a a2a|udud0u202du0d2u	-0.5> = 0 (16)
<ud02u020duduu2d	-0.5|c14a c7b c11b c12b a6b a8b a2a a1b|2202uuuddu00udd	-0.5> = sqrt(3)/36 (100)
<u0202u02200u202	-1.5|c9a c6b c5a c9b a12a a2a a10b a4a|uu2ud0020d02202	-0.5> = sqrt(2)/6 (10)
<uduuu02u002d2uu	0.5|c4b c11a c5b c8a a9b a2b a14b a5a|u2d0u020u0dd22u	-0.5> = -sqrt(6)/120 (12)
<u002u0002u02222	-0.5|c15b c10b c15a c4b a6b a5b a2b a3a|uduu2d002002220	-0.5> = 0 (6)
<02u2d2u200u0uuu	-1.5|c4b c6b c11b c15a a11b a10a a9a a4b|02u2udd2uud0ud0	-0.5> = 0 (54)
<uuu200u2u2uuu0d	-3.5|c4b c10b c3b c13b a6a a7a a12a a4b|uu020d22udd200u	-0.5> = 0 (18)
<2u00uuu2uud0du2	1.5|c2a c6a c5b c8a a13b a5b a4a a12b|200ud0uduuud2d2	-0.5> = -sqrt(14)/280 (40)
<u2d20020uudu2u0	-0.5|c11a c13b c7b c4a a5a a6b a11b a12a|u2duduu0udd2du0	-0.5> = 0 (80)
<20uuu00uud22d20	1.5|c13a c5b c3a c8b a5b a3b a2b a7b|2uuud0d0du22020	-0.5> = 0 (20)
<u0uuuudd220uu20	-1.5|c3a c10b c14b c12a a4b a1a a5a a11a|20022udu2du0ud0	-0.5> = 0 (12)
<u20udu22u000dd2	0.5|c4a c5b c2a c9a a4b a2a a12a a11b|u20d0u2200uddu2	-0.5> = -5*sqrt(2)/36 (12)
<uudu0uu220202u0	1.5|c3b c2b c1a c8a a4b a15b a5b a6b|0002u2uu20202dd	-0.5> = sqrt(15)/90 (10)
<uudd20ud2u0uu02	-1.5|c4b c5a c15a c5b a8a a3a a14a a11b|uu2000u22uudddd	-0.5> = -sqrt(2)/60 (126)
<u20u020du0d2202	0.5|c11a c9a c12a c15b a4a a5b a3a a7b|u2d2u2uu000d20d	-0.5> = 1/18 (20)
<2u0u20ududuu2d0	1.5|c4a c10a c13a c13b a13a a9b a2b a10b|220020uu2udddu0	-0.5> = sqrt(5)/30 (20)
<u20202020ud2u0u	-0.5|c2b c15a c10a c11b a3a a3b a14a a9b|uu220202d002du0	-0.5> = 0 (6)
<0u22000uu022uu2	-2.5|c11b c15b c2a c12b a2a a12b a13a a1a|ud22000uu0u22dd	-0.5> = 0 (20)
<200u22udu20u0uu	-0.5|c14a c12a c5b c9b a9b a12a a3a a5b|20uu22ddu20u00d	-0.5> = -sqrt(30)/120 (18)
<u2u02u2u002d0ud	-0.5|c2a c5a c7b c12b a1b a10a a14a a3b|2u20uddu0d2002u	-0.5> = sqrt(2)/20 (12)
<2uuu0uu202du0ud	-2.5|c3b c1b c8b c1a a13b a5a a2a a12a|020uudud02d2uud	-0.5> = -13*sqrt(105)/630 (54)
<0u02u0duuu22d02	0.5|c15a c13a c9b c4b a10a a6b a1b a13b|uu0duudu0222d0d	-0.5> = -sqrt(10)/108 (102)
<u2udu220du0200d	0.5|c6b c5a c7a c2b a3b a8b a13a a4b|ud220uduuu02d0d	-0.5> = 5*sqrt(3)/108 (40)
<0uuu2uddud2020d	-0.5|c3b c7a c10b c6b a10a a3b a8b a1b|uudu2002dd2020u	-0.5> = -sqrt(15)/216 (18)
<u0u22du0d02u0u2	-1.5|c15b c9a c6b c4b a6b a9b a9a a10a|u0ud2du02d2u0du	-0.5> = 0 (24)
<u0202uu020u220d	0.5|c7a c6a c3a c11b a7b a10a a6a a14b|u0d02ud02u022du	-0.5> = sqrt(30)/40 (8)
<uu22000uu22200u	-2.5|c8b c2b c3b c4b a6a a14a a3b a8b|u02d0u0du2220ud	-0.5> = -sqrt(6)/12 (12)
<u0202000uuu22d2	-1.5|c3b c11b c12a c5b a7b a5b a6a a10a|u0d02uu0u20d2d2	-0.5> = sqrt(5)/12 (20)
<2uu0dd02u2d020u	-0.5|c13a c1a c6b c9b a4a a4b a5a a7b|uud220u202d0u0d	-0.5> = -1/36 (27)
<u20u2u0u020dd2u	-1.5|c10b c5a c2a c12b a13a a11b a15a a7a|uu0uddud0ud0222	-0.5> = -sqrt(30)/1080 (90)
<u00du0u22u202uu	1.5|c5b c14a c8a c11a a15b a2a a7b a14b|uu0d002d2ud02u2	-0.5> = -sqrt(15)/20 (12)
<ud2u2000u20uud2	0.5|c13a c9b c10a c1a a11a a8b a13b a7a|0u2u20du0udddu2	-0.5> = sqrt(5)/120 (60)
<00u0u2200d2u2d2	0.5|c7b c13a c12a c6a a2b a3a a9b a12a|0u20duu0ud2ddu2	-0.5> = sqrt(2)/36 (40)
<22u22200uu0d00d	-0.5|c4a c2a c1a c3a a13a a11a a7a a14a|uu0u22d0uduuddd	-0.5> = sqrt(5)/120 (410)
<0u200u0dud222uu	-1.5|c14b c3b c13a c12a a2a a13a a6a a7b|02u002duud2u20d	-0.5> = sqrt(2)/9 (18)
<0202u02u0uu022u	-2.5|c13b c14a c15b c2b a3b a12a a14a a10a|0ud2u02u02dud20	-0.5> = 0 (18)
<u002ud2200duu2u	-0.5|c12a c11b c4b c8b a2b a9a a3b a1b|2uuduu2dd000d2u	-0.5> = sqrt(6)/108 (60)
<0u0du2022u02d20	-0.5|c8b c2b c10a c6b a3b a2a a10b a4b|0ud2ud0u2d02u20	-0.5> = sqrt(6)/24 (8)
<udu2u02uu0ddu20	-1.5|c2a c11b c8b c9b a6b a12b a11a a13a|u0u2du2000d2220	-0.5> = -sqrt(30)/120 (9)
<2uu2u2d00ddu020	-0.5|c4b c6a c2a c1b a7b a13a a9a a15b|u0uudd20ududu2d	-0.5> = sqrt(3)/162 (270)
<u20022200uuuuud	-1.5|c7b c1b c12b c6b a11b a15b a12a a3b|02u02ud00u2ddu2	-0.5> = -sqrt(105)/252 (18)
<2u020udu2udduu0	0.5|c4b c10a c1b c13b a4b a15b a5b a7b|uu02du2d20du0ud	-0.5> = -5*sqrt(3)/324 (54)
<02220uduuudddu0	-0.5|c11a c14b c3b c10a a11a a5a a14b a12b|02u2uuduu0d2dd0	-0.5> = -sqrt(15)/270 (120)
<20u22u02dudu00u	-1.5|c4a c9b c1a c8b a2a a15b a13a a6a|uuuu220d0dudd02	-0.5> = 0 (120)
<u22u0duu20uu0uu	3.5|c14a c12a c2a c11a a1b a15b a11b a10b|2u2u0dud2ud0002	-0.5> = 1/9 (27)
<uduu0220uuuudud	-0.5|c11a c10b c15b c12a a9a a2b a5a a14b|u2dud2202000u20	-0.5> = 3*sqrt(5)/280 (4)
<0udu2udu2200u20	-1.5|c5b c14a c9b c10b a13a a9b a10b a4a|0ud2udud22002u0	-0.5> = sqrt(6)/6 (8)
<u200u2u0u22uu0d	-0.5|c2a c15b c12a c7a a7a a15a a8a a5b|ud0022uud220u0d	-0.5> = 0 (18)
<u200d022u0u02u2	0.5|c15b c9a c7a c15a a10b a9b a1a a6a|2200uuu2ddd02u0	-0.5> = sqrt(6)/36 (20)
<0u0d2022udu2uu0	-0.5|c8b c13a c14a c12b a3b a6a a10a a6b|0udu222uu2dd000	-0.5> = 0 (20)
<200uu0uud2du2du	-0.5|c10a c1b c12b c1a a5b a4a a11b a3a|00u220duuu202dd	-0.5> = -11*sqrt(15)/720 (20)
<20uduuuu0duddd2	-0.5|c4a c12a c7b c3b a3a a13a a5b a2b|2uu02u0d0dd02u2	-0.5> = 1/60 (20)
<20uuuu220u0u20d	-2.5|c10b c7b c5b c1b a4b a7b a11a a5a|u0u2du2200du20d	-0.5> = sqrt(7)/252 (27)
<uuuuu202u20200d	1.5|c9a c3a c4b c8a a5a a7b a14b a1b|2u0022ud02020du	-0.5> = 0 (6)
<0uu0uu22uddu20d	-0.5|c6b c7b c2b c3a a6a a11b a10b a15b|0000udu2d22u202	-0.5> = 3*sqrt(10)/100 (4)
<022022u00uud20u	-0.5|c2a c11b c3b c10b a1a a7b a4b a8b|udud222u000u20d	-0.5> = -sqrt(6)/18 (12)
<22u2u0u0d0020u2	0.5|c1b c15a c2b c2a a11a a8b a6b a1b|20u2duuud0d20ud	-0.5> = 0 (60)
<02uu202uud02200	1.5|c7b c4a c2a c12a a1b a4b a10b a15a|uudu20uud20d20d	-0.5> = sqrt(3)/180 (105)
<u002u2duu202200	-0.5|c8a c9a c1b c12b a3b a5a a2a a1b|uuu222d0020d200	-0.5> = 0 (10)
<u0u02u02222uu00	-1.5|c11a c5b c9b c11b a3a a11a a14b a4b|u02uud02d2dudu0	-0.5> = 0 (40)
<0202u202020u02u	-1.5|c8b c6b c10a c5b a6b a15a a11b a13a|0202020u0uudd22	-0.5> = sqrt(2)/6 (10)
<022uuduu0uu2200	-2.5|c8b c6b c11b c10b a15a a8a a9b a8b|022uu0d2u00220d	-0.5> = sqrt(6)/9 (9)
<0uud2uudd0u2d02	-0.5|c12b c7a c2a c3a a8a a3a a11a a10b|00ud2u02uu2dd02	-0.5> = -2*sqrt(2)/27 (20)
<0u22d0u2uu0dudd	-0.5|c8a c13b c9b c2b a5b a13b a15a a6b|00222udu0u0udd2	-0.5> = sqrt(3)/216 (20)
<2uuuduuu02020uu	3.5|c10a c7a c14a c1a a11b a7b a5b a15b|uuuu2udd0dd2002	-0.5> = 1/20 (126)
<22u2200000u20u2	1.5|c3b c12a c15a c15b a10b a3b a15b a7b|22u220u00dud0ud	-0.5> = 0 (27)
<202uu2uuu0ud200	2.5|c5a c9a c8a c3a a10b a14a a2b a9b|2uuu02d0duud2d0	-0.5> = sqrt(42)/84 (100)
<u0d20u2uuuu0022	0.5|c11a c1a c9b c6a a2a a11b a5a a6b|0uu2du2u0dd0022	-0.5> = 0 (30)
<200u20u0duu2u2d	1.5|c1a c13b c14a c5a a8a a11b a9b a13b|u00ud0du2u22dud	-0.5> = 0 (54)
<2uu0020002u2202	-1.5|c15a c12b c2a c3a a14a a11a a8a a2a|2u00020d022u2ud	-0.5> = 0 (6)
<u0uu2u020d2u20d	0.5|c13b c3a c12a c10b a3b a2b a9b a12a|udud2u02d02uu0d	-0.5> = 0 (24)
<220uuduud02ud0u	-0.5|c4a c8a c13a c11b a13a a4a a10b a10a|220uudu0u2ddu0d	-0.5> = 7/648 (90)
<uuu2d200u20uddu	0.5|c2a c13a c14a c15a a14b a11a a15a a5a|u0u22200u2dd0ud	-0.5> = sqrt(5)/90 (30)
<020u2uduu0dudu2	1.5|c4b c14a c5a c13a a12a a8b a4b a9b|020uudu220d2002	-0.5> = -sqrt(6)/216 (9)
<u000uduu022u2d2	-1.5|c5a c11b c13b c1b a1a a3a a3b a4b|u02u0udd02dudu2	-0.5> = -sqrt(15)/120 (40)
<0u2uu0ud202u0u2	-0.5|c11a c3b c9a c12a a8a a7a a3b a5a|0u2u2022u0d00d2	-0.5> = 0 (10)
<0uu2u200u2d2u0u	-0.5|c13b c4b c15b c10b a15b a1b a4b a9b|udu2u2002dd200u	-0.5> = -sqrt(3)/12 (12)
<2u2u0ud0202020d	-0.5|c6a c13a c2a c11b a5b a12a a10a a14a|202ud0u02duduud	-0.5> = 0 (24)
<20udu202uu0du02	1.5|c5a c4b c13a c3a a2a a10b a9b a11b|2u00020222du002	-0.5> = -sqrt(3)/4 (2)
<20u02uuu0u0uu22	-3.5|c6b c7a c14b c10b a7a a11a a13a a3a|202020ud00uu2d2	-0.5> = 0 (6)
<02uu20u022200uu	1.5|c2b c5b c9a c4a a12b a2b a1b a4b|u2udd0u0d22u0du	-0.5> = -sqrt(15)/60 (24)
<2u2002u0020ud2u	-1.5|c10a c10b c14b c1b a8b a9b a11a a8a|uu2002u2u0duddd	-0.5> = -41*sqrt(6)/720 (125)
<0u20u222uu00duu	-0.5|c7b c15a c5b c10a a1b a5b a11a a10a|ud20u2d2udu0du0	-0.5> = sqrt(2)/40 (16)
<u0uuu00u2uu22uu	0.5|c14b c13a c3a c10a a2b a6a a7a a3b|uduuudud20d2u0d	-0.5> = sqrt(7)/756 (204)
<20002u220220d0u	-0.5|c8b c13a c8a c1b a3a a14a a3b a8b|u0202u2d02200du	-0.5> = -sqrt(6)/12 (6)
<u22d0u2000uuud2	0.5|c4a c12a c6b c15a a10a a6b a12b a9a|u2200u20udddudu	-0.5> = sqrt(15)/72 (40)
<uuu20u0u2ud2uu0	-3.5|c1b c4b c4a c2b a6a a3a a4a a14a|002u020d2ud2u20	-0.5> = -sqrt(42)/12 (4)
<u0u202220202u00	-0.5|c10b c13a c7b c8b a8b a13b a15a a9b|u0u202u2du02d0d	-0.5> = -sqrt(2)/36 (34)
<u0d22200u0d20u2	0.5|c12b c14a c4b c6a a13b a11a a10b a8b|u0du2d0udu2ud02	-0.5> = -sqrt(3)/12 (24)
<u220d0ud0uuu2dd	0.5|c8a c1b c3b c2a a1b a10b a4b a15a|uuudd0u002dd2u2	-0.5> = sqrt(3)/36 (60)
<ud0200udu2u2u02	0.5|c13a c2a c11a c1a a3a a2a a5b a1a|uud2u0udd202002	-0.5> = 0 (30)
<0u222020d20uu0u	-1.5|c15b c13b c3b c7a a1a a6b a15a a14b|uuu22dd0u20d0ud	-0.5> = 1/9 (90)
<u0uud02202u20uu	0.5|c1a c7b c14b c7a a7b a6b a14a a2b|0uuudud202u20dd	-0.5> = -sqrt(15)/108 (116)
<u220uu0u220u200	-2.5|c10b c2b c3a c3b a2b a15a a8a a1a|2200uu022d0u20d	-0.5> = -2/3 (9)
<22000uu22ud00u2	0.5|c2b c8a c7b c1a a8a a3b a5b a14b|uuu0ud022dd0022	-0.5> = sqrt(10)/60 (35)
<20u0000u2uuu222	-1.5|c14a c10b c3a c1b a14a a5a a6b a12a|u000du0d20u2222	-0.5> = 0 (4)
<u00du20du2d2uuu	0.5|c4b c9a c15b c13a a2b a2a a4b a13b|u20uu20d02u2dd0	-0.5> = -1/18 (34)
<u02uu20u0udd220	-0.5|c5a c12b c10a c3b a11a a4a a10b a3b|u022020u0d20220	-0.5> = -sqrt(3)/15 (3)
<2u00u0u202uu220	1.5|c1a c7a c14a c13a a6b a15a a4b a3a|uuduuu0202duddd	-0.5> = -sqrt(15)/100 (375)
<0u0u0u22uuudu2u	1.5|c12a c9a c15a c7a a1b a13b a6a a1a|2u0d02u20ud0220	-0.5> = 0 (6)
<uu00uu0222u2200	2.5|c9a c13a c10a c1a a7a a14b a11b a5b|0u002ud2ud22ud0	-0.5> = 0 (27)
<u2002u2d2u0200d	-0.5|c1a c5a c2a c15b a3a a11a a14b a4a|0uduud2u2ud20d0	-0.5> = sqrt(6)/108 (60)
<222u0u022u00200	0.5|c13a c8b c6a c4a a11b a12a a14a a5b|2220u00u2udddu0	-0.5> = 0 (20)
<20u20022uu2d0u0	1.5|c3b c10a c4a c14a a10a a3b a12b a6b|20uu0d22ud22000	-0.5> = 0 (9)
<20002u2uu2uuud0	-2.5|c14b c1a c7b c5a a4a a2a a15a a6a|uu0ud2uud2ddu0d	-0.5> = sqrt(210)/1260 (360)
<u0duuu20dud02u2	-1.5|c9a c13b c7b c4a a2b a6a a1a a9a|2uu0d2u0ddu0ud2	-0.5> = sqrt(6)/432 (54)
<uud0u020d02d2u2	-0.5|c12b c2a c3b c9a a3a a3b a2a a12b|ud20u020002u2d2	-0.5> = sqrt(6)/72 (6)
<0ud00222u0220uu	-1.5|c7a c6b c11b c15b a3a a13b a5a a10b|0u20uud2dud2du0	-0.5> = -sqrt(3)/12 (60)
<0u02uu00du22d2u	1.5|c11b c15a c10b c11a a2b a8b a6b a13b|0202u20ud002220	-0.5> = -5*sqrt(6)/72 (3)
<uuu20u20u0du220	-2.5|c3b c9b c4b c6a a10a a3b a11a a6a|uudd0u200d2u220	-0.5> = 0 (12)
<u22u000202du2u0	1.5|c4a c12a c10a c11b a9a a7b a6b a15b|u2200uu2dd002ud	-0.5> = -sqrt(2)/18 (30)
<2u2uuuud0u20020	-0.5|c1b c8b c11a c1a a8a a13b a15b a5a|0u2u2duu0ud0d2d	-0.5> = 0 (105)
<2uuudu00202u0u2	1.5|c11a c6a c15b c12a a7b a12a a12b a10b|2uuud0u02dd20du	-0.5> = 0 (68)
<u0200u2uu220d02	1.5|c10a c11a c11b c8a a1b a14b a13a a8b|20200u2udu002d2	-0.5> = -sqrt(5)/15 (9)
<200u2ud0udud022	-0.5|c10b c11b c6a c15a a13a a10a a4b a11b|200220u0duudd2u	-0.5> = -1/18 (12)
<u22u00du02d2uu0	-0.5|c8b c10a c3a c1a a5a a9a a6b a7a|02uduu20udd2ud0	-0.5> = 0 (60)
<2u0220uu2d020u0	-1.5|c14b c8b c2b c4b a11b a6a a3b a4b|20u22ud02du2000	-0.5> = -1/6 (6)
<22uu02ud20d00du	-0.5|c1a c15b c2a c8b a2a a15b a13b a4a|u2u202d020u0udd	-0.5> = sqrt(3)/108 (30)
<uuu002uuu220d02	-2.5|c7a c15b c3b c11a a12a a1a a2a a9a|2200020u22udd0u	-0.5> = 0 (6)
<u2duuddu2du0200	0.5|c9b c13a c6a c7b a9b a5b a4a a7b|u2d220ud2ud0u00	-0.5> = sqrt(6)/24 (8)
<u02u002220du02u	-1.5|c3b c12b c9b c9a a6a a13a a9b a3b|u02u0u22u0d0d2d	-0.5> = -sqrt(15)/18 (35)
<00uu020222dd2u0	-0.5|c8a c10a c14b c12a a14b a4a a12a a3a|0022020u2udd2u0	-0.5> = -1/3 (6)
<0u2u20d22u0002u	0.5|c3b c14a c8b c2a a2b a15b a14a a11b|0uuu20dd2du0022	-0.5> = sqrt(2)/18 (20)
<0udu2u0u0220022	0.5|c10a c10b c4a c8a a7b a1b a9a a8a|udu02dudu020022	-0.5> = 0 (8)
<0u20u22u0u02udd	0.5|c5b c12b c2a c6a a1a a15b a9b a5b|u020uu2udd0ddu2	-0.5> = -sqrt(10)/600 (70)
<2uuu0uu022du0uu	-3.5|c10b c12b c7b c9b a8a a14b a4a a3a|2u220u0udud002d	-0.5> = 0 (34)
<uu20uu22002dd0u	-0.5|c15a c8b c12b c3a a10b a4a a2a a12b|u2duuu2d0d2du00	-0.5> = -sqrt(10)/180 (40)
<20uu2020u022du0	0.5|c11b c13a c11a c5a a8b a3b a6a a4a|2022ud2uu0020d0	-0.5> = -sqrt(3)/12 (6)
<u0uu2d2u020u2u0	-0.5|c13a c10a c7a c5a a11a a4a a14a a15a|u0u2udud0dudd2u	-0.5> = 0 (204)
<ud20uu2uuu0d0d2	0.5|c1a c8b c7a c10a a4b a14b a11a a4a|0u22udu0d0du022	-0.5> = -sqrt(2)/120 (18)
<u0du022d0u2u02d	-0.5|c7b c1a c11a c3b a2a a13a a1b a3b|uduu02du0dudu2d	-0.5> = sqrt(3)/144 (162)
<0u02u02uu22u200	-2.5|c2b c12b c13b c5b a1a a15a a8b a3b|u0d20022u220d0u	-0.5> = 0 (4)
<u2uuuduud002d20	1.5|c3b c4a c2a c6a a10b a13b a11a a1b|2u00u0uddud2220	-0.5> = -7*sqrt(10)/900 (30)
<u2022200u02u002	-0.5|c4b c5b c1b c2a a13b a1a a9b a10b|ud0uu2002d2ud02	-0.5> = sqrt(6)/18 (18)
<uu02d20uu0udu2u	-1.5|c4b c11b c5b c2a a5a a3b a11a a9b|u0uuu20d20ddu2d	-0.5> = sqrt(10)/300 (105)
<uuuu022u0u2002d	0.5|c6b c10b c7b c2a a2b a8b a9b a4b|uuu20dd2d02002u	-0.5> = 2*sqrt(105)/315 (20)
<uu02u0022u2u002	-1.5|c2a c4b c8b c15a a2a a14b a5a a7a|uu0u20dd2u2u0dd	-0.5> = 0 (100)
<0uuu0222u0u2u0d	-1.5|c7b c15b c2a c4b a2a a9a a2b a15b|02u002u220d2u0d	-0.5> = -sqrt(210)/315 (9)
<u0d0uuu2020u2d2	1.5|c8a c5a c10a c13b a6b a9b a12b a10a|u0d002uuu202dd2	-0.5> = 7*sqrt(10)/60 (20)
<u0duuu222u2000d	0.5|c15b c5b c7a c1a a10b a12b a4a a14b|00u20du2222d0u0	-0.5> = 0 (4)
<0220uuud2d20200	-0.5|c6b c2a c13b c11a a1b a5b a15a a4a|uu2d20ud2du0d0u	-0.5> = 0 (36)
<u2du002udud2u0u	-1.5|c15b c7b c11a c7a a7a a15a a14b a6a|u2du0uuuud02ddd	-0.5> = 0 (252)
<ud0u0d2220u0du2	-0.5|c9b c6b c8a c15b a5b a13a a6b a15b|ud0udu2ud0d02u2	-0.5> = sqrt(6)/12 (24)
<02u2u0220200u20	-1.5|c13a c2a c7b c3b a15a a13a a11b a12a|0u02d0u202udu2d	-0.5> = 0 (18)
<02u2uu0220ud020	0.5|c4b c9a c3a c14a a15a a1b a3a a10b|u2udud02uddu0du	-0.5> = 0 (108)
<2uu2uduuuud0u0d	1.5|c15a c3b c1a c5a a6a a8b a3b a5b|uud2u2d2duu0d00	-0.5> = -sqrt(5)/378 (54)
<02uu02200d02uu2	-1.5|c4a c3b c2b c7b a5b a5a a1b a4a|ud0u22u00u02dd2	-0.5> = -sqrt(6)/36 (20)
<u02uu2002u2d200	1.5|c6a c11a c11b c13a a5a a4b a1b a8b|20222u0d2u0du00	-0.5> = 0 (4)
<0u2022uu2000uu2	1.5|c9a c5b c2a c5a a5a a14b a2b a8b|0u20u2d2d000u22	-0.5> = sqrt(15)/30 (6)
<uuduu20du2d020d	0.5|c2b c5a c4a c15a a4a a4b a2b a15a|uuu2020dd2u020d	-0.5> = -sqrt(3)/162 (30)
<u2u0u0u220uu2d0	2.5|c13b c14a c3a c8a a6b a3b a5b a13b|u2d02udu20du200	-0.5> = sqrt(21)/84 (8)
<0uud2000222u02d	-0.5|c12a c11a c9b c11b a8a a6b a7a a1b|uduu2udud20002d	-0.5> = sqrt(3)/72 (68)
<02022u0u02du0u2	-1.5|c11b c8a c5a c12b a6a a3a a11b a7a|02u2u2u002d00d2	-0.5> = sqrt(3)/18 (10)
<ud02220uuu0uu02	-0.5|c12a c10b c2a c13a a7a a2b a12a a2a|u20222uud00d002	-0.5> = sqrt(10)/60 (10)
<2uu2u02du200200	1.5|c13b c2a c3a c1a a9b a5b a2a a14b|uu02202d2200du0	-0.5> = 1/4 (6)
<02u022u0u22d0d0	-0.5|c14b c11a c12b c10a a8b a3b a9a a15a|022022ud2uu000d	-0.5> = sqrt(6)/18 (6)
<u0uu2002uu2u2u0	-1.5|c11a c12b c13b c9b a15b a7b a2a a6a|uuud2du20uu0ddd	-0.5> = -sqrt(105)/945 (350)
<0uu20u002u220d2	-0.5|c4a c9a c3b c12b a1b a4a a13b a6a|uu020200ud2udd2	-0.5> = -sqrt(10)/36 (34)
<00u2200u2uud022	1.5|c3b c14a c12a c4a a6b a2b a3a a11b|0uuu2d0u2d200d2	-0.5> = -sqrt(30)/360 (34)
<22u20u2uuu0du00	1.5|c1a c8b c2a c10a a6b a13b a12b a11a|uud20220d0u2200	-0.5> = 0 (6)
<u2200u0uu0222d0	-1.5|c11a c3b c13b c2b a8a a10b a5a a5b|uud02u02udu2dd0	-0.5> = 2*sqrt(5)/45 (102)
<uud002u22u00ud2	-0.5|c6a c14a c13a c8a a14a a8a a12a a7a|uud00d222u0u0d2	-0.5> = 0 (18)
<000u0u222d22uu0	-1.5|c6a c11b c8b c4a a3b a6a a10a a14a|00u00u2d22u2d20	-0.5> = 0 (9)
<uuu02du20d2uu0u	-0.5|c13b c1b c12a c8b a14b a1a a9b a13b|udu02uudud20ddu	-0.5> = -sqrt(15)/540 (136)
<02002202uu2020u	1.5|c11b c13a c2a c5b a14b a7b a9b a3b|0uu0u2u22dd0udd	-0.5> = -sqrt(30)/60 (120)
<u0220u22u20u0u0	-2.5|c12a c3b c1b c8b a11a a15a a6b a2a|0uu2022ud2d00du	-0.5> = 0 (20)
<0u0022u2ddu2020	-0.5|c6b c9a c5a c14a a9b a14a a13a a5a|0u002du2dud2u20	-0.5> = 0 (8)
<u22u0u0u202ud0d	0.5|c4b c12a c2b c13a a10b a13a a2b a7b|u2200uud2u20d0d	-0.5> = -sqrt(3)/36 (34)
<u020uu202d2u002	-1.5|c7a c12b c3a c11b a6a a5b a4a a2a|uuud22d02du0002	-0.5> = 0 (20)
<222uuuu0duu0002	0.5|c2a c1a c5b c2b a2b a7b a8b a13a|uu2d0d2uuud0d02	-0.5> = -7*sqrt(3)/180 (60)
<uuuu2002du0uu2d	-2.5|c13b c3a c12b c5b a15b a2a a10a a13a|u20ud002d200u22	-0.5> = 0 (6)
<00202uud2u02uuu	-2.5|c6b c9a c3b c9b a7a a4a a15a a2b|0uud202u0u02dd2	-0.5> = sqrt(2)/18 (30)
<0u22uudu2u0udu0	-2.5|c14b c7b c8b c5a a5a a7a a12a a8b|0u22uuud2d02d00	-0.5> = 1/18 (35)
<020u2002udd2u20	0.5|c5a c12b c8a c2a a8a a3b a1a a13b|uuudd002udud220	-0.5> = -sqrt(6)/27 (90)
<0u20uuddu20uud2	-0.5|c6a c2b c3b c9b a2a a7b a11b a4b|0uuuu02d02uddd2	-0.5> = 17*sqrt(15)/5400 (125)
<0uuu22du0002u2d	0.5|c7b c12a c12b c8a a3a a10b a11b a2b|022u22000du0u2d	-0.5> = 7*sqrt(15)/180 (6)
<u2d2uudd200020u	-0.5|c5a c9a c3b c6b a10b a7a a11a a3b|u2u2002dduu020d	-0.5> = sqrt(3)/72 (18)
<u02duu2200u2d0u	-0.5|c13a c1b c11a c3b a13b a5a a11b a14a|00uu2d2200u2dud	-0.5> = sqrt(3)/54 (27)
<u000u2d2ud0d2u2	0.5|c12b c1a c5a c15a a14b a1a a2b a12a|ud0002u2ud0d22u	-0.5> = sqrt(3)/9 (12)
<00u2u2u0u2ddduu	-1.5|c15a c6b c4b c14b a8b a14a a13b a15a|00uduudud2du2ud	-0.5> = 0 (108)
<20200u00202uu22	-0.5|c12a c1b c3a c6a a4a a8a a6b a2a|uuud0u0d2020d22	-0.5> = 0 (34)
<2uu00ud02ddu2du	-0.5|c9b c7a c3a c11a a8a a7a a3a a8b|2uu00dd2ud0u2du	-0.5> = sqrt(6)/72 (24)
<uu0u022udu0uu2u	-3.5|c8b c13b c6b c4b a15a a13b a10a a9a|uu000d20220du22	-0.5> = sqrt(15)/30 (6)
<02uu0uu220udd20	-1.5|c6b c2b c14b c9a a3b a7a a15a a1b|ud2u0022d0uudud	-0.5> = 0 (36)
<00202u0u0d22220	0.5|c3a c3b c13a c12a a7a a15b a9b a9a|00002uuu2d2ud2d	-0.5> = 2/9 (34)
<0u02uu20u22020d	1.5|c2a c4a c7a c6a a2b a14b a3a a14a|0uduu0u0d22022d	-0.5> = -sqrt(5)/10 (20)
<u0220u00022udu2	0.5|c10b c6a c15a c3a a6a a5a a12b a13b|u0u2du000d222ud	-0.5> = sqrt(6)/108 (27)
<u20uu0u02ud20d2	-0.5|c14a c2a c12a c4b a11a a10a a7b a14a|uu00u020222d0d2	-0.5> = 1/15 (10)
<u02u202u0d20d02	0.5|c11a c4b c11b c5a a2a a6b a14b a12b|ud20ud2u0u0ddu2	-0.5> = 0 (24)
<02200u0u0222u02	-1.5|c3b c10a c6a c12b a7a a8a a5b a4a|02uuu0d20d2ud02	-0.5> = 0 (30)
<uu200u2220u0udu	2.5|c1a c9a c15a c13a a5b a10b a1b a1a|2u20uu22ddu00d0	-0.5> = -7*sqrt(10)/180 (30)
<2u202uu0d2du0d0	0.5|c5b c9a c6b c14a a6b a8b a7b a14a|2u20du2u02du0d0	-0.5> = -sqrt(6)/54 (18)
<uuu2d2d0uuu0udu	0.5|c15b c13a c14a c1a a11b a8a a13b a15a|0uu2u2ddud20d0u	-0.5> = 0 (60)
<00220uu2uu202u0	-2.5|c13a c6a c11b c10b a15a a12a a6a a7a|00220u22u0dduud	-0.5> = 0 (18)
<u0u0duu2u02220u	-2.5|c9b c6b c5b c11b a4b a14b a10a a6a|u0uu0du20ud22dd	-0.5> = -sqrt(5)/45 (120)
<20200u2u0duu022	-0.5|c7b c15b c11b c1a a6b a11b a9a a15b|u02002duuudd022	-0.5> = 0 (20)
<u2u020uu02u20dd	-0.5|c3a c5b c1b c15b a6b a15a a1b a13b|u200duud02d2udu	-0.5> = 0 (24)
<uu0du2u2d2uu00u	-1.5|c1b c15b c8b c10a a11a a7b a1a a13b|ud0ud22uud2ud00	-0.5> = sqrt(10)/120 (36)
<2220uu002u0u02u	-2.5|c14b c12b c15b c5b a8b a11b a8a a12a|22200u022udd0u0	-0.5> = 0 (6)
<00udu200u2u2d2u	0.5|c6b c10b c4a c11b a8b a11b a9b a2b|0uu0uu0u2dd2d2d	-0.5> = -sqrt(6)/72 (126)
<202u2u0u2200020	-1.5|c5b c1b c10b c6a a4a a2b a7a a11b|uu22u0ud2dd0020	-0.5> = 0 (35)
<uu200ud2u00du22	-0.5|c2b c3a c13b c9a a9b a7a a13a a1b|20u00u22d00du22	-0.5> = 0 (6)
<2uu00202uud2u0d	0.5|c13b c2a c3a c8b a13a a11b a2b a7b|2u0002uudd22d0u	-0.5> = -sqrt(3)/60 (20)
<200udud20uuu022	-1.5|c7b c8a c6b c5a a9a a7b a8a a10a|200u00u2u2dd022	-0.5> = 0 (10)
<u2000u2dd20uuu2	0.5|c9a c10b c7a c7b a10b a3a a11b a7b|u2u00uud02uddd2	-0.5> = -sqrt(2)/8 (125)
<u2d0uuud00du2d2	-0.5|c13a c15a c12b c7a a7a a12a a4a a11b|u2duuddu002udud	-0.5> = 1/54 (108)
<0uu02d2u2uu02u0	1.5|c13b c6a c10a c13a a1b a13a a8b a15b|udu0202220u0udd	-0.5> = 0 (20)
<20uu20uu200022u	-2.5|c9a c1b c13a c13b a10a a9a a6a a8a|u0ud2du22u0002d	-0.5> = sqrt(2)/12 (18)
<u00u2002202u202	1.5|c15a c11a c13b c5b a4b a13b a2b a5b|uu02200220du20d	-0.5> = 1/6 (9)
<2uu20u00u20d022	-0.5|c12a c3b c4a c9a a4a a11b a9a a2a|22020u00u2d0022	-0.5> = -sqrt(10)/20 (3)
<0200uu2022d2002	0.5|c10b c15a c6a c2a a4b a1b a4a a2a|u202d0202uu200d	-0.5> = -sqrt(2)/6 (6)
<2u2u0d2d0u20002	0.5|c2a c6a c11b c7b a8a a6b a14b a9b|202u0ud2uud00d2	-0.5> = 1/18 (30)
<002uu2220u0uu02	-1.5|c8a c3a c4a c5b a5a a9a a1a a3a|u020d22udu0ud02	-0.5> = 0 (12)
<0uuuu2200d2u20u	-1.5|c12b c13a c4b c7a a13a a4a a3a a12b|0u2ud2u00d2u20d	-0.5> = -sqrt(6)/24 (27)
<02u02uu2uu0d02d	-1.5|c15a c8b c6b c2b a3a a6b a15b a7a|0u202u2ddu0u02d	-0.5> = -2*sqrt(3)/45 (18)
<0022uu0202uuudu	-0.5|c3a c5b c6a c15a a6a a7a a2a a12b|0ud20ud202u2du0	-0.5> = 0 (8)
<u020d0u20d2uu2d	-0.5|c13b c7b c3a c11b a10b a15b a9b a3a|u020u002d2du022	-0.5> = 0 (6)
<2u20uu002020ud2	-1.5|c13a c3b c14b c1b a13a a14b a5b a12a|udu02u00202ddu2	-0.5> = 0 (12)
<00uud020u222u02	-1.5|c9b c7b c15a c10a a3a a6b a10a a13a|002uudd0022220u	-0.5> = sqrt(2)/12 (6)
<u20ud0u220ud20u	-1.5|c8b c2b c13a c4b a6a a4b a14b a11a|uu0udduu202dddu	-0.5> = 1/12 (200)
<uu00202u2u0u022	-0.5|c2b c5a c7a c8a a13b a3a a5a a4a|u0ud20u02d0ud22	-0.5> = 0 (27)
<u202002udud2uu0	-1.5|c12b c12a c1b c4a a3a a9a a1b a8a|u2du00222uu0dd0	-0.5> = 0 (20)
<20uu0dd0u0u22u2	-1.5|c4a c13b c15b c14b a6b a8b a2a a10a|2ud002uudud2d0u	-0.5> = 0 (36)
<u2d2002200220u0	-0.5|c1b c4b c8b c2a a15b a5b a3b a15a|0u2ud02d00220u2	-0.5> = -sqrt(6)/12 (6)
<2202u00u200uu2d	0.5|c12b c15a c9a c13a a7b a9a a10b a10a|2202u0du2200020	-0.5> = -sqrt(30)/30 (2)
<02u220uud0ud0u2	-1.5|c9a c2b c8b c3b a6a a14a a1b a13b|uu022ud000ddu22	-0.5> = -1/18 (20)
<ud0uu2d20u2200u	-1.5|c12a c7b c11a c12b a2a a9a a10b a14a|u20du202u2u00dd	-0.5> = 0 (20)
<2ud02u0duuu0uu2	-2.5|c3b c15b c11b c8a a3b a10a a2a a11a|22u02d00u2u0udd	-0.5> = 0 (20)
<uu22udd00200022	-0.5|c15b c6b c3b c3a a5b a11b a12a a8b|uu0220ud02ud02d	-0.5> = sqrt(3)/36 (34)
<2u02u202u00u02d	-1.5|c15a c12a c8a c8b a7a a5a a3a a8a|2uu222udd000020	-0.5> = 0 (10)
<0u00d0u22022u2u	-0.5|c8b c2a c11a c12a a10a a4b a11a a1a|u00uu0ud2d2ud2d	-0.5> = -sqrt(5)/36 (120)
<uuu2000202uu202	-1.5|c15a c8a c8b c15b a3a a11a a5b a2a|u222d000022u200	-0.5> = sqrt(10)/10 (2)
<uuud022u02ud020	-1.5|c10b c14a c12b c7a a2a a5a a9b a15a|u2udu2udduu00dd	-0.5> = 0 (300)
<u0uuu2d2u0uu0d2	2.5|c3a c7a c11a c14b a11b a12b a1b a10b|200uu202ddu2002	-0.5> = sqrt(70)/70 (6)
<uu02du2u002u02u	0.5|c2b c11a c8a c4b a5b a2a a13b a12b|ud0u2d2000u2u2d	-0.5> = sqrt(10)/30 (12)
<020u2du2002ud20	-0.5|c4a c5b c13b c7a a13a a9b a1a a7b|u200duu2d02ud20	-0.5> = 0 (18)
<u020u020d202220	0.5|c10b c3a c1b c7a a6b a4b a5a a11b|00ud2uu0udd2220	-0.5> = 0 (20)
<0u0220uud2uuu02	-2.5|c8b c4b c15b c9a a1a a11a a3b a6a|udud2ud0022uu0d	-0.5> = 1/4 (24)
<00020u2uud22d02	-0.5|c13a c8a c12b c15b a14b a3b a5a a13a|00u2du20ud2udud	-0.5> = 0 (54)
<uuu22002dd002uu	-0.5|c14a c8b c13a c2a a7a a15a a11a a2b|uud220uuddu0d02	-0.5> = sqrt(3)/324 (90)
<u2duuu020d20u02	-1.5|c13a c2b c4b c8b a14a a7a a10b a3b|uu20dduu02200d2	-0.5> = 0 (18)
<2u002200uuu2d02	-1.5|c15b c12b c11a c6a a14a a10a a7b a11a|2u002ud0d2uudud	-0.5> = 0 (54)
<0uu00d22u2ud0u2	0.5|c6b c8a c3a c11b a3b a13b a1b a1a|2uu0002dd20uud2	-0.5> = -5*sqrt(3)/108 (18)
<0u2u0u0220022uu	1.5|c8a c2b c3a c12a a2a a11b a1b a10b|uuuu0u0d2ddd2du	-0.5> = 0 (252)
<20u0uu22ud02u0u	-1.5|c7a c12b c12a c7b a15a a13a a12b a4a|20uuud02ud0d202	-0.5> = -sqrt(6)/24 (34)
<2u2uuuud00du02u	-1.5|c15b c8b c11b c3a a2b a13a a13b a9a|22uduuu0d00d220	-0.5> = -sqrt(30)/150 (20)
<2u0uuud20ddu2u0	0.5|c5a c14a c12b c8b a7b a11b a15a a3b|2udu0u2u0d2020d	-0.5> = -sqrt(30)/540 (20)
<2u0022u0uu0uu2u	-2.5|c9b c15a c14b c5b a8a a11b a3a a15a|2uu0u2ud0ddduud	-0.5> = 0 (210)
<20uuu0u2udd2200	-1.5|c11b c4a c8a c1b a7a a5a a15a a15b|u0u0202udd02202	-0.5> = sqrt(3)/45 (10)
<02u0uu20du0d2u2	-1.5|c7b c3b c7a c2b a3a a11b a3b a1a|uu20ud00duud2d2	-0.5> = -5/54 (100)
<u2udu0u2002u20d	1.5|c11a c12a c15a c3a a11a a7b a12b a9a|u20du022u02d200	-0.5> = -sqrt(10)/40 (6)
<uuu0u220220u002	-2.5|c9b c15b c15a c7b a4a a13b a3a a12a|uu2du2d0u202d00	-0.5> = sqrt(6)/9 (27)
<0uud02u2022d0ud	-0.5|c7a c11b c12b c6b a3b a2a a5b a6b|022uu20202d00du	-0.5> = sqrt(2)/18 (6)
<0uuu20202u2002u	-0.5|c5b c3a c11b c7b a2a a13b a5b a8b|020u20ud2ud0u2d	-0.5> = -sqrt(15)/180 (27)
<2uuu0u02duuu02d	-2.5|c15b c8b c3b c9a a15a a13b a2a a6a|220u020u0dudd2u	-0.5> = 0 (18)
<20u00u0du22uuu2	-2.5|c3b c10b c10a c8b a4a a10a a10b a9a|200u0u00222dud2	-0.5> = sqrt(6)/18 (9)
<0u02u2d22uu00dd	-0.5|c4a c9b c6a c9a a7a a9a a3a a14b|0uuudu22ddd002u	-0.5> = -1/108 (68)
<uud222u0020002d	-0.5|c6a c7a c10b c10a a3a a1a a10a a13b|2u222u000d00d2u	-0.5> = -sqrt(3)/36 (6)
<0uuuu00220u2d2u	-0.5|c15b c4b c14a c12a a10b a15a a1b a5a|uud020022uududd	-0.5> = 0 (102)
<200uu2d20uu0202	0.5|c10b c15a c7a c11a a3a a11b a7a a5b|20uu22u200d020d	-0.5> = -1/18 (10)
<uu02uu0u2d2u002	-0.5|c11b c10b c4a c2b a2b a3b a1b a7a|2uuududd20du002	-0.5> = -1/20 (68)
<u00uu0022u2uud2	2.5|c8a c15a c12a c8b a10b a6b a1b a5b|200u2d002220uud	-0.5> = -5*sqrt(14)/84 (6)
<2uu0d220220u0u0	1.5|c12a c9a c1a c7b a3a a15b a11b a2b|u220u2d0u2d00du	-0.5> = sqrt(3)/36 (18)
<uu220u22000ud20	-1.5|c6a c8b c13a c4b a12a a6a a9b a11a|uu2u0u2dd0d2020	-0.5> = 0 (35)
<200200u2udd022u	0.5|c14a c7a c4b c11a a3a a15b a6a a3b|202u0u02ud002d2	-0.5> = sqrt(6)/36 (10)
<202uu0u00u2udu2	-2.5|c5b c4a c3b c10b a2a a10b a14a a8a|2uu000ud0d2ud22	-0.5> = -sqrt(10)/180 (30)
<uu000u20220u22d	-1.5|c15a c13b c10a c9b a4a a11a a13b a2a|u20u0d20udud220	-0.5> = sqrt(30)/90 (27)
<200u0d2uu20202u	-0.5|c15a c12b c9b c14a a3a a15b a5a a11b|20uuud2d02uu0dd	-0.5> = sqrt(6)/27 (100)
<ududu2u2220000u	0.5|c6a c8a c10b c4a a13a a13b a1a a14b|2ud0uduu2d002du	-0.5> = 1/24 (24)
<0uuu2u2uu20020d	-2.5|c6b c15a c7a c3b a3a a12a a1a a14a|uudu20ddu20d2u0	-0.5> = 0 (36)
<220u202u0uu0uud	-2.5|c8b c14a c10b c7a a12a a13a a3a a14a|22uu20d000du2du	-0.5> = 0 (12)
<u2022uddu20u0u0	-1.5|c1b c8a c4b c9a a9a a11a a14b a15a|020u2du0u2ud02d	-0.5> = 0 (20)
<22uud0u0u202u0u	0.5|c10a c12b c15a c2b a3a a14b a4b a6b|2u22dud0ud0uud0	-0.5> = -sqrt(5)/120 (24)
<uud2u20ud0d0220	-0.5|c11b c1a c6a c4b a15b a11a a12a a5b|0uud2u0ud0du22d	-0.5> = -sqrt(6)/72 (90)
<uud0u202u220uu0	2.5|c9a c11a c3a c11b a13b a11b a3b a5b|uuu0220202d02d0	-0.5> = sqrt(3)/9 (10)
<uuuuu2u0u020u2u	-1.5|c1b c15b c2b c6a a10b a9b a3a a7a|002uuu202d20d20	-0.5> = sqrt(42)/252 (10)
<0uudu02202u2002	-1.5|c8a c2b c7b c12b a4a a14b a8a a3b|0022u0u202dd0u2	-0.5> = sqrt(2)/12 (6)
<00022020u2u220d	-0.5|c9b c12a c4a c13b a9b a8a a15a a14b|000u202uu2uddd2	-0.5> = sqrt(15)/90 (35)
<00222u2uu0020du	-1.5|c14b c3a c4b c9b a2a a14a a11b a1b|uudu2d2u00u20dd	-0.5> = 0 (90)
<2ud0u0002022022	0.5|c9a c5a c15b c12a a3a a12a a6b a15b|2u200d00u022022	-0.5> = 1/2 (2)
<2022u020u0duu20	-1.5|c13b c7a c7b c4a a13a a6a a7b a2a|2u2uuud0d0ddu20	-0.5> = 0 (70)
<uu222uu0u0020ud	-0.5|c15b c4a c1b c14a a14a a11b a2b a4a|02222uu0d0d20u0	-0.5> = 0 (6)
<u0duuud2duu2200	-1.5|c3a c11a c12b c8b a10a a15a a9b a4a|u002duud220u20d	-0.5> = 0 (18)
<00200u2uu2duuu2	-1.5|c14b c9a c6a c10b a14b a2a a6a a8a|0u200u220duddu2	-0.5> = 0 (18)
<u202u20u000d2u2	0.5|c12a c13a c1a c8a a10a a3a a8a a9b|02u2u20dud00ud2	-0.5> = sqrt(6)/216 (27)
<0u0d20220u0uu22	-0.5|c2a c12a c4b c13b a4b a13a a13b a11a|000u20220du0222	-0.5> = 0 (2)
<20u0uu002ud2du2	-1.5|c10a c11b c9b c1b a2a a4b a9b a10a|uuuddd002u02ud2	-0.5> = sqrt(10)/360 (60)
<0uu22000d2duuu2	-0.5|c11b c4a c2a c5b a6a a11a a5b a1b|u0uu2u00d2ddud2	-0.5> = 7*sqrt(15)/540 (105)
<ud202220u20uu00	0.5|c5a c7b c9b c6a a9b a8b a12b a4a|ud2uududd202u00	-0.5> = 0 (36)
<20u0u2u002uduu2	-0.5|c11b c1a c12b c15a a4b a1a a3a a11b|202uu2d002d0udu	-0.5> = 0 (12)
<022u0duduu0duu2	-0.5|c7b c15b c4b c2b a14b a15b a6b a4b|0u2u020uud0dd22	-0.5> = sqrt(5)/72 (35)
<20u22002u02ud0d	0.5|c13b c4a c9a c15a a2a a12a a2b a3b|222u20020022000	-0.5> = -sqrt(2)/6 (1)
<0u2ud0u02d20uu2	1.5|c2a c7a c11a c9a a4b a8a a12a a6b|0022uu0uduuddd2	-0.5> = sqrt(30)/45 (120)
<0uu202uuuu022u0	-2.5|c12b c9b c6b c10b a10a a9b a15b a5a|0uu2uudddu0d2ud	-0.5> = sqrt(70)/1260 (315)
<000202u0u20222d	0.5|c13b c6a c12a c9a a7b a5a a1b a3a|u0u2du20020ud2d	-0.5> = sqrt(2)/18 (30)
<2uud2d020uu20d0	0.5|c5a c14b c10a c1a a13b a2a a1a a3b|222udu0200d2u00	-0.5> = sqrt(2)/12 (4)
<0222udu0020u0u2	1.5|c7a c4a c10b c2b a1b a7b a12b a11b|ud2uuud00du20d2	-0.5> = 0 (60)
<02u0uuuu2000222	-2.5|c6b c7b c8b c14b a5a a14b a3a a11b|0220200020u0222	-0.5> = -1 (1)
<u2222dud0000uud	0.5|c14a c3b c5a c6a a10a a7a a14b a9b|u2d2u02duu00dud	-0.5> = 0 (36)
<0uuu22002u20u20	-2.5|c5b c6b c14b c11b a1b a15a a8a a12b|uuuudd0d2uuddud	-0.5> = 0 (1050)
<22uuu0uduu0u20u	-3.5|c8a c7b c3b c4b a14a a6a a9a a4a|220uuu002d0d2du	-0.5> = sqrt(5)/15 (20)
<20020220002202u	0.5|c11b c14a c4b c11a a8b a11b a5b a13a|200uu22d00u2udd	-0.5> = -sqrt(3)/18 (30)
<u20uu2u2dd0uuu0	-0.5|c6a c2b c14a c2a a2a a11a a3a a7b|uuuudu22ddddu00	-0.5> = -7*sqrt(6)/1200 (250)
<u20uu20uu2002uu	0.5|c6a c1a c15b c10a a12b a9b a3a a11a|02uudu0u2udd2d0	-0.5> = -sqrt(21)/315 (105)
<u0u2uud220dd200	-0.5|c4a c13b c3b c8a a7b a5a a10a a14b|u00u2u2d2duudd0	-0.5> = sqrt(10)/108 (100)
<202u00200uu2022	-1.5|c4a c14b c11b c1a a1a a6a a11b a8a|20200u2u0ud20d2	-0.5> = 0 (10)
<u20uuu202u0d2d0	-0.5|c12b c13a c5b c4b a5b a4a a8b a11b|u20dud2u2ud0du0	-0.5> = 0 (24)
<0222uud20u000u2	-1.5|c2b c15b c5a c8b a8b a9a a9b a11a|0u220ud22uu00dd	-0.5> = sqrt(2)/36 (30)
<2uuu200u02u2u0u	2.5|c5a c10a c12b c12a a14b a13b a2b a9b|22uud00uddu02du	-0.5> = -sqrt(7)/21 (36)
<u200u0202d2d0u2	-0.5|c7b c12a c1a c2a a6a a10a a8b a14a|0u00dudu2220022	-0.5> = 0 (4)
<u2u2u0u022uu0u0	-0.5|c1a c5b c4a c9b a1b a14a a5a a6b|u2duuud0u2dd020	-0.5> = -sqrt(105)/315 (68)
<u20002202u2u002	-1.5|c15b c1a c2a c11b a3a a5b a2a a4a|02uuu2202udd00d	-0.5> = 0 (35)
<u2022u000u0uu22	-0.5|c12b c14b c4b c6b a8b a6b a10b a12b|u20u2d0u020udd2	-0.5> = sqrt(30)/180 (30)
<0uu2200220022u0	-0.5|c2b c5b c5a c9a a11b a3b a2a a7a|0u2200u2u0d22d0	-0.5> = -sqrt(6)/18 (10)
<u20u02020202uuu	-2.5|c14b c10a c2b c13b a11a a3a a15b a4a|uud202020ud2002	-0.5> = 0 (9)
<20uu2020d0u02d2	0.5|c14a c5a c7a c1b a14a a3b a9b a12a|u02uu0d020dd2u2	-0.5> = 0 (20)
<u20uuuu2du02020	0.5|c12a c2a c9a c6b a7a a13b a15a a15b|uu0ud0220u0dd22	-0.5> = sqrt(2)/45 (34)
<02u0202d2u20020	0.5|c11a c2b c8a c7b a10a a4b a8b a15b|0uud20ud22u002d	-0.5> = 0 (27)
<022uu2u00u2du0u	0.5|c2b c3a c12a c7b a12b a10a a14b a7b|0uudd2u0022duud	-0.5> = 0 (36)
<u2u2002ddu22000	-0.5|c2b c11b c10b c11a a14b a11a a10b a11b|uud2002udu220d0	-0.5> = -sqrt(2)/24 (27)
<u020u20222uu0u0	-2.5|c3b c10b c10a c6b a15a a1b a5a a10a|20u02u022ddu0du	-0.5> = 0 (12)
<0u222du0u200duu	-0.5|c5b c3a c4a c10b a1a a15a a12b a8b|uuudduddud0uud2	-0.5> = 0 (360)
<2u020d2u0020220	-0.5|c11b c11a c6a c8b a9b a5b a3a a11a|2uu2d020d0u0220	-0.5> = 0 (6)
<22u2002ud0d0udu	-0.5|c13a c4b c15b c7b a3b a10a a13b a12b|222u00duduudud0	-0.5> = 0 (36)
<002u02200uudu22	1.5|c4b c13a c15a c11b a4b a5b a13b a1b|u02du2200u0du2d	-0.5> = 0 (18)
<uud0uu220202u0u	-0.5|c13b c10b c10a c12a a11a a9a a14b a5b|uud02u22u0ud0dd	-0.5> = 1/15 (105)
<uu2u0002220uu20	-2.5|c9b c9a c4b c3b a12a a11a a5b a4a|uudud00202d2u20	-0.5> = -sqrt(2)/6 (18)
<u0020uu220202uu	-2.5|c7b c9b c15b c1b a2b a10a a3a a7b|0uu20uu2dd202d0	-0.5> = -sqrt(10)/20 (35)
<2udu20d0222u000	0.5|c10a c4b c2a c10b a8b a2b a14a a10b|2uu020uu2d2d0d0	-0.5> = sqrt(10)/40 (35)
<u2000ud22u2u200	1.5|c13a c7a c9a c11b a4b a6b a15b a5a|u20uu202duddd0u	-0.5> = -sqrt(2)/72 (68)
<u0u2d2020022d0u	-0.5|c13b c4a c4b c11a a1b a3b a14a a4a|202uu20200d20ud	-0.5> = sqrt(3)/18 (9)
<2u0duuudu0d02u2	-1.5|c7b c15a c8b c1a a8b a11a a15a a6a|uu0dd20uu0202d2	-0.5> = -1/48 (18)
<20u020u2uu20ddd	0.5|c7a c10b c15a c9a a12b a13a a6a a7b|20u02du2002d2u0	-0.5> = 0 (4)
<uud0uu0udu2u2du	-0.5|c14b c13a c2b c9a a2b a7b a13a a10a|uuu0uudd022d20d	-0.5> = -sqrt(30)/6000 (126)
<02u0uduuuu0u22d	-0.5|c3a c12b c2b c6b a12b a7b a11b a6a|0u00du2uudud22d	-0.5> = -11*sqrt(210)/15120 (68)
<222u02200duud00	0.5|c6a c3a c12a c1a a8a a5b a15a a9a|u2uduu2udud0d0d	-0.5> = -1/40 (375)
<2uu0u00du2uuu2d	-2.5|c1b c11b c14a c2a a5a a15a a2a a4a|uudu200du20ddu2	-0.5> = 0 (54)
<u002d2uuu2u0udu	0.5|c1a c9a c10b c11a a2b a1a a9b a11a|uu02u2dudud0ddu	-0.5> = -7*sqrt(6)/2160 (232)
<u0u20d2uuu02u20	-2.5|c13a c7b c6b c12b a3a a5b a10a a5a|u02220udd20u020	-0.5> = 0 (6)
<ud2u02uuu02u020	-1.5|c3a c8b c1b c11b a3a a1b a10b a13a|ud2u02u0udddu20	-0.5> = 0 (40)
<uudu0200u22d2u0	-1.5|c13b c3b c14b c2a a15b a9a a1b a14a|200u0200222udud	-0.5> = -sqrt(2)/18 (9)
<22220u00u02uu0u	-2.5|c2b c2a c3b c9b a7a a13a a10b a15a|20u20uu00d2d202	-0.5> = sqrt(2)/6 (10)
<22uuu022d02000d	-0.5|c2b c3b c8a c5b a12b a6a a14b a3b|2udu0d2ud02u0du	-0.5> = 0 (16)
<2u2duudu2ud0u00	-1.5|c2b c1b c9a c3a a11b a13a a9a a14a|u0uduudd2u202d0	-0.5> = sqrt(2)/18 (90)
<ud002u2uu2udd0u	-0.5|c8b c15b c13a c1a a3b a13b a14a a6a|0uu02220d2uddu0	-0.5> = 0 (18)
<u20duuuud02du02	-1.5|c6b c4b c13a c7a a7a a12b a9a a6a|u200duud2022002	-0.5> = 0 (6)
<202u0u0uu20d2uu	1.5|c4a c14a c12a c13b a5b a11a a8b a2b|2u20ud02u2d0u0d	-0.5> = sqrt(6)/90 (27)
<u2du20ud0u022u0	0.5|c1a c14b c4b c5a a10b a9a a11b a4b|02uud0uud2d2200	-0.5> = 0 (30)
<uud02u0d2uu2u0d	-0.5|c9a c1b c6b c8b a11a a13b a7b a6b|0ud02ud0uu2220d	-0.5> = 0 (12)
<00u202u22d2u00d	-0.5|c9b c15a c8a c6a a9b a14a a10a a8a|00u20du2222u0d0	-0.5> = sqrt(3)/9 (6)
<02ud0u2u200u202	0.5|c2a c13b c9a c7a a10b a6a a8a a11b|0udu02d2uuddu02	-0.5> = 0 (24)
<0u2u02udu2u20d0	-0.5|c8a c12a c9b c14b a9a a15b a13b a14a|0u2u02u0d2duddu	-0.5> = sqrt(30)/360 (60)
<002uuu20u2uu0d2	-2.5|c7b c9b c10b c5b a4a a7b a6a a12b|002202200ud20u2	-0.5> = -sqrt(21)/42 (2)
<00u2u02uu2020d2	-0.5|c14a c7b c10a c12b a13a a1a a12b a9b|u0u2u0du2d02d02	-0.5> = -sqrt(10)/60 (34)
<0uu02002uuu2220	-0.5|c12b c8b c11b c13b a1b a4b a2b a13b|u2ud200udu0d220	-0.5> = -sqrt(15)/90 (27)
<022uudud020duuu	0.5|c2a c10a c4a c12a a4a a15a a13b a6a|0u2uu2du0d002d2	-0.5> = 0 (34)
<u00222u02uud002	0.5|c9b c5a c5b c4b a2b a13b a3b a11b|udud02u0ud2ud02	-0.5> = sqrt(15)/360 (36)
<20uuu0u20022ddu	0.5|c14a c13a c12a c3a a13b a6a a9a a2a|2u0uuud2u02dd0d	-0.5> = 0 (125)
<2u0d2uu20uuuu0d	-0.5|c6a c10b c11a c5b a12a a11b a10a a4b|2u02u0u20ud2d0d	-0.5> = 11*sqrt(21)/2520 (35)
<uu2u200duu0uuu2	0.5|c3a c4b c15b c9a a4b a6b a9a a11b|uuud2u0uddduudd	-0.5> = -sqrt(7)/1890 (1200)
<20u02duu2u002ud	-1.5|c5a c6a c15b c10a a14a a8a a11a a6a|20u0uud220d0220	-0.5> = -sqrt(5)/60 (10)
<0u222uudu000202	-1.5|c15a c13a c9b c4b a11b a1a a8a a10a|uu2d2du20ud0d0u	-0.5> = -sqrt(3)/36 (36)
<22u2du00u02d002	0.5|c1a c5a c4a c4b a8b a7a a4a a9b|u2ud0udd202u002	-0.5> = -sqrt(6)/18 (18)
<u2u2002d0020ud2	-0.5|c8a c4b c7a c2a a10a a12b a13a a5a|uuduu0u00d2d2d2	-0.5> = sqrt(15)/540 (105)
<u2u0202uudud020	-1.5|c3b c14a c5a c1b a8a a14a a13a a4b|020uu022uuddd20	-0.5> = 11*sqrt(10)/400 (35)
<002uuuu22u00022	-2.5|c15b c6b c3a c14b a7a a1a a10b a6a|u0udud2222000ud	-0.5> = 0 (27)
<0u2du22udu0d200	0.5|c13a c13b c10a c8a a15a a4b a14b a11a|0u22d220u0du0ud	-0.5> = -sqrt(3)/9 (12)
<0udu002202u02u2	-1.5|c8b c15b c15a c14a a9a a3a a4a a12b|0u22002uu2dd200	-0.5> = 0 (10)
<0u2u00d2duu022u	-1.5|c3a c4b c9b c14b a9a a5b a6a a12b|0uu0dud2uudd2du	-0.5> = -sqrt(3)/216 (180)
<u202uuuu00dd202	-0.5|c4b c11b c5a c8b a7b a6b a3a a4b|u2d20220000u202	-0.5> = 1/10 (2)
<0020uu222d0uu02	0.5|c9a c6b c5a c8a a11b a2a a9a a12b|0u20002d2ud2u02	-0.5> = -sqrt(2)/12 (4)
<u00uud20u20d2d2	-0.5|c12a c13b c14b c4a a8b a11a a1b a2a|2u00ud2du2u0d02	-0.5> = 0 (18)
<u0220202u20uuu0	-2.5|c10a c1b c12b c6b a2b a12a a5a a14a|0u22du02uu0dd20	-0.5> = 1/6 (20)
<u02uu0u0002u222	-1.5|c13b c15a c12b c4b a4b a15a a7a a12b|u02uu020002dd22	-0.5> = sqrt(10)/15 (10)
<uduu2u0d022udu0	0.5|c6a c5b c11a c2b a14b a6a a9b a15b|u0uddu0ud2duu2d	-0.5> = 0 (108)
<u0u002ud2020u22	1.5|c11a c9a c14b c6a a4b a7b a6a a14b|u0uu022dd0u0d22	-0.5> = -5/18 (30)
<u2200022d20uu0u	1.5|c7a c3a c9a c2b a12b a13b a5a a6b|uuu0ddu2020220d	-0.5> = -sqrt(6)/18 (30)
<002uu0202uu2udd	-1.5|c5b c10b c7b c13a a8a a14b a6b a10a|002u0udu2ud202d	-0.5> = sqrt(2)/45 (30)
<u0220duu020u022	-0.5|c7b c10a c6b c14a a2b a5b a7a a13a|uu22u0ud0d0udd2	-0.5> = sqrt(5)/180 (120)
<u2u200u00d02u22	-1.5|c3a c4a c14b c2b a7a a10a a8a a2b|u20d002u0202du2	-0.5> = 0 (4)
<2uud2u02dud0ud0	0.5|c14a c8a c1b c10a a15b a9b a7a a14a|uudu2duu20d0udd	-0.5> = -5*sqrt(6)/3888 (306)
<u2u202u200uud0u	-2.5|c8a c8b c1b c2b a15b a11a a9a a5a|0uu2u2u0d02dd02	-0.5> = 0 (35)
<20u02u0u2202u0u	-2.5|c3b c13a c6b c15b a4a a13a a8a a6b|200u2u022202d00	-0.5> = 0 (3)
<2020uuu2uu0ud02	-1.5|c13a c6a c7a c1b a10a a7a a11a a9a|u020u0d222ud002	-0.5> = 0 (9)
<u2uu20000uu2202	2.5|c4a c2a c1b c13a a6b a10b a14b a1b|uuu02d0002d2ud2	-0.5> = 0 (30)
<2uud2u0uuu0u02u	-1.5|c4b c6b c10a c9b a2a a8a a10b a9b|22u02002ud0d02u	-0.5> = sqrt(42)/252 (6)
<2002202200uu02d	-0.5|c8a c8b c4a c7a a9a a8a a2a a8b|2u0u20d2d0uu02d	-0.5> = sqrt(3)/6 (18)
<u22020d2ud02u00	0.5|c12a c9a c12b c5a a12a a14b a6b a1a|2220udu20u0ddu0	-0.5> = 0 (12)
<2u2d2u00u0220u0	-0.5|c14a c5b c11a c4b a8a a4b a9a a7b|2u2duduu20d2000	-0.5> = 1/12 (12)
<0uuu00d2202uu2u	-2.5|c9a c7b c9b c11a a10a a6a a3a a9a|0u2u0u02ududd2d	-0.5> = -sqrt(6)/120 (125)
<u0u20dud2220uu0	0.5|c14b c11a c10b c8a a2a a6b a12b a1b|2uu202d02uudd00	-0.5> = 1/108 (30)
<0ud2u2uuu002uuu	2.5|c14a c9b c12a c4a a5b a9b a7b a10b|0udu222duu0dd0u	-0.5> = 0 (24)
<u20u20022d0uuuu	-1.5|c2a c10b c12b c8b a14a a8b a3b a2a|u2ud20022000u2d	-0.5> = sqrt(30)/180 (9)
<u02uu2udu2uu0u0	-3.5|c11b c3a c10b c12b a12a a4a a1a a5a|20u222udud0u0d0	-0.5> = sqrt(30)/20 (27)
<u2000222uuuu002	-2.5|c8b c9a c10b c11b a3a a10a a8b a11a|u2u002220ddu002	-0.5> = 0 (6)
<0u22u002uduu20d	-1.5|c3b c11b c15b c12a a14a a11a a3b a7b|0u22d0u2udd02u0	-0.5> = 0 (12)
<u2uuu022d000uu2	-2.5|c3b c2a c15b c9b a9a a10a a5a a15b|uu0d2022ud00du2	-0.5> = -sqrt(10)/120 (18)
<0u20uuu2u00uu22	2.5|c14b c13a c14a c9a a7b a6b a10b a4b|0u2du2220d0u002	-0.5> = sqrt(7)/14 (4)
<0u220u02u20u02u	-2.5|c6b c10b c9a c8b a15a a12a a10b a11a|0u22000d02u2022	-0.5> = 0 (2)
<00uu2u0022d22u0	-0.5|c11b c5a c9a c14b a3b a2b a15a a2a|022uud00d20220u	-0.5> = 0 (6)
<20u00u202uu02d2	-0.5|c15a c1b c11b c10a a8a a12b a3a a4b|u02u0d2d200u2du	-0.5> = -sqrt(10)/40 (12)
<20uud0022200uu2	-0.5|c15b c5a c8b c1b a6b a12b a5b a2a|uuduuu0d220uddd	-0.5> = -4*sqrt(6)/135 (375)
<u002uu222d00ddu	-0.5|c10b c1b c14a c7b a12b a10b a14b a12a|0002uud22u02dud	-0.5> = -sqrt(6)/108 (27)
<2uuud2u2du00020	-1.5|c2b c7b c9b c3b a7b a13b a10a a5b|200u22d20200u20	-0.5> = -sqrt(2)/12 (2)
<02000u2u20u2uu2	-2.5|c11b c8b c7a c6b a4a a6b a1a a3a|u2uu0dd02002du2	-0.5> = 1/2 (20)
<2uu0u00202u220u	-2.5|c3b c5b c8a c13b a5a a7a a11b a14a|2u00d0uu0222ddu	-0.5> = 0 (12)
<22220u0uu0u0d02	-1.5|c4b c3a c15b c13a a10a a14b a5a a7a|22uudduduud00du	-0.5> = 0 (72)
<2u220uu00u0202u	-2.5|c12b c6b c7b c10b a9a a11a a11b a6b|2u220u00u02d02d	-0.5> = sqrt(2)/6 (10)
<02uu220u2000022	-1.5|c14b c8a c9a c15b a7a a3a a4b a12a|022222u0d00u0ud	-0.5> = 0 (6)
<u220u00ud2u2u0d	-1.5|c3a c3b c2b c5b a13b a11b a4a a6a|ud0u0u0ud22220d	-0.5> = 0 (20)
<uu22u002uuuduu0	3.5|c11a c1a c4a c10a a10b a9b a5b a11b|0u2u20022uuddd0	-0.5> = -sqrt(105)/42 (35)
<u000u022u2duu2d	-1.5|c1a c10b c8a c5b a5b a2a a1a a5a|ud00202uuduud2d	-0.5> = 0 (60)
<22uu20002uuduu0	1.5|c9a c10a c3b c4a a12b a4a a7b a11b|220u20u0u022dd0	-0.5> = sqrt(2)/30 (10)
<u220uuuu2du2000	1.5|c7b c5a c3a c2a a14b a4a a13b a11b|udud0u0d2u22du0	-0.5> = 0 (16)
<u2022d0u0d002u2	0.5|c6a c1b c10b c2a a10b a9a a14b a3b|0uu2200udd00222	-0.5> = sqrt(2)/12 (10)
<2020200220uu2u0	0.5|c9a c3a c1b c5b a12b a10b a2a a15b|uud0u002udd22du	-0.5> = sqrt(2)/9 (60)
<u2u0202uu0dd02u	-0.5|c14b c3a c12b c8b a3b a4b a13a a12b|u2ud2020d0ududu	-0.5> = 0 (24)
<002u220200u20u2	0.5|c4a c14b c3b c8a a1b a2a a2b a3b|u220220u00d2002	-0.5> = sqrt(2)/3 (3)
<2u0u0u020u222d0	-1.5|c13b c11a c6a c4b a10a a9a a15b a5a|2u00u002d2u2udd	-0.5> = sqrt(15)/180 (30)
<uu222uuuu0du0d0	-2.5|c7b c1a c3b c14a a10a a15a a13a a9a|0ud22u0u2dduu0d	-0.5> = 0 (36)
<u0d2202u0u02uuu	0.5|c7b c15a c5a c1a a15b a6a a11a a9b|00u2uudddud2uud	-0.5> = sqrt(15)/180 (120)
<2uu2u002u2000u2	-2.5|c14a c3b c4b c9b a2a a9a a6b a11a|220uud02d2u0002	-0.5> = 0 (6)
<uu2d0du2du00220	0.5|c7a c13b c13a c6a a6b a12b a2a a6a|u22u0202ud0d020	-0.5> = -sqrt(3)/36 (10)
<u0u2ud0ud220dud	-0.5|c1a c9b c11b c4b a9b a13a a1b a15b|u0uduu0du2d02d2	-0.5> = -1/162 (102)
<u2u2uuu0ud0udud	1.5|c3a c12b c7a c1a a7b a14b a1b a15a|u202uud0ud00d22	-0.5> = -2*sqrt(35)/147 (34)
<uuu00u2u0d22ddd	-0.5|c7a c6a c10b c7b a8b a9b a3a a13a|uu200002d0222du	-0.5> = -1/10 (6)
<u0du0022u220d20	-0.5|c4b c11b c14a c7a a6b a9a a1a a4b|20ud0uu222u0dd0	-0.5> = sqrt(3)/18 (20)
<u0u2uduudu02uuu	-3.5|c4a c14b c8b c7b a1a a4a a9a a10a|20u2du002202u0d	-0.5> = 0 (6)
<u00u220220duuud	1.5|c5b c15b c14a c12a a11b a3b a7b a15b|u0duu2d22020d0u	-0.5> = -sqrt(5)/30 (12)
<2u2220uu00200uu	-0.5|c15a c5a c11a c11b a11a a11b a6a a5a|2u222dud00200u0	-0.5> = 0 (4)
<202u002u2u02uu0	-2.5|c12b c8b c7a c9a a11a a4a a5a a15a|2022u0u0dduuddu	-0.5> = 0 (36)
<220uu022uu0u020	-1.5|c2b c14a c8b c12b a5a a10a a3b a4b|2ud2202uu2000d0	-0.5> = -sqrt(15)/30 (6)
<uuu2du22u0ud0u0	-1.5|c14b c11b c7a c2b a2b a1a a14b a3a|2u22uud2d00u0d0	-0.5> = sqrt(6)/180 (30)
<2u200ud0uu0d2u2	-0.5|c12b c1b c2b c14a a4b a14b a5a a12b|u02duuu0dd0u2d2	-0.5> = 1/216 (60)
<2uuu2000uu220uu	-3.5|c5a c9b c1b c12b a3a a5a a13a a2a|u22d20000u2duud	-0.5> = sqrt(6)/12 (12)
<0uuuu0u20duu2d2	-0.5|c2b c8b c5b c3a a9b a6b a8b a9a|000u0uu22ddd2u2	-0.5> = 0 (20)
<uu20u0u22u02200	-2.5|c10b c13b c12b c2a a7a a11a a14b a15a|u020u02220uddud	-0.5> = 0 (30)
<u22ud0uu0du2d0u	-1.5|c10b c12b c7a c11a a13a a14a a7b a4a|u222d0uu000u2dd	-0.5> = -sqrt(6)/144 (20)
<ud220u2udu0u020	-1.5|c6b c3b c14a c12b a12a a1b a14a a11b|2uu2002uuddd020	-0.5> = sqrt(30)/180 (35)
<00u2u00u2022uu2	-2.5|c4b c13a c3b c11b a3b a7a a2a a6a|0uduuudd20u20d2	-0.5> = 0 (60)
<2uduuudd00220uu	-0.5|c12a c5b c2b c6a a8b a14a a12a a4b|20u200u2002202d	-0.5> = sqrt(2)/36 (3)
<u2202uu200020du	-1.5|c15a c8a c2b c5b a14a a15a a11b a13a|ud20udud00u2d2u	-0.5> = 0 (16)
<002u200202uud2d	0.5|c11b c4a c13a c10b a7b a15b a13a a10b|002020u2020ud22	-0.5> = sqrt(3)/9 (3)
<uuudu2uu0uuuu02	-3.5|c4b c5b c12b c6b a9a a2b a8a a10a|u2u00dd2u2u0d02	-0.5> = sqrt(6)/108 (18)
<u002u0u0u22022u	-2.5|c4b c9a c5b c14b a8a a6b a5a a12a|u00uuddd022u2ud	-0.5> = 0 (60)
<0002uu2u0220uu2	-0.5|c14b c8b c4a c13a a14b a9b a9a a2a|0u0udd2022200u2	-0.5> = sqrt(30)/30 (6)
<022uu022020u0du	0.5|c12a c4a c3b c2b a6b a4a a4b a3b|0u22du2202000ud	-0.5> = -5*sqrt(3)/36 (6)
<0u002u222u20200	-0.5|c5a c8b c8a c11a a8b a6a a3a a8a|0uu0d2222ud0200	-0.5> = -sqrt(3)/6 (9)
<0u2u2uu0200d2du	-0.5|c3b c9b c15a c2b a12b a11a a1b a2b|uduu2ud0u0d22d0	-0.5> = 0 (68)
<uu022duudd0uu02	-0.5|c9b c4a c1a c6b a3a a9b a11a a14b|0udu20uuudddud2	-0.5> = sqrt(30)/3240 (210)
<0uu02u22uuuu200	3.5|c10a c2a c12a c8a a6b a10b a1b a12b|u0d0222uduud200	-0.5> = sqrt(6)/12 (12)
<2u22uu0uu200d0u	-0.5|c9a c13b c1a c8b a9a a11a a14b a12b|uu22uu00d2dd0ud	-0.5> = -sqrt(5)/100 (105)
<2uuud20du0uu20d	0.5|c6a c8b c13b c1a a14b a11b a13b a7a|uuuduuu0d02d2dd	-0.5> = sqrt(30)/2160 (434)
<u2u002d0uudu220	-0.5|c1a c13a c6b c14b a3b a8a a15a a6b|022002uduuuuddd	-0.5> = -sqrt(30)/120 (70)
<0020020uuu22u2u	-2.5|c15b c6b c10b c12a a15a a4a a12a a1b|u02u0d0du022d2u	-0.5> = 0 (12)
<20u0uu22020dd02	0.5|c15a c13a c12b c7a a9a a9b a2a a12b|2uu0udd2220d00u	-0.5> = -sqrt(2)/36 (20)
<u2u02uuuuud002u	-3.5|c8b c10b c2a c9b a8a a6a a4a a7a|uudd222u00u002d	-0.5> = -sqrt(7)/168 (18)
<2200u0022ud20ud	-0.5|c2b c1a c1b c9a a5b a3b a13a a11a|0ud02002ud22uud	-0.5> = sqrt(6)/36 (12)
<u002uuu022022u0	-2.5|c10b c12a c13b c4b a12a a11a a2b a5a|ud0u2du02ud2ud0	-0.5> = 0 (36)
<uuu20002222u00d	-1.5|c8a c4a c4b c1a a4a a6a a8a a12a|0uud0d02222200u	-0.5> = -sqrt(15)/30 (6)
<u002uu222002002	-1.5|c6a c8a c1b c7a a14a a10a a13a a8a|0002u0u22u02dd2	-0.5> = 0 (10)
<u00du2uu2u0u2du	-2.5|c5b c15b c13b c7b a11a a5b a5a a10b|u00d220u22duud0	-0.5> = -sqrt(10)/60 (12)
<2200u0u02d0u22u	0.5|c5b c13b c15a c1b a6b a5b a8b a1b|2200uudd2u0du20	-0.5> = 0 (12)
<uu20200u0222uu0	-2.5|c14b c11b c12a c3b a4a a7a a1a a15b|2uud20uu02ddu0d	-0.5> = sqrt(2)/36 (90)
<202u0u20200220d	-0.5|c4a c9b c9a c6a a10a a5a a6b a8a|2020ud2u0d0220u	-0.5> = 0 (4)
<22uu20du20020d0	-0.5|c4b c1a c7b c8a a4b a6a a13b a8a|u2ud2d0u2002du0	-0.5> = sqrt(6)/72 (12)
<u020002202uuu2u	-1.5|c14b c3b c1a c15b a13a a5b a12b a2a|0uu0d02202u22d0	-0.5> = 0 (9)
<uuu0uu0d2u0d22u	1.5|c3a c1a c6a c8a a6b a3a a1b a11a|uud0ud002dud22u	-0.5> = -sqrt(5)/120 (36)
<udud00220u22u0u	-1.5|c8a c11b c15b c10a a1a a9a a14a a6b|2udu0u2du0u2dd0	-0.5> = 0 (60)
<2202u2u0u0002uu	2.5|c14a c9b c1a c4a a12b a8b a10b a11b|u20uu2du0dud20d	-0.5> = 0 (116)
<22u2uu0ud2000uu	-0.5|c8b c10a c5b c4b a13b a15b a9a a7b|22uu0dd02u00ud2	-0.5> = 1/60 (18)
<20u0u0duuu2d022	-0.5|c1a c10b c7a c14a a12b a8a a1a a10a|20u0u002ud220d2	-0.5> = sqrt(5)/15 (10)
<u02u20duu0uuu2u	1.5|c12b c9a c8a c1a a12b a7b a8a a11b|002u202u002du2d	-0.5> = sqrt(14)/252 (9)
<u0uu2dud002d220	-0.5|c14b c4a c11b c13a a2b a10b a9a a12a|uuu02duddud2du0	-0.5> = 0 (204)
<ud0u2002022u0u2	-1.5|c10b c11a c5b c11b a7b a14a a11b a4a|ud02u0u20udd022	-0.5> = sqrt(2)/6 (20)
<20uu00ud02dd2u2	-0.5|c10b c11b c3b c1a a3b a8b a9b a2a|udud00u2ud0d2u2	-0.5> = sqrt(3)/24 (24)
<22u002uu22000ud	0.5|c14a c10a c3a c1b a12a a3b a15a a13b|u2u002ud2d0ud02	-0.5> = 0 (30)
<uuu0u20d220d20u	-1.5|c9a c10b c12a c1b a15a a7b a1a a2a|u2u0d2duud00202	-0.5> = sqrt(30)/120 (18)
<uu0u2d222d0uu00	-1.5|c13b c8a c5a c10b a4a a14a a2a a1b|2202ud2u200d0u0	-0.5> = 0 (4)
<0002u2duuuu20d2	-1.5|c5a c4a c6b c12b a10a a2a a3a a13b|0uud0duuu2dudd2	-0.5> = 0 (204)
<022u2d002u0u20u	-1.5|c3b c6a c9b c5b a1b a4a a11b a15a|u2u2u000dddu202	-0.5> = sqrt(2)/12 (20)
<0uud20uu2u0ud2u	0.5|c15b c7a c9a c13b a3a a10b a11b a1b|ud2u200uu2dd020	-0.5> = -sqrt(2)/90 (20)
<2u20u0du02udduu	-1.5|c14b c2b c15b c13b a2b a15a a14b a9b|2u20u0uud2du0dd	-0.5> = sqrt(10)/720 (120)
<uu2u200d2d0uu02	-0.5|c5b c5a c9b c15a a8b a6a a7a a1b|2u2u0du2ud0dd0u	-0.5> = 1/27 (60)
<u02u002d02022du	-0.5|c13a c3a c8b c1a a8b a8a a5a a11a|00udu02202u2udd	-0.5> = sqrt(3)/18 (20)
<02u0u0220du2u02	0.5|c11b c15a c12a c15b a3b a12a a6b a4b|022udu220u02d00	-0.5> = sqrt(6)/9 (6)
<22020u020d200u2	-0.5|c11b c2a c11a c14b a12a a2a a10b a7b|22020uu2020d002	-0.5> = -sqrt(3)/3 (3)
<0202uuu20duud02	1.5|c11a c12a c7a c10a a10b a10a a5a a1b|u2022d020200u02	-0.5> = -sqrt(30)/30 (2)
<u20200202u2ud0d	-0.5|c10b c15a c1b c13b a15a a6b a3b a13b|02u20d20202ud0u	-0.5> = 0 (4)
<u20u0022u2002uu	-0.5|c9a c7b c1a c14b a4b a11b a14a a5a|0202u0d202u02du	-0.5> = 0 (4)
<20200022uuu2u0u	-0.5|c11b c1b c15a c12b a11b a10b a6a a5b|u020du22u2ddu00	-0.5> = -sqrt(15)/60 (12)
<uu0d2d022u00202	-0.5|c9b c4a c13b c8a a12a a7a a14b a6b|uu0022udud0udd2	-0.5> = sqrt(6)/216 (116)
<uu0200d02u22u02	1.5|c11a c2a c11b c1a a5a a14b a10b a1b|u002u0d02202ud2	-0.5> = -sqrt(6)/18 (9)
<0u0uud222u00202	-1.5|c2b c8a c9a c4b a12b a5a a3a a4a|00uu2u2udd0d202	-0.5> = -sqrt(30)/40 (35)
<u2020uu2002udud	-0.5|c15a c4a c12b c6b a4a a12b a10b a1a|220200u20u2dud0	-0.5> = -sqrt(3)/24 (9)
<u002uu00d22u2dd	0.5|c5a c9a c4a c10b a8a a8b a7a a2b|uu0u0ud20d2d2ud	-0.5> = -sqrt(10)/60 (105)
<0u0du2uuuud0d22	0.5|c9b c10b c6a c4b a10b a5b a9b a3b|0ud02ududud0u22	-0.5> = -1/40 (16)
<2uuu20u00uu22u0	-2.5|c12b c14b c13b c7a a14a a2a a3a a7b|222u20d00uudud0	-0.5> = 0 (18)
<0u02u0202u2u0d2	-1.5|c2b c15a c4a c5b a5a a4a a8b a13a|0002u02u2d2dudu	-0.5> = -sqrt(30)/60 (12)
<02222200022u000	0.5|c6b c2b c4a c12a a2b a15b a7b a14a|022u2du002200du	-0.5> = -1/2 (4)
<200u0u2uuu0u2u2	-1.5|c10b c14b c15a c1b a1b a8b a3a a6a|20uu0222d00u20d	-0.5> = sqrt(21)/63 (9)
<0u2ud20u2200udu	-1.5|c8b c9a c6a c13b a12a a14b a7a a11a|0u2udud0u2du02d	-0.5> = -sqrt(2)/6 (81)
<20uuu020u02dud2	0.5|c15b c14a c12b c4a a2b a4b a8a a6b|2uduud2ud020d0u	-0.5> = 0 (36)
<u200udu0u220022	1.5|c2a c10a c9b c11a a7a a6b a12b a9b|uu00d220uddu022	-0.5> = 0 (18)
<u00u220u2u22u00	1.5|c8a c5b c10a c6a a4b a3b a14a a1b|20u2du002022ud0	-0.5> = sqrt(15)/15 (6)
<202udud20uu2d00	-0.5|c13a c8b c5b c4a a11b a10a a6a a14b|202002uu02220d0	-0.5> = 0 (3)
<u0uu00u0u2d2d22	-1.5|c7b c11a c10a c9a a8a a13a a3a a9a|u02u000ddu02222	-0.5> = -sqrt(2)/15 (6)
<u2202uu0002d20u	-0.5|c5b c7a c2b c6b a14b a6b a1b a4a|2u2udu00002d2ud	-0.5> = 0 (27)
<20u22u0u0222000	1.5|c5a c1b c3a c8a a6b a13b a3a a14b|u0d2u2000222ud0	-0.5> = 0 (6)
<02uuu02u222000u	-2.5|c10a c4b c11b c9b a5a a14b a12a a1a|u2d0202uuddu0ud	-0.5> = 1/12 (36)
<0uu22u2udu0020u	2.5|c2a c10a c6b c8a a6b a12b a3b a11b|00222u20u0ud20d	-0.5> = -sqrt(10)/60 (10)
<2uu020uu00u2022	-1.5|c2b c3b c14b c1b a3b a2b a13b a6a|uud02udu00d2ud2	-0.5> = sqrt(5)/45 (81)
<uu20u0222dud00u	-0.5|c5a c9b c3a c8b a13a a6a a4b a5b|uuuddu2dduudd0u	-0.5> = 0 (360)
<0uu0uud2020uu22	0.5|c10a c2a c10b c7a a12a a4b a11b a6a|00uuu20200d2d22	-0.5> = -1/20 (10)
<u0u222d0d0020u2	-0.5|c6b c15b c15a c12a a12a a11b a10a a15b|u0u22du0dud20du	-0.5> = 1/6 (54)
<uuduud0002d2220	0.5|c2a c6a c13b c5a a7b a8a a13b a11a|u0ud00ud0222220	-0.5> = sqrt(3)/54 (9)
<0u220u220du20d0	0.5|c10b c6a c11a c3a a1b a9b a9a a5a|udu2d02220020u0	-0.5> = -1/3 (4)
<2uu2d20uu022000	0.5|c8a c6b c1a c11a a11a a10a a8b a10b|udu2du0du222000	-0.5> = -1/4 (8)
<u22u2220u00du00	-1.5|c7a c2b c13a c6b a8a a12b a11a a15a|uu2d2udud0d200u	-0.5> = 0 (54)
<0u20u0u220202uu	-2.5|c9b c2a c8b c15a a5a a6a a2a a10a|0u202uuddu202d0	-0.5> = 0 (30)
<u0ud0220d2u2002	-0.5|c6a c1b c11b c10a a9b a6a a8a a13b|00ud022u2u02d02	-0.5> = 1/4 (6)
<uud2udud0u2uuu0	-1.5|c11b c2b c4b c8a a8a a13b a6a a3b|u02uu2uu0ddd2d0	-0.5> = -sqrt(10)/300 (126)
<0020u2du2u002u2	1.5|c13a c5a c14a c15a a5a a11a a14b a5b|002022uu2uu0ddd	-0.5> = sqrt(5)/20 (35)
<22200u0020u202u	-1.5|c9b c1b c2b c12a a5a a6b a15a a11b|uu20u200d02d022	-0.5> = 0 (10)
<u0202d0uu2uu0d2	-1.5|c5a c9b c10a c8b a2a a7a a2b a8a|u220uddu0udd0u2	-0.5> = sqrt(10)/40 (36)
<200u2020u0u2202	-0.5|c7b c11a c13a c12a a8b a4a a10a a12a|200220uduu02d02	-0.5> = -1/6 (6)
<u022022u0d020du	0.5|c4a c1a c7a c6b a13b a7a a5a a11b|002uuu2u0dd2dud	-0.5> = 2*sqrt(5)/45 (105)
<u02uu20002uuu2u	-0.5|c11a c5b c15b c12a a11a a9a a8b a4b|u022020du2u0d20	-0.5> = 0 (6)
<00uu0d2du2u0d22	0.5|c11b c9a c10b c13a a8b a10b a13b a1a|u0du0d220200u22	-0.5> = sqrt(2)/8 (4)
<2u00uuu0u220022	-2.5|c10b c1b c14b c5b a4a a5b a9a a13b|uu0dudd02u20ud2	-0.5> = 0 (54)
<u2du020u2u0udud	1.5|c15a c2a c1b c13a a8a a1b a5b a4b|udu2u2022d0d0u0	-0.5> = 0 (12)
<uu200220ddudu02	-0.5|c3b c9b c11a c12b a9b a4b a8b a10a|uuud022du200d02	-0.5> = -sqrt(2)/12 (30)
<u22d000uu0ud2u2	0.5|c13a c8b c9a c14b a11b a8b a12a a14b|u22d000u0022ud2	-0.5> = 0 (6)
<2uu20ud0uu0022u	-2.5|c14b c1b c9b c10a a9a a11b a12a a8a|udu20uduu0dd2ud	-0.5> = 0 (180)
<002u20ud2uu0220	-0.5|c5a c13a c4b c10a a5a a10a a2b a15a|0u2020ud2du0d2u	-0.5> = 0 (12)
<20u02u22uu0udu0	-2.5|c3b c8b c12b c14b a2b a3b a14a a4a|2uud2u2udd00ud0	-0.5> = -sqrt(15)/135 (90)
<0u2u0220ud02u20	0.5|c12a c9a c4b c12b a8b a15b a2a a13b|0220022u0u0022d	-0.5> = -sqrt(6)/18 (3)
<u2u02uu0udu0u2u	1.5|c3b c7a c5a c6a a7b a7a a11b a13b|u200u020du2022d	-0.5> = sqrt(70)/315 (9)
<022020uu0duu2uu	-1.5|c15a c13b c2b c14a a6b a8a a15a a12a|0u202ud20uu2d0d	-0.5> = 0 (30)
<u022uu02020dd02	0.5|c10a c3b c4b c12a a1b a10a a2b a11b|2uudud0202d0u02	-0.5> = -1/36 (18)
<u0ud20u22dduu0u	0.5|c11b c5a c8b c1a a12b a1b a10b a2a|uuduu0ud2202d0d	-0.5> = sqrt(10)/180 (105)
<uu0dd0u2d0u2u2u	-1.5|c14b c14a c8b c1b a9a a14b a10b a11a|0u0du0uu2d22udd	-0.5> = sqrt(2)/16 (68)
<u002ud22uu00022	-0.5|c9b c7b c8b c15b a11b a9b a15b a6b|u002u2duudd0022	-0.5> = sqrt(6)/54 (30)
<00202022u2002uu	-0.5|c14a c5a c13b c5b a11b a9a a1a a14b|u020002222u0ddu	-0.5> = -1/6 (6)
<020uu02uu22d020	-1.5|c8b c10a c2b c7b a6a a5b a13b a1a|uu0d2du0ud2ud20	-0.5> = 0 (54)
<0u202d02udu0du2	0.5|c10a c8b c15a c14b a6a a14b a9b a1b|ud20220u20d0uud	-0.5> = 0 (12)
<u0u02222u00ud20	0.5|c12a c7b c14a c9a a4a a10b a15a a13b|u0ud22u20d002du	-0.5> = 0 (18)
<0ud0222uuu20d0u	-0.5|c3a c10b c15b c8b a3a a14b a1b a15b|udu02220d020udu	-0.5> = 0 (8)
<u020ud2u0u0u2u2	-2.5|c6b c8b c13b c12a a14a a8b a12a a11a|u020u02d0duud22	-0.5> = 0 (18)
<2u0u0u200022202	-1.5|c15b c12a c15a c12b a3b a3a a6a a10a|2u2u02200d20200	-0.5> = sqrt(6)/3 (3)
<uu2u2uu002d0dud	1.5|c5a c13b c10a c3a a1b a13a a11b a6b|2uudd2u00u20ddu	-0.5> = sqrt(30)/225 (36)
<0u2uuudu0020u22	-0.5|c7b c14a c3a c5a a5a a2a a7a a1b|u2uduudd0020du2	-0.5> = -sqrt(3)/180 (60)
<udu00uu22020ud2	0.5|c7b c13a c11b c14a a6b a5b a2a a10b|u2u0u2022dd0002	-0.5> = sqrt(15)/90 (10)
<u2uuud0d02u02uu	-1.5|c10b c6a c5a c11b a14a a8a a12a a6b|u2uu0u020d0d22d	-0.5> = 0 (35)
<0u02uuu0u22u0u2	-3.5|c10a c11b c5b c7b a5a a1a a14a a12a|ud02ud00uud2022	-0.5> = sqrt(6)/6 (12)
<0u022u022u0uu20	-1.5|c9b c14a c8b c5b a1a a3b a15b a14a|uud2du0udd0ud2u	-0.5> = 0 (72)
<02uu0udd20d2u20	-0.5|c4a c12a c13b c14b a5a a13b a13a a14b|02u0duud20du220	-0.5> = 0 (12)
<uu0u0u2u202d02u	-0.5|c1a c8b c11b c2b a3b a5b a3a a11b|002uud20202d02u	-0.5> = 1/10 (6)
<02022uuu0022002	-0.5|c15b c11a c5b c2b a9b a8a a15b a5b|0u022uu2d0d2002	-0.5> = sqrt(6)/9 (10)
<2u2u02uu002u0du	1.5|c1a c11a c6a c8a a13b a4b a11a a9a|ud220uu0d02udud	-0.5> = -17*sqrt(2)/360 (54)
<22u00du20u2u0uu	-1.5|c6b c14b c8b c2a a9b a7a a5a a4b|2uduu02udd2u00d	-0.5> = sqrt(15)/90 (60)
<02022ud0u2u00u2	0.5|c11b c2a c9b c7a a1b a9b a11b a8a|uu022u0dd2d00u2	-0.5> = 0 (20)
<u0uu00d2uu2u220	-1.5|c13a c8b c14b c1b a2b a1a a6b a3a|ud2u0duuud2udd0	-0.5> = -sqrt(10)/240 (136)
<uduuu0u0d022uu2	-2.5|c9a c12b c7b c15b a8b a6a a1a a5a|2udu2d0u002uddu	-0.5> = 0 (24)
<2200u00uu20dd22	-0.5|c8a c1a c2a c1b a6b a7a a11a a13a|0u00dud0u2du222	-0.5> = 1/12 (8)
<uud0u2d2u20uuu0	0.5|c5a c13a c8b c9b a4a a4b a15b a12b|uud202uu02020dd	-0.5> = 0 (30)
<2u0202u2002d200	0.5|c1a c4a c8b c12a a1a a12b a9a a2b|220u02dud02u200	-0.5> = 0 (4)
<2200uu2u0u202u0	-1.5|c2b c2a c10b c11b a9a a3a a10b a15b|20u0ud2duud02ud	-0.5> = 0 (54)
<0022u0020u2u202	-1.5|c11b c4a c5b c8a a2a a4a a12a a9b|0u22000uddu2202	-0.5> = 0 (6)
<2uu0002u0ddu22u	0.5|c2a c8b c1b c12b a2b a9b a15b a4b|uuud0020dud0222	-0.5> = sqrt(2)/108 (30)
<0u2u20du0u02uu2	0.5|c12a c2b c14b c4a a9b a14a a1b a14b|u02020dudu0du22	-0.5> = -sqrt(30)/120 (8)
<2uu200220d20ud0	-0.5|c11b c10b c4a c2a a5a a11b a2b a6a|2uuduu220020dd0	-0.5> = sqrt(3)/54 (30)
<uduu0u0d22u20uu	-2.5|c12b c3a c6b c1b a1a a5a a3a a6b|uuuudu0d22dd0du	-0.5> = sqrt(6)/480 (250)
<02200u20uu2uuuu	-3.5|c11b c3b c3a c6b a12a a3a a1a a6a|u2u00u20udd2dud	-0.5> = sqrt(15)/60 (105)
<ud2u0u202d0u2d0	0.5|c7a c13b c7b c1a a10b a14b a1b a8a|uu2d0u0d220ud20	-0.5> = -sqrt(3)/27 (27)
<u2du220020uu020	1.5|c14a c4a c1a c14b a10b a14b a3a a13b|022022002uuddu0	-0.5> = -sqrt(6)/12 (6)
<20000ud2022uu2u	-1.5|c10b c13b c8a c11b a4a a8a a2b a5b|2u0uudu20ddu02d	-0.5> = -sqrt(2)/24 (102)
<u00u2u2d0u22d0u	-1.5|c8a c7b c11a c5b a9a a8a a4a a6b|u002u2dduud2u0d	-0.5> = 0 (54)
<u20du2u000220u2	1.5|c11a c1a c6a c12b a12b a9b a1b a8a|u20uuudud0d20d2	-0.5> = -1/20 (125)
<udu2d0002uuu220	0.5|c2b c5a c1a c13a a5b a2a a2b a12a|02u2u0002du2d20	-0.5> = sqrt(3)/18 (9)
<00002u20udu222u	-1.5|c7a c15b c9b c6a a9a a4a a3b a10a|00uu20d0u2d2220	-0.5> = sqrt(6)/36 (9)
<u2u0022uu020d20	0.5|c11b c6a c3b c14a a5a a3b a5b a9b|u2d02u2u20d0ud0	-0.5> = -sqrt(30)/360 (18)
<uu2000uud22du02	1.5|c15a c8b c7a c13a a14b a4b a5a a13b|uu2ud000d22dudu	-0.5> = 0 (40)
<udu2du0u0u2ud02	-1.5|c11a c12b c4a c11b a12a a14a a7b a1a|2ududuud0d0uud2	-0.5> = 0 (72)
<2u0u2202uu0udu0	1.5|c4a c5a c12b c10a a12a a11b a10b a14b|2u00u202udddu20	-0.5> = -sqrt(6)/45 (20)
<u2u00d0udd2uud2	-0.5|c10b c1b c2a c11a a7a a13a a14b a9b|0uu00udu20dd222	-0.5> = sqrt(2)/72 (34)
<2022u2202002000	0.5|c3a c4a c6a c9a a4a a10b a15a a5a|20u22d20uu0200d	-0.5> = 0 (6)
<0u2uu0uud202udd	1.5|c4a c3b c12b c5a a6b a4b a11b a5b|0uduuuudu2dddud	-0.5> = -sqrt(30)/9000 (750)
<u202020u022002d	-0.5|c4b c6b c4a c14a a9a a8b a13b a3a|u2u00d02u220ddu	-0.5> = sqrt(3)/18 (18)
<u2u220u200u020d	-1.5|c11a c4b c8b c3a a15b a12a a3a a6a|u2ud2duu000d202	-0.5> = 0 (18)
<02u2uduudd00220	-0.5|c2a c7b c13b c5b a7b a5b a11b a12a|0uu2uudddudud20	-0.5> = 0 (315)
<002u2u202udu020	-1.5|c9b c9a c7a c10a a13a a9a a11a a8a|002u2uduu02dd20	-0.5> = 0 (30)
<u0uu20020220dd2	0.5|c3a c8b c11a c4a a12a a7b a1b a11a|200020ud022uud2	-0.5> = sqrt(6)/12 (6)
<2u0uuu22du000u2	-0.5|c9a c15a c15b c1b a15b a2a a12a a3b|u2udud220u0d0du	-0.5> = -sqrt(6)/360 (54)
<2u02u00duu02dd2	0.5|c14a c5b c13a c1b a3a a14b a5b a11b|uuu2d00uddd20u2	-0.5> = -7/216 (68)
<u2du20020d2uuu0	1.5|c3a c2b c12b c14a a13b a1b a6b a15b|2u0d2u020u2020d	-0.5> = 0 (6)
<20ud0uuu02uu202	-2.5|c4a c6b c13b c8b a5a a13b a14a a11a|20u0u0u0022d2d2	-0.5> = 1/6 (10)
<u0u2u0d2ud0du2u	-0.5|c12a c7b c8a c10b a8a a9b a12a a1b|20u2u002200du2d	-0.5> = sqrt(2)/108 (9)
<u20uu002ud2u2d0	-0.5|c11a c13a c2b c10a a12a a9a a3a a15b|uduuu00220u2ddd	-0.5> = sqrt(15)/75 (70)
<uuduuud2000u22d	-1.5|c1b c5b c8b c4a a9a a2b a15b a6a|02u002udu00d222	-0.5> = -sqrt(6)/90 (9)
<2uu02du2u020ud0	-1.5|c7a c2b c13b c1a a13a a7a a15b a9a|u0u02ud22020dud	-0.5> = sqrt(10)/360 (30)
<2uuuud2220000dd	0.5|c5a c14a c1a c9b a13b a10a a15b a5a|uuuudu22dd00d02	-0.5> = sqrt(5)/200 (125)
<u02002020du2u2u	0.5|c14b c3b c6a c13a a1b a4a a15b a7b|20uu0du20dd20u2	-0.5> = 0 (18)
<uduu2200uu0u2dd	-0.5|c3b c15a c4b c9b a3a a7b a14b a15b|udu022u00u0d22d	-0.5> = 0 (20)
<uu2uu20ddd0u20u	-1.5|c3b c2b c6a c12b a15a a2b a14b a1a|2uuudu0dud002d2	-0.5> = -19*sqrt(5)/1080 (116)
<2u20u002u00uu22	-1.5|c5a c8b c1a c3b a5a a10a a7a a13b|udu0d0uudu0d222	-0.5> = 0 (36)
<02u00uu22dd2002	-0.5|c9b c15a c8a c7b a13b a5a a14b a6a|02u0u20uuud2ddd	-0.5> = sqrt(6)/45 (126)
<2uuuuuud0u02u20	-1.5|c4a c12a c5b c13b a15a a9a a7b a3a|2u200u2ddu0d02u	-0.5> = 0 (12)
<uuu002d0022u2ud	-0.5|c14b c15b c7a c1b a9a a12b a3b a4b|0u2d0200u222200	-0.5> = 0 (2)
<uuu022duuud02u0	1.5|c9a c6a c2a c3b a3b a12b a2b a11a|udu02uud0u2d2d0	-0.5> = -sqrt(6)/72 (68)
<20222ud00uu0u02	0.5|c3b c15a c4a c11b a7b a11b a13b a9a|20ud2u20udd020u	-0.5> = -1/12 (12)
<0uu0020u2022d2u	-1.5|c11b c3b c13a c6b a15b a3a a2b a8a|02u00d0220u2022	-0.5> = 0 (2)
<udu200u22020u02	0.5|c13a c3b c7a c4a a14a a5a a7b a10b|ud0uu0d22d200u2	-0.5> = 0 (12)
<02uu222u2200000	1.5|c4a c10a c2a c5a a15a a2a a11b a3b|0220u22u2ud000d	-0.5> = -sqrt(2)/6 (10)
<20u2uu2u00udd20	-0.5|c4a c11b c14b c12b a11b a9a a9b a6b|20uuu22d20d0du0	-0.5> = 0 (20)
<2uud02ud0022d0u	-0.5|c12b c3a c2b c4a a3b a15b a13a a5a|20u0d2uu002d202	-0.5> = 0 (6)
<uu200udu2u0udu2	-0.5|c13a c9b c1b c10b a14b a13b a1a a9b|ud200uuu200dd22	-0.5> = -1/45 (20)
<2u2uu00d0u2u0u2	-0.5|c14b c3a c10a c11b a4a a14b a2a a6b|22u2ud0u00dd0u2	-0.5> = -sqrt(15)/90 (18)
<20020u2u0200u22	-0.5|c1a c15a c14a c14b a5b a3a a14a a5a|u0u22u2u0200ddd	-0.5> = -sqrt(30)/180 (35)
<u2u0u0u22u0u0u2	-3.5|c8a c5b c2b c8b a8a a10a a11a a3a|ud2000uu22ud0d2	-0.5> = -1/6 (20)
<u2u202d20000uu2	-1.5|c13a c6a c7a c15b a7a a6a a5a a9a|u2u2u2d2u0000dd	-0.5> = 0 (34)
<0uu020d22u0uu2u	-0.5|c3b c8b c15a c2a a4b a1a a15a a11b|u00d20uu2ddud2u	-0.5> = 0 (24)
<0u2uu022u0u02du	2.5|c11a c2b c8a c9a a2b a6b a9b a12b|0u2uud2ud00d2ud	-0.5> = 0 (102)
<000222uu0u02022	-1.5|c5b c12b c5a c15a a13b a2a a11a a1a|uu0202dd0uudd2u	-0.5> = 1/6 (36)
<2200u220u00uu2u	-0.5|c5b c12b c1a c13a a5b a11b a8a a3a|u2d0u22uu0d002d	-0.5> = 0 (20)
<u0u2u22020duuu0	-2.5|c13a c4b c11b c9b a1a a11b a8a a15a|20udu22uu0du0dd	-0.5> = 0 (68)
<u2du0uu2uu2du00	-0.5|c11a c10a c11b c8b a14a a9a a5b a15b|u2duuuud200ddud	-0.5> = -7*sqrt(5)/600 (210)
<00u22u022dd002u	0.5|c11a c10a c4b c6b a3a a11b a7b a6b|002u2uu220d002d	-0.5> = sqrt(6)/18 (10)
<0202022uu02u020	-0.5|c4b c11a c8a c9b a8a a9b a1b a13a|u20d022uu0dud20	-0.5> = sqrt(6)/18 (18)
<22uuudu0dd2u0d0	0.5|c10b c14b c1a c12a a7b a4b a13b a12a|u2d2uu20d02du00	-0.5> = -5*sqrt(6)/108 (12)
<0220uu22u20uu00	1.5|c5a c2a c8a c10a a11b a2a a14b a4a|022u0u2ududdud0	-0.5> = 0 (102)
<0u0ud22d00uuu22	-0.5|c13a c2a c4a c11b a5b a8a a2a a11a|0u00222200ud022	-0.5> = 0 (3)
<u0d0u20uud2d202	-0.5|c8b c5a c3b c15a a4a a14b a3b a7a|u0du02u0du2d2ud	-0.5> = sqrt(3)/108 (54)
<u2u20u0uud02u02	-1.5|c12b c4b c3b c8b a14a a5b a4b a13b|u202uu00dd0u2d2	-0.5> = 0 (30)
<02200u2u02220u0	0.5|c7a c8a c7b c2b a4b a9b a5b a15a|0u2uud00u2220dd	-0.5> = -5*sqrt(2)/36 (34)
<2ud2u00u022020u	0.5|c10b c8b c10a c3a a15b a2a a14b a7b|2202u0u000202d2	-0.5> = 1/6 (3)
<022u0u2ud2u0002	-0.5|c3b c15a c11a c9a a13b a8a a6a a13a|02uu0222020020d	-0.5> = sqrt(6)/12 (3)
<02uu02u0duu22d0	0.5|c10b c4a c9b c12a a1b a10b a7a a5b|u2u0u2200ddd2u0	-0.5> = 0 (20)
<2uu020d0u0u2ud2	1.5|c3b c15a c11a c14a a13a a10b a6b a14b|2u002ud0uu022dd	-0.5> = sqrt(10)/360 (30)
<u2u0uud2ud002uu	-2.5|c6b c7a c10a c9b a15a a10a a12a a9a|u2u0u002dd0d2u2	-0.5> = -2/5 (20)
<uuu0dd2u220020u	-0.5|c9b c3b c10a c1b a3b a8a a15b a12b|0uu0uu22dd0d202	-0.5> = sqrt(15)/270 (35)
<20u2uu2u20d0u0d	0.5|c3a c15a c6b c4b a4b a12b a12a a2b|2u02d02u20u2d00	-0.5> = 1/20 (6)
<u220u02u00022ud	-1.5|c3b c1a c2b c12a a11b a9a a1a a11a|uud0u02dd02u2du	-0.5> = 0 (36)
<u002uuu0uud2202	1.5|c4a c6a c15b c15a a11a a6b a7b a8b|u00uud2dud22200	-0.5> = sqrt(70)/252 (30)
<uu022u0002u0d22	0.5|c14b c2a c5b c6a a12b a7b a13a a11b|u002d0u0022u2d2	-0.5> = sqrt(5)/10 (6)
<20uuduu2u0022d0	0.5|c4a c13a c9b c8b a7b a10a a9b a4b|20udud2udu02du0	-0.5> = -sqrt(10)/40 (16)
<0ud0ud22u0d2udu	0.5|c5a c15a c11a c12b a1a a12b a15a a9b|udu00u222002udd	-0.5> = 0 (20)
<2020uuu22du0uu0	-2.5|c13b c10b c8b c9b a13b a10a a10b a4a|202uududu2d0ud0	-0.5> = -sqrt(3)/54 (81)
<2u0u0u202u2d200	-0.5|c13a c9b c1b c12a a4a a9b a3b a5a|udu2du202u20d00	-0.5> = -sqrt(10)/20 (12)
<2002uud00d22uud	0.5|c15a c1a c14a c1b a14a a8a a7b a3b|00u2du2d0u22du0	-0.5> = 0 (8)
<2u0u02d0uu20022	-0.5|c15b c4a c10a c2a a3b a5a a10a a12a|20u0d2u0du2u02d	-0.5> = 0 (12)
<0ud0u0u22u0du22	1.5|c5a c15a c9a c15b a12b a6a a1b a5b|udu0uud2ud02d20	-0.5> = -5*sqrt(2)/144 (68)
<u0u2020u020u2u2	-1.5|c14b c6b c1a c4b a1a a11b a9a a1b|20ud0u0uu2dd202	-0.5> = -sqrt(5)/30 (20)
<200u22u00202d20	-0.5|c10a c7b c12b c6b a2b a9a a9b a12b|2u0u2u002d02d20	-0.5> = -sqrt(3)/6 (10)
<202uduu2uu0002d	-1.5|c15a c8b c14b c4b a5b a11b a4a a7a|202u2u2uddu00d0	-0.5> = sqrt(30)/45 (30)
<uu202udu2002200	-0.5|c1b c3a c6b c8a a15a a10b a8a a7b|0ud0202u2d0220u	-0.5> = 0 (4)
<u0u00dduu22u220	1.5|c14a c3a c9a c13a a15b a3b a8a a4a|u0du0du2022dudu	-0.5> = 0 (16)
<220uuu0002220du	-1.5|c10b c11a c5b c1b a13b a14b a9a a5a|u20uud00uud2d2d	-0.5> = -sqrt(10)/40 (120)
<ud2200u0du22u0d	-0.5|c12a c9b c7a c15b a9b a2a a8b a7a|u22200duuu2dd00	-0.5> = 0 (20)
<200u020uuu2u2uu	-3.5|c15b c10b c11b c1b a2a a10a a3b a8a|uudd0202udud2u0	-0.5> = sqrt(3)/6 (24)
<20u22u002udu200	-0.5|c1a c13b c9a c11b a12a a8b a14a a6b|u0d2220uud02ud0	-0.5> = 0 (18)
<u2u020uu220u0du	-2.5|c7b c1a c12b c8b a4a a1b a6a a14a|u2du2d00220002u	-0.5> = 0 (4)
<u200u0u22u0ddd2	0.5|c2a c5b c9a c15b a1b a13b a6b a12a|2u000du2ud022ud	-0.5> = 0 (18)
<u0uuu2d02duuuuu	-2.5|c13a c10b c4b c9b a15a a2a a8b a10a|udu0u2uudddu0d2	-0.5> = -sqrt(14)/1260 (210)
<udu0du220002uu2	-1.5|c6b c8a c13b c12b a4a a12b a4b a11a|udu2u02d00u20d2	-0.5> = 0 (18)
<ud0uu0duuu2022u	2.5|c5a c4a c13a c1a a4b a8b a10b a5a|0u0ud0u2d220u2d	-0.5> = 2*sqrt(2)/9 (27)
<uu02uu20uu2du0d	0.5|c10b c5a c4a c7b a5a a8b a15b a7b|uu0udu2ud02dd02	-0.5> = -2*sqrt(3)/315 (120)
<u2udu20200202d0	0.5|c5a c11a c6b c1b a4b a9a a5b a12b|02u2ud02d0ud2u0	-0.5> = 0 (12)
<u202ud0u222d000	-0.5|c2b c9a c12b c5b a13b a3b a6a a7b|udu202duu220d00	-0.5> = 0 (12)
<uud02uu2d00u220	-1.5|c6b c8a c7b c1b a15a a9a a15b a11b|0ud0200u20ud222	-0.5> = 0 (6)
<2u00u2u2002u20u	0.5|c8a c15a c12a c6b a7b a10b a4a a9a|2u0udd2udu20200	-0.5> = sqrt(15)/60 (12)
<uu0udu0d220u2uu	-0.5|c4a c14b c5b c12b a8b a7a a3b a1b|2uu00dd2220020u	-0.5> = -sqrt(30)/720 (6)
<0uuuud2022d0u20	1.5|c9b c3a c4a c6a a15b a8b a1b a12a|uu00u02du2ddu2d	-0.5> = sqrt(15)/360 (102)
<2u200uudu2uuu0d	0.5|c10b c15b c11a c1a a15a a12b a8b a5b|ud20uud2ud02u0d	-0.5> = sqrt(105)/945 (54)
<uu0u0d222u20200	-1.5|c13b c6a c11b c9b a6a a3b a5b a10a|uududu22d2u0d00	-0.5> = 0 (81)
<2uuu00202dud02d	0.5|c4a c1a c9b c14a a12b a8a a3b a14a|uu20002uddd202u	-0.5> = sqrt(6)/108 (20)
<20u02200220u20u	-0.5|c3b c9b c5b c15a a2a a15b a5b a14b|2u002200u20u2dd	-0.5> = sqrt(6)/18 (10)
<uu0u0200220u2u2	-2.5|c4b c10b c12b c6a a7b a12a a14a a2a|u2000uu02d0d222	-0.5> = -sqrt(2)/2 (10)
<uuuddudduduu20u	0.5|c3b c11a c2a c12a a3a a1b a11b a4a|20u2duuudud020d	-0.5> = 0 (68)
<u2002d02uu220u0	1.5|c2b c1a c8a c12a a3b a9b a8a a15b|0uu02d022d2u0du	-0.5> = -sqrt(3)/12 (12)
<0uu0dd2udu220uu	-1.5|c8a c12b c6b c11a a10a a4a a6b a1a|uuudud20u2dd0ud	-0.5> = sqrt(2)/144 (348)
<0u02d2202200uud	0.5|c6b c14b c9a c15a a13a a15b a12b a11b|0u02du20u2ud20d	-0.5> = 0 (20)
<uu2u022u00u02du	-0.5|c6b c15a c7a c6a a10b a12a a9a a14a|uu2u00ddudud220	-0.5> = 0 (90)
<uu2u002202uu200	-2.5|c1b c2a c3b c4b a2a a12a a14b a1a|udu0002202d22u0	-0.5> = 0 (4)
<u0222duu002u0du	-1.5|c4a c6a c8b c5a a9a a7a a8a a13a|u02uu02dd02duud	-0.5> = 1/24 (60)
<uud22u0uuuu002d	1.5|c14b c9a c8a c5a a10b a11b a12a a8b|uud2uu0d022u0dd	-0.5> = -sqrt(35)/126 (102)
<00202220uuuuu02	0.5|c15a c13a c12a c10b a8b a1a a2a a4b|uu2u222dd0u000d	-0.5> = 0 (30)
<uu00uuuu2022d20	2.5|c6a c2a c14b c13a a3b a4b a15b a1b|20uud0ud20220ud	-0.5> = sqrt(7)/126 (27)
<2uu020uudu0202u	-1.5|c7b c14b c8b c5b a5b a13b a2b a4a|22uu2000dd02uud	-0.5> = -sqrt(2)/20 (18)
<u020du0duu2ud2u	-0.5|c14b c12a c1b c10a a6a a12b a4b a7a|002uu2dud02uddu	-0.5> = sqrt(3)/108 (54)
<0002u2d02uu22u0	0.5|c10a c5a c13a c9b a5b a15b a11a a7a|0002u220u022udd	-0.5> = -sqrt(3)/18 (10)
<022u0u020uu220u	-2.5|c3b c4b c10b c2a a10a a7a a5a a9b|0uu0dud2udd220u	-0.5> = sqrt(3)/36 (54)
<2uu00ud2u0ud202	0.5|c7a c9b c8b c6a a12b a6a a8b a7b|2uu00du200d2202	-0.5> = sqrt(5)/30 (9)
<02u02uduu002du2	-0.5|c2a c8b c2b c5a a1a a5a a6b a7b|u0u02220d002ud2	-0.5> = -sqrt(6)/36 (9)
<u200u0222u020uu	-2.5|c10b c12b c15b c12a a10b a6a a11a a4a|u20duu222dd00u0	-0.5> = sqrt(6)/12 (12)
<u000u22u0u20d22	-0.5|c11a c8b c14a c7b a4b a12b a10a a12a|u00du2u002u2dd2	-0.5> = -sqrt(15)/36 (20)
<22ud00uuu022u0u	1.5|c1a c12b c2a c8a a12b a13b a1a a10b|2uuu00d0dd2220u	-0.5> = 0 (20)
<u2022uu02uu00du	0.5|c10a c2b c9b c9a a13b a14b a7a a9b|uu022u20u0d0d2d	-0.5> = -sqrt(30)/360 (35)
<0u2u2d0202du0uu	-0.5|c14b c11a c4b c10b a1b a6a a11b a13b|ud2022020uudd0u	-0.5> = sqrt(6)/72 (12)
<020u2u022220d00	0.5|c6a c8a c10b c11a a6b a1a a12a a13b|u20u2d0d2udu200	-0.5> = 0 (12)
<uuududu222du000	-1.5|c10a c9b c4a c1a a6a a4a a14a a2a|02udu2d2uduu0d0	-0.5> = 1/72 (24)
<2022uuu0udd02u0	1.5|c1b c11a c5a c6a a8b a5a a10b a7b|u022d02uu2002d0	-0.5> = 0 (6)
<uuu020uu202ud02	0.5|c15a c3a c5b c7a a4a a13a a6b a3b|uududu0d202u20d	-0.5> = 0 (81)
<02uuuud2u0u2200	-2.5|c6a c8a c4b c7b a4a a10a a9a a5a|02uu200d2ud2200	-0.5> = -sqrt(5)/60 (9)
<u202u20u00u02d2	1.5|c4b c15b c11a c15a a5b a1b a7b a10b|220u22du0d002u0	-0.5> = sqrt(5)/5 (4)
<2uuu00duduu2u20	1.5|c13a c9a c8a c14a a10b a5a a7a a2b|22uud02002d20u0	-0.5> = 0 (6)
<22uu200du0ddu20	-0.5|c1b c11a c5a c14b a9a a15b a10b a6a|u2uuud0d2u0uddd	-0.5> = -sqrt(3)/72 (425)
<u2u00ud2002220d	-0.5|c13a c11b c3a c12a a10a a15a a3b a4a|u2uu0du20dudd02	-0.5> = -1/108 (116)
<2u20u2uuu022000	2.5|c2a c3a c6a c12b a5b a10b a15b a4b|20uu2uuudd2d00d	-0.5> = sqrt(3)/30 (126)
<2uduu000d222200	-0.5|c13b c12b c3b c13a a7b a9a a6b a4b|2u02uud0222d000	-0.5> = sqrt(6)/36 (10)
<u2u2u0002uddu20	0.5|c9b c10a c3b c4a a15b a8a a10b a1b|220ud00ududuu2d	-0.5> = 0 (24)
<22u0uuu200uu0d2	2.5|c3a c14a c1a c6a a7b a6b a11b a14a|u200du22002u0d2	-0.5> = -sqrt(14)/42 (6)
<uudd20220uuu0uu	0.5|c11a c10a c5b c1a a3a a9a a10b a6b|0u2udd22uu0d0du	-0.5> = -sqrt(30)/360 (36)
<0000u02u22uu22d	1.5|c13a c7b c10a c9a a11b a3b a5a a15b|00u020uddu2du22	-0.5> = -sqrt(30)/120 (12)
<0u20d00ud2u2u2u	-1.5|c12b c5a c11a c14b a8b a7a a6a a4a|0u2u0du2d20uudd	-0.5> = 0 (90)
<002u0022u2uu0d2	-1.5|c14a c8a c4b c9b a8a a13b a14a a5a|0020u02202dudu2	-0.5> = 0 (4)
<002022uuu0uu2ud	1.5|c15a c5b c3b c8a a2b a9b a8b a1b|uud0u2ud20dd2u0	-0.5> = -sqrt(35)/315 (60)
<020ududu0u2202u	-0.5|c7b c15a c11b c2a a3b a9a a5b a15a|0uuu2d0ddud202u	-0.5> = 0 (40)
<0u22du2d0022u00	-0.5|c4b c8b c2b c12a a15b a6b a2b a9a|0u2ud220u02du0d	-0.5> = -sqrt(6)/36 (27)
<u0du20022u0u202	1.5|c4a c15b c9b c10a a9b a2b a6b a10b|uud02u022u0d20d	-0.5> = sqrt(6)/4 (30)
<220u00uuud2d2d0	0.5|c4b c10a c1b c7a a8b a12b a9b a3a|u2u0000220222d0	-0.5> = 0 (3)
<202220uuu0uuu0u	-1.5|c3a c7b c8b c12a a14b a7a a13a a11a|20u220u0u0202dd	-0.5> = 0 (10)
<u2du0020u2uuu20	-0.5|c14b c7a c3b c7b a14b a13b a12a a6b|u20u0d00u2d2220	-0.5> = sqrt(5)/60 (9)
<uud2d20u020d20u	0.5|c15a c12a c1b c5a a9a a9b a12b a5a|0uu2d20u220d200	-0.5> = sqrt(6)/72 (9)
<0uu2u2u0d022200	-0.5|c7b c12b c6b c4a a5b a1b a1a a12b|2uud2d00u022200	-0.5> = -sqrt(5)/15 (6)
<uu00u0002d2d222	-0.5|c2b c12b c13a c11a a2a a12a a2b a7b|u200d0u02duud22	-0.5> = 0 (12)
<uuud2d22uu0d0u0	0.5|c6a c9b c7b c14a a4a a15b a6b a1b|2uu22uu20d0d00d	-0.5> = sqrt(5)/180 (35)
<20u22d2u2u0u000	1.5|c4b c5a c10a c9a a11b a2a a13b a10b|2uuddu2udduud00	-0.5> = -sqrt(3)/36 (108)
<22uu002020du0d2	0.5|c3b c15a c12a c9a a10b a13a a13b a11a|220u0020du202du	-0.5> = -1/12 (4)
<2uu202duu20du00	1.5|c2a c1a c7a c9a a14b a7b a5a a1a|20u2u2du020ddu0	-0.5> = -5/72 (18)
<02uuu2u0du0u220	1.5|c4a c3a c9a c10b a9b a11b a5b a8a|020022udu0ud220	-0.5> = sqrt(3)/30 (6)
<u2uuu0dd022u020	1.5|c4a c2b c11a c12a a2b a4b a9a a12b|u2dud0udu2ud020	-0.5> = 0 (24)
<2uu22uuu00020uu	-3.5|c15b c3a c5b c12b a11a a3a a15a a8a|2uu2uud200du0dd	-0.5> = 0 (120)
<2uuud0d02u20uuu	-1.5|c7b c2b c1a c4b a3a a7b a4b a12a|u02uu0u02d2dudd	-0.5> = 0 (120)
<u022u020uduu20u	0.5|c11b c12a c1a c7b a10b a8b a9a a1b|u022d0ud220020u	-0.5> = -sqrt(30)/120 (4)
<u02000u22ddu022	-0.5|c9a c7b c14a c8b a9a a4b a11a a7b|u02u00ud2d2u0d2	-0.5> = -1/36 (30)
<u0u0ud2uu002d22	-0.5|c15b c3b c1b c6a a11b a6b a4a a2b|0u0duu2ud0d2u2d	-0.5> = sqrt(30)/180 (60)
<ud022uu0uu202u0	-1.5|c9a c5a c11b c4a a12a a3a a10a a4a|udu2uud002dd2u0	-0.5> = -sqrt(5)/30 (40)
<00202uu2u0d2dud	-0.5|c3a c14b c13b c12a a11a a4b a6a a14b|00uu22d2u02u0dd	-0.5> = 1/27 (30)
<u0u2uu0220u0u2u	-3.5|c6b c13b c11b c8b a1a a5a a6b a12a|20u22u0d200d02u	-0.5> = -sqrt(3)/3 (6)
<22022u0u2du000d	0.5|c5a c10a c15a c1a a14a a15a a8b a11a|u202uu0220200dd	-0.5> = -sqrt(2)/12 (10)
<2udu0u20022d0ud	0.5|c10b c7a c2b c15a a15b a12a a8b a6b|20uu02uu0d220dd	-0.5> = sqrt(5)/360 (35)
<u2d002u002022uu	-0.5|c3b c6a c15b c10b a15b a7b a11a a11b|u2000u200d222du	-0.5> = -sqrt(2)/12 (6)
<00uuu20222u0d20	1.5|c8b c13a c4a c11a a15b a4a a2b a3b|0u2uu20d220002d	-0.5> = sqrt(10)/60 (10)
<u2022u2d00ud0du	-0.5|c7b c8b c4b c2a a14b a8b a1b a9a|2u0d2uuud0dd02u	-0.5> = -1/24 (40)
<2uuud0d0d0222u0	-0.5|c14b c12a c11b c7b a14b a7b a8a a9b|2uuud0ud20du2d0	-0.5> = 1/18 (102)
<uu00ud2u22d00d2	-0.5|c9b c10b c1b c8b a5b a11b a9b a2b|02002u202d200u2	-0.5> = sqrt(3)/18 (2)
<0uu00du2222u002	0.5|c10b c2b c12a c15a a2b a14b a3a a4b|0u2u0ud22d200du	-0.5> = sqrt(2)/18 (20)
<u0uuuu20u0uu2d2	2.5|c4a c11b c9a c12a a5b a6b a1b a3b|2020222000002u2	-0.5> = -sqrt(14)/12 (1)
<200u2udu0d22002	0.5|c12b c8b c6b c11a a7b a4b a3b a14b|20u220200duu0d2	-0.5> = sqrt(3)/36 (6)
<u2d0u0u02uu202d	1.5|c12a c10b c9b c7a a7b a9b a6b a11b|u2d0uud0202d02u	-0.5> = 0 (12)
<uud0uu220200202	1.5|c6a c15b c10b c13a a10b a9b a4b a5b|uudd2022u200u0d	-0.5> = sqrt(3)/3 (18)
<2uuu0200dud220d	0.5|c9a c1b c6a c13a a8a a9b a7b a6a|uuuu02ddddu2u0d	-0.5> = sqrt(5)/720 (210)
<uu202u20d0u2020	1.5|c1a c6b c7a c2a a8b a4a a13b a6b|002u2udud0d2u20	-0.5> = -sqrt(6)/36 (18)
<20u2du000uu2022	-1.5|c6b c10b c12a c11a a11a a13b a7a a8a|20u2d0uu00udd22	-0.5> = 0 (20)
<0uu00u2u0d22022	-1.5|c10a c7b c3b c14b a4b a1b a10a a5a|ud0uduud0d220u2	-0.5> = 0 (24)
<0uud02dud22udu0	-0.5|c11b c4b c3b c6a a12a a2b a5b a3b|02u0uudud2d2ud0	-0.5> = -sqrt(3)/36 (102)
<2uud000u022022u	-0.5|c14a c14b c1b c10a a14b a4a a5b a12a|uud2d00u0u2d2du	-0.5> = sqrt(2)/72 (36)
<222u0u200u0d02u	-1.5|c7b c6a c10b c3b a5a a4a a11b a8b|22u2u0uu00dd02d	-0.5> = -sqrt(30)/120 (35)
<uu2dduuuu02u0uu	-3.5|c11a c14b c8b c15b a8a a9a a5a a15a|uu2d2udd20ud00u	-0.5> = 0 (36)
<uu2u02uu0u0uu2d	-3.5|c13b c12b c8b c1b a8a a11b a10a a1a|uu2d02ud02d002u	-0.5> = 1/36 (18)
<uu0u020du202022	-1.5|c14b c9a c1b c14a a14a a4a a1a a7b|ud0202uu02020d2	-0.5> = 0 (6)
<20002uu2u20ud02	0.5|c10b c12a c9a c1a a9b a4b a12a a6a|u00u22u2dd0du02	-0.5> = sqrt(15)/60 (20)
<0u0du02d220202u	-0.5|c9a c9b c8b c10a a8a a3b a9a a8b|0uudu022ud0202d	-0.5> = -sqrt(3)/12 (30)
<22uud002uu0u20u	0.5|c10b c9a c13a c5a a14b a12b a11a a7a|22uu00d200d2uud	-0.5> = -sqrt(30)/45 (18)
<uu200duud02d202	-0.5|c9b c6a c1a c11b a7b a2b a14a a4a|022u002d00uu2d2	-0.5> = 0 (6)
<ud2uu222000u200	-1.5|c7b c6b c12a c3a a12b a1a a5a a14a|2uud2du2000u2d0	-0.5> = 0 (18)
<uu02u2200u022d0	-1.5|c7b c4a c6b c14a a2a a3a a5a a8b|u2ud2duu0d02200	-0.5> = -sqrt(10)/30 (18)
<uud02uuuu200220	-2.5|c7b c14a c6b c10a a8a a12a a1a a14a|2ud02002ud0u220	-0.5> = 0 (4)
<0u0u2uuuduu2u20	-3.5|c5b c14a c6b c4b a11a a6a a9a a14a|0u00uuud2d22d20	-0.5> = sqrt(3)/45 (35)
<0u0u02d2ud2ud20	-0.5|c11a c12a c11b c8b a9b a11a a10b a12a|0u0u02du22udd20	-0.5> = 0 (30)
<20020uu2d0u022d	-0.5|c9a c1b c6b c13b a9b a3b a1b a5a|20u2u0u2d0d0u2d	-0.5> = -sqrt(3)/108 (30)
<0u2u0uuuu2202u0	-1.5|c8a c14b c2a c3b a4b a14a a6a a15a|00u202u0d2202ud	-0.5> = 0 (9)
<00uuudddu22u02u	-1.5|c9a c10b c8a c5b a5a a13a a9b a2a|0uuuuud0du2dd2d	-0.5> = 0 (455)
<2u02002u22020d0	-0.5|c9a c2a c1a c1b a3a a2a a15b a1a|uuu2002ud2020dd	-0.5> = sqrt(15)/60 (35)
<u0du02uu0d2u220	-0.5|c10a c12b c7a c8b a9b a8a a15b a2a|uudd020ud02022u	-0.5> = -sqrt(3)/12 (12)
<u22002u00d22002	0.5|c2b c7a c3a c1a a1b a7b a10a a13a|udu002u00222d02	-0.5> = -sqrt(2)/3 (6)
<0uuu2000u2uu2u2	-1.5|c13a c5b c15a c3a a8a a6a a2a a7a|020uuduud2dduud	-0.5> = -sqrt(21)/252 (180)
<22uu000uu0022u2	-1.5|c3a c2a c8b c2b a4b a9a a5a a3a|20u2u00020022d2	-0.5> = 0 (3)
<uuudu2du0002022	0.5|c6b c2a c1a c14b a14b a6b a4a a3b|0022u2du0002022	-0.5> = -sqrt(6)/6 (2)
<u22u200u0022du0	-1.5|c12a c3b c11a c14b a6b a1a a8a a7a|22uu2dd200udu00	-0.5> = 0 (12)
<u022020u20u0uu2	2.5|c15b c14a c15a c4a a1b a14b a15b a2b|2u2u020d20u0udd	-0.5> = sqrt(3)/9 (30)
<2002u0u222002d0	-0.5|c4a c10b c9a c9b a14b a15a a11a a6b|200udud20uu022d	-0.5> = 0 (12)
<2uduu00d2u202u0	-0.5|c10a c9b c4a c11b a12b a10a a6a a3b|2u20du0uuddu2d0	-0.5> = 0 (60)
<uu0200uudd2202d	-0.5|c7a c9b c15a c14b a3b a15a a5b a9a|uud2u00uud220dd	-0.5> = -sqrt(6)/180 (105)
<uuu2u020d220d0u	0.5|c13b c2b c11a c4a a6a a6b a3b a12b|u02du220u2dd00u	-0.5> = -sqrt(30)/120 (12)
<00uu2u2u20d02du	-0.5|c13b c5a c11b c7a a2b a12a a3a a14b|0u2ududd200ud2u	-0.5> = 0 (36)
<uu220u00d022d02	-0.5|c12a c15a c3a c4b a5a a13b a3a a8a|uu2ddu0du02d20u	-0.5> = -sqrt(6)/12 (24)
<002u220200uu022	-1.5|c14b c6a c15a c5b a13a a1a a11a a12b|u02uud020022udd	-0.5> = 0 (34)
<202u000022uu2du	0.5|c3a c3b c15a c12a a8a a14a a2b a4b|2u02000d22u0220	-0.5> = -sqrt(2)/6 (2)
<2u2d2uu002u00ud	-1.5|c7b c2a c11b c6b a12b a2a a11b a14a|2u2u200002ud02d	-0.5> = -sqrt(5)/15 (10)
<0u2uuuu2u220u00	-3.5|c5b c11a c10b c7b a12a a14a a4a a1a|uu220d02uuuddd0	-0.5> = -sqrt(15)/60 (105)
<2002u0uu2d220u0	-1.5|c9b c8b c11b c9a a9b a7b a6a a3a|20u2uu20ddd20u0	-0.5> = -sqrt(3)/36 (20)
<u20022u000uu2d2	1.5|c6a c11a c13a c12a a6a a13a a1b a9b|220022u0u0002d2	-0.5> = -sqrt(30)/10 (3)
<2000u0uu22u2duu	-2.5|c13a c5b c12b c10b a3b a5a a4a a6a|20uuuddd2uud0ud	-0.5> = -sqrt(5)/90 (180)
<200u2u2ddud0u20	-0.5|c14a c1a c14b c8b a10b a8a a15a a11b|u00u2d2ud220u0d	-0.5> = 0 (27)
<uu0d2u2dud02ud0	-0.5|c7b c2a c4a c8b a6a a7b a15a a10b|u0002220d202udu	-0.5> = 0 (4)
<2u00022u020u202	-1.5|c15a c6a c13b c2b a4a a2a a9b a5a|2u0uud2du20dd0u	-0.5> = sqrt(6)/12 (60)
<220u00220u02uuu	2.5|c14b c12a c7a c10a a13b a14b a10b a6b|220u0uu20u0d2dd	-0.5> = 0 (35)
<u0duu2u2u0u2200	-0.5|c5b c13a c13b c9a a15b a5a a4a a9b|u0d2u2d2u0d200u	-0.5> = sqrt(10)/20 (8)
<0uuu220u0u20u2u	-2.5|c4b c3b c5a c14b a8a a7b a1a a2a|u200u2d20d20uud	-0.5> = -sqrt(14)/84 (18)
<02u00uuu022d2du	-1.5|c8a c15b c13a c12b a1a a15b a13a a15a|u2d00uu002202d2	-0.5> = -sqrt(5)/12 (6)
<22u200uuud20002	0.5|c10b c11a c7b c3a a7b a12a a14b a12b|220200uud0u20d2	-0.5> = -sqrt(15)/60 (9)
<02u0u0d22020u2u	-0.5|c7a c15b c11b c9a a10b a10a a1a a12b|u2u0u002d2ddu20	-0.5> = -sqrt(2)/18 (20)
<020u0u022u02ud2	-1.5|c10a c15a c9b c15b a5a a7b a4a a14a|0202uuu2d002d20	-0.5> = sqrt(10)/60 (10)
<2udu0d2uu2uu0u0	-2.5|c14b c9b c7b c2b a15a a5b a3b a13a|202uuduu02ddu0d	-0.5> = 0 (90)
<02u22200202uu00	-1.5|c6a c11a c12b c11b a3a a8b a7a a15a|02222udu2000d0u	-0.5> = 0 (4)
<0uu00d2u2uu02d2	-0.5|c13a c13b c15a c6a a13a a8a a1b a4a|uduu00222ud0ddu	-0.5> = -sqrt(5)/120 (40)
<uu2d0220u0022u0	-0.5|c1a c12a c6b c9b a15a a9b a1a a8b|ud2u0u2ud00u2dd	-0.5> = 5*sqrt(6)/216 (68)
<u0u02u2u22uu0u0	-3.5|c12b c6b c8a c5b a14a a12a a1a a13a|20u0u02022dud20	-0.5> = 0 (9)
<0u22uu0u0uu202d	1.5|c6a c3b c5a c11b a1b a5b a9b a10b|uuu2d00dd20202u	-0.5> = -sqrt(210)/252 (20)
<02u00u0uu22u202	2.5|c15a c12a c9a c8a a9b a7b a8b a4a|02uu0dduu22020d	-0.5> = 0 (18)
<uu02u00202220dd	0.5|c1a c8b c11a c15a a15a a1a a2b a5b|u202200u02u20dd	-0.5> = 0 (10)
<u0u0u22u022du0d	1.5|c3a c10a c5b c8a a9a a5b a15b a2b|ud00u220ud2ud02	-0.5> = 7*sqrt(2)/240 (18)
<u20u220ud200udd	0.5|c8a c2a c15a c6a a13b a15a a8a a3a|uuuu2d0ud2002dd	-0.5> = -5*sqrt(3)/432 (125)
<u2u0200022uu20d	-1.5|c1a c9a c9b c3b a4a a14a a7b a12a|020u20d002u22ud	-0.5> = -sqrt(15)/60 (6)
<020ud2u0uu0u2u2	2.5|c13a c9a c4a c12a a12a a14b a9b a10b|0200u2d0u20du22	-0.5> = sqrt(2)/4 (4)
<u20d0202uu20udd	0.5|c1a c8b c10b c15b a12b a14b a8b a1b|u20u0202d02ud20	-0.5> = -1/9 (9)
<u0u2002202uu20u	0.5|c7b c8a c10a c11a a3a a9b a7b a14a|u022002uuu0d2dd	-0.5> = -1/10 (35)
<u2duudd0u0u2udd	-0.5|c3a c12b c5b c2b a6b a11b a15a a5b|uu0uu2d0d02ddu2	-0.5> = sqrt(15)/135 (70)
<u022u2uu20u2000	-1.5|c7a c8b c6b c4b a11b a15a a7a a14b|u02duud020220du	-0.5> = 0 (12)
<uu22u0ud02uddu0	0.5|c5b c1b c13b c14a a6b a8b a7b a11b|0u220d22022u000	-0.5> = -sqrt(2)/20 (2)
<2uu02d002d00u22	-0.5|c3a c13a c2b c15b a7b a4b a4a a10a|20022ud0220002u	-0.5> = 0 (2)
<22uu2000du0u220	-1.5|c1a c5b c1b c14b a7b a6b a8a a6a|02uuu2uddd0d2u0	-0.5> = 0 (70)
<022udu0u020d202	0.5|c8a c13a c10b c5a a7b a9b a14a a11a|022u0du0uuddud2	-0.5> = -sqrt(2)/18 (60)
<u2u2u220000uu02	1.5|c4a c1a c6a c2b a8b a14b a10b a3a|0u2duu2d0d0udu2	-0.5> = 0 (24)
<u002u202020202u	-1.5|c4a c15b c5a c10b a3a a5a a15b a4a|u0u2d2020d0202u	-0.5> = 0 (6)
<2ud0u0uuu2002d2	0.5|c1a c14b c10b c9a a3a a12b a11b a14b|uu20d0ud0udu2d2	-0.5> = -sqrt(30)/180 (81)
<u22uuu2u2000002	-1.5|c2b c5b c1b c9b a9b a12b a5b a4a|0u22du2d200u002	-0.5> = 0 (4)
<02uu00d2u20d2uu	0.5|c7b c15b c4a c9a a6a a15b a4b a9b|02uu0u02d20d2du	-0.5> = 5*sqrt(3)/108 (20)
<uud2u00uuu2uu20	-0.5|c11b c4a c10b c11a a12a a15b a10a a6b|uududu0udu02d2d	-0.5> = sqrt(35)/1260 (306)
<u20u00uud0u2d22	-1.5|c1b c7b c11b c4b a9a a10b a11b a13b|0200000u2ud2222	-0.5> = sqrt(6)/30 (3)
<u2ud0d220u0uu02	-1.5|c1b c10a c12a c8a a6a a10a a12a a1a|u2uu022d0u0dd02	-0.5> = 0 (34)
<uu0du2002u20220	-1.5|c10a c11a c11b c9a a8a a15a a5a a12a|uu0d220ud00d22u	-0.5> = 0 (18)
<2u02uu0d202uu0u	-0.5|c9a c15b c8a c4a a4a a3a a12b a10a|2uu2du00ud22d00	-0.5> = sqrt(10)/72 (30)
<02ud02u202u0u02	0.5|c6a c4a c3b c2b a2b a5b a3b a12a|02u0uud202udd02	-0.5> = -1/6 (34)
<u0020uu222u0duu	-1.5|c13b c15b c4a c9b a11b a1a a13b a12a|200u0du2d22udu0	-0.5> = -sqrt(2)/20 (8)
<u00022u2uu0uuu2	-3.5|c1b c9b c14b c5b a12a a7b a14a a10a|0000u2220202ud2	-0.5> = 0 (3)
<ud00u2d2udu2002	-0.5|c5a c1b c15a c11b a9a a11b a13a a10b|0u0002d222u2u0d	-0.5> = -sqrt(6)/24 (6)
<uu02ud220u00d2u	0.5|c13a c15b c4a c1a a2a a11b a13a a9b|020udu22dud0u20	-0.5> = 0 (8)
<u2u22ddu00u0duu	0.5|c2a c8a c14a c11a a14a a3a a15b a9a|ud222uu0d000du2	-0.5> = 0 (12)
<202uuu0u2200duu	-1.5|c10a c8b c6a c3b a11a a7a a3b a5a|202u20u02dd0uud	-0.5> = -sqrt(2)/30 (18)
<u000022u22u20du	-1.5|c10b c1b c9a c8b a3b a2a a1a a2b|u2d00220uud20du	-0.5> = sqrt(2)/12 (12)
<u00222duudu200u	0.5|c9a c12a c11a c8a a1a a10a a7a a3b|20u22220020u00d	-0.5> = 0 (3)
<uu2d0d2u02u00d2	-0.5|c10a c15b c6b c8a a1b a13a a5b a9a|2u2du020udd0udu	-0.5> = 0 (24)
<0uu2duu022u200d	-1.5|c10b c4a c9b c2a a8a a14a a13b a15a|00uduudduud2ud2	-0.5> = 0 (108)
<2220u00uu2200du	1.5|c5b c14b c11a c9a a12b a9b a7b a8b|222000u2u2ud00d	-0.5> = 0 (10)
<20000u20d22udu2	0.5|c11a c1a c10b c14a a2b a5a a4a a8b|uu0udu2duddud02	-0.5> = -sqrt(3)/72 (348)
<uu2uuu02uu2u0u0	-2.5|c10b c6b c1b c2a a10a a5a a2a a12b|0u2u2002ud220d0	-0.5> = sqrt(2)/36 (10)
<u02u2202uu02u00	-2.5|c1b c12b c6a c9a a7a a2a a6a a9a|0u2u22u2du0dd00	-0.5> = 0 (34)
<uu0u0d0du2d2ud2	-0.5|c1a c12b c4a c15a a9b a5a a14a a11a|0u00du0u222dd2u	-0.5> = -sqrt(3)/36 (12)
<00u0u20d2022d2u	0.5|c6a c12a c13b c5a a10b a5a a5b a4a|00uu2d0d2u2u02d	-0.5> = -5*sqrt(6)/36 (18)
<u0u002uu20220u2	-2.5|c12b c15a c8b c1b a4b a8a a10a a3a|002u02uu2d2d0du	-0.5> = 1/6 (20)
<002u00022220uu2	-1.5|c13b c15b c14a c3b a5b a12a a1b a6a|u0udud02222d00u	-0.5> = 0 (18)
<ud2uu0ud020ud2d	0.5|c4b c8a c3a c1b a4b a12b a3a a9b|0u2ud0d0u202u2d	-0.5> = sqrt(6)/108 (18)
<20ud0uu202udd20	0.5|c13a c10a c14a c7a a9b a4a a13a a10a|20u20d02u2duud0	-0.5> = sqrt(6)/72 (12)
<22u0ud20u020dud	0.5|c1a c14a c5a c9a a14a a5a a9b a8a|u2u0ud2uu020ddd	-0.5> = -19*sqrt(5)/720 (120)
<uud0u2udu0u202d	-1.5|c11b c3a c14a c9b a7a a1a a5b a4a|2u0u222d00020du	-0.5> = -sqrt(30)/90 (6)
<u202u020u0uuu2u	2.5|c2b c11a c9a c13a a1b a10b a12b a2b|2202u0200u0202d	-0.5> = sqrt(42)/42 (3)
<uu222d00u0022d0	0.5|c3b c13b c14a c5a a7b a3b a15b a14a|uu22uud0u002ddd	-0.5> = 0 (125)
<u222u2u0uu00uu0	-3.5|c5b c3b c14a c7b a10a a15a a14a a12a|u2u20200u20ddud	-0.5> = 0 (30)
<u2022u0ud00uud2	0.5|c6a c8b c5b c4a a7b a12a a3b a5b|u2ud20u0d002ud2	-0.5> = 7*sqrt(30)/1080 (27)
<u202000202u022u	-1.5|c10a c14b c13a c11b a3b a12a a11a a7a|u2d200u20uddudu	-0.5> = 0 (24)
<uu2uu00dd2220d0	-0.5|c2a c5b c4b c12a a12a a5a a1b a8b|2020u002u2220d0	-0.5> = -sqrt(15)/90 (3)
<uu0udu22u002d02	-0.5|c4a c1a c6b c12a a4a a11a a6b a5a|0u0d2u22d0udu02	-0.5> = sqrt(10)/60 (8)
<2002u02u20uuu20	-2.5|c11b c5b c1b c4a a5a a6a a2b a3a|ududuu2d200ud20	-0.5> = 1/6 (36)
<002202u0u022d20	0.5|c11a c3b c3a c6b a3b a1a a9b a10b|u0d20uu02dd2u20	-0.5> = -1/3 (12)
<u0duuu0202u202u	-1.5|c10b c8b c4b c12b a7b a4b a8b a2a|ududuud20dud02u	-0.5> = sqrt(15)/60 (48)
<2uu222020ud00u0	-0.5|c14b c6b c4b c1a a14b a9a a3b a15b|ud2u2u02udd00du	-0.5> = sqrt(2)/12 (40)
<02u0udu2ddu0022	-0.5|c8b c14a c6a c2a a12a a5b a6a a9a|0uu02uud2ddd0u2	-0.5> = 7*sqrt(10)/720 (70)
<u22duuuuu00du20	-2.5|c2b c9b c14b c5b a8a a13b a10b a10a|uu2d0du2020u2d0	-0.5> = 0 (18)
<2u2u0d002202u0u	-0.5|c2b c6b c13b c9a a13b a11b a2b a4a|2u220000u2u2d0d	-0.5> = 0 (10)
<ud2uu02d00022ud	-0.5|c15b c3a c14b c13a a6b a5a a8b a11a|udud2u2200u2d00	-0.5> = -sqrt(3)/36 (12)
<222uu0200002u20	1.5|c5a c13b c1b c4a a1b a15b a9b a13b|22200020u002d2u	-0.5> = 0 (2)
<00ud2002u2u20u2	0.5|c3a c14b c15a c8a a7b a6b a15a a6a|000u22uud2d2002	-0.5> = -sqrt(3)/6 (10)
<2u2u0u0ud2u0u02	-1.5|c6b c2b c4a c10a a7a a4a a8b a14a|202u00u2udd0du2	-0.5> = 0 (20)
<20u222020002d0u	-0.5|c3a c12b c15b c13b a13b a9a a11b a3b|20u22202u0ddu00	-0.5> = -sqrt(6)/12 (6)
<u2u2u0d2000uu2u	-2.5|c4b c3a c8b c14b a5a a14b a11a a6a|u20u2dud00udu2d	-0.5> = sqrt(3)/108 (81)
<u2u02udu220u0d0	-0.5|c9b c14a c9a c10b a9b a15a a4b a11a|u2uu2uddudud00d	-0.5> = -sqrt(2)/64 (410)
<uudd202002uu0d2	0.5|c7b c1b c11a c15a a2a a14b a3b a11b|022u20u002ud02d	-0.5> = -1/18 (10)
<0020u2u0du22ddu	-0.5|c5b c11b c14b c7a a4b a5b a11b a1a|u02ud200du22d0u	-0.5> = -sqrt(3)/24 (12)
<22uu00u20d02u20	-0.5|c2b c14b c13a c3a a7b a5a a10a a5b|2u0u202202020d0	-0.5> = 0 (3)
<2222uuuuu020000	-2.5|c8b c3b c11a c4b a8a a11a a15b a5a|22uu2ddud02000u	-0.5> = sqrt(6)/6 (12)
<002u2d002200u22	-0.5|c4a c14b c5b c9a a4a a12a a13b a2b|0u2udd00u20d2u2	-0.5> = 0 (12)
<02u002202u20duu	-0.5|c2a c7b c10a c2b a2b a8a a3b a4a|0u2u02ud2020ddu	-0.5> = -sqrt(2)/18 (20)
<2uu00uuu020uu22	2.5|c8a c14a c3a c2a a6b a3b a14a a11b|20u002d002uud22	-0.5> = -sqrt(21)/42 (6)
<2u02dudu0u0022u	0.5|c4b c15b c10a c4a a7b a10a a12b a11b|2u00ud2d0udu220	-0.5> = 0 (12)
<022202002u0uudu	0.5|c15a c2a c12a c13b a14a a7b a10b a11a|0u2202u022d0020	-0.5> = sqrt(6)/9 (3)
<u2uu2020du20du0	-1.5|c10b c5b c2a c7b a6a a12a a3b a10b|ud2uduu0uu2ddd0	-0.5> = sqrt(10)/360 (140)
<0u0u2du20u2uddu	0.5|c7a c5b c12a c13b a2b a7b a5b a15a|020u2ud20d200u2	-0.5> = -sqrt(10)/60 (6)
<uu2duuu00d22du0	0.5|c11a c12a c14a c1b a1b a12a a2a a10b|u22uudd002d2u00	-0.5> = -sqrt(30)/270 (20)
<2uu0u220u02ud0u	2.5|c9a c15a c13b c1a a14b a4b a8b a5b|uudd222u002d0u0	-0.5> = sqrt(5)/12 (12)
<22uduud020du200	-0.5|c4a c6a c1b c11b a5a a10b a14a a4b|u2ud20d02u0u2d0	-0.5> = -sqrt(3)/36 (18)
<22uu02u2uu0d0u0	-2.5|c12b c7b c14b c8b a7b a5a a11b a4a|22u2u2uuddd0000	-0.5> = -sqrt(3)/180 (35)
<2u2uu0u2u0u200u	-1.5|c8b c1b c4a c15a a10a a4b a13a a5a|uu2d20duuud2d00	-0.5> = 0 (60)
<u0u02d02u20udd2	0.5|c5a c14b c13a c6b a14b a7b a4b a2a|uuduu0d2d20d0u2	-0.5> = sqrt(2)/216 (60)
<202uud22u0u0uu0	2.5|c13a c14a c7a c9a a14a a4b a15b a2b|2u22duu200u00dd	-0.5> = sqrt(6)/18 (20)
<ud022u220002u0u	-0.5|c12a c5b c6a c15b a9b a14b a14a a3a|udu2u022u00dd20	-0.5> = -sqrt(6)/18 (20)
<u2dud20uuu0u2u0	-2.5|c1b c14b c9b c2a a7a a15a a3b a8a|0u2du2d20u0d20u	-0.5> = 0 (8)
<20uu20222uu000u	-2.5|c15a c7b c10b c1a a15a a13a a2a a10a|uuud20u22ud0d0d	-0.5> = 0 (120)
<00u2u02uuu22002	-2.5|c4a c7b c12b c9a a3a a2a a6a a10a|0u2uuddd022u002	-0.5> = 0 (20)
<22220u0uu00u20d	1.5|c13a c6a c8a c12a a6b a11a a12a a14b|22220u00u0ddudu	-0.5> = 0 (12)
<2u2u00d220d002u	-0.5|c1b c11a c3a c2b a2a a11b a4a a10b|uuu200d22ud002d	-0.5> = sqrt(2)/36 (34)
<002uudu2udu2u0u	-2.5|c15b c5b c3a c8a a11a a6a a7a a15a|00uu022uud22d0d	-0.5> = -11*sqrt(5)/360 (35)
<ud2u202200duuu0	-0.5|c3b c8a c2a c11b a6a a4b a13a a10b|u0d22u2u0d0d2u0	-0.5> = -sqrt(2)/24 (12)
<0u0uuu2ud22u0uu	-3.5|c11b c10a c6b c10b a10a a3a a13a a6a|0uuduu2duddduud	-0.5> = -sqrt(10)/720 (612)
<20u2022uu020002	0.5|c1a c15a c4b c4a a15a a5b a2a a13b|uuu0u22dd020d02	-0.5> = -sqrt(30)/180 (35)
<00uu2duu0u2duu2	-2.5|c11b c14b c12b c15b a14b a9a a6b a1a|u0du22udduu0dud	-0.5> = sqrt(5)/360 (108)
<220u2uu0uuuu0dd	2.5|c1a c5a c12a c11a a8a a3b a4b a6b|u2u2u2dddu000du	-0.5> = sqrt(6)/7 (40)
<002uu202du02u02	-1.5|c6a c12b c9a c3b a1a a14a a12b a2a|uuudud020u02dd2	-0.5> = -sqrt(3)/18 (116)
<uu022020d0u2u20	-1.5|c4b c12a c11a c12b a15a a8b a6a a9a|uu0u2d2d2000u2d	-0.5> = 0 (30)
<2u00222002u20u0	-1.5|c5b c12b c6b c1a a11b a14a a4b a2a|u20dud20022u020	-0.5> = 0 (4)
<uu20u2220ud00ud	-0.5|c6b c2a c11a c1b a4b a9a a11b a1a|u02uuu22ddu00dd	-0.5> = -sqrt(10)/450 (120)
<2u0200222u0d0ud	0.5|c4b c2b c7a c4a a10b a5a a6b a11b|2000uud222du0du	-0.5> = 0 (12)
<u2d2ud02uuu0002	0.5|c3a c1a c15b c10a a9b a12a a6b a3a|02u2u20220du00d	-0.5> = 0 (9)
<0u02u0d222udud0	-0.5|c14a c11b c7a c12b a14a a12a a13b a2b|0202u002220d2u0	-0.5> = 0 (2)
<uuu00220u0u22uu	-0.5|c2a c12b c6b c13b a10b a9a a2b a15b|udu00u202ddudu2	-0.5> = 0 (24)
<222000u20220u0u	-0.5|c15b c2b c1a c3b a2b a4a a13b a12b|u2ud00u2022d200	-0.5> = -sqrt(3)/18 (9)
<uu222u00220ud00	0.5|c5a c3a c4a c12b a7b a15b a14a a1a|2uuuuud02200ddd	-0.5> = -sqrt(5)/150 (126)
<uu22d0ud0u2020u	0.5|c3b c4a c8b c10a a5a a1b a12b a8b|2uud20du002d20u	-0.5> = 0 (12)
<020222000u22u0u	-1.5|c6b c15a c13b c10b a15a a1b a3a a8b|u2u22u0d002200d	-0.5> = 0 (10)
<uu2du2uuuu020d0	2.5|c6a c7a c10a c12b a8b a5b a14b a10b|uu2d2u02du0d020	-0.5> = sqrt(42)/126 (27)
<0u00202u2uuduu2	-1.5|c15a c9a c11b c8b a13b a2a a10a a1a|u2002020d20u2ud	-0.5> = sqrt(3)/15 (6)
<2u0u2uuuud0u2u0	1.5|c8a c13b c6a c13a a2b a9b a6b a7a|220u2d202u0u0d0	-0.5> = -sqrt(6)/42 (6)
<2220u220020u0u0	1.5|c12a c10a c3a c6a a14a a6a a15b a9b|22u0u220ud0002d	-0.5> = 0 (10)
<2u0duuddu0u0d22	-0.5|c7b c1b c15a c8b a2a a8b a4b a12b|u202ud0ud0dud2u	-0.5> = 0 (36)
<udu2u0d002u2uud	-0.5|c2b c13b c7b c10a a14b a6b a7a a1b|20u2uud00ud202d	-0.5> = -sqrt(30)/270 (34)
<uuuuu22202ud000	2.5|c4a c11a c7a c10a a4b a15b a14b a2a|u2udu2u20d0d0du	-0.5> = -sqrt(7)/126 (60)
<00222uu200uuu20	-2.5|c3b c8a c12b c4b a12a a15a a9a a4b|00u22duuu0udd2d	-0.5> = -sqrt(5)/20 (70)
<u22u00u02duu0u2	-1.5|c11b c7b c1b c14b a1b a6b a12a a5b|u22duu002d02002	-0.5> = -sqrt(5)/15 (6)
<u02222200u0uuu0	-2.5|c3b c7b c6b c13a a15a a9a a14b a11a|u0u22du0udud02d	-0.5> = 0 (102)
<00u0u2u02u2uu2d	0.5|c14b c10a c11b c9a a8b a14b a7b a3a|0020u22ud0udd2u	-0.5> = -sqrt(210)/315 (18)
<0u2020u0ud2dud2	-0.5|c11b c5a c13a c12b a12b a1a a5a a13b|uu2020u0ududdd2	-0.5> = -sqrt(6)/48 (125)
<02uudu22002u020	-0.5|c7a c5a c2b c11b a5a a3b a11b a4a|0u22uud2002d020	-0.5> = 1/18 (10)
<02u02002u2d2002	-0.5|c3a c15b c10b c9b a3a a7b a10b a14b|02u020u202d20ud	-0.5> = sqrt(6)/18 (9)
<2u0200u20uu22u0	2.5|c12a c8a c14a c4b a15b a6b a3b a11b|2udu0duu0u2d20d	-0.5> = -sqrt(2)/12 (40)
<020022uuudu0022	0.5|c6a c2b c8b c5a a13a a3b a12b a1b|uuu0dud0uddud22	-0.5> = 7*sqrt(3)/216 (348)
<20u2u2d0duud0uu	-1.5|c12b c4b c11b c7a a7b a15a a2a a11b|2uduu2d0udd00u2	-0.5> = 0 (36)
<2u00u22202002d0	0.5|c10a c7b c13a c2b a2b a15b a3b a9a|2uu0d2u2dd00udu	-0.5> = sqrt(6)/36 (36)
<0022u02ud00du22	0.5|c3b c7b c7a c4a a1a a5b a2b a13b|udud200ud00u222	-0.5> = -sqrt(6)/8 (8)
<200u22002d20uud	0.5|c4a c14b c9a c13a a7a a12a a14b a2b|2u0022u0ud2d0du	-0.5> = 0 (20)
<uduu0ud2020220u	-0.5|c15a c13b c8b c13a a2a a6b a4a a7b|u2d2022u0202000	-0.5> = 0 (2)
<uu220202u000220	1.5|c14a c1a c2a c13b a5b a2b a11a a7b|0u22u2u2u0d0dd0	-0.5> = -sqrt(10)/20 (35)
<02u2u00u0u2202d	-0.5|c2b c8b c14a c4b a10b a13a a13b a15b|0uudd00002222u2	-0.5> = -sqrt(5)/20 (6)
<u2u00200uu2udd2	-0.5|c10a c6a c1a c12b a8a a8b a3a a10a|02200u02uu20dd2	-0.5> = 1/10 (10)
<0220u0uu202u0u2	-0.5|c3b c8a c15b c2b a10b a4b a14a a5b|0uud20d02u2d02u	-0.5> = 0 (12)
<uuuuud0d20u2uuu	-3.5|c12b c8b c13b c6b a8b a4a a6a a13a|uuu2ud0u20ddudd	-0.5> = 1/75 (430)
<02udu202u022d00	0.5|c2b c8b c13a c4a a7b a15a a14b a13b|0uu0u2ddu022udd	-0.5> = -sqrt(3)/54 (100)
<uud200d22u002uu	0.5|c7b c13a c13b c15a a10b a7b a6a a6b|uud202d222000u0	-0.5> = sqrt(3)/6 (6)
<0uud2d0uuu0u2u2	-0.5|c15b c12b c9b c4a a15b a10b a3a a14b|0u202u0d0200222	-0.5> = -sqrt(5)/60 (3)
<220uu0d2du00uu2	-0.5|c15a c7a c1b c8a a8a a3b a12a a10a|u2uuu002u20dddd	-0.5> = 0 (126)
<u2u222ud0002d00	0.5|c4b c13a c2a c2b a10b a3a a11b a14b|u02u22ud0du20d0	-0.5> = -5*sqrt(6)/108 (30)
<uu0200dd202220u	0.5|c13a c15a c9a c4b a5b a9a a10b a1a|2u0uu0du2d22d00	-0.5> = -5*sqrt(2)/72 (34)
<20u2uuu200uduud	2.5|c14a c12a c13a c8a a5b a7b a9a a15b|20u22u2du0d0002	-0.5> = sqrt(35)/315 (9)
<udu20u02u02d02d	-0.5|c8a c6a c9a c1a a2a a13a a12a a7a|02u200ud0022u2d	-0.5> = -1/36 (9)
<uu0u0200d2d2u2u	-1.5|c10a c2b c14a c14b a14a a11a a14b a1a|200u0200uu22d2d	-0.5> = -1/18 (10)
<uuuuu22000udd2d	-1.5|c4b c7a c12a c5a a3a a4a a7a a1a|2u2u022000u0d2d	-0.5> = sqrt(14)/45 (10)
<u202uud0uuuuddd	-1.5|c5a c13b c4b c12a a14a a11b a10a a13a|u20d0uu0d220u2d	-0.5> = sqrt(42)/2520 (18)
<uududu0du2020u2	-1.5|c2a c15a c15b c12b a7a a15b a13a a3a|u02uuuddu20dddu	-0.5> = -sqrt(10)/216 (240)
<u02220uuuu20002	-2.5|c7b c11b c3a c3b a14b a7a a3a a14a|u0d220ududu0022	-0.5> = 0 (8)
<uu20002u2020ud2	1.5|c1a c7a c3a c9a a10a a1a a6b a10b|uud00uddu220du2	-0.5> = -sqrt(5)/15 (36)
<0u0uuddu22uu2d0	1.5|c2a c10a c9a c7b a15b a7b a1b a1a|200uuuuddddu2du	-0.5> = 1/72 (140)
<0u02u02u222uu00	-1.5|c7a c9b c13a c10b a5a a13a a15a a14b|0u0220dudu2dudu	-0.5> = 0 (16)
<2uu0u0dd0u22ddu	0.5|c2a c10a c15a c8a a14a a2a a6a a15b|2ud0uuu00022d2d	-0.5> = sqrt(6)/216 (20)
<00uu0202202202u	-0.5|c11a c12b c9b c6b a5b a2a a13b a4b|0uu2du02u0ddd2u	-0.5> = sqrt(2)/36 (60)
<22020u2000uu2dd	-0.5|c11a c13b c12a c1a a12a a15a a10a a8b|u2020d2u0d0uud2	-0.5> = 0 (12)
<2020u0uu2uu2002	0.5|c5a c11b c3a c1b a10b a4b a6a a8b|u0ud0ud22202002	-0.5> = sqrt(10)/60 (9)
<020u0uuu2202u20	2.5|c13a c12a c10a c2b a13b a4b a8b a5b|0u02dud22u0ud20	-0.5> = 0 (12)
<uu0u2u0u22u02u0	-2.5|c10b c8b c11a c4a a12a a1a a6a a15a|2u0022002d0u2du	-0.5> = 0 (4)
<2uu0d2u02du200u	1.5|c3a c1a c6b c12a a5b a15b a3a a10b|uuu02dd022ud002	-0.5> = -sqrt(3)/108 (30)
<02020u022u0duu2	-0.5|c9a c2a c12b c2b a5b a7a a13b a12a|0002uuu2ud0d2d2	-0.5> = sqrt(5)/180 (35)
<u020ud0222uuuu0	-2.5|c3a c8b c12b c9a a2a a14a a1a a3a|2u20uu0ud2d0d20	-0.5> = -sqrt(15)/60 (35)
<u0u2d02u2u2d0d0	0.5|c4b c5a c1a c9a a4b a13b a2a a10a|0uu2002dd22udu0	-0.5> = sqrt(2)/72 (12)
<u000uu2u2uu2ddu	-1.5|c6b c13a c12a c10b a4a a6a a3a a8b|u0uudu2220dd0du	-0.5> = -sqrt(21)/105 (68)
<2u20u0220u2u00u	-2.5|c8b c11a c2b c12b a15a a5a a13a a4b|202u202d0ud0u02	-0.5> = 0 (4)
<20u2200uudu0d2u	-0.5|c9b c4a c14b c8a a12a a11a a13b a2b|2uud20000u2d2du	-0.5> = -sqrt(6)/54 (18)
<220uu2200uu020u	-0.5|c6a c10a c4a c13b a15a a10a a11a a10b|2200ud200220u02	-0.5> = 0 (2)
<2uu20du2ud0200d	-0.5|c12a c15b c6a c9b a10b a11a a9b a6a|2uu20dd2u2ud000	-0.5> = -sqrt(6)/108 (18)
<2u0uudu0uuu20u2	3.5|c2a c1a c15a c10a a8b a10b a4b a6b|u002u2duudu20dd	-0.5> = sqrt(3)/108 (102)
<u0uu0ddu2du2duu	0.5|c4a c11b c8b c15a a13b a10b a2b a8a|uud00uud22022d0	-0.5> = 11*sqrt(2)/648 (30)
<uuduu00uu2022dd	0.5|c2b c14a c13a c12a a1a a4b a2b a13a|2ud2u00ud20d20u	-0.5> = 0 (12)
<u22u2uuud000u02	2.5|c5b c13a c3a c7a a7b a9b a4b a8b|u2d2uud22000002	-0.5> = -sqrt(10)/60 (6)
<22u00uu02dd0u2u	-1.5|c7b c2b c6b c10b a13a a2b a15b a7b|22u000d020u0222	-0.5> = 0 (2)
<00220udud020u22	0.5|c15b c11a c8a c6a a15b a7b a1a a8a|u022002du0u0d22	-0.5> = 0 (6)
<u0u0d020u222duu	-0.5|c14a c12a c12b c13a a13a a4a a9b a8a|u0udu02u2220d0d	-0.5> = 0 (30)
<u220u0u02d220u0	-0.5|c3a c11a c5a c2b a6b a15a a13a a4a|uudd0ud02ud2udu	-0.5> = 0 (48)
<u2u2022ud0udu00	-0.5|c9a c2a c6a c13b a10b a11a a5a a13a|udu2du2d0u2ud00	-0.5> = -1/36 (24)
<2udu00uu0222002	-1.5|c15b c4a c1a c11b a9a a1a a4a a11b|2udu00udd22200u	-0.5> = 0 (12)
<u20udu0uddduuu2	-1.5|c14b c10b c2b c15b a5b a13b a8a a14b|uu0u2d02d0ud2du	-0.5> = 0 (60)
<uu0u22u2000202u	-0.5|c1b c12b c2a c14b a1b a9b a2b a3a|uudd22u2u00d0ud	-0.5> = -sqrt(30)/90 (54)
<022220u002du002	-0.5|c11b c2a c5a c3a a9a a12b a14a a11a|0uu2u0d0d2d20u2	-0.5> = 0 (20)
<22uu00u22u0200d	-0.5|c4a c8b c9a c15b a14a a13b a10b a3a|222000udu202ud0	-0.5> = -sqrt(5)/15 (6)
<ud0uuu2d02du02u	-0.5|c14a c11b c2a c10a a4a a13a a13b a15a|u002du2u0d0d2u2	-0.5> = sqrt(2)/36 (12)
<u200uu00ud22ud2	-0.5|c5a c15b c9a c1b a5a a8b a3a a4b|02uuud0d0u22ddu	-0.5> = 0 (60)
<u00u2202dud2002	-0.5|c5a c15b c10a c12a a10b a7a a2a a12a|uu0ud2d2udd200u	-0.5> = 0 (60)
<0u0uu20d22u2u0d	-1.5|c8a c10a c4b c5a a1a a13a a10a a7a|ud0002u022d220u	-0.5> = sqrt(15)/60 (4)
<2uu2d0uu002u20u	1.5|c15a c2a c4a c8a a14a a10a a6b a2b|2uuuduu00d2d2d0	-0.5> = -1/8 (120)
<0u0u2022uu02uuu	-3.5|c5b c13a c10b c8b a6a a1a a15a a9a|uu0duu2d20020d2	-0.5> = 0 (30)
<2u2d00u02uu2020	0.5|c7a c9a c11b c2a a13b a10a a5b a6a|202uuu00d202d20	-0.5> = 0 (10)
<0u2220du20u00u2	-0.5|c2a c14a c8b c4b a1a a13b a11b a8a|u02u20du2020d02	-0.5> = 0 (9)
<udu0uuuu02d202d	1.5|c11b c8a c3a c5a a4b a4a a3b a8b|udu20udu020202d	-0.5> = 7*sqrt(6)/90 (18)
<2u2u00uu0d220ud	-0.5|c4b c3a c11a c7b a10b a13a a14b a6a|2ud00u0u02d2d2u	-0.5> = sqrt(2)/40 (12)
<2002u2uu0udu2d0	0.5|c10a c8b c4a c14a a12a a15b a14b a4a|2002u2u000d22ud	-0.5> = -sqrt(3)/18 (9)
<uu00uduu22uu0d2	-2.5|c9b c14b c8a c10b a1a a5a a9b a4a|2u0d2ud02uud002	-0.5> = sqrt(21)/168 (12)
<0202202u0uuuudu	-2.5|c7b c12b c14b c5a a8a a9a a7b a12a|0202u022uduud0d	-0.5> = -sqrt(10)/180 (30)
<220u0u2002dd20u	-0.5|c4a c13a c7b c2b a14b a3b a4a a9a|2uud0uu0u2ddddu	-0.5> = -sqrt(10)/24 (210)
<u0u0022u220uudu	0.5|c8b c7a c9a c3b a7a a2b a11b a1b|2u000220u2dduud	-0.5> = 0 (18)
<2uu200u0dd2u2u0	1.5|c14a c4b c13a c3a a5b a8a a6b a9b|2u0udduu2d2du00	-0.5> = sqrt(2)/36 (36)
<u0u220u200u202u	1.5|c15a c12b c4a c8a a15b a9a a1b a11b|20ud20udu02u02d	-0.5> = 0 (12)
<u2202020u0220u0	-1.5|c5b c9b c14b c3b a8b a14b a15b a10a|u2u0u02u0d220dd	-0.5> = -sqrt(10)/30 (35)
<220udu00ud20uu2	-1.5|c4b c1a c11b c11a a12b a10a a13a a5a|u2002d00u20u2d2	-0.5> = 0 (6)
<u20udu000ddu222	-0.5|c13b c13a c2a c11b a12b a5b a13a a9a|uu0u2d00du02d22	-0.5> = 0 (30)
<2u20ud0020220uu	0.5|c15a c6a c2b c12b a6b a10a a12b a14b|2020ud002u22020	-0.5> = 0 (2)
<2uuud000uu22uuu	-2.5|c13b c2b c15b c12b a10b a7a a6b a15a|20uudud0u22d0ud	-0.5> = 8*sqrt(21)/189 (81)
<2uu0udduuuduu20	-1.5|c6b c2b c14b c9a a7a a9a a8b a6b|20u0uu22udddud0	-0.5> = sqrt(30)/900 (105)
<020uuud22u02020	0.5|c7b c9b c12a c6b a15b a13b a11b a6b|020uuu02udddd2u	-0.5> = sqrt(5)/60 (70)
<202uu20220d0002	-0.5|c3b c1b c9a c6a a7a a14a a3b a12b|u02uduu2d0du0d2	-0.5> = -sqrt(3)/18 (90)
<2u0020202u2uuu0	-2.5|c9a c2b c13b c9b a3b a8a a15a a13a|20u0202u0u2dddu	-0.5> = 0 (20)
<02u202u00u22ud0	-1.5|c2b c3b c10b c11a a15b a11a a10b a3a|0uu202u00d22ddu	-0.5> = sqrt(5)/10 (20)
<uuu02uuud002d2u	1.5|c7a c5b c6a c14b a1b a10b a2b a15b|22u0d00uud02ud2	-0.5> = sqrt(14)/105 (18)
<202u0200ud0u2d2	-0.5|c9a c12b c6b c15a a12a a5b a8a a10b|202uud0u020d2ud	-0.5> = sqrt(6)/108 (27)
<u0ud2u0u0u022d2	-1.5|c1a c10a c12b c15a a4a a8a a3a a14a|00222u02000u22d	-0.5> = sqrt(5)/60 (3)
<uu02uuu22020ud0	2.5|c9a c2a c1a c5a a9a a1b a13b a2b|uu020dd220202u0	-0.5> = sqrt(14)/7 (6)
<00u0duu0u22dd22	-0.5|c3b c13a c5b c12b a2b a3a a1b a4b|uudu0dd0u220022	-0.5> = 0 (18)
<u22u0ududduu0du	-0.5|c12a c14b c9a c7b a1b a9b a8a a13a|222u0u02duu0d0d	-0.5> = 0 (30)
<0u2u0u2u0udu022	2.5|c6a c3a c14a c10a a5b a9a a2b a8b|02uuu022d0ud0d2	-0.5> = -7*sqrt(5)/180 (34)
<0u022220u00udu2	0.5|c7b c6b c5a c14a a1b a10a a7b a14b|ud02uu20ud0ddu2	-0.5> = sqrt(2)/36 (40)
<u020uduu020ud22	-1.5|c7b c13a c8b c10b a4b a4a a9a a7b|u022uud0ud0d022	-0.5> = 0 (34)
<0uu0dudu020u222	1.5|c6a c7a c5b c14a a5b a6b a5a a12b|0uu02d0d02022u2	-0.5> = -sqrt(3)/18 (6)
<uu22d2u2u000002	0.5|c15a c1b c7a c6b a13b a15a a7b a9b|0u22dud22000u02	-0.5> = -sqrt(2)/4 (4)
<00u2022uu022020	1.5|c8a c12b c7b c11a a15b a13b a12b a10b|00u202u0udd2d2u	-0.5> = -1/2 (20)
<2u0200d022u0202	0.5|c7b c11a c15a c4b a11b a11a a14b a12b|2u0u0000222d2du	-0.5> = sqrt(6)/6 (6)
<u020uud02du022u	-1.5|c14a c5b c13b c1b a5b a12a a15b a5a|00202ud02uudud2	-0.5> = 0 (18)
<ud2u0u2d0200d2u	0.5|c7b c7a c15a c10a a15b a13a a12b a4a|ud220u0u0d0d22u	-0.5> = -1/6 (12)
<2000uuu0d20222d	-0.5|c6a c1b c15b c12a a2a a1b a4a a8b|2u0ud0dud20u220	-0.5> = -sqrt(3)/18 (12)
<u20202u20u0u2u0	2.5|c4a c13a c2a c7a a14b a3a a7b a15b|uudd02u20u0ud2d	-0.5> = sqrt(6)/36 (60)
<u2uu0dud0d20u2d	0.5|c13b c2b c2a c3a a12b a5b a9b a12a|u00duuduud2202d	-0.5> = 0 (60)
<0u0du02d2u2d2u0	-0.5|c2b c9a c5a c9b a14b a15a a10a a6b|000u0u2d022u22d	-0.5> = 0 (9)
<u00u0uu02d22dd2	0.5|c1b c12a c10b c13a a2b a13a a14b a8b|0u0u0dud202du22	-0.5> = 0 (18)
<2220uu2002du00u	-1.5|c5b c1a c10a c3b a12a a6a a5b a4a|u2dud2200uu200d	-0.5> = 1/6 (12)
<0ud02020uu220u2	0.5|c12b c10a c5b c7a a3a a1b a8b a6b|uu20dduud02d0u2	-0.5> = sqrt(6)/36 (36)
<u2020d00uu22uud	1.5|c2b c10a c11a c15a a3b a8b a2b a13a|u2u20d0ud0u22d0	-0.5> = -sqrt(15)/30 (27)
<2u02u0u02uuuu20	-3.5|c12b c9a c2b c13b a11a a2a a3a a8a|2uu2d0uudd20020	-0.5> = -sqrt(3)/9 (30)
<0uu00ud22d20ud2	0.5|c10a c3a c6b c11a a14a a7a a6b a4b|0u0u0d2220u0d22	-0.5> = sqrt(3)/27 (9)
<220u220u2u00002	-0.5|c5b c9b c2b c10b a9b a13b a10b a3b|2uduu20d2u00d02	-0.5> = -sqrt(6)/36 (18)
<0uu22uu2200d020	-0.5|c14a c9b c7b c3b a15b a10a a1b a3b|udu22d02uu0d0ud	-0.5> = sqrt(15)/90 (36)
<02u02ud0du22u0d	-0.5|c10a c5a c15b c3a a1a a6a a3a a13b|u2d0u2u0d022200	-0.5> = 0 (6)
<u0d2u0udud22u0u	0.5|c4b c1a c12b c12a a1b a13b a2b a6a|uuuudddudu2020d	-0.5> = -2*sqrt(15)/135 (315)
<0uu2duuddu0ud2d	0.5|c13a c10a c12b c3a a12b a3b a5a a7a|0uu22d2du00d02u	-0.5> = 1/108 (12)
<02u02uu00u0222d	-1.5|c2b c12b c7b c12a a10b a6a a4b a8a|0udu220d020022u	-0.5> = sqrt(5)/20 (4)
<002uud2u2u20020	-1.5|c3b c9a c7b c10b a1b a12a a2b a10a|uuuduududd2d020	-0.5> = 3/80 (430)
<22u00ud2uud200d	-0.5|c2a c11a c12b c7a a14a a13a a3a a10b|2u200u02u20dudd	-0.5> = -sqrt(2)/36 (34)
<2uu00uudu2duddu	1.5|c7a c1a c9a c11a a11a a6b a4a a5b|uuduu20d02duudd	-0.5> = sqrt(10)/800 (300)
<0uud20d200uu2d2	0.5|c8b c2a c13a c12a a8b a9a a3a a12b|002u20d2u0uudd2	-0.5> = 0 (20)
<ud22u2020du0uu0	-1.5|c4b c10b c6a c11b a14a a5a a1b a15b|2u2u2u020000d2d	-0.5> = 0 (10)
<2u00u0u22u02uud	-2.5|c1b c7b c14b c12b a14b a7a a13a a6b|uu00ddu22d0u2ud	-0.5> = sqrt(42)/504 (36)
<200u02uduu2u0d2	-1.5|c14b c12a c11b c6a a4a a5a a3a a14b|20u2uuududd00d2	-0.5> = -7*sqrt(15)/1800 (125)
<2ududuududd0u20	0.5|c1b c4a c8a c9a a8a a12a a15b a6b|udu0d2uu0udud2d	-0.5> = sqrt(3)/432 (136)
<0200u222200u2u0	1.5|c7b c6a c12a c5b a7b a11b a15b a14b|02000u2220d022u	-0.5> = 0 (2)
<2uuu0d0u0uud2d2	0.5|c4a c12b c2b c10a a5b a10b a8b a3a|2020uu020du02d2	-0.5> = sqrt(6)/45 (9)
<2uu202uu02ud0u0	-2.5|c1b c4a c11b c2b a12a a8a a3b a5a|u02ud2d202020u0	-0.5> = sqrt(10)/60 (6)
<222uu2u20000200	-1.5|c2b c1a c4a c3b a12a a9a a12b a1a|2uu0d2u2d002200	-0.5> = 0 (9)
<u20u0d02220d02u	-0.5|c14a c2b c8a c6b a12b a15a a1b a6a|2u0u0d0d22020u2	-0.5> = -1/12 (6)
<0uu20u2022du0uu	-1.5|c10b c2a c15a c14b a8a a1a a13a a5b|u0u2uu2u2dddd00	-0.5> = sqrt(5)/300 (126)
<2uu0u20220200ud	-1.5|c6a c15b c14b c3b a12b a2b a13a a14a|2200uu02202dud0	-0.5> = 0 (9)
<20u002uududuuu2	-2.5|c11a c7b c13b c1b a2b a13a a14a a3a|uu20020udd0du22	-0.5> = 0 (20)
<uu200u20u0022u2	-0.5|c3a c15b c9b c14b a2a a8b a10b a14b|u2u00u2u0d022dd	-0.5> = -1/30 (35)
<uu0000u2uu2u22u	0.5|c13b c15a c8a c10a a2a a1a a6b a3b|22u00uddu02ud20	-0.5> = 0 (18)
<u0202uu22d0ud0u	1.5|c15a c1b c9a c7a a13a a7b a11b a1b|u0202du2uudd200	-0.5> = 1/24 (20)
<u0udud00uu2u2u2	-0.5|c11a c15a c13b c12a a12b a10a a8a a1a|20udud0ud2ududu	-0.5> = 0 (32)
<220uuud0d200uu2	1.5|c9b c7b c15a c2a a4b a12b a14b a13b|2u02ud00020d22u	-0.5> = -sqrt(6)/12 (6)
<2uuduu0u22u2000	-2.5|c10a c3b c2a c9b a15a a13a a2a a7a|2u0uududuud2d0d	-0.5> = -sqrt(15)/720 (410)
<2uu20uu200duduu	1.5|c8b c12b c4a c3a a14b a3b a10b a7b|2uuu0u2u0dd0d2d	-0.5> = -4*sqrt(15)/375 (126)
<uuu02uu2d0uuuud	0.5|c5a c13b c7a c15a a13a a6a a7b a14b|uuu0d2u2u0ddd20	-0.5> = -sqrt(70)/2100 (120)
<2ud22u200u00u20	0.5|c13a c7a c4a c5a a13a a9a a9b a10a|2uduudu02200d20	-0.5> = -2*sqrt(3)/9 (18)
<uud22000202u0u2	1.5|c9a c11a c9b c4a a10a a7b a12b a14b|uudd20u00du2022	-0.5> = 1/2 (12)
<0u2ud2uudd0ud20	-0.5|c3b c4a c12a c2b a12b a4a a13a a8b|00udu2u2ud0d220	-0.5> = 0 (20)
<u2u0ud2dd0uuudu	-1.5|c8b c6a c2a c14b a12a a6a a10a a13b|uuu0ud20ddu220d	-0.5> = sqrt(5)/144 (105)
<0u20u0d022d202u	0.5|c2a c9b c15a c11b a1b a8b a2a a2b|u220d0uud202020	-0.5> = 1/3 (6)
<uu022dudu20020u	-1.5|c9a c2b c7a c5b a12a a11b a9a a7a|u002duuuu2dd20d	-0.5> = 0 (70)
<uuu2u2u020u0ddu	-2.5|c1a c3b c5b c7b a1a a2a a14b a8a|u202020d20u0d2u	-0.5> = 0 (4)
<u0u00du20222uud	1.5|c8a c12a c10a c8b a3b a5b a8a a15b|u020dudu0u2ddu2	-0.5> = -sqrt(10)/120 (24)
<u20u2u0u22002d0	-0.5|c2a c1b c8b c6a a3a a4b a11b a12a|0ud2200022ud2u0	-0.5> = -sqrt(15)/30 (4)
[truncated: 998,000+ more rows]
