# Supplementary material for: A Graph-Based Algorithm for Computing Matrix Elements of Arbitrary Operators between Configuration State Functions
Source: J Phys Chem A. 2026 Feb 18;130(9):1924–32. doi: 10.1021/acs.jpca.5c08310 (PMC12969370; doi:10.1021/acs.jpca.5c08310)
Supplement: Supplementary file 2 [file jp5c08310_si_002.zip › list_16,16,3_2.txt]

target: 16 16 3	66745536 CSFs
<0uuuud2duu20uddd	1|c13a a10b|0uuuud2du2200udd	0> = sqrt(15)/20 (240)
<uu000u22du02ddu2	-1|c12b a4a|uu0d0u22uu0dudd2	0> = -sqrt(6)/144 (210)
<uuu02220du20uud0	0|c3a a2a|u2002220du20uud0	0> = sqrt(5)/5 (12)
<uudu2ud022000022	-1|c5b a13a|uududuu02200d022	0> = sqrt(3)/18 (54)
<uuu020uu2d2dd200	0|c9a a8a|uuu020u2dd2ud200	0> = 0 (70)
<u2u2ud0uuddu20u0	0|c4a a16a|u2uuud0uuddd20ud	0> = -3*sqrt(2)/32 (910)
<u20u2ddu2ud0002d	0|c2a a12a|ud0u2udu2dud002u	0> = sqrt(6)/288 (108)
<02u02uuud0u2duud	0|c12b a7b|02u02u2uu0duuddd	0> = 1/2000 (250)
<0uu2020u22d0du02	0|c6b a2b|02u20u0u22d0du02	0> = -1/2 (20)
<0uu022022u2d0u0u	0|c8a a1a|uuu0220u2d2u0d0d	0> = sqrt(3)/180 (70)
<u0u2002uu2d0u2du	1|c4a a5b|u0uuu02dd2u0d2du	0> = sqrt(15)/360 (240)
<u2uu00200ud2d2dd	0|c4b a11b|u2u000200u22d2du	0> = -sqrt(5)/12 (20)
<uu22d0d02u202d00	0|c11b a2b|u222d0u02ud02u00	0> = -1/8 (12)
<2u20ud20u02uu002	1|c11a a4b|2u2udd20u0uud002	0> = sqrt(3)/24 (36)
<u02u2u2d0022d00u	0|c11a a14a|u02u2u2d00u2du0d	0> = 0 (68)
<uu20u02202du0duu	1|c16a a11b|uu20u022022u0dd0	0> = -sqrt(30)/32 (20)
<2uu200u000222ddd	0|c16b a15b|2uu200u000222d20	0> = sqrt(6)/6 (6)
<uu0udu0duudu2022	0|c16a a8a|uu0udu02dudu202d	0> = -sqrt(15)/32 (232)
<022u002u2uu02du0	0|c3b a12b|02ud002u2uuu2dd0	0> = -3*sqrt(2)/40 (40)
<222u02u0020uud0d	0|c12a a5a|222uu2u00200du0d	0> = 0 (20)
<20u2uddu0udu0220	0|c3a a3a|20u2uduu0ddu0220	0> = 0 (60)
<uu2ddu2udu2d0u00	0|c10b a13b|uu2ddu2ud02uud00	0> = 0 (108)
<2uu00d22u2ud0002	0|c8a a13a|2uu00d2uu2udd002	0> = sqrt(5)/4 (60)
<2u00duu020u20d22	-1|c12b a5a|2u002du020uu0d22	0> = 5*sqrt(2)/24 (12)
<20220u2u0d00u2ud	-1|c13b a5a|2022ud2u0d0002uu	0> = 1/4 (8)
<u2duu20d2u0002ud	0|c1a a16a|02uuu20d2d0002u2	0> = -sqrt(2)/9 (20)
<0022220uuu0u20du	0|c8a a1a|u0222200uu0d20du	0> = sqrt(30)/36 (20)
<000u22uu22002uud	1|c5a a11b|000ud2uu22d02uud	0> = sqrt(15)/10 (36)
<u002ud20d0u202d2	0|c12b a12b|u002ud20d0u202u2	0> = 0 (12)
<0uu2du0udu2dudud	0|c5a a13a|0uu20u0udd2u2ddu	0> = 0 (240)
<u2u200202u200udd	0|c10a a10a|u2u200202u200ddu	0> = 0 (20)
<u0duu2d22u02uu00	1|c4a a15b|u0d0u2u22u02udd0	0> = sqrt(5)/40 (40)
<2u0220udu02duu0u	-1|c16b a3a|2uu220udd02udu00	0> = sqrt(6)/54 (60)
<u0du0022022uud20	0|c12b a9b|u0du0022u220du20	0> = 0 (12)
<u2u022020udduu0d	1|c12a a10b|u2u0220202u0ud0d	0> = -sqrt(5)/36 (20)
<uduud2u000u2u2dd	0|c4b a1b|2ud0u2u000u2d2ud	0> = 0 (40)
<0udu2020u0ud2uu2	-1|c15b a6a|0udu2u20u0dd2u02	0> = -sqrt(3)/9 (40)
<u20220uu0200duu2	-1|c10b a12a|u20220uu0d0udud2	0> = 5*sqrt(2)/48 (68)
<0ud02uu20uudu2dd	0|c8b a9b|0ud02uuduuudd2ud	0> = 0 (420)
<0ud220u2u0duu2u0	-1|c12b a10a|0ud220u2uud0d2u0	0> = -sqrt(6)/9 (40)
<u0u20uu0u02dd22d	0|c11a a2a|udu20uu0u0dud22d	0> = 0 (140)
<2uu2d202u0u0020u	-1|c11b a10a|2uu2d202uu00020d	0> = sqrt(6)/12 (18)
<uu0udu2ud0220dud	0|c14a a10a|uu0udu2udd2200ud	0> = 1/2 (240)
<200ud02udu0222u0	-1|c13b a2a|2u0du02udu02u2d0	0> = -sqrt(2)/8 (36)
<u2d2u220uu0d0020	0|c7a a5a|u2d222u0ud0u0020	0> = 0 (12)
<2u0022uu0dudu0u2	1|c15a a13b|2u0022uu0dud2002	0> = sqrt(2)/2 (20)
<ud00002u22220d20	0|c15a a16a|ud00002u22220duu	0> = -sqrt(2)/2 (8)
<u2222uud00d00u02	0|c8a a10a|u2222uu00dd00u02	0> = 1/2 (20)
<u2uu02002du2udu0	1|c9a a10b|u2uu0200d2u2udd0	0> = -3*sqrt(6)/80 (68)
<ud2u0uu020dddu2d	0|c15b a11b|ud2u0uu0202dduud	0> = -sqrt(6)/6 (120)
<22u00u0uud20duu2	0|c11b a5b|22u0uu0duuu0ddd2	0> = sqrt(30)/1200 (240)
<2udu0uud2u0d0022	1|c6a a13b|2udu00uu2d0du022	0> = -1/18 (40)
<u02uuu20du0d202d	-1|c5b a8a|u02u0u2udu0d202d	0> = 27*sqrt(2)/80 (70)
<u00u2d2du0u02d2u	0|c5a a2a|uu0ddu2ud0u02u2d	0> = 0 (108)
<22uuuuddu0udud0d	0|c11b a15b|22uuuuddu00uddud	0> = -sqrt(15)/160 (850)
<u202u0d000u2u2u2	-1|c14b a10a|u202u0d00du2uud2	0> = sqrt(3)/12 (36)
<uu0duu220d020u2d	1|c1a a6b|0u0du2220u020d2u	0> = 1/12 (12)
<u0u0du202du22002	0|c11a a4a|u0uudu202d022002	0> = -4/9 (20)
<00u2d02uu2uu2d0d	1|c12a a2b|0uu2d02du2u02u0d	0> = -sqrt(15)/24 (36)
<0uu02u02002u2202	0|c16a a9a|0uu02u02u02d220d	0> = -sqrt(5)/20 (20)
<uu00udd2u20d2udd	0|c12a a4a|uu0dudd2u2002uud	0> = sqrt(3)/27 (108)
<uu022u02ud00d2du	0|c15b a7b|uu022uu2du00d20d	0> = 0 (70)
<uuu2duddduu0u20u	0|c11a a2a|u2u2ududdd00u20u	0> = sqrt(3)/216 (136)
<00u220220uud2dd0	0|c7a a9a|00u220u2dudd2uu0	0> = -1/18 (36)
<u202dud02u020u20	-1|c4b a11a|u20duud02uu20d20	0> = -sqrt(2)/8 (36)
<00u0udu022d2u220	0|c9a a16a|00u0udu0d2d2u22u	0> = -sqrt(2)/4 (36)
<uudu00022du20d2d	0|c15b a11b|uudu00022d220udu	0> = -1/12 (54)
<200u22d2u0u00202	0|c7a a15a|200u2202d0u002u2	0> = 1/4 (4)
<udu020u02uu20d2u	0|c9a a1a|2ud020u0duu20d2u	0> = sqrt(5)/12 (24)
<2u0uud0020ud22du	0|c13a a12a|2u0uud0020u2d2ud	0> = 0 (68)
<02u2002d2u20d020	0|c11b a6b|02u20d2u2ud0u020	0> = -sqrt(6)/24 (12)
<u2du2duu2d00u0du	-1|c9b a12a|u2du2duuud0du0du	0> = 2*sqrt(6)/27 (240)
<uuu2u0dd00d0u222	1|c16a a10b|uuu2u0dd0du0d22u	0> = sqrt(3)/18 (210)
<uududud022200duu	1|c15a a4b|uud2udu022200d0u	0> = -1/24 (54)
<22u00uudd0duu2uu	0|c14a a15a|22u00uudd0duuu2d	0> = -1/6 (120)
<022u00uudud2ud20	1|c12a a1b|u22u00duuuddud20	0> = -5*sqrt(5)/288 (210)
<0uudd202uduu2dd0	0|c5b a4b|0uu20202udud2du0	0> = -sqrt(6)/27 (68)
<uuu2000ddd02u22u	1|c15a a6b|uuu20d0dud02d2uu	0> = -sqrt(3)/12 (120)
<uu20ud200du2dd20	0|c3a a16a|uuu0dd200du2ud2u	0> = -sqrt(2)/24 (120)
<uu20d02uu0dd02d2	0|c7b a13b|uu20d0udu0ddu2u2	0> = -1/6 (108)
<u2u020udu0uu2ddu	0|c2b a6b|uuu02uudu0du2ddd	0> = 7*sqrt(3)/250 (922)
<02222udu000200u2	-1|c3b a7a|02u22u2d000200u2	0> = sqrt(6)/6 (6)
<20ud2u200u2u2d00	1|c7a a4b|20u22ud00d2u2u00	0> = -1/12 (12)
<2u0u2u2d0d0u2020	1|c1a a12b|uu0u2u2d0d022020	0> = -sqrt(15)/6 (20)
<u0du2d0u22duu0uu	1|c9a a7b|u0du2duud2uud0du	0> = sqrt(3)/36 (240)
<uu2duuu02u22d000	1|c7a a10b|uu2duu002222d000	0> = -3*sqrt(5)/10 (18)
<uu22uudu000d2duu	1|c7a a9b|uu22uu0ud00u2ddd	0> = -sqrt(10)/250 (252)
<u2220uu2uu0ud0d0	0|c4a a5a|u22duuu2du0ud0d0	0> = sqrt(42)/60 (136)
<u022u020d2020duu	0|c1a a2a|0u22d020u2020udu	0> = 0 (12)
<0uu2d00u2u22002d	0|c12a a1a|udu2u00d2u2u002d	0> = sqrt(2)/24 (36)
<0u220ud0uu2dud02	-1|c11b a8a|0u220udududduu02	0> = 1/9 (108)
<02u2uu2dd002u0dd	0|c7b a7b|02u2uu2ud002d0ud	0> = 0 (70)
<202u20uu20u20du0	1|c9a a6b|202u2uuud0d20ud0	0> = -sqrt(2)/80 (70)
<uu0u2d00uu202220	-1|c11b a3a|uuuu2d00udd02220	0> = -3*sqrt(2)/32 (70)
<002020u2u022dd02	0|c3a a4a|00uu20d2u022ud02	0> = sqrt(3)/9 (18)
<00202ud2uu2uu002	-1|c16b a13a|00202ud2uu2u200d	0> = sqrt(6)/4 (12)
<ud20uudd02uu2uu0	0|c15a a12a|ud20uudd02u22u00	0> = sqrt(3)/3 (24)
<uu2u2u0dd20200uu	-1|c6b a6a|uu2u2u0du20200dd	0> = 3*sqrt(10)/400 (70)
<u0222200duu20020	0|c15b a14b|u0222200duu20ud0	0> = sqrt(3)/3 (12)
<200u2uu20uu0ddu2	0|c6a a4a|200220u20uu0udd2	0> = -sqrt(30)/100 (20)
<u2222u0du000ud02	1|c6a a10b|u222200dud00uu02	0> = -1/4 (8)
<u0u22u00u00du222	1|c16a a11b|u0u22u00u0ddu22d	0> = 3*sqrt(2)/8 (70)
<0u20ud0uduu0u222	-1|c10b a9a|0u20ud0u20u0d222	0> = 1/6 (18)
<uu2002dduu2duu0d	0|c14b a5b|uu20d2duud2uu00d	0> = -1/24 (108)
<00002u202220u2du	0|c5b a3b|00u0uu202220u2dd	0> = 0 (20)
<u000u2d2du2200u2	0|c12a a3a|u0u0d2u2dd2u00u2	0> = sqrt(6)/48 (36)
<20ud20202uudu020	-1|c10b a3a|202u202020udu020	0> = 1/3 (6)
<0u0u2u2uu0202ddd	0|c7b a1b|uu0u2duud0202dud	0> = 0 (240)
<uuu2d020uud2u002	0|c7b a8b|uuu2d0duuud2d002	0> = -sqrt(6)/20 (200)
<uuuu20ddu020u2ud	1|c1a a3b|0u2u20uuu020d2dd	0> = -sqrt(2)/200 (70)
<u2d002u0u2ud0202	1|c7a a3b|u2200200u2du0202	0> = -sqrt(2)/12 (6)
<0u0d0udu22du02d2	0|c9a a11a|0u0d0uduu22u02d2	0> = -sqrt(6)/6 (24)
<2u220u2000d220d0	0|c6b a14b|2u22002000u22ud0	0> = sqrt(2)/6 (6)
<0u2222du00udu200	1|c14a a13b|0u2222du00ud2u00	0> = -sqrt(2)/2 (12)
<u2duuuud0d2d00u2	0|c16b a14b|u2duuuud0d2d0uud	0> = -sqrt(3)/3 (420)
<uuuud0200d2d0u22	-1|c11b a13a|uuuud0200ddduu22	0> = 1/2 (140)
<u20duudu20udu02u	-1|c15b a3a|u2duuddu20udu0du	0> = sqrt(3)/18 (216)
<2uuduu0udd0220uu	1|c13a a15b|2uuduu0udd02d02u	0> = sqrt(3)/3 (210)
<u20d02uu0d202d02	0|c10a a10a|u20d02uu0d202u02	0> = -1/6 (12)
<0202uuu000ud222d	1|c4a a9b|020uuuu0d0ud222d	0> = -9*sqrt(10)/80 (70)
<u20d0uu20u0d0222	0|c12a a3a|u2du0ud20u000222	0> = -sqrt(2)/12 (12)
<u2u0udduuu02duud	0|c2b a15b|udu0udduuu02ud2d	0> = -sqrt(10)/200 (240)
<ud2uu20u0002202d	0|c15b a8b|ud2uu202000220ud	0> = 1/2 (12)
<20u0d00222020uu2	0|c16b a16b|20u0d00222020uu2	0> = 1 (4)
<uuu00d202d02du2d	0|c9b a8b|uuu00d2udd02du2u	0> = 0 (136)
<uu0202ddu0u2ud02	-1|c6b a9a|uu020ddu20u2ud02	0> = -5*sqrt(2)/24 (36)
<00u200d22u022uud	0|c4a a5a|00uuu0d22u022udd	0> = 0 (68)
<0u220u022220uu00	-1|c3b a7a|0uu20du22220ud00	0> = 1/12 (18)
<u220u2u0dduud200	-1|c6b a15a|u220uud0duduu2d0	0> = -sqrt(3)/324 (180)
<0002uu02u2d02du2	-1|c14b a7a|0002uuu2d2u020d2	0> = -1/36 (20)
<uudu0d22uuu0ddud	0|c7a a5a|uududdu2uud0dduu	0> = 0 (720)
<22220uu2d0uu0u00	0|c1b a9b|u2220uu220dd0u00	0> = 1/9 (20)
<2u0u02u02du0220u	0|c14a a2a|220u02u02ud02d0u	0> = -sqrt(2)/36 (20)
<20u02d0u2d22ud00	0|c8a a7a|20u02du02u22ud00	0> = sqrt(6)/6 (12)
<2022u0d22uduu000	0|c13b a14b|2022u0d22udu0u00	0> = 1/2 (8)
<0222uuuddu2du000	-1|c4b a8a|022uuuu2dd2ud000	0> = -sqrt(30)/72 (70)
<20uuu02ddu0uu022	0|c7b a13b|20uuu0dddu0u2022	0> = -sqrt(6)/6 (40)
<2u2u0200d00uu2d2	0|c2b a8b|202u020du00uu2d2	0> = 0 (12)
<0u202udu20200022	1|c2a a10b|00202uud2u200022	0> = -sqrt(2)/12 (6)
<ud022u0u0u22d002	1|c13a a13b|ud022u0u0u22d002	0> = -sqrt(2)/4 (12)
<2ud02202uu2u000u	0|c6b a14b|2ud02u02uu2u0d0d	0> = sqrt(5)/20 (40)
<0022u02u00d2uuu2	-1|c16b a10a|0022u02u0du2uudd	0> = sqrt(30)/120 (60)
<0u0220du0d02u22u	-1|c16b a11a|0u0220du0du2u220	0> = sqrt(2)/2 (8)
<202uu002220du0dd	0|c8b a16b|202uu00d220du0u2	0> = sqrt(3)/12 (12)
<0uuud002d2duudu2	1|c8a a15b|0uuud00du2duud22	0> = sqrt(3)/9 (180)
<uu00ud0du22du2ud	0|c14a a3a|uuu0ud0dd22duuud	0> = sqrt(15)/24 (420)
<00u2uu02d2u2du0u	-1|c6b a13a|00u2u002d2u22d0u	0> = -sqrt(2)/9 (18)
<uudduu22ud00u20d	0|c16b a12b|uudduu22ud0du200	0> = -sqrt(2)/3 (120)
<u22u020duu22000d	0|c2b a13b|ud2u020udu22u00d	0> = -sqrt(2)/24 (36)
<22uu222u0u00dd00	0|c5a a5a|22uu222u0d00du00	0> = 0 (20)
<u0u00du22ud2du02	-1|c8b a1a|20u00udu2ud2ud02	0> = 5/216 (60)
<u2u0d2200udd2200	0|c3a a8a|u200u22u0udd2200	0> = sqrt(15)/18 (20)
<2uu2002du00u22u0	1|c12a a6b|2uu20d2du00022u0	0> = -1/2 (12)
<u0duduu0u2d2dudu	-1|c14b a9a|u0duduu022u2d0du	0> = -2*sqrt(3)/27 (80)
<2u20u22du20d000d	0|c8a a8a|2u20u22dd20u000u	0> = -sqrt(3)/18 (12)
<000u2dud20202u2u	0|c9b a1b|u00d2uduu0202u2d	0> = 0 (24)
<02udu2udud00220u	1|c6a a8b|02uduud2du00220u	0> = -sqrt(6)/36 (24)
<00uuu2d20u20uu2d	0|c8a a14a|00uuu2du0d20u22d	0> = sqrt(10)/20 (68)
<22u02uudd0020u20	0|c12b a16b|22u02uudd00d0u2u	0> = sqrt(2)/4 (40)
<u2uudd2u0u02020d	0|c6b a13b|u2uud02d0u02u20d	0> = 1/6 (60)
<0u2ud2uu022u0u0d	-1|c6b a13a|0u2uduuu022ddu0d	0> = 3*sqrt(3)/40 (210)
<udud02uu22u0ud0u	-1|c1b a14a|0udu02ud22u0u20d	0> = -sqrt(10)/160 (36)
<0uu220uu02d20d02	0|c12b a9b|0uu220uuu2dd0d02	0> = -sqrt(30)/10 (70)
<u0du22ud02200uud	0|c8a a14a|u0du22u0022002du	0> = 0 (12)
<u0222u2u0d000022	0|c5b a12b|u022ud2u0d0u0022	0> = -sqrt(3)/9 (18)
<ud020ud22220u0u0	0|c9b a12b|ud020ud2u22uu0d0	0> = 0 (24)
<u002ud2ud202002u	-1|c12b a16a|u002ud2ud20u0022	0> = sqrt(2)/2 (18)
<uuu0d2uu20ud0d2u	-1|c6b a13a|uuu0duuu20dddd2u	0> = -1/10 (868)
<uu0022duu220d200	1|c1a a12b|0u0022duu22ud200	0> = -5*sqrt(6)/24 (12)
<00uuuuudd022u220	0|c11a a7a|00uuuu2dd0u2d220	0> = -sqrt(10)/20 (70)
<002u002u22d002u2	-1|c10b a1a|u02u002d2uu002d2	0> = -sqrt(6)/36 (18)
<uu2duuu0d0u2du20	-1|c3b a10a|uuududu0udu2dd20	0> = 3/400 (820)
<u020020uuu2dud2u	-1|c11b a7a|u02002uduuduud2d	0> = 3*sqrt(15)/400 (204)
<2udu002duuud02ud	1|c15a a8b|2udu0022uudd020u	0> = -sqrt(2)/18 (40)
<2uduu22uddud00u0	-1|c10b a13a|2uduu22ud0ddu0u0	0> = -sqrt(6)/12 (80)
<202u20000uu2202d	1|c5a a16b|202ud0000uu22022	0> = -sqrt(3)/6 (4)
<2uu020u000u2du22	1|c1a a4b|uudd20u000u2ud22	0> = -sqrt(10)/120 (36)
<2uu0u00d022du022	1|c1a a7b|uuu0d0du022ud022	0> = sqrt(6)/108 (60)
<0u0u2ud2022d0uuu	0|c8a a3a|0uuu2udu022d0dud	0> = 5*sqrt(6)/144 (250)
<udu0u20200uu2220	1|c15a a7b|udu0u2u200ud22d0	0> = -sqrt(30)/40 (40)
<u2020022020ududd	0|c10a a3a|u2u200220d0duuud	0> = 1/18 (36)
<ud2000200u2uu22u	0|c13b a9b|ud200020uu2d022u	0> = -sqrt(2)/6 (12)
<200u2022d0udu02d	0|c13b a14b|200u2022d0ud0u2u	0> = -1/2 (8)
<22u2dudu0d02uu00	1|c8a a13b|22u2dud00u022u00	0> = 1/2 (8)
<2220022u00uu20d0	-1|c11b a9a|2220022ud00u20u0	0> = sqrt(3)/6 (4)
<uu0uu2d2u0d0d202	0|c13a a3a|uuudu2d2u0d00202	0> = 5/32 (68)
<uu20202ud20uu020	0|c7b a4b|uu2u20udd20ud020	0> = sqrt(5)/36 (70)
<u20u0202d0u202uu	0|c1a a13a|020u0202u0d2d2uu	0> = -sqrt(6)/36 (12)
<22200u220u000220	0|c6b a11b|222000220uu00220	0> = -1/2 (2)
<0220uduuuud0dd2d	0|c16a a14a|0220uduuuud0d220	0> = sqrt(6)/6 (40)
<20202uuu2ddudu00	0|c9a a10a|20202uuud2udud00	0> = 0 (68)
<002ud2uuduu0d220	-1|c10b a11a|002ud2uud020u220	0> = sqrt(6)/6 (12)
<u0ud220uu2dduu0u	-1|c16b a1a|20uu220uu2dddu00	0> = -sqrt(15)/36 (70)
<2u200udduud2ud0d	0|c1a a4a|uu2u0dduudu2du0d	0> = sqrt(2)/162 (680)
<0u2du00uu2udud2d	0|c16a a1a|ud2ud00uu2udud20	0> = 5*sqrt(6)/64 (80)
<0uuuu20022du2d0d	-1|c11b a5a|0uuu2200220d2d0u	0> = -sqrt(3)/24 (20)
<020uud2200duud2u	-1|c7b a1a|u20udud200udud2u	0> = -1/54 (162)
<uu2d02uu00d0ud22	1|c2a a1b|202u02uu00d0du22	0> = -5*sqrt(6)/108 (20)
<0uu2d202u002duuu	-1|c12b a1a|udu2d202u00uduud	0> = -1/12 (72)
<u02u2020202uddu0	0|c7a a6a|u02u2uu0202uddd0	0> = 0 (70)
<0u22duu0020d2d20	0|c7b a7b|0u22duu0020u2d20	0> = sqrt(2)/6 (12)
<00u2u22duud200ud	0|c7a a2a|0uu2d2uuuud200dd	0> = 0 (210)
<22u0d0uud2udu002	-1|c16b a3a|2220u0udd2uuu00d	0> = 1/24 (36)
<02u2duud22u0dd00	0|c4b a1b|u2uduudd22u0du00	0> = 1/27 (180)
<000uuu022du2d2ud	0|c12b a7b|000uuud22uuud2dd	0> = 0 (240)
<uu2ud020202d00d2	0|c7b a8b|uu2ud0ud202u00d2	0> = -sqrt(6)/18 (68)
<2u22uu0uu00d02ud	0|c4a a15a|2u2uuu0ud00d022d	0> = -sqrt(6)/25 (70)
<02uduu200202dudd	0|c10a a13a|02uduu200d022duu	0> = -sqrt(3)/18 (24)
<uuddu0d22u02uud0	1|c2a a3b|u02uu0d22d02uud0	0> = 5*sqrt(6)/108 (60)
<020u2200uud2dduu	0|c12a a15a|020u2200uuddud2u	0> = -sqrt(3)/12 (60)
<uud2u00002d2u2uu	-1|c15b a16a|uud2u00002d2u202	0> = sqrt(2)/2 (18)
<2uu0uuud00222ud0	0|c13a a4a|2uuuduud0022dud0	0> = -3*sqrt(5)/50 (240)
<22uduuuud0u20d0d	0|c9a a9a|22uduuuud0d20u0d	0> = 0 (140)
<0udud22u00u2d2u0	1|c15a a1b|uudud22u00u2d200	0> = 1/2 (54)
<0u22022u00ddud02	0|c6b a10b|0u220u2u0dudud02	0> = 1/9 (68)
<u020u202u0d2u2d0	1|c12a a2b|uu20u202u0dud2d0	0> = -5*sqrt(6)/48 (70)
<022uuud2ddu0u002	0|c8b a4b|0222uuuuddu0d002	0> = 0 (70)
<u22ud0d0u2u02020	0|c4b a6b|u220uud0u2d02020	0> = 0 (20)
<22u020duudu20u0d	0|c9a a6a|22u02dud0uu20d0u	0> = 0 (24)
<2u2202du000u2du0	0|c2a a14a|202202ud000u22u0	0> = sqrt(6)/8 (4)
<00u0du2u022d20u2	0|c10b a5b|00u02d2u0u2u20d2	0> = 0 (12)
<uu2d0u2du0d202d0	0|c11b a1b|2u2d0u2ud00202u0	0> = sqrt(2)/48 (12)
<2u20uud00u2dd2u0	-1|c1b a8a|uu20duud0u2du2d0	0> = 5*sqrt(6)/1296 (204)
<0200uud02220udu2	1|c14a a6b|0200u2d02220u0u2	0> = -1/4 (4)
<2022uuuud20du00u	-1|c12b a2a|2u22duuuu200d00d	0> = -1/80 (40)
<uuud2dduuudu0d20	0|c3a a3a|uudu2udududd0u20	0> = 0 (696)
<200uuudd2002022u	1|c5a a13b|200u0udd2002u22u	0> = -sqrt(3)/3 (12)
<0020ud20ud22uu02	-1|c9b a15a|0020ud200u22duu2	0> = sqrt(2)/4 (8)
<20u20d020220u2u0	-1|c14b a12a|20u20d02022uduu0	0> = -1/2 (8)
<2u00uu22u0d02u20	0|c7a a4a|2u0uudu2d0u02d20	0> = sqrt(5)/360 (68)
<0220uuu20d2uu002	1|c11a a13b|0220uuu20ddu2002	0> = sqrt(3)/3 (20)
<00uu22duu20d0202	-1|c6b a1a|u0uu2dudu20d0202	0> = -5*sqrt(3)/108 (68)
<20u000uu022d0222	1|c1a a9b|u0u000dud22u0222	0> = -sqrt(6)/18 (18)
<ud0ud0u02u22ud02	0|c16b a4b|ud02u0u02u22dd0u	0> = -sqrt(3)/18 (40)
<u0d020uuu20udu22	1|c12a a9b|u0d020uu2200du22	0> = -sqrt(15)/6 (12)
<u222u20d002u0u0u	0|c4b a9b|u22ud20du02d0u0u	0> = -sqrt(3)/12 (24)
<0020uud00uu222u2	0|c12a a11a|0020uud00u2d22u2	0> = -sqrt(2)/3 (18)
<220uu0d0uduu02d2	0|c10a a7a|220uu020d0du02u2	0> = 0 (12)
<0022u202u0d0u2ud	0|c3a a7a|00u2u2u2u0d0d2du	0> = 0 (70)
<02uu0d2u02du2du0	0|c11a a16a|02uu0d2u020d2duu	0> = -sqrt(3)/12 (36)
<0u2u02220d0020u2	-1|c7b a5a|0u2uu2d20d0020u2	0> = -sqrt(6)/9 (20)
<u0220ud20202u020	0|c12a a5a|u022dud2020uu020	0> = -sqrt(6)/8 (8)
<u0u0d2002uu2220d	0|c10a a10a|u0u0d2002ud2220u	0> = 0 (18)
<u2d020200u2u2du0	0|c7a a15a|u2d020u00u2u2d20	0> = -sqrt(2)/3 (12)
<220u202u020u020d	0|c5b a11b|220uu02u02du020d	0> = sqrt(3)/3 (20)
<0u20u0d22dud02ud	0|c7a a1a|uu20d0022uud02du	0> = -sqrt(2)/36 (60)
<202202u0duu0uu02	0|c9b a8b|202202uu0ud0du02	0> = sqrt(3)/18 (20)
<02uu0dudd0u2ud2d	0|c15a a7a|02uu0d2ud0u2udud	0> = -sqrt(3)/9 (180)
<u02ud0022u00u22u	-1|c3b a6a|u0uduu022d00u22d	0> = sqrt(2)/72 (60)
<2u022u22u200000d	0|c5b a11b|2u02ud22u2d0000u	0> = 0 (18)
<00u2uu0du2u02022	0|c13b a11b|00u2uu0du220d022	0> = -1/2 (20)
<2u20222u2u00d000	0|c1b a16b|uu20222u2d00u00d	0> = sqrt(3)/36 (20)
<u0d2uuud2uuud0dd	0|c10b a1b|20u2duuu20duu0dd	0> = 0 (136)
<u00duudu2dd02022	0|c9b a2b|uu0dduudduu02022	0> = sqrt(2)/48 (72)
<0uudu0u2d02d0u22	0|c3a a7a|0u0du022u02d0u22	0> = 0 (12)
<u0020200u2d2ud2u	-1|c16b a9a|u002020022u2ud20	0> = -sqrt(6)/9 (6)
<u0202udu0dduuuu2	-1|c12b a15a|u0202udu0dd0uu22	0> = sqrt(2)/2 (36)
<2uuuu0202u2du00d	-1|c4b a4a|2uuud0202u2du00d	0> = 3*sqrt(6)/40 (68)
<20u2u2du0u22000u	0|c11a a13a|20u2u2du0uu2d00d	0> = sqrt(5)/20 (60)
<uuuudu2d00d2ud02	0|c7a a11a|uuuuduud0022dd02	0> = 0 (250)
<002uuudu22d002ud	0|c9a a9a|002uuudu22d002du	0> = 0 (68)
<ud0u222uud2u000u	0|c16b a2b|u20u222duu2d0000	0> = 1/72 (18)
<0u0u02u2d002u22d	0|c9a a3a|0uuu02d20002u22d	0> = -1/6 (20)
<20u002200ud2u2ud	-1|c14b a4a|20uu02200ud2duud	0> = -5*sqrt(6)/54 (60)
<u2ud2uuudu0d002u	0|c1a a10a|02ud2uuuu20d002d	0> = -3*sqrt(15)/400 (40)
<u0002220uudddud2	0|c11a a2a|uu002220ud0udud2	0> = sqrt(3)/54 (68)
<20u0u2d2000u2220	1|c13a a11b|20u0u2d200uud220	0> = -sqrt(6)/6 (18)
<u0uu2d2du0uu2d0u	0|c8b a16b|u0uu2d20u0du2d02	0> = sqrt(10)/24 (68)
<u2d2uu20d000220u	1|c4a a10b|u2duuu20du00220d	0> = -2*sqrt(3)/9 (40)
<uu000202du2du2dd	0|c6b a13b|uu000u02dd2u22ud	0> = -1/27 (60)
<0u00du2d2u0duu22	-1|c16b a4a|0u0udd2u2d0uud2u	0> = -1/16 (72)
<ud20uduuud0u22u0	1|c10a a4b|ud2uudduu00d22u0	0> = sqrt(6)/24 (72)
<uuuddu0202dd02ud	0|c1a a13a|0uudud0202duu2du	0> = sqrt(2)/36 (108)
<0u20u2dudu002u2d	0|c8a a4a|0u2uu2d0du002u2d	0> = sqrt(2)/3 (60)
<uu0d0022d2uu02du	0|c4a a4a|uu0d0022u2ud02ud	0> = 0 (60)
<ud200u0duuuud22d	1|c12a a2b|u2200d0uudu0u22d	0> = sqrt(30)/144 (36)
<u0du2d202uu2u0d0	-1|c9b a16a|u0du2d20uud2u0ud	0> = sqrt(3)/36 (72)
<022u220uudd2000u	0|c5b a8b|022uu202udu2000d	0> = 0 (20)
<0u2ud0u2dud20duu	-1|c12b a13a|0u2ud0u2dudududu	0> = -1/6 (486)
<0uu2ud20uud020u2	0|c4b a10b|0uuduu20d2d020u2	0> = sqrt(15)/108 (60)
<uu0020202u22u0dd	1|c9a a6b|uu002d20du22u0ud	0> = -sqrt(30)/36 (36)
<u0u0du2u2uud02dd	1|c3a a8b|u000uu222udd02ud	0> = -sqrt(30)/240 (70)
<200uu022200ud2ud	1|c14a a10b|200uu0222u0ududd	0> = -5*sqrt(6)/48 (70)
<u0uu0dduu2u02dd2	0|c10a a12a|u0uu0dduuudd2du2	0> = 0 (700)
<u0u020uddudd0222	0|c5b a2b|uud0u0ududud0222	0> = -5*sqrt(6)/648 (204)
<02u02u00u2d0d22d	0|c5b a3b|0220ud00u2u0u22d	0> = sqrt(3)/18 (12)
<20u020uduu02d2ud	1|c1a a6b|u0u02dduud02d2uu	0> = sqrt(3)/54 (72)
<uuud2udu02d00uu2	-1|c8b a9a|uuud2ud0u2d00du2	0> = -5*sqrt(3)/36 (232)
<0uu2d2udd02uuuu0	-1|c14b a10a|0uu2d2uddu2du0u0	0> = -1/2 (72)
<2u0200uudd2uu2u0	0|c14a a5a|2u02u0uddu2uddu0	0> = sqrt(6)/162 (200)
<002u022ud2uud002	1|c11a a15b|002u022ud20ud0u2	0> = -2/3 (18)
<2u2u200dudu0uudu	1|c8a a13b|2u2u2000duu02dud	0> = -sqrt(15)/1080 (60)
<u2d22ud00uud0d02	0|c12b a12b|u2d22ud00uud0u02	0> = 1/6 (24)
<2200u0duu20ud2du	1|c9a a3b|22u0d0uu020du2du	0> = 1/18 (36)
<u2u22dud2000d002	0|c9a a8a|u2u22du2u000d002	0> = -sqrt(2)/3 (18)
<02uu2du2u00u0dd2	0|c5a a10a|02uuudu2ud0d0du2	0> = 0 (240)
<20u0udu22dud0u02	1|c3a a15b|2000uuu22ddd0uu2	0> = sqrt(3)/18 (40)
<u2u0uu2du2ud0200	1|c6a a9b|u2u0u02u22dd0200	0> = 3*sqrt(5)/200 (20)
<202u0002d2uuu02d	1|c15a a2b|2u2u0002d2duu0ud	0> = -5*sqrt(3)/24 (36)
<2u20200u000ud222	0|c16a a4a|2u2d200u000ud22u	0> = 1/3 (12)
<2uudu0d00220du2d	0|c1a a4a|uuu2d0u00220dd2u	0> = -sqrt(3)/27 (68)
<22200uu20d0u0202	-1|c14b a4a|222u0ud20u0u0d02	0> = sqrt(6)/36 (18)
<02ududu0022020u2	0|c10b a12b|02ududu00u2d20u2	0> = -sqrt(6)/4 (24)
<uduu00duu22d0220	-1|c15b a13a|uduu00duu22du2d0	0> = -sqrt(6)/6 (120)
<u02002ududd2u20d	0|c6a a5a|u020dududuu2d20u	0> = -sqrt(6)/36 (48)
<0uuu20ud20d220du	1|c9a a14b|0uuu20udd0d22udu	0> = 2*sqrt(3)/9 (210)
<ud220002uu2ud0uu	-1|c4b a6a|ud2u0u02dd2uu0ud	0> = sqrt(6)/36 (72)
<2u0u2udd20020d02	0|c1a a7a|uu0u2u2d20020d02	0> = -sqrt(30)/12 (20)
<00u00u2222d0u2uu	0|c9b a1b|u0u00u22u2d0u2dd	0> = -sqrt(6)/36 (70)
<u02dud0u22020udd	0|c12a a14a|u02dud0u220u02ud	0> = sqrt(2)/6 (24)
<u0udu20dd2020220	0|c5a a16a|u0ud020ud202022u	0> = -1/4 (18)
<2uuudu2ud0ud20u0	0|c3a a10a|2u0uuu2uddud20d0	0> = 9*sqrt(10)/1000 (252)
<0u20u20d202d2ud0	0|c6a a7a|0u20uuud202d2du0	0> = -sqrt(30)/18 (70)
<u20d22uu002uu0ud	0|c2a a3a|udud22uu002ud0ud	0> = 0 (80)
<u00ud2ud0u2uddu2	1|c1a a2b|0u0du2du0u2dudu2	0> = 1/27 (72)
<0u22u2u20dud0d0d	0|c14a a9a|0u22u2u2uddd000u	0> = sqrt(15)/72 (70)
<u002u2u002ud022d	0|c14a a12a|u002u2u002u20d2d	0> = 1/2 (20)
<u220u20d0u02d02u	1|c3a a7b|u2u0d2uu0u02d02d	0> = sqrt(5)/36 (60)
<0uduu22udu0022u0	-1|c15b a5a|0udu222udu002200	0> = 2/3 (12)
<00uuu2202d02uddu	1|c10a a11b|00uuu22020u2ddud	0> = -sqrt(15)/72 (70)
<0u0u2udu0ddu2d2u	0|c12b a2b|020u2udu0ud02d2u	0> = -2*sqrt(3)/27 (60)
<002220u2u002u02u	1|c13a a11b|002220u2u0u2002d	0> = sqrt(6)/12 (6)
<2u02duu02ud20u0d	0|c14a a11a|2u02duu02u22000d	0> = -sqrt(3)/4 (12)
<02ud020u2220d020	0|c11a a3a|022u020u22d0u020	0> = -sqrt(3)/12 (6)
<0u220ud02u02d0u2	1|c9a a5b|0u22udu0dd02u0u2	0> = -1/36 (36)
<uu2d20d00u2duuud	1|c2a a16b|u02u20d00d2uduu2	0> = sqrt(6)/48 (24)
<00u2u200220du202	-1|c9b a11a|00u2u200d2duu202	0> = 1/3 (12)
<ud2u00220d200202	0|c7b a13b|ud2u00d20u20u202	0> = sqrt(2)/4 (8)
<0uuud2du22200200	0|c3b a13b|0u0ud2ud2220u200	0> = sqrt(2)/18 (18)
<02u2200220uuud0u	0|c4b a10b|02ud20022uduud0u	0> = sqrt(10)/12 (24)
<0uu2d20uu0du2u02	-1|c6b a15a|0uu2du0uu0du2dd2	0> = 3*sqrt(2)/32 (210)
<uudu2u022duddd00	0|c13b a6b|uudu22022udu0d00	0> = -sqrt(6)/216 (60)
<0uu2220dd20uu200	1|c13a a11b|0uu2220dd2uu0200	0> = -sqrt(2)/2 (12)
<udu220020d2u00d2	0|c16b a3b|ud2220020u2u00du	0> = -sqrt(3)/4 (12)
<uu0dd2u0020u22du	-1|c16b a12a|uu0dd2u0020222u0	0> = -sqrt(3)/6 (12)
<u0d20uu0udu22uud	-1|c6b a6a|u0d20ud0uud22uud	0> = sqrt(5)/20 (72)
<002udu0uu20d0222	0|c10a a13a|002udu0uud0du222	0> = sqrt(6)/6 (40)
<2ud0u2u002002d2u	0|c13a a3a|2u20d2u00200uu2d	0> = 0 (12)
<u0u02ud0020uu222	0|c5a a11a|u0u0dud002udu222	0> = -2*sqrt(6)/27 (54)
<u2020udu20d02udd	0|c7b a10b|u2020u0u2du02ddu	0> = -1/27 (68)
<u0d02u20u02d22u0	-1|c14b a8a|u0d02u2ud02u2ud0	0> = -sqrt(6)/36 (36)
<u0d20u2uuu222000	-1|c13b a5a|u0d2uu2udu22d000	0> = -sqrt(2)/8 (40)
<22uud2u020udu00d	1|c1a a15b|u2duu2d020udu0ud	0> = 5*sqrt(2)/108 (108)
<2u0u0d2du22u00du	0|c8a a6a|2u0u0220u22u00dd	0> = 0 (20)
<uu220d0du2d002ud	0|c9a a12a|uu220d0d02uu02ud	0> = sqrt(6)/6 (36)
<u002d22u220u0002	1|c8a a3b|u0d2u220220u0002	0> = sqrt(2)/4 (4)
<0u200u22udu0u022	0|c16a a1a|uu200u22udu0d02d	0> = sqrt(3)/16 (70)
<00u22udduu220002	0|c11a a15a|00u22udduuu200d2	0> = -sqrt(3)/3 (36)
<2u0u0000u022u222	1|c4a a7b|2u0000u0u022d222	0> = -sqrt(6)/12 (6)
<uu200dud2uu200u2	0|c6b a2b|u22000uu2du200d2	0> = -sqrt(3)/108 (20)
<0u2uu2dd000udu22	1|c16a a12b|0u2uu2dd0002ud2u	0> = -sqrt(2)/12 (60)
<0202udu0u02d202d	0|c11b a6b|0202u2u0u0du202d	0> = sqrt(3)/18 (20)
<20ud2uu0d0ud022d	0|c14b a10b|20ud2uu0dudu0u2d	0> = -sqrt(3)/18 (108)
<u22duu20u220d000	0|c11a a9a|u22duu2022d0u000	0> = 0 (12)
<0222000u22020udd	0|c9a a13a|0222000uu202uudd	0> = sqrt(10)/6 (20)
<0uu2002u2u0d2ddu	0|c13a a11a|0uu2002u2uududdd	0> = 0 (252)
<u0u2d0022uu202u0	0|c5b a6b|u0u20d022uu202d0	0> = 1/18 (18)
<2u200uu0uuuuddd2	-1|c3b a12a|2uu00uu0udu2ddd2	0> = -sqrt(3)/15 (252)
<02u0d22uu0002u2d	0|c13a a11a|02u0d22uu0u0ud2d	0> = 0 (40)
<uuuu00d0d0d2u222	0|c16b a6b|uuuu0dd0u0d2u22d	0> = sqrt(6)/18 (240)
<2u2d0ud0udu2200d	0|c10b a6b|2u2d02u0u0d2200u	0> = sqrt(6)/12 (12)
<u020u22ud220u0d0	1|c10a a16b|u020u22udu20d0du	0> = sqrt(3)/9 (68)
<2u0u0u0u02022d2u	0|c12b a14b|2u0u0u0u020d222d	0> = 1/10 (20)
<2u02u0d2202u0020	-1|c9b a7a|2u02u022d02u0020	0> = -sqrt(2)/6 (6)
<uuuuu02d0d2d02du	1|c14a a16b|uuuuu02d0d2d0du2	0> = -sqrt(2)/6 (252)
<20u22udu200u20u0	0|c1a a15a|u0u22ddu200u2020	0> = -sqrt(6)/12 (12)
<2uu0uuuduud2d0dd	0|c16a a2a|22u0uuuuudd2d0d0	0> = sqrt(30)/360 (252)
<ud0u0du2u2uu2200	0|c9b a6b|ud0u02d202uu2200	0> = -sqrt(3)/6 (8)
<ud002u2u20ud2ud0	1|c7a a15b|ud002udu20ud2u20	0> = -sqrt(6)/9 (24)
<uduu202u22dd00u0	-1|c7b a11a|uduu20du222d00u0	0> = -2/9 (36)
<u02uduudud0u22u0	0|c8b a2b|uu2duud0ud0u22d0	0> = -5/1296 (204)
<020022u20uu020u2	1|c15a a15b|020022u20uu020d2	0> = sqrt(6)/4 (6)
<u20d0u202du2u0uu	-1|c12b a14a|u20d0u202dududuu	0> = sqrt(2)/4 (32)
<uu0d0020u22u22d0	1|c11a a6b|uu0d0u20d2du22u0	0> = -sqrt(2)/12 (36)
<udu0ud220u20dudu	0|c7a a7a|udu0ud220u20dduu	0> = 0 (72)
<0222000uu0dd2u2u	-1|c15b a5a|0222u00du0ud2uud	0> = -sqrt(6)/24 (36)
<u2d0u02220u0dd20	0|c9b a4b|u2duu022d0u0du20	0> = sqrt(6)/18 (36)
<u2u0d002u0u22udu	1|c15a a7b|u2u0d0u2d0u22u0d	0> = -sqrt(5)/40 (54)
<uudd2uudu0d020u2	-1|c2b a2a|uudu2uudu0d020d2	0> = -5*sqrt(3)/54 (210)
<00u20u2ddud20ud2	0|c12a a13a|00u20u2dduduuud2	0> = -sqrt(3)/3 (72)
<u00u2d22022uu0u0	0|c7a a7a|u00u2d22022du0u0	0> = 0 (12)
<0uudu02202ud0202	0|c10b a11b|0uudu0220u2d0202	0> = 1/2 (18)
<uuu0d020uu22du20	1|c9a a8b|uuu0d02d0u22ud20	0> = -sqrt(5)/30 (60)
<00u2ud0d22uduu02	0|c4b a5b|00uu2u0d22dduu02	0> = 0 (40)
<u0u20220202002ud	-1|c11b a16a|u0u2022020u002d2	0> = sqrt(2)/12 (6)
<20202ud2udu00d20	0|c6a a2a|2u2020d2uud00u20	0> = 0 (12)
<0u00u22d2udu2u0u	0|c6a a11a|0u00ud2d2u2d2u0u	0> = -sqrt(2)/12 (24)
<ud0u20du2uuduu20	-1|c10b a1a|2u0d20uu20uudd20	0> = -sqrt(5)/240 (40)
<20uu220u02ddud0d	0|c6b a16b|20uu2d0u02dduu02	0> = sqrt(6)/18 (36)
<0uduuuddud0u22dd	0|c16a a1a|uduuudduud0d22u0	0> = sqrt(2)/324 (400)
<2202uud0u200duud	0|c14a a15a|2202uud0u200d02u	0> = 0 (18)
<0222u20u20u00u02	1|c4a a7b|022ud2uu20u00d02	0> = -sqrt(3)/12 (12)
<0u2d2ud000uu22du	-1|c16b a9a|0u2d2ud0u0uu22d0	0> = 2/3 (24)
<00u022u022020ud2	1|c9a a4b|00uu22u0d2020du2	0> = -sqrt(3)/18 (20)
<0u0202d0u2ud20u2	0|c4b a4b|0u0202d0u2du20u2	0> = 0 (8)
<20udu20220u0u02d	0|c8b a3b|202uu20u20d0d02u	0> = 0 (20)
<020uu20du0u22dud	-1|c9b a9a|020uu20dd0u22duu	0> = sqrt(2)/6 (24)
<02u0duuu0u22du20	0|c11b a16b|02u0duuu0ud2du2d	0> = -sqrt(3)/4 (140)
<u2u0u220d00du220	-1|c6b a16a|u2u0ud20u00dd22u	0> = -sqrt(6)/36 (68)
<2u2u2002d00udu20	-1|c1b a16a|uu2d2002u00udd2u	0> = -sqrt(6)/54 (60)
<02u2u02000uu22du	1|c5a a5b|02u2d02000uu22du	0> = sqrt(30)/12 (12)
<uuudud2000u202d2	0|c11a a9a|uuudud20u00202d2	0> = 1/2 (68)
<u0200d2udu2d2002	0|c12b a15b|u0200d2udu2020u2	0> = -1/2 (8)
<uuu0000ud2ud22d2	0|c14b a12b|uuu0000ud2u22dd2	0> = -1/2 (70)
<uuu0d2ud022020du	-1|c5b a14a|uuu002dd02202uud	0> = -sqrt(2)/36 (60)
<2u0du2d0udu2uuu0	0|c12a a8a|2u0du2duduuudud0	0> = sqrt(3)/36 (160)
<020udu0d202u022u	0|c15a a13a|020udu0d202ud2uu	0> = -sqrt(2)/4 (16)
<u2ud2ud0dudu0u20	0|c15b a13b|u2ud2ud0duduudu0	0> = sqrt(6)/12 (216)
<0uuuduuud202d20u	1|c3a a5b|0u0u2duud202d20u	0> = -sqrt(3)/12 (60)
<020u2ud0220duudu	1|c16a a14b|020u2ud0220du2u0	0> = -sqrt(3)/6 (12)
<02ud0uud22u22000	0|c10b a15b|02ud0uud2uu220d0	0> = sqrt(3)/3 (36)
<220u0du00u2d2d02	0|c13b a3b|22ud0uu00d2duu02	0> = sqrt(2)/16 (24)
<udud00udud200222	0|c9b a7b|udud002u0u200222	0> = sqrt(2)/4 (8)
<u20u2ududu00duu2	0|c4b a6b|u20022uudu00dud2	0> = 25*sqrt(3)/648 (68)
<20u0u00202022ud2	-1|c13b a2a|2uu0d0020202uud2	0> = -5*sqrt(3)/36 (18)
<u0200u2d202uu2u0	0|c12a a12a|u0200u2d202du2u0	0> = -sqrt(6)/6 (12)
<00u220u2uud20duu	0|c4b a1b|u0du20d2uuu20dud	0> = sqrt(5)/72 (80)
<uu2ud0dd00uu2dd2	0|c3a a8a|uudud0d200uu2ud2	0> = 0 (108)
<0222u0du000d22ud	0|c3a a1a|u2u2d0uu000d22ud	0> = -sqrt(6)/9 (60)
<202u200uud02uuud	-1|c12b a6a|202u2d0uud0duuud	0> = -sqrt(10)/10 (72)
<0u2uu220ud00d022	0|c3b a11b|0uuuu220udd0d022	0> = -sqrt(30)/10 (70)
<0u020202du20d202	0|c13a a15a|0u020202du2002u2	0> = 1/2 (4)
<0uu2d20202u2d00u	0|c11b a7b|0uu2d2u20202u00d	0> = 0 (18)
<uud200uu2duud20d	1|c9a a10b|uud200uud2udu20d	0> = sqrt(30)/144 (204)
<0u0d2u00u22d202u	-1|c10b a3a|0udu2u00du2u202d	0> = sqrt(6)/72 (36)
<20200uu2022002ud	0|c14b a5b|2020uud202200uud	0> = sqrt(6)/12 (18)
<u2u0u200ud20ddu2	-1|c2b a9a|uuu0u2002u20ddd2	0> = sqrt(10)/40 (70)
<20u20duu002u2u20	-1|c4b a10a|20ud0udu0u2d2u20	0> = -sqrt(6)/24 (24)
<22002u2220d00200	0|c2a a4a|2u0u2d2220u00200	0> = -sqrt(6)/6 (6)
<u02duu22002udd0u	-1|c3b a16a|u0duuu22002udd02	0> = sqrt(15)/12 (40)
<u00000u2022u22d2	0|c13b a3b|u0u000u2022ud2d2	0> = -sqrt(5)/4 (20)
<0022u0ud2ud20u02	0|c9b a15b|0022u0ududd20uu2	0> = -sqrt(2)/8 (36)
<0u2uuu20d20202d0	0|c14a a8a|0u2uuu2du2020dd0	0> = -sqrt(5)/20 (70)
<00u022uu0dd2ud2d	0|c6a a9a|00u02ududud2du2u	0> = -1/27 (108)
<u0d0ud22uu02duud	1|c9a a2b|uud0du220d02uduu	0> = sqrt(3)/24 (48)
<02uudd0200u220d2	0|c12a a9a|02uudd02u0ud20u2	0> = -sqrt(6)/12 (36)
<2u0u0d2uu020du2u	0|c7a a10a|2u0u0duudd20du2u	0> = -1/9 (120)
<0u02u00022202du2	1|c14a a6b|0u02uu00222020d2	0> = -1/3 (6)
<20u02d0202u0022u	0|c8b a8b|20u02d0202u0022u	0> = 1 (4)
<0udu2u020du2d02u	0|c15b a1b|uudd2u020du2u0du	0> = 3*sqrt(2)/32 (72)
<2u2022ud0d000u2d	0|c5b a13b|2u20u2dd0u00du2u	0> = 0 (24)
<u2du02du0ud2ud0u	-1|c11b a11a|u2du02du0ud2du0u	0> = -sqrt(6)/18 (48)
<u20020uuuud2d2d0	0|c14b a16b|u20020uuuud2dddu	0> = sqrt(6)/6 (252)
<0022uuu02d2u0u02	0|c9a a1a|u022uuu0dd2u0d02	0> = -sqrt(5)/24 (70)
<20udu00udu2dd022	0|c5b a7b|20ud00uduu2ud022	0> = sqrt(6)/18 (24)
<2u0uu0002d2d2u20	-1|c14b a8a|2u0uu00d2d2u2020	0> = -sqrt(2)/6 (20)
<20uu2u0uu020202d	1|c13a a12b|20uu2u0uu02dd02d	0> = sqrt(30)/10 (70)
<u0udu02d20d2u2u0	0|c9a a8a|u0udu022d0u2u2d0	0> = 0 (54)
<0u020u0u202du22d	0|c4a a8a|0u0u0u02202ud22d	0> = 0 (20)
<022uu22002du0ud0	-1|c12b a15a|022uu22002d00u20	0> = -sqrt(6)/6 (6)
<u0022220u200ud02	0|c16b a15b|u0022220u200udud	0> = sqrt(3)/3 (20)
<00022uud00d222uu	-1|c8b a16a|00022uu000d222u2	0> = -1/2 (6)
<u02ud200du220udd	0|c12a a14a|u02ud200du2u02du	0> = -1/3 (36)
<02u00d22uuud0dd2	0|c14b a14b|02u00d22uuud0ud2	0> = -sqrt(2)/3 (40)
<uu2d022uu00dd02d	0|c7b a11b|uu2d02uud0uud02d	0> = sqrt(10)/72 (204)
<u02dud2u020uuudu	0|c8a a2a|ud2uud20020duuud	0> = sqrt(30)/240 (72)
<u00d0u222du2u200	1|c7a a1b|200u0du22ud2u200	0> = sqrt(6)/12 (12)
<2220u0u00u22d200	1|c12a a8b|2220u0ud0u2ud200	0> = 5*sqrt(3)/18 (18)
<000u22220ud00u22	-1|c7b a13a|000u22d20ud0uu22	0> = sqrt(3)/4 (8)
<0u2u0d020u222002	1|c12a a10b|0u2u0d02022u2002	0> = sqrt(2)/2 (6)
<uuu2d2du0u2du0d0	0|c15a a14a|uuu2d2du0u2dud00	0> = 1/2 (200)
<u2d20u0uuuddu20d	0|c4b a9b|u2du0u0u2dudu20d	0> = 0 (136)
<uu2u2202u0dd0200	0|c14a a10a|uu2u2202uddd0u00	0> = sqrt(6)/6 (70)
<2uuuu2002d00022u	0|c3a a3a|2uudu2002d00022u	0> = -sqrt(15)/18 (18)
<uuud002202202ud0	0|c10a a5a|uuudd0220d202uu0	0> = 0 (40)
<u20u0u2d0220duud	1|c11a a9b|u20u0u2du2d0uudd	0> = sqrt(5)/36 (232)
<0022uu0u2022d002	0|c3a a3a|0022ud0u2022u002	0> = 0 (4)
<0uuudud0222d2u00	-1|c10b a15a|0uuudud02u2d2du0	0> = sqrt(6)/9 (232)
<u0duuuuu2d020d2d	0|c15a a13a|u0duuuuu2d02uddd	0> = sqrt(30)/10 (504)
<u0uduu2202d20dd0	0|c10b a16b|u0uduu220dd20duu	0> = -sqrt(2)/4 (120)
<2u2000u2d22u0uu0	0|c3b a4b|2uud00d2u22d0uu0	0> = sqrt(3)/18 (24)
<2uu2d00u220uduu0	-1|c2b a11a|20u2u00u22duddu0	0> = 5*sqrt(6)/216 (68)
<0u0uu022u2002dd2	0|c7a a4a|0u02u0u2d2002ud2	0> = 0 (20)
<u0u20d22u0200dd2	0|c7a a2a|uuu20dd2d0200uu2	0> = 1/9 (40)
<uud0220u0d202uud	-1|c11b a12a|uud0220u0duu2ddu	0> = -sqrt(3)/18 (180)
<u0u2002d02u2u02u	-1|c13b a5a|u0u2d02u02d2002u	0> = sqrt(3)/18 (18)
<u0u0du2dudu02ud2	0|c6b a12b|u0u0d02duduu2du2	0> = 0 (72)
<0uu0udu2ud0d22ud	0|c6a a1a|uud0u0d2ud0d22uu	0> = 0 (108)
<200u02200u20u2d2	1|c6a a2b|2u0d0u200d20u2u2	0> = sqrt(6)/12 (8)
<020uu02022u2udd0	0|c13a a3a|02uuu02022d20ud0	0> = 0 (20)
<uu222u02002u0u0d	0|c1a a1a|uu222d02002u0u0d	0> = -sqrt(5)/10 (18)
<02uuduu020ud2ddd	0|c3b a3b|02uduuu020ud2dud	0> = sqrt(6)/24 (140)
<u0d0u22u20020d2d	0|c6b a13b|u0d0uu2u2002du2d	0> = sqrt(6)/18 (40)
<u0u0u20dduudu22u	-1|c14b a12a|u0u0u20dduu2ud2d	0> = -3*sqrt(10)/80 (200)
<22u202002u0u02d0	0|c4a a7a|22uu02d02d0u02u0	0> = 0 (12)
<u2d0ud0200u2u2du	0|c15b a10b|u2d0ud020uu2d20u	0> = -1/4 (24)
<uuu0u202d002220u	1|c5a a2b|u2u00202d002220u	0> = sqrt(15)/6 (6)
<u00du222u02002du	1|c8a a10b|u00du22uud2002ud	0> = -sqrt(3)/18 (40)
<u2202udu0u0d2u0d	1|c6a a11b|u22020du0udu2d0u	0> = -sqrt(6)/36 (36)
<2uu02002d0220d20	0|c9a a6a|2uu02d0200220u20	0> = 1/6 (6)
<u2d2000u20d22u0u	0|c14a a7a|u2d200ud20u2200u	0> = 1/4 (8)
<u200u2u0202duduu	1|c5a a5b|u200u2u0202duddu	0> = 25*sqrt(3)/216 (68)
<u0ud2du2u2u00ddu	-1|c7b a12a|u0ud2d02u2uu0udd	0> = -sqrt(15)/36 (120)
<u0u2d2u00d0d22uu	1|c4a a12b|u0uud2d00u0222du	0> = -sqrt(3)/27 (60)
<20uu2020u2du00u2	1|c7a a6b|20uu2uu0u2dd00d2	0> = -sqrt(3)/20 (70)
<u200du22200200d2	0|c15b a11b|u200du2220u20002	0> = -1/2 (4)
<u202duu2d02u0020	-1|c8b a6a|u202d2uuu02d0020	0> = -1/6 (12)
<0ud022u0udu22u0d	1|c13a a16b|0ud022u0udu2ud02	0> = -sqrt(2)/12 (36)
<0uu22u02dd2d0020	0|c4b a7b|0uud2uu2dd2u0020	0> = -5*sqrt(6)/54 (60)
<u200du22du0udu02	1|c1a a9b|0200uu222d0uud02	0> = -sqrt(6)/36 (18)
<0u2u2u2u000d22u0	1|c5a a1b|uu2uud2u000d22d0	0> = 3*sqrt(30)/200 (70)
<2u200d220uu2u00d	1|c16a a16b|2u200d220uu2u00d	0> = -sqrt(2)/4 (12)
<02u22dud2200u0d0	0|c6b a12b|02u220du220ud0u0	0> = -sqrt(3)/12 (12)
<20220u0d02u00d22	0|c4b a7b|202u0udd02u00u22	0> = 0 (12)
<uu0udu2uu220dd0u	-1|c2b a15a|u00uuu2du220dudd	0> = -sqrt(15)/2000 (250)
<200u022200ud2udd	0|c12b a12b|200u022200ud2udu	0> = 1/9 (18)
<2u020d2u2ud0d0uu	-1|c8b a11a|2u020d202u20u0du	0> = 1/6 (12)
<uu2200000u2u2202	1|c2a a8b|u022000d0u2u2202	0> = 1/2 (4)
<02uuu0u0d20202d2	1|c4a a1b|u2u0u0u0d20202d2	0> = 3*sqrt(2)/8 (20)
<0u2u2du2u00d2d0u	0|c8b a12b|0u2u2duuu0022d0d	0> = 0 (60)
<u020uuu0d22d0d2u	-1|c1b a1a|u020uud0d22d0u2u	0> = sqrt(5)/18 (40)
<022ud00u0u2ud2ud	0|c4a a1a|u220d00u0u2ud2du	0> = 0 (40)
<2udud220uuudd00u	0|c6a a6a|2udud220uduud00u	0> = 0 (48)
<22u0u20uuu00u2dd	1|c1a a10b|u2u0u20uu200d2dd	0> = sqrt(35)/50 (70)
<u0u2200202200202	1|c11a a3b|u022200202u00202	0> = -sqrt(2)/2 (2)
<u2dudu0uu20d0220	1|c9a a5b|u2du2u0u020d0220	0> = 5/12 (12)
<u0u220d0uu0u2ud2	0|c13b a8b|u0u220duuu0uddd2	0> = -sqrt(5)/25 (210)
<ud0222u002uddu0u	0|c14a a14a|ud0222u002uddu0u	0> = 1/2 (24)
<uudud0002u222200	1|c14a a6b|uududu002d222u00	0> = -sqrt(3)/6 (54)
<2u200d200uu202uu	-1|c12b a13a|2u200d200uuuu2dd	0> = -sqrt(30)/60 (40)
<2u02020uud02ud02	0|c6b a11b|2u020u0udud2du02	0> = 0 (68)
<0ud20uuu2d0duu2d	0|c10a a16a|0ud20uuu200dud22	0> = -sqrt(6)/18 (40)
<u220d000ud2ud022	0|c9a a6a|u220du000u2du022	0> = sqrt(3)/6 (12)
<uu22d2u0002udud0	0|c4a a7a|uu2dd220002uduu0	0> = 0 (24)
<20222000u02du2u0	0|c5a a6a|2022uu00d02ud2u0	0> = 0 (18)
<002uu2u0u0200222	1|c4a a1b|u020u2u0d0200222	0> = sqrt(6)/12 (6)
<u20002200u220202	-1|c11b a15a|u20002200ud202u2	0> = sqrt(3)/3 (6)
<02u002duu2002022	1|c8a a14b|02u002d0u2002u22	0> = -sqrt(2)/2 (4)
<ud2u0d22020u0uuu	0|c15a a2a|u22d0u22020u0d0u	0> = 1/12 (12)
<uduu0u02dddu2d02	0|c13a a1a|2uud0u02dduduu02	0> = -sqrt(2)/24 (72)
<2u20ud20u0dd20ud	0|c1a a11a|ud20ud20u02u20du	0> = -sqrt(3)/24 (24)
<00uu22du2duduu0d	1|c16a a7b|00uu222d2duduu00	0> = sqrt(6)/24 (24)
<220u0d0202200202	0|c8b a3b|22uu0d0u02200202	0> = sqrt(6)/4 (6)
<2u0u2ud022u020d0	0|c6a a7a|2u0u202022d020u0	0> = 0 (6)
<uud0duu020du2d2u	-1|c6b a2a|u2u0d0u020uu2d2d	0> = -sqrt(15)/72 (60)
<0u00220u2uu202du	-1|c5b a15a|0u00u20u2ud2022d	0> = -sqrt(6)/80 (20)
<u0duuu0ddud2u2ud	1|c3a a3b|u0uudu0uddd2d2uu	0> = sqrt(15)/324 (480)
<u20u2duu22020d00	-1|c6b a11a|u20u20ud22u20d00	0> = -5/36 (20)
<0ud202u00u2uudu2	1|c11a a5b|0ud2u2u00uudddu2	0> = 1/12 (140)
<u20u0d0duu2u0d22	0|c12b a14b|u20u0d0duu200222	0> = sqrt(3)/3 (12)
<222udu200u020020	-1|c15b a14a|222udu200u020ud0	0> = sqrt(6)/6 (12)
<0u0uu2202d202200	-1|c9b a4a|0u02u220du202200	0> = 1/3 (6)
<20u2u020u2ud0d02	0|c1b a2b|uuu2u020u2dd0d02	0> = 0 (70)
<2uu20uudu2ud0dd0	0|c8a a8a|2uu20uuud2dd0du0	0> = 0 (252)
<02uu22d02du0uu0d	-1|c10b a10a|02uu22d02uu0dd0u	0> = sqrt(6)/36 (60)
<22u0u0d20uuu2d0u	0|c1a a6a|u2d0uud20udu2u0d	0> = sqrt(15)/270 (108)
<u002uu2dd00220u2	-1|c4b a11a|u00uud2ud0d220u2	0> = sqrt(6)/108 (68)
<222uu00u2002u200	0|c9b a7b|222uu0udu002d200	0> = sqrt(3)/36 (20)
<02u222u00uu2dd00	-1|c4b a8a|02ud22uu0du2ud00	0> = sqrt(30)/72 (36)
<2020ud0u22uud002	0|c9a a4a|202uud0uu2ddu002	0> = 0 (60)
<2u2d0uu0dudu20du	-1|c16b a8a|2u2d0uuudddu20u0	0> = -sqrt(3)/18 (80)
<02uuud0u20udud2u	0|c3b a7b|020uuduu20dudu2d	0> = -sqrt(2)/540 (204)
<ud2u00uu2dd2u200	0|c11a a15a|ud2u00uu2d02d2u0	0> = -1/6 (40)
<0uduu020ud200222	-1|c3b a6a|0u0uud20ud200222	0> = -5*sqrt(3)/36 (20)
<200uu0du22022u0u	-1|c9b a15a|200uu0duu2022dud	0> = sqrt(2)/24 (60)
<2uud02u20uu0u02d	1|c6a a5b|2uuduuu20ud0d02d	0> = sqrt(30)/100 (210)
<u0d2u2ud2duu00du	0|c5b a5b|u0d2u2uu2dud00ud	0> = 0 (136)
<u2u2d02du0u20200	0|c14a a15a|u2u2d02du0u20ud0	0> = sqrt(3)/3 (36)
<0uuu0dudu0u222du	1|c7a a2b|02uu0u0dd0u222ud	0> = -sqrt(15)/432 (60)
<20u020220uu0ud2d	0|c8b a9b|20u0202uddu0ud2u	0> = 0 (36)
<02u2002u02d02d20	0|c11b a5b|02u2d02u02002u20	0> = sqrt(3)/12 (4)
<uu20udd20uuuud20	-1|c1b a1a|uu20ddu20uuudd20	0> = sqrt(6)/60 (120)
<20u02du22u00du02	0|c9b a9b|20u02du22u00ud02	0> = 0 (12)
<u0u0d2u222du0002	1|c11a a15b|u0u0d2u2220u00d2	0> = -1/3 (18)
<0u2220u0du20duud	0|c2a a8a|002220uuud20uudd	0> = 0 (68)
<uu22dd2u0d000uu2	0|c2b a13b|u022du2u0d00duu2	0> = 3/8 (24)
<u20ud0dudu2002d2	0|c8a a10a|u20ud0d0u22002u2	0> = -sqrt(2)/4 (12)
<22u0d2222000ud00	0|c13b a3b|2220u22220000u00	0> = sqrt(2)/4 (2)
<u0d022uduu2d2u00	-1|c10b a10a|u0d022uduu2u2d00	0> = 1/6 (24)
<2uududdu0uud0220	1|c11a a5b|2uud2duu0u0d0220	0> = 5*sqrt(3)/24 (36)
<20uu200dudd2ud02	0|c5a a11a|20uud00udd22uu02	0> = 0 (36)
<0uu0d02ud2u22u0d	0|c5b a6b|0uu00d2du2u22u0d	0> = 0 (36)
<u20220d2u0u22000	0|c4b a11b|u20u20d2u0222000	0> = -sqrt(3)/4 (6)
<0uudu0u22d0220ud	-1|c2b a14a|00uuu0u22d022ddu	0> = -sqrt(30)/144 (70)
<02202u0d0u02u2du	1|c2a a8b|0u202u020d02u2du	0> = sqrt(6)/9 (18)
<2uuu20202u0ddud0	-1|c7b a6a|2uuu2dd02u0dduu0	0> = sqrt(15)/18 (120)
<0uuud2u20d02duud	1|c14a a14b|0uuud2u20d02duud	0> = 5*sqrt(2)/12 (204)
<0uu0222ud0u2200u	-1|c8b a11a|0uu02220u022200d	0> = -sqrt(2)/24 (6)
<02u0u22uu0220dd0	0|c12a a10a|02u0u22uud2d0du0	0> = 0 (70)
<020u22uddu20u0uu	1|c9a a10b|020u22ud0220d0uu	0> = sqrt(2)/4 (12)
<202u022udu00u02u	0|c4a a11a|2020022uduu0u02d	0> = sqrt(3)/12 (12)
<20udu0u02d0ud2d2	0|c1b a3b|u02ud0u02u0du2d2	0> = -sqrt(3)/54 (60)
<2uu0duu22d200dd0	0|c8b a8b|2uu0duu22d200du0	0> = 0 (60)
<02u0u002du022u2u	-1|c16b a7a|02u0u0d2du022u20	0> = 1/2 (12)
<u0u222u02d00uduu	1|c5a a8b|u0u2u2dd2u00dduu	0> = -sqrt(3)/54 (120)
<2u000u2uu020d22u	0|c9b a9b|2u000u2uu020d22d	0> = -3/20 (20)
<u0u02udu2duduudu	0|c16b a6b|u0u022ud2udduud0	0> = -sqrt(10)/864 (204)
<020u2u022002d02d	0|c5b a7b|020uudu22002d02u	0> = sqrt(6)/18 (18)
<u2202020d000u2u2	-1|c14b a8a|u220202du000duu2	0> = 1/4 (8)
<uud00uuddudu2u2d	0|c10b a8b|uud00uu2d0uu2d2d	0> = 0 (204)
<02000uu2u2u2udud	1|c2a a1b|uu000uu2u2d2dudd	0> = -sqrt(5)/500 (252)
<220u0d2uuuddu0ud	1|c6a a15b|220u002uduudd02u	0> = -sqrt(2)/108 (60)
<202u20udu2du0u0d	0|c14a a2a|2u2u20udu2du000d	0> = -4/9 (68)
<u222uuud0d20du00	0|c14b a13b|u222uuud0d202000	0> = sqrt(6)/6 (20)
<2022002020u20udu	0|c3b a2b|2uu2002020d20duu	0> = 0 (12)
<0udud0uduuu2u022	0|c16a a11a|0udud0uduu22u02d	0> = 1/2 (48)
<u22u02u020002d02	1|c16a a5b|u22ud2u020002u0d	0> = sqrt(3)/18 (18)
<022uu20d2duudu00	0|c6b a14b|022uud0d2uudu200	0> = 1/24 (36)
<00u2d22u0udd2002	0|c4a a9a|00uud22uuudd2002	0> = -sqrt(30)/12 (60)
<uu02u0dduu2ud02d	0|c11a a2a|u202u0uduuddd02u	0> = 0 (240)
<u2d0ud0uu22u0dud	0|c5a a5a|u2d0ud0uu22d0duu	0> = 0 (48)
<0220222u02u00du0	-1|c5b a4a|022uu22d02u00ud0	0> = sqrt(6)/18 (18)
<u22000uuud22d002	0|c16a a16a|u22000uuud22d002	0> = 1 (20)
<u20d20uu0u2ud02u	0|c11a a14a|u20d20uu0uuudd2d	0> = sqrt(30)/50 (140)
<u0u0022022u02duu	-1|c9b a4a|u0uu0220d2d02duu	0> = -sqrt(6)/18 (40)
<u002u20du02du202	0|c12b a15b|u002u20du020d2u2	0> = 1/6 (18)
<uudu0002220d2dud	0|c1b a5b|0uduu002220u2dud	0> = 1/6 (40)
<0u0uud20duud22ud	0|c13a a1a|uu0udd20duuud2du	0> = 0 (400)
<0202220u0uud0u2d	0|c11b a13b|0202220u0u0uud2d	0> = 0 (20)
<u0d220u0u2d20d02	0|c16a a2a|uud220d0u2d20u0u	0> = 3*sqrt(2)/16 (24)
<002uu0ud0d02u222	1|c3a a2b|0uudd0uu0u02d222	0> = -1/18 (36)
<020uu202ud20d02u	-1|c2b a7a|0u0du2u2ud20u02d	0> = -5*sqrt(2)/72 (40)
<uuu2du0u0d022dud	0|c13a a9a|uuu2du0uud02dddu	0> = 0 (868)
<ud2u2udu2duu00d0	1|c3a a8b|uduu2ud22dud00u0	0> = -2*sqrt(2)/27 (120)
<0u020u2u0d202d2u	1|c15a a8b|0u020u220d202uud	0> = sqrt(2)/9 (18)
<2002u2du00220u20	0|c15b a14b|2002u2du002202u0	0> = 1/2 (4)
<00u0u2dd222uu020	0|c11a a14a|00u0u2dd22uduu20	0> = sqrt(2)/4 (24)
<uuu20u220d0duudu	-1|c7b a11a|uuu20uu20ddddudu	0> = sqrt(3)/12 (756)
<22u0002u20202002	1|c13a a14b|22u0002u2020ud02	0> = -sqrt(6)/6 (6)
<00uu022duu02022d	-1|c6b a13a|00uu0d2duu02d22u	0> = -sqrt(2)/6 (36)
<u2u20020202u00u2	0|c2b a14b|uuu20020202d0ud2	0> = sqrt(3)/36 (20)
<0u2u02d0udud02u2	0|c6b a13b|0u2u0dd0ududu2u2	0> = 3*sqrt(2)/16 (48)
<u022u202ud00uddd	0|c4a a11a|u02uu202duu0dddu	0> = sqrt(5)/216 (240)
<02u2ud200022u020	0|c11b a1b|u2d2ud2000u2u020	0> = sqrt(6)/8 (8)
<uuudu00ud2ud20u2	0|c11b a14b|uuudu00ud20u2dd2	0> = -1/40 (240)
<uuu2d0u0d20022du	0|c13a a7a|uuu2d020d200u2ud	0> = 0 (60)
<u020du2u00d22u02	-1|c16b a2a|uu20dd2u00u22u0d	0> = sqrt(6)/24 (36)
<u2u2200u2d0d002u	0|c9a a7a|u2u220dudu0u002d	0> = 0 (54)
<uu00u2uudd22d020	0|c12b a4b|uu0uu2uddd2ud020	0> = sqrt(3)/20 (252)
<2202u0002u0u02d2	1|c1a a7b|u202u0d02u0d02u2	0> = -sqrt(6)/36 (18)
<0uuduudu0202022u	1|c4a a16b|0uu0duud02020222	0> = sqrt(2)/72 (18)
<u020du0u2u2d2du0	-1|c13b a7a|u020duuu2u2dddu0	0> = sqrt(10)/12 (140)
<u22uuddu02du0ud0	-1|c11b a7a|u22uud2d020u0ud0	0> = 5*sqrt(3)/108 (60)
<00u2u02uud0u0222	0|c4a a8a|00uud022ud0u0222	0> = -sqrt(15)/18 (18)
<uuddu20020udu2ud	-1|c11b a13a|uuddu200200d22uu	0> = -sqrt(2)/4 (24)
<2uu022200d02udu0	0|c3a a14a|2u0022200u02u2d0	0> = 0 (6)
<u2du00du00202u22	1|c13a a9b|u2du00dud020uu22	0> = 1/2 (16)
<2020udu022du0uuu	0|c9a a2a|2u20udu0d2uu0udd	0> = -sqrt(5)/120 (180)
<2uuuu0ud00d22dud	0|c13a a6a|2uuuudud00u2dddu	0> = 0 (900)
<u0uu0d22ud200d2d	0|c8a a2a|uduu0u2udu200d2d	0> = 1/72 (140)
<u22u20du0uud02u0	0|c14b a9b|u22u20duuudu0dd0	0> = -sqrt(5)/400 (210)
<20u002uduuddduu2	-1|c3b a2a|2u0002udduuuddu2	0> = sqrt(2)/27 (120)
<uuu0d2du2u00ud2d	0|c15b a4b|uuudd2du2u00udud	0> = -sqrt(30)/16 (400)
<0u2u2u0u20d20udu	-1|c12b a6a|0u2u220u20du0udd	0> = -9*sqrt(10)/160 (68)
<002udu2202d20ud0	0|c10b a4b|0022uu220ud20du0	0> = sqrt(2)/6 (20)
<22u0u2d00ud02uuu	-1|c3b a3a|22u0d2u00du02duu	0> = 1/6 (16)
<u220ud022020du0u	1|c5a a1b|22200u022020ud0u	0> = -1/3 (6)
<2uuuu02dd20du020	1|c15a a9b|2uuuu02d220du0d0	0> = 1/3 (70)
<2ud0u22u000d20u2	-1|c6b a4a|2uduud2u000u20d2	0> = -sqrt(6)/36 (36)
<u0u0du02022du202	0|c16a a7a|u0u0dud2022uu20d	0> = sqrt(3)/9 (54)
<u200duud2u002d2u	0|c15a a7a|u200du2u2d002uud	0> = 0 (36)
<uu20000dd2uud22u	0|c14b a1b|2u20000ud2uudd2u	0> = -sqrt(6)/12 (60)
<00u20u2d2200u2uu	1|c7a a5b|00u2uudd2200d2uu	0> = sqrt(3)/9 (40)
<uu0d0u2dd2uuduud	0|c14b a8b|uu0d0u22d2duu0du	0> = 0 (108)
<2u0ud20u2u00d2uu	-1|c1b a4a|uu02u20d2d00u2ud	0> = -sqrt(6)/216 (60)
<u0uu0ud0222u0d2d	0|c7b a14b|u0uu0u00222d022d	0> = sqrt(5)/20 (20)
<222u00uud0du2ud0	1|c11a a14b|222u00uud00d22u0	0> = sqrt(6)/18 (20)
<uuu0u202020ddd2d	0|c6a a11a|uuu0ud0202uddd2u	0> = sqrt(5)/10 (250)
<0ud0020u20uuu222	0|c6b a4b|0udu0u0u20ddu222	0> = -sqrt(6)/18 (40)
<2u2du2200u0002ud	1|c16a a9b|2u2du220uu0002d0	0> = -sqrt(2)/12 (12)
<022u002uuddududu	0|c7a a1a|u22d00uuuudduddu	0> = 0 (480)
<uu0d020d202220uu	0|c11b a3b|uuud020d20u220ud	0> = 0 (60)
<2202u200202u0020	-1|c15b a7a|2202u2d0202u00u0	0> = -1/2 (4)
<u02u2du02ud020dd	0|c13b a13b|u02u2du02ud020du	0> = 0 (60)
<u022200020d202uu	0|c5a a10a|u022u0002du202du	0> = 0 (18)
<uu2d0udu0d2uuu20	0|c11b a7b|uu2d0u2d0uuddu20	0> = -1/54 (180)
<u2d002uudu002220	1|c6a a3b|u2200uuudd002220	0> = -sqrt(10)/12 (20)
<0uu20d2duu022002	-1|c3b a10a|0u020d2uu2022002	0> = -sqrt(3)/4 (4)
<u0u02u2202uuddu0	0|c10a a12a|u0u02u220du2udd0	0> = -3*sqrt(10)/200 (68)
<2u20u0d020uu22d0	-1|c13b a16a|2u20u0d020uud2ud	0> = sqrt(6)/24 (60)
<00u2uududduu2ddu	-1|c13b a1a|u0u2dududuuuuddd	0> = -sqrt(2)/27 (1890)
<uudduuuduuud2d0d	-1|c13b a15a|uudduuuduuuddddu	0> = -sqrt(3)/6 (5208)
<0uuu002ud2022udd	0|c15a a5a|0uuuu02du2022d0d	0> = -1/160 (70)
<2020uu022u0u20dd	1|c1a a2b|uu20dd022u0u20ud	0> = -sqrt(30)/36 (36)
<uu2d0u202du02200	0|c4b a8b|uu200d2u2ud02200	0> = 0 (18)
<u0u0220du2u2d0ud	-1|c3b a2a|ud00220ud2u2u0du	0> = sqrt(2)/36 (24)
<u22002000u02d22u	-1|c1b a11a|022002000uu2d22u	0> = sqrt(2)/3 (6)
<uud20duuu22d0du0	1|c6a a1b|2uu200dud22u0du0	0> = -sqrt(2)/54 (54)
<022u0uudd22ud0d0	0|c13b a13b|022u0uudd22ud0u0	0> = 1/6 (60)
<uud2u0udu0d2u02u	0|c11b a13b|uud2u0udu002202d	0> = -sqrt(3)/12 (60)
<2uuudd2u2u000d02	1|c7a a3b|2u2uuddu2u000d02	0> = -5*sqrt(2)/108 (60)
<u2u2uu0d200d0022	0|c16a a7a|u2u2uudd200u002d	0> = sqrt(3)/12 (70)
<20020000u22222u0	1|c10a a16b|20020000ud2222uu	0> = -1/2 (4)
<0uu202u002d202ud	1|c4a a5b|0uudu2d002u202du	0> = sqrt(3)/54 (54)
<udu002u2d2u0u0d2	1|c8a a5b|udu0d2uud2d0u0u2	0> = -sqrt(6)/18 (48)
<0200220u2u0220ud	1|c9a a14b|0200220uuu022dud	0> = -5*sqrt(6)/36 (20)
<2uu20u02duuu0ddu	-1|c8b a7a|2uu20uuddduu0dud	0> = -sqrt(10)/160 (700)
<uudu00dudu2d2uud	1|c16a a10b|uudu00dud22u2du0	0> = sqrt(6)/36 (162)
<udu02d000uu22du2	-1|c12b a7a|udu02du00duu2du2	0> = -1/3 (48)
<u2d02u0202dudu0u	0|c13a a13a|u2d02u0202dudu0u	0> = 1/2 (16)
<2002uuduuddu0u2u	-1|c14b a13a|2002uuduudduu02d	0> = sqrt(6)/12 (180)
<2udu02u0u2020udd	-1|c12b a14a|2udu02u0u20d02ud	0> = sqrt(30)/24 (40)
<222200uu22u00u00	-1|c10b a16a|222200uu2uu00d0d	0> = sqrt(30)/40 (20)
<2200uu22000uud2d	-1|c8b a5a|22002u2u000duu2d	0> = -sqrt(15)/36 (18)
<02ud02u0u0d22u20	1|c9a a10b|02ud02u00du22u20	0> = -sqrt(6)/6 (8)
<u00u0222220du0uu	0|c6b a6b|u00u0222220uu0dd	0> = 0 (20)
<u22u2u2d0000dduu	-1|c3b a9a|u2ud2u2ud000uddu	0> = sqrt(2)/108 (204)
<u0du20u02du2u2d0	1|c9a a8b|u0du20uddud2u2u0	0> = -sqrt(6)/18 (48)
<ud2uu20d0u0u0u22	0|c3a a3a|ud2ud20u0d0u0u22	0> = 0 (16)
<0u00duu220220du2	0|c11b a13b|0u00duu220d2udu2	0> = -sqrt(6)/6 (36)
<uu2d2u020ud002uu	0|c8b a9b|uu2d2u0dudu002ud	0> = -sqrt(3)/54 (162)
<u222u0du0u20duu0	0|c14b a12b|u222u0du0u2du0d0	0> = 1/24 (60)
<uuuud20002ud2uud	1|c10a a11b|uuuud2000u2d2dud	0> = 9*sqrt(15)/200 (250)
<u2u2d200220u0u0u	1|c6a a15b|u2u2dd00220u0udu	0> = -sqrt(6)/6 (36)
<0u0u200222220uu0	1|c14a a13b|0u0u20022222d0u0	0> = -sqrt(3)/3 (6)
<uud2u202d20u00dd	0|c4a a5a|uudd2202u20d00uu	0> = 1/6 (24)
<u2ud02220ud0002u	1|c4a a14b|u2u002220ud00d2u	0> = -2/9 (20)
<220uudu2ud00uddu	-1|c13b a3a|22uuddu2uu000dud	0> = 5*sqrt(6)/864 (120)
<2u0u0d02udu2uu02	0|c2a a3a|20uu0u02dud2ud02	0> = 1/108 (68)
<0220u20uudu2ud0d	0|c16a a16a|0220u20uudu2ud0d	0> = 1/2 (68)
<2uuu0u20dud2020d	0|c7a a15a|2uuu0ud0udd202ud	0> = -sqrt(3)/80 (250)
<2u0u0u2u0dd2u0d2	1|c7a a5b|2u0uduuu0du2d0d2	0> = -sqrt(5)/40 (210)
<0uduu022u2d0uduu	-1|c4b a5a|0ud02022u2d0uudu	0> = sqrt(6)/18 (24)
<20uu222ud02u0u00	0|c14a a9a|20uu222u202d0000	0> = sqrt(3)/12 (6)
<uud2ududu020ud20	0|c4b a16b|uuddududu020uu2d	0> = sqrt(2)/16 (144)
<20uu200d2200u220	1|c4a a11b|20u0200u22u0d220	0> = 1/6 (6)
<uu22020d200u2du0	1|c13a a5b|uu22u20d200dduu0	0> = sqrt(2)/9 (40)
<0udu02u202022u0u	-1|c10b a15a|0udu02u20u022udd	0> = -sqrt(30)/40 (40)
<2u2000u2202d002u	-1|c3b a12a|2uu000u22022002d	0> = -1/3 (6)
<u200ud2u0d20u022	-1|c13b a14a|u200ud2u0d200u22	0> = sqrt(2)/2 (18)
<u222uu0u20200dd0	1|c9a a16b|u222uu0ud0200ddu	0> = -sqrt(3)/3 (70)
<20uud2uud220d00d	0|c16b a16b|20uud2uud220d00u	0> = 1/2 (60)
<200220u2u0duuudd	-1|c15b a10a|200220u2udduuu0d	0> = sqrt(5)/8 (36)
<u0020022uud2duud	0|c1b a13b|00020022uuu22dud	0> = 0 (20)
<uu2200dudu2u0dud	0|c14b a7b|uu22002duu2d00ud	0> = -sqrt(6)/108 (60)
<u0002udud220d2uu	1|c10a a12b|u0002ududu2du2ud	0> = -sqrt(2)/12 (162)
<2u0200d020u2u220	0|c12a a10a|2u0200d02uuud220	0> = 0 (12)
<u002uu220du0u022	0|c5b a10b|u0020u2202d0u022	0> = -sqrt(6)/18 (6)
<u02d2u2u0d0u2du0	0|c4a a14a|u0202u2d0u0u22d0	0> = 0 (18)
<2uu0d0d0uu2ud2dd	0|c9a a9a|2uu0d0d0uu2dd2uu	0> = -sqrt(6)/18 (72)
<0222u02d2uuu00d0	0|c5a a13a|0222002u2duud0u0	0> = 0 (12)
<uud22u0u2ud0200u	1|c16a a10b|uud22u0u22d02000	0> = sqrt(30)/8 (18)
<uu2022uu0d0d0202	-1|c16b a15a|uu2022uu0d0d02du	0> = -sqrt(3)/3 (70)
<2u20udd0u2ud200u	1|c13a a9b|2u20udd022uuu00d	0> = 1/6 (36)
<0020u02u0ud22ud2	0|c3a a9a|00u0u02uudd22du2	0> = 0 (70)
<2u00dud2u2ud002u	0|c9b a9b|2u00dud2u2ud002u	0> = 1/2 (24)
<u20002u2u200ud2u	1|c14a a4b|u20u02u2u200d02d	0> = -sqrt(6)/80 (20)
<u0u0d22uuu20dudu	0|c5a a9a|u0u0022u2d20duud	0> = -sqrt(3)/108 (60)
<22220u00dudu0u02	0|c10b a15b|22220u00d0ud0uu2	0> = 1/4 (8)
<ud2uu2u0d0020dd2	0|c14b a1b|2u2ud2u0u00200d2	0> = -sqrt(2)/36 (18)
<u022000022uud2ud	0|c16b a6b|u0220u0022udu2d0	0> = -1/72 (20)
<20uu20220ddudu0d	0|c16b a4b|20u220220udduu00	0> = sqrt(2)/16 (12)
<uu022d020duudu02	-1|c5b a15a|uu02ud020dduduu2	0> = sqrt(2)/4 (80)
<ud0u2ud2u002dudd	0|c16a a2a|u20u2dd2u002duu0	0> = sqrt(2)/32 (24)
<220u220uu0du02d0	0|c14b a4b|2202220uu0du0du0	0> = 0 (18)
<u0uu0u222ud002du	-1|c14b a10a|u0uu0u2222d00dud	0> = -sqrt(15)/50 (70)
<ududu22udu0ud0du	1|c5a a5b|ududu22duu0dd0uu	0> = -1/9 (96)
<00u2022020u02022	-1|c15b a5a|00u2u22020u020d2	0> = -sqrt(6)/6 (6)
<u0uduu20d00d22u2	1|c4a a12b|u0u0ud20d00222u2	0> = sqrt(3)/27 (20)
<00udud22u00u2d2u	-1|c8b a1a|u0udud2uu00d2d2u	0> = sqrt(6)/12 (180)
<udu0220uu0d2du02	0|c1a a1a|udu0220du0u2du02	0> = 0 (24)
<020u2u00u2ddu2uu	-1|c2b a8a|0u0u2d0uu2udu2dd	0> = sqrt(2)/144 (210)
<2uu20u2ddd200020	0|c7b a6b|2uu202duud200020	0> = 1/9 (18)
<uu2u0uduu020022d	0|c9a a7a|uu2u0u2d0020022d	0> = sqrt(30)/50 (20)
<2uudud2dud0uu200	1|c5a a8b|2uud0u22du0du200	0> = -sqrt(3)/18 (54)
<u0u000du22du2022	1|c10a a6b|u0u00udu2ddu2022	0> = 4*sqrt(3)/27 (68)
<u2d00u0u2220dduu	-1|c15b a7a|u2d00uuu2220dd0u	0> = sqrt(3)/3 (40)
<uuddu220u2d200u0	1|c7a a8b|uuddu2duu2d200u0	0> = 1/3 (72)
<uud222u00duddu0u	-1|c6b a11a|uud22ud00u2duu0d	0> = -sqrt(3)/54 (162)
<020u202uud20uudu	0|c10a a10a|020u202uuu20dddu	0> = -sqrt(2)/24 (70)
<2022ud0uu20d200u	0|c3b a8b|20u2du02d20u200u	0> = 0 (8)
<0uuudu20u0d2220u	0|c14b a8b|0uuudu2du0u22d0d	0> = sqrt(3)/80 (232)
<u2uu2d02d2u0du00	1|c10a a11b|u2uu2d02du20ud00	0> = -1/6 (60)
<2022uuuud20ud00d	-1|c3b a14a|20u2uuuud20dud0d	0> = -sqrt(15)/200 (252)
<uuu2d0ud2ud20020	-1|c8b a6a|uuu2duu02dd20020	0> = sqrt(30)/24 (68)
<u2u220udd20u0002	0|c16b a16b|u2u220udd20u0002	0> = 1 (20)
<2202uu2uu0u0dd0u	-1|c4b a3a|22uuud2ud0u0ud0d	0> = sqrt(5)/200 (232)
<uu220002duuddu20	1|c4a a7b|uu2u00u2ddudud20	0> = 5*sqrt(10)/216 (240)
<uu00uuud2d222u00	0|c2a a15a|u000uuud2u222dd0	0> = -sqrt(6)/100 (70)
<uudu02u2ddu02ud0	0|c1b a2b|02uu02u2duu02dd0	0> = 0 (68)
<uuu02ud220d20d0d	0|c16b a1b|2uu02uu220d20d00	0> = -sqrt(6)/24 (20)
<uuu020d2u00u2du2	0|c14a a6a|uuu02dd2u00u20d2	0> = sqrt(30)/60 (60)
<22200u0u0d20u2du	0|c2b a8b|2u200u020u20u2dd	0> = 0 (20)
<20200uuudd2u0202	1|c3a a6b|20u002dudu2u0202	0> = -1/3 (8)
<uuudu02dud2d002u	1|c10a a4b|uuu2u02dd02d002u	0> = -sqrt(10)/48 (70)
<u0200udu02220022	0|c12a a7a|u0200u2d022u0022	0> = 1/6 (6)
<u0u00d2d0u220u22	1|c11a a10b|u0u00d2d02u20u22	0> = -sqrt(2)/2 (12)
<2u0000d2uu2u0u22	0|c15b a4b|2u0u00d2uu2d0ud2	0> = -1/8 (60)
<udu202duu022u00u	0|c9a a9a|udu202duu022u00d	0> = 1/6 (24)
<u02ududuuduu2020	-1|c1b a1a|u02duduuuudd2020	0> = sqrt(10)/360 (80)
<2u0u0u2d22du0u0u	-1|c10b a12a|2u0u0u2d2dd20u0u	0> = 1/2 (40)
<2200ud2u0d20uuuu	0|c2b a3b|2uu0ud2u0d20uudd	0> = sqrt(5)/45 (232)
<u002uuudd2ud0022	-1|c11b a2a|uu02uuddd20u0022	0> = -1/12 (70)
<0u0u222u2d0ud0du	-1|c5b a3a|0uudu22u2d0ud0ud	0> = -25*sqrt(6)/1296 (204)
<u22222u00000dduu	0|c3a a11a|u2u222u000d0udud	0> = 0 (68)
<0202u20200du220u	-1|c14b a15a|0202u20200du2duu	0> = 1/2 (8)
<0u0u2du0002d22u2	-1|c11b a6a|0u0u22d000du22u2	0> = sqrt(6)/18 (12)
<0u2u02u2udddudu0	0|c3a a1a|uuuu02d2udududd0	0> = 0 (900)
<uu200du0u0022u22	0|c9a a5a|uu20udd000022u22	0> = 2/9 (20)
<u2uu22ud0002d0uu	-1|c4b a14a|u2u022uu0002ddud	0> = sqrt(6)/96 (70)
<2ud2u0d02u00u2ud	1|c1a a13b|udu2d0u02d0022uu	0> = sqrt(3)/24 (16)
<uuu22du20uddu00u	0|c4b a14b|uuud2uu20ddudd0u	0> = -sqrt(6)/1152 (824)
<2u022du000udu220	-1|c1b a13a|uu022du000du2220	0> = -sqrt(6)/24 (18)
<u22u0ud0dud020u2	1|c13a a1b|222u0ud0uud0d0u2	0> = -2*sqrt(2)/27 (60)
<uu20d00udd02u22d	0|c3b a6b|uud0uu0ddd02u22u	0> = 0 (120)
<u0u2d002u2d02dud	0|c4b a2b|uuduu002d2d02udu	0> = 1/54 (180)
<0uud0uu0d02d22u2	0|c16b a3b|0u2u0du0d02u22ud	0> = -1/27 (54)
<0u2uuu002ddu022d	0|c2b a8b|002uuu0d2duu022d	0> = 0 (60)
<uuu0udd002u2d220	1|c11a a16b|uuu0udd00202d22u	0> = -2/3 (70)
<u220u2d0u0u20duu	1|c16a a5b|u22022u0u0d20du0	0> = -sqrt(2)/18 (20)
<0u22u2202u0u00dd	-1|c9b a14a|0u22u220uu0d0udd	0> = -3*sqrt(10)/80 (70)
<u22d0u0u2020uu20	-1|c2b a12a|uu2d0d0u202uud20	0> = 1/8 (36)
<02u20du000udd222	0|c12b a8b|02u20dud00u0u222	0> = sqrt(3)/12 (8)
<022u2u000d0d0222	0|c6a a13a|022u20000d0uu222	0> = -sqrt(3)/4 (4)
<0ud02u2u00u2ud2d	0|c13b a6b|0ud0222u00u20d2u	0> = 0 (12)
<u20u022d2020002u	1|c9a a13b|u20u022du020d02u	0> = sqrt(3)/6 (18)
<0uu0u202dud2uduu	0|c11b a9b|0uu0u2022d02dduu	0> = -1/36 (40)
<2u0du02002022u20	0|c7a a11a|2u0du0d002u22u20	0> = -sqrt(2)/4 (8)
<2u2020udu0d2u0du	1|c5a a10b|2u20d0uuduu2d0du	0> = sqrt(2)/108 (120)
<0udud20002220ud2	0|c6b a14b|0ududu00022202u2	0> = -1/2 (8)
<u2uu022d2d0200u0	-1|c7b a16a|u2uu02dd2u0200du	0> = -sqrt(3)/18 (60)
<ud0u2uuu020dd202	1|c13a a3b|udud2uuu020d0202	0> = sqrt(5)/8 (24)
<2uuu0u2d02u002dd	1|c11a a13b|2uuu0u2d0200u2dd	0> = 3*sqrt(2)/8 (70)
<uu2uddduuudu02u0	-1|c3b a2a|u2duuudduuud02d0	0> = sqrt(10)/1080 (400)
<u00u002220d2022d	0|c12b a2b|ud0u002220du022u	0> = sqrt(6)/8 (8)
<0u22d0202u2d0200	0|c2b a5b|002220202u2u0200	0> = 0 (2)
<22uud002u0duuu20	-1|c13b a11a|22uud002u02d0u20	0> = sqrt(2)/6 (18)
<u2uu2200u2200d0u	1|c2a a14b|uuuu2200d220020d	0> = sqrt(6)/80 (20)
<u20u2du2d2u0uu00	1|c11a a13b|u20u2du2d2002u00	0> = sqrt(2)/2 (18)
<uudu2u0u2u02d200	0|c12a a16a|uudu2u0u2u0dd20d	0> = sqrt(5)/5 (210)
<u0u22022002u0udu	-1|c5b a13a|u0u2d022002ududu	0> = sqrt(15)/9 (54)
<0u2u02020d02u2du	0|c14b a7b|0u2u02d20u02udud	0> = 0 (60)
<u02d0uud2u20uu20	1|c6a a6b|u02d0uud2d20uu20	0> = -1/3 (24)
<0uu0ddu00u222022	0|c15b a7b|0uu0dd200u2220u2	0> = -1/2 (12)
<202u02220u000d2u	1|c7a a12b|202u02d20u0u0u2d	0> = sqrt(2)/12 (12)
<u0ud0022d2u20uuu	0|c9a a2a|udud002202u20duu	0> = 0 (16)
<u0du0udu20d02u22	1|c11a a11b|u0du0udu20u02d22	0> = -1/3 (36)
<00u022u2u02d2002	-1|c6b a10a|00u02uu2du2d2002	0> = 5*sqrt(6)/72 (20)
<u00uud2200du2202	-1|c13b a15a|u00uud2200dud2u2	0> = -sqrt(3)/3 (60)
<u2u2000uud2022d0	-1|c11b a12a|u2u2000uuddd22u0	0> = -sqrt(3)/6 (70)
<02u02u2udud02uu0	0|c5b a5b|02u02u2uddu02ud0	0> = 0 (60)
<ududuu2220d0udd0	0|c6b a12b|ududu02220uuudd0	0> = sqrt(15)/18 (80)
<u0000002u22d22d2	0|c10a a10a|u0000002u22u22d2	0> = 0 (6)
<u20ud00u2d2d20ud	0|c12a a6a|u20udu0u2d2020ud	0> = 2*sqrt(3)/9 (60)
<ud2uuuudu2000220	0|c3a a13a|uduuuuddu200d220	0> = sqrt(3)/16 (140)
<uu0uddu0222u0u20	-1|c11b a6a|uu0ud2u022ud0d20	0> = -sqrt(5)/30 (68)
<20u2u0d200022u02	1|c4a a10b|20uud0u20d022u02	0> = -sqrt(3)/36 (18)
<u00d2u2uud02d02u	1|c5a a3b|u0udud2udu02d02u	0> = sqrt(2)/18 (162)
<uu0u22u0du20ud20	1|c15a a7b|uu0u2220du20udd0	0> = 3*sqrt(15)/20 (68)
<20u2220udd000ud2	0|c14b a14b|20u2220udd000uu2	0> = -1/2 (12)
<002u20u220220ud0	-1|c14b a10a|002u20u22u2200d0	0> = 5*sqrt(2)/12 (6)
<0222uud0u2200d0u	0|c10b a9b|0222uud02u200d0u	0> = 1/2 (18)
<220200200uuu0u22	-1|c16b a8a|2202002u0uud0u2d	0> = -sqrt(2)/8 (20)
<2020u22uuud0u020	0|c15a a5a|2020222uuuu0d0d0	0> = -1/40 (20)
<202uu2u0d0ud0d2u	-1|c7b a14a|202uu200d0ud022u	0> = -4*sqrt(3)/27 (18)
<u0020u2dduuuudd2	0|c9a a2a|uu020u2d0uddudu2	0> = 0 (204)
<2ud202uu2ud0d00u	-1|c9b a12a|2ud202uuduudd00u	0> = sqrt(3)/27 (120)
<u22u2udduu0000d2	0|c7a a15a|u22u2u0ddu000022	0> = -sqrt(3)/9 (20)
<22uu0d2022u0du00	0|c2a a8a|2udu0u2d22u0du00	0> = -sqrt(2)/8 (36)
<2u2d000002200222	0|c11b a4b|2u22000002u00222	0> = 1/2 (2)
<uu22d0uuu2u0d200	0|c11b a15b|uu22d0uuu200d2d0	0> = -sqrt(6)/5 (60)
<u0duu22u022u0d0u	0|c1a a15a|00uuu22u022u0ddd	0> = sqrt(15)/50 (70)
<u02u20uu22002020	0|c13b a6b|u02u2udu2200d020	0> = -sqrt(3)/12 (20)
<2020udud0ud0u2u2	-1|c16b a12a|2020udud0uduu2ud	0> = -sqrt(6)/6 (48)
<u20d0uu2duu02d20	0|c15b a5b|u20duud2uud02du0	0> = sqrt(6)/108 (120)
<u0duuuu0d022202d	1|c11a a10b|u0duuuu0ddu2202d	0> = -5*sqrt(6)/24 (140)
<u2u02d002ud0du2u	1|c15a a8b|u2u02d0d2ud0uuud	0> = sqrt(2)/8 (72)
<u0u2u0202dud0d2u	0|c14a a16a|u0u2u0202dud0022	0> = -sqrt(6)/6 (20)
<02u0uu022udduudu	1|c6a a6b|02u0ud022uuuddud	0> = -sqrt(5)/1800 (210)
<u2duud00duu220du	0|c13b a15b|u2duud00duu2d02u	0> = 1/2 (72)
<00u2u0022uud2u02	0|c8b a1b|u0u2u00d2dud2u02	0> = -sqrt(5)/18 (60)
<22u00u20d2udduu0	0|c10b a8b|22u00u2uduuddud0	0> = 0 (240)
<u20d20u02uduuduu	0|c2a a3a|uuud20u02ududddu	0> = -5*sqrt(2)/108 (860)
<u2d2020u02002u02	1|c6a a9b|u2d20u0ud2002u02	0> = -sqrt(3)/6 (12)
<202u22d00uuu200d	-1|c7b a8a|202u220u0udu200d	0> = 5*sqrt(3)/36 (20)
<0u202u0uddduuu2d	-1|c14b a13a|0u202u0udddu202u	0> = -sqrt(6)/6 (40)
<uuddudud002uud2u	1|c15a a9b|uuddududu02duduu	0> = -sqrt(3)/4 (192)
<2u22uu2du000020d	0|c14a a5a|2u222u2ud0000u0d	0> = 1/24 (20)
<u0u20000222u02u2	1|c14a a13b|u0u20000222udud2	0> = sqrt(2)/8 (20)
<ud202000uu202220	0|c15b a16b|ud202000uu2022du	0> = sqrt(6)/6 (12)
<222uu00duu0ddduu	1|c16a a14b|222uu00duu0dd2u0	0> = -1/2 (60)
<uu222d0002uudd0u	0|c10a a13a|uu222d000uuu2d0d	0> = 0 (60)
<u0202020200u2d2u	-1|c12b a11a|u020202020d02u2u	0> = -sqrt(6)/6 (4)
<u20220d2u0200u20	0|c5b a12b|u202d0u2u02u0d20	0> = 0 (12)
<2u020u0udd2udu20	0|c14a a16a|2u020u0udd2ud02u	0> = -1/2 (60)
<u02u02uud2ddd020	0|c9a a5a|u02uu2uu02ddd020	0> = -sqrt(5)/5 (70)
<u2duu00uu0222du0	1|c8a a1b|22udu000u0222ud0	0> = -sqrt(30)/120 (12)
<uu200duu002d2u2u	0|c13b a9b|uu200duud02udd2u	0> = sqrt(6)/72 (204)
<uu20ud202200u02d	0|c7a a5a|uu202du02200u02d	0> = -sqrt(2)/3 (18)
<2uuud00d2d020220	0|c5b a5b|2uuud00d2u020220	0> = 1/6 (20)
<u20u020du00u2u22	-1|c16b a3a|u2du020uu00u2d2d	0> = sqrt(10)/80 (40)
<ud2u2020du00d2uu	0|c2a a6a|u02d2u20du00d2uu	0> = -1/4 (16)
<uuuduu22u000022d	1|c2a a2b|ududuu22u000022d	0> = sqrt(15)/10 (24)
<u22u200ddu0202u0	1|c1a a13b|022u200udd02u2u0	0> = -sqrt(2)/8 (12)
<u022u00u00d2u22u	1|c15a a8b|u022u00200d2u2ud	0> = -sqrt(3)/9 (18)
<u0d20u2du0uu22d0	-1|c1b a10a|00u20u2duudd22u0	0> = sqrt(2)/24 (60)
<ud0uud2220u00u2u	0|c2a a13a|u00dud2220u0du2u	0> = -sqrt(2)/8 (16)
<uu22dd00u220ud0u	1|c11a a15b|uu22dd00u2u0dduu	0> = -1/4 (72)
<u2ud2d02uud0u200	1|c14a a13b|u2ud2d02uud02u00	0> = -sqrt(2)/2 (36)
<00uu202ud2d022u0	0|c8b a2b|0udu2020u2d022u0	0> = 0 (12)
<22022uuu0000d022	0|c16a a3a|22u22duu0000u02d	0> = sqrt(2)/12 (12)
<200u22uuddu2u00u	0|c11a a15a|200u22uudd02u0ud	0> = 1/6 (60)
<uu2d0020udu2uu02	0|c4b a10b|uu200020u2d2du02	0> = -sqrt(6)/27 (20)
<200u2du2020uduuu	0|c1a a12a|u00d2ud20202uuud	0> = -sqrt(3)/36 (24)
<0uu0022u22uud0du	1|c9a a11b|0uu0022ud22ud0ud	0> = 3/40 (68)
<u2uu2ddduuu2u000	1|c6a a4b|u2u220uddud2u000	0> = -sqrt(6)/54 (60)
<uu0d00u2du2uu202	1|c9a a3b|uudd00u20u2du202	0> = -1/12 (36)
<2uu20duu00dud022	0|c3a a5a|2u02duuu00udd022	0> = 0 (40)
<uu0ud220u00u2dd2	0|c13b a4b|uu02d220u00udud2	0> = 0 (60)
<00u2uu02222uu00d	0|c10b a14b|00u2uu022d2uud0d	0> = 3*sqrt(2)/10 (68)
<udu2202u00du02du	1|c2a a13b|u0u2202d00udu2du	0> = -sqrt(6)/108 (54)
<u0d2uu0ud2202200	0|c14a a12a|u0d2uu0ud22u2d00	0> = -sqrt(3)/3 (40)
<0uudu0202u02du2u	-1|c16b a11a|0uudu0202uu2dd20	0> = -sqrt(10)/16 (60)
<u2002u0d2ud0u202	0|c1a a1a|u2002d0u2uu0d202	0> = 0 (12)
<u0u22uddu2202000	-1|c3b a3a|u0u22dudu2202000	0> = 1/9 (18)
<0u0u2duduuu22d0u	-1|c5b a6a|0u0ud2uuudu22d0d	0> = -sqrt(5)/200 (210)
<02udu022d02020uu	0|c8b a15b|02udu02du020202u	0> = 1/4 (8)
<u0uu22d020220uu0	-1|c1b a7a|00uu222020220du0	0> = -1/6 (6)
<u22u020d0uudduuu	-1|c3b a11a|u2uu020d0d2duudu	0> = -2/27 (120)
<2uu02d0200d022uu	0|c1a a4a|uudd2u0200u022du	0> = 0 (36)
<u2020duuduuuduud	0|c9b a5b|u202uddu0ududuud	0> = -sqrt(6)/48 (324)
<022200022u2u0du0	0|c4b a14b|022u00022d2u02u0	0> = -sqrt(3)/4 (4)
<2u2duuu2200200d0	0|c3a a16a|2uuduud2200200ud	0> = -1/24 (60)
<udu220200uu20ddd	0|c7b a3b|ud2220u00uu20udd	0> = sqrt(30)/36 (40)
<uud0uu22uudd0d20	0|c9a a13a|uud0uu220ududd20	0> = -sqrt(6)/20 (210)
<u2d2ud02u0udd0uu	1|c11a a16b|u2d2ud02u00du0u2	0> = -sqrt(3)/4 (16)
<0u20uud2d2u20002	0|c6b a15b|0u20u0d2d2u200u2	0> = sqrt(6)/6 (12)
<2u0d002uuduud022	-1|c16b a5a|2u0du02uuduud02d	0> = sqrt(5)/6 (136)
<0u0ud0u2u20u2ud2	1|c12a a5b|0u0u20d2u2002ud2	0> = sqrt(5)/10 (18)
<u0dudu2020u2uu02	1|c14a a13b|u0dudu2020u22002	0> = sqrt(2)/2 (8)
<0u2d0222u2uu0u00	-1|c10b a2a|022u0222duud0u00	0> = -sqrt(3)/12 (12)
<u02200uu22ud0udd	-1|c14b a2a|uu2200ud22uu00dd	0> = sqrt(30)/160 (68)
<000u02du22uuu2dd	0|c14a a15a|000u02du22uuud2d	0> = 1/2 (40)
<udu02uu2u2d0du0u	1|c16a a4b|uduu2uu2u2d0dd00	0> = sqrt(15)/20 (140)
<220uuu0d20d2200u	0|c11a a11a|220uuu0d20u2200d	0> = 0 (20)
<u0u20d2uduu2200d	-1|c4b a9a|u0ud0d2u2uu2200d	0> = 5*sqrt(6)/72 (36)
<2uduudu00u0220u2	1|c1a a14b|uudduud00u022du2	0> = sqrt(2)/24 (108)
<0u220d02u0udu202	-1|c13b a13a|0u220d02u0udu202	0> = sqrt(2)/2 (12)
<2020022222000020	0|c6a a16a|20200u222200002u	0> = sqrt(2)/2 (2)
<2ud0u0202u02uuud	1|c13a a13b|2ud0u0202u02udud	0> = -sqrt(15)/20 (40)
<uuu0d2uu2d20du0u	-1|c1b a15a|0uu0u2ud2d20duud	0> = -sqrt(3)/144 (210)
<02020udu2d0ud022	0|c7b a5b|0202uu0u2d0du022	0> = -sqrt(2)/6 (20)
<22uu00d200u2uu20	0|c8a a14a|22uu00du00u2d220	0> = 1/6 (18)
<uu2020020u2ddu02	1|c14a a15b|uu2020020u2dd0u2	0> = sqrt(2)/2 (20)
<0u20222u00d2duu0	0|c11a a11a|0u20222u00d2uud0	0> = 0 (18)
<00u220udu0u2d2du	-1|c8b a11a|00u220u0u022u2dd	0> = sqrt(10)/36 (20)
<2u200ud20uu20ddu	1|c8a a2b|22200uud0du20duu	0> = 1/18 (24)
<0u20220020202udu	-1|c9b a7a|0u2022d0u0202duu	0> = -sqrt(3)/6 (8)
<2002uuu2du02ud0u	0|c16b a3b|20u2udu2du02ud00	0> = sqrt(15)/18 (54)
<202ud022u2002u00	-1|c14b a11a|202ud022u2u02000	0> = -sqrt(2)/2 (4)
<2u0u2duud02du0uu	0|c15b a6b|2u0u22duu02du00d	0> = sqrt(6)/162 (60)
<u0d22u2u0uduuud0	1|c4a a13b|u0du2u2d0uuu2dd0	0> = -sqrt(2)/80 (120)
<uuud0du2dudu2dd0	0|c7a a6a|uuud0202ddud2uu0	0> = sqrt(6)/27 (80)
<2002202uu2002200	-1|c8b a15a|20022020u20022u0	0> = sqrt(2)/2 (2)
<uud2d202000u2udu	0|c4b a1b|2uduu202000u2ddu	0> = 0 (40)
<uud0uud22d020u20	0|c7b a14b|uud0uu022d020220	0> = sqrt(6)/6 (18)
<0u02d220u0u022du	0|c13a a16a|0u02d220u0u0u2d2	0> = sqrt(2)/3 (12)
<0u022du2udu0u02u	1|c13a a10b|0u022du2u2u0002d	0> = 1/6 (12)
<u20002uuu2du02dd	-1|c10b a13a|u20002uuuuddd2ud	0> = -1/20 (252)
<22uu0du220u0d200	0|c14b a16b|22uu0du220u0dd0u	0> = sqrt(6)/6 (60)
<u022022duu00duuu	1|c9a a14b|u022022d0u00u2du	0> = sqrt(2)/12 (12)
<2022uu0200du0ud2	0|c1b a13b|u022du0200ududu2	0> = 0 (36)
<2u200020u2d20d02	0|c14b a15b|2u200020u2d200u2	0> = 1/2 (6)
<22u0002uu2dud0du	-1|c2b a6a|2ud00u2du2uuu0dd	0> = -sqrt(5)/72 (80)
<2uud02udd2u0uu0u	0|c10b a3b|2u2u02ddudu0du0u	0> = 0 (48)
<u0u022220020u0d2	1|c13a a10b|u0u022220u2000d2	0> = -5*sqrt(2)/12 (6)
<0u2u022002uud02d	0|c13a a1a|ud2u022002uu002d	0> = sqrt(10)/8 (12)
<22u000ud02du2u02	-1|c13b a5a|22u0u0ud02dudu02	0> = -sqrt(2)/6 (60)
<2u0ududu22u0d002	1|c6a a7b|2u0ud02u22d0u002	0> = sqrt(6)/36 (18)
<002022ud0022u02u	1|c15a a2b|0u2022ud0022d0uu	0> = -sqrt(3)/4 (12)
<u02ud0udu0220d2u	0|c8a a10a|u02ud0u0dd220u2u	0> = 0 (36)
<2u22u020u00du2d0	1|c15a a6b|2u22uu20u00dd200	0> = sqrt(30)/48 (20)
<0u22u00022du0022	1|c15a a8b|0u22u00d22du00u2	0> = 1/2 (12)
<u22000du02d2u02d	0|c15b a14b|u22000du02d2uuud	0> = sqrt(3)/3 (24)
<u2du000022du2d20	0|c15a a8a|u2du000u22du2du0	0> = 3*sqrt(2)/8 (36)
<0ud0uuu2002du22d	-1|c5b a5a|0ud0udu2002du22u	0> = -sqrt(2)/6 (16)
<u022u2d0ud0u0022	1|c12a a8b|u022u2dudu000022	0> = -sqrt(2)/12 (18)
<uu2duu00udd2du20	-1|c1b a6a|0u2du200uud2ud20	0> = sqrt(15)/72 (40)
<00uud0022u02u2d2	1|c8a a15b|00uud00d2u02u222	0> = -sqrt(3)/6 (12)
<2022uuuddd0u2d00	0|c1b a11b|u022ududduuu2d00	0> = sqrt(6)/18 (108)
<200ud02202uuuu02	1|c5a a13b|200u002202uu2d02	0> = -sqrt(3)/12 (6)
<0uu00u2ud2d22ud0	1|c8a a8b|0uu00u2dd2d22uu0	0> = sqrt(10)/12 (40)
<u00u20du2dudu2uu	1|c12a a2b|ud0u20du2du0u2du	0> = -1/16 (48)
<0uud0uduud022du2	0|c16b a2b|02uu0dduuu022ddu	0> = -sqrt(3)/216 (120)
<022uu0duudd02uuu	1|c3a a15b|02udu0uuudd02u2d	0> = -sqrt(15)/72 (140)
<u0uduu2duu0d20u2	1|c7a a14b|u0uduudduu0d2ud2	0> = sqrt(15)/24 (600)
<20uduud0uu2ududd	0|c11b a3b|202uudd0uuduuddu	0> = 0 (360)
<0u220uududu02ddd	0|c16b a9b|0u220uud2ud02ud0	0> = -sqrt(6)/216 (68)
<u2u0d2020duu2du0	1|c15a a4b|u2uud2020ddu2u00	0> = 1/6 (40)
<220u0u00uud2202u	-1|c2b a5a|2u0dud00uud2202u	0> = -sqrt(15)/12 (24)
<uuu002202d002d2d	0|c16b a4b|uuuu02202d002d20	0> = -sqrt(30)/12 (20)
<022ud0u0uduuud2d	0|c4a a1a|u220d0u0uduuud2d	0> = 1/2 (120)
<ud0uu2ud2uu02d0d	0|c5b a12b|ud0u02ud2uud2d0u	0> = 0 (120)
<2220u0u02uu20020	0|c2a a6a|2u20udu02ud20020	0> = sqrt(6)/36 (18)
<20uuu2u0d20ddduu	0|c1a a2a|uduuu2u0d20dudud	0> = 0 (480)
<2uud2u0uddudd0uu	-1|c8b a12a|2uud2u00duu2d0ud	0> = 2*sqrt(2)/27 (180)
<2020uuudd0u2dudu	0|c1b a11b|u020uuudd022uddu	0> = 0 (240)
<u200uduuddd2u02u	0|c2b a5b|uu002uddudu2d02u	0> = 0 (180)
<022u0d0u220u2dd0	0|c9a a7a|022u0duuu20d2ud0	0> = sqrt(6)/18 (40)
<002u22du022ud00u	1|c10a a4b|002222uu0u2dd00u	0> = sqrt(3)/9 (20)
<20202002u00uu2d2	0|c3a a10a|20u02002ud0ud2u2	0> = 0 (18)
<220u02du0u202u0d	0|c11a a8a|220u02d20uu02d0u	0> = 0 (12)
<22uu002000uu0222	0|c12b a5b|22uud02000u00222	0> = -sqrt(2)/3 (6)
<u02uu222d0udd0u0	0|c3a a1a|20uud222u0udd0u0	0> = 0 (60)
<22202uu0d20u0du0	0|c7a a16a|22202u00u20d0uud	0> = sqrt(2)/36 (18)
<22udu0ud2ud0udu0	0|c8b a15b|22udu0u02du0ud20	0> = -sqrt(3)/27 (36)
<02uu02duu0d02uu2	0|c2a a11a|0udu02uud0202ud2	0> = sqrt(3)/216 (40)
<22u200duud2uu0d0	-1|c8b a12a|22u200d0ud22u0u0	0> = -sqrt(2)/4 (8)
<222u0u20u2dd000u	0|c4a a13a|22200u20u2udd00u	0> = -1/6 (20)
<ud200u0d22uu0d2u	1|c12a a5b|ud20ud0u22d00u2u	0> = sqrt(6)/12 (16)
<2uu2u0u00u2ddudd	0|c4a a16a|2uuuu0u00u2dddd2	0> = sqrt(210)/120 (252)
<uu00d20222du20u0	-1|c9b a16a|uu00d202u2dd20uu	0> = -sqrt(3)/4 (36)
<u0d220020uudu2du	-1|c15b a6a|u0d22u020duud20u	0> = sqrt(6)/72 (24)
<uu020dududuud202	0|c7b a1b|2u020u0uddudu202	0> = 0 (60)
<02u2022020u0d02u	1|c2a a16b|0ud2022020u0u022	0> = sqrt(6)/12 (4)
<20u2u020u022udd0	-1|c11b a13a|20u2u020u0u22dd0	0> = 3*sqrt(2)/8 (20)
<02u0dududuuud022	-1|c7b a14a|02u0du0udduuud22	0> = -sqrt(6)/48 (72)
<22uu000ud02d2udu	0|c8a a14a|22uu0000d02d22uu	0> = 0 (12)
<020220020uu02202	-1|c13b a15a|020220020uu0u2d2	0> = sqrt(6)/6 (6)
<u2d2u000duu02202	1|c14a a8b|u2d2u00udud02u02	0> = -1/4 (36)
<uuu0ud2udud200u2	0|c15b a13b|uuu0ud2udud2d002	0> = 1/2 (250)
<020uu0dduuud2202	1|c11a a4b|0202u0duud0u2202	0> = sqrt(6)/24 (12)
<uu20u22200020udu	0|c14b a10b|uu20u2220u0200dd	0> = 3/20 (20)
<u2u02202200020du	-1|c15b a10a|u2u022022u00200d	0> = 1/3 (6)
<0u0u2d2u2002u0d2	0|c16b a6b|0u0u222u2002d0du	0> = -1/9 (20)
<2udu20udu0200du2	0|c1b a2b|u2uu20dud0200du2	0> = 0 (68)
<uu0u002dudu2dud2	0|c16b a14b|uu0u002dudu2d2ud	0> = -1/6 (232)
<0u0d2u22uu0d0d2u	1|c12a a6b|0u0d2222uu000u2d	0> = -sqrt(3)/18 (12)
<uu0ddu002200222u	-1|c6b a7a|uu0dd0u02200222u	0> = sqrt(2)/2 (12)
<ud2uu00du2d2002u	0|c10a a2a|u22du00dudu2002u	0> = 0 (16)
<00uuu20222u0uddu	-1|c11b a16a|00uuu2022200udd2	0> = -3*sqrt(5)/10 (20)
<0uu2u2du0002202d	0|c15b a3b|0u22u2ud000220ud	0> = -1/24 (20)
<22u2uu2ddd0ud000	0|c8a a15a|22u2uu20dd0du0u0	0> = 1/4 (40)
<uud02ud2udud0udu	1|c6a a13b|uud020u2ddududuu	0> = -sqrt(6)/48 (144)
<0u220ud2020d2ud0	0|c13a a15a|0u220ud2020duu20	0> = 1/2 (12)
<0u0d22uud0200d22	0|c6b a13b|0u0d2uudd020uu22	0> = -sqrt(2)/8 (24)
<2uuu0du00u022220	0|c12a a11a|2uuu0du00udd2220	0> = sqrt(5)/5 (68)
<00uu2022u02d2uu0	0|c9b a6b|00uu2u22002d2ud0	0> = -5/36 (20)
<20udu0uu0d2d20u2	-1|c12b a14a|20udu0uu0d202du2	0> = sqrt(2)/6 (40)
<2u02ud002dudu0u2	-1|c15b a15a|2u02ud002dudu0u2	0> = sqrt(2)/2 (24)
<0uuu2dud0222d0d0	0|c5a a1a|uuduuddu0222u0d0	0> = -5*sqrt(6)/648 (180)
<020202u2uuud02u0	-1|c4b a7a|020u0222duud02u0	0> = sqrt(30)/12 (12)
<uu0u02u002220dd2	1|c6a a7b|uu0u0u2002220dd2	0> = -3*sqrt(2)/8 (20)
<u022uudu0ddu2du0	0|c12b a5b|u0222uuu0dd02ud0	0> = 0 (70)
<u002u0u22d2duu0u	0|c8b a15b|u002u0ud2d2duuud	0> = -sqrt(2)/12 (120)
<0uuu0020d22u202d	0|c9b a8b|0uuu002u022d202d	0> = 0 (20)
<20u202d0u2udu200	-1|c6b a3a|20220uu0d2duu200	0> = sqrt(2)/6 (12)
<000uuu2222dddu0d	0|c5a a2a|0u0u0d2222duuu0d	0> = 1/9 (36)
<u20d22ud0uud0d20	0|c5b a9b|u20du2duuudu0d20	0> = sqrt(6)/36 (80)
<u2d2u00du2uud200	-1|c10b a5a|u2d2200uududu200	0> = sqrt(3)/36 (36)
<00u02du202220u02	-1|c8b a13a|00u02dud0222uu02	0> = -1/2 (8)
<u00d22u22u00u20d	0|c6b a3b|u0ud2du22d00u20u	0> = 0 (24)
<u2d20u0u2dududu0	1|c9a a5b|u2d2uu0dududduu0	0> = 2/27 (216)
<2u002uud0d2u2020	0|c2b a10b|20002uuu022d2020	0> = 0 (6)
<002u0udud2uu220d	1|c3a a1b|u0uu0udud2dd220u	0> = -5*sqrt(3)/108 (250)
<2uuud2020d00220u	1|c13a a10b|2uuud2020200u20d	0> = 1/3 (20)
<022u0d2020u20duu	1|c9a a13b|022u0d20u0u2dudu	0> = 1/6 (36)
<uuuddd2002uu0022	-1|c15b a2a|u2uddu2002ud00u2	0> = -1/6 (36)
<2ud0022u20u0ud02	1|c6a a12b|2ud00u2u20dudu02	0> = -sqrt(6)/36 (36)
<0220ud22u0uudu0d	1|c8a a15b|0220ud2uu0uddudu	0> = -sqrt(6)/27 (120)
<02u0uu0202202u02	0|c13b a6b|02u0u2020220du02	0> = -sqrt(2)/3 (6)
<u00022d022uu2du0	0|c5a a4a|u00du2d022uu2ud0	0> = 0 (24)
<2u0u20uu0d2u2200	-1|c13b a15a|2u0u20uu0d2ud2d0	0> = sqrt(30)/10 (70)
<02u0uu22u0d20ddd	0|c7a a13a|02u0uuu2u0d2dudd	0> = 1/10 (252)
<2u0u2duu2d0u02d0	-1|c5b a3a|2uuduudu2d0d02u0	0> = -5*sqrt(3)/648 (204)
<02uu02du022uudd0	0|c7a a15a|02uu020d022uud20	0> = -sqrt(5)/12 (18)
<u220u20u0dud02ud	-1|c8b a10a|u220u20002dd02uu	0> = sqrt(2)/18 (12)
<200u22ud2u020200	-1|c9b a7a|200u222uud020200	0> = -1/6 (6)
<0u02d0u0u2d2uu2u	-1|c11b a2a|0202u0d0u202ud2u	0> = -sqrt(2)/24 (12)
<00uu2ud0u0d22022	0|c12a a2a|0uuu2dd0u0du2022	0> = -2*sqrt(3)/27 (60)
<000u2220duu2uddd	0|c7a a8a|000u22uudud2uudd	0> = -sqrt(15)/54 (232)
<ud2u2u20d00020u2	-1|c5b a2a|u22duu20u00020d2	0> = 1/12 (12)
<uuu0u2d2d2du00uu	0|c10b a4b|uuudu2u2dddu00ud	0> = sqrt(3)/144 (720)
<u202u2000dud0u22	-1|c15b a8a|u202u20d0udd0uu2	0> = -1/12 (36)
<0u0u2d20202002u2	0|c6b a1b|uu0d2020202002u2	0> = 1/4 (6)
<u2d2020uud0002d2	0|c14b a5b|u2d2u20udd000uu2	0> = -sqrt(2)/8 (24)
<u0u22u2dd2du00u0	1|c7a a14b|u0u22uddu2du0du0	0> = -1/12 (180)
<ud0020u220u02220	0|c15a a1a|2u0020d220u022u0	0> = 1/4 (4)
<00ud2220u2020udd	0|c9b a13b|00ud22200202uuud	0> = sqrt(2)/6 (12)
<uu2uu20udu0ddudu	1|c16a a12b|uu2uu20udu02ddd0	0> = -sqrt(30)/40 (252)
<0u0du222du0u02ud	-1|c12b a4a|0u02d222ud0002uu	0> = sqrt(6)/24 (8)
<ud00uuud2ddu22u0	-1|c14b a7a|ud00uu2d2duu2du0	0> = 1/6 (72)
<u0u22uddu202du00	-1|c4b a6a|u0ud22uud202du00	0> = -sqrt(2)/27 (60)
<02uu20200u022u20	-1|c2b a10a|0udu202002022u20	0> = -1/2 (4)
<2uuu2u0020u00d22	-1|c1b a8a|uuuu2d0u20d00d22	0> = -3*sqrt(5)/200 (70)
<2uuuu20dud0202d0	-1|c15b a11a|2uuuu20dudd20200	0> = -sqrt(2)/4 (70)
<u20u0u2020ududu2	0|c16a a5a|u20udu2020uuddud	0> = sqrt(10)/160 (210)
<2u020d2uu200duuu	1|c6a a5b|2u02u02uu200dudd	0> = sqrt(2)/24 (70)
<0u2du0u2du0u2u20	0|c10a a1a|uu2du0d2d00u2u20	0> = sqrt(2)/8 (36)
<020uu22d002duuud	1|c11a a3b|02uud22u00dudduu	0> = -sqrt(6)/216 (108)
<2u0ud0u0du2du2du	-1|c14b a5a|2u0u20u0dd2uuddu	0> = 2*sqrt(2)/81 (200)
<200udu0ud2ud02u2	1|c15a a13b|200udu0ud2udu202	0> = -sqrt(2)/2 (36)
<uuu0u22d2d00ud20	1|c15a a16b|uuu0u22d2d00udud	0> = -sqrt(6)/6 (240)
<0uu00220u222u002	-1|c12b a4a|0uuu0220d22ud002	0> = -sqrt(2)/24 (20)
<uu20ud20d002u2du	1|c6a a5b|uu202020d002u2ud	0> = -sqrt(3)/27 (18)
<2u0u0du2udu0ddu2	1|c4a a13b|2u000uu2duu02dd2	0> = -sqrt(10)/288 (68)
<2u0u00uuuud2u2dd	0|c10a a5a|2u0uu0uud0u2d2dd	0> = -sqrt(6)/450 (252)
<u20ud2u0002u20d2	0|c6b a4b|u202udu0002u20d2	0> = -1/4 (18)
<uu02dd22u0u0udud	1|c16a a11b|uu02dd22u020udu0	0> = 2*sqrt(3)/9 (36)
<2u20uu2020du0d20	-1|c1b a4a|uu2uuu2020dd0d20	0> = -1/4 (70)
<u02222duud0u0uu0	1|c4a a13b|u02u22dudd0uudu0	0> = -sqrt(2)/16 (108)
<u20ud2d0uu0022dd	0|c14b a11b|u20ud2d0uuu02ddu	0> = sqrt(3)/9 (120)
<u02u220u0d0u2udd	-1|c12b a9a|u02u220uud002ddu	0> = -5/48 (70)
<uu0u2022uddu020d	-1|c5b a6a|uu0uud22uudd020d	0> = 3/80 (250)
<2u0duduu2d22000d	0|c11b a13b|2u0duduu2dd2u00u	0> = sqrt(2)/4 (48)
<u2u02uuu2d0du0dd	0|c15a a14a|u2u02uuu2d0dud0d	0> = 1/2 (252)
<002u0du02u022uu2	0|c12b a11b|002u0du02uuu2dd2	0> = -sqrt(5)/30 (40)
<u2du2du02ud00duu	0|c4b a15b|u2d02ud02ud00u2u	0> = sqrt(6)/16 (16)
<000uuuuudu2202d2	0|c11b a10b|000uuuuud2d202d2	0> = sqrt(6)/5 (70)
<0uuududddu02d220	0|c14a a11a|0uuududddud2uu20	0> = sqrt(2)/4 (272)
<0u0022220uu2ddu0	1|c8a a10b|0u00222d02u2duu0	0> = 1/3 (8)
<0u0u0du0d2du22u2	0|c13b a8b|0u0u0dudd2uuu2d2	0> = 0 (108)
<u02d02020u2dudud	0|c8a a14a|u02d020u0d2ud2uu	0> = 0 (16)
<02002u0uu202udd2	-1|c16b a4a|020u2u0ud202uudd	0> = sqrt(6)/96 (68)
<uuu2ud02u00udd2d	0|c8b a10b|uuu2ud0dud0udu2d	0> = 0 (820)
<u2d0uduuu2d2d00u	1|c16a a16b|u2d0uduuu2d2d00u	0> = sqrt(2)/2 (80)
<u0duuu22d20uu0ud	1|c7a a3b|u02uuud2d20ud0ud	0> = sqrt(6)/32 (240)
<202ud0u020uu202u	-1|c1b a10a|u02du0u02ddu202u	0> = sqrt(6)/24 (24)
<uudu02u0d0duuu22	-1|c12b a14a|uudu02u0d0d0u222	0> = -sqrt(2)/2 (60)
<u2du0u0u0d0du222	0|c2b a4b|uud20u0u0d0du222	0> = -sqrt(3)/4 (60)
<2uduu200d00uu2u2	-1|c9b a10a|2uduu2000d0uu2d2	0> = -sqrt(6)/36 (36)
<2220uu0d00022dud	0|c1b a4b|u22uud0d00022udu	0> = -1/9 (60)
<u2uu0du2d0020du2	0|c2a a5a|uuduuud2u0020dd2	0> = 0 (210)
<0u0uu02d0d2u2u2u	0|c11a a4a|0u02u02u0dud2d2u	0> = -1/27 (68)
<u222u00uu2d0d002	0|c2a a11a|ud22u00uu220d002	0> = sqrt(10)/8 (12)
<u2d220uu0002uduu	-1|c5b a13a|u2d2u0uu00022ddu	0> = -5*sqrt(3)/36 (40)
<u2200uu020d220ud	1|c9a a4b|u22d0uu0u0d220du	0> = -5*sqrt(2)/72 (40)
<ud22uuudu0d2d0u0	1|c9a a9b|ud22uuudu0d2d0u0	0> = 5*sqrt(2)/18 (136)
<udu2u00u2dd2u0dd	0|c16b a6b|udu2uu0d2du2u0d0	0> = -sqrt(2)/27 (120)
<0u2d02222002u0u0	-1|c8b a4a|0u22022u2002d0u0	0> = sqrt(6)/6 (6)
<uu020u2d20duuudd	-1|c14b a8a|uu020u2220duu0dd	0> = -sqrt(3)/4 (68)
<0uuuuudd2ud00d22	0|c9b a5b|0uuu2uddduu00d22	0> = 0 (210)
<u2udduu00dduduu2	0|c2b a9b|uduuddu0duduuud2	0> = 0 (288)
<u020uu202uu0dud2	0|c10b a12b|u020uu2020uddud2	0> = 3*sqrt(15)/25 (70)
<2220u02002d0u02u	0|c1a a14a|u220u02002d0du2u	0> = sqrt(6)/8 (12)
<22u02002u2020u0u	1|c5a a13b|22u0u002u202ud0d	0> = -sqrt(30)/60 (20)
<0222202uud00d0uu	1|c4a a11b|022u202dudu0u0du	0> = 1/4 (24)
<u220u2002d0uud02	1|c2a a1b|2u20d2002u0duu02	0> = 1/6 (8)
<20020uuu2d0220ud	1|c12a a5b|2002uduu2u0u20dd	0> = sqrt(15)/72 (40)
<uduu20d0d022u2u0	1|c11a a10b|uduu20d0duu2u2d0	0> = -sqrt(6)/6 (72)
<00202u2022uu2u00	0|c13b a8b|00202u2u22uudd00	0> = -sqrt(5)/20 (20)
<2u02du0d22u0uu0u	-1|c4b a15a|2u0udd0u22u0dudu	0> = sqrt(6)/24 (108)
<u0du2duuu0du2u20	0|c7a a2a|uduu2d0ud0ud2u20	0> = sqrt(3)/72 (108)
<2ud2u2uduu20u000	0|c4a a15a|2udud2uudu20u0d0	0> = sqrt(2)/24 (72)
<u002u0uud2u2d02u	1|c12a a14b|u002u0uud2udud2d	0> = sqrt(30)/200 (250)
<0uuu2udud200d2uu	0|c5b a5b|0uuu2uddd200u2ud	0> = 0 (210)
<220u0d002uuuu202	0|c14a a5a|220udu002uduud02	0> = -sqrt(6)/24 (36)
<0020uu2u0ud22u20	0|c15a a9a|0020uu2uuud22dd0	0> = -sqrt(30)/50 (70)
<00uu2220udu2u0du	0|c11a a14a|00uu2220ud02uddu	0> = -sqrt(30)/12 (68)
<u2020200u0202d2u	-1|c2b a8a|ud02020ud0202u2u	0> = sqrt(3)/6 (8)
<uud2uduud0022ud0	0|c12a a3a|uu22duduu00d2du0	0> = 0 (180)
<0uu222u020220u00	-1|c5b a13a|0uu2d2u02022du00	0> = -sqrt(2)/3 (18)
<u2022d20200uu200	-1|c7b a13a|u2022du0200u2200	0> = sqrt(2)/2 (4)
<022220020u20d020	0|c5b a10b|0222u0020220u020	0> = -1/2 (2)
<20u022u0u20uu02d	-1|c6b a2a|2uu02uu0u20dd02d	0> = -sqrt(30)/100 (70)
<02udu02uu0d2d0u2	-1|c11b a4a|02u2d02uu002d0u2	0> = sqrt(6)/18 (12)
<u22du0uu2uu0020d	0|c10a a13a|u22du0uu20u0d20d	0> = -sqrt(6)/5 (40)
<uu0ud2dudu00u22d	-1|c10b a12a|uu0ud2dud00ud22u	0> = 1/6 (180)
<u0uudud0uud22dud	0|c16b a10b|u0uudud0u2d22ud0	0> = sqrt(5)/48 (232)
<u022u00d2u2dud0d	0|c12a a15a|u022u00d2u20dduu	0> = -sqrt(3)/12 (36)
<uu020uu20d22d0du	1|c4a a6b|uu0d02u20d22d0uu	0> = -sqrt(10)/9 (36)
<0u20202uu02020d2	0|c11b a12b|0u20202uu0dd20u2	0> = 0 (20)
<u0uuudu2u002d202	-1|c16b a3a|u02uudu2u002d20d	0> = -3*sqrt(15)/20 (68)
<uu2du20002du0u2u	1|c12a a1b|2u2du20002d00u2u	0> = -3*sqrt(2)/8 (8)
<uu00202dduduud2u	0|c8b a4b|uu0d2020dududu2u	0> = 0 (48)
<u0u2u2d0uu220du0	0|c1b a8b|00u2u2duud220ud0	0> = -sqrt(30)/270 (60)
<0u22u02udud0u2d0	1|c15a a9b|0u22u02u2du0d200	0> = -sqrt(6)/288 (20)
<u2uduu0du220u0dd	1|c11a a9b|u2uduu0d22u0d0du	0> = -sqrt(15)/36 (204)
<2u2u2d2u0d2u0000	0|c1a a2a|u22u2u2d0d2u0000	0> = 0 (20)
<0u20uuu0ddu220u2	1|c2a a9b|0020uuu02dd220u2	0> = sqrt(15)/24 (20)
<2uu0u2d2002du002	-1|c1b a14a|udu0u2u2002ddu02	0> = 1/18 (40)
<2u0d2u0du020220u	1|c5a a7b|2u0duuudu020220d	0> = -1/3 (40)
<uuud0d022du0d022	0|c9b a10b|uuud0d02d2u0u022	0> = 0 (40)
<uu2uu2d020002d02	1|c16a a15b|uu2uu2d020002ddu	0> = -sqrt(3)/3 (70)
<uu2022du0u0d02ud	0|c5a a16a|uu20d2du0u0u02d2	0> = -sqrt(6)/72 (36)
<02uud020u220u0u2	-1|c7b a4a|02u2d0u0d220u0u2	0> = sqrt(3)/4 (8)
<2u02u02202u2u000	0|c8b a3b|2uu2u02u02d2d000	0> = sqrt(5)/30 (20)
<00u0uu2d202uu2dd	1|c9a a8b|00u0uu22d02ud2ud	0> = sqrt(30)/144 (68)
<00200u02022022u2	1|c14a a2b|0u200u0202202du2	0> = sqrt(3)/6 (6)
<00u0u22d0202u2uu	1|c7a a3b|0020u2du0202u2ud	0> = sqrt(2)/12 (12)
<202uu0d0du2ud20d	0|c7a a6a|202uud00ud2du20u	0> = -1/18 (36)
<2uudu22u20d00002	1|c6a a10b|2uudud2u2du00002	0> = sqrt(6)/9 (54)
<2uud002d0ud0u2u2	0|c1a a12a|uudd002u0duud2u2	0> = 0 (72)
<00022uuu2200022d	1|c5a a12b|0002uuuu220d022d	0> = -sqrt(10)/8 (20)
<u0d20u00u0022222	1|c1a a8b|00u20d0uu0022222	0> = sqrt(2)/4 (4)
<2u002u22200d2u00	1|c12a a14b|2u002u2220002200	0> = sqrt(3)/3 (2)
<uu0dd2u0220200u2	-1|c6b a13a|uu0ddud02202u0u2	0> = 1/2 (24)
<02uududd0220u2u0	1|c7a a3b|022uud0u0220d2u0	0> = 1/36 (18)
<2200u2udduu0u20d	0|c11a a4a|220uu2ddud00u20u	0> = 0 (24)
<u020u220u00dd22d	0|c15a a12a|u020u220u002d2ud	0> = sqrt(2)/3 (20)
<u02u2dd0uudu2020	1|c5a a16b|u02udud0uduu202d	0> = -sqrt(2)/72 (162)
<0u2u02dduu2du200	1|c11a a15b|0u2u02dduuddu2u0	0> = 1/2 (72)
<ud2uu2d2d00u002d	0|c8b a2b|u22ud2duu00u002d	0> = sqrt(6)/24 (36)
<200u2uuu0u2dd02d	-1|c12b a14a|200u2uuu0u20dd2d	0> = sqrt(2)/4 (70)
<2u0uu2d000220022	0|c11b a5b|2u0u22d000u20022	0> = sqrt(2)/3 (6)
<002uu2d0022u0u2d	-1|c4b a4a|002uu2u0022d0u2d	0> = 5/36 (20)
<u0d0uuuduu2d202d	-1|c6b a5a|u0d020uuud2u202d	0> = sqrt(10)/72 (40)
<u0000d022u22u202	-1|c10b a10a|u0000d022u22u202	0> = sqrt(2)/2 (4)
<2uu2uu2ud002d0d0	0|c12a a11a|2uu2uu2ud0dud0d0	0> = sqrt(5)/5 (252)
<22u00u022u002udu	1|c9a a12b|22u00u02uu0d2udd	0> = 9*sqrt(30)/400 (70)
<2u0ud0uu0d022220	0|c12b a4b|2u02u0ud0u0d2220	0> = -sqrt(2)/72 (20)
<00u20u2dudududu2	1|c3a a10b|00020u2du2uudud2	0> = 1/72 (40)
<u22u20u0d02duud0	1|c12a a10b|u22u20u0du20dud0	0> = 5/18 (68)
<22u2d00u02uu0u02	-1|c2b a9a|2uu2d00ud2du0u02	0> = -sqrt(2)/8 (36)
<2u202002d20u002u	0|c12a a11a|2u202002d2u0002u	0> = 1/2 (4)
<2uu0ud02u022u020	0|c8b a10b|2uu0ud0udu22d020	0> = sqrt(3)/36 (68)
<uu2u0u0d2u2020dd	1|c9a a4b|uu220u0uud2020dd	0> = -sqrt(3)/40 (70)
<u020dud20u20uu2d	-1|c16b a7a|u020du220d20uu20	0> = sqrt(6)/12 (8)
<20u022duuuu0uudd	0|c14b a13b|20u022duuuu020dd	0> = sqrt(7)/5 (40)
<222uduuduu0200u0	0|c8a a8a|222uduuudu0200d0	0> = -sqrt(2)/18 (40)
<0u2200u2d0u0uu22	0|c16b a6b|0u220ud2u0u0ud2d	0> = sqrt(5)/120 (60)
<0u00020du22ud22u	1|c12a a7b|0u0002udu220u22d	0> = -sqrt(3)/12 (18)
<200u2u22002d0dud	0|c11b a13b|200u2u2200duuddu	0> = -1/9 (60)
<0220uu00ud2dd2ud	0|c10a a8a|0220uu0ud02du2ud	0> = -sqrt(6)/54 (60)
<u0uuu2d0udud022u	-1|c10b a2a|uuuuu2d0d0dd022u	0> = -sqrt(30)/200 (252)
<00u2u2duu0ud2dud	1|c7a a1b|u0u2u20ud0ud2dud	0> = sqrt(15)/24 (250)
<2u2u0udduduu2d00	0|c1a a16a|uu2u0udduduu2d0d	0> = 5*sqrt(3)/18 (820)
<0022uu0uuu0d2du2	0|c4a a4a|0022uu0uud0d2du2	0> = 0 (70)
<u2u2u0020002u2ud	0|c5a a9a|u2u20002u002d2ud	0> = -sqrt(10)/20 (20)
<uu02uuu2ud0dddud	0|c1b a10b|0u02uuu2u20ddddu	0> = 0 (252)
<0u0d20u0d222u20u	1|c2a a15b|000u20d0u222u2ud	0> = -sqrt(3)/12 (12)
<0uuudu22dud2u00d	-1|c10b a5a|0uuu2d22u0d2d00u	0> = -5*sqrt(3)/864 (68)
<0uud22d00u22ud0u	1|c6a a8b|0uud2udu0d22ud0u	0> = 1/3 (162)
<u02d2u0ud20200d2	0|c3a a2a|uuud2d0ud20200u2	0> = -2/9 (60)
<0u0du2uuuu02d2du	0|c8a a9a|0u0du2u02u02d2ud	0> = sqrt(2)/20 (40)
<2u0u20ddud200022	0|c4a a6a|2u002duduu200022	0> = 0 (8)
<0u2d2uuud00uuud2	-1|c3b a12a|0uud2uudu002udd2	0> = -sqrt(3)/160 (204)
<2uu02u2uu0dud0ud	0|c5a a9a|2uu0uu2u20ddd0ud	0> = -7*sqrt(15)/250 (252)
<uu0022d0uud0d22u	0|c14b a16b|uu0022d0uud0du22	0> = -1/2 (60)
<uuuu20ud200du022	1|c5a a14b|uuuuu0dd200udd22	0> = -sqrt(30)/1000 (252)
<uu0d22uu0ddu0uu2	0|c6b a9b|uu0d2uududdd0uu2	0> = 5*sqrt(2)/108 (408)
<2u200d0uu0222020	0|c12b a14b|2u200d0uu02d2u20	0> = -sqrt(6)/6 (12)
<u0du22d00u0u2ud2	0|c5b a11b|u0dud2u00uud2du2	0> = 0 (80)
<u20ud0du2u0u22u0	-1|c14b a1a|220ud0uu2u0d2du0	0> = sqrt(6)/24 (40)
<ud020u0220uu2u02	1|c11a a3b|udu20d02200u2u02	0> = -1/2 (8)
<0uu020002202u2d2	-1|c10b a8a|0uu0200u2u02d2d2	0> = -sqrt(10)/12 (20)
<20000u2u02u2d2du	0|c7a a9a|20000uuud2d2d2uu	0> = 0 (40)
<2u022ud200020d20	0|c15a a16a|2u022ud200020duu	0> = -sqrt(2)/2 (12)
<u2u2uu000d0222u0	0|c14a a6a|u2u2u2000d022du0	0> = sqrt(30)/12 (20)
<02u002022d0u22d0	0|c6a a4a|02ud0u022u0d22u0	0> = -sqrt(6)/12 (12)
<u22u002d200dudud	0|c12b a14b|u22u002d2000u2du	0> = -sqrt(6)/12 (18)
<2uu0d02ud2ud020u	0|c14b a9b|2uu0d02u22dd0u0u	0> = sqrt(3)/12 (36)
<222022u2u0d0u000	0|c9a a16a|222022u200u0u00d	0> = sqrt(2)/6 (6)
<2u2220d0000u2udu	1|c13a a6b|2u222ud0000duudu	0> = -sqrt(3)/6 (36)
<2u0d0u20uu0d2022	1|c13a a5b|2u0duu20uu0dd022	0> = sqrt(10)/8 (40)
<u222udu20u0d0d0d	0|c3a a15a|u2u2dud20u0d0uud	0> = -sqrt(6)/162 (162)
<002uu0u022u2dd20	-1|c11b a2a|0u2ud0u02202ud20	0> = -sqrt(15)/36 (18)
<0u2002u020ud2uu2	0|c13a a8a|0u2002uu20duudd2	0> = sqrt(5)/360 (68)
<u22uu2002uddud00	0|c2a a14a|uu2ud2002uudd200	0> = -1/96 (68)
<0uu002u02dd2uud2	0|c10a a11a|0uu002u02022udd2	0> = 0 (20)
<uu2d0002u220u0d2	1|c10a a7b|uu2d00d2uu20d0u2	0> = sqrt(2)/12 (36)
<u000duuud22u2dud	0|c8b a1b|2000uuu0d22u2udd	0> = 0 (68)
<0u0u2uudd2u2dd0u	-1|c12b a7a|0u0u2u2dd2uuud0d	0> = -5*sqrt(2)/72 (200)
<22u2du0uuu0d200d	-1|c9b a7a|22u2duud0u0d200u	0> = -sqrt(30)/36 (36)
<2u000u0u202022d2	0|c8a a4a|2u0u0u00202022d2	0> = -1/2 (6)
<uud0d20uu202u20d	-1|c2b a5a|u0u0220uu202d20d	0> = sqrt(30)/72 (20)
<2uu2d22udu00u00d	0|c8b a3b|2u22u220du00u00d	0> = sqrt(6)/12 (18)
<2u002u02dudu2ud0	1|c6a a3b|2uu02002uudu2dd0	0> = 5*sqrt(2)/72 (70)
<uu220u02ud0d0220	-1|c3b a16a|uuu20u02du0d022d	0> = -sqrt(10)/160 (70)
<u0000du220ud222d	0|c13a a10a|u0000du22duuu22d	0> = 1/6 (24)
<uu000dd2u2020u22	0|c14a a3a|uud00ud2u2020022	0> = -sqrt(3)/12 (18)
<0202uu0020du2uu2	-1|c12b a8a|0202uu0d20d02uu2	0> = -1/2 (12)
<uu20udu2d020dudu	-1|c8b a1a|2u20uuuud020dddu	0> = -sqrt(6)/36 (252)
<uu0ud22ud0d0u2uu	-1|c14b a10a|uu0ud22uddd0uduu	0> = -sqrt(2)/4 (272)
<0022u220u002u0u2	-1|c6b a1a|u022du20d002u0u2	0> = -sqrt(2)/4 (8)
<2220u0000022u202	0|c3a a7a|22u0u0u00022d202	0> = 0 (6)
<u0220u22uu00d0d2	0|c7a a14a|u0220uu2ud00ddu2	0> = 0 (70)
<u22uu02dd0uud0ud	0|c16b a1b|222uu02ud0udd0u0	0> = 2*sqrt(3)/81 (68)
<uu00d2d202u200u2	1|c6a a9b|uu00ddu2u2u200d2	0> = -sqrt(6)/12 (36)
<u0udd2u0u0022d2u	1|c12a a1b|20udu2d0u00u2u2d	0> = sqrt(3)/24 (24)
<20202ud2000u2dud	0|c16b a4b|202u2du2000d2uu0	0> = 1/8 (8)
<u022u22u22000u00	1|c4a a2b|uu2dd22u22000u00	0> = sqrt(6)/12 (12)
<0uud202u2uduudd0	0|c4a a3a|0u20202u2dduudu0	0> = 0 (36)
<u020uud2d0udu2du	0|c12a a12a|u020uud2d0uud2ud	0> = 0 (200)
<0u2uuuuddu0udu2d	1|c5a a4b|0u220uuddu0uud2d	0> = -3*sqrt(10)/200 (200)
<uduu2u0d002uu2dd	-1|c14b a9a|uduu2u0dd02uudud	0> = -sqrt(5)/12 (400)
<uuu2200du022u020	1|c12a a7b|uuu220udd02du020	0> = -sqrt(15)/24 (70)
<2u0u022d0uu0d220	-1|c14b a16a|2u0u022d0uu0dd2u	0> = -sqrt(3)/3 (60)
<u22u2d00020u2020	1|c10a a11b|u22u2d000uud2020	0> = -sqrt(6)/6 (18)
<2u022duud0d2u00u	-1|c5b a10a|2u02ududuud2d00u	0> = sqrt(6)/36 (180)
<2uuudu00d22uud0d	1|c2a a2b|2uduuu00u22udd0d	0> = sqrt(30)/240 (140)
<2uuudud2u200du0u	-1|c5b a11a|2uuu0ud2u2d0du0d	0> = 5*sqrt(6)/128 (250)
<2u2du2d00u20u200	0|c13a a15a|2u2du2d00u2002u0	0> = -1/2 (8)
<0u2u0d00d2u2u2uu	1|c3a a11b|0udu0d00u222d2uu	0> = sqrt(3)/8 (16)
<u0u0duu022ud2duu	-1|c10b a16a|u0u0duu02dud2ud2	0> = -sqrt(10)/64 (204)
<uu200d202uu0d220	-1|c15b a13a|uu200d202uu022d0	0> = -sqrt(2)/4 (18)
<020u22000udd22uu	-1|c10b a1a|u20d220000uu22du	0> = sqrt(2)/6 (12)
<2u0du2dudud02uu0	-1|c15b a15a|2u0du2dudud02uu0	0> = sqrt(2)/2 (32)
<02uu02d00222uuu0	-1|c2b a14a|0uuu02d00222u2d0	0> = sqrt(3)/9 (20)
<ud2u2du00du2du0d	0|c6b a11b|ud2u20u00d22du0u	0> = 0 (24)
<2ud0uu20u20uu20d	-1|c7b a13a|2ud0uuu0u20d220d	0> = -3/20 (40)
<20u020d0220ud202	0|c9b a11b|20u020d0u2udu202	0> = -sqrt(6)/6 (12)
<uu222u00d2u0ddu0	1|c2a a1b|20222u00u2d0uud0	0> = sqrt(6)/108 (18)
<u20u2uu202dd00ud	0|c15a a9a|u20u2uu2d2dd000u	0> = 0 (70)
<u2020d020u0uu22u	-1|c10b a10a|u2020d020u0uu22d	0> = sqrt(6)/12 (12)
<u2d20uu02d02002u	0|c1a a1a|u2u20ud02d02002u	0> = 0 (20)
<200uu2uu20d02d20	0|c13a a3a|20udu2uu20u0dd20	0> = -sqrt(2)/16 (40)
<0ud2uu2duduu02u0	0|c5a a16a|0ud20u2uduuu02dd	0> = sqrt(30)/720 (120)
<0uuu220d020u2d20	1|c5a a11b|0uuud20d02ud2u20	0> = sqrt(6)/18 (60)
<2u200u2d20uu0udd	-1|c3b a13a|2ud00u2u20uudddu	0> = -1/48 (140)
<000uu2022udu202d	1|c13a a14b|000uu2022ududu2d	0> = 5*sqrt(6)/24 (68)
<200uu0d222uud0dd	0|c16a a12a|200uu0d222u2d0u0	0> = -sqrt(3)/9 (18)
<u0222u2000ud2d0d	0|c4a a2a|ud2u2u2000ud2d0u	0> = 5*sqrt(2)/36 (40)
<0u2d0uu2d20d2002	0|c4b a7b|0u200d22u20u2002	0> = sqrt(6)/12 (4)
<u02u0d22u2000220	-1|c14b a9a|u02u0d2222000u20	0> = sqrt(2)/2 (6)
<2002u0uu200d2u2d	1|c9a a11b|2002u0uud0dd2u2u	0> = -sqrt(2)/6 (40)
<u2d0uu0d2u200u2u	1|c10a a13b|u2d0uu0d2020du2u	0> = -1/2 (24)
<u20uudd2uuddu0du	1|c12a a7b|u20uud22udd0d0uu	0> = 1/27 (136)
<u022u0d2uu0ud20u	0|c16b a16b|u022u0d2uu0ud20d	0> = 1/2 (60)
<220220u02d02u00u	0|c10a a11a|220220u020u2u00d	0> = 0 (6)
<u2d200udu20022u0	1|c4a a8b|u2du00u2d20022u0	0> = sqrt(6)/6 (12)
<00uu0duu2u222ud0	0|c9a a9a|00uu0duu2u222dd0	0> = 0 (60)
<uu20dud022uud0du	-1|c1b a14a|0u20duu022ududud	0> = -sqrt(6)/864 (136)
<2udu020u02220ud0	-1|c10b a16a|2udu020u0d220uud	0> = sqrt(3)/18 (36)
<0ud02uuduu022d02	1|c12a a2b|02u02duuuu0d2d02	0> = -sqrt(15)/48 (40)
<0u0ud220uudd2udd	0|c2a a12a|000ud220uuu22ddu	0> = -sqrt(2)/36 (40)
<0uuud002u2dd022u	1|c14a a9b|0uuud00222dd0u2u	0> = sqrt(3)/3 (40)
<22uuu0022d0u0uud	-1|c8b a6a|22uuud0d2u0d0uud	0> = -sqrt(5)/20 (180)
<2uu2udd020200uuu	0|c9a a15a|2uu2udd0u0200u2d	0> = 1/6 (60)
<0uud0u2ddu02udu2	-1|c9b a10a|0uud0u2d0202uud2	0> = -sqrt(2)/12 (54)
<u0u00u0u220222ud	1|c12a a7b|u0u00uuu220d22dd	0> = -sqrt(30)/50 (70)
<2u2u0d2000duu202	-1|c1b a9a|uu2d0u20d0udu202	0> = 1/36 (54)
<u20u00d0ud2u2uu2	0|c16a a3a|u2uu00d0ud2u2dud	0> = -2*sqrt(3)/27 (232)
<u0uud2u0u022u2d0	1|c12a a2b|uduuu2u0d02ud2d0	0> = -sqrt(30)/800 (140)
<2udu0uuu0222ud00	-1|c11b a5a|2uduuuuu02d2dd00	0> = -sqrt(30)/50 (140)
<ud2u0d2u0uud2ud0	-1|c3b a2a|u2ud0u2d0duu2ud0	0> = -5*sqrt(3)/108 (108)
<2u0ud2uuu00d022d	-1|c7b a3a|2uduu20ud00u022d	0> = sqrt(10)/144 (40)
<u22du022duu0d00u	-1|c10b a12a|u22du022d0uuu00d	0> = -1/6 (24)
<u20u0u0dud2220uu	-1|c13b a3a|u2du0u0uud22d0ud	0> = sqrt(5)/96 (140)
<u2d20u0020d2ud02	0|c1a a15a|02u20u0020d2duu2	0> = -sqrt(3)/8 (12)
<u0u0022d2u2udud0	-1|c9b a5a|u0u0d22duu2uudd0	0> = sqrt(15)/72 (120)
<2uu020u0222u0200	0|c11b a6b|2uu02du022ud0200	0> = sqrt(6)/18 (18)
<022u2000u0u2u022	0|c3a a6a|02uu2d00u0u2d022	0> = sqrt(6)/36 (18)
<00ud0u02u2dd2u2d	0|c15b a15b|00ud0u02u2dd2u2u	0> = 0 (24)
<u022uu0udu02dd20	-1|c3b a16a|u0u2uu0ddu02dd2u	0> = -sqrt(5)/16 (240)
<2u220020u2ud00du	1|c1a a8b|ud22002uu2ud00ud	0> = 5*sqrt(2)/72 (40)
<ud0u0ud2d2u02udu	0|c13a a12a|ud0u0ud2d2ududuu	0> = 0 (96)
<u0u2d2uu222u0000	-1|c4b a7a|u0udu22u222d0000	0> = sqrt(6)/36 (18)
<uuud0udd02202u20	0|c11b a5b|uuududud02d02u20	0> = sqrt(3)/36 (232)
<02u0u202duduu2d0	0|c8a a15a|02u0u20uddduu220	0> = -sqrt(3)/9 (40)
<0u2uud2d0002d022	0|c3a a9a|0uuudd2du002u022	0> = sqrt(2)/12 (40)
<uuu0ud2dd00d2u2u	0|c15b a16b|uuu0ud2dd00d2uu2	0> = 1/2 (140)
<u2d20220u00uu20u	1|c9a a5b|u2d2u220000du20u	0> = -1/2 (8)
<2022ud0u02u020uu	1|c10a a7b|2022uduu0du020du	0> = -sqrt(2)/12 (36)
<0u02duuudu20u2ud	0|c15b a3b|0uu2duuudd20u20d	0> = -3*sqrt(2)/32 (210)
<2u0u20u00du2d022	1|c1a a9b|ud0u20u0duu2d022	0> = -5*sqrt(2)/36 (36)
<uu02220d2uu0200d	0|c16b a1b|2u02220u2ud02000	0> = -sqrt(6)/36 (6)
<u2du00u2u00u2d2u	0|c8b a6b|u2du0dudu00u2u2d	0> = -sqrt(5)/60 (48)
<u000uduu22020u22	0|c7b a7b|u000uddu22020u22	0> = sqrt(6)/6 (12)
<0ud2u2200ud20uuu	-1|c16b a9a|0ud2u220udu20ud0	0> = sqrt(6)/72 (36)
<ud2u2d0uuud020du	1|c8a a7b|ud2u2du0uuu020dd	0> = -sqrt(15)/36 (80)
<u0u2u0u2du0d2u20	0|c8b a2b|uuu2u0dddu0u2d20	0> = sqrt(10)/240 (210)
<0uuu2200du22u0ud	0|c9b a3b|0u2u22000u22u0dd	0> = -sqrt(2)/20 (20)
<u000000u22d222d2	0|c13b a8b|u000000222d2u2u2	0> = sqrt(3)/4 (4)
<0022u2u020d020d2	0|c13a a12a|0022u2u020duu0d2	0> = -sqrt(3)/3 (18)
<uuu20u00u2220d02	0|c16b a13b|uuu20u00u222dd0d	0> = sqrt(5)/5 (70)
<2022u000duu2d20d	0|c4a a9a|202uu0002du2d20u	0> = sqrt(3)/9 (18)
<20202ud00u22u002	1|c5a a2b|2u20uud00u22d002	0> = 1/3 (20)
<020u0ud2022uudud	0|c4a a7a|02000u22022uuddu	0> = 0 (20)
<02uuud20d20d20ud	0|c3b a3b|02uduu20d20d20uu	0> = 0 (24)
<20u22uu0020d2d0u	1|c5a a2b|2uu2udd0020u2u0d	0> = sqrt(6)/108 (60)
<u20uu02d0022duuu	0|c12a a6a|u20uuu2d002dudud	0> = sqrt(10)/144 (240)
<ud0202uduu2u0dud	0|c9b a9b|ud0202udud2u0duu	0> = 0 (32)
<22uu0202u0ddu0uu	1|c9a a10b|22uu02020uddd0uu	0> = -5/18 (40)
<uuud0022ud020ud2	0|c9a a13a|uuud00220d02udu2	0> = 0 (60)
<u0u2u2d0duuud02u	0|c6b a9b|u0u2udu02dduu02d	0> = sqrt(15)/1080 (204)
<uuu0u20dd0202ud2	-1|c11b a4a|uuudu20du0d02ud2	0> = -5*sqrt(10)/192 (232)
<0022u0002u2d2uud	0|c11b a1b|u022u0002duu2udd	0> = 0 (60)
<uduud2d220u00uuu	0|c1b a1b|uuddu2d220u00udu	0> = 0 (72)
<uuuu00d20u02d22u	0|c13b a6b|uuuu0dd20u02022d	0> = -sqrt(15)/40 (70)
<02u00022u2udd0u2	1|c3a a6b|02000u22d2uud0u2	0> = -sqrt(3)/9 (12)
<20u02002022ududd	0|c11b a11b|20u02002022uuddu	0> = 0 (20)
<uu0222200d022u00	1|c2a a11b|u00222200ud22u00	0> = -sqrt(2)/12 (6)
<220002uuud02u20d	0|c6a a5a|2200uduudu02d20u	0> = 0 (36)
<uu220d0u2d20u0ud	1|c3a a7b|uuu20ddu2d20u0du	0> = -2*sqrt(3)/81 (180)
<u0u2uu0uddd0d22u	1|c4a a2b|uduuuu0ddud0d22u	0> = sqrt(10)/120 (480)
<02200uu2u0d02022	1|c6a a4b|022u00d2u0u02022	0> = -sqrt(3)/6 (4)
<20udu020u0d2220u	0|c9a a8a|20udu02d00u2220u	0> = 0 (8)
<uu02u00du2220ddu	0|c12a a16a|uu02u00du22d0ud2	0> = -sqrt(2)/12 (68)
<20uu2u2uudd02d00	1|c5a a11b|20uuuu2udd202d00	0> = sqrt(2)/20 (70)
<202020u022uu0ddu	-1|c5b a6a|2020uud022du0duu	0> = -sqrt(6)/9 (24)
<uu20uu00u2d22ud0	0|c12a a9a|uu20uu0022ud2dd0	0> = -sqrt(6)/150 (70)
<2uu00d2ud2udu0du	-1|c1b a14a|uud00u2ud2dduduu	0> = -sqrt(6)/108 (240)
<uu2udu202u00d2d0	0|c3b a16b|uuduud202u00u2dd	0> = -sqrt(6)/288 (204)
<02u002d2u020uu2d	1|c3a a1b|u20002u2d020du2u	0> = 1/6 (12)
<udud02u22020uu0u	1|c13a a2b|u2du02u220200d0u	0> = sqrt(6)/24 (12)
<udu200220u2duu0d	0|c8a a6a|udu20u2d0u2ddu0u	0> = 0 (72)
<2uduu0dd0202uu02	1|c10a a15b|2uduu0dd0u02udu2	0> = sqrt(3)/6 (72)
<ud2220uudd0u02u0	-1|c1b a13a|0u2220dudu0du2u0	0> = sqrt(6)/16 (16)
<2uu2udu20du0du0u	0|c11a a12a|2uu2udu20d0uud0d	0> = sqrt(15)/180 (232)
<uuuu0ddd2u02u0u2	0|c9a a14a|uuuu0ddduu02dud2	0> = sqrt(3)/36 (700)
<ud22000ud2udu02d	0|c10b a6b|ud220u0duuudd02u	0> = 1/6 (80)
<u220uu0ddd0u022u	0|c3b a1b|22u0uu0ddu0d022u	0> = 0 (60)
<uuu0du0u0dud22u2	0|c15a a5a|uuu02u0u0ddd2202	0> = 3*sqrt(2)/40 (70)
<20u02uu2d02020du	1|c5a a4b|20uuduu2u02020dd	0> = -sqrt(10)/72 (60)
<u02202022d00u20d	0|c8b a11b|u022020u2du0u20d	0> = 1/2 (18)
<u0d20220u002220d	0|c7a a15a|u0d202u0u00222ud	0> = -sqrt(3)/3 (12)
<ududuu02d0u0u2u2	1|c9a a2b|u2duud0200d0u2u2	0> = -sqrt(2)/48 (24)
<u2u0u00d2u2duu02	0|c9b a7b|u2u0u0uduu2ddd02	0> = -sqrt(30)/80 (250)
<000u2202u2dduu20	1|c13a a11b|000u2202u22d0u20	0> = 1/2 (6)
<2uu22d2u000du002	0|c1b a6b|uuu2222d000du002	0> = 0 (20)
<u00duud2u0022202	1|c7a a7b|u00duud2u0022202	0> = -sqrt(2)/6 (12)
<002u2du20u0d20d2	0|c12b a15b|002u2du20u002022	0> = sqrt(6)/6 (4)
<2uduuu0ud0020d22	1|c2a a10b|20uuud0uud020d22	0> = -sqrt(3)/96 (68)
<u02u2d2uu0022u00	0|c3a a14a|u0uu2d2du0022200	0> = -2/9 (20)
<u20du0u0u02222d0	-1|c12b a6a|u20duuu0u02d22d0	0> = -sqrt(10)/8 (40)
<2u2uu0u00dd22u0d	0|c12a a15a|2u2uu0u00ddu2udd	0> = -sqrt(5)/4 (240)
<2u0u02du02d02duu	0|c1b a2b|u20u02dd02u02duu	0> = 0 (24)
<0u2202uu0ud02udd	0|c6a a5a|0u22duuu0ud02udd	0> = sqrt(2)/4 (140)
<u0ud220ud20udu02	0|c16a a3a|u02u220du20duu0d	0> = -sqrt(2)/216 (54)
<uduu2ud00u2002u2	0|c10b a15b|uduu2ud000200222	0> = -sqrt(3)/3 (12)
<u0u00u22du2ud0d2	0|c13a a14a|u0u00u22du2u0dd2	0> = 1/2 (68)
<u0uu02u2u022dud0	0|c11a a9a|u0uu02u220u2ddd0	0> = 7*sqrt(6)/150 (70)
<22202uu0200ddu0u	1|c1a a15b|u2202ud0200uduud	0> = -sqrt(2)/24 (54)
<02u0u2220du0u2d0	0|c14b a1b|u2u0d2220uu0dud0	0> = -sqrt(3)/72 (60)
<ud2u0du22020002u	1|c11a a7b|ud2u0d2220u0002u	0> = -sqrt(2)/2 (8)
<udu2002u0dduu2uu	-1|c4b a16a|udud002u0uddu2u2	0> = -1/8 (48)
<u20022uu02d2dd00	0|c10a a3a|u2u022uu0ud2dd00	0> = -1/2 (70)
<0u0d20u220u2dduu	1|c9a a10b|0u0d20u2duu2uddu	0> = -sqrt(6)/18 (80)
<02u202du00uuu220	1|c4a a12b|02ud02uu00d2u220	0> = sqrt(3)/12 (12)
<022020uu20u20dud	0|c2b a2b|022020uu20u20ddu	0> = 0 (20)
<uudduud0d20u220d	0|c4b a16b|uud0uud0d20u2202	0> = sqrt(3)/6 (60)
<2u0ud20u0d20u2ud	-1|c6b a9a|2u0udu0udd20u2ud	0> = -5*sqrt(6)/54 (180)
<2u0d002uu2u2200u	-1|c1b a2a|u20u002du2d2200u	0> = 1/6 (18)
<02u0u2200du22d0d	0|c6b a6b|02u0u2200ud22d0u	0> = 0 (20)
<20uu0dd0u22ud20u	0|c6b a5b|20uuu0d0d22uu20d	0> = 0 (60)
<22002uud0ud2ud0u	0|c2a a11a|2u002udu0u22du0d	0> = 0 (60)
<uu0dd2220uuud0du	0|c13b a9b|uu0dd222uuuu00dd	0> = 0 (120)
<u0d0u202220uuu20	0|c13a a4a|u0duu202220d0u20	0> = -sqrt(2)/6 (12)
<u2u000002d22d2uu	0|c3b a4b|u20d00002u22d2uu	0> = 0 (8)
<20uu2dud0d020ud2	0|c4a a4a|20uu2ddu0u020du2	0> = 1/9 (36)
<uduu220ududd0u02	0|c1a a7a|0uuu22dududu0d02	0> = 0 (232)
<u0u0d0220u22ddud	0|c16a a6a|u0u0dd220u22duu0	0> = sqrt(3)/8 (24)
<0u22u2du0000d2u2	-1|c8b a8a|0u22u2dd0000u2u2	0> = -sqrt(6)/6 (12)
<2220uu02200ud002	-1|c8b a5a|22202u0d200uu002	0> = -sqrt(3)/6 (4)
<u02uud0u0ddd2022	0|c6b a2b|uu2du00d0uud2022	0> = sqrt(2)/108 (54)
<u00u2u2202d0uu02	-1|c8b a11a|u00u2u2d0220du02	0> = sqrt(3)/12 (20)
<u2uu2du20ud0dd0u	-1|c7b a16a|u2uu2d020ud0du02	0> = -sqrt(10)/12 (68)
<22u00ud2002u02du	-1|c11b a13a|22u00ud200dud2uu	0> = sqrt(3)/6 (24)
<0u2ud0d222002ud0	0|c7a a7a|0u2ud0d222002uu0	0> = 0 (12)
<022u202000udu2du	-1|c7b a13a|022u20u000ud22ud	0> = sqrt(2)/9 (20)
<0u0020uu202220u2	-1|c5b a2a|0200u0ud202220u2	0> = sqrt(3)/6 (6)
<002udud0uud0u222	-1|c15b a12a|002udud0uuddu2u2	0> = 1/2 (48)
<uu00u2d0022d20u2	0|c2b a14b|u000u2d0022d2uu2	0> = -sqrt(6)/6 (12)
<uu2200d2uu0dd0u2	-1|c7b a9a|uu2200022d0du0u2	0> = -sqrt(2)/9 (12)
<uu200uu20d2dd20u	-1|c3b a4a|uuud0uu20d2du20d	0> = -sqrt(3)/24 (240)
<u20220202u202000	0|c9b a3b|u2d22020uu202000	0> = -sqrt(2)/4 (4)
<2000uduuu022du2d	0|c15b a13b|2000uduuu0222ddu	0> = 0 (40)
<202202uu200uddu0	1|c6a a15b|20220uud200udu20	0> = 1/9 (18)
<u00u20d2u02du022	0|c4b a3b|u0u020u2u02dd022	0> = 0 (20)
<u0du220du02u2200	-1|c5b a7a|u0dud2uuu02d2200	0> = sqrt(6)/12 (24)
<ud022002202uud0d	0|c5b a15b|ud02u002202udduu	0> = -sqrt(2)/8 (24)
<u02u02d222000udd	0|c7b a15b|u02u020222000d2u	0> = -sqrt(6)/36 (6)
<00ud200uuu2222d0	0|c15a a10a|00ud200uu2222200	0> = sqrt(3)/3 (4)
<u000u2u0u2222002	0|c1b a15b|0000u2u0u22220d2	0> = 1/2 (6)
<uudd0u02udu20uu2	-1|c9b a9a|uudd0u02duu20ud2	0> = -sqrt(2)/12 (72)
<020020ud2020uu22	1|c13a a12b|020020ud202u0u22	0> = sqrt(2)/2 (4)
<0ud202uud20duudu	0|c4b a16b|0udu02udu20dudu2	0> = -sqrt(3)/144 (108)
<2220u0du20d0u02u	0|c13b a13b|2220u0du20d0u02u	0> = 1/2 (8)
<2u0du0du0du2u022	1|c1a a14b|ud0ud0ud0uu2du22	0> = -sqrt(3)/48 (48)
<u0202202020uud20	-1|c10b a13a|u02022020d0u2u20	0> = -sqrt(3)/6 (4)
<2u00uu022ud2udd0	1|c13a a14b|2u00uu022ud202d0	0> = sqrt(10)/8 (20)
<u00u0u20uu22202d	0|c9a a9a|u00u0u20du22202d	0> = -3*sqrt(10)/20 (20)
<u0d2202200u2d0ud	0|c7a a3a|u02220u200u2d0ud	0> = 1/3 (20)
<20u22200u0022du0	1|c5a a16b|20u2d200u0022uud	0> = -sqrt(2)/12 (12)
<u20u0d2u02ud2du0	1|c13a a16b|u20u0d2u02udduud	0> = -sqrt(6)/18 (180)
<uudduu2020002202	-1|c14b a2a|u2duuu2020002d02	0> = -1/4 (12)
<20020udu2002d220	0|c15a a11a|20020udu20d2u2u0	0> = -sqrt(2)/4 (8)
<2ud200u2d0udu2u0	0|c7b a5b|2ud2u002u0ddu2u0	0> = 0 (24)
<u2u0dd22u0u20du0	1|c6a a4b|u2udu022d0u20du0	0> = sqrt(6)/27 (54)
<0u0uud22u2u0dduu	0|c5a a1a|uu0u0d22u2u0dddu	0> = -5*sqrt(2)/48 (240)
<u20uudd0du2020d2	0|c1b a8b|020uuddudu2020u2	0> = 0 (24)
<uudud0d0u22u02uu	0|c12b a9b|uudud0d0222002uu	0> = sqrt(3)/3 (36)
<22220uu0u0dduu0u	1|c4a a10b|222u0uu0ddduud0u	0> = -sqrt(6)/54 (120)
<uudu002udu2220u0	0|c1b a5b|0uuud02dud2220u0	0> = sqrt(2)/108 (60)
<20u2002d20udu20d	0|c8a a2a|2ud2002020uuu20d	0> = 0 (12)
<uu2d2020du0ud0u2	-1|c16b a9a|uu2d20202u0du0ud	0> = -sqrt(3)/36 (54)
<2uu20d002u00u2d2	1|c4a a11b|2uud0u002du0u2d2	0> = 5*sqrt(3)/108 (54)
<0020uu2du00ud222	1|c15a a1b|u020uu2du00du2d2	0> = -sqrt(3)/54 (68)
<ud02200u002u0222	0|c16a a3a|udu2200u002u022d	0> = -sqrt(3)/3 (12)
<uu2220u2d0udud00	1|c3a a11b|uuu220d2d02duu00	0> = sqrt(6)/27 (40)
<uuu2200020d02202	-1|c4b a3a|uu2d200020u02202	0> = 1/3 (6)
<u22uuuddd0022d00	0|c3a a11a|u2uuuuddd0d22u00	0> = sqrt(30)/30 (252)
<022u0uu00u2d220d	0|c11b a1b|u22u0du00udd220u	0> = 0 (60)
<u00uuuu20220dud2	-1|c10b a2a|uu0uudu20d20udd2	0> = sqrt(30)/500 (250)
<0ud00u2udduu2220	1|c6a a6b|0ud00u2ududu2220	0> = sqrt(6)/9 (36)
<udud20uuuud0du2u	0|c11a a1a|2uud20uudu00du2d	0> = sqrt(10)/192 (204)
<00002ud20u202u22	1|c6a a10b|000020u202202u22	0> = 1/2 (2)
<2u20d0uu2u0u2002	-1|c3b a5a|2uu020ud2u0d2002	0> = -1/12 (20)
<0u02u20du2u2ddu0	1|c11a a9b|0u02u20d2202uud0	0> = sqrt(3)/18 (18)
<022022u0202ud0d0	0|c2a a1a|uu2022d0202ud0u0	0> = sqrt(6)/9 (18)
<0022u02uud002ud2	-1|c7b a5a|002220uuud002du2	0> = -5/36 (20)
<2uudu2d0duuuu020	1|c6a a7b|2uudud20uduud020	0> = -sqrt(2)/36 (162)
<022020u202202u00	1|c10a a16b|022020u20u202d0u	0> = -sqrt(3)/6 (6)
<udud20u20200d2ud	0|c14b a12b|udud20u2020duudu	0> = sqrt(6)/12 (48)
<u2ud2200udu002dd	0|c10b a15b|u2ud2200u0d0022u	0> = -sqrt(6)/36 (18)
<uuu02udd2d02d0uu	-1|c12b a14a|uuu02udd2d0ududu	0> = 1/2 (630)
<u0du02duu20u20d2	0|c7b a5b|u0duu20du20d20u2	0> = 0 (36)
<2002u022duu2u0u0	0|c7a a5a|200220u2udd2u0u0	0> = -sqrt(2)/6 (12)
<uu2u02duduu0dudu	0|c1b a1b|uu2u02ddduu0dudu	0> = 25*sqrt(3)/324 (360)
<u020du2020d0uu22	0|c15b a4b|u02udd2020u0udu2	0> = sqrt(2)/16 (36)
<2uudu000u2220duu	-1|c9b a2a|22udu00002220uud	0> = sqrt(6)/24 (12)
<0ud202uu002d0u22	0|c11a a11a|0ud202uu002u0d22	0> = 0 (12)
<2ud0220u02ud00u2	-1|c2b a15a|20u0220u02du0022	0> = -1/12 (6)
<02u220u20duu0ddu	1|c5a a15b|02u2d0u20duu0u2d	0> = sqrt(2)/24 (24)
<20u0uuddu0udd22u	-1|c5b a16a|20u00uddu0udu222	0> = 2/9 (36)
<2u020002uu22uud0	0|c8b a5b|2u02u00duu22dud0	0> = -sqrt(15)/60 (60)
<u2u0duu2ud20u0du	0|c8a a9a|u2u0duuu2d20d0ud	0> = -sqrt(15)/200 (210)
<0u2d02ud00uu2uu2	-1|c7b a9a|0u2d020uu0ud2ud2	0> = 1/12 (40)
<20uduuuddududuud	0|c15a a2a|2uuduuuddduudd0u	0> = 0 (2100)
<uud2udu2u00u0220	1|c14a a10b|uud2udu2ud0u0d20	0> = -3*sqrt(2)/8 (180)
<udu22uu0dduu20d0	0|c3a a7a|ud022u20uduu20d0	0> = 0 (36)
<022u0u0udu202duu	1|c14a a7b|022u0uuddu2020ud	0> = -sqrt(3)/54 (60)
<u2d2uu20uu0ddud0	1|c6a a6b|u2d2uu20uu0dudd0	0> = sqrt(30)/80 (140)
<2u20du020du20u20	-1|c12b a16a|2u20du020duu0u2d	0> = sqrt(6)/6 (24)
<22u20uuu0dddu020	0|c12a a5a|22u2uudu0du0d020	0> = 0 (68)
<2u0uu20d02dd2020	0|c15b a14b|2u0uu20d02dd2uu0	0> = -sqrt(2)/2 (40)
<u2duud2udu00d20d	0|c2a a11a|uudduu2uddu0d20u	0> = sqrt(3)/54 (360)
<u0222uuud0u20ud0	-1|c3b a2a|uuu22uddu0d20ud0	0> = -sqrt(5)/200 (240)
<2000u0d22uu2u0u2	0|c11a a14a|2000u0d22u02udu2	0> = sqrt(2)/3 (12)
<22uu0220udu00d20	0|c2b a5b|2uuuu220dud00d20	0> = 0 (70)
<0u22duu2dud02u00	-1|c8b a2a|0222uduuudu02d00	0> = sqrt(2)/72 (40)
<00u202uu20u02022	0|c16a a2a|0uu202ud20u0202d	0> = -sqrt(3)/12 (20)
<u200udud222u00du	1|c5a a16b|u2000dud222u00u2	0> = sqrt(3)/8 (8)
<2uu220d2uddu000d	0|c7a a15a|2uu22002uddu00ud	0> = -2*sqrt(3)/9 (60)
<02u2uuu2d0duu0dd	-1|c3b a9a|0202uuu220duu0dd	0> = -3*sqrt(10)/32 (68)
<0u02uudu2duuduud	1|c9a a1b|uu02uuddudduuudd	0> = sqrt(6)/384 (2400)
<uudu22udu20ddu00	1|c10a a12b|uudu22udud02du00	0> = sqrt(2)/6 (204)
<u022udud02u20d0d	0|c3a a16a|u0u2uddd02u20u02	0> = sqrt(6)/36 (40)
<02022u2udd0u0uuu	1|c16a a15b|02022u2udd0u0u20	0> = sqrt(2)/2 (12)
<20u02du00u20uu22	0|c7a a12a|20u02d000u2uud22	0> = 1/6 (12)
<2u0022udd00u2u20	-1|c5b a3a|2uu0u2udd00u2d20	0> = sqrt(30)/18 (70)
<uu020du0uu2d2udd	0|c13b a1b|2u020uu0ud2udddu	0> = 0 (250)
<20uu2du02du002uu	0|c4a a15a|20u02du02ud0022u	0> = 1/12 (12)
<u22duud200u200ud	-1|c12b a13a|u22duud200udu0du	0> = sqrt(6)/18 (108)
<02uud22duu00dudu	0|c7a a11a|02uud2duuuu0dddu	0> = 0 (420)
<uu00u02d00u222u2	-1|c12b a2a|u200u02d00uu22d2	0> = -sqrt(3)/9 (18)
<022u0u0ud220d20u	-1|c2b a15a|0u2u0u0ud220d2ud	0> = -sqrt(5)/6 (70)
<0uuud0udu02d2d2d	0|c9a a9a|0uuud0udu02d2u2d	0> = -5*sqrt(2)/36 (232)
<2u0200d02u220uuu	0|c7a a6a|2u020d002u220duu	0> = 0 (8)
<u2d000u02ud0222u	-1|c15b a11a|u2d000u02u2022ud	0> = 1/3 (12)
<20u00duudu0d222u	0|c14a a10a|20u00duud20u2d2u	0> = 1/4 (36)
<u02ud0020uudud22	0|c16a a6a|u02udu020uddud2u	0> = -2*sqrt(3)/27 (180)
<2uud0uud0d22udu0	1|c2a a2b|2uuu0ddd0u22duu0	0> = -sqrt(2)/54 (80)
<uuuuu202d200dduu	-1|c5b a7a|uuuu02d2d200dudu	0> = -sqrt(15)/30 (210)
<20u2udu0ddu0u2uu	0|c13b a16b|20u2udu0ddu002u2	0> = -sqrt(3)/3 (36)
<ud0uuu0d2d02d2uu	0|c5a a4a|ud020u0u2u02d2du	0> = 0 (40)
<uu00du202u02d220	0|c7b a3b|uud0duu02d02u220	0> = 0 (36)
<uu00d2ud0u022ud2	1|c14a a9b|uu00d2uduu0220d2	0> = -5*sqrt(2)/12 (54)
<2u0u0222uu0020du	1|c7a a10b|2u0u02u2u20020dd	0> = -3*sqrt(6)/40 (20)
<u002ud2d22u00u02	1|c4a a13b|u00duu2d22u0ud02	0> = sqrt(6)/24 (36)
<002u220uduu0du2d	-1|c3b a1a|u0ud220uduu0dd2u	0> = 5*sqrt(6)/162 (180)
<u20uduudd20u2ud0	-1|c2b a8a|uu0udud2u20d2du0	0> = 1/162 (232)
<u20u2u00d2220020	1|c2a a13b|uu0u2u00d222d020	0> = sqrt(10)/8 (20)
<0u2u2u0dd2udu0ud	1|c15a a4b|0u222u0dd2uuu00d	0> = 5*sqrt(2)/36 (36)
<uu20d0u2u2dud200	0|c7a a4a|uu2ud002u2udd200	0> = 0 (68)
<u2ud2020u2u0du0u	1|c13a a8b|u2ud202uu2u00d0d	0> = -sqrt(10)/40 (60)
<uud20220u0u20d20	0|c11a a14a|uud20220u0020220	0> = -sqrt(3)/3 (6)
<0u02022u2d2u0uu0	0|c15b a1b|ud02022u2u2d0u00	0> = sqrt(6)/36 (12)
<0222uu020dduduu0	0|c12a a10a|0222uu0202d0udu0	0> = 0 (18)
<2uu0du0d022u20ud	0|c3b a16b|2u00du0u022u20d2	0> = -sqrt(2)/24 (12)
<uud0uu222d00d2u0	-1|c15b a1a|2uu0uu222d00d200	0> = -sqrt(10)/12 (20)
<u022u2ud0d020u02	0|c7a a14a|u022u20d0u020202	0> = -sqrt(3)/9 (6)
<02u0uud2u2u02020	1|c10a a16b|02u0uud2uud0202d	0> = -sqrt(30)/40 (68)
<2uud2ud002d2u00u	1|c16a a14b|2uud2ud002d2uu00	0> = sqrt(2)/2 (36)
<0ud2uuud2200ud20	-1|c4b a5a|0udu2uud2200ud20	0> = -25*sqrt(2)/72 (40)
<00u2022u0udud2du	0|c15b a12b|00u2022u0ud2u20d	0> = 0 (20)
<2u0202022u00ud02	0|c1b a7b|uu0202d22d00uu02	0> = 0 (12)
<2220022ud0200002	0|c8a a12a|22200220u02u0002	0> = 1/2 (2)
<uud2u2d2uu020u00	0|c1a a1a|udu2u2d2du020u00	0> = sqrt(2)/9 (24)
<uuddu2220dud0002	0|c7a a10a|uuddu2u202du0002	0> = -sqrt(3)/6 (36)
<uu0ud0udu2dd0u22	1|c15a a1b|2u0ud0uud2ud0ud2	0> = -sqrt(2)/162 (204)
<uu0ddud2022u020u	0|c10a a3a|uududud20u2d020u	0> = 0 (162)
<2uuu020d0d22d200	0|c14b a8b|2uuu02020d22du00	0> = -1/2 (20)
<02220ud0220u02d0	0|c2b a11b|0u220du022ud02u0	0> = -sqrt(6)/12 (12)
<u22002uu20ud0u20	-1|c1b a1a|u22002ud20uu0d20	0> = -sqrt(5)/60 (18)
<20uududd0uuudud2	-1|c7b a11a|20uudu0d0d2uduu2	0> = -1/6 (72)
<220u02u0duu20uud	1|c12a a8b|220u02ududuu0udd	0> = sqrt(6)/120 (180)
<0uu0du20udd22udu	0|c14a a4a|0uudud20udu220ud	0> = 0 (162)
<0u0200d22u0d2uu2	-1|c16b a2a|020200u22d0u2duu	0> = -sqrt(2)/8 (8)
<00ud022u20uu2duu	0|c6b a2b|0uud0u2u20dd2duu	0> = sqrt(3)/18 (120)
<u000du022ud2d2uu	0|c5b a13b|u0000u022dd222uu	0> = sqrt(2)/8 (12)
<u2uud0uuddud20uu	-1|c7b a9a|u2uud00u2udu20dd	0> = -sqrt(30)/2400 (240)
<2uuuu020d2uu0dud	1|c1a a6b|uuuudd20u2ud0dud	0> = 9*sqrt(30)/4000 (850)
<0200200u22u2uu20	-1|c12b a16a|0200200u22uduu2d	0> = 1/2 (18)
<2200uu0220220002	0|c11a a3a|22u0uu0220d20002	0> = sqrt(3)/3 (6)
<u2ud200uu20duudu	1|c1a a7b|02ud20udu20uuudd	0> = -3*sqrt(3)/80 (80)
<uuududduu20u20du	1|c12a a3b|uu2uddduu20020ud	0> = sqrt(5)/360 (120)
<2u2d2u0du0u0u20u	0|c3a a4a|2uu22d0ud0u0d20u	0> = -sqrt(2)/18 (54)
<0u2u020002022u2u	0|c16b a9b|0u2u0200d2022u20	0> = sqrt(2)/3 (6)
<uu0u0d00220222ud	1|c9a a4b|uu020d00d20222uu	0> = sqrt(6)/9 (12)
<udu222du0u00du20	1|c15a a11b|udu222du0ud0duu0	0> = 1/2 (48)
<uu020d022udd2020	0|c10a a3a|uud20u0220du2020	0> = 1/9 (18)
<u2u2ud0u2d00udud	0|c2b a11b|uuu2ud0d2ud0duud	0> = 0 (720)
<222udu0200d200uu	-1|c12b a4a|2222uu0200du00ud	0> = 1/4 (18)
<0u220u2u0u0ddd2u	0|c4b a1b|uu2d0u2u0u0udd2d	0> = 0 (210)
<ud22u0220uu0d002	0|c5a a13a|ud2200220uu02002	0> = sqrt(3)/3 (4)
<2uuu0u2d0duuu20d	0|c11a a9a|2uuu0u2ddd0uu20d	0> = -sqrt(5)/5 (210)
<u202dudu0u020d2d	0|c6b a11b|u202d0uu0ud20u2d	0> = -sqrt(3)/18 (40)
<uu20200du02220uu	0|c12a a1a|2u20200uu02d20ud	0> = -sqrt(2)/36 (20)
<uud2d0uud20uuuud	-1|c12b a6a|uud2duduu200duud	0> = -sqrt(10)/40 (216)
<2uudu2udu0udddu0	1|c9a a10b|2uudu2ud0duuudd0	0> = -sqrt(2)/36 (600)
<20u20udu0ud22d0d	0|c4a a14a|20uu0duu0du2220d	0> = -sqrt(2)/216 (60)
<220u0duuu2d00uu2	0|c6a a5a|220ud0udu2d00uu2	0> = 0 (16)
<2u0ud0duu20du2uu	-1|c7b a13a|2u0ud00ud20u22du	0> = sqrt(6)/72 (54)
<ud02220uu0020022	1|c15a a11b|ud02220uu0u200d2	0> = -sqrt(6)/6 (12)
<222uu00ud20u20d0	0|c1b a7b|u22uu0udu20d20d0	0> = 0 (70)
<2uu20d0022u002ud	0|c9a a12a|2uu20d00u2dd02uu	0> = 0 (36)
<2002u022u20d02u0	1|c5a a11b|20020022u2du02u0	0> = -sqrt(6)/6 (4)
<u02uud2220d00udd	0|c9a a15a|u02uud22d0u00u2d	0> = -sqrt(2)/9 (60)
<2022u02u0du2u0d0	0|c1b a10b|u022d02u02d2u0u0	0> = 0 (8)
<u22udu022du000du	0|c8b a6b|u22ud20u2du000du	0> = 1/2 (54)
<0u0ud202202d20uu	0|c13b a4b|0u02u202202du0ud	0> = 0 (18)
<u0002u2220u0022u	0|c8a a3a|u0u02u2d20u0022d	0> = -sqrt(3)/18 (20)
<0uud0d2u022u0202	-1|c10b a12a|0uud0d2u0u220202	0> = sqrt(2)/2 (12)
<2u2u2d0u0u0d0202	0|c8a a9a|2u2u2d00du0u0202	0> = 0 (12)
<u0u002222u200u20	1|c8a a5b|u0u0u22d2d200u20	0> = 1/6 (20)
<uuu0d2d2udu0u02d	-1|c8b a12a|uuu0d2dduduud02u	0> = sqrt(6)/24 (240)
<2u2u00d002duu220	-1|c13b a9a|2u2u00d0u2du0220	0> = sqrt(6)/4 (18)
<200ud2uu0200uu22	0|c7a a9a|200ud20uu200ud22	0> = -1/6 (12)
<uu02d222du0ud0u0	1|c15a a11b|uu02d222duudu000	0> = -sqrt(2)/12 (36)
<2u20u002022ud0ud	0|c8b a6b|2u20ud0d022uu0ud	0> = 0 (36)
<0ud2uu0220d2uud0	1|c8a a1b|udu2uu0d20d2duu0	0> = -1/18 (80)
<2u0du20uuudd20ud	-1|c5b a14a|2u0d020uuuud2dud	0> = -5*sqrt(2)/96 (140)
<2000udu2d20u2uud	-1|c10b a15a|2000udu2du0u2d2u	0> = 1/6 (24)
<00uuuu2du2d0uud2	1|c16a a9b|00uuuu2d22d0uudd	0> = 3*sqrt(15)/20 (240)
<0u0u2dduu00u222u	0|c5a a9a|0u0uddud200u222u	0> = -sqrt(6)/12 (24)
<0u2uudd00u0u2u22	1|c14a a2b|022uuud00u0d2022	0> = 1/18 (20)
<uu0duuu2dd020d2u	0|c4a a4a|uu0dudu2dd020u2u	0> = 0 (108)
<u2u2u02dd00uuu02	-1|c1b a3a|0222u02uu00dud02	0> = 1/36 (20)
<0uu222d0u02d002u	0|c3a a14a|0u0222u0u02d0u2d	0> = 0 (20)
<u2ud0u000u2222d0	1|c4a a16b|u2u00u000u2222dd	0> = sqrt(15)/12 (20)
<20u02duu22uu0020	-1|c15b a11a|20u02duu222u00d0	0> = sqrt(6)/4 (12)
<02uud02uudu2d0uu	1|c13a a3b|022uu02dudu200du	0> = -sqrt(2)/54 (54)
<ud02u20dudu2020u	-1|c12b a7a|ud02u2duudud020u	0> = -1/8 (72)
<0u20d00022uuud22	-1|c10b a14a|0u20d0002uuud222	0> = -sqrt(2)/12 (12)
<u2220u02ud0002uu	-1|c14b a11a|u2220u02udd00uud	0> = -1/6 (60)
<u0u2u020u22d0udd	-1|c9b a6a|u0u2ud20022u0ddu	0> = -1/24 (68)
<0uuu2duu0220d02u	-1|c7b a13a|0uuu2d0u0220202d	0> = -sqrt(30)/40 (20)
<0202uduu00uddu22	0|c6b a6b|0202uudd00uudu22	0> = 0 (36)
<uu2200u20ddu2002	-1|c16b a6a|uu220uu20ddd200u	0> = sqrt(10)/12 (70)
<20202uu2002u200u	-1|c6b a9a|202020u2d02u200u	0> = -1/2 (4)
<2u00022200u2u2d0	1|c1a a10b|uu0002220dd2u2u0	0> = -sqrt(2)/12 (12)
<0u0ud0udu02u22u2	-1|c2b a3a|00udu0dud02u22u2	0> = 1/6 (16)
<20ud20ud220u00u2	1|c9a a3b|202u20duu20u00d2	0> = sqrt(3)/12 (12)
<uuu22u00d20u2020	0|c15b a16b|uuu22u00d20u20dd	0> = sqrt(5)/5 (70)
<2u2u00uuu2dddd0u	1|c1a a15b|uu2u00duu2uddddu	0> = -sqrt(6)/180 (868)
<0uuu0d2200020222	-1|c7b a11a|0uuu0du200d20222	0> = sqrt(6)/6 (20)
<uu2200uu2dd00ud2	0|c4a a13a|uu2u00uu2dd0dud2	0> = -sqrt(30)/10 (252)
<udu00du0u22udu2d	-1|c2b a8a|u0u00dudd22udu2u	0> = -sqrt(2)/24 (72)
<22002uu0d00u22dd	0|c5a a3a|22u0uud0d00u22ud	0> = sqrt(6)/27 (60)
<u22dud20u00uduuu	0|c15a a15a|u22dud20u00uduud	0> = 1/6 (72)
<20u0u020d202u2dd	0|c1b a16b|u0u0d020u202d2u2	0> = -1/72 (18)
<u002uu20duu20du2	-1|c7b a14a|u002uud0duu202d2	0> = -sqrt(5)/20 (60)
<2022002u20200u02	1|c16a a6b|20220u2d20200u0u	0> = 1/2 (4)
<uu02020u2du22u00	-1|c6b a7a|uu020uuu2dd22d00	0> = -sqrt(3)/20 (70)
<20022uud20du02d0	0|c15a a11a|20022uud202u0200	0> = -sqrt(2)/4 (6)
<2u22uu0022000duu	1|c4a a13b|2u2uuu002200ddud	0> = sqrt(30)/48 (70)
<0u00u0u2d22d0u22	-1|c2b a12a|0000u0u2u2220d22	0> = -sqrt(3)/18 (6)
<022u2ud000uu2u20	-1|c2b a16a|0u2u2ud000du2u2d	0> = -sqrt(2)/6 (60)
<22u0u220ud002u0u	-1|c6b a5a|22u02u20dd002u0u	0> = sqrt(2)/6 (12)
<u02uuu20dduu2du0	0|c7b a16b|u02uuuu0dddu2dud	0> = 3*sqrt(2)/32 (868)
<u02duuuu022d002u	0|c5a a5a|u02duudu022d002u	0> = -sqrt(15)/18 (36)
<02uduu22u0u0uddu	0|c11a a12a|02uduu22u00duddu	0> = -sqrt(3)/4 (136)
<u2202du00uuu0220	1|c3a a8b|u2d02uuu0udd0220	0> = sqrt(30)/120 (40)
<0ud220uu0u2d0u2d	0|c8b a8b|0ud220ud0u2d0u2u	0> = 0 (16)
<ud2uu20000u202u2	0|c14b a8b|ud2uu20u00u20dd2	0> = -sqrt(5)/20 (40)
<0u2uuudu2ddudud0	1|c9a a7b|0u2uuu2udduddud0	0> = -sqrt(5)/60 (910)
<u2u00du2udud2du0	0|c13b a4b|u2ud0uu2dduudud0	0> = 0 (600)
<0u0u2uuudd0d2d2u	0|c5b a9b|0u0uduuu2d0d2u2d	0> = 0 (210)
<00u02uudd2u0d22d	0|c14b a4b|00uu2uddu2d0du2u	0> = sqrt(2)/72 (120)
<u2022du0020uu20u	0|c2b a9b|uu022dd0u20du20u	0> = -1/4 (24)
<udu0u2dud020u220	-1|c3b a3a|udu0d2uud020u220	0> = sqrt(6)/9 (24)
<02ud0udu0022u2du	1|c11a a1b|u2du0udd00u2d2uu	0> = 1/8 (48)
<u002d02uuuddudd2	0|c8b a8b|u002d02uuuddduu2	0> = -5*sqrt(3)/54 (80)
<uu02u2u00u02dd2d	0|c10a a8a|uu02u2ud0002dd2u	0> = 0 (70)
<2200u0udu22200du	0|c2b a14b|2u00d0uuu2220udd	0> = 0 (40)
<002u2u0uu022u0d2	-1|c16b a7a|002u2uuuu022d0dd	0> = -sqrt(30)/50 (70)
<u2000u2d2uduu02d	-1|c12b a10a|u2000u2d22u0u02d	0> = -5*sqrt(3)/36 (18)
<u2uu0udud000u222	0|c16b a11b|u2uu0udud0d0u22d	0> = -sqrt(3)/4 (250)
<ud2u20udu02d020d	0|c14a a15a|ud2u20udu02d0udu	0> = -sqrt(6)/12 (108)
<0ud20222u00u02ud	-1|c9b a3a|0u220222000d02uu	0> = -sqrt(6)/12 (4)
<0u00d22u02d2udud	0|c10a a2a|0200u22u0dd2uuud	0> = 0 (36)
<u200d2uu20d0022d	0|c16a a12a|u200d2uu20du0220	0> = -1/2 (12)
<u22u0d0d0uuu202d	0|c2a a12a|uu2d0u0d0du2202u	0> = 0 (36)
<2u00uud2duudu0d2	0|c16b a15b|2u00uud2duudu02d	0> = 1/2 (200)
<u20du20d20uuud20	-1|c1b a11a|020ud20u202duu20	0> = sqrt(6)/24 (8)
<20u02du22d0uuu0d	0|c9b a11b|20u02du2duuddu0u	0> = 0 (48)
<ud2u02ud00u20du2	1|c2a a5b|u02uu2dd00d20uu2	0> = 1/9 (40)
<02202uu2u202000u	0|c2b a13b|0u202uu2u202d00d	0> = -sqrt(5)/20 (20)
<2ud2u2d0u002020d	0|c7a a7a|2ud2u2u0d002020u	0> = -sqrt(3)/6 (12)
<20uuud2uddu0d20d	0|c3b a5b|200u2d2uduu0u20d	0> = 2*sqrt(3)/27 (24)
<u2uu0d00ud2d0d22	0|c14b a8b|u2uu0d0udu2d0022	0> = sqrt(2)/36 (68)
<u022du22du00uuu0	1|c8a a2b|ud22ud2uuu00udd0	0> = sqrt(30)/240 (80)
<u2u2d02u0dd020uu	0|c4b a4b|u2u2u02d0dd020uu	0> = 0 (40)
<002u2020u22du020	1|c11a a8b|002u202ud2uud020	0> = sqrt(6)/36 (18)
<udu022u2u000220u	-1|c8b a12a|udu022uuu00d220d	0> = -sqrt(30)/40 (40)
<2u0u0duu202udd02	-1|c4b a6a|2u0002du202udu02	0> = -sqrt(15)/36 (12)
<uu2d0ud02200uuu2	0|c1b a2b|022u0ud02200udu2	0> = 2*sqrt(3)/27 (18)
<uu0222du0u02u0ud	1|c12a a8b|uu0222d20u0du0ud	0> = sqrt(30)/10 (54)
<22u2dud0002u20u0	0|c3a a3a|22u2duu0002u20d0	0> = 0 (12)
<0uud02du0uudd2d2	0|c14b a9b|0uud02duuuddudu2	0> = sqrt(6)/108 (360)
<20uuud0u2duudddu	1|c5a a14b|20uu0d0u2udud2du	0> = sqrt(5)/108 (204)
<u22uddu200u02002	-1|c13b a1a|222udud200u0u002	0> = sqrt(6)/8 (8)
<2uuu0220d0ddu02u	1|c12a a14b|2uuu0220d0d0du2u	0> = -sqrt(2)/4 (40)
<u2uu02u02uddu002	1|c16a a8b|u2uu02uu2dudd00d	0> = -sqrt(5)/500 (252)
<u200022d2u002d02	0|c1b a10b|0200022u22002u02	0> = sqrt(2)/4 (2)
<2u22d0uud0d0u20u	-1|c9b a2a|2222u0du00u0d20u	0> = 1/12 (12)
<u02du00u202d20d2	0|c8b a1b|202uu000202u20d2	0> = -1/6 (6)
<u2d0u002uu022dud	1|c3a a11b|u200u002dud22duu	0> = sqrt(2)/18 (36)
<0002002u220u2d2u	0|c14b a5b|0002u02u220d202u	0> = -1/4 (6)
<0002uu02u02d2dd2	0|c13a a2a|0u02uu02d02dudu2	0> = -sqrt(6)/27 (60)
<002202uud2u0ud02	0|c4a a7a|002u022uu2d0ud02	0> = 0 (20)
<uuu0d00udd2u2d2u	-1|c14b a3a|uu20u00dud2u202d	0> = sqrt(6)/324 (68)
<2uuud00uududd202	0|c1b a8b|uuduu002ddudu202	0> = 0 (180)
<0u220202u002d0d2	0|c2a a1a|u0220202u002u0d2	0> = -sqrt(2)/6 (6)
<2200u02ud02ud0u2	-1|c9b a4a|220ud02u002du0u2	0> = sqrt(2)/12 (8)
<00u200u2uu22dduu	-1|c7b a10a|00u20002u222dduu	0> = sqrt(10)/6 (12)
<u02uu000222d2020	-1|c11b a2a|uu2ud00022ud2020	0> = -5*sqrt(6)/72 (20)
<uduu2du02u2020d0	1|c1a a15b|0uud2uu02d202020	0> = 1/72 (18)
<uu2ud00u2dduu0u2	1|c2a a1b|202ud00u2uduu0d2	0> = -sqrt(3)/27 (36)
<02u00ud0u202u2u2	1|c2a a5b|0uu0dud0u202u2d2	0> = 1/18 (54)
<uu002u200d02du22	0|c7a a4a|uu0d2ud00u02du22	0> = 0 (54)
<u20uu2d02ud2d0u0	1|c6a a3b|u2uuduu02dd2u0d0	0> = sqrt(5)/432 (240)
<uu0d2u0220uu2d0u	1|c5a a10b|uu0dud022duu2u0d	0> = -sqrt(10)/120 (108)
<02202u02u0020220	1|c5a a9b|0220uu0220020220	0> = sqrt(2)/2 (2)
<u22d0u2u200u020u	0|c3a a12a|u2du0u2d2002020u	0> = sqrt(2)/12 (12)
<200ud22u0220u002	0|c1b a2b|ud0ud22u0220u002	0> = sqrt(2)/2 (8)
<220u002d2uud0dud	0|c12a a8a|220u00222ud00udu	0> = -sqrt(6)/72 (18)
<u02uu2002022200u	0|c6a a10a|u02uud002u22200d	0> = -sqrt(3)/12 (20)
<200uu02u20d220ud	0|c7b a2b|2u0uu0uu20d220dd	0> = 0 (70)
<02002u2udud0u2uu	1|c16a a12b|02002u2ududud2u0	0> = -sqrt(3)/6 (54)
<2002uud202uud002	0|c4a a15a|200uduu202udd0u2	0> = -sqrt(2)/36 (40)
<02uu0u0022d0u2u2	0|c2b a5b|0uduud0022u0u2d2	0> = -1/36 (36)
<2uudu0d20u0u22d0	0|c5a a9a|2uud00d2ud0u22u0	0> = 0 (24)
<u20u00d0du2udu22	1|c11a a10b|u20u00d0d2uuud22	0> = -1/6 (36)
<0u200uu20dud0222	0|c16a a13a|0u200uu20dudd22u	0> = sqrt(6)/6 (68)
<0ud2u0222ud0uu0d	-1|c8b a10a|0ud2u02u22d0du0u	0> = -sqrt(3)/9 (24)
<2u0uu22u0du00022	-1|c15b a9a|2u0uu22udud000d2	0> = -sqrt(30)/200 (70)
<00ud22uu0u2d2002	1|c11a a15b|00ud22uu0udd20u2	0> = -sqrt(3)/3 (40)
<uu20d20u2u0d0ud2	0|c5a a13a|uu20020u2d0dduu2	0> = 0 (40)
<u002u20u00d2u22d	0|c12a a10a|u002u20u0dudd22u	0> = 0 (68)
<u220u2u020uudud0	0|c11b a8b|u220u2uu200dudd0	0> = -1/100 (70)
<u0u0uu2220d20d02	0|c12b a10b|u0u0uu222ddd0u02	0> = 0 (70)
<02uu0dduu220u0d2	-1|c16b a12a|02uu0dduu22ud0du	0> = sqrt(3)/9 (120)
<uud2ud0u2duu0uud	0|c4b a2b|u2udud0u2ddu0uud	0> = sqrt(15)/135 (324)
<02220u0uu220u0du	0|c10b a8b|02220u02uu20d0ud	0> = sqrt(15)/180 (20)
<200u2u00uudd2ud2	0|c1a a9a|u00u2d002udd2uu2	0> = 0 (36)
<uu0dd02u0002u222	1|c8a a8b|uu0dd02u0002u222	0> = sqrt(2)/2 (12)
<u0u22uuddd0u02ud	0|c5b a13b|u0u2duuddd0uu2du	0> = 0 (360)
<02u2u0ud0uu22200	-1|c4b a15a|02uud0uu0du222d0	0> = 1/48 (60)
<2u0ud2uu0ud0u220	-1|c6b a12a|2u0uduuu0dddu220	0> = -1/8 (210)
<u2u2u000du0d2u2d	1|c4a a7b|u2uud0d0du0d2u2u	0> = sqrt(3)/27 (80)
<uuu0udu22d02002u	1|c15a a14b|uuu0udu22d020udd	0> = -sqrt(30)/40 (250)
<0u202u2uuu00d220	0|c14a a12a|0u202u2uuu0ddd20	0> = -sqrt(5)/5 (70)
<0u20u222d0ud002d	0|c12b a10b|0u20u222ddu0002u	0> = sqrt(3)/12 (12)
<0uududud20udu2dd	0|c11a a4a|0uu2dudu200dd2uu	0> = -sqrt(2)/324 (108)
<0u2du02u20d0uu2d	-1|c16b a10a|0u2du02u2ud0ud20	0> = -1/9 (40)
<u00ud2udu0dud22d	0|c6b a8b|u00udud2u0dud22u	0> = 1/27 (162)
<uu2u2du00u2dud0u	0|c16a a13a|uu2u2du00u2d2d00	0> = sqrt(5)/4 (68)
<220u00d22ud00uu2	0|c16b a15b|220u00d22ud00u2u	0> = 1/2 (8)
<u022020uuu20d02u	1|c11a a7b|u02202uduud0d02u	0> = -sqrt(30)/24 (60)
<00u00u22uu20dd22	0|c8a a3a|00200u2duu20du22	0> = 0 (12)
<002u2du20d2ud0uu	-1|c12b a1a|u02d2uu20d20u0ud	0> = -1/8 (36)
<u02u0uu20dddu2dd	0|c7a a7a|u02u0ud20udud2ud	0> = sqrt(15)/216 (232)
<ud20002uuud2u0u2	1|c3a a10b|udu0002du2d2u0u2	0> = -sqrt(6)/6 (16)
<2uu20d02200udu02	-1|c12b a11a|2uu20d0220u0du02	0> = sqrt(2)/3 (18)
<0u22u2uuddd2u000	1|c4a a1b|uu2uu2ddudu2d000	0> = -sqrt(3)/216 (240)
<u2ud0u02220u0d02	1|c9a a4b|u2u20d02d20u0u02	0> = sqrt(3)/18 (12)
<200ud202ud002220	0|c14b a3b|20uud202du002u20	0> = sqrt(6)/8 (12)
<u2u02ud0uddu0uu2	0|c14a a13a|u2u02ud0uddud0u2	0> = sqrt(2)/3 (204)
<ud2u0u0u02u20d2u	-1|c3b a6a|udud020u02u20u2d	0> = -sqrt(15)/60 (24)
<u0222duuu0ud002u	1|c3a a7b|u0d22u2du0uu002d	0> = sqrt(15)/120 (24)
<0u220ud02u20u2d0	1|c9a a1b|uu220dd0uu20d2u0	0> = -sqrt(2)/24 (36)
<22022u2000u00dd2	0|c1a a1a|22022u2000d00uu2	0> = 0 (4)
<02u0udu22d2u0du0	0|c11b a13b|02u0udu22dduduu0	0> = 0 (72)
<22u20002ud2u0du0	0|c1b a13b|u2u20002ud2uudd0	0> = 0 (68)
<udu22ududd202000	0|c11b a14b|udu22ududdu02u00	0> = -sqrt(2)/2 (72)
<u2du002d2uu0d20u	0|c7a a12a|u2du00du2uudd20u	0> = -sqrt(3)/6 (80)
<u00d2u0020u222ud	0|c6a a8a|u00d200u20u222du	0> = 0 (12)
<2u2u00u20du02uud	1|c13a a4b|2u2200u20uu0uddd	0> = -sqrt(10)/200 (70)
<02uudududdu2udd0	0|c5b a5b|02uuuuddddu2uud0	0> = 0 (420)
<u002u02u0du22dud	0|c4a a2a|uu0uu02u0du22ddd	0> = 0 (252)
<22u0d2ud0u0u2d0d	0|c1a a5a|u2d022uu0u0d2u0d	0> = 0 (40)
<20uudu02d0d0u22u	0|c15b a10b|20uudu02dud0u2du	0> = 3*sqrt(2)/8 (162)
<00020ud2222u00u2	0|c6b a12b|000200u2222200u2	0> = sqrt(2)/4 (2)
<u2d2u20ud00020u2	1|c13a a10b|u2d2u20udu00d0u2	0> = sqrt(3)/6 (36)
<2u002002d2220u0d	0|c5a a3a|2ud0u002d2220u0u	0> = 0 (8)
<2u0u002uu2d0202d	1|c7a a3b|2uud00uud2u0202d	0> = -sqrt(5)/72 (60)
<uu0udd002u2u02u2	0|c14a a4a|uu02dd002u2u0ud2	0> = -sqrt(6)/18 (36)
<u22u0uddu22000uu	-1|c9b a9a|u22u0uddd22000uu	0> = -1/2 (40)
<uduuu202200ddu02	1|c2a a3b|u02du202200udu02	0> = sqrt(6)/18 (12)
<u0u0002dd2u220d2	0|c13a a11a|u0u0002dd222u0u2	0> = 1/2 (12)
<0ud22u20u0u0u220	0|c11b a12b|0ud22u20u00du220	0> = -sqrt(2)/3 (12)
<ud2u02d2uuu0ud0d	1|c3a a7b|uduu0222udu0ud0d	0> = sqrt(3)/8 (136)
<00u02uu2uu202dud	-1|c3b a14a|00002uu2uu2022dd	0> = -sqrt(30)/50 (20)
<2uuu22d0u20dd0u0	0|c6a a14a|2uuu2ud0d20duud0	0> = 0 (210)
<udu00u2d2ud0202d	0|c3a a1a|2u000u2u2dd0202u	0> = -1/18 (20)
<0u202u2u20022u00	1|c12a a10b|0u202u2u2d0d2u00	0> = 1/2 (20)
<0u20d02u22200duu	0|c9b a2b|0220u02du2200udu	0> = 0 (12)
<uuu0022020002u22	-1|c7b a8a|uuu002du20002d22	0> = sqrt(2)/8 (20)
<uud2u22d20u0du00	0|c9a a8a|uud2u222u0d0ud00	0> = 0 (60)
<002u00u2duud22du	0|c13b a1b|u02u00d2uuudd2du	0> = sqrt(5)/24 (210)
<2u0u0d20u020u2u2	1|c1a a8b|uu0d0d2ud020u2u2	0> = -sqrt(2)/8 (24)
<uudd022uuu2d0dd0	0|c4a a4a|uudd022uud2d0uu0	0> = 0 (72)
<u2200uu0202uddud	-1|c11b a10a|u2200uu02uuddddu	0> = sqrt(30)/120 (252)
<20u2du22d0uu0u0d	-1|c12b a12a|20u2du22d0ud0u0u	0> = sqrt(3)/6 (16)
<ud02uu0d2d0u022u	0|c15b a11b|ud02uu0d2dud02uu	0> = -sqrt(2)/4 (48)
<u0u22d0uu20u2002	1|c13a a9b|u0u22d0u220ud002	0> = sqrt(6)/4 (18)
<22uu02u0dud00u2u	-1|c6b a12a|22uu0uu0dudd0u2d	0> = -5*sqrt(2)/64 (250)
<02u2u0u2dd20200d	0|c13b a15b|02u2u0u2dd20d0uu	0> = -sqrt(2)/4 (40)
<0u220220u220ud00	-1|c3b a1a|uuu20220d220ud00	0> = -5*sqrt(6)/36 (20)
<u2uuduuddduu0u20	-1|c4b a16a|u2u0uuddduud0u2d	0> = -sqrt(6)/576 (700)
<0022u20du0d2ud02	0|c3b a8b|00u2d202u0d2uu02	0> = 0 (8)
<u0udd220020u2uud	1|c14a a12b|u0udd220020220uu	0> = -sqrt(6)/6 (12)
<2u00udd22u0uud20	0|c13a a11a|2u00udd22udu0u20	0> = 0 (24)
<2u0uud2ud0udd2u0	0|c6b a5b|2u0u202uu0udd2d0	0> = 0 (70)
<u20u02uduu022200	-1|c7b a9a|u20u020d2u022200	0> = -2/3 (6)
<uu202u00ud2u0022	1|c16a a12b|uu202u00ud22002d	0> = sqrt(6)/4 (20)
<uu0u2020du2u0022	0|c10a a14a|uu0u2020d02u0d22	0> = -1/2 (20)
<02uu0uud00222d20	-1|c12b a5a|02uuuuud002d2d20	0> = -sqrt(15)/10 (70)
<u02000u2u2ud0d22	1|c15a a1b|202000u2u2ud0du2	0> = sqrt(15)/6 (20)
<u20uu0d0222uddd0	0|c11b a3b|u2uud0u022ddduu0	0> = sqrt(2)/216 (136)
<220ud0002u2020u2	0|c9a a10a|220ud000u22020u2	0> = 1/2 (4)
<22udu0uuuddudu0u	0|c12b a16b|22udu0uuudd0du02	0> = 2*sqrt(6)/9 (140)
<u2d20uduu20u2d00	0|c10b a11b|u2d20uduuddu2u00	0> = 0 (48)
<uu022d0du0ud022u	1|c16a a1b|2u022u0du0ud0220	0> = -sqrt(2)/6 (18)
<0u02uud20uud02u2	0|c14b a3b|0ud2uuu20udu0dd2	0> = sqrt(30)/4800 (140)
<002u0d0u0d222022	0|c12a a9a|002u0d0uud2u2022	0> = -sqrt(6)/4 (12)
<ududuuu2020202u0	0|c5a a13a|udud0uu20202u2d0	0> = -1/6 (24)
<0ud20u0uuu2udd2d	1|c11a a6b|0ud2020uuududu2d	0> = sqrt(3)/8 (136)
<0ud0uu222u0u2d0d	-1|c7b a11a|0ud0uud22udu2u0d	0> = -sqrt(10)/18 (108)
<ud0u02uuudu22dd0	-1|c15b a1a|2u0u02ududu22d00	0> = -5/64 (68)
<00u2u22d200uuu02	1|c3a a11b|0002u22d20uudu02	0> = -1/4 (12)
<u20u20ud00d2uud2	0|c8b a15b|u20u20u000d2du22	0> = sqrt(3)/9 (20)
<0202u20du2uuuud0	-1|c14b a14a|0202u20du2uuudd0	0> = 3/5 (40)
<u22udu0u220d00dd	0|c10a a10a|u22udu0u220d00ud	0> = 0 (60)
<22udud0020020uu2	0|c15a a13a|22udud002002uu02	0> = -1/2 (8)
<02u2du020u2002ud	-1|c11b a6a|02u2d2020uu002du	0> = 1/6 (12)
<udu0000uudud2222	1|c14a a3b|ud20000uuuud2d22	0> = -sqrt(30)/48 (40)
<2uu2u2202d0000uu	0|c16a a11a|2uu2u2202du000d0	0> = -1/6 (20)
<020u20u0u02222u0	0|c15a a10a|020u20u0ud222200	0> = -1/2 (6)
<20u02uuu22d002d0	0|c8b a12b|20u02uu022du02d0	0> = sqrt(15)/8 (20)
<u0uuud0022d202ud	-1|c14b a2a|uuuuud0022d20ddu	0> = sqrt(30)/60 (252)
<uuud2du20200uu20	0|c8b a11b|uuud2dud02u0ud20	0> = sqrt(6)/18 (180)
<uuuu020220dd0202	-1|c8b a5a|uuuuu20d20dd0202	0> = -sqrt(15)/10 (70)
<u0d0u2202u2d020d	0|c1a a2a|0uu0d2202u2d020u	0> = sqrt(3)/9 (18)
<2ud0uu2022u00udu	1|c10a a16b|2ud0uu202du00ud2	0> = -sqrt(5)/4 (36)
<0uu0d2uu2022dud0	0|c12a a10a|0uu0d2uu2u2ddud0	0> = -sqrt(5)/4 (210)
<u22u2u0ud00udduu	0|c9b a11b|u22u2u0u00dududd	0> = 3*sqrt(15)/1000 (250)
<u2d202u00du22d00	0|c2b a16b|udu202d00ud22u0u	0> = sqrt(2)/16 (16)
<ud2u0u200d02u2uu	1|c4a a2b|u2200d200u02d2uu	0> = sqrt(6)/12 (8)
<uu00u20220ud2ddu	1|c2a a10b|u000u2022udd2duu	0> = sqrt(5)/18 (40)
<ud2u000u0du22u2u	-1|c15b a1a|2u2d000u0du22udu	0> = 1/4 (24)
<u2d0uu000222du02	0|c12a a13a|u2d0uu00022u2d02	0> = 0 (12)
<u0du2uudu02u2020	0|c5b a9b|u0duuudd202u2020	0> = -sqrt(2)/9 (40)
<22u20u0du0020d2u	0|c4a a16a|22uu0u0du0020d22	0> = 4/9 (20)
<uduuu02u00222020	1|c15a a10b|uduuu02u0d2220d0	0> = sqrt(30)/10 (40)
<uud2020u0022duud	0|c6a a3a|uu220u0d0022dduu	0> = 0 (40)
<0uud22220u0dud0u	0|c7a a15a|0uud22u20u0ddudu	0> = -sqrt(3)/18 (180)
<2uuddu2uu020d0du	0|c9a a16a|2uuddu2u0020d0u2	0> = -sqrt(3)/9 (36)
<u20200uu0dud22uu	1|c7a a1b|2202000u0dud22uu	0> = sqrt(2)/3 (8)
<2uud2u0dd2udu00u	0|c8b a2b|22uu2d00d2udu00u	0> = sqrt(6)/24 (24)
<ud0u00du2uud22du	1|c2a a5b|u00du0uu2ddu22ud	0> = sqrt(3)/216 (120)
<u22u00d0uduu220d	-1|c12b a8a|u22u00dduuu0220d	0> = 5*sqrt(6)/72 (36)
<udu00u2d0udud2u2	0|c8a a5a|udu0uu200ddud2u2	0> = 0 (120)
<200022uu00220ud2	1|c12a a9b|200022uuu02d0ud2	0> = -5*sqrt(6)/36 (20)
<0uudu0d202u2uu02	0|c10a a1a|uuudd0u20ud2du02	0> = -sqrt(3)/81 (200)
<0uu20d0022u202uu	-1|c10b a1a|udu20d002ud202uu	0> = sqrt(6)/8 (16)
<0u2duu020u0222u0	0|c6a a7a|0u2du0u20d0222u0	0> = -sqrt(2)/6 (12)
<200u2u2u0dud02uu	0|c15a a8a|200u2u220dud020u	0> = -8*sqrt(3)/27 (18)
<2u200u02ud0uu2du	1|c12a a10b|2u200u02u200d2du	0> = -sqrt(15)/24 (20)
<udu20202uu2dd0u0	1|c9a a2b|u2u202020d2du0u0	0> = -sqrt(6)/18 (12)
<02ud00uduududu22	-1|c14b a11a|02ud00uduu2ud022	0> = -2*sqrt(6)/9 (24)
<u0u0du0222020d2u	0|c14a a2a|uuu0du022202002d	0> = 0 (20)
<0udud2u2000u2202	-1|c13b a9a|0udud2u2u00du202	0> = -sqrt(3)/6 (24)
<202u2duu000d22u0	-1|c5b a9a|202uudduu00u22d0	0> = -sqrt(6)/24 (36)
<u02d2uud0ududu02	0|c3b a1b|20uu2udd0uuudd02	0> = 0 (200)
<uduud2220ud200u0	1|c8a a10b|uduud22u02d200u0	0> = -sqrt(2)/3 (36)
<0ud2uud00uduu2u2	0|c10a a2a|02u2udd000uuu2d2	0> = -sqrt(6)/72 (36)
<22uud020u0ududdu	0|c7a a10a|22uud0u0uduuuddd	0> = 0 (720)
<20u22d0uu2002u0u	-1|c6b a11a|20u2200du2u02d0u	0> = sqrt(3)/12 (12)
<u02uuu22u0d0dudu	0|c13b a2b|uu2duu22u0d00ddu	0> = sqrt(6)/60 (210)
<200udu20u2udd20u	1|c7a a6b|200ud2u0u2dud20u	0> = -1/9 (36)
<0u0ud222u0ud2200	1|c9a a15b|0u0ud22200uu22d0	0> = sqrt(2)/12 (18)
<020uu2002u20u220	-1|c6b a1a|u20uuu002d20d220	0> = -sqrt(30)/60 (20)
<02u2022u2d0u0u0d	1|c3a a3b|02u2022u2d0u0d0u	0> = 1/9 (18)
<2uud02202du0d0uu	1|c15a a10b|2uud022022d0u00u	0> = -1/4 (12)
<u2u0ud2020202dd0	0|c13a a4a|u2uuud202020udd0	0> = 5*sqrt(6)/24 (70)
<uu02ududduu0d202	0|c10b a12b|uu02ududd0udu202	0> = 0 (204)
<u0ud0du02d200222	0|c1a a2a|0udu0uu02d200222	0> = sqrt(2)/6 (12)
<uu0u2d2000u022d2	0|c5b a9b|uu0udu20d0d022u2	0> = 0 (68)
<u2u00dd02u0ud22d	0|c15a a13a|u2u00dd02u0u22ud	0> = sqrt(2)/3 (36)
<uu00002d22u02uu2	1|c9a a6b|uu000d2du2d02uu2	0> = sqrt(2)/4 (24)
<uuu2udu02du0dudu	1|c9a a10b|uuu2udu0d2d0udud	0> = -sqrt(6)/1200 (860)
<2uu02uu0200220ud	0|c15a a7a|2uu02u202002200d	0> = -sqrt(30)/10 (6)
<u2u0u2220d0u2d00	-1|c5b a11a|u2u002220uud2d00	0> = sqrt(30)/72 (20)
<0uu00d222u202uu0	1|c7a a6b|0uu002d22d202uu0	0> = -1/6 (12)
<2uud02uu200020d2	0|c9a a11a|2uud02uuu0d020d2	0> = sqrt(5)/4 (60)
<uu02ud2dudu0ud20	-1|c13b a6a|uu02u22dudu00d20	0> = -5*sqrt(6)/27 (68)
<02udud2uu0d0ud2u	0|c15a a8a|02udud22u0d0uduu	0> = 3/8 (32)
<020u2u0du22udu0d	0|c5b a4b|0202uu0du22duu0d	0> = 0 (54)
<ud0uu2000du22202	-1|c14b a10a|ud0uu20002u22d02	0> = -1/3 (12)
<u2u00d20u02d2d20	0|c13b a4b|u2uu0d20d02udu20	0> = sqrt(3)/54 (60)
<2u20u2d20u0dud0u	0|c6b a11b|2u20udd20ududu0u	0> = 0 (48)
<uduud22u00uuud02	0|c16b a9b|uduud22uu0uudd0d	0> = sqrt(5)/25 (420)
<2uuud2du200u0d02	0|c12a a13a|2uuud2du2000du02	0> = 0 (60)
<2uu20du020d202u0	1|c6a a11b|2uu200u0202202d0	0> = -sqrt(6)/9 (6)
<ududuu0ud0u2022d	0|c5b a8b|udud0u02u0d2022u	0> = 0 (24)
<0uududu2u22dd00u	0|c11b a13b|0uududu2u2dd200u	0> = 1/2 (180)
<u0duu22dudd2uu00	0|c12a a15a|u0duu22dudduduu0	0> = sqrt(2)/4 (144)
<00u0u2d2ud022d20	0|c10b a1b|u0d0u2u2u0022d20	0> = -sqrt(6)/18 (12)
<0u2u00u0d2d2udu2	1|c16a a5b|0u2ud0u0u2d2dduu	0> = -1/18 (120)
<0u2u2duduud0u02u	1|c4a a14b|0u202duduud0ud2u	0> = sqrt(6)/6 (72)
<0u2u20020d0u22uu	1|c13a a7b|0u2u20u20d0du2du	0> = 1/9 (60)
<22u2d0u20uduu0d0	-1|c3b a13a|2202u0u20udu20d0	0> = 5*sqrt(2)/18 (20)
<u20uu20d2002u0u2	-1|c2b a14a|uu0ud20u2002dud2	0> = -sqrt(2)/288 (68)
<20ududuudu002022	0|c10a a2a|2uududduu0002022	0> = -sqrt(3)/16 (36)
<0uu2d022ud020u02	0|c5a a6a|0uu20d22uu020d02	0> = 0 (18)
<02udu20u0u20d220	-1|c10b a10a|02udu20u0d20u220	0> = -1/3 (12)
<20uu2d0ud2udu200	1|c1a a12b|u0ud2u0ud2u2d200	0> = sqrt(2)/27 (60)
<20200u0u022uduu2	1|c15a a2b|2u200u0u022ddu02	0> = sqrt(3)/9 (20)
<00u222dud0u2uud0	0|c14a a2a|0ud222udu0d2u0u0	0> = 0 (16)
<2uuu220dudu000d2	0|c16b a7b|2uuu22dduud000ud	0> = -sqrt(6)/216 (200)
<00u2u2002uu02d2u	-1|c4b a7a|00uuu2d02du02u2d	0> = -sqrt(15)/180 (60)
<0u0220u22d0020u2	1|c15a a6b|0u022du22u002002	0> = sqrt(6)/12 (4)
<220u0u0ud2uudddd	0|c1a a7a|u20u0uudd2uudddu	0> = sqrt(5)/24 (850)
<2uud002ud20u20ud	-1|c16b a14a|2uud002ud20u2ud0	0> = -sqrt(2)/12 (54)
<u022d2u002duu0ud	-1|c1b a9a|0022u2u0d2uud0ud	0> = -5/72 (60)
<222uuu0dd0u0du20	0|c1a a8a|u22udu02d0d0uu20	0> = 0 (36)
<u2u002ududdu0u2d	1|c9a a14b|u2u002ud0ddu022u	0> = -1/3 (40)
<u2u022200udd20u0	1|c7a a4b|u2ud22d00uud20u0	0> = -sqrt(2)/9 (36)
<0uu2200200du2202	1|c4a a1b|uuud200200ud2202	0> = sqrt(3)/18 (20)
<udu202d20uu20ud0	0|c12a a10a|udu202d202ud0uu0	0> = 0 (16)
<0udu0222d0022u0u	-1|c9b a2a|02uu022200022u0d	0> = -sqrt(6)/12 (6)
<udu2d0udud20u20d	0|c14a a15a|udu2d0udud20uudu	0> = -sqrt(6)/12 (96)
<202u02uuu20020dd	-1|c3b a12a|20uu02udu20u20dd	0> = sqrt(6)/16 (68)
<u20u2d0u0d2u0022	0|c16b a12b|u20u2d0u0d22002u	0> = -1/2 (18)
<22000uu2d0ud2u02	1|c7a a4b|220u0u02u0du2d02	0> = -sqrt(2)/36 (20)
<0uuu200dd0uud222	-1|c11b a12a|0uuu200dd002u222	0> = sqrt(6)/6 (20)
<u022020duud2uu0d	0|c4b a2b|uu2d020dudu2du0u	0> = 0 (48)
<0u2duu0022002202	-1|c16b a15a|0u2duu00220022ud	0> = sqrt(6)/6 (12)
<00uudd2ud22020ud	0|c10a a9a|00uudd2u2u2020du	0> = sqrt(3)/6 (36)
<uu0du20uudu00222	-1|c9b a11a|uu0du20u0d200222	0> = sqrt(30)/8 (18)
<00u2d2ududu0uu2u	-1|c6b a14a|00u2duuddud0u22u	0> = -sqrt(3)/8 (48)
<0u2uu2d2u0002ddd	0|c16a a12a|0u2uu2d2u00d2du0	0> = 1/6 (68)
<20uu0du220udu20d	1|c9a a2b|2udu0ud2u0dud20u	0> = -1/216 (108)
<20u0u02ddu202uud	-1|c13b a4a|20udu02udd20uuud	0> = 5/48 (72)
<u02u2020220d020u	1|c7a a16b|u02u20d0220u0202	0> = sqrt(2)/6 (6)
<2u2duu200ud00d2u	0|c2a a9a|202uuu20udu00d2d	0> = 0 (70)
<2u000du22u220002	0|c10a a10a|2u000du22u220002	0> = 1/2 (4)
<u2du00duuu22dud0	-1|c12b a4a|u2d200uudu2dduu0	0> = -sqrt(2)/18 (72)
<0002220u20uud220	0|c9a a8a|00022202u0duu220	0> = 0 (4)
<200u022u2udd2u00	-1|c1b a14a|u00u022u2udd2200	0> = -sqrt(15)/6 (20)
<000u2222u02u002d	0|c8b a3b|00uu222du02u002d	0> = sqrt(6)/4 (18)
<u202ud0002uudd2u	1|c2a a8b|uu02dd0u02uddu2u	0> = -sqrt(6)/36 (72)
<uu0udu022u0d2dud	0|c5a a5a|uu0uuu022d0u2ddd	0> = 0 (252)
<0ud00u22udu2u2u0	1|c10a a10b|0ud00u22uuu2d2d0	0> = -sqrt(5)/30 (40)
<200uu2duu2ud0duu	0|c11a a3a|20uuu2duu20d0udd	0> = sqrt(30)/300 (240)
<u0uu2d0d2002022u	1|c12a a10b|u0uu2d0d2d0u022u	0> = -1/2 (40)
<u0022002u2duud20	1|c13a a7b|u00220d2u2uu0d20	0> = 5*sqrt(6)/72 (12)
<00u02020d22202uu	0|c9b a6b|00u02u20022202ud	0> = 0 (6)
<uu0022dd20ud2u0d	0|c11a a4a|uu0d22du200d2u0u	0> = 0 (24)
<2000u22u2u002udd	-1|c9b a4a|200ud22uud002uud	0> = sqrt(30)/72 (36)
<200022uu0d0uud22	-1|c10b a3a|20u022ud000uud22	0> = 5*sqrt(2)/72 (18)
<u00222000u2u220d	0|c4a a7a|u00u22u00d2u220d	0> = 0 (20)
<udud20u20u02uu02	0|c10a a6a|udud2ud20002uu02	0> = sqrt(6)/6 (16)
<22u0u0udd200u220	1|c15a a7b|22u0u02dd200u2u0	0> = -sqrt(3)/3 (12)
<202u00ud20202udu	1|c13a a6b|202u0uud2020dduu	0> = -sqrt(2)/9 (40)
<0uu2ddu0u02dudu2	0|c4a a10a|0uudduu0uu2dudd2	0> = 0 (420)
<0u002udu22udu20u	0|c14b a15b|0u002udu22uduudd	0> = sqrt(5)/20 (204)
<u0u2u2ddu2d200u0	0|c4b a3b|u02uu2duu2d200d0	0> = 0 (68)
<0uud022udu020220	0|c6b a2b|02uu0d2uud020220	0> = 0 (18)
<uudd0u0ud2022d20	0|c12a a16a|uudd0u0ud20u2d2u	0> = sqrt(6)/4 (108)
<udu22002udu0uudd	0|c3b a1b|2u022002uud0udud	0> = 0 (68)
<20u020uudd0uu22u	-1|c14b a9a|20u020uu2d0udu2d	0> = sqrt(3)/36 (68)
<uud022u2uu0d0udu	0|c12b a2b|u2d022u2uu000ddu	0> = sqrt(2)/16 (40)
<220uu0200d0uuu22	0|c13b a8b|220uu02d0d0u0u22	0> = sqrt(6)/6 (12)
<uuduud00u0d2u2u2	1|c1a a8b|0uuuud0dd0u2d2u2	0> = -sqrt(5)/144 (210)
<000uu2d2202d0ud2	0|c6b a13b|000uudu2202dudu2	0> = sqrt(2)/12 (54)
<u002222u0uddu0du	1|c6a a11b|u0022d2u0u2du0du	0> = -2*sqrt(3)/27 (36)
<uu0u0udd22u0u2dd	0|c7a a15a|uu0u0u0d22u0d22d	0> = -sqrt(3)/16 (70)
<20u022uudd02002u	1|c5a a11b|20u0u2uddud2002u	0> = -sqrt(3)/54 (60)
<u02220u002002022	0|c3b a2b|udu220u002002022	0> = sqrt(2)/4 (4)
<2uu2u002dd20uu0u	1|c11a a13b|2uu2u002ddd02u0u	0> = -1/2 (40)
<ud2u002222udu000	-1|c2b a6a|u02u0u2222ddu000	0> = sqrt(3)/9 (20)
<u0uduud2u02ud0u2	0|c11b a14b|u0uduud2u0duudd2	0> = -sqrt(3)/80 (696)
<0u2ud02220ud20u0	-1|c8b a14a|0u2ud02u20ud2ud0	0> = 2*sqrt(3)/9 (60)
<02u0d02ud220uudu	-1|c13b a6a|02u0du2du2200udu	0> = sqrt(2)/6 (24)
<2ud00uuu02200d22	-1|c10b a4a|2udu0uuu0d200d22	0> = -sqrt(10)/8 (40)
<u0u2uu2uu0d02d02	1|c6a a12b|u0u2u02uu0dd2d02	0> = sqrt(35)/10 (70)
<22uuduu0022u2000	-1|c3b a6a|220uu2d0022u2000	0> = -sqrt(2)/12 (6)
<0u22d220ud0u00u2	0|c6b a1b|ud22ud20uu0u00d2	0> = 0 (24)
<020u02u22ud00u2d	1|c2a a5b|0u0ud2d22ud00u2u	0> = sqrt(3)/18 (24)
<00202200uu022ud2	-1|c9b a1a|u02022000d022uu2	0> = sqrt(3)/6 (4)
<uu02du0200dud22u	0|c6a a2a|u202d00200uuu22d	0> = 0 (12)
<uud2020du0u02ud2	1|c13a a7b|uud202udu0u0dud2	0> = 5*sqrt(2)/24 (180)
<uud002u22d0u20du	0|c16b a4b|uudd02u22u0d20u0	0> = sqrt(3)/72 (36)
<u22duu0duu20dud0	-1|c15b a16a|u22duu0duu20du0d	0> = -sqrt(2)/4 (120)
<uu02dd2ud2u00u20	-1|c4b a16a|uu0dud2ud2u00u2d	0> = sqrt(6)/24 (162)
<uuudu2du0220200d	0|c4b a3b|uu20d2du0220200u	0> = 0 (12)
<22u22000ud0ud20u	-1|c4b a12a|22uu2000ud02d20u	0> = -4/9 (20)
<02u20d2220u002u0	1|c14a a12b|02u20d2220uu0du0	0> = sqrt(3)/6 (12)
<u02u0d02uud02uu2	0|c3a a2a|uudu0d02udu02ud2	0> = sqrt(3)/162 (162)
<u02200d020u22udd	0|c9b a6b|u0220du0d0u22uud	0> = 0 (24)
<uuuduu020dud022d	-1|c2b a2a|uuduuu020udd022d	0> = sqrt(6)/240 (210)
<u0duuddu02duu202	-1|c16b a13a|u0duuddu02du220u	0> = sqrt(2)/2 (48)
<u0uud220udu022d0	-1|c7b a10a|u0uud2d0u2u022d0	0> = -5/18 (60)
<02uuu00u2d2u2002	1|c9a a5b|02uu200uud2d2002	0> = 3*sqrt(6)/40 (20)
[truncated: 998,000+ more rows]
