# Supplementary material for: A Graph-Based Algorithm for Computing Matrix Elements of Arbitrary Operators between Configuration State Functions
Source: J Phys Chem A. 2026 Feb 18;130(9):1924–32. doi: 10.1021/acs.jpca.5c08310 (PMC12969370; doi:10.1021/acs.jpca.5c08310)
Supplement: Supplementary file 2 [file jp5c08310_si_002.zip › list_16,16,3_8.txt]

target: 16 16 3	66745536 CSFs
<0uu22u20du0uuu02	-3|c14b c2b c7b c9b a3a a12a a11b a10a|00222uu002d2u002	0> = 1/6 (6)
<2u022d0udu0du0u2	1|c12a c13a c15a c4a a14a a8b a10a a3a|2udu2d02u2000u02	0> = -1/8 (8)
<2uuu000du20022u2	-2|c16a c9b c3b c8a a15a a8a a9a a5a|2u0ud00ud200222u	0> = sqrt(6)/12 (18)
<u22du0u02u02u0ud	2|c16a c13a c15a c12b a6b a11a a15b a10b|u22dudu022uu00d0	0> = sqrt(10)/60 (24)
<2u02u2000202u02d	-1|c16b c12b c5b c15a a11b a15a a16b a5a|2u02d20002uuu02d	0> = -1/12 (12)
<22u2udu00u0u0220	0|c15a c7b c12b c5b a5b a16b a9b a9a|22u2ud002d0002uu	0> = 0 (12)
<uu002u222udu00du	-2|c12b c9b c11a c6b a12b a6a a15a a2a|u2002u22ud0d002u	0> = -1/20 (20)
<u0u2ddu2002uduuu	0|c16b c15b c14a c12a a3b a6a a16b a13a|u022d2u20020200u	0> = -sqrt(3)/12 (4)
<20uudu00200ud222	0|c12b c14b c4a c6a a12a a11b a8b a2a|2uu0u00d20uddu22	0> = 5*sqrt(3)/216 (68)
<u0000uu2u2d2022u	-2|c14a c8b c10b c7b a9a a3a a4a a5b|u0uuud0u2ud20d2d	0> = 1/20 (250)
<0u2u2d0uudu2uuu0	0|c5b c13b c3a c8a a13b a8a a1a a10b|uuuddu0du2u2dud0	0> = -sqrt(15)/6480 (600)
<ud02u20d02uu2002	1|c11a c16b c4b c5a a15b a9a a9b a5b|ud0uu20u220d20du	0> = sqrt(2)/12 (40)
<udu20du0uuu0d2u2	-2|c3a c6a c15b c13b a10a a6a a1a a15a|2u020du0u2u002d2	0> = 0 (12)
<0u2udu002u22020d	1|c9a c10b c2a c11b a1b a15a a2b a11b|uu2udu00d02202ud	0> = -5*sqrt(3)/432 (68)
<22u0000udu2d220u	0|c3a c8b c13a c11a a4b a10a a8a a6a|220u0u0ud2udu20d	0> = -sqrt(3)/48 (68)
<u2ud02002u2u020u	2|c3a c6a c11a c16a a15b a16b a4a a10a|u2020d0022uu02du	0> = 0 (12)
<2uu2d022u0020u0d	0|c12a c3a c2a c14b a15b a6a a12a a14a|2002uu22d0020duu	0> = -sqrt(6)/36 (12)
<2u200d202uuuu020	2|c3b c13a c1a c7a a3b a16b a8b a6a|uu2002ud2dud002u	0> = sqrt(3)/36 (60)
<uuuu2ud0u0d2duud	2|c5a c3a c6b c4a a8b a1b a3b a8a|2uu0u0d2u0d2dudu	0> = 49*sqrt(3)/4050 (204)
<u2202u2u002ud0u0	1|c8b c2b c7a c11a a1b a16a a6b a9b|2u2022d0u0udu0ud	0> = sqrt(10)/60 (36)
<20u2uddu000duu22	1|c13b c5a c12a c14a a9a a11a a14b a3b|20220uudu0u00d22	0> = 0 (18)
<00u00u22ddu22udu	0|c16a c9b c8b c15b a2b a1b a2a a9b|u2u00u2uudd22d00	0> = -1/15 (70)
<u00u0u222uuuuudu	3|c11a c12a c15a c9a a3b a5a a10b a5b|u0du2u22d200du0u	0> = 0 (24)
<00uu202uu0d22d02	-1|c13b c7a c11a c9b a11a a15a a11b a8a|00uu20d20022duu2	0> = -sqrt(10)/40 (12)
<u022u0du0uu22002	-1|c5a c10b c16b c12a a2a a5b a1a a15a|2u22u0ud00dd20uu	0> = 0 (40)
<uuud202duuud200u	-2|c3b c1a c9a c5b a12a a1a a11a a15a|ud0uu02u0u2220dd	0> = sqrt(6)/180 (40)
<u2u0uu0u20d022du	2|c9a c5a c6b c14a a12b a6a a7b a10b|u2u00duuduud2dud	0> = -sqrt(30)/2700 (720)
<u2uu22u000ud2ud0	-1|c2a c5b c1b c4b a8a a4b a9b a14a|0uuud2udu0dd22u0	0> = -23/360 (232)
<uud02u02u2d0ud20	-1|c15b c14b c11a c10b a1a a13a a2b a6b|22u02202uu0020d0	0> = 1/36 (6)
<u0ud220u2u020udd	1|c10a c9a c16b c15a a4a a15a a1b a3b|2022220uu0020ud0	0> = -sqrt(15)/30 (6)
<u20u2222u00uu0d0	0|c12b c13a c4b c5a a13b a10b a13a a1a|2200u222du0020u0	0> = -sqrt(5)/20 (4)
<00u2uuu0022uu202	-1|c12a c11a c13b c14b a12a a1a a9a a8b|u0d2uuuuu2dd0d02	0> = -sqrt(30)/100 (140)
<20020uu2u22u0020	2|c8a c4a c1a c15a a3b a9a a7b a14a|u0uu0u2u222d0dd0	0> = 0 (70)
<202uu0uud0u22002	0|c1a c12b c5a c16a a5b a2a a9a a5a|ud2u20du20ud200u	0> = 0 (24)
<000202u022uu20u2	-2|c4a c13b c7b c4b a4a a4b a12a a5a|0002u20022d2u0u2	0> = 1/2 (4)
<0uu22duu2u002du0	0|c13b c7b c3b c14a a14a a12b a13b a3b|0uu22d0d2u0u2du0	0> = 2*sqrt(5)/45 (36)
<0u0uuu0u2duuu2u2	-4|c15b c2b c11b c5b a7a a13a a4a a5a|0002uudu2u0d2202	0> = sqrt(30)/45 (18)
<02uuu20ud2uu2u00	2|c14a c13a c8a c5b a5b a11b a4b a16a|02u2u200u22du00d	0> = sqrt(15)/90 (20)
<0u0u20220u0uu22u	0|c4b c10b c2b c13a a9a a1b a3b a12b|u0d02022u002022u	0> = 0 (4)
<0uu2d0uu0udd2022	0|c4b c3b c13a c5b a5a a9b a14b a2b|020uu0uddududu22	0> = 17*sqrt(5)/1080 (180)
<0u22220d2u00uu0d	-1|c6b c5a c2b c10a a10a a12a a1a a7b|u022uddu2u0udd0u	0> = -sqrt(2)/48 (120)
<00220uu22d02ud0u	1|c9a c13a c12b c10a a1a a6b a16b a14a|u02202u2d00u0202	0> = sqrt(3)/18 (6)
<0ud22u2d200ud0ud	0|c4a c13b c3b c9a a11a a11b a12b a3a|0uuu2d2du02200du	0> = 0 (60)
<2u020u022duuu200	0|c13a c14b c11b c1a a15a a5b a7b a11a|ud02uud22udd0uu0	0> = 0 (72)
<uudu2udu2000d022	0|c7a c4b c1b c16a a10b a7a a8b a12a|0uu02ud22d0ud02u	0> = 11*sqrt(2)/432 (60)
<u0uu2d0020u2uuu2	1|c11b c5a c5b c13a a8b a1b a8a a5b|20uuud0220020ud2	0> = -sqrt(10)/36 (20)
<2u2d0u02ud20u0dd	0|c8b c2a c6b c8a a13a a16a a8b a14b|202u000udu202du2	0> = sqrt(2)/72 (18)
<02u00u2uu20u220d	1|c12a c3a c13a c16b a16b a9b a15a a5a|0200ud2u2200d2uu	0> = -sqrt(15)/30 (8)
<2u2uuu0uu00u2u02	3|c5b c9a c3a c2a a7b a10b a12b a9b|20ud0uduud022u02	0> = -sqrt(6)/48 (24)
<u02u02u02d202u0d	1|c3b c4b c6a c10a a5b a7a a4b a14b|u0uduu202020220d	0> = -1/18 (18)
<2uu00ud00u0222u2	-1|c10b c1b c6b c12a a7a a6b a1b a2a|22u00d20000u22u2	0> = sqrt(3)/24 (4)
<20uu2du02uu02200	0|c3a c11b c14a c1b a2b a4a a1b a7a|2u022u202d002u00	0> = sqrt(3)/36 (6)
<2u000d22u2d00uu2	-1|c6a c15b c16b c10b a9a a2a a12b a4b|220u00222uuu0d0d	0> = sqrt(30)/60 (20)
<22202udu000022d0	0|c2a c7b c8b c14b a6a a14b a8b a16b|2u20220d000022uu	0> = 0 (4)
<u02u02u20020202u	1|c13a c7a c6b c11b a5b a12a a9b a7b|u02uudu2u0dud02d	0> = 3*sqrt(2)/80 (240)
<ud220200u2200d02	0|c2b c1a c6b c11b a15b a1b a9b a14a|u0220u0022d002u2	0> = sqrt(3)/12 (6)
<2u2u0ud0u00u2uu2	-1|c4b c14b c2b c9a a14b a8a a9a a5b|2020uuuud00u2dd2	0> = -sqrt(30)/360 (70)
<0u2222du002u0020	1|c4a c15a c3a c5b a1a a16a a12b a10b|uuudu2dd0u2200ud	0> = sqrt(2)/24 (204)
<2u2u00d202uu020d	0|c8b c3b c8a c1b a5b a8a a15b a12b|ududu0du02u202du	0> = sqrt(6)/72 (48)
<020uu2u0du022u02	1|c13b c12b c4a c7a a15b a9a a1b a7b|u200d2u02u0uudd2	0> = sqrt(5)/80 (40)
<002220u0ud02uud2	0|c16b c9a c10a c3b a2a a8b a8a a6b|0uu22ud20002udud	0> = -sqrt(6)/216 (68)
<2200u0u0d0d22220	0|c2b c12a c7b c14a a9b a7a a16b a5a|2u0020u020ud2u2d	0> = sqrt(6)/12 (20)
<u0u0u22020ududd2	1|c14a c16a c13b c6a a11a a3b a13a a4b|u02uud20202dd0uu	0> = 7*sqrt(6)/720 (40)
<uu022dud00uu2u20	-2|c8a c12b c14b c13a a10a a13a a2a a3a|u2u22dd00uu02020	0> = -sqrt(6)/9 (12)
<u0u0du222200u20u	-2|c6b c10b c16b c3b a12b a1b a5a a11a|200020222uuud200	0> = 1/6 (6)
<2200uu0d202u20dd	0|c2b c13b c8a c11b a4a a10b a12b a14b|2u0udu002dd2uudu	0> = 0 (108)
<u020d0u202u02d2u	0|c15b c7a c3a c16b a16b a12a a4a a9b|u0dud002u2du2uud	0> = -sqrt(2)/24 (48)
<uu2020d0002u22uu	-1|c12a c2b c13b c15b a9b a2a a8a a6b|uu202dduu020u20d	0> = sqrt(3)/18 (36)
<uu2uuudddud00uu2	-1|c15a c2a c10a c16b a11a a7a a10a a12a|u02uuu2dud2d0u0d	0> = -sqrt(3)/400 (250)
<000udu2u222u020u	1|c14b c6b c11a c5b a3b a13b a8b a16b|00uu002222udud02	0> = -1/12 (20)
<200u20d200udu2u2	1|c8b c14b c1a c8a a2b a9b a8a a3b|uuuu20dud0uuddd2	0> = 0 (900)
<20u220u0u002d2uu	2|c12a c15a c16a c1a a6a a15a a3b a11b|u0222uu0u0dud2d0	0> = sqrt(2)/8 (70)
<uud22uuuduu00u02	-2|c2b c16b c10b c6b a10a a6a a6b a12b|u0d222uduudu0d0u	0> = 0 (72)
<2202u2uuu00du0uu	0|c15a c12a c8b c2a a15a a14a a16b a13a|2u02u2u0u0002dd2	0> = -9*sqrt(30)/400 (20)
<0u002u2d0u2uuu2u	1|c11a c10a c11b c5b a3b a1a a12b a11b|uud0uu2d00d2ud2u	0> = -sqrt(10)/54 (180)
<20u022u200uu02du	2|c6a c7b c3a c11a a16b a10b a13a a7b|20002uu20d0ud2u2	0> = 0 (18)
<00u220duud22uu0u	0|c5a c12a c16b c12b a12a a15b a16b a10a|00u2d0udu22duuud	0> = sqrt(6)/144 (48)
<u00uud02uud22d20	0|c5b c12a c8b c9b a9b a6b a14a a16b|u00u020duudd222u	0> = -sqrt(15)/270 (60)
<00u0uuuud22du220	1|c13b c6a c8b c7a a2b a16a a7b a6b|0ud0udu0u22d022u	0> = sqrt(2)/120 (24)
<u0du2uu2d2220000	-1|c6a c5b c5a c11b a13a a9a a15b a1a|20ud00u222d2u0u0	0> = -sqrt(3)/24 (8)
<000uuuuuu20ud222	-3|c15b c16b c5b c7b a6a a3a a2b a7a|0udu02uuu20dd2ud	0> = sqrt(70)/140 (140)
<2uuu200d20duu02u	0|c1b c11b c5a c8a a10a a6a a4b a11b|uuu2dd002duud02u	0> = -1/108 (120)
<0u0uu200uu2u2220	3|c14a c13a c9a c2a a10b a7a a16b a2b|0u0ud2u0022udu2d	0> = sqrt(3)/12 (60)
<020uu0u2d0220uu2	-2|c4b c12b c11b c9a a4a a15b a7a a10a|020ud0220uuu0d22	0> = 0 (12)
<0uu2d02u2u0u0022	1|c5b c15b c12a c7a a5a a5b a3b a1b|uu2220dd2u0000u2	0> = -1/12 (12)
<u02u2u00u20d202u	-1|c5b c15b c6a c9b a8b a4a a14b a7a|u022u0uu020d2ddu	0> = 7/120 (70)
<0u222uuu00dud0u2	2|c7a c15a c12b c3a a3a a10b a11b a7b|0u222udd0u20u002	0> = 0 (12)
<uu000d22d2200uu2	-1|c2b c16a c7b c1b a16a a12a a5b a2b|0u00duu2d22u0du2	0> = 0 (36)
<220u20udu0udu2u0	-1|c9a c1b c5b c14a a1b a6a a8a a12a|220uuud200d2udu0	0> = -sqrt(3)/72 (60)
<u200u2u0u20ud022	1|c16a c12b c10a c6a a8b a5b a14a a12a|u2002udduu0udd2u	0> = -sqrt(10)/120 (120)
<u2ud20d02200uuud	1|c14a c2b c1a c9b a16b a14b a11a a7b|0uuu2020d2u0dud2	0> = sqrt(6)/144 (68)
<u2d00u0u2du22du0	-1|c8a c10a c15b c12a a16a a10a a4a a15a|u2du0d002uuu2udd	0> = -sqrt(15)/120 (80)
<u00u0duu2220022u	-1|c14b c15a c11a c9b a3b a2a a8a a6a|uduu02u2d2d00duu	0> = sqrt(6)/144 (80)
<2002u20u02u02d20	0|c4b c5a c10a c6b a2b a14b a5a a3a|2uuudd0d0uu02220	0> = 0 (40)
<200uuuu202020u2d	2|c16a c1b c6a c7a a9b a14b a2b a13a|ud0uu002u202d220	0> = -sqrt(10)/30 (12)
<202u0u20d2uu0d20	0|c9b c14a c12b c6b a6b a16a a11b a4b|20220u200220002u	0> = -sqrt(2)/12 (2)
<uu000u0d22202d2u	-1|c2b c1b c13b c6a a5a a4a a12b a1b|u00uu00d222ddu2u	0> = -1/36 (40)
<002222u00u220d0u	-1|c11b c3b c4b c10b a15b a16b a4b a7a|00u2222000u20ud2	0> = 0 (6)
<uu0duduu02d0u2d2	0|c5a c10b c4b c8a a5b a11a a2a a9b|u200udu0du20u2d2	0> = -7*sqrt(3)/648 (54)
<u0u20ud2u0d0u2u2	-2|c11b c14a c1b c3b a10a a5a a12a a3b|00u2udu2du0uddu2	0> = 1/18 (180)
<2200222u0200dud0	0|c10a c5b c2a c6a a12a a16a a15a a11b|2u00uu2u0duddu2d	0> = 3*sqrt(2)/80 (250)
<u2uu0du2200d0du2	1|c16a c4b c8a c9a a3b a7a a16a a10b|u2200d2uud0d0uu2	0> = 0 (24)
<002u20duu02u022u	-2|c16b c4a c14b c8a a6a a10a a7a a13a|00202u20uu2ddu20	0> = 0 (20)
<uu0u02d0d0uu2d22	-1|c11b c7a c15b c6b a3a a7b a5a a12b|uududuu0d0022du2	0> = sqrt(6)/81 (180)
<uuuduu2220002uu0	-2|c4b c3b c15b c8a a15b a3a a11a a6a|uuu0u22d20d02du0	0> = sqrt(10)/90 (70)
<u0ud2u2022020020	0|c10b c7a c3a c4a a11a a1a a2a a8b|2u002udd2uu20020	0> = 0 (12)
<uuu2000dud022202	-1|c9b c13b c8b c1b a7b a1a a11b a6b|uud20uu00du2d202	0> = sqrt(3)/72 (60)
<ud2uu20200u2uu0u	-2|c3b c6b c12b c12a a11a a5a a9a a12b|udud2u02u02duu0d	0> = sqrt(3)/18 (72)
<ud0u0uudud02u2u2	-1|c6b c9a c13b c16a a9a a11a a5a a1b|2u0uu0duduu202dd	0> = sqrt(15)/480 (232)
<u2udu0200u22u0du	2|c1a c4a c3b c2a a8a a15b a5b a8b|0u0020220u22d02u	0> = sqrt(10)/120 (6)
<u200202u2uduuu0u	-2|c10a c16b c14b c11a a10a a6a a14a a12a|u2002u2d2u02ud00	0> = -sqrt(2)/36 (18)
<u0u020u02202202u	2|c9b c15a c13a c16a a3b a4b a16a a14b|u02u20u0d202dudu	0> = -sqrt(6)/36 (60)
<2uu00u2d0d02022d	0|c14b c7a c2b c1a a16b a8b a11a a5a|u0u0udu20du20d22	0> = -sqrt(6)/48 (68)
<ud222u0000u220uu	-2|c11b c5a c2b c12b a2a a10b a5a a11a|uu222u000duu20dd	0> = sqrt(5)/20 (68)
<000uu022uu202du2	2|c9a c14b c16b c5a a12b a14b a5b a15b|000uu0220d2d2u2u	0> = sqrt(30)/30 (12)
<uuduud0d2u2u00u2	-1|c9a c16b c1a c10b a14b a10a a2a a7a|02uduuuuud2d0udd	0> = -sqrt(30)/1200 (504)
<uu002ddu2u002u2u	2|c5a c8b c13a c15a a8b a6a a10b a11b|uu00d2ud22u0duud	0> = 0 (162)
<000uu222ud200022	1|c8b c6a c10a c15a a13a a15a a14b a1b|u00uud2du020ud22	0> = -1/12 (60)
<uuu0d202u2u020uu	0|c13b c1b c2b c8b a7b a8b a4b a2b|0udud2u2u2d0u0ud	0> = sqrt(15)/360 (72)
<2022uuu020u0d02u	1|c9a c16b c6a c15b a8a a14b a15b a12b|2022u0udu0uddu20	0> = -sqrt(30)/360 (60)
<uu202uu020200uu2	-3|c16b c9b c1b c7b a15a a12a a4b a10a|0u2u2d00uu2d0d2u	0> = 0 (60)
<ud2uuudd002u0d2d	0|c1a c7b c6b c14a a5b a14a a10a a9b|0u2d200uud2u0d2u	0> = -7*sqrt(3)/432 (36)
<u202uud2d0u20u0u	-1|c1a c16b c8b c12b a15a a3a a13b a16b|02u2duuud0udduud	0> = 1/432 (408)
<u0uu2ddduuu002u2	0|c4a c14a c14b c11b a15b a3b a4a a9a|u02d2uud2u000022	0> = 0 (12)
<200ud22uu00u202u	-1|c15b c1a c16a c4b a11a a16a a5a a9b|u000222u20ud20ud	0> = 0 (20)
<02u220u0u2020udu	-2|c5a c7b c4a c9b a15a a8a a9a a16a|02uud00uu2020d22	0> = sqrt(5)/60 (18)
<00u22d2u220u00uu	1|c6a c7a c15b c10a a2a a8a a6b a11b|0uu22uu22ddd000u	0> = 0 (70)
<2u00u2d2u2d0002d	0|c5b c1b c9a c10b a5b a3a a1b a7b|2ud0u2220ud0002u	0> = 0 (12)
<0uu00u02222uuduu	-1|c15a c13b c6b c10b a6a a6b a13b a4a|0uuu02022d2udd0u	0> = -7*sqrt(6)/180 (68)
<2u20202ud2020u00	1|c12a c7a c2b c14a a2b a16a a4b a6a|2u2u2uudu20d000d	0> = 1/20 (70)
<uu2020udu2u200ud	2|c9a c1a c2b c10b a6b a15b a7b a2b|0u202u2d0ud2002u	0> = -sqrt(5)/30 (18)
<20u0duu00202uu22	0|c6a c12a c15a c14b a14a a13a a5a a3b|202020u0020u2du2	0> = 1/12 (6)
<2uuuuud000202022	2|c5a c13b c1a c11a a6b a9b a10a a5b|uduud2u0ddu0u022	0> = sqrt(15)/45 (72)
<0uuu22udu0u0u202	2|c13a c5a c16a c3b a2b a16a a3b a8b|02udu2d2u0u00202	0> = sqrt(15)/60 (8)
<2u2udu2002020uu0	1|c15a c2a c12a c7a a12a a16a a7a a9b|202udu20d2020u0u	0> = -sqrt(3)/8 (8)
<u2u02u0du2d0dudd	0|c2a c3b c10a c5a a3a a13a a11b a16a|udu0du0dud202uu2	0> = -1/72 (32)
<uuuud020du02u022	0|c7a c5a c12b c10b a5b a10b a7a a8a|uuuud02ddu0ud022	0> = -sqrt(6)/72 (210)
<00220uu202002ud2	-1|c4b c16a c10b c3b a9b a1b a5a a11a|u0ududu2udd02udu	0> = 5*sqrt(2)/216 (540)
<u00uudu00222022u	-1|c14b c4b c6b c16a a7b a5b a9a a13a|u0002020d222uu20	0> = 0 (4)
<2ud000u20d2u2u20	1|c14a c3b c7a c12a a14a a9b a6a a6b|2u000202ud202u20	0> = sqrt(3)/12 (6)
<uuuu00dd22uu0ud2	1|c3b c11a c12a c16b a1b a15a a8b a2b|220u00u222000u2d	0> = -sqrt(3)/36 (6)
<uud2u002022uu0uu	3|c12a c16a c1a c10a a12b a9a a6b a1b|udu2du02uu2dd0u0	0> = sqrt(6)/36 (80)
<uu20u0uu2d22d0u0	0|c13a c2a c15b c7b a4b a7b a10a a8a|u02ud0u222220000	0> = -sqrt(3)/60 (6)
<uu00u2ddduu20202	0|c12a c11a c16b c6b a11b a11a a7a a10b|uu00ud2du22u020d	0> = 0 (60)
<u0uu0u2uu2d02uud	-1|c4b c10b c9b c1a a11a a3b a9a a1b|u0200u2duu202udd	0> = -5/336 (60)
<0u202022u02uu002	1|c11a c9b c2a c11b a15a a9b a10b a1b|u0202022uu0dd0u2	0> = -1/4 (20)
<u0u0dudu2u0uu2d2	-2|c15b c8a c14b c12b a1a a12a a2b a6a|2ud0u2u02d0udu02	0> = -sqrt(30)/720 (36)
<2202uuu20u0u0uuu	4|c8a c7a c16a c12a a14b a7b a5b a10b|22022uuu020002d0	0> = sqrt(6)/6 (6)
<uuuduuuu2dd0u20d	-2|c14a c4b c7b c13a a15a a6a a7a a14a|uuu0d2du2dd002uu	0> = -sqrt(42)/360 (120)
<00200u2u0u2u22uu	3|c10a c6a c7a c14a a10b a6a a15b a9b|00200uduuu2u2d2d	0> = -sqrt(15)/30 (40)
<0u2u0d2uud20d02u	-1|c4b c11b c9b c6b a6b a4b a9b a1a|uu2d0u2dudu0u02d	0> = -sqrt(3)/54 (162)
<ud2uud22u000d0d2	0|c7b c5b c9a c4b a9a a9b a11b a14b|ud200uu220d0duu2	0> = sqrt(3)/18 (24)
<uud022du20duuuu0	0|c2a c13b c12a c7b a7a a11b a2a a10b|uuu022uu2d200dd0	0> = -1/60 (70)
<202uuuuuu0d20u02	2|c6a c16a c14a c8a a2a a5b a6b a10a|2u2d2ud0uuu2000d	0> = -sqrt(42)/168 (24)
<u00uu0d2d2ud02d2	0|c9a c14b c10a c8a a5a a6a a15a a13b|u00u2duu0udddu22	0> = -sqrt(5)/135 (210)
<02uuuu20u2202d00	-2|c10b c9b c11a c14b a1a a14b a6a a12a|u2duu2200uud2d00	0> = -sqrt(2)/30 (40)
<u20u0220u002uud2	-1|c4a c12b c15b c7a a4a a11a a8b a14a|u20d02uuu0dud202	0> = sqrt(30)/360 (40)
<u0u2u00u222020uu	2|c5a c11a c3a c10b a8b a16b a6a a15b|u0020d022uu02022	0> = sqrt(6)/12 (4)
<uudu202uu2020d0u	0|c5b c1b c12b c3a a1b a9a a15b a13b|uu0du02d220duudu	0> = sqrt(30)/480 (108)
<uu2u2002u0d2002d	-1|c1b c12a c5b c3b a10a a1b a6b a7a|uduuuud2dudd002u	0> = sqrt(2)/480 (480)
<u2udu2020200d02u	0|c16a c8a c3b c10a a5a a14b a12a a7a|u20u22ud0u0dud20	0> = -5*sqrt(3)/432 (68)
<2202u200udu0u2u0	1|c14b c14a c9a c2a a3a a16a a9b a11b|2ud2u200du20d0uu	0> = sqrt(6)/24 (16)
<2uu22uu00020u20d	1|c3a c16b c4a c11b a2b a6b a12a a16b|220u22u000uud20d	0> = -1/30 (20)
<u2uu00uu2u00du22	-3|c16b c13b c14b c4a a4a a13a a6a a1a|22uu0udu2u00d02d	0> = sqrt(105)/420 (68)
<22uu02ud0u002u20	0|c3a c7b c15a c1b a12b a7a a3a a14b|u2uu02ud0u0d22d0	0> = 13*sqrt(3)/240 (70)
<u202uu02d00d220u	-1|c4a c6b c4b c5b a12b a5a a4a a9b|u20uu0022002220d	0> = -sqrt(3)/6 (6)
<0uu2u20u220u02d0	2|c14a c3b c6a c10a a13b a5a a8b a1b|ud022u022d0uduu0	0> = 0 (16)
<u0udu22u2dd0200d	0|c13a c16b c8a c5b a13a a5a a16b a12b|u0udd2202udu200u	0> = 0 (24)
<022ud02uu2u20u00	0|c11b c14b c3a c9a a8a a9b a11b a1a|u2duu022u2d20000	0> = 0 (12)
<02uu0u202020d220	0|c9b c7a c4b c2b a1a a4b a10b a5b|uuduuud0dd20u220	0> = sqrt(5)/90 (210)
<202u2220uu0020u0	0|c3b c1b c13b c10b a8b a3b a12b a16b|u02u222du00ud0ud	0> = -sqrt(2)/9 (60)
<2200u0202220020d	0|c9a c10a c16b c11a a4a a10a a13b a3a|22uuu020u2d0d200	0> = -sqrt(15)/20 (20)
<uu0u220u2u002duu	0|c14b c9a c4a c2b a12b a4a a11a a4b|u002220uddud20uu	0> = 0 (24)
<uu22d0uu0200u022	-2|c15b c7b c16b c1a a12b a9a a7a a8a|0u22d0u2u20ud0ud	0> = 0 (40)
<00200u22220020u2	0|c16b c16a c13b c7b a4a a1b a13b a5b|u02uuud2220020d0	0> = -sqrt(15)/60 (20)
<u20u0u2u20uduudd	1|c16b c8a c9a c14a a10a a11b a5a a8b|u20uuu2uud2dd0d0	0> = -167/6300 (252)
<002u02u22u00u202	1|c16b c10a c14a c8a a7a a11b a5a a4b|0022u22u20u0ud0d	0> = sqrt(30)/60 (20)
<022000022uu2ud20	-1|c15b c9b c8b c15a a4b a15b a7a a1a|u22u00uuudd2ddu0	0> = 0 (252)
<u2ud2uud0ud02002	0|c2a c7b c3a c13a a7a a15b a12a a9a|ud0u2duduuudd0u2	0> = 0 (160)
<u22u0u0u0u02u022	-2|c2b c8a c10b c1b a8a a4a a9b a14a|0u220u0uu002dd22	0> = -sqrt(5)/30 (20)
<2u002d2u2d00uuud	0|c9a c5a c8a c7a a2a a7a a15a a9a|2200ud202u00uu2d	0> = -sqrt(2)/8 (12)
<02u00d2uu22duud0	-1|c8b c7a c12b c15a a9a a12b a8a a16a|02u00duu222duu0d	0> = 0 (36)
<200ud0u20ud2220u	1|c8a c14a c7a c1b a4b a16a a5b a6a|u0022u0u0dd22u02	0> = 0 (20)
<u2u2d0u0udd2uu0u	2|c5a c11a c3a c2b a15b a14a a13b a8b|uu0200udud0222ud	0> = 0 (68)
<u222200u200d00u2	0|c9b c15a c5b c1a a15b a6a a1a a5b|u2222d0ud00u00u2	0> = 0 (8)
<uuu200u022ddud02	-1|c1a c3a c4b c16b a8b a1a a3a a15a|uudu00du22dduuud	0> = -sqrt(10)/540 (324)
<02ud202uu0022002	-1|c9b c3a c13b c13a a1a a11a a10a a6b|u20d2u2u0du20002	0> = sqrt(3)/6 (12)
<02uuud0220u20udd	1|c5a c12a c6b c9a a3b a13a a5a a16b|022uu002d0uudud2	0> = 11*sqrt(15)/432 (60)
<u220u000220u22u0	-1|c3b c12b c13a c5b a6b a7a a11b a15a|u2u00dd022u0u220	0> = 0 (12)
<220uu0u0d2ud2uu0	-1|c14b c1a c4b c9b a5a a11b a4a a9b|u20u20d0d22u20u0	0> = -sqrt(6)/288 (12)
<0200u0uuu22u2duu	-2|c8b c11b c5a c7a a7a a6a a3a a16a|02u00uu0d2ud2du2	0> = sqrt(15)/60 (68)
<20u22uuu2d0d0uu0	-2|c14b c7b c3b c1b a11b a2a a14a a3b|uuu22d0u2udd0ud0	0> = -19*sqrt(2)/480 (240)
<uudduuu0d20uu2du	-1|c2b c16b c3b c5b a16b a3b a5a a11b|u0ududd0u2uud2ud	0> = sqrt(5)/1440 (360)
<u220uuud0002d202	-1|c2b c12b c13b c14b a10a a13b a1b a10b|2u20duud020udu02	0> = -sqrt(15)/72 (36)
<20uuuu0d20uduu2d	0|c11b c16a c3b c1b a3b a12a a7b a5b|u0ud2udu2002ud20	0> = sqrt(30)/1200 (54)
<2u0022u0uu2002du	2|c5b c11a c2a c1a a8b a12b a5b a7a|u000222uuddd02uu	0> = 0 (40)
<2u002uuu220d002d	0|c12b c16b c1a c7a a7b a4a a11a a3b|uuuu2udd22d00020	0> = sqrt(30)/200 (70)
<u220u2d0u0u0ud2u	-1|c9b c5a c15b c16b a5a a10b a10a a8b|u220u2du02d0uud0	0> = -13*sqrt(5)/720 (54)
<202uduu2d20u0002	1|c9b c16a c16b c8a a2b a15b a6a a14b|2u2ud2du020d0uu0	0> = 0 (24)
<0ud0u2220d2u0uuu	0|c11a c3a c2b c6b a9b a10a a15b a13a|0000ud22u2uudd2u	0> = 0 (40)
<20ud02uudud0uu2u	-1|c15b c11a c1b c14b a10b a14b a4a a14a|u0u202duu200d2ud	0> = sqrt(6)/216 (60)
<u20uuu2d2u2u000u	3|c4b c12a c8a c11a a1b a8b a13b a15b|2200uu2u2ud0u0dd	0> = -sqrt(30)/200 (70)
<0222u202000udd02	0|c2b c6a c16b c5a a10b a5b a9a a13a|0u22du02ud0d2u0u	0> = -1/12 (24)
<0u0u2u02220002d2	1|c15a c8a c10a c8b a15a a11b a4b a7a|0u022uu02dd002u2	0> = -sqrt(3)/18 (20)
<uu00d022duud220u	0|c8a c12b c13b c14a a15b a2b a9a a12a|u200d02u2uuddduu	0> = 1/24 (80)
<22200u02u02uu0du	-1|c15a c8b c11b c13b a5a a15a a13b a7b|2220uuddu0uud0du	0> = sqrt(15)/72 (120)
<2uu0ud0uuu0uud22	-1|c2b c8b c9b c13a a13b a4b a4a a6a|20u2u2000d0udu22	0> = sqrt(35)/630 (18)
<u0020ud202ud2u02	1|c12a c6a c8b c16a a5a a6b a9b a12a|u002udduu2du2u0d	0> = 5*sqrt(3)/216 (108)
<02u2u0u020ud202u	-2|c9b c16b c11b c3b a12b a10b a14a a1a|u202d0u0ud022u20	0> = sqrt(30)/30 (12)
<uuuu020220dddduu	1|c4b c9a c6b c6a a3b a1a a10b a13b|2u200002dudu2uud	0> = -sqrt(30)/360 (24)
<202020uud2u0u0d2	0|c13b c7a c8a c15b a12a a7a a14b a15b|202020u0u2dd0uu2	0> = 0 (12)
<uuuu200d222020u0	0|c8a c1b c4b c11a a2b a16a a8a a12b|02u0200u22dd20uu	0> = sqrt(5)/30 (12)
<200uuu2u2020du02	-2|c8b c16b c7a c4b a3b a2a a4a a10a|2uuduuu02u20dd0d	0> = -sqrt(30)/100 (210)
<uuddudud20u2u0dd	0|c9b c12b c12a c2a a10b a2a a7a a13b|uuduud2dudu020du	0> = sqrt(6)/81 (540)
<2u2u022dd000uduu	0|c6b c3b c6a c1a a2a a15a a10b a4b|u2u2002duu00ud2d	0> = 0 (60)
<02u2200uuu02u0u2	-1|c4a c2b c16a c16b a15a a8a a13a a7b|0udu20d2uu022020	0> = 0 (8)
<u00ud2uud20d2u20	0|c9a c10b c1a c13b a1b a11b a3a a16a|u0uud2du0dduud2u	0> = -sqrt(3)/1296 (360)
<2u0u0dud2u200022	-1|c7b c8b c10a c16b a13b a4b a14a a7a|2u020du02020ud2u	0> = 0 (12)
<002uud2002u0d22u	1|c10a c4a c3a c14b a8b a1a a9b a4a|u0duuu2uddd0ud2u	0> = -sqrt(15)/270 (420)
<20u00uu222020uud	2|c12b c12a c1a c10a a14b a15b a13a a3b|u0200uu22d00d22u	0> = -sqrt(30)/60 (20)
<2uuu00022u0u2u02	-2|c12b c9a c16b c13b a5a a7a a12b a3a|2u2ud0u2du0dud0u	0> = sqrt(3)/36 (162)
<u020uu2duud2udu0	-1|c12b c7b c5b c13b a7b a2b a1a a16b|2u200u2ududu0ddu	0> = -19*sqrt(3)/1440 (232)
<02u00u2uu0ud2202	-1|c3b c2a c14a c12b a8a a3a a1a a3b|uu200d22u0d02u02	0> = -sqrt(15)/90 (18)
<u00ud02220u2uu20	-2|c5b c12b c4a c9b a3a a16a a9b a5a|u0u0u02220uudd2d	0> = sqrt(6)/60 (70)
<2u0d20u02ud2uu0u	-2|c1b c14b c1a c12b a15a a10a a8b a6a|0u0u2uuu22udd0dd	0> = 0 (252)
<202u220u0002ud02	1|c8b c5b c13b c3a a5b a9b a7b a11b|20uu22u0d0d20u02	0> = 0 (20)
<uduu222uuu0du00u	-3|c5b c6b c4a c3b a11a a13a a3a a8a|udu0du22duuu200d	0> = 0 (48)
<uu2d0uu20uuu02ud	0|c7b c6b c8a c1b a7b a1a a5b a13b|uu2ud0dd0uudd2uu	0> = 0 (240)
<u0ud220u0u2220d0	1|c6a c5b c3a c11a a16a a3b a7b a15a|u0uduudu0dd2202u	0> = -1/36 (204)
<2uu0uu0du222u00u	0|c12a c3a c16b c13b a4a a3b a7a a13b|2uudududu22du000	0> = -sqrt(2)/90 (162)
<uuu2uud0udd20dud	-1|c14b c7b c12b c5a a1a a12b a8a a3b|2u220u0uddd200uu	0> = -sqrt(10)/200 (40)
<u202u220u002du0d	0|c7a c7b c14a c5b a7b a11b a8a a16a|u20202dud0u2u002	0> = -1/12 (8)
<2uuu000222u0duuu	-2|c15b c9b c2b c13b a12a a7a a4b a14b|20u200u2u2ud020d	0> = -1/60 (20)
<0uu2uu020du20d2u	-1|c15a c5b c2a c8a a8a a14a a2a a1a|uuu20d020ud202du	0> = -sqrt(3)/60 (68)
<222u00u02020u2u0	2|c2a c1a c11a c1b a11a a15b a6b a12b|0u2u0dd0202uu220	0> = sqrt(6)/12 (12)
<00222u0202uu020u	0|c6b c16a c14b c8a a13a a7a a15b a6b|00222uuu02dduud0	0> = sqrt(2)/18 (60)
<2u0d0220u0uu20u2	-1|c7b c4b c1b c11a a5b a14b a11a a12a|uu00d2u0u0u22dd2	0> = sqrt(10)/40 (60)
<002u2022002ud20u	-1|c7a c7b c16b c8b a1a a16b a12a a10b|u02d200u0u22d20u	0> = -1/6 (12)
<uudu0202d202200u	1|c2a c13a c16a c12b a11b a2a a16b a5a|uuduu202d2duu00d	0> = -sqrt(2)/6 (180)
<ud20uu2uu2u200u0	2|c10b c8a c10a c1a a8a a9b a1b a8b|uu20dd2220u200u0	0> = sqrt(2)/6 (12)
<0u2200u0220d220d	0|c14b c7b c9a c16b a12a a16b a8b a11b|0u22000du2u22d0u	0> = 0 (12)
<02u02u02022uddu0	0|c15b c12b c2b c3a a4b a14a a12b a9b|0u0d2u02u22du200	0> = -sqrt(6)/72 (12)
<02u0u2uu002u202u	1|c2a c11b c6a c13b a5b a8a a13b a11b|0ud02uu2002u202d	0> = -sqrt(5)/30 (12)
<0u0d2u02202uu20u	2|c13a c9a c5b c4a a3b a10b a1a a4b|uuuddd02uu2u020d	0> = sqrt(3)/36 (120)
<u0u0uu0u2020u222	0|c8a c16b c13a c3b a4a a7a a3b a12b|u0uddud0202u022u	0> = -sqrt(15)/120 (24)
<2u0u0d0ud2uuu220	1|c15a c8a c12b c1a a12a a9b a5a a3b|uuudud0022ddu2u0	0> = -sqrt(6)/432 (136)
<2u22u00200uu2200	2|c1a c11a c2a c5a a5a a10a a16b a7b|u022d0u20u0d220u	0> = sqrt(6)/12 (12)
<202u00uuuuu2uduu	0|c13b c11a c3b c7b a15a a2b a4b a11b|2uu2000uddu20u2d	0> = sqrt(15)/840 (60)
<uuududududu02u20	0|c15a c8a c14b c4a a14a a5a a16b a15a|uuu02dd0uud02d2u	0> = -5*sqrt(3)/2592 (200)
<u0uuu20d2u002022	-2|c8a c5b c3b c9b a7b a11a a5a a8a|u00uu2ududd02022	0> = sqrt(30)/50 (70)
<002u0uu2u2u002u2	1|c7a c3a c3b c8a a3a a1a a5b a13b|u0uudu0dd2u0d2u2	0> = -sqrt(30)/72 (204)
<220udu0uu0u022du	-1|c4b c15b c14b c8a a8b a3b a15a a12a|22u0du0du0uu2dud	0> = -sqrt(5)/120 (80)
<u0u220du2uu2u00d	-2|c10b c16b c5a c1b a2b a15a a6a a10a|0ud2uudd2ud2u0u0	0> = 0 (48)
<02uu200022020uu2	2|c16a c5a c14a c12a a13b a1b a5a a11a|u2ud200022duu0du	0> = 0 (36)
<00u202u222d00duu	1|c9a c4b c4a c16a a15a a4a a1b a2b|uudu02d2d2u00u20	0> = 0 (36)
<u0ud0u2d20220u20	1|c14b c8a c12a c7a a5b a4a a10b a2a|uud2duu02u2d0020	0> = 0 (36)
<uu0200uu2200d22u	2|c4a c2a c9a c8a a5a a1a a13b a6b|200uudd0u200222u	0> = -sqrt(30)/120 (12)
<ud0u0u2udd2duduu	0|c9b c16b c1b c8a a13a a15b a16b a12b|0u0u0u200d222d2u	0> = sqrt(2)/48 (20)
<uu00u0uu2u022220	2|c13a c7a c15a c14a a11a a5b a2b a8a|u20020022ud2duu0	0> = 0 (12)
<u002duu2uduuu02u	-1|c4b c10b c15b c8a a4b a10a a7b a14a|u002ud2duuuduudd	0> = 0 (408)
<u20u0dud2u220020	-1|c7a c6b c4b c8b a5b a14a a8b a4a|u20du00u2u220d20	0> = 0 (12)
<u0d22u2ud0u0uudu	-2|c13b c14a c8b c4b a12a a8b a1a a10a|20uu2u2udduu00dd	0> = -7*sqrt(30)/4800 (240)
<00u2uduu200d2ud2	-1|c13b c6a c13a c8b a13a a15a a1b a5a|u0u220u0200udd22	0> = sqrt(5)/720 (20)
<u2u02u220u00u2d0	-2|c5a c2b c6b c7b a3a a1a a11a a6b|2u20uud20ud0u2d0	0> = -13*sqrt(5)/180 (68)
<0uu02d0udu2uuuu2	-3|c10b c11a c6b c16b a10a a1a a7a a11a|udu020uduu2ddudu	0> = sqrt(2)/36 (360)
<uu20u202uu0du20u	2|c16a c6a c8a c2b a1b a2b a16a a11b|2u20uu0dudduu20d	0> = sqrt(5)/360 (204)
<udu2u22u020u0uu0	2|c15b c1a c6b c7a a3b a16b a11b a12b|0u22dudu02u20d0u	0> = 1/24 (24)
<22u0222002u0u0u0	0|c3a c10a c10b c11b a3a a9b a4b a13a|22ud2220u00020u0	0> = sqrt(6)/12 (4)
<u2uuu222000u2u00	2|c3b c13a c7a c14a a15b a10a a9b a11b|u20uu2d2duudd0u0	0> = -sqrt(3)/36 (200)
<0uu0d02u2uu0u22u	0|c3b c15b c2a c7b a1b a15b a3b a10a|u0u0d0du22u0u22d	0> = 0 (36)
<2uuuu22d0002ud0u	1|c4a c14a c7a c16a a10b a15a a7a a5a|2uu0222u0d02u0d0	0> = -sqrt(2)/240 (20)
<0u02202u0du2d20d	0|c4a c16b c13a c4b a4b a9b a6a a16a|0u0u2u2duud2020d	0> = sqrt(5)/360 (68)
<u20uuu0uu2du2du0	2|c5b c2a c15a c11a a3b a5a a8b a12b|uuduud02u2022d00	0> = sqrt(2)/756 (60)
<22u2000uduu022u0	1|c13b c3b c13a c9b a16b a3b a9b a10b|22u2000ud2u002ud	0> = sqrt(6)/72 (18)
<u0u0u0222u202d0d	-1|c8b c13a c11b c8a a6b a6a a2a a4a|uudud2202du0uu0d	0> = 0 (108)
<u2u20u00ud00u222	-1|c16a c2a c9b c6b a11a a13b a8a a6a|uuu20d0u0dd0222u	0> = -sqrt(15)/45 (68)
<2uud0u22u2u20000	2|c3b c11a c8b c1a a6b a9b a16b a14b|ud0u022d22020u0u	0> = 0 (8)
<u02200uu02u22u0d	-2|c12b c4b c13b c11a a7a a16a a6b a8a|u02u0u22020ddu02	0> = -sqrt(30)/180 (20)
<2u202u000uu202uu	-2|c11b c3a c10b c1b a16a a4b a10a a4a|uud22u000u0202d2	0> = -sqrt(6)/18 (18)
<uuud2220u0202u00	-2|c4b c14b c11a c6a a12a a3a a14a a8a|uu202d2du0uu2d00	0> = sqrt(6)/36 (36)
<u2uud2u20uu020u0	-1|c4b c1a c11b c13b a15b a7a a10a a9b|02u0d222u200u020	0> = -sqrt(5)/15 (4)
<u002du22u020duuu	-2|c9b c4b c5b c7a a15a a7a a16a a2b|uu0u0u220020dd22	0> = 7*sqrt(10)/120 (20)
<2u00uu2uu020u202	3|c16b c1a c14a c9a a13b a3b a9b a10b|uud0ud2uud202d0u	0> = -1/36 (180)
<uu2u0du2u20u00d2	1|c1b c3b c8a c2a a1a a11b a2b a12b|uudu0uddu2d200u2	0> = sqrt(10)/270 (180)
<u0022d0220u22u00	-1|c8b c14a c11b c4b a16a a10b a2b a3a|uudd2u0u2d02200u	0> = 0 (36)
<0uu222uu000duud2	-2|c8b c15a c6a c13b a1a a14a a7a a15a|udu22d20000u02u2	0> = sqrt(3)/24 (8)
<0u0u2220u2d0d2u0	1|c5b c2b c15a c7a a2a a15b a13b a1b|uu0dd2u0u2u022d0	0> = -1/36 (36)
<uud0uu2u2d0uuduu	0|c2a c6b c3b c16a a6a a8b a1b a3a|20u0uu222d0duud0	0> = sqrt(15)/270 (60)
<0uu002uudduud2d2	1|c6a c14a c7a c3b a2a a6a a8b a1b|u2000202ududuud2	0> = -sqrt(6)/720 (54)
<0u200u00u2dd2u22	0|c16b c16a c6a c2b a1b a12a a8b a1a|2020000ud2u22u20	0> = 0 (4)
<2u00202u20u020u2	0|c7b c7a c8a c13a a6a a14b a12a a4a|2u0u2u0020ddudu2	0> = 1/36 (60)
<20ud2u002du0u220	1|c15a c13a c1b c1a a16a a13a a7b a2b|0uud2uu02dd0u2ud	0> = -sqrt(2)/6 (180)
<0u2u00002dd22022	0|c16b c12a c3a c4b a14a a4b a7a a1b|udud00u02duu2d2u	0> = 0 (48)
<u020uddu22u02002	0|c16a c5a c3a c9b a4a a8a a12a a7b|u0du0u22d2uu200d	0> = 0 (36)
<uudu2uu2d0u02200	2|c1a c14b c6b c11a a11b a10b a1b a3b|uu2d20u2ddu02u00	0> = -sqrt(30)/360 (36)
<0022u0200u2u02u2	0|c11a c12a c14b c16a a2b a1a a13a a16a|ud22u0200du0duu2	0> = 0 (16)
<u00u22u20d02u20u	1|c4b c10b c16b c1a a4b a10b a15b a2b|0u0u22d20u02d2u0	0> = 0 (18)
<02udu2d0ud2u200u	1|c12a c2a c2b c9a a14b a10b a8a a1a|u0uud2ud02202u0d	0> = 0 (68)
<u000du222u220u0d	0|c6b c11b c7a c1b a13b a5b a15b a1a|u00020u22uu2dudd	0> = -19*sqrt(2)/240 (70)
<u0uu02022ududu20	-1|c6b c1b c6a c9b a6b a13a a2a a12b|0uuu0d02duu22d20	0> = sqrt(3)/80 (60)
<22uu2du00uu02uu0	0|c5b c13b c7a c3a a10a a13b a15b a14a|220uuu0002d02220	0> = 0 (6)
<uu22uud20dduu00d	0|c5a c11b c12a c10a a6b a15a a9a a11a|uu2202u2u0u0d0dd	0> = -sqrt(15)/450 (70)
<uu200uuu0d022d2d	-1|c15b c13a c8b c10b a9a a7a a4b a10b|uu2d0u20ud02uudd	0> = -sqrt(30)/900 (204)
<2200u22000u22d0u	1|c12b c6a c5a c2b a11b a6a a4b a15b|2u0u0220002u2dud	0> = -sqrt(3)/9 (20)
<0220uuuud002u022	-2|c16a c8b c12b c2a a1a a14a a5a a2a|u2202uu0d00dud2u	0> = -sqrt(30)/60 (60)
<0u002uu0d20u22d2	1|c5b c5a c10a c13a a8a a5b a7a a1b|uu00uu2ddu0ud2d2	0> = -43*sqrt(2)/1440 (240)
<u0uudd02u20d22u0	-1|c13b c12a c10a c1b a7a a16b a10a a1a|u0uudud2u200d2ud	0> = -5*sqrt(6)/1296 (232)
<uu200022du20dduu	0|c10a c14a c8a c1b a1a a15a a12b a16a|ud20002ud02uu022	0> = 0 (8)
<002u2uu00202udu2	-1|c3b c13b c14a c12b a14b a8a a15a a4b|00u22udu020u0d22	0> = sqrt(5)/40 (18)
<u2200uu0222200d0	0|c10b c12a c11b c6a a5a a8b a6a a4b|u22ududu2dud00u0	0> = sqrt(3)/54 (162)
<02ud0ud002u20u22	1|c2b c12a c14a c6a a3a a2b a8b a9a|022u00uud2du0022	0> = -1/12 (20)
<uu2duu2duu0u020d	-1|c4a c3b c8b c10a a12a a5a a1b a10a|2uu02d20ud02020u	0> = -sqrt(30)/432 (18)
<uu0u0uuuu2d2u02d	0|c2b c15b c8a c6b a1b a6b a14a a13b|200u0ud0u2d22uud	0> = -sqrt(30)/315 (54)
<0u0022222u00uuuu	1|c9a c6a c15a c2a a3a a12b a11a a4a|00uu2u22duuddd0u	0> = -1/36 (240)
<0u020u2uudu02d2u	-2|c4b c15b c11b c4a a10a a2a a6a a1b|u200022ud2002duu	0> = -sqrt(6)/40 (12)
<uuu2du20u0dduudu	2|c5b c9a c3a c4a a1b a2b a10a a12b|220u0u200ud2uddu	0> = -sqrt(3)/160 (68)
<uu02022d22d00uu0	0|c1a c7a c2b c4b a3b a12a a16a a2b|0uuu02du22du0ddu	0> = -sqrt(6)/216 (232)
<00uu2uud2u002u2d	-2|c16b c13b c8b c4b a6b a2b a8a a16a|0uu022ud2d00uu2d	0> = sqrt(2)/360 (60)
<u0u220d02dudu0u2	0|c5a c11b c3a c7a a11a a6a a15b a12a|u002du002uu2d022	0> = 0 (12)
<0u2022u2u0udd200	1|c2b c13a c5b c8a a11b a4a a9b a5b|002u22ud202u0200	0> = -sqrt(5)/30 (6)
<2u2ud0d00u22d0uu	0|c10a c5b c16a c11b a5a a8a a7b a16b|2u2uu02d00u2d0ud	0> = -sqrt(2)/48 (68)
<2u002u02u200220d	-1|c16b c9b c8a c14b a12b a3a a16b a6a|2uu0220u020d2d0u	0> = sqrt(3)/36 (20)
<uu0ud2udu0u2u02u	1|c5a c1b c15b c8a a5b a10b a7a a4b|0u02d220udu2d0uu	0> = 0 (16)
<u2uu22ddu0d0200u	0|c13b c6a c5a c5b a8a a14a a4b a5b|u2u2udu2d0u0dd0u	0> = -5*sqrt(6)/648 (232)
<u0002uuud2022u20	2|c7b c10a c10b c15a a10b a11b a2b a3b|uuu02d0uddu22du0	0> = -sqrt(10)/360 (204)
<u0du0202u2d2u200	0|c12b c10a c4a c9a a16b a7a a5a a3a|u020d2u20duud20u	0> = 0 (24)
<u00u0222uuu2d002	2|c16a c7a c4a c6b a2b a10b a13b a4a|ud0u0du2u2d2200u	0> = 0 (24)
<u0u22uu02dud0uud	2|c9a c14b c6a c7b a3b a10b a7b a15b|u02220d0u2uu002d	0> = sqrt(10)/400 (12)
<uuu0022u0202u02d	-1|c13a c12b c10a c15b a15b a16a a14a a5a|uuu0u22u0d0d0d22	0> = sqrt(30)/75 (70)
<uu20u22ud2u000du	1|c6a c10a c9b c6b a2b a14a a8b a6b|u220ud220du00uud	0> = 0 (36)
<002u2220020u0202	-1|c5b c3a c12b c10b a10b a1a a12b a4a|u0u2u220020d0202	0> = sqrt(6)/6 (6)
<0u02udu2uududduu	0|c2a c10a c4a c4b a4a a10a a1b a13a|u00uduu2uudd2udd	0> = -23*sqrt(10)/12000 (756)
<u020ud22uu22000u	-1|c7b c1a c9b c8b a13b a4b a6a a1a|u02ud2uu0d22d00u	0> = -1/12 (60)
<00u2202uud2u020d	0|c4b c16b c3a c14b a12b a1a a3b a6b|u0du2d2uud220u00	0> = -sqrt(6)/18 (24)
<0u20u0d02d2uu022	1|c10b c15a c9a c16a a12a a10b a6b a5a|0u202uu0uu22d0dd	0> = 0 (70)
<u00u2d20d2u0u220	0|c7b c1b c15a c14a a1b a4a a12a a7b|u0022u20u2duudd0	0> = -sqrt(15)/120 (68)
<022uu2000u0u2022	0|c13a c3b c4b c15a a11a a14b a4a a7b|02uud2u00uddduu2	0> = 0 (120)
<ud0u2ud22du0u0ud	1|c2b c9b c15a c13a a15b a4a a10b a16b|u0022uu2d2d000u2	0> = -sqrt(2)/144 (20)
<2u02202duuu00u02	2|c8a c14a c10b c1a a3a a10b a8b a9b|udu2202u2ud00002	0> = 0 (12)
<22uu02d00200u202	0|c4b c13a c6a c14a a8b a15a a9a a5a|22u0uduuu2000dd2	0> = 0 (60)
<202u02d2u0uud0uu	1|c9a c6a c7a c13b a13a a10b a13b a5a|202uuu020ddu20ud	0> = sqrt(2)/72 (60)
<u022022u022000dd	0|c4b c10a c16b c7a a13b a14a a16a a8b|u02u02d20u20dduu	0> = -sqrt(3)/18 (36)
<ud00u22022uuu0uu	0|c7a c7b c12b c16a a4a a8b a14a a13b|ud0uu20u22d02ud0	0> = -sqrt(10)/120 (40)
<udu022d2u02u0002	1|c8a c5b c9a c6a a8a a13a a3b a5b|ud202uu2002ud002	0> = -sqrt(3)/6 (12)
<220u2d202uuuu000	0|c9b c5b c11a c12b a14b a5b a8b a11a|220u2d2uudu0du00	0> = -sqrt(3)/12 (36)
<22000220002u2uuu	2|c15a c11a c7a c1b a4a a3b a12b a16b|u2ud02u000u22d02	0> = 1/6 (18)
<0uuu2d00u2u0d22d	1|c10a c6a c15a c4b a2b a3b a12a a4a|022u2000duuud2ud	0> = -13*sqrt(5)/1440 (40)
<2ud2002u2uuu0020	-1|c12b c4b c1a c9b a5b a6a a3a a13b|uu2uuu2dudd0d020	0> = sqrt(15)/60 (252)
<02ud2uu0020dduu2	-1|c13a c5b c14b c10b a11b a4a a3b a6a|0222u2u00duu00d2	0> = -sqrt(6)/36 (18)
<uuuuuu22002u0d20	1|c6b c4a c3a c7b a13b a2b a9a a1b|2200u0d2u02udu20	0> = sqrt(35)/120 (12)
<2uu0u2u0uduuu0u2	-1|c6a c16b c10a c1b a9a a2b a8a a4a|u2uddudu20uuu0dd	0> = sqrt(21)/1120 (240)
<udu22u00uu0220dd	-1|c13b c2a c9b c6b a7a a9b a3a a2b|uu2220u0uu02d0dd	0> = -sqrt(30)/40 (70)
<u02uu2u22u00020d	2|c1a c7b c5a c9a a11b a13b a7b a2a|0u2d02u2duu0d20u	0> = 0 (24)
<0u0d0u22u22u0udu	0|c7a c9b c16a c7b a13b a4a a16b a7a|0u020du2022ududu	0> = -17*sqrt(15)/720 (36)
<2020u22000u0uu22	2|c5a c11a c14a c3a a2b a2a a12b a5a|22u0d220000uu022	0> = 1/2 (4)
<u0u0u0202022u2uu	3|c16a c15a c13a c12a a1b a5b a15b a16a|20u02020202d02uu	0> = -1/2 (4)
<2020uuu20udud2u0	2|c11b c15a c10a c12b a2b a9b a10b a7b|2u20du22uu00d200	0> = -sqrt(3)/30 (12)
<0222u0u0uu0d0u22	2|c3a c5a c15a c14a a6a a13b a8b a14a|02u20uduud0uddu2	0> = -sqrt(10)/120 (204)
<uu2uu2002u00duu2	3|c9a c2a c15a c10a a10b a4b a15a a2b|ud22u200du00uud2	0> = -sqrt(5)/12 (24)
<2u0220uu002ddu20	-1|c4a c4b c11a c15b a3a a11a a13b a9a|2ud020uuu02d2ud0	0> = 5*sqrt(2)/36 (40)
<uu0d22uud020u0d2	0|c5a c6b c11a c15b a15a a15b a6b a9a|uu0dd2uu20d0u022	0> = -5*sqrt(3)/36 (36)
<0002uu2u2u2u020u	0|c12a c10b c9a c7b a1a a8b a15b a3a|u0u2ddu2u02002ud	0> = -sqrt(10)/60 (36)
<u0002022u2d020d2	0|c11a c13a c10b c15b a4b a6a a6b a11a|u00d2222udu0u002	0> = sqrt(6)/24 (8)
<022200u0u2u0u202	1|c3b c9b c4a c13a a5b a6b a15b a12a|02uudud002uu02d2	0> = sqrt(6)/36 (54)
<22u2u20du00020ud	-1|c16a c1a c9b c13b a12a a7a a5a a10b|u2u222ud0u0dd0u0	0> = sqrt(6)/24 (68)
<uu20u20u002u2u20	2|c1a c12a c2a c13a a16a a10b a8b a10a|0020u2020220du2u	0> = -sqrt(6)/12 (4)
<uduud0du02uuu022	-1|c7b c13b c16b c3a a5a a13a a9b a13b|ud0u200uu2ud202d	0> = -sqrt(10)/120 (40)
<20u2u02uu2du0020	-2|c15b c11b c4b c1b a14a a16b a5a a14b|u0du202uu20u02dd	0> = -sqrt(3)/30 (40)
<u0u222000du220du	1|c3b c11a c5b c13a a11b a7a a15b a9b|u002u2u0ddu2d02u	0> = 5*sqrt(6)/216 (60)
<u2u2uuuduud00u02	3|c5a c9a c2b c1a a11b a7b a6b a1b|uuu2022d0u200d02	0> = -2*sqrt(70)/315 (20)
<u02du2200d220uu0	-1|c1a c12b c3a c7b a1a a3a a4b a8a|u022u2uu0u2d0dd0	0> = 0 (70)
<ud20ud2u020002u2	1|c6b c16b c10a c3a a13a a6b a9b a8b|udu0uu22du00d2du	0> = sqrt(6)/24 (136)
<u00u220u2duu0ud2	1|c14a c8a c15a c5b a15a a2b a3b a1a|2uuud2002uud00d2	0> = -11/720 (68)
<udu2220duduu0020	0|c15a c10b c2b c8a a9b a15a a14a a11b|u0u22200202u0d20	0> = -sqrt(6)/24 (6)
<u2u20d2002udud0u	1|c12a c3b c10b c14a a6b a14a a14b a12b|u20202200uddu20u	0> = 0 (12)
<u020u00200d2u222	0|c5b c1a c14b c11a a5a a14b a10b a4a|002ud0020u02u222	0> = 0 (4)
<u222000duu000222	1|c15b c9a c10a c8b a5b a12b a1b a5a|22222000000u02u2	0> = 1/2 (2)
<022uu002022ud0du	-1|c11a c4a c2a c13b a6a a9a a1a a7a|uu20ddu2u2du00ud	0> = 0 (108)
<uuu0220d202u0dud	0|c9a c8b c2a c6b a7b a12a a14b a3a|u0202du0d02202uu	0> = 0 (8)
<u0uud0u0uduud222	-1|c9a c1b c16a c14b a2a a10a a1b a6a|uuuuddd002duud2u	0> = 11*sqrt(30)/43200 (420)
<u2duuu22002uu0u0	-1|c4b c3a c8b c11a a9b a3a a10a a16a|u2u0uu2uddudd0ud	0> = sqrt(2)/150 (910)
<2u0u00u02d022du2	0|c7a c16b c1a c4b a7a a11b a15b a14a|ud0000u02du2222u	0> = sqrt(2)/24 (8)
<2u0uud2uu0uuu20d	-3|c13b c11b c6b c9b a11b a13a a16a a5a|2u0u202d00duu202	0> = sqrt(7)/168 (12)
<u2d20u022uud2000	0|c12a c13b c8b c4b a12a a11b a4b a10b|u2d20u0d222uu000	0> = 0 (8)
<20uu00u2uuu0ud22	2|c3a c15b c8b c4a a10b a5b a14b a12b|2000u0uuu2udd2d2	0> = 0 (70)
<uud22uuu00u0220d	0|c14b c4a c7a c13b a1a a2a a13b a12b|22uu2u0u00dd2u0d	0> = -sqrt(3)/360 (70)
<ud0002u2u0uu22ud	1|c13a c6b c1a c9a a5a a15b a1a a7b|ud00uu2200duu22d	0> = sqrt(30)/60 (36)
<000220u202u22u0u	-1|c14b c8a c10b c13b a1a a10b a15b a16a|u00220ud02d2u0u2	0> = sqrt(6)/24 (12)
<0uu2u222202000u0	2|c6b c4a c6a c2a a13b a15b a1b a10a|u0udu0222u20d020	0> = -1/6 (18)
<u2ud2u0d02u20020	1|c11a c12a c4b c12b a8b a3a a7b a11b|u2202du202u00020	0> = 0 (4)
<0222022u20du000u	0|c7b c2a c3b c6a a16b a10a a10b a8a|0ud20ud222uu0002	0> = sqrt(2)/8 (8)
<2u0u2020u020d022	1|c2a c11b c7b c1a a10b a7b a12a a8b|u00u202dduduu022	0> = -1/8 (24)
<uuu002du202u2u0d	-2|c13b c9b c11a c14b a5b a8a a15a a12a|uuu0d2d2u0u2d0du	0> = -sqrt(5)/90 (200)
<2u2000u2u202u200	1|c8a c13a c7b c1b a7b a16b a11a a4b|uu2u00duu2d2020d	0> = -sqrt(10)/60 (68)
<u22d002uu2uu00dd	-1|c3b c10a c7b c15b a16a a14b a6a a5b|u2uduuudddud0u02	0> = -sqrt(6)/160 (630)
<u20u020uu22d0duu	2|c2b c11b c12a c16a a13b a15b a16b a5b|uu0dd20uu2d0du2u	0> = sqrt(30)/360 (72)
<0u02u2ud0u202duu	-1|c5b c8a c11b c7b a16a a7b a12b a1a|ud0202u00uud2du2	0> = -sqrt(2)/16 (40)
<0u20u0duu0u22022	-2|c3a c9b c3b c8b a10a a8a a1b a11a|uu00u0dd0u222022	0> = 2*sqrt(6)/9 (20)
<u0d0202u2u02u20u	-1|c8a c7b c5b c3a a10a a2a a4a a3b|uuudu0d02202u20d	0> = -sqrt(3)/72 (68)
<0022uu2dd0u200u2	1|c3b c15b c6a c5a a10a a9b a15b a2b|0uu2002u2ud200d2	0> = 0 (20)
<0uuuudu220u20uuu	-1|c14b c12b c11a c5a a5a a10a a6a a1b|uuuud2u22u0d00dd	0> = 0 (250)
<20uu2u0u2202d00d	1|c12a c5a c13a c5b a13b a14a a15a a8b|20uu0u02220dduud	0> = sqrt(5)/40 (60)
<u2u0u202200du02u	2|c15a c12a c6b c5a a10b a11b a14a a12b|u2u00d022uduuddu	0> = sqrt(3)/108 (180)
<2uuu200202uud0uu	3|c3a c10a c11b c16a a6b a11b a13b a4b|2u022u020duu20d0	0> = sqrt(30)/180 (18)
<000u2202u0d2202u	1|c12b c16a c5a c6a a10b a7b a9a a2a|0u0uudu22dud2020	0> = -1/36 (68)
<uudduuu2ud00022d	-1|c14a c1b c15b c8b a16a a14a a7b a12b|0uduuu2udd0u02d2	0> = 7/240 (140)
<2u0uud0d2uuu0202	-2|c10b c14b c11b c9b a8a a12b a5b a10a|2u0u2u02ud020d02	0> = 0 (20)
<uu2uuu000ud202d2	0|c14a c1b c11b c6b a8b a13b a2a a1b|u22uu00u0u02ddd2	0> = sqrt(210)/1400 (70)
<uu020uu2u00u2d2u	3|c15a c14a c1b c2a a11b a14b a2b a6b|0u0202u2d0du2duu	0> = -sqrt(14)/168 (24)
<022uuud0ud0d202d	0|c2a c3b c7a c13a a11a a13a a1a a7b|uuddudu0dudu202u	0> = 0 (96)
<u0u22uu222u000u0	2|c11a c6a c7a c15b a15b a14b a2b a12a|uud22002220u0ud0	0> = -sqrt(6)/36 (18)
<u02du20uuu0d0u22	-1|c1a c10b c8b c15b a10b a12a a2b a10a|0u2ud200u2020ud2	0> = -sqrt(10)/40 (18)
<uuduuuud220u0d02	0|c1a c9a c4b c8a a14a a8b a3a a13a|0u20uduuu20dd202	0> = -7*sqrt(5)/1800 (60)
<2u022002d20u020u	0|c16b c2b c5a c1b a15a a12b a13b a15b|u002u002u202d220	0> = sqrt(6)/12 (6)
<02uuud2200u2uu0u	-3|c5b c16b c11b c2b a16a a2b a4a a6a|02u202220002du0u	0> = -sqrt(3)/12 (4)
<2u00uuud202u2d0u	0|c16a c8b c5a c1b a8b a7a a5a a14b|uu00du2u202d2200	0> = sqrt(6)/240 (18)
<20u0200uu2u22200	-2|c13b c5b c1b c8b a16b a2a a4b a6a|uuduud00u2d2u20d	0> = 1/18 (204)
<u0du002d2u2u2002	1|c16a c1a c4b c13a a1b a16a a2b a6a|uuu00d2d2d2uu002	0> = -sqrt(2)/8 (40)
<0uu220u0d020u22u	-1|c16b c2b c3a c14b a1a a16b a12a a10b|u00220u0du2duu2d	0> = sqrt(2)/18 (54)
<202u0202uu22000u	-2|c12b c4b c16a c12a a10a a4a a5a a12a|202uu202d22u0000	0> = 0 (6)
<u2ud00022uuu0d2d	-1|c8a c11b c9a c9b a8a a4b a5a a10a|u2u2d002020u0d2u	0> = 11*sqrt(5)/90 (18)
<u00202u02u2202u0	2|c9a c11a c12a c14b a7b a5a a8b a13b|u002d22uduuuudd0	0> = 0 (80)
<20u22uudd0u002ud	1|c7a c4b c9a c14b a8b a9a a12b a14b|20uu2d02u0uu02dd	0> = 7*sqrt(30)/2160 (60)
<ud202u22d0002u0u	0|c8b c2a c1b c9a a15a a8b a12b a10a|00202u220u0u2udd	0> = sqrt(15)/120 (20)
<u0222u000uudd202	0|c1b c4b c5a c12a a12b a9a a15a a2b|0u2uud00ududd2u2	0> = 23*sqrt(30)/4320 (232)
<0uudu02u2u20d2d0	1|c2a c14b c14a c8b a1b a6a a5b a13b|u0uu2d202u2020d0	0> = -sqrt(5)/45 (20)
<2uu0udu0u22u0duu	3|c16b c3a c10a c9a a5b a2b a9b a12b|22002uu0ud220ud0	0> = 0 (20)
<uu22u0uudd0u20ud	-2|c8b c13b c2b c1b a11a a14b a2a a6b|0u22dud0uudududu	0> = -sqrt(15)/450 (216)
<uuu2200du220020u	0|c14a c3a c11b c11a a13a a6a a15b a1a|2u022d0uu200dudu	0> = -sqrt(2)/144 (36)
<u02uu220u002u02u	0|c1b c4b c15a c3a a2a a13b a1a a1b|2uu0u220d00220du	0> = -sqrt(5)/60 (20)
<u020du202du002d2	0|c3a c16b c9b c10b a9b a10a a1b a15b|20u0uu202du0022d	0> = 1/12 (20)
<2u0uu02ud2ddu0ud	-1|c4b c11b c12b c2b a4b a11a a16b a2b|2u0du02uu2u0d0d2	0> = 0 (40)
<u0u002u22u0u02u2	0|c8a c6a c16a c15a a2a a15a a11a a5a|uuu0uddu2dud02du	0> = -1/240 (820)
<udu0202uud022002	1|c12a c10a c9b c8a a11a a3a a14b a15b|ud20202000uu2du2	0> = 0 (12)
<002u0ud20uuu2202	-2|c10a c11b c6b c16b a6b a4a a11a a10a|00220uu20uud220d	0> = 0 (20)
<uu2u20d22ud00u0u	1|c16b c5b c10a c2a a13a a15b a11b a6b|u02uduu22020udd0	0> = 0 (60)
<u22u0u2uuudu0du0	-3|c10b c1b c2b c6b a6b a14a a13a a10a|0u2u0d2uuuudd2d0	0> = -sqrt(6)/315 (210)
<u2ud0u200u02220u	-2|c14b c13b c4a c6b a13b a16a a9a a4a|u2uu0020ud022d02	0> = sqrt(5)/15 (20)
<02222u0u202000uu	-2|c16a c3a c8b c9b a13a a6a a7a a8a|02u222uud020u0d0	0> = 0 (20)
<2uu02duu220ddd00	0|c7b c1a c13a c12b a7a a4b a15a a3b|ud2u2uud22000ud0	0> = -sqrt(6)/72 (40)
<02u02u0d200duu22	0|c12a c8a c15a c16b a4a a6a a12a a16b|02ud2200200uudu2	0> = 1/12 (12)
<220uu2020uu0udud	0|c2a c4b c10a c15a a9a a5a a3a a15b|2ud02202u0u0dudu	0> = sqrt(6)/180 (36)
<20u02220u000d22u	0|c13b c9a c3a c6b a3a a2b a4b a10a|2uuu2u200d00022d	0> = -sqrt(10)/30 (20)
<u022002uu00d2u2d	-1|c9a c4a c7b c8b a1a a9b a10a a8a|202u00uddu0d2u2u	0> = sqrt(3)/72 (24)
<uu020202u0022u20	2|c13b c14b c6a c9a a5b a7b a3b a14b|uuu2duu20002dd20	0> = 0 (68)
<0u2u2ud20udu0d20	1|c3a c3b c8b c5a a3b a2b a16a a6b|02uud2uu0dud0d2u	0> = sqrt(6)/216 (204)
<2u0uduu0022ud02d	-1|c11b c10b c7b c16b a3b a16b a5a a9b|2uud2d00uuduu02d	0> = -sqrt(30)/4320 (108)
<u20022u02ud200ud	0|c9b c15b c1a c6a a1a a4a a14b a16b|u20d2ud0uud20u02	0> = 0 (24)
<2uu2d0u0u20002u2	-1|c15a c5b c14a c4a a8a a13a a3a a14a|2u2u00dud200u202	0> = -sqrt(3)/72 (18)
<20200200uu2u202d	1|c10a c15a c11b c13b a9a a5b a2b a10b|2u20u2002udud0du	0> = 1/24 (68)
<022uud02u02d0duu	0|c16b c6b c3a c5a a16b a10a a5b a7a|02uud0d2uu2u0udd	0> = 0 (120)
<2020u2u0d202u002	1|c1a c5b c13a c7a a2a a13b a5a a15b|ud20u200u202u0d2	0> = -sqrt(2)/12 (12)
<ud2220u0u0d0u2uu	-2|c7b c5a c2b c9b a12a a9b a16a a10a|u022u000dduud2u2	0> = sqrt(3)/18 (36)
<0u2d0u020u2u202u	-1|c10b c11a c15b c16a a7a a9a a14a a10b|0u2d0uu2dudu2du0	0> = -sqrt(3)/36 (108)
<u0u00202du22uddu	-1|c3b c14a c9b c11b a3b a11b a9a a16a|u0u00202du22d0u2	0> = -sqrt(6)/108 (18)
<uu02uu0ud0020222	2|c12b c8a c9b c2a a3b a2b a9b a13b|uuu2du00d00ud222	0> = sqrt(5)/18 (68)
<0uu22duu2000d2ud	-1|c14b c15a c2b c9a a2a a10a a11a a6b|0ud222ududu0du0u	0> = 0 (32)
<22uu022u000ud0u2	-2|c2b c13b c16b c3b a10b a3b a11a a13a|2udu022u0uddu0ud	0> = -sqrt(30)/360 (120)
<2ud0u0u202uuu20u	-2|c16b c10a c14a c11b a15a a13a a11a a12a|2ud0u0u20ud22du0	0> = sqrt(6)/18 (40)
<u020ud0u20002222	-1|c5b c13b c16a c9a a10a a12a a4b a2a|ud2u0u0uud0du22d	0> = sqrt(30)/60 (140)
<2u2002uud0du20ud	1|c3a c13a c9a c11b a16b a9a a11b a10a|2uu002udduudd0u2	0> = sqrt(3)/648 (200)
<02u2000220d0u22d	0|c4a c9b c14b c16a a16b a6b a6a a3a|022u0202u0d0du2u	0> = sqrt(6)/24 (12)
<uu2d220u00uu20uu	-2|c1b c12a c6b c8b a12a a1b a8a a10a|uu2u2u0u0ddu20dd	0> = -sqrt(5)/200 (252)
<u2udu2uu2u200u00	-1|c10b c9a c5b c14b a16b a10a a1a a14b|22uu02uddu200u0d	0> = sqrt(30)/540 (60)
<0uuduu0u22220dd0	-1|c2a c5b c12a c10b a16b a15a a6a a7a|00uu02du2u2d0d2u	0> = -sqrt(15)/144 (60)
<02uud0u2022ud0dd	0|c15b c11b c5b c10b a16b a6b a5b a10b|02uuduu202udd002	0> = sqrt(30)/360 (60)
<0u22u0uuu0uu0u22	4|c12a c15a c9a c5a a13b a10b a5b a12b|0u22u0du0dudduu2	0> = sqrt(6)/18 (108)
<ud02uudd2u2d0200	0|c7b c11a c11b c14a a11a a10a a7b a11b|ud02uudu222d0u00	0> = -sqrt(3)/36 (36)
<202u20u2u0udu0uu	1|c9a c5b c12a c15a a14a a6a a9b a12b|202udud2u0uuud0d	0> = -11*sqrt(10)/1200 (80)
<0uu22uu22uu0ud00	3|c2a c6a c9a c5b a7b a15b a1b a13b|u0u2u022udd02du0	0> = 13*sqrt(70)/1680 (70)
<u020u0udu22d2200	1|c3a c14b c12b c1a a4b a16a a12b a6b|00uuduuud22d2d0u	0> = -sqrt(30)/120 (210)
<0020u00d22u22dud	0|c8a c10b c12a c16b a7b a15a a4a a2b|0u2uu0u02ddd2u20	0> = 0 (70)
<0u2u20u2u02du200	0|c3b c8b c5b c2a a13a a1b a15b a12b|u0dud0uuu02222d0	0> = sqrt(5)/30 (24)
<2u0202200u02uu02	-2|c7b c13b c4b c10a a5a a13b a8a a10a|2u0ud2uu0d02ud02	0> = 0 (60)
<0u02duu2u20uud20	-1|c9b c10a c2b c10b a11a a1a a13b a3b|u0u2duu200dd2u20	0> = sqrt(10)/360 (60)
<22u20uddu020d0uu	0|c7b c11b c3a c9a a5b a8b a16a a12a|2202uu0200udu0d2	0> = sqrt(6)/72 (20)
<02uuuu0d022u0uu2	0|c11b c5a c14b c3a a7a a1b a13b a3a|u2du0udd02udu0u2	0> = -sqrt(6)/48 (48)
<022uud00d2u2u020	0|c12a c15a c2a c9b a9a a16b a12a a16a|0u2uud00d2u2u0d2	0> = -sqrt(2)/9 (60)
<u2u00u22d0202200	-1|c11b c7b c14a c7a a6a a7a a10b a4a|u2uu02d2duu02d00	0> = 5/36 (60)
<uu2du20d20200uuu	-1|c9b c14b c15b c3b a15a a16b a5b a8b|uudd2202u02000u2	0> = 0 (12)
<uud0duuu0uu0222d	-1|c14b c11b c13a c14a a5a a6a a12b a14a|uud022uu0u0udd2d	0> = -3*sqrt(15)/100 (210)
<u2u2d22u0uuu000u	-2|c16b c3b c6a c6b a6b a6a a10a a12a|u202d22u02u20000	0> = 1/2 (4)
<2u002udu02u0d220	0|c10a c1b c15b c14b a8a a7b a14b a11b|ud002u220u20u2d0	0> = -sqrt(3)/36 (12)
<u22202u00du0d0u2	1|c16a c3a c1a c6b a16a a1a a5b a11b|u2u2uuu00d20d0d2	0> = 7/60 (70)
<u020d0u22uuuduuu	3|c7a c3a c9a c14a a14b a5a a4b a11b|u0uu2002dd2uuudd	0> = sqrt(6)/80 (200)
<02uuu202dud0ud02	1|c5b c13a c4a c8a a7b a5a a8a a14b|02u0u2u2udd00202	0> = -sqrt(10)/120 (20)
<u2uuu2udd00ud20u	1|c7a c16a c2b c1a a3a a1b a15a a7b|ud2ud2uud00du2u0	0> = 0 (48)
<20020u0d222uduu0	-1|c11b c9a c4b c9b a2b a9b a7a a15a|2u0d0uuud2uudd20	0> = 0 (136)
<uud00d22uu2u20u0	1|c13a c10b c11a c6b a16b a5b a15b a4a|uuddu022d0udu02u	0> = 0 (48)
<200ududuu022u20u	0|c4b c1a c13b c6a a5a a13a a9b a7b|u000202d2022u20u	0> = 0 (4)
<uud200d0uu222002	0|c1a c16a c10b c16b a7b a10b a15a a5a|0ud2u020uu2220d0	0> = 0 (12)
<u002d00uu2u2du2u	-2|c4a c14b c10a c12b a2a a11a a13a a3a|uduuu00ddu2d202u	0> = sqrt(2)/72 (120)
<u0u20uu2du20uu02	-2|c10b c1b c9a c13b a10b a7a a3a a1a|u0220d220u200u02	0> = -sqrt(30)/30 (4)
<ud2022u2u0u2000u	1|c5a c11a c8b c12b a9b a15b a11a a2b|u220u2uu20dd00ud	0> = -sqrt(5)/60 (70)
<uuuu02du2020uuuu	2|c4b c2a c6a c16a a1b a2b a12a a5b|2uu0duud202duud0	0> = 11*sqrt(70)/5040 (180)
<2u2022uu2u000200	1|c7b c1b c1a c14a a16b a15b a7a a1b|uu2022ud2u000udd	0> = sqrt(10)/80 (68)
<0u22222u0002d0u0	1|c3a c7b c4b c6b a1b a11b a8b a13b|uuud2ud200u220d0	0> = -1/12 (68)
<02uu2000uu2uu202	-1|c4b c5b c14b c5a a8a a7a a4b a1b|u2du00duuu2udd02	0> = sqrt(2)/40 (80)
<uu02d0du02duud2u	0|c14b c10b c15b c10a a5a a12b a7b a14b|uu02202u00d2udud	0> = sqrt(3)/36 (68)
<ud200220uu200202	-1|c16b c7b c3b c11a a2a a7b a13b a15a|u2u00220dud0d2uu	0> = 0 (36)
<2u0022202uu0020d	0|c5b c11a c16b c5a a3b a2b a15a a16a|22u002202u0002du	0> = sqrt(2)/6 (6)
<000u2u2udu02duu2	-1|c5b c10b c16b c4b a11b a15a a2b a13b|0u00du2uu0u22d2d	0> = sqrt(15)/1440 (40)
<uu20d220202u0200	1|c7a c11b c6a c12a a10a a15b a8a a13b|uu20duuu2ud0d2d0	0> = -1/10 (210)
<2u2u0u2u0020uu02	2|c4a c6a c16a c7b a7b a12b a5a a2b|2220u02d002udu0u	0> = sqrt(3)/12 (8)
<2u0uuudud2u22000	1|c7a c11a c13a c12b a3a a4a a14b a9b|2ud2uu0d220udu00	0> = -1/60 (36)
<udu2u0uu02d2002d	1|c16a c3a c11b c7a a7a a7b a5a a16b|ud02202u0202002u	0> = -sqrt(30)/40 (4)
<2ud002u2u22u000u	1|c11a c9a c8a c12a a5a a9b a4a a12a|2uduu2uud2du000d	0> = -sqrt(10)/60 (140)
<uud2220udduu00uu	-2|c6a c8b c10a c1b a6a a10a a12a a13a|0ud22200uud2u0ud	0> = 1/6 (36)
<u2u022u02020020d	0|c9b c14a c16a c1b a3b a10a a8b a7a|0220222uud200u00	0> = -sqrt(2)/12 (6)
<220uuu20u0u0u2ud	-3|c5b c1b c14a c6b a15a a5a a13a a11a|u20du020u0202d2u	0> = -5*sqrt(21)/168 (12)
<0uuu02d22d02d0ud	0|c15a c4b c12b c9b a14b a11b a10a a5b|0uu0u2d2u2uudd0d	0> = -sqrt(6)/90 (240)
<020u0udu0222ud02	-1|c12b c8b c7b c12a a9b a3b a8a a5a|02udud0ud220uu02	0> = sqrt(2)/24 (16)
<u2u022000d22u200	0|c5a c1a c11a c14b a8a a9b a9a a16a|02u0u20d2uu2du0d	0> = 1/12 (60)
<u0u2duu220u02uu0	3|c15a c8a c13a c13b a16b a2b a1b a13b|2ud2udud20u0uu0d	0> = sqrt(2)/12 (48)
<u2du2u20200u0u20	-2|c14b c2b c12a c7a a13a a6a a16a a3a|uu2u22d02000u02d	0> = 0 (20)
<00uuuuuddu0dd222	0|c8a c10b c3a c15b a1a a11b a3a a7b|u0uddu20d0uuu2d2	0> = sqrt(5)/75 (72)
<2u0u0d2duduu02ud	0|c12a c10b c14b c1b a5b a2b a3b a9a|u2uduu2u20d00ddu	0> = 0 (210)
<2020uuuu0ddud022	0|c15a c3b c1b c7a a11b a7a a4b a9a|u0uddududu2du0u2	0> = sqrt(30)/160 (96)
<0uuu2u0220duu0u2	-2|c2b c15b c16b c3b a14b a6a a3a a1b|u0ud220220duuu0d	0> = -sqrt(15)/60 (36)
<0u2duuu20uuu0202	3|c6a c4a c5a c14a a15b a10b a9b a14a|0u2000d2u2uu02d2	0> = -sqrt(6)/12 (12)
<u0du0020uud22u2u	-1|c13a c10b c16a c13b a16a a8a a6a a10b|u0du0u2dduu20u2d	0> = -sqrt(6)/48 (72)
<u202ud0222u000uu	-1|c11b c16b c6a c5b a6b a12a a3b a11a|u2u20u0222du00d0	0> = sqrt(3)/18 (20)
<020uud20u0u2dd2u	-1|c9a c5b c2a c4b a10a a9a a10b a6a|0u000220u2u2ud2d	0> = 0 (20)
<uuu20u220udu2u00	-2|c14b c4a c8b c7b a1a a9b a10a a5a|2uuuuuddd2ud2000	0> = 7*sqrt(15)/900 (252)
<udu0200u2d2u02du	0|c5a c14a c11b c10b a7b a10a a12b a7a|udu0u02d2du20duu	0> = 0 (48)
<u2uu2u2du0uuu00d	-1|c3b c16b c5b c8a a13a a6b a3a a14b|u2duu220d0du2u00	0> = sqrt(14)/560 (24)
<2uuudu22d000u20d	-1|c5a c1b c3b c6b a15b a3a a1b a9a|2uuu00222000d2ud	0> = -13*sqrt(6)/432 (20)
<u2udu0udd0202dud	0|c13a c11a c2b c11b a10b a13a a6b a16a|uudduuduuu002dd2	0> = -sqrt(5)/288 (360)
<u0duu0u22002u220	2|c8a c13a c15b c9a a13a a11b a6b a2b|uudduudud0u2u2d0	0> = -1/24 (324)
<ud2uu2020u0d02uu	-1|c1b c16a c2a c15b a12a a13a a9a a16b|002uu202du02d20u	0> = -sqrt(3)/36 (18)
<22uu00u0duuu022d	0|c12b c4a c14b c10a a8b a11b a9a a6a|22u00udu20200d2u	0> = 0 (18)
<u2du20u0u0d20uu2	1|c4b c9a c14a c2b a8a a6b a4b a3b|uu2d2duu00u200d2	0> = 0 (36)
<000u2du2d2022uu0	0|c12a c7b c10b c13a a9b a1b a3a a16a|u0du2u022u0dudud	0> = 0 (136)
<u200uu2du022002u	-2|c6b c5b c1b c2a a10b a8a a14a a1a|uu000022du220d2u	0> = 0 (18)
<uud2u20uuu0d2dd0	-1|c4b c6a c14a c3b a1a a11a a16b a8a|2u0uuu02uddd20ud	0> = -11/600 (252)
<u2u0uu02u020u022	-1|c1b c5b c9a c2b a7a a12b a12a a5b|0uu0dud20022u022	0> = -sqrt(30)/36 (18)
<02uu0d202u22u0u0	-2|c2b c12b c3a c4b a4a a3a a14a a14b|0uuu0u202d2du2d0	0> = -sqrt(15)/120 (70)
<2u002u2u20u0u0u2	3|c16a c1a c7a c9a a3b a10b a14b a1a|2uu02duuuud0dddu	0> = 1/60 (756)
<02u2d22200002ud0	0|c6a c6b c7a c2a a7a a16a a9b a14a|0ud2u022u00022ud	0> = -sqrt(3)/12 (12)
<000202202u200u22	-1|c9a c16b c16a c11b a2a a12b a16a a10a|0u020220d2uu0u2d	0> = sqrt(3)/6 (12)
<202u02uuu200u2d0	2|c6b c14a c10a c9a a12b a7b a14a a8b|202u0u220d0du2u0	0> = 2*sqrt(5)/15 (12)
<2u0udu0u0uu2220u	-3|c13b c10b c5b c14b a11a a3a a7b a10a|2uud0udu0u22du0d	0> = sqrt(3)/108 (180)
<2u0220u2u0ud2d00	1|c14a c8b c2b c5a a15b a14a a10b a3b|20u2u0duuuud2dd0	0> = 7*sqrt(10)/600 (210)
<222uudu0du0d0u02	1|c4b c12a c16a c9b a14b a4b a9a a15b|222uduu0du0002du	0> = 0 (36)
<0uu0d202u2d0u022	0|c13a c8a c6a c16b a9a a4a a14b a13a|0uudud0d22u0ud2u	0> = sqrt(3)/108 (108)
<u200duu02u0202u2	2|c16a c9a c7a c14a a3b a4a a7a a15b|u2ududu0dd020u2u	0> = 0 (108)
<20ud220u0u0220uu	-1|c8b c15b c13a c12b a10b a14b a7a a9a|20ud22u0u20udu0d	0> = sqrt(2)/8 (40)
<u2u200ud02u020u2	1|c2a c7a c3b c1b a6b a14b a1a a7b|uu020duu02d02du2	0> = -sqrt(2)/72 (60)
<u02u2022u2u000uu	1|c15a c9a c4a c8a a16a a15a a4b a14a|u02u202u02d00ud2	0> = -sqrt(30)/90 (20)
<20u2202d2u0020u0	0|c15a c3a c4b c8b a6b a14a a14b a8a|200u2d2u2u002200	0> = -1/4 (4)
<002u0uuuuu2dd022	0|c15b c7b c8a c16a a4a a10b a7b a8a|00220udud22uu0ud	0> = sqrt(35)/140 (24)
<02u20u200u02uuu2	-3|c2b c12b c15b c3a a11a a6a a9a a1a|uu020220duduud02	0> = 0 (54)
<u20u22202ud000ud	1|c5a c15b c2a c2b a12a a1b a10b a14b|200ud22022uu0d0u	0> = -sqrt(6)/48 (12)
<ud0u2u2d20u200uu	-1|c6b c7a c12a c9b a13b a15a a2a a14a|u20u20ddu0duud2u	0> = sqrt(6)/36 (72)
<uu22000002202u2u	-1|c16a c13b c15b c14a a5a a1a a16b a9a|2u22d000u220u0du	0> = 0 (12)
<u20uu02uu00uuu22	-3|c4b c12b c7b c16b a8a a10a a11a a12b|u200u0u2dududd2u	0> = sqrt(2)/144 (232)
<uu0uu02220uuuduu	0|c1b c11a c9b c12a a12a a6b a1a a9b|uu0udd22200uuudd	0> = sqrt(3)/504 (200)
<00u20uuuud20u22u	1|c11b c16a c4a c8a a11b a12a a8a a10b|00ud0uudu22ud220	0> = 1/90 (36)
<20udu0d0202u2u20	0|c9b c3a c12b c13a a12a a7a a16b a12b|200uu020d022du2u	0> = -sqrt(3)/24 (12)
<u020u222d2u0uu00	1|c3a c3b c7a c11a a16a a3b a12b a4a|u0dud2u2d20udu0u	0> = -sqrt(3)/48 (32)
<udu0duuu0dd2uu2u	-1|c12a c3b c14a c8b a9a a7a a14a a8b|ud00ud2uuuuudd2d	0> = -sqrt(2)/80 (280)
<u2000uu20duduu22	2|c6a c14a c15b c1a a12a a14b a15b a6b|02000ud20ud2uu22	0> = -3*sqrt(2)/16 (8)
<uud2ud00ud2uduuu	0|c14a c11b c1b c2a a6a a14a a11b a1b|u0u2d200ud2duudu	0> = -5/324 (108)
<0uu20uduu22udu0d	1|c6b c16b c14a c13a a1b a15b a12b a14a|udu200duu2220ud0	0> = 2*sqrt(2)/45 (24)
<22uu0d2uudu020d0	0|c3b c15a c10a c13a a14a a16a a3a a10b|22uu0u2ddud0ud0u	0> = -sqrt(3)/162 (180)
<0u2u002d020d2u2u	1|c10b c16a c3a c15b a9a a1b a5b a9b|uduuu02d2u0u2dd0	0> = -sqrt(15)/48 (136)
<uu0u0u2022u0u2uu	2|c10a c9a c11a c2b a11b a12a a8b a3b|u0du0u2ududud2du	0> = sqrt(14)/1008 (464)
<220u202002uu20u0	0|c4b c1a c7b c2a a15b a12a a14b a3a|uud020u002d22u20	0> = sqrt(3)/18 (18)
<2ud020u200u220uu	1|c1a c12a c13b c11a a10b a2a a4a a13b|u2uu20d20d0u20ud	0> = sqrt(6)/72 (60)
<u0uudd2d0uuud2uu	1|c14a c11a c6a c10a a5a a13a a15b a2a|uduu202d000u2u2d	0> = sqrt(6)/216 (36)
<02ud02200u2uu2u0	1|c3b c14a c6b c2a a12b a1a a4b a1b|2u020d200u22udu0	0> = -sqrt(3)/6 (12)
<2u0duu022uu0u20d	-1|c14b c9b c4b c13a a7a a6b a2a a4b|220uu2d2dud00u0u	0> = 0 (24)
<00u2u2udu200udu2	1|c3a c13a c6a c16a a2a a1a a13b a15a|uu02uuudd200du2d	0> = -3*sqrt(5)/200 (252)
<u220u0220uuu002u	3|c10a c11a c1a c3a a13a a9b a11b a16b|02u0d022u0uud022	0> = sqrt(3)/6 (12)
<uduuu0ud22uu0ddd	1|c7b c15a c9b c2a a2b a15b a6b a8a|uuuddd02u2ud0duu	0> = sqrt(30)/2400 (240)
<u200u2u0u2du2200	0|c10a c12b c1a c13b a15a a7b a1b a12a|u200d220uduud2u0	0> = 0 (24)
<uu0u02u002u22udu	0|c1a c12a c2b c13a a12a a8b a7a a3a|00uu022u02u2dudd	0> = sqrt(35)/350 (70)
<uudu200ud022uu02	-2|c9b c4b c8b c3b a4b a13b a10a a4a|uu0220000u222d02	0> = 0 (6)
<2022u0u200002u2u	2|c13b c15a c5b c8a a16b a7b a2b a12b|2u22002d000uudu2	0> = 0 (12)
<u022000d2u22uuu0	1|c14a c8b c11a c13a a2a a2b a15b a11a|u22200002u220020	0> = -1/4 (2)
<222u022u000du002	1|c3a c6a c1b c16b a10b a8a a1b a9b|22ud0u22du0uu00d	0> = 0 (24)
<02u0uuu200d0222u	2|c2a c7b c6a c8b a12b a8b a11b a10b|0uu0u0020u2d222d	0> = sqrt(6)/60 (20)
<u0uu2200d2ududud	1|c4a c3a c9b c6b a2b a4b a7a a7b|uu0d2u2002dududu	0> = 7*sqrt(2)/216 (162)
<00u22u02d0uu2d20	1|c15a c5b c9a c14a a3b a9b a14a a6a|0022u202d0uu2ud0	0> = -sqrt(6)/36 (12)
<0u2u0020d2ud2u20	1|c14b c11a c10b c3a a6a a1b a16b a5b|ududud20uu0u202d	0> = 0 (48)
<u0002d0222220002	0|c12b c9a c11b c8a a7a a2b a1b a4a|2u0d2uduu2du0002	0> = -sqrt(6)/12 (24)
<uu000202u222u0du	0|c15a c12b c11a c2b a16a a13b a5a a4b|u00du202d2uu2002	0> = -sqrt(15)/60 (8)
<020020220202u02d	0|c12b c2a c8a c10b a2a a6b a1b a4a|u20u2u2d0u0ud02d	0> = 0 (68)
<0uu20002u0222u20	1|c15b c14a c11b c2a a16b a7b a1a a15b|u0u200u2u0d2202d	0> = sqrt(30)/30 (20)
<0u22uuuu0u020du2	-1|c16b c8a c2a c4b a13a a5b a11a a1a|u02d2ud00ud2uduu	0> = 0 (32)
<2u2uu0220000d2uu	1|c3a c5a c15b c14b a15b a9b a9a a13b|2uud002220002duu	0> = -sqrt(2)/48 (12)
<0uud2d020200u22d	0|c16b c15a c14a c5a a12a a12b a7a a2a|02uuduu20202dud0	0> = sqrt(2)/144 (60)
<200222uuuuu0d0ud	-1|c8a c11b c1b c9a a13b a16a a8a a3a|u0u222ud0u0020d2	0> = -sqrt(2)/120 (20)
<0u220uuu20d0d022	0|c2b c9b c8b c11a a2b a12b a6b a5a|0u22d2u0d00uu022	0> = -sqrt(15)/40 (8)
<uuu0u20dd220dd02	0|c5a c14a c10a c1a a10a a3a a5a a4a|0u2du20ud220u002	0> = -sqrt(30)/180 (12)
<uu0u20220uu0u022	1|c16b c10a c8b c5a a1a a13b a4b a10b|2u02d02u0uu0202d	0> = -sqrt(5)/30 (12)
<22ud2u020000u202	-1|c6b c14b c1b c16b a16b a3b a10b a7a|u22u20d20u00ud02	0> = sqrt(2)/12 (18)
<uu200u2020u20ud2	1|c11b c7b c3b c1a a6b a14b a10b a4b|0uuu02d02u0202d2	0> = sqrt(15)/45 (20)
<u02220uu00uu2u02	3|c14a c11a c16a c4a a15a a9b a8b a12b|u02d20u2d00220uu	0> = -sqrt(2)/4 (8)
<00u2uuuuduu22ud0	-3|c14b c3b c10b c12b a16a a3b a11a a2a|0uu2duduu02d20ud	0> = sqrt(210)/720 (180)
<0u220000u2udu2u2	2|c11a c14a c15a c9a a9a a7b a5b a8a|0u22d0udu20udu02	0> = -1/8 (24)
<02u00uu22uuu2020	-1|c6a c9b c7b c13b a7a a1a a10b a14b|u2d000u2d2uduu20	0> = 0 (16)
<02u02u02d0uud2uu	1|c16a c14a c12a c5b a3a a16a a4b a5b|022u2u02u0d0dduu	0> = 1/48 (40)
<u0u20ud0220u220u	-2|c16b c3b c4a c12a a7a a11a a15a a8a|u00u0u2u22d022d0	0> = 0 (20)
<0u2du00u2d0u0222	1|c12b c8b c3a c9a a11b a8b a12b a1a|uduud00duuud0222	0> = 0 (72)
<00uu2d2u00u2022u	0|c5a c11a c14b c7a a14b a2a a7a a13a|0uuddu2d0002u22u	0> = -sqrt(3)/36 (24)
<02u20220u0d2u0du	0|c6b c11b c7b c9a a7b a16b a8b a9a|02u20u2dd002u0u2	0> = sqrt(3)/72 (12)
<u20u0u22u0202002	1|c8a c11a c9a c16a a5a a10b a15a a1a|220uud2u0du020du	0> = 0 (54)
<2u00u220020d220u	1|c1b c13a c10a c7b a1b a11b a9b a4a|2u0ud2u0duddu20u	0> = -1/36 (108)
<2u0022u200d02u20	1|c13a c1a c8b c6a a9b a13a a14a a10b|uu002dduudu02220	0> = 0 (36)
<ud20u22200u0uudu	2|c3a c8a c6a c14b a8a a10b a12b a16b|udu0du220uduu0d2	0> = -sqrt(10)/60 (72)
<u000ud2uuuuud22d	-1|c11b c12b c14a c9a a4a a3a a12b a9a|u0duud2dud0uud2u	0> = sqrt(210)/756 (144)
<2020u20u2d20udd0	0|c9b c5a c1a c3b a4a a16b a1a a4b|20u2020dud20uuud	0> = 0 (24)
<0u020222202d0020	0|c4b c12b c15a c9a a3b a2a a5b a16a|02uud222d02000uu	0> = 0 (12)
<0002u2020022202u	0|c11b c4b c13a c6b a4b a5b a10a a11b|00022u020d22u02u	0> = 0 (4)
<2udu22u0u020020u	-2|c4b c16b c7b c11b a3a a12b a15b a10a|2u202200uudu02d0	0> = -1/12 (20)
<2uu0uu20u20022d0	2|c10a c1a c2a c5a a4b a5a a2a a9b|ududud202u0022u0	0> = sqrt(30)/120 (16)
<20u00u02d022u022	0|c13b c9a c8a c11b a9b a10a a7a a4b|20uu0uudddu20022	0> = sqrt(15)/90 (70)
<u002u2du0d0duu22	0|c12a c13a c16b c16a a13a a3a a11a a14b|u0u2u2dd0du0u220	0> = 0 (40)
<u2u2ud00u0u20ud2	-1|c12b c16b c4b c4a a14a a13b a12b a4a|u2uuud00u0d2u2dd	0> = sqrt(3)/20 (250)
<u0u022u20d0u02u2	2|c6a c12a c8a c16b a1b a9a a4b a3b|202u2uduud0002ud	0> = 1/12 (60)
<uu002220uud20u20	1|c1a c6a c2b c7a a16b a1b a3a a7a|u0d02u20duu20u2d	0> = 0 (24)
<u0u2u0d2uudu0uu2	0|c9b c10a c3b c11a a6b a1a a12b a9a|2002udu2u0020du2	0> = sqrt(2)/60 (12)
<200u2uu2du2uu0d0	1|c10a c15b c4a c9a a16b a15a a9b a2a|2u002ud2d02uu0du	0> = -sqrt(10)/180 (36)
<020u2uuu2u2d0020	-2|c7b c5b c5a c9a a7a a14a a13a a1a|u20u0dduuu2ddu20	0> = 17*sqrt(10)/360 (120)
<u0u2002uu20du202	-1|c4a c13b c10b c10a a5a a9a a15b a3a|u02ud02u200d02u2	0> = -13*sqrt(10)/240 (18)
<2uu2u000u0u2u220	3|c13a c3a c5a c9a a7b a8b a16b a9a|2u0200uud0d2022u	0> = 1/6 (20)
<2uu2ud2u2uu00d00	-1|c9b c8b c4a c14b a15b a5a a14b a11a|2uud2u20ud200du0	0> = -sqrt(15)/180 (60)
<020u00u200u22d22	1|c13a c16b c7b c11a a3b a10b a4b a1a|u2u200020d02ud2u	0> = sqrt(6)/36 (18)
<u2200uu002u22002	2|c16b c16a c10a c6b a14b a9b a15b a7b|u2200020duu22ud0	0> = 0 (12)
<u2duuu002uuu2002	-3|c3b c13b c5a c6b a4a a5a a15a a12a|u202u0002ud2d0u2	0> = 0 (20)
<uuu02ddu002uu220	0|c6b c3b c11a c14a a12b a11a a4a a6b|uu0d2udd0022uu20	0> = -sqrt(3)/108 (36)
<u0u220d02du0202u	1|c10a c13a c11b c15a a3a a11b a14b a14a|u02220u020u0d2du	0> = 0 (20)
<uu0u022d0022uddu	1|c2a c11b c4a c8a a8a a16b a2b a4a|ud0u022u00u2dud2	0> = 0 (40)
<2uudu20ud00u2u20	-1|c5b c12a c15b c6a a15b a3a a10a a5a|2u2dud0uud002u20	0> = -sqrt(6)/48 (24)
<ud02u0u2d0u220uu	2|c7a c9b c8a c15a a3b a15b a9b a14a|udu2u00du0u22ddu	0> = -1/18 (120)
<202220220u0u00uu	1|c5a c8b c10a c8a a14a a11a a13b a10b|2022u0200ududduu	0> = -1/6 (36)
<ud00uu22u220200d	-1|c10b c11a c5b c7b a2a a9a a12b a5b|u200udu22dud200u	0> = sqrt(2)/48 (54)
<2uu020u02002202d	1|c5a c5b c9a c2a a10b a14a a2b a8a|2uu000udud022u2d	0> = -5*sqrt(2)/72 (68)
<u2udu0d2du00d2uu	-1|c15b c9b c7a c3b a6a a4a a12b a7b|u202udu20d0ud20u	0> = 0 (54)
<u02u020002d2uu2d	1|c12a c6b c3b c11b a11b a4b a9b a14b|u0d20u00d2uuu22d	0> = -sqrt(3)/72 (24)
<22002uuuuu200udu	1|c16b c1a c2b c2a a4b a16b a9a a10b|u00u2ddu22200duu	0> = 0 (24)
<0u2u2duu0020202d	1|c6a c11b c4a c13a a14b a4b a10a a4a|0u2220du0ud0du2u	0> = -sqrt(6)/144 (24)
<2u00u22020d0022u	1|c11a c2b c14a c15a a10b a5b a12a a8a|2000222u2u0d0uud	0> = sqrt(6)/36 (18)
<uu002u0022u2udud	1|c9a c10b c5a c2a a7b a2b a3a a5a|uud02ud0dud2uudu	0> = sqrt(3)/270 (216)
<uu0202du2u20d002	1|c16a c10b c13a c4a a3b a16a a4a a2b|u2d202uu20200002	0> = -sqrt(2)/12 (4)
<ud002u2u0u0d2022	0|c5b c16b c1b c5a a12a a5b a14b a11b|0u00du2d0ud22u2u	0> = 0 (16)
<u02uu22u0d0uu0u2	1|c16a c6b c10b c8a a9b a2b a4a a6b|uu22d220d00uu0du	0> = 0 (36)
<uuu2u2u00u2u2d00	-3|c6a c5b c7b c3b a5a a7a a14a a9a|uu02dud0du2u2200	0> = -sqrt(14)/42 (36)
<u20uu0d2duu020u2	-2|c4b c10b c1b c13a a10a a14a a5b a1a|u20020u2duu0udd2	0> = sqrt(10)/180 (60)
<uudd22000u2ud0u2	-1|c11a c10b c1b c5b a8b a15a a10a a3b|0u2uu20u0dddu022	0> = -sqrt(10)/120 (70)
<uu2202ud200u02u0	1|c4b c8a c14a c15a a15b a12b a16a a8a|uu2u02uu20020ddd	0> = sqrt(3)/20 (70)
<22uuu2002002200u	1|c9b c2a c3b c6a a11a a15b a10b a16b|2u0udu00duu220d2	0> = -sqrt(6)/72 (54)
<2uu002d20uu200u2	2|c6a c3b c10a c12a a4b a9b a5a a14b|2u0uuud2u0ud0dd2	0> = sqrt(30)/300 (250)
<u00220udu22d0u02	-1|c11b c8b c16b c16a a6b a14a a2a a9b|uu022ud022du0200	0> = 0 (20)
<udu2uu02d0u0u202	1|c4a c16b c8a c14a a1a a10b a5a a12b|2udu2u0ududdud0u	0> = sqrt(6)/432 (408)
<u22uu0dduud20020	-1|c11a c8b c7b c5b a14a a8a a13b a7b|u22u00uuud02dd20	0> = -sqrt(6)/120 (70)
<2uduud220u02uu00	-1|c1b c4b c2a c12b a14b a10b a11a a15a|u0u0uu2202udd2d0	0> = 0 (70)
<200u2200022uud02	1|c13a c12a c5a c11b a11b a5a a15b a12a|200u2200022d0uu2	0> = sqrt(3)/12 (4)
<2u20u22uu00002du	-2|c15b c14b c5b c1b a4b a4a a13b a12a|uu22022ud00uud0d	0> = -sqrt(2)/60 (68)
<2uuu20d00d22u0ud	0|c10b c7a c13a c11b a9b a4a a2a a7b|22u220d0u0d200uu	0> = 0 (8)
<2020u0u022002202	0|c1a c9b c14a c13b a8b a11b a7a a5a|u020202ud2u0ud02	0> = 0 (18)
<20u202200u2d0d02	0|c6a c16a c1a c4b a3a a15a a10a a14b|u02d0u20022u02du	0> = -sqrt(2)/12 (12)
<uu00u2u0d22d2020	-1|c9b c13b c15a c6b a14b a14a a6b a7a|uu00u220022dd2u0	0> = sqrt(15)/24 (20)
<20uu00u2u02u0u22	-2|c8a c4b c7b c16b a5a a7b a4a a13a|20udu0uuu02udd2d	0> = 0 (140)
<ud2uu20u2200d0uu	0|c3b c10a c5b c4b a4b a3b a8a a7b|ud2u02u22u00d0du	0> = -sqrt(2)/8 (40)
<u220u00220u0uu2u	-2|c9a c5b c16b c1b a14a a13a a1b a1a|22200002u0u02220	0> = sqrt(3)/6 (2)
<u2du0u2220020uu0	-2|c14b c3a c2b c12b a13a a6a a11a a11b|uu0u0222202du0d0	0> = -1/6 (20)
<uuu2u0duu20d2002	1|c2a c4a c16b c12b a8b a2b a1b a12a|2uuud0d2u20d200u	0> = 1/15 (60)
<222020uu022uu000	2|c3a c10a c12a c11a a12b a15a a4a a6b|22uu2dud0uudd0u0	0> = -1/36 (180)
<20u20u0u0udud22u	-2|c10a c12b c11a c16b a11a a16a a7a a8a|20u20uu200u0d22d	0> = -sqrt(30)/200 (20)
<220u0u202du0dudu	-1|c10b c9a c7a c6b a3b a7a a12a a9a|22uu002020duuddu	0> = 0 (60)
<2u0duu2d0uu20uuu	-2|c10b c11a c1b c14a a10a a15a a6a a13a|ud0uu22u0u02d02d	0> = 0 (40)
<00u22ududuu2u020	2|c8b c6a c10a c3a a16b a8a a13b a1b|u00220uuu0d2202d	0> = sqrt(30)/90 (20)
<u0u0ud2uuddd0u22	-1|c12a c5b c11b c16a a12a a1a a13b a8a|20u00u22ud0uud2d	0> = -sqrt(3)/60 (68)
<u0u200du2u22d0uu	0|c13a c10a c11a c4b a7a a8b a2a a16a|uuud002220d200u2	0> = -sqrt(3)/108 (20)
<u00uu02202uu22u0	1|c1a c5b c8a c14a a2a a9a a1b a2b|u20u002ud2dd2uu0	0> = -sqrt(30)/180 (40)
<u02uu2u02dddd002	0|c12a c3a c1b c5b a12b a10b a12a a2a|0uud02u022u2d002	0> = 7*sqrt(5)/180 (18)
<uudu02u0u022u2u0	0|c11a c12a c14b c3a a9a a8b a3a a16a|uudu02du20dduuud	0> = 0 (324)
<u222002duuud0002	-1|c3a c8b c16b c12a a10a a11a a9a a8b|u2u2002d2220000u	0> = -sqrt(2)/8 (6)
<u0uu02020d2u0u22	0|c8a c10a c6a c16b a7a a2a a14b a1a|2udu0uud002d022u	0> = -1/72 (40)
<2uu2u0duu0uu0dd2	-2|c8b c5b c12b c1b a13a a3a a11b a6b|ud220ud0u020udu2	0> = sqrt(35)/420 (24)
<2u22020d0u0u0022	-1|c3a c10a c1b c8b a9a a14a a12b a2a|u2u20200u0020d22	0> = 0 (6)
<2u0220u0u02220u0	1|c4a c1a c7a c9b a9b a6b a3a a8a|uudd2u0uu02220d0	0> = -sqrt(2)/24 (36)
<u00u22d02udu20du	1|c1a c13b c5a c9a a9a a5a a15b a8b|000u22du2dudu02u	0> = 0 (16)
<uuuud2uu0020uu2u	1|c8b c13a c4a c14a a9a a12b a8b a8a|uuu0d2u2u02d002d	0> = 3*sqrt(7)/224 (68)
<uu2020udu002du2d	1|c7b c13a c5b c3a a10a a6b a5b a7b|uuu02udduu020d2d	0> = -11*sqrt(6)/1080 (240)
<uu2020u2duuuuu0u	1|c11b c12a c1b c3a a14b a15a a9b a16b|0uu020u22d00d2u2	0> = -sqrt(42)/504 (20)
<uu0udu0d00d2222u	1|c16b c2a c15a c4a a10a a1b a7b a9a|2000uuuuudd222d0	0> = 0 (70)
<2u002202222000u0	1|c9a c11b c8b c1b a8b a13b a7b a11b|uu0022u2u220d0d0	0> = sqrt(30)/30 (20)
<02u0u0u22uud02uu	1|c14b c5a c12b c14a a13b a14b a6b a6a|02u002u22ud0uddu	0> = 0 (68)
<ud22u0d220ud0200	0|c7b c8b c9a c1b a5b a2b a15b a11a|0222200uu02d02u0	0> = -sqrt(6)/24 (6)
<u20d20002202uduu	0|c9b c15a c5a c12b a3a a14b a4b a7a|u2d2u0u0d20ud20u	0> = sqrt(2)/24 (36)
<uu200duu02u20uu2	-1|c16b c6a c11b c10a a4a a14a a13b a2a|u22d00ud0u02d2uu	0> = 0 (16)
<0u0022d0u0uud222	0|c15b c9b c11a c15a a9a a11b a7a a2b|02002220u0duu202	0> = 0 (4)
<202u22ud000200u2	0|c6b c8a c1a c16b a13b a1a a11b a10a|202u2uu00ud2u0dd	0> = 0 (70)
<0u02u22d220du0d0	0|c15b c4a c7b c9a a11a a16b a1a a12b|uu0ud2uud2u2d00d	0> = -sqrt(3)/180 (240)
<20202u0uu2u00uu2	3|c5a c6a c10a c15a a8b a10a a14b a13b|2020u002u2d0u202	0> = -sqrt(3)/6 (6)
<0222u022du00ud0u	0|c3b c3a c14a c8b a3b a9a a16a a12b|02u2u02d2u0ud002	0> = 0 (18)
<220uu22u2u000020	-2|c9b c10b c9a c2b a3a a5a a13b a16a|2uud222d0000u02u	0> = -sqrt(6)/6 (12)
<02u00uu0202d0222	-1|c14b c9a c16b c6b a16b a6a a3a a5b|0220uud0d02u0u22	0> = -sqrt(2)/24 (12)
<20u2uu0202u0u02u	-1|c1b c4b c8a c8b a8a a14a a7b a12b|u0duuuuu02uddd2d	0> = sqrt(35)/1050 (504)
<222u00u002d2002u	0|c2a c11a c1b c3b a3b a9b a9a a16a|uu2d00u022020022	0> = 0 (6)
<20u2u00u02u20022	1|c11b c1a c5a c8b a11b a14b a11a a2b|uuu2000002220d22	0> = 0 (6)
<02ud2uu020duu02u	-1|c15a c5a c16b c4b a4a a8a a10a a1b|u2uuduud2dudd0u0	0> = -sqrt(15)/1080 (824)
<020u2uu2duu200ud	-2|c11b c5a c9a c4b a11a a6a a3a a13a|02u0d2u20uu2d0du	0> = 13*sqrt(5)/360 (40)
<uu202020duuu0022	-1|c7b c11b c9a c1b a2a a6b a14b a1a|u2202ud00d0u0u22	0> = 1/12 (12)
<0uu0d0u220u2d202	-1|c13b c14a c5a c9b a3a a2a a6b a13a|02200uu2u0d2du02	0> = 0 (20)
<u20u22uu0u0dd0u2	1|c13a c15b c6a c1b a7b a9b a14b a3a|02ud2u2uuu0d0d02	0> = -sqrt(10)/600 (40)
<uu202u2dd200020u	0|c7b c1a c3a c5a a6b a11a a4a a9a|0uduu2du22u0020d	0> = sqrt(2)/24 (36)
<20uu200u0u2u220u	2|c14b c3a c13a c8a a8b a3b a4a a12b|20u2200d0u22du0u	0> = 0 (8)
<0u2u02d2d00uuu2d	-1|c14b c4b c7b c3a a7b a11b a2a a4a|02uu02u2u0udd02d	0> = 0 (70)
<2u2ududu02uu00du	0|c3b c3a c2b c4a a14a a12b a3a a14b|20u0duuu02u202dd	0> = -sqrt(2)/80 (40)
<0u2200d202200220	0|c7a c14a c4a c11a a7a a4a a12a a6a|0u220uu202dd0u20	0> = -sqrt(2)/12 (20)
<2u20uu020du2200u	1|c1a c8b c8a c6a a7a a9a a14b a5b|uu2020d0udd22u0u	0> = sqrt(3)/36 (36)
<02u2d020uu0u2u02	-1|c5b c4a c3a c10b a8a a6a a14b a3a|02ud0u2ud00u2202	0> = sqrt(3)/12 (12)
<02u02uu2020ududu	-2|c14a c6b c10b c8a a7a a11a a12a a16a|02u0202u0dd2u0u2	0> = sqrt(6)/30 (12)
<u00uudu22uu2002u	0|c4a c9b c16b c9a a11a a14b a4a a2b|uu0uddu20d220u20	0> = sqrt(10)/144 (60)
<2u2u22du0uu00ud0	0|c1a c7b c5a c11a a7a a4a a8a a16b|uu22d2d20u000udu	0> = -sqrt(30)/180 (36)
<2u0uu202020u2ud0	1|c5a c2a c14a c10b a9a a2b a11a a7b|2u0d02u2uduu20d0	0> = -sqrt(15)/90 (36)
<020udud20u22u0uu	-1|c12b c7a c11a c13b a13b a11a a1a a14a|u20dud020u2duudu	0> = 0 (48)
<u20u220u020020d2	0|c5a c8b c2b c2a a11a a15b a9b a12a|u00uu200d2ud2022	0> = sqrt(3)/18 (20)
<ud0u2ud0duu2uduu	-1|c2a c7b c15b c5b a15b a8a a2b a3a|uuduud0dudu2dudu	0> = 0 (1620)
<2uu2uuu202000d02	1|c1a c14a c6b c16a a13a a11b a6a a12b|udu2uud202udu00d	0> = -sqrt(10)/360 (136)
<u022u0u2du0u0220	2|c9a c3a c12a c5a a13b a2a a6b a9a|uuu20uu2dd00d220	0> = -sqrt(3)/30 (70)
<0uud0u0u02d222ud	-1|c11a c4b c15a c8b a7b a5a a11a a6a|0uu0d2u002u2220d	0> = sqrt(6)/72 (18)
<0220u22d20u0200d	0|c5a c2a c6a c13b a8a a1a a12b a16a|ud200u2220uud002	0> = -sqrt(3)/12 (12)
<u2uu2002ud2d0du0	1|c9b c15a c4a c11a a6b a7b a12a a1a|22u02ud20uu20d00	0> = sqrt(10)/180 (18)
<02u0u02uu0u202d2	1|c9a c5b c15a c11b a10b a13a a8b a4b|02ud00220u02u202	0> = -sqrt(30)/60 (4)
<2022u222uu0u0000	-2|c9a c8b c1b c6a a12a a15a a9a a16a|u022du2udu0200du	0> = 0 (36)
<020220u0duudd202	0|c11a c2b c10b c9a a6a a15a a8b a13b|0u022udd000u22u2	0> = 1/12 (12)
<00u2u0u2dd02u220	-1|c4b c8b c9a c13a a3b a5a a9a a6a|002u2ududu020220	0> = 0 (18)
<uu2du0uu002d2ddu	1|c2a c1a c15b c4a a10b a9a a2a a15b|0u20u0uddu2u2udd	0> = 0 (200)
<022u0220u2u0200u	2|c16a c3b c4a c10a a16b a15b a4a a1b|u2uu0220uud020dd	0> = 1/10 (70)
<200ud2uu2uu02200	-2|c6b c9b c14a c7b a16a a8a a4a a7b|2002uud2uud02d0u	0> = -sqrt(3)/18 (60)
<22u0u20uuu0020d2	1|c8a c9b c10b c3a a10b a8b a4b a7a|220uu2uu0d0020d2	0> = -1/30 (20)
<20202u2u0u220d00	1|c5a c11a c3a c8b a8b a16a a4a a2b|2uuudd2u0uu20d0d	0> = sqrt(5)/120 (200)
<00222u2u20002002	1|c7b c3b c9a c7a a11b a14a a1b a6b|u0u2220dd0u02u02	0> = -sqrt(6)/12 (12)
<2uu2u00d2uu2d00u	2|c5a c2a c13a c1b a11b a5b a10a a13b|u0d2u00d2222u00u	0> = sqrt(30)/240 (8)
<u20duuu0ddd22ud0	0|c4a c13a c10b c15b a16b a13a a15a a4b|u20uuuu0d0d22dud	0> = -sqrt(3)/24 (252)
<02220ud000uu2u2u	0|c11b c13b c16b c12a a12b a10b a10a a9b|02220ud0u20udu20	0> = -sqrt(2)/6 (12)
<uu2ud200u0d2dduu	-1|c9a c2b c12a c14a a1a a7a a15a a13a|202uu2u000dd202u	0> = sqrt(3)/27 (20)
<0uuu0ud20u2dudu2	-1|c6b c16a c12a c11b a4a a15a a14a a5b|0uu2d0d20uu0d22u	0> = -sqrt(5)/240 (36)
<uuud2u02ud2020u0	-2|c10a c1a c8b c11b a4a a16a a7a a10a|0uu22uudddu020du	0> = sqrt(2)/120 (210)
<0002u20d0u220u22	0|c15b c4a c6b c16a a5a a15b a1a a13b|u00d2u0u0u22ud2d	0> = -sqrt(15)/120 (40)
<2u22020022udu000	0|c1a c9a c10a c3b a12a a5a a11a a16b|uuu2d200dd22u00u	0> = -sqrt(6)/72 (40)
<u0uu0002u2u2022d	-1|c14b c12b c4b c8a a9a a6a a5b a2b|uud0uu0d22du0u2d	0> = 0 (180)
<22202000uu20uu20	0|c14b c2b c1a c3a a10b a14a a16a a2b|u2u02000d220ud2u	0> = sqrt(3)/9 (18)
<0u020u0uu22202ud	1|c10b c15b c11b c12a a8b a16b a15b a6b|0u020202uduu02d2	0> = sqrt(30)/90 (18)
<uu002u20ud2du20u	-1|c1b c7a c5b c13b a12b a9b a1a a4a|uu0dudu02u22020d	0> = -sqrt(10)/80 (54)
<002ud20220u0uu2d	1|c5b c6a c9b c14b a10b a9b a14b a16b|002u0u022du0ud22	0> = -sqrt(6)/72 (18)
<u0u22uudu0202u0u	3|c1a c16a c5a c9a a8b a12b a10a a1b|u0d2uuu20u2d2d00	0> = sqrt(3)/30 (40)
<uu02022d0u2dudu0	0|c4a c8b c11b c15a a1b a9a a16a a5b|2u0ud220uuudud0d	0> = 2*sqrt(3)/135 (210)
<uu00u0d2202u2u02	1|c13a c16b c11a c8a a15b a12a a2b a6a|u200uuuu20u2dddd	0> = -sqrt(14)/560 (252)
<uu2022u0d0u2uud0	-2|c2a c12a c12b c13b a12a a2a a9a a11a|uu2022d0202u0ud0	0> = sqrt(10)/45 (18)
<uu0d20duu2uu20dd	0|c9a c12b c11b c1a a3a a9b a1b a11a|uuud20dud2u020ud	0> = 0 (180)
<u200u220uuuduuuu	2|c2a c12b c1b c13a a5b a12b a3b a1b|uud02220uudd0uud	0> = 0 (180)
<22uu00duuu202uu0	1|c13b c10a c3a c9b a9a a10b a16b a5b|220uu0dudu20dudu	0> = -sqrt(5)/90 (162)
<uu0022duu0dd22d0	0|c5a c12a c1b c7b a15a a9b a7b a11a|0u00u2du20202220	0> = sqrt(2)/72 (6)
<u22d20u0200udd20	0|c5b c2a c3a c12b a4b a7a a8a a14b|uuu2u02d2000d220	0> = -sqrt(5)/20 (20)
<u0u202200uuud022	-2|c4b c6b c11b c7b a1a a11b a2b a10a|2udu0uu002udd022	0> = sqrt(2)/40 (40)
<020u2220u22u000u	-2|c16b c10b c11b c7a a15a a4a a13b a8a|020222uudduuu0d0	0> = -sqrt(2)/12 (36)
<0u2000020uu2u222	1|c10b c12b c3b c3a a4b a6b a10b a3b|0udu0u020dduu222	0> = 0 (24)
<220u0u0022d0u220	-1|c10b c9b c1b c14a a14a a3b a7b a5a|u2uuudu0ddd0u220	0> = 7*sqrt(6)/360 (250)
<0ud0u0uu20ud222u	1|c11a c14a c7a c9a a4a a16b a10a a7a|0udud0uduu0u2d22	0> = sqrt(30)/120 (48)
<u2u0u20d2002u20u	0|c12a c8a c1b c9a a4a a11b a10a a15a|02udu200duuud2ud	0> = -1/24 (80)
<uuu0uu2u22u002d0	3|c6a c7a c11a c9a a4b a13b a12a a6b|uuuduuduu20dd2d0	0> = -3*sqrt(210)/560 (860)
<2022u002ud0uu0u2	-2|c12b c3a c4b c1b a14a a6a a7a a4b|u0d2uuu2du00dud2	0> = -sqrt(2)/36 (136)
<22u00u20udu0ud2u	-2|c7b c2b c6b c3a a4a a14a a9a a3b|2uud00d02ud0u22u	0> = 0 (24)
<u20002u2202uu020	-2|c15a c15b c6b c7b a3a a10b a4a a16a|u2ud0u022u2dd00u	0> = sqrt(6)/36 (60)
<2ud2u000du2u2uu0	-2|c4b c11a c14b c3a a2a a7a a11a a6a|220uduu0uu2d20d0	0> = sqrt(15)/40 (40)
<u0u202du220u020u	1|c14b c7a c3b c14a a7a a12b a11b a2b|uu0202du22u2000d	0> = sqrt(6)/18 (18)
<0220uuu0d0uu22ud	2|c16a c13b c7a c14a a7b a11b a10b a5a|02202uu0ud2uudd0	0> = 1/360 (68)
<u20u0d20u0220ud2	1|c9a c12a c4b c11a a11a a14b a13a a8b|u2000d2u002du2u2	0> = 0 (8)
<uu00uu0d22u0u2u2	3|c15a c14a c10a c16b a11b a6b a5b a3b|uud0220d2u20uu0d	0> = sqrt(10)/12 (36)
<udu20220d0uu2uu0	-2|c4a c6a c11b c6b a11a a4a a14a a6a|udu20d20u0ud22u0	0> = -sqrt(3)/6 (24)
<0202uu0220u200u2	2|c12b c11a c2b c8a a11b a3b a7b a10b|0uu2duud2duu00d2	0> = sqrt(2)/36 (180)
<0u02u2d02u200022	0|c15a c2a c11b c4b a1a a3b a14b a14a|u0duu2u02dd002u2	0> = 0 (40)
<2udu2200uuu200du	2|c16a c5b c2a c9a a16b a8a a11b a7b|20uuu2du0u2200dd	0> = -1/8 (68)
<20u0u002u022022u	0|c9b c5b c8a c12a a6a a2b a4b a9a|2udu0u0du02d022u	0> = -sqrt(6)/72 (36)
<02uu202d0uud2020	-1|c2a c2b c5b c3b a16b a2b a3a a12a|0uduu02u0du2202d	0> = -sqrt(2)/36 (40)
<ud2u02uudd2020u0	1|c13a c4b c7a c10a a9b a16a a14b a4a|ud2u020d2020uudu	0> = -sqrt(3)/18 (24)
<u2002u2uu2000220	2|c5b c14a c2a c8a a5b a13a a1b a4b|2u0u2u20u200dd20	0> = sqrt(30)/30 (20)
<00u2u0ud222002uu	-1|c9b c9a c8b c10b a9a a13a a1b a10b|u0u2u0u0d220u2dd	0> = 0 (70)
<200u002uu2u2u0d2	1|c13b c8b c12b c16a a4b a3b a8b a14b|20u2002du2ud0udu	0> = 0 (36)
<0uu202u02u20d20u	2|c4a c14a c10a c6a a12a a12b a4a a1b|uuu20du02022du0d	0> = sqrt(30)/30 (68)
<0udu200u220220ud	1|c9a c16a c5a c3a a6a a9a a14a a16b|0u0duu0d22022uud	0> = 0 (36)
<0uu02u2dd2020uuu	-2|c14b c12b c16a c2b a8a a13a a9a a2b|0uu02u22220ud0d0	0> = 0 (20)
<00uu002d2222u002	0|c12a c16b c4b c3a a8b a14a a1b a2a|ud000022222uud0u	0> = -sqrt(2)/12 (12)
<2uuu0020u0d222d0	-1|c2b c12b c7a c4a a9a a8b a5a a2a|2uu0d0du20du22u0	0> = -sqrt(5)/80 (24)
<02uu0u22u2u00u02	3|c10b c16a c2a c14a a3b a6b a1b a12b|uu2d0222dudu000u	0> = 0 (24)
<2u20ud2u2u00d0ud	0|c3b c2a c13a c15a a4b a12a a15a a14a|20uudu2u2d0d0duu	0> = -5/216 (120)
<udu0222u2d00udd0	0|c13a c14a c5b c2a a12a a4a a14a a3b|u02du22d2u0u0ud0	0> = sqrt(6)/144 (24)
<2u02duudd02uud0d	0|c4a c11a c9b c1b a15a a3b a16b a8a|uuduudu200udddu2	0> = 0 (720)
<u220000ud2uu220d	-1|c13b c14b c11b c1a a13b a7a a5b a4a|022ud0udu20u2d0u	0> = sqrt(6)/24 (24)
<0uuuu0d2u2u020u2	-1|c2b c5a c8b c4a a12a a6b a7a a14a|00u00u2uu2ud2dd2	0> = -sqrt(3)/100 (70)
<20u200u2uu0u022u	2|c12b c10a c15b c15a a2b a11b a10b a9b|2uu200u22dd0020u	0> = -sqrt(6)/36 (20)
<2u220ududu02d00u	1|c4b c10b c16a c1a a6b a13a a11b a5b|uu2du2ddu0u22000	0> = 0 (36)
<u202002u20uuu02u	-1|c4a c7a c2a c13b a11a a14a a13a a1a|2u0d00ud202uud2u	0> = 0 (24)
<0ud2u2u2d0002d02	0|c8b c16b c8a c2b a10b a11b a12a a15b|00u2u2d0duuu2dud	0> = 1/24 (120)
<00uuuu2u2u0d202d	0|c7b c4b c5b c15a a2b a1b a5b a8a|uuu0dud22u0d20du	0> = -sqrt(210)/1512 (232)
<000u2uu0uuu22uu2	-4|c9b c13b c12b c16b a11a a8a a3a a7a|00ud2u2u0d2duduu	0> = sqrt(6)/24 (48)
<uuu2u2dud0uu0uud	-3|c12b c4b c9b c5b a1a a5b a12a a3a|2u2du2uu00ud0ddu	0> = -sqrt(35)/560 (140)
<uuuu0u2200202u02	3|c4a c16a c3a c6b a2b a5b a3b a14b|u2u0u0220020220d	0> = 0 (6)
<020020202ud22uu0	1|c12a c7a c10a c13a a4b a8a a11a a13a|020u20uu202d2du0	0> = sqrt(2)/12 (20)
<uuu2220u0200d20u	1|c6a c10a c8a c14a a7a a15b a12a a11a|uuu22du00uddudud	0> = -sqrt(2)/160 (824)
<uuuu020uu02d2d02	-1|c9b c6b c11a c12b a10a a5b a7b a7a|uuuuud2d0dd02u02	0> = sqrt(210)/6300 (252)
<u2d02uu02uuu02d0	2|c9a c10a c12a c14b a3b a8b a13b a4a|u22u2dudu0d0duu0	0> = sqrt(10)/72 (108)
<u2uu2d0u2d0200dd	0|c10a c15b c3b c8a a10a a11b a13b a11a|u20u2u002u22d00d	0> = -sqrt(10)/90 (20)
<02220u00222u0uu0	-1|c15a c11a c10a c11b a13a a5a a15a a14a|0222uu002d0uu2d0	0> = -1/12 (18)
<20uuu0duudd22002	1|c7b c8a c1a c3b a3b a14b a5b a6a|u0uu2u00udd22d02	0> = -3*sqrt(5)/200 (70)
<220udu20u2du0d0d	0|c12b c11a c5b c10a a8b a5a a15a a3b|22uuud2uud000ddu	0> = -sqrt(15)/180 (240)
<u2u2002du0220uu0	2|c12a c7b c2a c3a a10a a9b a5b a15b|uu02d0ud2d2u0u20	0> = -sqrt(6)/36 (36)
<2u20uud02200u20u	1|c7a c13a c16a c2a a4a a16a a6b a12a|202uu200220d020u	0> = 0 (6)
<022u22d2u0u0u0u0	-1|c15b c5b c3b c13a a14b a10b a11a a14a|02uud2u2ud200200	0> = -sqrt(2)/24 (18)
<uduu0202220u200u	1|c13b c8b c10a c9a a2b a11b a14b a15a|u2ud020duuduudud	0> = 0 (360)
<0u20222duu0u00d2	0|c8a c2b c7a c5a a2a a15a a14a a2b|0220u2u0ud0u0d22	0> = sqrt(6)/18 (20)
<22uu0uu2u22d0000	0|c7a c2b c10b c11a a5a a7a a15b a9b|2uuduud22ddu00u0	0> = sqrt(15)/360 (120)
<0020uu02d0u22202	0|c9b c11b c16b c13a a9a a11b a7b a1b|u020udu2d0u2d20u	0> = 1/36 (54)
<02u22000d0u02u22	1|c14a c15b c13a c5b a14b a9b a6b a3a|0222uu0020u0ddu2	0> = -sqrt(2)/12 (20)
<u2u0020uu22u002u	-1|c10b c1b c12b c15a a1a a5a a4b a10b|u2duu20du22000ud	0> = -sqrt(30)/180 (36)
<u00022duu022u02d	-1|c13b c12b c6b c11a a2a a16b a6b a9a|uu0022du20du0022	0> = -sqrt(3)/8 (18)
<ud0uuu20220002d2	0|c9b c2b c10a c5a a12a a15b a5b a11a|u00uud20uudd0222	0> = sqrt(30)/240 (68)
<u0220du0u2d2uu0u	-1|c11b c3b c16a c12b a7a a2b a8b a16a|udu20u2dd20uud0u	0> = sqrt(6)/288 (72)
<ud00u2du0u022u2u	2|c13a c15a c10b c8a a16b a4b a2b a11a|u20uu2d000u2udd2	0> = 0 (68)
<u020020u2uu20022	-1|c1b c3b c8b c9a a8b a10a a5b a5a|00u0220ud2u20022	0> = -sqrt(3)/12 (6)
<uu2uu20du200d20u	1|c1a c9b c13a c14b a15b a9a a11b a7b|0u2uu2udd2u00ddu	0> = 9*sqrt(15)/800 (240)
<20uuuuu0udud2uud	3|c15a c12a c5a c9a a5b a8a a3b a6b|202uu2ud0dd02u0u	0> = sqrt(7)/147 (40)
<u0d022uu02200ud2	-1|c3a c7b c8b c11a a12a a13a a15a a7b|u00022u002dduu22	0> = 0 (12)
<u00222u00022u2u0	2|c12a c13a c5a c11a a10b a2a a9a a15b|ud02u2d0uduu0220	0> = 0 (16)
<ud02u2uuu2dddd00	0|c13a c1a c6b c4a a15a a13a a1a a3b|uudududdu2duduu0	0> = sqrt(15)/432 (432)
<00u22u0u2u0udu2u	1|c4a c15a c9b c13a a9b a1a a11a a7b|u0ud2udd2uuu0udd	0> = -sqrt(30)/10800 (360)
<0u0u00222uduu2ud	1|c12a c13b c8a c7b a13a a12b a3b a16b|0uuu00uu2dudd2d2	0> = sqrt(3)/600 (252)
<2ud22u0uud0u0d02	0|c3a c12a c9b c1b a2b a10b a13a a7a|u2022duu0200ud02	0> = 0 (12)
<uuud020200022uu2	1|c14b c8b c1a c2a a2a a14b a1b a4b|uud2020u00022du2	0> = sqrt(6)/144 (18)
<222022uuuuu0000u	3|c6a c5a c1a c10a a4a a11b a13b a14b|u22uududu020dd0u	0> = -1/36 (232)
<20u0u2u0022202u0	0|c11b c5b c1a c12a a9b a15b a5a a7a|u0u0d220d2uu0220	0> = 1/12 (12)
<0uu2uu200u0u2u2u	1|c13b c13a c4a c10a a4a a8b a16b a8a|0uu2ud22000u0d22	0> = 0 (20)
<0u22u000u02222u0	-1|c3a c9b c13a c4a a8a a4a a1a a13a|uud2u00d002222u0	0> = 5*sqrt(2)/24 (18)
<uu2udduduu200dud	0|c2b c5a c3a c9b a12b a5b a4a a3a|u022duud0u2u0dud	0> = 0 (120)
<20udud0u22u20020	0|c6a c11a c10b c9b a11a a13b a7a a2b|2uduu0duudd2u020	0> = -sqrt(6)/72 (120)
<2200u0020uu2u202	2|c1a c2a c11a c16a a11b a7a a6a a9b|uu00uuu2ddd2d20u	0> = -sqrt(6)/60 (252)
<02u220uu20dd0d02	0|c9b c8a c11a c2a a13a a8b a6a a15a|0uu22udud00udud2	0> = -5*sqrt(2)/288 (232)
<u00u202u20d022uu	1|c15a c5b c13b c16a a2b a12b a10a a6b|uu0dud2u2uudd200	0> = sqrt(10)/180 (180)
<22u02uu0uudu020d	0|c7a c16b c5a c2a a2a a4a a16a a15b|22uuud00dudu02du	0> = sqrt(6)/90 (180)
<222uu02020u020u0	2|c9b c1b c13a c11a a4b a12b a14b a9b|u222u020200udud0	0> = -sqrt(2)/6 (20)
<uu2u0d202udu0duu	2|c11a c2b c9a c4a a11b a2b a5a a15b|uu20du20uuud0d2d	0> = -sqrt(2)/240 (210)
<0uuu2udd0ud2d0u2	-1|c6b c4b c5a c3b a10a a9b a3b a15a|0uu0d0uuu2d2d022	0> = sqrt(6)/144 (60)
<0u0022222002uu0d	1|c12a c9a c7b c8a a3b a4a a2b a1a|u2du22dud00udu0u	0> = 0 (32)
<u02u0d0u222d20u0	1|c11a c13b c12b c1a a8a a16b a1b a2b|uu2u0d0222u0u0dd	0> = 0 (68)
<222uu000uu20d2d0	-1|c9b c15b c1b c4b a15b a16a a7b a9b|u220d0u0ud20d2uu	0> = -sqrt(5)/40 (24)
<2u2u2000duu2u002	0|c11b c13a c12a c12b a11a a12b a7a a2b|222u20u0uudd0002	0> = sqrt(30)/90 (20)
<uu0uud00u2020222	1|c15b c2a c10a c4a a4a a7a a9b a2b|uu0uudu02d0202d2	0> = 3*sqrt(30)/200 (70)
<20u0u2u2u0dd20uu	0|c5a c8b c11b c3a a7a a14a a10b a8b|20000222uu0d2duu	0> = -7*sqrt(15)/180 (12)
<002uu222u0u02u0u	3|c7a c6a c13a c5a a1b a2a a10b a4b|ud220uu2dud0uu0d	0> = -sqrt(3)/9 (108)
<22u20uu0002u20uu	-3|c1a c6b c16b c11b a15a a8a a14a a1a|22u200uu00ud2d20	0> = -sqrt(30)/30 (20)
<u00u0u220u220220	2|c10a c7a c12a c14a a13b a3a a14a a5b|u0duduu2002du220	0> = 0 (24)
<u00222uud02u0duu	0|c14a c4b c15b c1a a7a a10b a3a a2b|0udu222duu2d000u	0> = -sqrt(2)/48 (24)
<uu0222du020u0d02	0|c10a c5b c7b c8a a7b a14a a8b a13a|uu02d2du0u0du202	0> = -1/18 (36)
<02202uu0uuuududu	-1|c5b c14b c3a c16a a15a a1b a1a a12a|22u0uud0udd2u020	0> = 0 (68)
<uuud220u0d02u20u	1|c14a c3a c8b c6a a11b a13b a14a a3a|uudu2u000du2220d	0> = -sqrt(3)/144 (60)
<u2u0u20u2u2d0002	2|c1b c5a c12a c8a a12b a5a a8b a5b|02u0220d2u2u0002	0> = -sqrt(30)/60 (4)
<20u2u220u002020d	0|c6a c4b c14b c12a a2b a13a a8a a15b|2uuudd2du00uduud	0> = 0 (360)
<00uu00udud22ud22	-1|c13b c11a c11b c7b a13b a8b a1a a6a|u0uu0u02ud02dd22	0> = -41*sqrt(3)/360 (70)
<0002u22uuu2ddu0d	0|c10a c13a c11b c5b a16b a1b a15a a2a|uu02022dd0uu0du2	0> = sqrt(10)/180 (36)
<0u0u2du02u20d2du	-1|c13b c14a c2a c5b a3a a4b a1a a7a|u0u2ud202u200dud	0> = sqrt(2)/72 (68)
<u2u02du20u0d2200	-1|c6b c13a c7b c3a a9b a11a a7a a12a|u20020d2udu2u200	0> = -1/24 (8)
<0uuu02uu2du0u220	1|c9b c4a c7a c15a a10a a1b a11b a12a|uuu0020ud22du2d0	0> = -13*sqrt(5)/300 (70)
<uu00uduu0u2222u0	1|c7a c11b c15a c11a a2b a16a a15a a3b|u2d0ud0u0u0222du	0> = sqrt(15)/45 (24)
<0u0u02u22u00uu22	2|c14a c13a c9a c8b a13b a10b a14a a4b|0u0202udd200uu22	0> = 1/6 (12)
<20u0020u220220dd	0|c10a c13b c3b c10b a10b a14a a11b a14b|2000020u2du2u2ud	0> = 0 (12)
<00uuuu020u2d2uu2	3|c8a c11a c14a c15a a3a a15b a4b a7b|0022uudu0ddu20u2	0> = sqrt(30)/180 (36)
<0u00uu022uu2d2uu	-2|c14b c9b c13b c8b a3a a4b a10a a13b|0uuduu0dd2d2uudu	0> = 0 (360)
<uu02d0u02u20d2du	1|c9b c7a c4a c11a a16b a7a a5b a3a|uudd20u0uuu0d2d2	0> = 13*sqrt(30)/1080 (120)
<u20u002ud2uud0d2	-1|c11b c8a c2a c9b a11a a8b a14a a9a|uu0u002du2uuddd2	0> = -11*sqrt(15)/1800 (240)
<0u220u0ud2020ud2	-1|c14a c15b c10b c10a a6b a5a a14a a15a|0u22d20uu0020ud2	0> = -sqrt(3)/72 (12)
<u022u00202d20uud	0|c10b c10a c15a c4a a13a a11a a6a a2b|ud2uuu020022ud0d	0> = -sqrt(15)/60 (40)
<020u2u0u2ududu20	-2|c14b c4b c8a c13b a3a a1a a14b a13a|u2u02d002ududu20	0> = sqrt(3)/45 (54)
<uuud20u200uu022u	-2|c5b c4b c12b c3b a10b a3a a7a a1b|2ud0u0220uu0022d	0> = 0 (12)
<22u0u00d0uuuu22d	2|c3a c14b c11a c13a a11b a9a a16b a4b|220uu00duduu0d22	0> = 0 (54)
<2uuu2ud0u00202ud	2|c7a c4b c1b c3a a11b a13b a16b a7b|ud002uu0d0u2u2d2	0> = -sqrt(3)/180 (36)
<002u2u200du20220	-1|c10a c4b c11b c3a a13b a2a a9a a4a|0uud2d20u002u220	0> = -1/6 (12)
<uuu020d202u20u02	0|c16a c5b c14a c7a a6a a3a a9a a4b|uu2duu02d2u2000d	0> = -sqrt(6)/108 (60)
<u220u2u0u020uuud	0|c14a c6a c11b c1a a12a a14b a16a a13a|0220uuu0d0du2du2	0> = sqrt(105)/420 (60)
<2u0uu220uu0020u2	2|c15a c10a c13b c5a a15b a3a a9b a11b|2uud022020u0u0d2	0> = -sqrt(6)/36 (18)
<u22d020uudu2u0d0	0|c9a c4b c15a c12b a7a a8b a10a a12b|u22002u202d2u000	0> = -sqrt(6)/18 (6)
<2u00uudd20duuud2	0|c11b c8a c5a c16b a15b a10b a4a a7a|2u0d0u202u0ddu2u	0> = sqrt(2)/72 (24)
<u02u0uuuu0020222	3|c14a c6b c15a c9a a9b a4b a1b a5b|2022u0udu0020ud2	0> = 0 (18)
<u0u2002d02202u02	0|c16a c16b c7b c1a a2b a15b a12a a16a|0ud200uu022u2dud	0> = sqrt(3)/18 (40)
<u000u02u02222dud	1|c15a c10b c8a c1a a2b a8b a8a a2a|0200u0220u222d0u	0> = -19*sqrt(3)/72 (6)
<uu0222u20uduu00d	2|c8b c1b c4a c2a a2b a10b a14b a13b|0u0u22du02du2u0d	0> = -1/20 (54)
<uuudu20u2d0uu02d	0|c9a c12a c3b c6a a5a a12a a3a a14b|uudd2u0udd0uud2u	0> = 1/120 (216)
<222u0200d00u0u22	-1|c6a c14b c3a c16b a10a a14b a12a a5a|22uduu00du020u2d	0> = -1/12 (36)
<u2uuuddu0ud2d0uu	-1|c15a c2b c13b c12b a4a a7b a5a a13b|uuu22d2u0udud00d	0> = 9*sqrt(2)/320 (240)
<u0020u0d22u22020	1|c9b c13a c11a c4a a7b a1b a8a a3a|20ud0ud2u202u020	0> = -sqrt(3)/6 (8)
<2uu20u000dd22uuu	-1|c14b c16b c15a c11b a14a a16a a5b a16b|2uu2du000d022u02	0> = -1/9 (18)
<220u2u000220u20d	-1|c1a c5a c10b c11b a7b a3a a15a a1a|22uuduu00du0d2du	0> = sqrt(6)/72 (204)
<0uu002220duuduu2	0|c8a c16b c6a c12b a15b a12a a11b a6a|0uu0022d0u2udu2d	0> = -1/24 (60)
<u20du0uudu202u20	1|c2a c7a c10a c13b a10a a6a a13b a7b|uu0duududd202u20	0> = 7*sqrt(3)/96 (204)
<20u0020u20022202	1|c3a c8a c6a c12b a5a a2a a8b a12b|2u00ud0u20022202	0> = sqrt(3)/3 (6)
<uu20uu220dd02d0u	1|c2a c5b c3a c14a a15a a15b a2b a9a|udu00u22duu0202d	0> = -sqrt(5)/72 (36)
<u0d0202u222d00uu	-1|c11a c12b c7b c8b a6a a4b a12a a13b|u0du2uu022uud0dd	0> = 0 (140)
<uu2d0uu20022020d	0|c3b c1a c11b c3a a1a a4b a10b a9a|ud020uu2udu2020d	0> = -5/72 (40)
<002u202020u0u2d2	1|c15a c14a c3a c4a a15a a8a a1a a13b|u0d0202u20d02uu2	0> = -sqrt(6)/24 (8)
<u00u20u02202uuu2	3|c13a c9a c5a c14a a3a a2b a8b a15b|ududu0udu2020022	0> = 0 (24)
<uu2u02u0u20duuud	-3|c4a c13b c2b c6b a2a a4a a9a a11a|uu2u0dd022ud0duu	0> = -sqrt(35)/420 (120)
<u000u2u0udud2u22	2|c12a c13a c7a c5a a14a a11b a5a a2b|ud00u200uu20d222	0> = 0 (12)
<200uu0duu2220u20	1|c1a c11b c12a c11a a9b a7a a6b a16a|u00duu2d220d0u2u	0> = -sqrt(2)/24 (24)
<2uuuuud002220dd0	0|c1b c7b c2a c12a a5a a16b a3a a15b|u02d2u00022u0u2d	0> = -sqrt(3)/60 (12)
<0uu22u2022002d00	0|c4b c14a c5b c2b a12b a3b a11b a8a|002uud2u22du2000	0> = sqrt(3)/9 (18)
<u222200uuu0u0d20	-2|c8b c12b c14b c2b a13a a8b a11b a7a|uu2220ddudu0u020	0> = 0 (24)
<u0u2u000u0222202	2|c12a c4b c12b c1a a6b a7b a15b a3b|002uudu0d02022u2	0> = sqrt(2)/6 (18)
<uud20uu2udu002dd	0|c14b c7a c16b c4b a5b a4b a7a a11b|uud2udu2du200du0	0> = -sqrt(2)/288 (162)
<u2udu0200022u2d0	-1|c14b c7b c5a c12b a12b a8a a4b a9a|u2u200udu022ddu0	0> = -sqrt(6)/108 (68)
<0u2uu00u2202duuu	2|c12a c4a c16a c5b a13a a11b a1b a7b|uu2000du22dd2uu0	0> = 0 (36)
<u20duu22uu2u00d0	1|c1b c15b c7a c2a a13b a10b a9a a6b|0u0du2u2222ud000	0> = -sqrt(5)/30 (12)
<uuuu2u0ud2ud02u0	0|c15b c1b c5a c14a a1b a2b a14a a12a|u2duuu0ud2d20200	0> = -2*sqrt(3)/105 (40)
<20u2220u0d2d00ud	0|c12b c11a c15b c10b a3b a14a a9b a16b|2022220uu0d00u02	0> = sqrt(2)/12 (6)
<0uu2u0200202du2d	-1|c10b c15b c12b c4b a1b a5a a15b a2b|u2du20200u0udd2u	0> = sqrt(2)/24 (40)
<uud2uu0udd20u0d2	0|c2a c15a c13a c6b a8a a9a a10a a14b|u0d2u00222200u02	0> = -sqrt(15)/120 (4)
<022uuuud2uudu00u	2|c7a c9a c13a c2b a15b a14b a16b a7a|0u2ududuuuud0dd2	0> = 13/900 (630)
<2uu02u220u0u2u00	1|c8b c12a c5a c2b a11b a11a a2b a6b|2uu0u22d0u202d00	0> = sqrt(30)/60 (20)
<u0000d22u0udu222	-1|c7b c12b c6a c16a a10b a4a a2a a3a|uudu00u2uud0d22d	0> = -sqrt(2)/120 (210)
<u2u00u0u22200du2	2|c9a c16a c6a c1a a12b a6a a8a a15b|02u00u02d22u0u2d	0> = sqrt(5)/30 (18)
<uu2u02d2u020d0ud	-1|c15b c16a c2b c7b a14a a5a a10b a16b|u02ud202ud20uu0d	0> = -sqrt(2)/144 (54)
<02u20022u0020uu2	0|c12a c4a c16b c7a a5b a4a a11a a15a|02u2u0d2u0ud0d2u	0> = 0 (60)
<u2uu2d200d0202d0	0|c12b c2b c14a c12a a13a a9b a8a a11b|uuud2u2uudd0ddu0	0> = -sqrt(2)/720 (868)
<u0uuud20dud2u2d0	-1|c11a c14b c6a c1b a8a a13a a1b a11a|u0duu02duuu22dd0	0> = 17*sqrt(6)/1728 (120)
<0u22u0uudu20d0d2	-1|c16b c9a c8b c7a a1a a9b a5a a7a|uu2220u0du20d0ud	0> = 11*sqrt(2)/480 (68)
<0u20uu0uu2uu202d	-3|c6b c16b c2b c10b a14a a9b a16a a12a|0020u00u2ud22u2d	0> = -sqrt(7)/168 (20)
<2020u2u2duu200d0	0|c8b c7b c3a c15a a16b a2a a15a a13b|2uu0u20uudu2d0dd	0> = -sqrt(30)/360 (252)
<02uuu220u0220u0d	2|c14a c2b c9a c16b a13b a16b a2b a8b|02uud22d0022u00u	0> = 0 (12)
<02u2uu0202u0u02u	-2|c5b c4a c4b c8a a9a a5a a4a a6a|02uuu20dd2u0d02u	0> = -1/18 (60)
<uu02du02du0uuuu2	2|c1b c9a c13a c2a a5b a12b a1a a14b|u0022u020d0202u2	0> = 0 (6)
<u2duuuud0d200220	1|c8a c14b c10a c1a a8a a5b a8b a6a|02ud22u200200u20	0> = sqrt(30)/120 (4)
<u22u2d0uud0u0udu	-1|c6b c2a c2b c14b a16a a13b a14b a6a|u02d2u0uud0uddu2	0> = 0 (136)
<002u02u02u20u220	0|c6b c14b c10a c9b a8a a16b a7b a4b|00220u2uu020dd2u	0> = 0 (20)
<2uduu0u2200u02uu	0|c12a c5a c2b c8b a6a a13b a12a a16b|20uu0dud200uu2d2	0> = sqrt(15)/360 (54)
<000u2u22u20u2u0u	0|c5a c6b c5b c14a a6b a3a a16a a12b|00ud0u22u2022002	0> = sqrt(5)/20 (4)
<200u222u2u0u0u0u	-2|c16b c14b c12b c4b a4b a10a a13a a15b|200u222u2200d0u0	0> = -sqrt(2)/12 (6)
<2uudu00u020du2u2	2|c16a c3a c15b c5b a7b a4b a6b a13b|2u020uud020u220d	0> = 0 (20)
<u2u20ud00u20u220	-1|c11b c15b c2b c14a a15b a9a a3a a12b|uu220du0duuddu20	0> = -sqrt(3)/108 (180)
<0202uu2000020222	0|c6b c12b c7a c4b a1b a6b a11a a5b|u20u2ud000du0222	0> = -sqrt(2)/12 (20)
<02uu22200uu02020	1|c3a c10b c15a c7a a12a a3a a16b a14b|02ud22u000ud2duu	0> = 0 (24)
<0u22uud22u000uuu	1|c4a c7a c6b c3b a3b a6b a7a a12b|0u2udud22u0d0udu	0> = sqrt(10)/360 (162)
<2u0u0du2ud220d0u	0|c12a c11a c6b c7b a3b a5a a6a a15b|2uuuud02uddd0uud	0> = 7*sqrt(2)/720 (750)
<0uu02u2200d2d0u2	0|c12b c15b c3a c6a a10a a15b a2a a1b|u20020220duuu0d2	0> = sqrt(3)/18 (12)
<u2uu2u2d20u00u0u	2|c4a c7a c2a c11a a15b a8b a10a a4a|udud2ud22u000uud	0> = 0 (48)
<u00020uu222u0202	-2|c16b c12b c5b c8a a6a a4a a8a a7b|u00udu2d2220020u	0> = 0 (18)
<u22u022000u20d02	-1|c14a c16b c1b c6b a14b a14a a10b a8a|022u0d2u0ud2020u	0> = -sqrt(2)/8 (12)
<20u202u022020002	1|c1b c7a c16a c4a a11b a5a a1b a16a|20uud20022u20002	0> = -sqrt(3)/6 (6)
<u0202u020uu22u0u	-1|c11b c3b c14b c8b a3b a14b a16b a4a|u02u2d0d0u022u02	0> = -sqrt(10)/60 (12)
<02u0020u2d22002d	0|c10a c9a c2a c6b a3b a14a a7a a13a|0u200uduu022ud2d	0> = sqrt(15)/180 (60)
<0ud2u02duudu2u0d	0|c11b c7b c13a c8a a3a a6b a15b a8a|0u22duuuud0udddu	0> = -sqrt(2)/180 (500)
<002020200022u2u2	0|c14b c15a c5a c12b a1b a12b a2a a10a|uu20u0200d22ud02	0> = -1/6 (20)
<20u0220uu2u0udud	-2|c10b c3b c14b c11b a14a a12a a7b a2b|2u0022duud0uduud	0> = 0 (108)
<uud2202u0uu02020	-2|c10b c4a c5b c8b a12a a14b a11a a16a|uuddu020002u2d2u	0> = 0 (36)
<u2u0uud2u200dd20	-1|c9b c15a c2b c5b a6a a12b a13b a5a|uuu0d2d2020u2ud0	0> = -1/10 (60)
<22uu00202u00u2uu	0|c4b c2b c15a c7b a6a a4b a11b a7b|2uuu0u202du0d20d	0> = sqrt(30)/1200 (70)
<uu2duu2022200u00	-1|c3a c10a c11a c14b a4a a8a a5a a16a|uud22u2d2du0000u	0> = sqrt(6)/24 (36)
<022uuud0220020uu	-1|c10b c3b c13b c7a a8a a14a a1b a15b|u2duuu0u2u00dd2d	0> = -sqrt(6)/80 (140)
<222u02u200d00d20	0|c2b c3a c3b c15b a12b a9a a3b a10b|2udu02u2dudd0uu0	0> = sqrt(6)/72 (72)
<u00duu2u0u2ddu2d	-1|c13b c15b c7b c5b a6b a8b a16a a2b|uu0d02u20u2u0dd2	0> = sqrt(2)/480 (60)
<0u0220uu2u020uu2	-1|c10a c12b c5b c15a a3a a13b a6a a8a|0uu2udd2200duu02	0> = 0 (40)
<2u2uu2u0u0020d02	-1|c7b c1a c16a c6b a4a a13b a10a a7a|uu22duu0uu02dd0d	0> = -sqrt(5)/50 (210)
<u00u0uuuuu2222u0	1|c7b c12b c1a c4b a15b a7b a16b a6b|000002uduu2u222d	0> = sqrt(42)/84 (12)
<000u2200d22ud022	0|c11a c13b c4a c15a a13a a1a a3b a8a|u0d0220uu2uud0d2	0> = -sqrt(15)/60 (40)
<2ududu20u0uuud20	-2|c15b c14b c3b c12b a12b a10a a16a a6b|2u0du220uudud0du	0> = sqrt(5)/360 (136)
<22u0uud20u0u0022	-2|c5b c1b c8a c15b a12b a6a a11a a8a|u2d002u20du200u2	0> = 0 (8)
<u22u202u0u002uu0	3|c8a c4a c13b c3a a12b a9b a15b a6b|u2u02u20dd0uud20	0> = -sqrt(3)/18 (60)
<2202u02uudduu00u	1|c13b c2a c11a c9a a9a a10b a14b a13a|2u02u02ud20udd0u	0> = sqrt(6)/144 (68)
<ud020uuu22u200du	0|c6b c9a c9b c7b a16b a6b a1b a9a|2u020u0ud2d200u2	0> = -sqrt(15)/90 (20)
<0uu0u0002uud2222	0|c9a c12a c13b c15a a9a a1b a6a a7a|uud0uud02uu0d2d2	0> = -sqrt(3)/60 (204)
<00uu22u20u0d202u	2|c3a c8a c6a c16a a16a a9b a14b a11a|000u2ududuud2u2d	0> = sqrt(10)/72 (180)
<2u0ud202220uu00u	1|c12a c8a c6a c9b a3b a12b a6a a15a|2uuud20du20dd0uu	0> = -sqrt(2)/36 (120)
<u00u22u0u02ud202	2|c12b c16a c6a c7a a15a a2b a1b a4b|2u022u00d020u2du	0> = -sqrt(15)/90 (18)
<0000u2u02uu22u2d	-1|c9b c16b c15b c15a a2a a15b a4b a8a|0u0ud2udduu22ud0	0> = -sqrt(10)/60 (108)
<u0uu20u020u022d2	-1|c11b c15b c14a c7a a1a a8b a2a a15a|2uuu200d20002ud2	0> = -sqrt(15)/45 (20)
<0002u0ud2d2u2uuu	1|c11a c10b c4a c14a a12a a8b a1a a14b|u00ud0d220u22duu	0> = 0 (24)
<ud220uu02200uduu	0|c13a c4b c6a c7a a7b a5a a7a a15a|ud2uu02022000u2d	0> = -sqrt(3)/12 (12)
<u0u200u20dud0222	-1|c4a c3b c11b c16a a5a a5b a12a a9a|u00d20u2uu02022d	0> = 0 (12)
<220uu020u0u022uu	-3|c7b c11b c15b c13b a11b a12a a6a a5a|220u2uu0d0uud20d	0> = sqrt(10)/30 (68)
<u200u2u22u200d0d	0|c1b c2a c11b c14b a12b a7a a1b a14b|ud00u2222duu0u0d	0> = 0 (24)
<u0uu02u2ddu0uuu2	1|c14a c4a c15b c8a a4b a9a a10b a14a|u0uu02ud22d0ud02	0> = -3*sqrt(10)/400 (70)
<ud0202002u2uu0u2	-2|c4a c10b c11b c15b a12a a7a a10b a13a|ud0u02u02ud22002	0> = -sqrt(6)/6 (12)
<2u00u20du0d2022u	-1|c2a c9b c6b c12a a2a a13a a5a a13b|2u002d0u00ud222u	0> = 0 (12)
<0200u0u2022uudd2	-1|c10b c10a c2a c7b a5a a6b a13a a1a|uu002d02002u2du2	0> = sqrt(30)/30 (18)
<20uudu0uu00d22u2	2|c13b c6a c13a c15b a11b a2b a4b a9b|2uu2d00d20uu0202	0> = 0 (12)
<0202u0duu2uu2002	-1|c11b c16a c8a c9b a11b a3a a15a a9a|02u2d0u0u2ud20ud	0> = -sqrt(2)/24 (40)
<022udu2uudud00du	1|c6a c2a c5a c4b a9a a1a a11b a6b|uu200u2u2d2d00ud	0> = -19*sqrt(30)/4320 (70)
<u0202220d0uu2200	1|c1a c6b c12a c5a a1b a2a a15a a10b|uu20ud20udu022d0	0> = sqrt(3)/36 (68)
<u2d022uu20200uu0	1|c9b c2b c9a c5a a4b a7b a15b a12a|uuddu22u002u0d20	0> = 0 (36)
<2uu00d020udu0222	-1|c8a c11b c1b c3a a5b a2a a7a a3a|u2u0uduu0d0d0222	0> = sqrt(10)/720 (68)
<ud02uu020uu2u02u	0|c11b c12b c15b c16a a9b a14b a10b a3a|udu2du02u20udud0	0> = 0 (80)
<uu2200u20du220d0	-1|c13a c8b c15a c13b a15a a6a a5a a9b|uu22udduddu200u0	0> = 5*sqrt(3)/144 (120)
<02u0d0uu2u2dd0u2	1|c11a c5b c9a c2a a5a a1b a3b a14a|uu20u0dduuddudu2	0> = sqrt(3)/162 (600)
<020u2220d02200uu	1|c2a c5b c9a c12a a14b a4b a9a a3a|0uu2d220u02u0dud	0> = 0 (60)
<00uu2200222200ud	-1|c9b c10b c16a c6b a13a a13b a15a a2b|0uuu2d00ud222020	0> = -sqrt(6)/8 (20)
<0u2du20d20uu02ud	1|c3a c14a c9a c5a a1a a16b a9a a4a|uud2020u20ud0ud2	0> = 1/72 (60)
<u0u0u0d22uu02ud2	-2|c16a c3b c8b c13b a11b a12a a7a a15a|u000u02u2d2uud2d	0> = -1/60 (68)
<2uu0u2du002u0d2d	-1|c11a c2b c16b c6b a16a a9a a6b a5b|20u022udd0uu0u2d	0> = -sqrt(10)/720 (36)
<u0u0202u02u2uuuu	-1|c5b c13a c16b c7b a4a a16b a2a a13b|uuddu0uu02d2uddu	0> = -sqrt(14)/1008 (408)
<00200uuuud2ddu22	-1|c14b c8b c7a c6a a1a a14a a8a a10b|u020000ud22udu22	0> = -sqrt(5)/90 (18)
<0ud2200uuu022u02	0|c4b c10a c12b c12a a6a a8b a10a a4b|0ud22u02ud002u02	0> = -sqrt(2)/12 (12)
<u22200ud000u2202	0|c3a c16b c1a c7b a10a a8a a16b a9b|02u20002ud0u2202	0> = 1/6 (6)
<uu20uu0u02u2u20u	3|c10a c8a c16a c13a a5b a6b a11b a9a|uu202200ud220200	0> = sqrt(3)/6 (6)
<0u20u20duu02202d	0|c13b c15a c16a c15b a13b a16a a8a a11b|0u20u202uud2200d	0> = -sqrt(30)/30 (20)
<2uu2u0udduu020dd	1|c13a c4b c5a c15a a4b a14a a10a a6b|2uu20uuuu2d0dd0d	0> = 0 (252)
<uu22d0u0002u22u0	-2|c3b c15b c11a c7b a15b a1a a10a a7a|2uu2u0u00udd22d0	0> = -sqrt(6)/30 (70)
<u2u02uu02dduuu0u	2|c5a c3a c16a c12a a3a a8b a15b a7a|u2d0uu2d2ud0uud0	0> = 0 (108)
<2uu2u02d02duu00d	0|c1b c16a c11a c12b a12a a6a a2b a14b|u2u2uu2u020ddd00	0> = 0 (70)
<02200222u0uud002	-1|c16b c8b c6a c6b a6a a9b a1a a13b|u2200u2u20dd200u	0> = 0 (20)
<22u2dudu020d0uu0	0|c7a c4a c14a c1b a12a a14a a11a a16b|u2uudd0u02d20duu	0> = 0 (120)
<0022u2022u2u000u	-2|c12b c6b c3b c4b a13b a14a a1b a2a|uuduud022u20du0d	0> = 1/36 (204)
<002uu0002du22uu2	0|c15a c13b c5b c14b a5a a15b a11b a7b|002ud0u02u22u0d2	0> = -sqrt(3)/18 (12)
<uu0d2220u200d2d0	0|c9b c5a c1a c13b a8b a13a a12b a8a|0u0du222020uu2d0	0> = sqrt(6)/24 (12)
<u22d00u02020202u	1|c1b c13a c3a c4a a13a a1b a8b a12a|u2u000ud202d202u	0> = sqrt(2)/12 (20)
<u2u0uu202du0du02	0|c7a c2a c14a c9b a6b a1a a10a a15a|2uu0u2d0d2d0u0u2	0> = sqrt(3)/360 (40)
<uu2u02u220u000d2	-2|c8b c2b c11b c16a a14a a16a a1b a2a|2u2d02uu20000ud2	0> = sqrt(10)/60 (12)
<u0u2u0u02dd2u02u	2|c13b c3a c10a c5a a2b a14a a16b a3b|uud200u020u20d22	0> = 0 (18)
<uu0du2duu2u20u0d	2|c12b c4a c14a c16a a14a a3b a5b a16b|uuu022udd2uu0d0d	0> = sqrt(15)/450 (240)
<0uuuu2ud20u2d002	0|c4a c16b c12a c11b a15a a11b a8b a14a|0uu0u2u220udddud	0> = -3*sqrt(2)/100 (252)
<0u20ud02u0du2du2	-1|c15b c9b c11a c3b a6b a2b a10a a1a|u2d0u2020d0u2u02	0> = 0 (8)
<0u02u2ud0udu2uuu	-2|c6b c8b c7b c5a a7b a8a a5a a15a|0u02uddu0uuu2d2d	0> = sqrt(15)/1080 (120)
<2uudd20220u02d00	0|c2b c6b c8b c3b a4b a2b a15b a7b|2u02uduu20d02du0	0> = 0 (60)
<2u020uud02uu0u2d	-2|c11b c12a c4a c1b a9a a3a a14a a12a|uuud0dudu20u022d	0> = sqrt(5)/120 (180)
<0u02du0u0220u22u	-2|c5b c8a c14b c10b a12a a5a a1a a16b|uu02ud000u2udd22	0> = 0 (68)
<u2u2u2002000220u	2|c4a c2b c6a c14b a8b a15b a14b a1b|2uduud0u200022du	0> = 0 (36)
<u0uu22u0u2u0d20u	0|c4b c6a c14b c10a a16a a2a a4b a14b|uuud2du0dud0u202	0> = sqrt(210)/15120 (180)
<0u20022uuu202u0u	-3|c6a c8b c2b c10b a5a a1a a12a a10a|u020uu20du2u2d0d	0> = sqrt(10)/20 (68)
<uu202u20uu2du0u0	0|c3a c7a c12b c15a a15a a14a a2a a1b|22u02uu0ud20udd0	0> = 1/25 (70)
<220u0uu2d20duu0u	0|c10b c9a c16a c7b a12b a5b a6a a16a|220uu2020u02ud0d	0> = -sqrt(10)/360 (20)
<uudd2u0u200udu2d	1|c1a c15a c9b c8a a12a a8a a9b a11b|0uud2u0d20u2uddu	0> = sqrt(3)/432 (180)
<u00d2u020202u2du	-1|c8b c12a c13a c1b a16a a7a a1a a3b|u0uu2udd020u02d2	0> = -sqrt(30)/360 (70)
<0uu2u2200udd0u2u	2|c16a c12a c14b c4b a16b a1b a12b a9b|uuddu220dudu002u	0> = 0 (48)
<0200u022ud2duuud	-1|c10b c2b c7a c5b a3b a4b a1a a14a|uuuu00u2d02dd2du	0> = sqrt(6)/144 (252)
<0uduu0022u2ddduu	-1|c9b c13b c12a c3b a7a a10b a12b a15a|0u0uu0d2u22d0u2d	0> = -sqrt(3)/216 (68)
<uu0u000220d20222	-1|c14b c8a c2a c12b a2a a7a a13a a4b|uu0200ud20udud22	0> = 0 (68)
<20u002uu202u2002	2|c8a c16a c1a c9b a2b a5b a12a a10b|uuu0d2u0du22200d	0> = 0 (68)
<u0u02uu020022d2u	2|c12a c16a c6a c12b a4b a11a a12b a2b|uudu20d020uu2d20	0> = -sqrt(30)/72 (54)
<u0ud2u2duudu2u00	-1|c14a c6a c7b c13b a15a a4a a6b a9a|u0u22dud2uudd0u0	0> = 7*sqrt(3)/1296 (180)
<u2u02du0u020duu2	1|c7a c16a c15a c9b a7a a3b a8a a9b|u2202uuuu020dd0d	0> = sqrt(2)/80 (70)
<u0uddu02u0022220	1|c12a c8b c3a c6a a11b a3a a10a a3b|u02ud00ududu2220	0> = -1/12 (54)
<u2u2220002duu00u	1|c16a c12a c11b c6a a1b a15a a14b a8a|22u22u0d0200duu0	0> = 0 (12)
<220u2u000220du02	-1|c10b c11b c1a c5a a4a a8a a12b a1a|2202uu0u0uuddd02	0> = sqrt(6)/15 (70)
<uu0d0200u2u2u2uu	-2|c6b c10a c12b c9b a3a a6b a9a a5a|uuudu200uddud2du	0> = 7*sqrt(5)/180 (824)
<u00d22u2uuudd002	0|c9a c8b c7a c5a a14b a10a a11a a7a|u00du2ud022duu02	0> = sqrt(5)/60 (24)
<uuu20du2u200duuu	0|c8a c10b c14b c1b a14b a5a a2b a11b|02u2duuduud0dduu	0> = 23*sqrt(2)/720 (240)
<2udu0uddu022u0ud	0|c11a c12b c8b c11b a10b a4a a14b a11b|2ud20uu0uudddudu	0> = -sqrt(15)/1080 (420)
<uu0u222u2000ud20	-2|c1b c7a c15b c4b a1b a12a a11a a16a|uu0022du20uudddu	0> = 1/180 (210)
<u0duu2ud22200002	1|c16a c8a c11b c10a a16a a15a a14b a8b|u0duu2ud2ud00du2	0> = -1/12 (136)
<00u220uu02uddud2	1|c16a c10a c13b c4a a2b a9b a1a a15a|uuud20uudduu0d2d	0> = 13*sqrt(30)/4800 (824)
<0220u002022uuu20	1|c14b c5b c10a c8a a7b a16a a4b a9b|022u00uuud2dd02u	0> = 0 (70)
<2022ud00u0220d02	0|c16a c9a c5b c16b a6b a8a a14b a9a|2022020uu0220200	0> = 0 (2)
<0uuu2u2u2dddd00u	0|c13a c8b c9a c11b a13b a8b a10a a16a|0uuu2u2dd20ud002	0> = 0 (70)
<02uuu20d2dd2u00u	-1|c9b c11b c10b c9a a10a a10b a1a a14b|u2uuu20d0202ud0d	0> = sqrt(6)/16 (70)
<0uduuudu2du0ud2u	0|c16a c11a c7b c9b a10b a14a a12b a7a|0uduuudud20du220	0> = 7*sqrt(10)/720 (136)
<2uduu0u0du2dudud	0|c9b c1a c2a c3b a7b a2a a4b a9a|ud02u020ud2ududu	0> = -sqrt(6)/144 (108)
<uuuu220200uudddd	-1|c14a c2b c8b c3b a4b a11b a3a a2a|udu2220d002uu0du	0> = 0 (24)
<u2d0uu02d00d2uu2	-1|c12a c14b c15b c2b a9b a10a a7a a1b|2uu0ddu22u002002	0> = 0 (12)
<uu2u0u2020202ud0	1|c4a c3a c7a c11b a2a a4b a12b a4a|u2u20dd020uu2ud0	0> = sqrt(15)/60 (36)
<u0u2u222000d0220	-1|c14b c5a c14a c7b a7b a1a a14a a2a|2uu20222000u0d20	0> = sqrt(2)/12 (6)
<u2000u220u0du22u	2|c14b c8b c15a c13a a3b a12b a14b a5b|u2u0du2u0d0202du	0> = 0 (60)
<uu2u20uu0uu2dd0u	1|c16a c3b c11a c12a a8b a11b a15a a10a|uudu20u202duddu0	0> = -13*sqrt(10)/630 (204)
<uuuuud20uuudu20d	0|c10a c5a c13b c2b a8a a4b a15a a10b|u0u20u2ddduu02du	0> = -sqrt(2)/560 (120)
<u20200u2u0u2u02d	1|c2a c8b c15a c12a a14b a12a a3b a1a|2uu200dud0u2uddu	0> = sqrt(30)/108 (180)
<uu20uduudu0d22u0	-1|c3b c13b c15b c7a a10b a11a a15a a8b|uuu0dd02u2duu2d0	0> = -sqrt(6)/270 (180)
<uuu002uudu0u2d2u	1|c15b c13a c8a c3b a4a a3b a15b a11b|uuud02u0ddduuu2d	0> = sqrt(42)/1080 (408)
<u0uu2d20du2du0du	-1|c16b c11b c15b c3a a15b a8a a2b a13a|ud0u2d2uuduu20d0	0> = -sqrt(2)/36 (72)
<00u2022d0uu0u22u	0|c16a c4b c3a c4a a16a a9a a2b a5a|0u00d22uudu0d22u	0> = sqrt(3)/36 (36)
<00220u200u02u2u2	0|c7b c16b c15a c6b a8a a2b a11b a1b|uu2200dd0uu2u20d	0> = sqrt(3)/9 (36)
<u0ud2uuu22dd0u0u	2|c3a c11a c6a c9b a6b a15b a9b a2a|uu0d2dud220u0udu	0> = 0 (72)
<222uu0u000220d02	1|c5a c12b c7a c3b a6a a14b a13b a10b|22uu0d000u2du202	0> = -sqrt(6)/72 (18)
<uu0022uuu022200d	1|c11b c8a c12a c11a a11a a16b a14b a1a|2u0022u0u0ud2d02	0> = -3/20 (20)
<0u2u20uu222du000	-2|c7b c8b c2b c3b a15b a1a a16b a4a|u0u22000222ud0ud	0> = sqrt(10)/10 (20)
<uu2000uud02222d0	-1|c14a c1b c9a c11a a15a a9a a1a a2a|u22000uud0d22u20	0> = sqrt(15)/60 (20)
<0uu0u22dd20uuu20	1|c14a c3a c7b c15b a13b a4b a3b a11a|0uudd2uuu2ud20d0	0> = -sqrt(5)/120 (120)
<uudu000d202uuu22	2|c3a c2b c11a c1a a1b a3b a5b a2a|uuudu00u20dddu22	0> = -sqrt(15)/144 (240)
<220uud20d000u22u	1|c15a c4a c1b c14b a13b a16b a9a a1b|2200uu2020002ud2	0> = sqrt(2)/12 (6)
<u202du0020202d02	0|c5a c13a c6b c9b a7b a8a a5b a12a|u202u0dud02udu02	0> = 0 (54)
<02222uu0u0dd002u	-1|c4b c5b c2a c6b a14b a9a a10a a13b|0u2ud0d02uuuud2d	0> = -sqrt(5)/40 (120)
<uuuudu2uu2200002	-2|c2b c4b c6b c3a a6b a12a a3a a5a|u0u02d2ud22u0002	0> = -sqrt(15)/120 (18)
<0u002u22u2002udd	0|c14a c6b c10a c8a a16a a1b a3a a6a|uuu02u2dud0020d2	0> = -47*sqrt(5)/1200 (70)
<uu0022u2uu220d00	-2|c12b c1a c9a c14b a16a a1a a13a a15a|uu0022u20d2ud0du	0> = 0 (68)
<u22ud02uu0uu20u0	-2|c11b c15a c2b c13b a12a a14a a15a a5b|uu2u202dd002udu0	0> = 0 (60)
<uuuuu0u220002u2d	1|c13a c16b c3a c7a a10b a5a a6a a2b|u20u2u022d00ud20	0> = -sqrt(105)/504 (20)
<uud22002u02020uu	1|c11b c9b c16a c4a a10b a2b a14b a1a|22uu20020ud02du0	0> = sqrt(6)/72 (20)
<0u22uuud02uduuu0	-3|c15b c10a c3b c6b a15a a16a a8a a1a|uuu2d0u20duuddud	0> = sqrt(10)/1200 (820)
<u0u0du22uuu00d22	-2|c15b c15a c14b c16a a11a a3a a5a a15a|u0202u22du2000ud	0> = -sqrt(5)/90 (18)
<2ud0uu0uuuu0d22d	-2|c6b c14b c11a c13b a4b a12a a5a a13a|2udu200duu0duu2d	0> = -sqrt(70)/630 (72)
<00u2uu022du02d02	-1|c4a c16b c6b c11b a14b a15a a7b a3a|002uu0d22u0022du	0> = sqrt(2)/24 (18)
<uu0duud002u0d222	1|c15a c15b c5a c10a a7b a8b a12a a5a|uu0dud2u0dduu202	0> = 1/48 (108)
<000uudu2ud2ud202	0|c16b c8a c5a c7b a2a a3b a5a a12b|0uuudu0ddu22u20d	0> = sqrt(3)/216 (204)
<2u02uud000ud2220	1|c14a c5a c13b c6a a2b a14a a11b a12a|220200u00022u220	0> = -3*sqrt(2)/8 (2)
<uu020u022000u222	-2|c4a c9a c2b c8b a1a a10a a2a a11a|2u0d0u0udud0u222	0> = 1/12 (36)
<u2duuu0d02u02u20	2|c3a c1b c2b c5a a11b a5b a7b a1b|ud0uuuud02202d20	0> = sqrt(10)/20 (40)
<uuud0uddd22u0duu	1|c14a c11b c4a c9b a9b a12b a3b a4a|uu2d0duud2u200ud	0> = 0 (108)
<u202u00uu2u2002d	2|c2b c10a c12a c16a a3b a16b a6a a1b|2uu2uu0uddud002d	0> = -sqrt(6)/300 (252)
<ud2uu020uu220200	-2|c10b c11a c9b c3b a11a a6a a6b a13a|ududu2200022u200	0> = 1/2 (8)
<u020u02udu2220d0	-1|c9a c13b c1b c8a a15a a5b a16a a8a|0020202u0d22u02u	0> = 0 (4)
<02u2220202u00200	1|c14a c10b c5b c6a a16b a12b a1b a7a|u2u2uuu20ddd0u0d	0> = -sqrt(3)/60 (252)
<u2002uu20u2uu200	-3|c14b c2b c12a c11b a6a a9a a15a a1a|2u0022u2ddu0uud0	0> = 0 (36)
<0udu0u2d02d2uudu	-1|c16b c6b c13b c11b a14a a16b a13b a9b|0udu002du202d2uu	0> = 0 (16)
<u2u2d002uuduuu0d	-1|c10b c14b c8a c2b a10a a14b a9b a12a|uud2d00u2uu2dd0u	0> = -sqrt(5)/90 (120)
<2u02022uu0u0uuuu	1|c14a c6a c2a c6b a14a a10b a9b a5a|2002u02u2du0udud	0> = sqrt(42)/504 (60)
<222uudu2u02u0000	-1|c9a c6b c2b c3a a9a a15a a2b a10a|22uuu0d2uu2d00d0	0> = sqrt(15)/180 (68)
<u2uuu0u0uu0uud22	-2|c9b c5b c7b c15a a11a a13b a10a a1a|22uu000002du2du2	0> = sqrt(35)/63 (18)
<u202u0u02u202u0u	0|c9b c2b c11a c5b a12b a1b a15a a3b|2uu200u0uudd2udd	0> = 1/200 (252)
<2u2222u00000uu02	2|c4b c16b c7a c16a a13b a12b a8b a7b|2u2u22du000d2u00	0> = -sqrt(2)/6 (18)
<2u22002uu2d0ud00	1|c7b c8a c3a c9b a8b a16b a15b a12a|2uu200dd02uuuddu	0> = sqrt(3)/54 (120)
<2uuu200u02uu0u2u	0|c10a c1b c14a c10b a10a a12b a6a a6b|uudu220d0du2002u	0> = 0 (36)
<22u0u0u2u002uuuu	-3|c13b c1a c15b c12b a10a a11a a7a a14a|u2d0u022uduu020d	0> = -1/12 (36)
<002u020uuu2u2uud	-3|c12b c11a c9b c13b a15a a12a a2a a4a|0u22020u0udddu2u	0> = sqrt(7)/28 (40)
<u2u0dd002uu20220	0|c3b c1a c9a c9b a4b a6a a11b a7a|020uu2d00u220220	0> = sqrt(2)/24 (6)
<uu20ddu2000022u2	0|c3b c1a c8a c16b a12a a9a a4b a15b|0uuududdd00u222u	0> = 0 (136)
<002202u0222000d2	0|c16b c9b c11a c11b a13b a12b a14a a15b|002202u0u20ddu2u	0> = 0 (12)
<u00222u0220u0u20	2|c1a c14a c15a c4a a4a a8b a13a a12b|000222uu2202d0u0	0> = sqrt(3)/6 (6)
<uudu20u020d0ud22	-1|c5b c7b c16a c14a a14a a11a a6b a16a|uududd002020uu22	0> = sqrt(6)/24 (36)
<0u220uuu00ddud22	0|c13b c2b c16b c4a a14b a1a a8b a11b|u02u0ud2002u022d	0> = sqrt(5)/120 (20)
<22u0200du020u2uu	0|c11a c5a c14b c13b a13a a3b a4a a7b|222uu0uud0d0uudd	0> = sqrt(6)/120 (240)
<uu2ud2u220uu0u00	3|c5b c7a c2a c14a a16b a12b a7b a5b|u02ud2u220d2000u	0> = -sqrt(6)/12 (18)
<u2d02uuu00d022uu	1|c15a c7b c6b c16a a10a a12b a7b a15b|u2d020uu0ddu22u0	0> = 0 (24)
<0uu022u022uu02u0	0|c15b c7b c2a c14a a14a a16b a1a a3b|u020220022uu020d	0> = -sqrt(30)/30 (6)
<u20duuud20u0u022	1|c16a c9b c9a c1a a10b a8b a3a a12a|02uduuu20ddud02u	0> = -sqrt(2)/96 (120)
<02u0u0u0uu022d22	0|c15b c3a c9a c2b a8a a10a a14b a6b|0u00uudu020222d2	0> = sqrt(10)/120 (20)
<ud2uu00udu22d200	-1|c9b c13b c3b c2a a2a a8b a7a a16b|uudud0d20u22020u	0> = sqrt(2)/288 (36)
<u0u0u222u20ud020	-1|c1b c3a c9b c15a a5a a1a a14b a16a|u0002222020uduud	0> = sqrt(30)/45 (18)
<02uu22d0uu0200d2	0|c12a c6b c3b c6a a13b a15a a7b a3a|02uu2020uu0dd022	0> = sqrt(30)/30 (20)
<u0d0u2du2200u202	-1|c13a c7a c10b c16b a12a a5a a11a a11b|u0d0220u2u2d020u	0> = 0 (12)
<2u0u202022000uu2	-2|c4b c5a c14b c5b a13a a4b a8a a6a|2u0u0d2u2200d0u2	0> = sqrt(2)/6 (18)
<2u2ud00uu0u02022	-2|c2b c5b c15a c9b a10a a5b a6a a12a|202uuu0d0dud20u2	0> = -1/36 (60)
<u2u22200200d002u	1|c9a c5a c15b c12b a11b a13a a7b a15b|u2u2d2u0d0u0u02d	0> = -1/9 (54)
<020uu0u0d2u2uud2	0|c4a c7a c14b c12a a11a a9a a6a a8b|0200uu0u222ud0d2	0> = sqrt(2)/40 (20)
<2002002u2022uu0d	-1|c12a c13b c11b c16b a8b a6a a10a a5b|2002uu222duu0d00	0> = sqrt(3)/36 (18)
<uuu20du00200222u	-2|c16b c10a c14b c3b a2a a16a a7a a5b|u202ud200d002u2u	0> = 0 (12)
<uu00u2u220002202	-2|c1b c9a c13b c14b a11a a3a a4b a1a|uuduu2u2u0d0dd02	0> = -sqrt(6)/30 (210)
<u202uu2u00uududd	0|c14b c7a c12b c15a a3b a11a a3a a1b|2222uudd0020u00u	0> = 0 (12)
<00u002u202d0u222	0|c3a c11b c14b c8b a3b a1b a9b a4a|u0uu02uud200dd22	0> = -sqrt(3)/60 (70)
<0u2u020d22d0u20u	0|c14a c4b c16b c3a a15a a15b a4b a12a|0uuu020u22dudd20	0> = 1/24 (70)
<uud0u00udd22202u	1|c10b c5a c11a c13b a6b a16b a9b a3a|uu200d0d20u2u022	0> = sqrt(2)/36 (12)
<u2022ud020u00d2u	0|c4a c1a c15a c2b a10a a13a a3a a11b|0udu2ud02u20duud	0> = 0 (108)
<u0uudud200022ud2	0|c13b c7a c1a c6b a15b a6b a2a a6a|0uudu2020002du22	0> = -sqrt(3)/72 (18)
<0ud0uu0u220u2ud2	-2|c10a c2a c10b c16b a11a a15a a7a a12a|00u0uudu20d22u2d	0> = 23*sqrt(10)/720 (68)
<u0u220uduu0d022u	2|c14a c14b c15b c4a a13b a11b a14b a10b|u0uu20udd2uddudu	0> = -sqrt(6)/48 (720)
<2uu2uuu0d0udu02d	-2|c1b c4b c3b c12b a14a a5b a13b a3a|uudu2ud0u0u02d2d	0> = -sqrt(2)/5400 (204)
<20u20uu20ud2du0u	0|c12b c13b c10b c8a a15a a10b a7b a13b|20u20u2u0duudddu	0> = -sqrt(6)/288 (240)
<02uuduu0022du02u	-1|c10b c4a c11a c6a a1a a14a a4a a6a|u2uduud00ddudu2u	0> = -sqrt(3)/288 (240)
<0202uuuudu20u20u	0|c8b c5a c11a c14a a7a a9a a8a a3b|02u20u2u2dd0ud0u	0> = -sqrt(6)/144 (60)
<00uu2dd220022u0u	-1|c13a c13b c5b c8b a7b a2a a1b a15a|uduudu2d20020duu	0> = sqrt(6)/72 (72)
<0u22uudd2du20u00	-1|c4a c9b c12b c7b a15a a13b a12b a14a|0u2uud0dduu2u2d0	0> = -sqrt(6)/108 (120)
<2uuuud2d000d20u2	0|c1b c7a c8b c5a a2a a15b a5b a14a|u2ududu0000u2d22	0> = sqrt(30)/360 (54)
<02u2u0d22u200020	0|c4b c10a c11a c15b a1a a5b a12b a16a|u2uu20u220dd00ud	0> = sqrt(30)/360 (70)
<00u0u02d202022u2	-1|c9a c13a c3b c5b a5a a6b a12a a4a|000uud2ud02uu2d2	0> = -2/9 (54)
<0u20uu220uuduuuu	-1|c2a c10b c5a c13b a10a a14a a6b a1a|u02002220duu02ud	0> = 0 (12)
<202uu2u2u2u000u0	1|c6a c8b c15a c10a a9a a14b a12a a7b|202uuu2u2ddu0d00	0> = -sqrt(6)/180 (70)
<u20duu20uud0ud2u	-2|c7b c15b c14b c10b a14b a15b a10a a4a|u202dud0uud0uu2d	0> = -sqrt(2)/80 (72)
<uuduuu2dd22u000u	-2|c2b c8b c9b c4a a14a a14b a13a a8a|u0u0ud2u022ud20d	0> = -1/180 (68)
<2u0u0ud0ud22u0d2	0|c1a c9b c7a c4b a1a a7b a15b a5a|2u00duu00u22d022	0> = -sqrt(2)/48 (12)
<uu220u20uu22000u	0|c11b c9a c3a c7a a13a a2b a5a a15a|u2u2uud00du2u0dd	0> = sqrt(10)/1200 (240)
<0002222u2020u0du	-1|c5b c5a c4a c9b a16a a13b a5a a8a|000uu222u02020d2	0> = -1/6 (6)
<20uu2202u0d0du20	1|c14a c1a c13a c8a a8a a2b a16a a12a|uuud2202d0ud002u	0> = -sqrt(3)/54 (60)
<0u0u02d0220d22uu	0|c10a c10b c14b c9a a8a a7b a3b a11a|0udu022du0uu2dud	0> = 0 (80)
<uu0u20udu022d20d	-1|c13b c2a c9b c1a a13a a9a a15a a10b|000u20uudd22u2ud	0> = -1/90 (60)
<2uu0u2u022u0ud0d	-2|c5b c9b c14a c2b a15a a13b a2a a5a|2ud0u2u0d2u020du	0> = -sqrt(35)/504 (36)
<u002udud222d0uu0	-1|c10b c9b c12b c10a a10a a2a a10b a1b|2u02duduu2200ud0	0> = sqrt(3)/36 (24)
<000uuuud222duu02	2|c5a c9a c8b c13b a8b a5b a2b a3b|0uuuduuud22d0d02	0> = 0 (240)
<20uu220u2200d0uu	2|c1a c13a c16a c10b a12a a13b a4b a16b|u0u2220d2d0uu0ud	0> = sqrt(6)/72 (36)
<0000uu22d2u2dd02	0|c7a c16a c10a c6b a15b a3a a4a a1a|u0uuu0d2udu2uddd	0> = sqrt(2)/80 (900)
<0u2u00d2200220d2	0|c16a c7b c9b c8a a1a a16a a15b a7b|uu2d00udu0022022	0> = -sqrt(6)/72 (18)
<u220u2u02uu0u0uu	2|c16b c6a c5a c6b a14b a5b a4b a15b|u22uu0d02dd0uu20	0> = 0 (40)
<2u2022uuu0uudd00	2|c1a c12a c9b c1b a11b a15b a4b a10b|0u2d22uu0u20udd0	0> = 13*sqrt(21)/2520 (40)
<u022u020u200u220	-2|c14a c3b c10b c9b a11b a12a a5a a1a|20u220200ududu20	0> = -sqrt(2)/3 (18)
<20u2202d20u00uud	-1|c7b c14a c8b c5b a8b a14a a14b a13a|20u2u0uu20d0d2ud	0> = -sqrt(15)/240 (70)
<u2u000d20uu2u220	0|c10b c14a c2b c3b a3b a11b a6a a13b|uud00ud200222u20	0> = sqrt(2)/12 (18)
<00220u20202u0uu2	-2|c3a c11b c4b c12b a8a a14a a6b a1a|u0du022u20u002d2	0> = 0 (12)
<00uud2u2u20dd0d2	0|c16b c10b c12b c8b a2b a4b a8b a3b|0u22u2d2du00u0ud	0> = -sqrt(3)/18 (36)
<02020u220020d220	0|c8b c2b c14b c13a a13b a1b a8b a6a|uu0202220020ud20	0> = -sqrt(3)/6 (6)
<u0uu2udu2200ud02	-1|c8b c9a c5b c16b a7a a8a a14b a16b|u0uuud2ud200d202	0> = -1/50 (70)
<uu20u00udu2u20u2	3|c16b c2a c3a c11a a4b a15b a14b a6b|u0uudd0ududd2u2u	0> = sqrt(10)/120 (360)
<0uu022u0u0d22dud	-1|c12b c9a c7b c2b a3a a9a a12b a15b|00202200u0u22d2u	0> = sqrt(15)/240 (6)
<202u00u220d022u0	-1|c9b c9a c13b c13a a9a a10a a16b a2a|2u2d00u2udu002ud	0> = -sqrt(3)/18 (36)
<2202u0uu200022u0	2|c8a c4a c4b c13a a4b a3b a7b a3a|222uu0202000d2u0	0> = -sqrt(3)/6 (6)
<00u2022200220d02	0|c6b c8b c4a c8a a10a a9b a8a a2b|0uud0u2udd220u02	0> = -sqrt(3)/36 (60)
<0u220uuduuu0u220	-2|c3a c3b c14b c7a a3a a9a a16a a10a|0uu20u0d22u0du2d	0> = 5*sqrt(3)/216 (68)
<u0u2uu0du2d0202d	0|c10a c8a c15b c6b a12b a2a a2b a7a|u2d2u0u0dduu20ud	0> = 0 (72)
<000u2uudu202022u	-1|c15a c15b c4b c14b a3b a11a a16a a13b|00u02uuud2d2du02	0> = sqrt(15)/720 (70)
<20u2udu2u020d200	-1|c11b c1b c1a c13b a2a a10b a12b a13a|0ud2udu2udduu200	0> = sqrt(3)/24 (48)
<0u20u2uduu00uu22	2|c8b c15a c2a c16b a14b a2b a8b a4b|0u2uu2uuud00d2dd	0> = sqrt(21)/252 (252)
<uduu002duuu2uduu	3|c11b c13a c16a c8a a16b a15b a3b a8b|ud2u002uud020u2d	0> = -sqrt(10)/180 (40)
<0u0u22u00202220u	0|c14b c7a c5b c6a a11a a5b a2a a9b|020u2u00d2u22d0u	0> = sqrt(3)/36 (18)
<0u200022u0du0222	-1|c11a c7b c15a c3a a10a a9a a13a a6a|0uu00ud22d0uu2d2	0> = sqrt(2)/18 (60)
<0u2u22u00200ud2u	-2|c10a c7b c3b c6b a2b a12a a7a a9a|02uu2du0du0dud2u	0> = 0 (162)
<2uu202000220u2u0	-1|c2a c14b c3b c10a a13a a9b a16a a5a|2002u200uu202udd	0> = sqrt(30)/60 (20)
<uu020d2u02uu2d0u	-1|c13b c11b c10b c14a a13b a8a a2b a9a|u2020d22ud0u200u	0> = 0 (8)
<0202u20u2u0ud02u	0|c12a c9a c8b c4a a11a a1b a4a a8a|u202u20duud0d02u	0> = -11*sqrt(5)/120 (60)
<2020uuu22uu2u000	2|c6a c9a c7a c13a a4b a13a a13b a6a|202udu02uud22000	0> = 0 (12)
<00uuu02d20ud2202	1|c8a c7b c12b c3a a7b a12b a1b a4a|u002u02020du2202	0> = sqrt(3)/24 (6)
<2u00d0u2022d0uu2	0|c10a c8b c2a c15a a6a a3b a2a a14a|2ud0uduu0u2d0202	0> = -sqrt(3)/12 (24)
<u202u000uu22u20d	-2|c14b c5a c11b c1b a7a a15b a6a a5a|0202uud0dud2uuud	0> = 0 (72)
<uduud0u2d2u2u0d0	-1|c3b c12b c4b c9b a2a a14b a15b a7b|u200u02202duud20	0> = -sqrt(6)/36 (18)
<u02u20u202uu0u02	2|c10b c11a c4a c16a a4b a7b a4a a15b|u02220220u0d0uud	0> = sqrt(6)/36 (18)
<2ud20uu02u0dduuu	-1|c15a c12a c7b c13a a8a a7a a10a a15a|2ud20udu22000udu	0> = -sqrt(3)/24 (24)
<uduu22u022d00du0	1|c10b c2a c7a c14b a13b a3a a12b a7b|u02d22u02uddu0u0	0> = -sqrt(3)/72 (24)
<uu02ud20022d0u02	0|c10a c2b c11b c16b a6b a2a a5b a15b|uu0222200udd0duu	0> = -sqrt(2)/72 (40)
<2u200220u022u00u	1|c9a c11a c2b c16b a10a a2b a16b a15b|2u2002200ud2u0du	0> = 0 (18)
<uuu02u0u2uduuddd	1|c3a c13a c5a c8a a8b a2a a13a a10a|u200uu0u22ddduud	0> = -23*sqrt(7)/5292 (210)
<2u0uuu000dudu222	2|c2a c15b c6a c5b a2b a8b a11b a4b|2u02000d0u2ud2u2	0> = 0 (12)
<0022200202u2u020	1|c15a c5b c11a c8a a7b a16b a7a a11a|0022u02u02d2u0du	0> = sqrt(2)/6 (18)
<u0u2u2uu0uud2002	-3|c5b c8b c16b c11b a1a a11a a12a a2b|2ud202u00ud2200u	0> = -sqrt(21)/84 (12)
<0u20d02u222d0uu0	-1|c11a c9a c2b c3b a16b a12a a2a a6a|0uu0uu2ud2d20dud	0> = sqrt(3)/12 (252)
<uuuu00u222u20dd0	2|c10a c4a c8a c3a a5b a6a a16a a4b|uu0uduud2du20ddu	0> = -19*sqrt(7)/945 (824)
<2u202u00d0uduuu2	0|c16a c12a c14b c3b a7b a12a a10a a4b|2uuu2dd0uuddd0uu	0> = -sqrt(6)/648 (400)
<uu22u0202u202000	-1|c1b c11a c13b c5b a10a a8a a16b a15b|0u22002u22d0d0uu	0> = 0 (12)
<u2u2u2u200uuu00d	3|c12a c7a c1a c2a a5b a10a a13b a15b|0ud222020ud020uu	0> = sqrt(7)/56 (8)
<u20u020200200222	1|c11a c2b c15b c8a a9a a1b a15b a7b|2u0d02uud0u00222	0> = 0 (12)
<0002uuu0uud22dd2	-1|c9b c7a c4b c12a a3b a8a a14a a10a|00uuud0u02du22d2	0> = sqrt(3)/720 (68)
<u0u0u220u2022u0d	2|c7b c16a c3a c7a a15a a7b a16b a1b|2000u2u0u2022ddu	0> = sqrt(30)/180 (20)
<uu20du20du02u2d0	-1|c10b c5b c6b c15a a10a a11a a10b a15b|uu200020u2d2d2u0	0> = sqrt(3)/36 (20)
<u2u02uu0u022du0d	-2|c11b c2b c14b c9a a6a a15a a11b a3a|ud2022u00022d0uu	0> = -sqrt(2)/20 (8)
<0222uu220u002d00	0|c6a c2b c14a c8a a10a a16a a14b a1a|uu22d02u02002u0d	0> = -sqrt(6)/18 (18)
<220002u2u0u0u022	2|c15a c2b c8a c6a a13b a8a a10b a4b|2u0u0uu2udd020d2	0> = -1/10 (70)
<u2uu2200020u0u2d	1|c5b c6a c1a c10a a6a a1b a9b a11a|u2uud200dudu0u2d	0> = 7*sqrt(15)/180 (180)
<u0u0d02uuuu2202u	-2|c12b c8b c3a c1a a10a a14a a6a a1a|u000uu20d2dd2u2u	0> = sqrt(2)/36 (40)
<0u022u022uu0u02u	3|c4b c2a c9a c5a a1b a14b a16b a7b|u00uuuu2udd0dd22	0> = sqrt(42)/105 (252)
<20020u00022u2u2u	-2|c12b c13a c6a c11b a3a a6a a13a a12a|20u20d0002uu2d2u	0> = 0 (12)
<02022u200uuduuuu	1|c12a c7b c2b c16a a1b a7b a12a a11b|ud022u200u2duud0	0> = -sqrt(10)/180 (36)
<02022u2du20u0020	1|c6a c2b c7a c8a a14a a6b a13b a13a|0u022uu0d20u2d20	0> = 0 (20)
<202uu22u0020002u	2|c6a c11a c11b c3a a5b a4b a11b a9a|20u22u2ud0u0002d	0> = sqrt(2)/6 (20)
<2uuu220020u020dd	0|c1a c3b c11a c4b a12b a2a a12a a3b|u2u02200200220ud	0> = sqrt(5)/20 (6)
<2ud2uu022020ud00	1|c9b c5a c2a c4a a9b a5a a15b a15a|20uudu022020ud20	0> = 5*sqrt(6)/36 (18)
<0uu0020022u2duu2	1|c6a c11b c3a c12a a14b a1b a7a a11a|ud000uu022uud2d2	0> = -sqrt(5)/120 (40)
<2002002uu0d2uuu2	2|c9a c7a c12a c16a a8a a13b a2a a11b|2u0200d2002u2uud	0> = sqrt(2)/12 (12)
<022uu2002u00uu2u	-1|c10a c13b c16b c15b a11a a15b a8b a13a|022uu20u20u0dd20	0> = sqrt(2)/60 (20)
<u02220uduu0uud20	0|c15a c7a c10a c3b a13a a10a a14a a9b|u0u2200u2d0u22d0	0> = -sqrt(15)/120 (20)
<u2u02u02ud0002u2	0|c1b c16b c3a c9b a13a a1b a4b a16b|u20d2u020u00u2d2	0> = 0 (12)
<022u0000uu22du2u	2|c16b c14a c12a c3a a1b a8b a13a a14b|u2uu000duu2d2d20	0> = 0 (68)
<0u2u0d2u2u0d2uu0	2|c10a c8b c2b c12a a15b a12b a11b a6b|002u022020du2u20	0> = sqrt(2)/24 (4)
<u002ud20uu2uuddu	2|c15a c4b c5a c9a a9a a5b a2b a4b|uu02du20du2uud0d	0> = -7*sqrt(30)/900 (180)
<2uuuu2d0uu0d02dd	-1|c6b c6a c16b c5b a5a a7b a6a a9b|2uuuuu202d0d02d0	0> = 21*sqrt(10)/2000 (70)
<00u02202u2u022u0	2|c6a c5a c10a c9a a16b a9b a5a a12a|00u02u02uuud22dd	0> = -1/10 (70)
<u0u22u002ud2d200	1|c5a c14a c10a c9b a5a a11b a8a a10b|u0u22u0udd22ud00	0> = -sqrt(6)/480 (70)
<0u2200u2ud2uu200	-1|c13b c4b c2a c10a a13a a5a a10b a15a|002uu0d2du2uu2d0	0> = sqrt(6)/36 (36)
<22u0udu002du0022	1|c15b c10a c12a c3b a3b a9b a13b a12a|22u0uud0uduud0d2	0> = -sqrt(30)/540 (232)
<2220ud0ud2u00u20	0|c11b c10b c15a c5b a9b a8b a10b a15a|22200u0222000u20	0> = 0 (2)
<2uu0u00dud02u2u2	2|c9a c14a c8a c16a a14a a7a a10b a2b|22u0u0d00202u2du	0> = -sqrt(2)/36 (18)
<2220u002220u0du0	0|c5a c12a c9b c3a a16a a6a a13b a11a|22u00d02u2d0uudu	0> = 0 (24)
<002u0220uu0dd2u2	-1|c7b c9b c6a c16b a5a a8b a8a a10b|002uudd2020uu2ud	0> = -1/18 (36)
<20uu0d20202du0u2	-1|c13b c1a c3b c9b a13b a3a a14a a12b|u0uu0d20u022ddu2	0> = -1/12 (68)
<0u000uu222dd2u20	-1|c14b c10b c8a c15b a3b a1b a16a a11a|uud00dud2u2u20ud	0> = 0 (72)
<u2u2d002u0ud2ud0	0|c3a c2a c13b c1a a6a a3a a5b a2a|02u22u02u0duddu0	0> = 0 (68)
<u202u200002202uu	1|c6b c11b c6a c15b a15b a9b a3b a6b|u2u2uu00d0u202dd	0> = -sqrt(6)/60 (70)
<202uu2uud0d0uduu	1|c4a c16b c8a c3a a4a a7b a11a a10b|20udu220ud20duu0	0> = 3*sqrt(15)/320 (24)
<0ud2u0u00u0222u2	0|c10a c14a c7a c2b a9a a15a a8b a14a|00u2d00uu0022222	0> = sqrt(3)/12 (4)
<u0uu2d2u2002du0u	-2|c1b c12a c13a c14b a10a a13a a3a a16a|002u2u2d2u0du002	0> = -sqrt(2)/24 (18)
<202002uu0duu22u0	0|c1b c14a c10a c6b a7a a12a a9b a6b|u020022ud0d22uu0	0> = 0 (12)
<20uu2u200d2udud0	-1|c5b c12a c7b c14a a10a a12b a8a a16a|20uuudud022ud0ud	0> = -sqrt(6)/2592 (232)
<ud200202u0ud0u22	0|c8b c12a c2b c16a a8b a4b a9a a2a|uu2u020220d00d2u	0> = sqrt(6)/24 (20)
<uuudu002uud2d0u2	-1|c16a c10b c12a c2b a10a a16a a9a a4b|u0u2d0022udud0u2	0> = -sqrt(6)/108 (54)
<u20u0d2u200u20u2	-2|c2b c1b c7b c7a a14a a5a a4a a14b|0u02uu0d200d22u2	0> = sqrt(6)/6 (20)
<2u22du00u0u20d20	0|c15a c12b c3a c12a a7a a5b a6a a12a|2uu222u0d0ud0ud0	0> = 0 (68)
<u0020u2202udud02	-1|c12b c14a c8b c10b a3a a1b a12b a2a|2ud20u2u0duud002	0> = 0 (36)
<22u2u200002udu0d	1|c2a c3b c11a c12b a10b a12a a16b a3b|2uu2d2000uudud02	0> = -sqrt(3)/36 (60)
<u022uuu022d0d0uu	-2|c11b c6b c16b c10b a12a a15b a2b a6a|uu22udd02d0uu020	0> = 0 (40)
<2u22u2u000u0d20u	0|c4b c3b c14a c16b a15b a11a a16b a8b|2uuud2du0020duud	0> = 0 (180)
<2000220uu02u0u22	-1|c5a c15a c1a c15b a2a a7a a1a a8a|2u00u2d2u02d0u02	0> = sqrt(2)/12 (18)
<0uu2d202d0uuud20	1|c13a c5b c2a c15a a16b a7b a5a a11a|00u2d2u2u02u0dud	0> = 1/144 (40)
<u0220u02ud0uduu2	-2|c14b c8b c1b c10a a1a a1b a12a a14a|20220u0du002uud2	0> = 7*sqrt(3)/72 (12)
<0u02uuud20u0u22d	0|c7b c14b c14a c15b a15b a12b a2b a3a|02u2du0u20ddu02u	0> = 0 (24)
<u2000u2uu0d22u20	-1|c15a c2a c1b c9b a1a a8a a14b a2a|u2000u2200d222u0	0> = sqrt(15)/20 (6)
<u0uu0u2ud0u20u22	0|c15b c11b c12a c15a a15a a13b a9a a10b|u0uu0u2u2d0dudd2	0> = sqrt(30)/600 (252)
<20uu200u202d20ud	0|c15a c4b c1a c11a a2a a10a a6a a2b|u2u02u0u2udd200d	0> = -13*sqrt(2)/120 (70)
<2u0uuduu2ud02002	0|c2b c10a c11a c4b a7a a12b a4b a4a|2002uu2d200u2002	0> = -sqrt(5)/60 (6)
<22202020uu00duuu	-2|c14b c2a c5b c2b a12a a16a a2b a14a|2u20u020uu0ddud2	0> = sqrt(15)/18 (70)
<2u00u020u22u2u0u	-1|c2a c7b c11a c11b a2a a2b a16a a6a|2200udu0u20d2u02	0> = sqrt(10)/30 (12)
<u200u2202uudu200	-2|c6b c2b c1a c14a a12a a10a a8a a3a|0uu0dd2u22u2ud00	0> = 0 (36)
<uuu020u0020du222	-1|c7b c10b c15a c2b a3a a13b a4b a7a|u02d20u00d0u22u2	0> = 0 (8)
<02uu0u20u0d2uud2	-1|c15a c14a c12b c2b a9a a14b a10a a5a|0uuudu202ddudu02	0> = sqrt(3)/45 (204)
<u0uu0220002u2202	0|c12b c7a c14a c6b a10a a5b a1a a8b|20uuuudu0d202d02	0> = -1/20 (70)
<22uuuu0222dd0000	1|c6a c10b c9a c8a a11b a6a a12a a13b|22uuud0ddu22u000	0> = -sqrt(30)/80 (40)
<2uduu02duu2u0u0u	2|c14a c12a c2a c5a a6a a15a a5b a12b|20uduu2dud2d00uu	0> = -1/72 (72)
<2220u2000u0uu022	-1|c15b c13b c5a c16a a9a a5a a16a a7b|2220u2d0uu0d00u2	0> = sqrt(6)/24 (12)
<u02000uu0u022222	2|c16a c3b c1a c12a a4b a6b a9b a16a|00uu0duuud0d2222	0> = sqrt(5)/30 (60)
<0u0d20uduuuu0222	-2|c7b c14a c4b c12b a7b a14a a6a a12a|0u002uuddduu0222	0> = sqrt(2)/24 (40)
<20u0uuuudud22du0	-1|c8b c13a c5b c15b a4a a7b a16b a2a|2uud0u20ddu2uu0d	0> = 7*sqrt(15)/1800 (108)
<uu00d2u020220du2	-1|c5a c9b c7b c12b a7b a8a a7a a13b|uu00022du02uddu2	0> = -7*sqrt(6)/108 (60)
<02u02d0ud02u22d0	0|c2a c5b c14b c6a a4a a6a a7b a1b|uuududuuu02d2dd0	0> = 0 (820)
<200u2u20u202du0d	0|c14b c9a c13a c7a a7a a16b a2a a13a|2u0u2d200202u002	0> = -sqrt(6)/36 (6)
<02u2uu20u0200022	2|c2a c16a c2b c7a a12a a13b a8b a5b|00u22dudu02du02u	0> = 0 (16)
<uuuuu002uu0u2uu2	-3|c8a c1b c15b c5b a11a a2a a14a a3a|022u000uuudd2202	0> = sqrt(6)/60 (20)
<2u2ud0uudu00du2u	0|c14a c13a c3a c15b a2a a5a a13a a13b|22ud20uudu0020ud	0> = sqrt(2)/108 (36)
<uu0200uuud220022	2|c8a c7a c12b c16a a12b a14b a3b a2a|u2u20000du220u2d	0> = sqrt(30)/180 (18)
<220u2u0002ud0du2	1|c14b c11a c10a c16a a8b a3b a14a a7a|22uu2uuu0d0u0ddd	0> = -sqrt(15)/180 (252)
<202022220u0u0du0	-1|c8a c3a c15b c1b a15a a9b a13a a8a|u0d02222ud0uudu0	0> = sqrt(2)/24 (24)
<u222d0u2du0u0u0u	-1|c3a c9b c1a c10b a13a a9b a5a a6a|02u22ud2d00udu0u	0> = -sqrt(3)/24 (24)
<00uu022000u2d222	1|c15b c11a c12a c3a a13b a4a a9b a9a|00020220200u22u2	0> = sqrt(6)/12 (2)
<ud202002uudududu	0|c13a c3b c10a c14a a1a a4a a13b a11a|2uuu2002d02ud0du	0> = -5*sqrt(2)/144 (68)
<002uudu02d2u0uu2	0|c14b c16b c11a c16a a13a a12b a8b a8a|002uudu22du2u0d0	0> = 0 (54)
<u2u02uu2u2020u00	-1|c5b c6b c2a c8b a16b a9b a2a a3a|u220d0uu22020u0d	0> = sqrt(5)/15 (12)
<u0u0202d0202u202	0|c1b c14a c13b c16a a14a a13a a4b a2b|0uud202u0202u20d	0> = -sqrt(3)/36 (18)
<0udu2uu200u2d02d	1|c16a c2a c15a c5b a10b a14a a16b a9a|00uuuud2ddu2uudd	0> = -sqrt(10)/1600 (700)
<00u2uuu2uuu0d220	-3|c11b c6a c7b c14b a11a a10a a6a a9a|00u2uu0222u0dd20	0> = -sqrt(105)/420 (20)
<02uuu002u02uud2d	-2|c15b c4b c15a c9a a16a a7a a3a a10a|0220u0d20u2uud02	0> = -sqrt(105)/140 (12)
<2uu002220du00u2d	-1|c14b c10a c1a c8b a14a a10b a2a a11a|u2u0022d0u200d2u	0> = 23/72 (18)
<0002u20u2d00222d	0|c8b c14a c6b c14b a16a a1b a11b a6b|u002d2002uu02022	0> = sqrt(3)/12 (4)
<0020uu2du20u2udu	-2|c13a c6a c9b c16b a9a a16a a1a a11a|u020u02dd2uuuddu	0> = sqrt(10)/180 (120)
<222u0u2u0uu0uu0u	-1|c8a c10b c4b c13b a8b a5b a13a a8a|2220uu2200u0dd0u	0> = sqrt(14)/84 (20)
<00200u0u2uu222uu	3|c8a c16a c15a c11a a8a a10b a15b a11b|00200u0d22u222u0	0> = 0 (4)
<20222u20uu0020u0	-2|c9b c6b c5a c13b a15b a9a a10a a8a|2022u02du200u020	0> = 0 (4)
<uduu2u0d02200u2u	-2|c4b c8a c11b c16b a9b a16a a2a a4a|u2ud2u00u2u00d2d	0> = sqrt(30)/120 (60)
<u2220uu2d0u0200u	1|c13b c4a c1a c13a a15b a5a a14a a1b|u22udud2u0u00udd	0> = sqrt(10)/360 (180)
<2u0u0u0u2uu02022	3|c4a c11a c2a c6a a6b a3a a14b a4b|20ud0u0u2d002u22	0> = -sqrt(6)/12 (12)
<2uduu00u2202002u	-2|c9b c4b c10b c12b a14b a4a a13b a14a|2uduu00duu0du22d	0> = -sqrt(3)/36 (120)
<02uu22u000222u00	-1|c12b c2b c4b c2a a16a a1b a7b a9a|u0u02220d02u2d0u	0> = -sqrt(2)/12 (18)
<ud0022ud020uu022	1|c15a c10a c2b c15b a3b a9b a4b a15a|u0du22uuuu0dd0d2	0> = 0 (140)
<20uu2duu00ud02d2	-1|c1b c5b c7b c16a a5b a10b a4a a12a|u0d22u0u0dd202uu	0> = sqrt(30)/240 (24)
<0uuu02u2u20202u0	3|c12a c4a c3a c15a a2b a7b a5a a3b|02u0d222u20u0200	0> = 1/2 (4)
<022u0uuu20d02u20	2|c7a c9a c15b c2a a7b a16b a5b a9a|0u2uuudd20d02udu	0> = -sqrt(6)/60 (210)
<ud002uu220u0u2ud	2|c8a c14b c13b c5a a12b a6b a2b a15b|u200u2du20ud0d2u	0> = -sqrt(10)/180 (60)
<00u0002d22ud0222	0|c14b c3a c10a c15a a10a a3b a2a a15a|0uu0002u22ud0d22	0> = -sqrt(30)/24 (20)
<u02u0ud2000d22u2	1|c3a c15a c1b c7a a9b a4a a12b a5a|00u2du02u0022202	0> = sqrt(2)/12 (4)
<20ud00222u2u0020	0|c10b c3a c15a c7b a3a a13b a10a a5b|20uuu0u22d2du0d0	0> = sqrt(10)/120 (70)
<22u0d200002ud2ud	0|c1b c2b c6a c2a a9b a7a a15b a12a|u0u0dud0u022u22d	0> = -sqrt(3)/24 (54)
<uu0002220220uddu	-1|c6a c2a c6b c1b a12b a3a a4a a6a|00ud0u22022uuddu	0> = 0 (40)
<u0u200d002222d20	0|c11b c12a c15b c15a a5b a7b a2a a6a|uuu2ud2002du2d00	0> = -sqrt(30)/45 (70)
<u0ud2uu22u00uduu	2|c1a c4b c10a c9a a13a a10b a11b a4b|00uu2uu2ddu02udd	0> = 11*sqrt(15)/1800 (240)
<0u2022u0uu20d02u	1|c15a c11a c16a c7b a9b a4a a14b a11a|0u2u22002d20duu0	0> = 0 (12)
<uud2u2000uud220u	1|c10a c2a c4a c12a a15a a12b a8a a3a|u02uu20u00dd22du	0> = sqrt(6)/240 (70)
<2220u00u202u0u20	2|c3b c3a c15a c1a a5b a6b a10b a6a|u200220u2d2u0ud0	0> = -1/6 (18)
<u00d0u222u202u0u	1|c10a c14b c13a c11a a14b a4a a5a a3b|u0u2du2220d0du0u	0> = sqrt(2)/24 (36)
<2uu200u0ud2200u2	2|c10a c1b c4a c16b a2b a13b a16b a5b|u2udu0u0u022d0d2	0> = 1/12 (60)
<u2uu0du020du022u	-1|c7b c15a c9b c15b a7a a5b a13b a5a|u2uu2dd0d0uud20u	0> = -sqrt(3)/8 (120)
<u0u0ud2du00u222d	0|c14b c16a c13b c9b a4b a10b a6b a1a|20uud22d0u0duu20	0> = 0 (24)
<02ud20uduud0u022	-1|c3a c15a c5a c9b a14a a9a a3a a12a|02uud0uduuudddu2	0> = -sqrt(30)/720 (630)
<uu22u00u002220ud	2|c11a c4a c12a c13b a11a a7b a1b a6b|2u2duduu002dd0uu	0> = sqrt(5)/30 (48)
<ud02uuu2u20u0d20	-1|c10b c8b c14b c2b a7b a14b a2b a3a|uuu2ud2udd0d0u20	0> = -sqrt(15)/720 (250)
<2u00ud22u2000du2	1|c16a c10a c1b c8b a5b a6a a1b a3b|2uu0222uud000ddu	0> = sqrt(5)/20 (70)
<2uuuu22dd00uuud0	1|c1a c6a c12a c13a a6a a2a a4a a16b|u2u2d22du0000udu	0> = sqrt(2)/32 (36)
<u22u022020002u0u	-2|c9b c7b c6a c1b a1a a11b a8a a11a|u22u0uddu0202d0u	0> = -sqrt(6)/18 (60)
<00u2002u22uu2002	-2|c13a c10b c4b c13b a5a a1a a14b a13a|u0uuu02u2ddddu02	0> = sqrt(6)/60 (252)
<0222uuud02ud00uu	-2|c4b c16b c4a c5b a1a a11a a7a a5b|u220ud2d022u00u0	0> = -sqrt(6)/24 (12)
<u2u0uu2uu0022u0d	0|c2a c1a c12a c14a a4a a9a a8a a1a|uuuddu22200d200u	0> = -sqrt(105)/1260 (60)
<2u222u0uudu02000	-2|c6b c1b c1a c4b a7a a15b a15a a12a|0u2d20uduuud2020	0> = -sqrt(30)/40 (24)
<00u2220d202uu002	0|c5a c13b c11a c3a a3a a7a a15b a1a|u0u2d2du20uu00d2	0> = 0 (36)
<0ud0u2ud0d22u0d2	0|c10b c12a c7a c5a a8a a15a a7a a13b|0ud002u2002u2022	0> = sqrt(3)/6 (4)
<00uu2202uuudu02d	2|c5b c12a c9a c8a a14b a11a a2b a7b|0uuuu2dd0d20ud2u	0> = -sqrt(30)/432 (210)
<u22d020u0u0202du	1|c8a c14b c3b c3a a4b a8a a8b a13b|u20202020u02uudd	0> = 7*sqrt(10)/120 (20)
<2020uduud22u0u0u	0|c9a c6b c12a c8b a8a a16b a2a a9b|2u20u0dud2200u02	0> = 1/9 (18)
<u2uu0020uuu0u2d2	-3|c7b c4b c2b c16b a5a a10a a1a a6b|2ud0udu0d2u0d2uu	0> = 0 (32)
<uu0udd022u0u022d	-1|c14a c5b c15b c8a a14a a11a a6a a3b|uuuu020u2dud02dd	0> = sqrt(5)/150 (252)
<0uu200uu20u220u2	0|c7a c13b c9b c12b a11b a14a a8b a14b|0uu20002d02uu2d2	0> = -sqrt(5)/30 (18)
<uu02u022222000u0	1|c10b c15b c9a c1a a6b a2a a1b a13b|u202ud22du20u000	0> = 0 (12)
<2002udu22u0u00u2	-1|c16a c5b c10b c4b a14a a10b a4b a15a|20020uu22u0d0d2u	0> = 0 (20)
<uuu0d2u2uuu2u0d0	0|c10a c1b c6b c12a a14a a5b a16b a15a|0uu02uu2d0uddu2d	0> = sqrt(105)/2100 (250)
<u0d0u0d2202uud2u	1|c3b c5a c9b c1a a5a a16b a3b a7b|00u0u022u02ddu22	0> = 0 (20)
<u20uu0u2u0duuud2	2|c13b c1a c8a c16a a13b a14b a3b a6a|02uuududu0udu2dd	0> = -13*sqrt(105)/50400 (820)
<2u22du0uu20u0020	1|c10b c8a c6b c4a a12b a8b a9b a5a|2u2u200d2u020020	0> = sqrt(6)/24 (6)
<002u202u020u20u2	2|c13a c8a c12a c4a a12b a13a a2a a1b|uu202020020d20u2	0> = -sqrt(3)/6 (6)
<2uud22uu0d0d002u	-1|c7b c6b c2b c5a a2a a9a a14b a11b|2uuuud0duudd0u2d	0> = -sqrt(2)/192 (850)
<u022duu00dd2uuuu	2|c15a c12a c14a c1b a6b a13b a1b a8a|u022u2uu0dud200d	0> = -1/20 (70)
<0u0ud20d2uu02202	-1|c2b c14b c4b c6a a15a a2a a2b a3b|02u0uu0u2du02dd2	0> = sqrt(2)/20 (70)
<2200u2u220u0ud0u	1|c1b c8a c2a c16a a14a a13b a3b a2a|u2u0d2uu20d02200	0> = -sqrt(5)/40 (18)
<002uud022uuu2200	0|c14b c13a c9a c4a a15a a7a a14b a4a|002uuud2duuud2d0	0> = -sqrt(15)/90 (200)
<u0u0uuuu2uu0du22	-2|c10b c5a c8b c15a a2a a1a a8a a4a|2uuu0udu20d0udd2	0> = -sqrt(105)/1200 (250)
<0u2u0uu2u2uuduu0	-3|c10a c14b c13b c10b a12a a1a a15a a10a|uu2u0du2udd20020	0> = 0 (68)
<uu0d200u20u2d220	0|c12b c9b c8b c15a a6b a13b a10b a7a|uu0d2du0uudd22u0	0> = -sqrt(3)/36 (120)
<0202u20du2d02200	0|c10b c10a c4b c9a a16a a1a a8b a4b|u202u20200u0220d	0> = -sqrt(6)/12 (6)
<u02u20d02u2d0udu	1|c4a c3a c10b c14a a6b a16a a14b a10a|u0u02uu02d2u0dd2	0> = 0 (70)
<ud200202u0u022uu	-2|c11b c13b c15b c14b a4b a16a a11b a10a|ud2u0202udu0ud02	0> = -1/3 (36)
<2uuu202ddu00dudu	1|c3b c14a c4a c10a a8a a10a a14b a15b|2u002022ud00du2u	0> = 0 (12)
<2u200uu022u20020	-1|c3b c2b c9b c10b a14a a9b a2b a10b|2uu00ud022u20d20	0> = -sqrt(2)/24 (20)
<u00u0uu20u222u02	0|c14a c10b c4b c11a a5b a15b a3a a7a|u0d0ud2200u220u2	0> = 0 (8)
<2u2udud20u022000	0|c7a c8b c12b c3a a9a a15b a14b a15a|2uduuu0dud0u2d20	0> = -sqrt(6)/216 (136)
<0u020220d2u0202u	-1|c4b c2b c16b c15b a12b a8a a9b a3b|00ud022u22du20u0	0> = 1/4 (8)
<0u0uu02u220du220	-2|c15a c5b c12b c9a a3a a12a a5a a11a|0uduu02dd2uud2u0	0> = -sqrt(10)/120 (72)
<22uu2u0000u22u0d	0|c5b c12a c4a c3a a11a a5b a7a a12a|22002uu000222u0d	0> = -sqrt(30)/20 (6)
<udu0ud00ud2du22d	0|c12b c10b c11b c9a a11b a10a a12b a9b|udu0ud00uu2du22d	0> = sqrt(3)/9 (120)
<0uu022ud00du22uu	-2|c5a c16b c6b c11b a4a a12b a15a a10a|0uuududd0u022220	0> = 0 (68)
<u00u0d2u2u0du2u2	0|c16b c14a c14b c1b a3a a10b a2b a6b|0uuu022d220du0du	0> = -sqrt(2)/72 (60)
<0u22u0002ddu02u2	-1|c12a c3b c16b c4b a1a a8a a6b a13b|uuuuud0u2ud0d2dd	0> = 0 (922)
<2u2u002d0u0u2d20	-1|c3b c10b c15a c13b a11a a12b a16a a10b|2uud002u0uu2dddu	0> = -sqrt(15)/1080 (210)
<u002u20u0u0d222d	-1|c16b c10a c15b c5b a8a a10a a5b a9b|u002u202uu0d22d0	0> = -13*sqrt(2)/240 (20)
<u2d000uu2u2d2200	0|c13a c12b c10a c11a a5a a6a a10b a4a|u2duuudd2ud0u200	0> = 0 (120)
<u2u002du0dud22u0	1|c8a c2b c6a c3a a12a a9b a10b a15a|uu000uu0d2d22220	0> = 0 (20)
<02ud2022u0du20d0	0|c4b c3a c13a c11b a15a a13a a4b a10b|020u2022uu0d2020	0> = -sqrt(3)/12 (6)
<2020002uu2dd0ud2	0|c15a c12b c14b c1b a9b a4b a15a a11b|u02u002u222000d2	0> = 1/12 (6)
<2002u220200du02u	0|c6a c15b c4b c9b a6a a2b a11b a12b|2u0uu220d0d2d0uu	0> = sqrt(2)/24 (40)
<uu0002ddud22u2u0	0|c12a c6a c11b c10a a4a a5a a3a a13b|uuuuduudu0dd22d0	0> = -sqrt(2)/200 (910)
<20uuuu020u220udu	2|c15a c12a c8a c10a a9b a5b a7a a13a|20uu2udud02dud0u	0> = -sqrt(14)/1008 (204)
<2u0022020u2uu002	-2|c5b c1b c13b c11b a7b a2a a1b a12a|2200u2d20uu20002	0> = 1/2 (4)
<2000202u20u20d2u	1|c7a c16b c12a c14a a10b a16b a16a a4a|200u20uu2udd0022	0> = 0 (20)
<u2udu20uudd0d2u0	1|c11a c14b c9a c13b a11b a13a a9b a12b|u2udu20uduududd0	0> = -sqrt(5)/200 (720)
<uu220uu20200d0u2	0|c6a c7b c8a c2a a14b a7a a12a a11a|u02200uu02uuddd2	0> = sqrt(30)/100 (70)
<uu2u200u002220uu	-3|c11b c8b c16b c13a a6a a2a a14a a15a|u22u2u0000d2ud20	0> = -sqrt(2)/6 (20)
<uu0222duu02u2000	-1|c11b c11a c12b c2b a11a a12b a10b a2a|ud0222uudduu2000	0> = sqrt(2)/24 (24)
<uu0d0220022200d2	0|c7b c16b c1a c10b a8b a5b a9b a2a|020uu2uddd2200uu	0> = -sqrt(6)/72 (40)
<0uu00u222u00du22	-1|c9b c9a c3a c15b a13a a5b a11a a6a|0u00u2220ud02du2	0> = sqrt(5)/120 (20)
<0ud02220uu00u2d2	0|c6b c7a c14b c9a a11b a15a a14b a8a|0ud02uuu0ud0d222	0> = -sqrt(5)/60 (40)
<00202u02d2002u2u	-1|c13a c3b c10a c6b a4b a11a a12a a13a|00ud2002uduu2u2d	0> = -sqrt(3)/12 (24)
<uu2d02u022002ud0	1|c13b c10b c3a c7a a15b a11a a12b a8b|uuud020d2duuud20	0> = -sqrt(3)/54 (120)
<u20u0202d200ud2u	0|c8b c6a c13b c16b a5b a7b a13b a11a|u20udduuu2u0dd20	0> = -sqrt(5)/90 (120)
<0uu22200uu220200	-2|c3b c4a c11b c12b a15a a13a a7a a2b|020u22u0duduu2d0	0> = 0 (54)
<u0uuu2du22u0u0du	-1|c13b c11b c9b c4a a13a a14a a2b a3b|ud20u2uuu200ddud	0> = sqrt(70)/700 (140)
<2u20uduu00222u00	1|c1a c7a c2a c8a a5b a7a a16a a6a|u02022d000222u0u	0> = sqrt(6)/12 (4)
<uu200u20220200u2	-2|c10b c12b c16b c1b a11a a14a a12b a10b|0u200u2022u20dud	0> = sqrt(2)/6 (20)
<002u2uduu2002d20	-1|c10a c5a c15b c9b a14b a1a a12a a10a|u02duduu020u22d0	0> = sqrt(3)/24 (24)
<2uuuuuu2uu2000uu	-3|c2b c1b c8b c11a a5a a13a a2a a10a|uuuu2dddu2u0d0ud	0> = -1/270 (700)
<022022000uuu220d	0|c3a c6b c14a c10b a15b a12a a7a a6b|02u022d000u22duu	0> = -sqrt(3)/12 (8)
<20200uduu02u202u	1|c13b c16a c13a c15a a8a a4b a2a a9b|2u2u0dd2202u00u0	0> = 0 (12)
<0u2ud00u22uu2d0u	-1|c2a c11b c16b c9a a14a a12a a5b a16a|002u200du202220u	0> = -sqrt(30)/120 (4)
<00u222uu202u0u0d	2|c9b c3b c12a c4a a14b a2b a1b a9b|uu0u22du2020020d	0> = -sqrt(15)/60 (20)
<2ud20u2uu200020d	-1|c10a c7a c2b c7b a16a a9a a5b a7a|20u2uduu2d000202	0> = 0 (18)
<uu0202ud0uu2u0d2	-2|c12a c2b c7a c8b a14a a2a a7a a11a|uu0202u00d2uddu2	0> = 7*sqrt(30)/2160 (68)
<u2020ud02022uu0d	0|c14a c12b c11a c1a a16b a3a a1a a15a|u2u20du020dud0u2	0> = -sqrt(3)/108 (54)
<2uuuud0du022u200	-2|c8b c6b c3a c5b a5a a16a a16b a2a|220uu000u022d202	0> = sqrt(10)/60 (6)
<20u0u22u2uu02d00	0|c1b c5b c3a c8b a1b a8a a16b a12b|2000022u2udu2u0d	0> = sqrt(5)/60 (18)
<uuu2u02020du2d0d	1|c16a c5b c7b c13a a2b a14b a16a a15b|u2u200d020duu2ud	0> = -sqrt(6)/72 (36)
<0u20020du00222u2	1|c6a c3b c13a c9b a11a a10b a5b a7b|0uu0uddu0ud2u2d2	0> = 0 (200)
<2u0u0200ud2202uu	-2|c12b c10a c6b c11b a2b a4a a13a a8a|22020u0du0uuu2dd	0> = 0 (40)
<udu0uu20uu222u00	0|c6b c14a c12a c5a a9a a3a a8b a4a|ud2u002u2u2d2000	0> = sqrt(30)/60 (12)
<0ud0ud22u22020u0	-1|c10b c8b c3a c7b a9b a15a a14b a12a|0u00uduu2d2d2u20	0> = 0 (60)
<02222u00u20d002d	0|c4b c9b c2a c6a a4b a9a a16b a14a|0u222000u20d0u22	0> = 1/12 (6)
<u220uud0u0duuuu2	-1|c9b c13a c7a c2b a1a a15a a9b a6a|2u20d200u0du0u22	0> = sqrt(30)/40 (8)
<00uu202uu02d202d	-1|c3a c13b c15b c16a a16a a14b a9a a3a|00ud202u202uuudd	0> = -3/80 (40)
<20020u2u200u02u2	0|c14a c6b c15a c16b a15a a6a a8b a13b|20020u22200uudud	0> = -sqrt(3)/36 (20)
<02u20uudu02d0u2d	1|c16a c6a c14b c4b a13a a5b a1b a6b|u2uduuddu02du020	0> = -5*sqrt(3)/324 (180)
<2ud02u020uu0dud2	1|c5b c13a c5a c10a a11a a4a a12b a2b|22ud0u02002d0uu2	0> = -1/24 (8)
<22udu2u00u20u200	-2|c7b c1b c2b c13b a10a a12b a9b a3a|uu2uu200d22d0200	0> = -sqrt(15)/20 (20)
<u220u00u20u20022	-1|c12b c9b c15b c9a a7a a12b a6b a1a|2220uudu00u200d2	0> = 5/12 (18)
<2uu0u20du002022u	0|c14b c6b c5b c15b a3b a7b a4b a11b|2u2u0dduu0u20dud	0> = sqrt(3)/108 (120)
<udu2u0u0uu0022d2	0|c13a c7b c13b c10a a10b a5a a7b a13a|udu220d0uu00d2u2	0> = sqrt(30)/120 (24)
<20u02du0u2u20d02	-1|c12b c11b c1a c14b a13b a14a a7a a4b|u0ud2u20d20udu02	0> = sqrt(2)/72 (54)
<202uu02duduu020d	1|c1a c5b c8b c9a a8b a8a a15b a16b|u02u00220udd02u2	0> = -sqrt(3)/72 (20)
<uu2dud00222d0uu0	0|c10b c2a c3b c10a a10a a1b a8a a15b|20uuud0d2d2u0u20	0> = -sqrt(2)/72 (40)
<0u02uuu2d0ddu202	1|c6a c11a c2a c12b a3b a13a a11b a1a|u0u2d0u2d0u02202	0> = 0 (18)
<00u202u0uud2uuu2	-2|c3b c16b c7a c10b a7a a8a a13b a1a|u00202duu0u22ddu	0> = 0 (40)
<2220u2u0ud00dudu	-1|c7b c3a c1b c5a a9a a10a a8a a12b|u2u0020d220duuud	0> = -sqrt(6)/216 (36)
<2u2202d0uduu0du0	-1|c12b c10a c14b c11a a10a a14b a13a a11a|2u2202d0uud0uud0	0> = sqrt(3)/36 (36)
<u020u2200uu22200	-1|c13a c3b c6b c7b a10a a7b a15b a5a|u0d02u2002d2u2u0	0> = 0 (8)
<20000u2uu002222d	1|c7a c16a c1a c14b a10b a3a a7a a5b|u0u0uu2dud022d20	0> = sqrt(2)/40 (70)
<0u202u2uuu02200u	3|c8a c13a c5b c3a a16b a11b a8b a14b|0ud0uu2dduu2du02	0> = 0 (72)
<2uu02du000d0222u	1|c3b c1b c5a c14a a4a a7b a8b a9b|uu0udd2ud0u02d2u	0> = 5/216 (180)
<u2u200d02d020uu2	1|c2b c15b c3a c14b a1b a14b a7b a3b|2uu200202u020d02	0> = 0 (6)
<200uu2002020uu22	1|c11b c9a c14b c11a a13b a7a a5b a14b|200u22u0d0002u22	0> = sqrt(3)/6 (6)
<2u0u0u0ddud022u2	-1|c8a c14b c9a c14a a11a a9a a3a a8a|2uuu0u0ddd2020u2	0> = -sqrt(15)/360 (70)
<u0020022u0uud2u2	2|c12a c7a c15a c9a a1a a3b a12a a10b|20u200d20uudu202	0> = 0 (12)
<220uuuuu000ddu22	1|c14a c16a c5a c13b a13b a4a a3a a6b|22u202uu000ud02d	0> = 0 (20)
<uuuuu222uu00dud0	0|c10b c14a c15a c4a a14a a11b a5a a16a|uuu02222u0d0du0d	0> = sqrt(2)/35 (70)
<02200u202u02uduu	-2|c9a c7a c6b c3b a7a a10a a16a a5a|02u0u020u202ddu2	0> = -sqrt(3)/18 (20)
<u020u2duuu20uu02	3|c16a c6a c11a c13a a12a a12b a4b a13b|u02udududud2uu0d	0> = 1/27 (486)
<00uu020d2200u222	-1|c15b c16b c9a c16a a5a a7a a16b a11a|00uud2udu2u0d2ud	0> = 2*sqrt(3)/27 (180)
<u0u2002du2du0022	-1|c15b c11b c16b c10b a6b a3b a5a a11b|u022du2duuud00ud	0> = -sqrt(2)/144 (80)
<u222duuu00d0d0u2	-1|c5a c16a c4b c3b a12a a1a a14b a10a|22uu0uuu0uuddddd	0> = 0 (924)
<0uu02u0d0ddu2u22	0|c5b c11b c13a c12a a7b a9a a1a a11b|udu0udduudu0ud22	0> = 0 (216)
<2u0u20uu2uu02002	-2|c9b c1a c5a c10b a14a a7a a4a a5a|uu02202ud0u02d02	0> = 7*sqrt(3)/36 (20)
<20uuu202022u0dd0	0|c8a c1b c3a c15b a3b a13a a7b a8a|u0uuu2u2022ddd00	0> = sqrt(30)/200 (70)
<u0dud2uuuuu2uud0	-1|c6b c4a c12b c9b a4a a2b a7b a13a|uududd2u0uud2du0	0> = 0 (360)
<20u00u0u02u2d2d2	1|c8a c16b c12a c14b a2b a5b a14b a11a|2uu0du00022ud2ud	0> = -sqrt(5)/240 (60)
<002uduu2u0022u20	-2|c14b c6b c12b c8b a1a a14b a4a a16b|u022u0duu00u2d2d	0> = -sqrt(10)/20 (60)
<22022u20du02000u	-1|c12b c2b c16b c2a a3b a8b a9a a15a|20u22u2d2d0u00u0	0> = 0 (12)
<uu022002u0002d22	-1|c4a c14b c13b c8b a11b a12a a3b a3a|uu2u200du0dud022	0> = 7*sqrt(2)/144 (68)
<020uu020uuu0222u	1|c16a c4a c14a c10a a12a a10b a6a a11a|0200uu20ud2u2d20	0> = -sqrt(30)/45 (20)
<u000u20uu20u222d	-1|c9b c1b c15b c6a a11a a4b a1a a11b|u00udu0d022u22du	0> = sqrt(10)/36 (54)
<20uu2u2u00020ud2	-2|c4b c5b c1b c7b a1b a9a a2a a8b|2uu0udd2d0020uu2	0> = 0 (40)
<uuu00u0uu2d220u2	0|c13b c6a c10a c13a a5a a4a a15b a13a|uuuud00dudd2u022	0> = -sqrt(14)/160 (240)
<020002uuu0d2ud22	0|c6a c8a c15b c16b a11b a6a a10b a3a|02u002u0ud22udud	0> = sqrt(3)/36 (68)
<220220202u2u0000	1|c9a c7b c10b c11a a13a a6b a14b a7b|22022u20u0dudu00	0> = 0 (18)
<2u22uud2000uudu0	2|c4a c14a c15b c7a a14a a15b a6b a9b|2u2uu202u00dudd0	0> = 0 (70)
<u2u0du00u22ud20u	-1|c12b c14a c6b c2a a7b a15a a12a a6a|udu0dud0u22duudu	0> = -sqrt(10)/320 (96)
<uu002uuduuud2d02	-1|c12b c13a c7a c16b a12a a7a a9a a16b|uu002udu2uddud02	0> = -11*sqrt(210)/16800 (240)
<20u2uud20u022u00	0|c1b c3a c5b c7b a11b a3b a7a a16b|u0u20du20uu22d0d	0> = -sqrt(10)/180 (60)
<uuu22u02u0u20200	3|c6a c12a c3a c1b a9b a10b a6b a16b|0u022d022uud020u	0> = 0 (12)
<2u0u2202u2u00200	2|c6a c5a c4a c5b a4b a13b a16a a9b|2u0u0u0222u0d20d	0> = -sqrt(30)/30 (20)
<022u002u0202dudu	1|c3b c16b c13b c12a a8b a15b a5b a13b|02uuu022020ddu20	0> = 0 (20)
<2udu00ud020202u2	1|c8a c10a c4b c16b a4b a11b a11a a7b|2udu00200u2202ud	0> = -1/6 (12)
<20u002duuu22uu0d	2|c11a c7a c12a c14a a2a a15b a11a a3b|2u20020duu2du0du	0> = 0 (36)
<u2d2u0uu2020uu0u	2|c14a c9a c3a c8a a8a a6b a10a a7b|u202uu2dud20d00u	0> = -1/8 (68)
<22u00u200uuuduu2	-1|c16a c12a c10b c7a a13a a5a a14a a16a|22u0uud000u022d2	0> = 11/180 (20)
<0u2uu02u22022000	1|c5b c13a c7b c9b a11b a8b a14b a2b|022u00u2d2u2ud00	0> = 0 (18)
<uduud0u2u02002u2	2|c7a c15b c5a c8b a1b a12b a7b a10b|2uud00uddu2u0202	0> = 0 (36)
<002uu22du20duuu0	-1|c4b c7a c3b c6a a9a a4b a14a a16a|00uudduu220ud2du	0> = 7*sqrt(3)/432 (120)
<022ud220ud2000uu	-1|c11b c15a c16b c2b a12a a16a a10b a8b|0u2ud22du2uu000d	0> = 0 (36)
<0u2udd2u2u00u02u	-2|c7a c6b c13a c2b a13a a6a a2a a12a|0u2uuudu2d0ud02d	0> = 0 (250)
<uud020u20ududd2u	1|c2a c15a c11a c5b a12a a13b a1a a6b|20u0udu20u022ddu	0> = sqrt(6)/432 (60)
<02uu20020200dd22	0|c16b c4b c8a c2b a12a a1b a4b a2b|u2uu200u020ddd2u	0> = -sqrt(15)/12 (70)
<022020ud0uu22200	0|c14a c2a c12b c8a a2a a1a a15a a10b|u22020u002ud2ud0	0> = -sqrt(2)/12 (20)
<u00002d20u022u22	-1|c16b c8b c13b c14b a3b a4b a7a a2b|uudu022d0d02u02u	0> = 0 (36)
<0u220u2u20u002dd	1|c2a c16b c4a c9a a5b a16a a8b a12a|002uuu22d0ud02du	0> = 7*sqrt(5)/240 (68)
<0202u2du2uuu00uu	1|c16a c9b c6a c12b a13b a1a a1b a8b|2202uuu2dud0d0u0	0> = 0 (68)
<u00u2u0u202d2u20	1|c5b c8b c14a c1a a3b a4b a16a a1b|u0u2dd00202u202u	0> = -sqrt(30)/40 (12)
<uduu020dd2220u0u	1|c4a c14a c3a c1a a1a a5a a4a a13b|ud0uu20du222d00u	0> = -sqrt(6)/36 (36)
<uud220uu0d220200	1|c12a c11a c14a c14b a8b a12a a16a a2b|u2d220u20ud2000u	0> = sqrt(3)/12 (12)
<2u02u20uu0dddudu	-1|c12a c13b c5a c4b a7a a12a a12b a2a|220u02uuu0d20dud	0> = -7*sqrt(6)/720 (70)
<uu020du2uu2ud002	1|c1a c13a c6b c9a a6b a13a a15b a3a|0uu20dd20u2ud0u2	0> = sqrt(5)/60 (36)
<222uu0002u0u02dd	1|c10a c3b c4b c15a a10a a8b a6b a4b|22uudd0u2d0u020u	0> = -sqrt(5)/240 (24)
<00u2duuu0022u202	0|c5b c14a c16b c12b a10a a5b a6b a2b|0uu2u2ud0u2dud0d	0> = -sqrt(10)/1200 (250)
<uu0u20dd022u2020	-1|c8a c10a c10b c15b a3a a6a a8a a3b|uu2u2uud002d20d0	0> = 0 (70)
<2uu20uu0ddu2uu0d	-1|c14b c7a c16b c4b a9b a14b a8a a5a|2uuuud0u2dd2du00	0> = -sqrt(2)/400 (250)
<22022u0uu20u00dd	0|c15b c12b c5a c1a a16a a13a a7b a14b|u202uduud200ud02	0> = sqrt(10)/60 (60)
<2u202ud000ud0u22	-1|c1b c3b c5a c7a a11b a13a a4a a12a|uuuudu000022dd22	0> = -sqrt(6)/60 (70)
<02ud2u0uu0udu2du	1|c11a c9a c14b c2a a13a a10b a15b a7a|0uud2uuu0d0d2d2u	0> = -13*sqrt(15)/1200 (210)
<0u2d00u00222uud2	0|c13a c11a c14a c10b a11a a5a a7a a13b|0u2du0200u22u0d2	0> = -1/6 (12)
<2uu0uud002uuud2u	-3|c12b c2a c15b c3b a6a a8a a13a a11a|2000u2ud02202uud	0> = -13*sqrt(210)/2520 (18)
<2u0duu0uu202dudd	1|c8a c2a c13b c12a a3a a4a a13b a11b|20u2uu00u2dduddu	0> = 17*sqrt(10)/800 (240)
<u22uu0uu20du0u20	-1|c4b c2b c1b c8a a4a a1b a8b a14a|uu2uu0dd20du0220	0> = -sqrt(10)/450 (70)
<020uuuuu2d2d0d02	-1|c7b c14a c9b c9a a15b a7a a9a a1a|u20duuuudd2u00d2	0> = -21*sqrt(10)/800 (140)
<220u02duu0uu2002	-1|c6a c4b c9b c1b a9a a12a a3b a15b|u2d00uuud0u220d2	0> = -sqrt(2)/16 (40)
<u0220uu0u2u02u02	-3|c9b c4a c3b c4b a5a a14a a11a a9a|u0d0uud0u2202202	0> = -sqrt(6)/12 (12)
<u0uuuudduu2022d0	-1|c9b c5a c6b c11b a8a a15b a10a a16b|u0uu00d202d0222u	0> = sqrt(5)/25 (20)
<u02020du22u00202	-1|c10b c5a c11b c3b a13a a15b a3b a1a|2020u0du2d00u2u2	0> = 1/4 (8)
<0uu20uu222u2u000	-3|c11b c6b c9b c7b a7a a15a a14a a5b|0uu2d0d2u202udu0	0> = 0 (36)
<uu2uu0d22002uu0d	-2|c3a c14b c7b c1b a15a a13a a15b a6a|0uuudd022002202u	0> = -sqrt(6)/120 (20)
<0u00002022202u22	-1|c15b c13a c2b c14a a12a a8b a1a a14a|u000002u222udud2	0> = 0 (20)
<0022002202uu2020	-1|c10b c15a c11b c7a a16a a2a a11a a6b|0u220du20udu20ud	0> = -sqrt(2)/12 (36)
<uu00duddu202u220	-1|c12b c8b c10a c13b a4b a3a a5a a12b|uuuu2du0dd020220	0> = -sqrt(3)/40 (70)
<0uu000u2202d0222	1|c3a c8a c8b c2b a1b a13a a3b a6b|u0d00ud0202uu222	0> = 0 (8)
<0uu222duudd2000u	-1|c5a c3b c12b c7b a3b a7b a11a a13a|0uu2d2uuud2dd00u	0> = sqrt(10)/270 (210)
<2202200u0ud02d20	0|c2a c1a c2b c8b a8a a3b a6a a9b|u0u22d0duuu02d20	0> = -sqrt(6)/18 (36)
<2u2duuuuu000dud2	1|c16a c13a c1a c9b a5a a14b a4a a2b|u2222udd000002uu	0> = 0 (12)
<ud020u20uu2u20ud	0|c6a c11a c2b c4a a9a a6b a8a a6a|u00u022u2ddu20du	0> = 0 (60)
<02uu0220202uduu0	0|c15b c6b c3a c7a a15a a5b a10a a15b|020udud02u2duu20	0> = -sqrt(2)/48 (16)
<2uu200u2u000uu22	3|c1a c1b c9a c14a a3b a12b a9b a6b|0u220uu2d00du022	0> = -1/6 (20)
<2u0020uu2uuu20ud	-2|c2b c11a c13b c1b a11b a15a a16a a7a|u000202d2uudu022	0> = sqrt(14)/168 (12)
<0uuud000u2u2uu22	-1|c11b c2b c3b c15b a2b a14a a5b a11b|0u0u2000u2d2u2d2	0> = -sqrt(10)/40 (20)
<22220u2d000u002u	0|c7b c3b c7a c3a a3b a14a a10a a13b|22u20d0u0u0dud2u	0> = -1/24 (36)
<00uu2u0u22u0u2ud	-1|c6b c9a c3a c8b a6b a12a a1a a6a|u00d2200u2udu2du	0> = -sqrt(210)/2520 (36)
<u2u2022u02uu0u00	1|c4a c6a c1b c11b a5b a16b a1b a8a|u2uddu22020d0u0u	0> = 0 (24)
<0u0uu2u20u20u022	-3|c11b c8b c16a c2b a13a a3a a4a a9a|00u2u2duudd0202u	0> = sqrt(6)/36 (60)
<2uuu2udu2d20000u	-2|c8b c16a c10b c4b a13a a12a a10b a2a|22u02uu02u2dd000	0> = 0 (20)
<2000uud2u2uu0022	0|c12a c9b c6b c10a a7b a4a a4b a14a|2002u0220ud00u22	0> = sqrt(3)/12 (6)
<2u2uuddd2u000u02	0|c3b c2a c5b c3a a10a a13a a12b a13b|200u0udu220d2u02	0> = 1/18 (18)
<u0u22d220uduuu00	2|c7b c12a c3a c10a a10b a13b a3b a14a|u0d22uu20du02200	0> = 0 (12)
<u220000uud22uuuu	1|c3a c10a c14b c8a a13a a4b a16b a15a|u2du0000u0222022	0> = 0 (4)
<0020uu0202022uu2	2|c10a c5a c16a c12b a12b a2b a5b a10a|0u20uu0202022udd	0> = -sqrt(30)/30 (20)
<20u2u0020uu0u22u	-1|c8b c15b c5a c4a a13b a12a a4a a11a|20u2000u0u2u22dd	0> = sqrt(2)/30 (20)
<202020uu20u02u20	1|c1a c5b c3a c5a a2a a16a a10b a14b|udu000uu2du0222d	0> = -1/6 (40)
<uu00duu2uu0022u2	-2|c14b c8b c1b c13b a15b a1a a10b a11a|uu00uudud2d0du22	0> = 0 (250)
<uud0u0u222200dud	1|c15b c10a c7a c9b a4b a12b a10a a5b|uudu2002d22d0u0u	0> = sqrt(6)/48 (36)
<uuudud20u2220d00	1|c10b c6a c7a c12a a15a a13a a8b a16b|uuudu0dddu2uudud	0> = -sqrt(2)/48 (1360)
<uudd000uudu2du22	-1|c4a c1b c11b c3b a6b a14a a1a a3b|uuu00d0udd02u222	0> = -1/36 (68)
<u0uu0220dd2uuduu	0|c13a c11b c1b c4a a5a a14b a13b a2a|0uu0u220ududd2du	0> = 1/80 (250)
<22uu2du200u0200u	-2|c8a c4b c6b c1b a8a a9a a11a a15b|u2u020u2d02020ud	0> = sqrt(3)/36 (20)
<u00u020u222d2u0d	-1|c12b c13b c11a c6a a2a a12a a4b a5a|uu02du0u22uddu0d	0> = 7*sqrt(15)/1080 (210)
<2uu0002u20u22020	2|c12a c11a c13a c7a a16b a5a a14a a6b|2uu0duud200ddu2u	0> = 0 (120)
<u02ud2udu0dduu20	1|c8a c11b c13a c6a a9b a2a a12b a11a|ud2uudu020d20u20	0> = -sqrt(3)/108 (36)
<uu2002002022u2u0	0|c3b c6b c12b c9b a7b a12b a2b a16b|u2u00dd0u022d2uu	0> = -sqrt(2)/24 (24)
<u0u22u0ud0u22u0u	1|c14b c3a c12b c5a a10b a1b a2b a2a|2202uu0uuudd200d	0> = sqrt(3)/75 (70)
<udu02022ududu0ud	1|c16a c5a c10b c15b a3b a6a a14b a16b|ud20ud22u0uudu0d	0> = sqrt(3)/432 (80)
<002ud202u0du2u02	1|c14a c5a c9b c11b a5a a9b a15b a4b|0022u202u00u20d2	0> = 0 (6)
<uu2u20u0u22002u0	-3|c10a c7b c2b c15b a2a a12a a6a a7a|uu2u2dd0du2u0200	0> = -sqrt(2)/12 (40)
<0u0uu220u2dd02ud	1|c4b c14a c6a c9a a8a a8b a12a a1b|ud00uu2202d20duu	0> = sqrt(15)/240 (24)
<0u02u222200u0uud	-1|c4a c14a c6b c2b a10b a5a a14a a3a|00uu2d222u0d0duu	0> = sqrt(30)/360 (36)
<u20220du220000u2	1|c10a c7b c15a c5b a12a a5b a15b a8b|u20220022u0d00u2	0> = -sqrt(6)/12 (6)
<u2uu2dud000ud202	1|c13a c8a c2b c2a a8b a12a a2b a13a|uuud2udd0002u202	0> = 1/864 (68)
<200uudduuu2u0uu2	-2|c16b c11b c15b c6b a7a a6b a8b a10a|200uud22u2ud0d0u	0> = -sqrt(3)/54 (60)
<2uuu0u0022udu20d	-1|c12a c10b c2b c4a a13a a3a a16a a15b|20200u002uu022d2	0> = sqrt(6)/30 (6)
<u2uu0000222u2ud0	1|c4b c11a c10b c1b a3b a14b a6b a8b|02200u0u2ddu22u0	0> = 0 (12)
<2uuudd2u0u0d2ud0	1|c15a c14a c4a c6a a15b a11a a14a a5a|2uu0202u0udu2dd0	0> = -sqrt(3)/540 (70)
<20uuud0u020u2u2d	-2|c12b c16a c3b c8b a8a a11a a16b a6a|200uu20u02u02d2d	0> = -sqrt(3)/12 (20)
<2u0uu2u20u20d002	0|c7b c1a c13b c6a a2a a12a a3b a4b|u2d2uu020d2u0002	0> = 0 (12)
<u0u220u2d20uuu0d	1|c13a c14b c9a c4b a2a a2b a14b a3b|u22u20u2020d0u0d	0> = -sqrt(5)/90 (20)
<2u2uu2000dd220d0	0|c13b c3a c6a c13a a2a a13a a5b a9a|22uu2u00uud2d0d0	0> = -1/60 (70)
<2u2d02uu0uu02200	-1|c2b c13a c14b c3b a15a a12a a4b a9b|20u202udududuud0	0> = sqrt(2)/72 (162)
<20220u00udud202u	1|c9a c3b c11a c12b a2b a16b a12b a14a|2uu20d000u0d2u22	0> = sqrt(2)/12 (18)
<20u0uu002uud22uu	1|c13a c11a c14b c1a a1a a5b a11a a8b|20u02u0d2duuuudd	0> = 0 (120)
<02u22u00u200u022	-1|c2b c3b c5b c16b a5b a12b a6a a14b|0u022200u20uud2d	0> = -sqrt(30)/30 (20)
<00udu2d22u0202d0	0|c10b c8a c12a c7a a12a a1a a16b a5a|u0du220u200202ud	0> = -sqrt(6)/24 (12)
<u00uu0222du2020u	1|c14a c4a c12b c8b a10a a3b a2b a4b|uduud02u22du0u0d	0> = 1/12 (108)
<2uuu220u20u2000u	-3|c11b c9b c5a c1b a11a a10a a7a a8a|uduuu2d2duu2000d	0> = sqrt(6)/12 (120)
<u0d220u00u22d0d2	0|c10b c7b c12a c16a a14a a8a a7b a6b|u0d22uud002udduu	0> = -sqrt(3)/9 (72)
<22u0uu02000du22d	1|c13a c14b c5a c2b a6b a9a a13b a2b|22u00202u00ddu2u	0> = 7*sqrt(6)/48 (12)
<uuu22u0ud2000ud2	1|c15a c3a c6b c5b a12a a7b a3b a5b|uud220duu20u0d02	0> = -sqrt(2)/180 (36)
<uduuudd00220uu2u	1|c10b c11a c6b c15a a3b a10b a12a a7b|ud2uu02002dduduu	0> = 0 (48)
<0uu222d0022u0020	0|c12a c15b c3b c10a a13b a14a a8b a12a|0u0222du0u2udud0	0> = sqrt(3)/24 (40)
<0u2d2u2000200d22	0|c7b c11b c3a c11a a12b a3a a1b a10a|uu2u2ud00d0d0u22	0> = 0 (70)
<u2u20du020d002u2	0|c1b c6a c3b c2b a3b a12b a8a a10b|0ud200ud2uuu02d2	0> = -sqrt(3)/18 (24)
<u2000udduu2uu220	1|c15a c2a c9b c11a a13b a4a a1b a2a|220u0udu0udd22u0	0> = -sqrt(2)/36 (60)
<00u0uu222uu0uuu2	2|c8a c15a c11a c9b a3b a9b a15a a2b|0u20ud2u2u00ddu2	0> = 0 (60)
<00uu2d20u200uu22	2|c16a c15a c5a c7b a13a a8b a12b a14b|00uudduud20u22du	0> = 0 (108)
<u02uud20u02u2002	-1|c6b c16b c12b c7a a5b a1b a8a a10a|202u20dudu20200u	0> = 0 (8)
<0002u22u0d202u20	-1|c4a c11a c13b c13a a3a a12a a8a a13a|00udu2220uduud20	0> = sqrt(3)/36 (36)
<0002u02uu2200u22	2|c10b c15a c5a c8a a8b a5a a13b a1b|u002d02uud20udu2	0> = -1/12 (36)
<20000u0222d2uu02	0|c6b c10b c8b c9a a15a a7b a6b a2b|2u000duudud2duu2	0> = 0 (72)
<20uu20022d0d0u2d	0|c5b c16b c10a c14a a16a a11a a4b a2b|2uu2d00220du002u	0> = 1/12 (12)
<2uu0u02d00d2uu2d	-1|c7b c15b c3b c12a a2a a9b a4a a6b|220uuddud0uuudud	0> = sqrt(2)/96 (240)
<u002202uu00u2d2u	1|c16a c5a c15a c9b a2a a16a a12b a6b|uu02ud2d00022uud	0> = -sqrt(15)/120 (60)
<00u02uu2duu220ud	0|c13a c12b c3a c6b a4a a2b a15a a9b|0u0u20u22dddu02u	0> = -sqrt(30)/240 (40)
<2ud0u0u22du02du0	1|c11a c7b c9a c15a a15a a5b a10b a16a|2ud02002u2002udu	0> = sqrt(3)/9 (12)
<uu00202222002u0u	2|c8b c14a c9b c9a a8b a9b a2b a11b|u2002022d2u0200u	0> = -1/2 (4)
<uu2du02uud02d020	1|c1a c15b c13b c7a a16a a16b a13b a14b|0u2uu0dudu02dud2	0> = sqrt(5)/360 (232)
<2u20u0dd220uu020	-1|c10a c3a c9b c15b a4a a3a a10a a15b|2u2uu0udu20dd020	0> = 0 (70)
<uu0ud2d02u202200	-1|c2a c5a c1b c9b a1a a16a a9b a7a|u00u02202u20220d	0> = sqrt(3)/18 (6)
<uu000u0uu2222ddd	1|c6a c16a c10b c9a a4b a14b a2a a6a|u20u0u0d0u2222d0	0> = -1/120 (20)
<0uu2duud2d002u20	1|c4a c5b c15a c9b a5b a1b a16b a16a|uuuudduudd002ud2	0> = 13*sqrt(2)/1080 (850)
<0uuuu2022d2uu00u	1|c12b c5a c4a c10a a2a a1b a3a a16b|u22002022020u002	0> = -sqrt(6)/30 (2)
<uud20u00u20022u2	0|c3a c6a c1b c14b a7a a2b a1a a14b|u20200d0u20022u2	0> = 0 (4)
<2u0u2duuduu0d02d	-1|c11b c2a c15b c1b a11a a14b a8b a12a|u00u2uu2dddudduu	0> = -29*sqrt(2)/17280 (420)
<02u2uudd20d02uu0	-1|c13b c4b c6b c5a a5b a1a a10b a16a|u2uuu0ud2dd0duud	0> = sqrt(2)/360 (756)
<u2u0uduud2udd0uu	0|c1a c11b c12b c8a a12b a15b a7a a1a|u2d0uu20u20ud02d	0> = 11*sqrt(10)/9600 (40)
<2uuuuu2200u00d2d	-2|c7b c2b c5b c1b a13a a9b a5a a12b|u0duduu2u0dudu2d	0> = -23*sqrt(210)/7560 (272)
<202u000202uu202u	2|c1b c3b c8a c15a a5b a2b a14b a1b|2uudu00d02uu2udd	0> = sqrt(30)/180 (180)
<2u22u000u2u0uu20	-2|c10a c14a c9b c10b a9a a12a a16a a8a|2u22u00du0dud02u	0> = -sqrt(2)/36 (54)
<udu2udu20uu0u2u0	2|c11a c7a c14b c5b a9b a5b a6b a16b|udu2d202uu00udud	0> = 5/72 (80)
<2uuuu20200220u0u	2|c2a c1a c11b c6a a7b a16b a5b a6a|u0uu22d200d20u02	0> = -sqrt(6)/12 (20)
<20u0uuud0du2du2u	1|c14a c3a c12b c15b a10a a2b a3b a9b|2uu0dduud2duu0du	0> = sqrt(15)/320 (216)
<u22u0u02020220u0	-1|c2b c3a c8b c10a a16a a15a a5b a7a|uuududud0u02202d	0> = -sqrt(2)/48 (232)
<0000uu2022d22uuu	2|c12a c11a c5b c15a a1a a14b a5b a6b|u000u220220d220u	0> = -sqrt(2)/12 (6)
<2uu0d00202u02022	1|c10a c1b c5a c11a a14a a9a a2b a5b|u2u0u002dd002u22	0> = -sqrt(6)/36 (20)
<00022u20uuu00222	2|c15a c9a c4a c14b a13b a3b a9b a8a|00uu2u2dduu0dud2	0> = 1/18 (200)
<2u2222u0u000u0dd	0|c3b c5b c16a c4b a14b a10b a7a a9b|2uuud2202u00ddu0	0> = sqrt(10)/144 (68)
<2u0du22200u02002	-1|c5b c6a c1b c8b a15a a9b a3b a9a|uudu0u2u20d020d2	0> = -sqrt(10)/60 (60)
<222u0uud002d002u	0|c12b c1a c8a c1b a9b a1a a13a a14b|u22u0uu0d020dd2u	0> = sqrt(5)/24 (70)
<20uu0u0202u02022	-1|c10b c1a c13b c10a a7a a10a a5a a6b|u0uud2d20uu0d022	0> = -sqrt(3)/12 (60)
<2uuuud2u00u2002d	2|c7a c1a c3b c12a a9a a13b a14b a8b|uu0uddu2u0duud2d	0> = -sqrt(30)/2160 (680)
<22u0022duu00u2d0	0|c7b c13a c6b c2a a13a a11a a4b a6b|2uud02udduu0u2d0	0> = -1/72 (108)
<02u02duu22u0200u	2|c11a c5a c6a c13a a13a a3a a16b a4b|022uu0du22002002	0> = sqrt(6)/6 (6)
<0u220022uu20u020	-2|c11b c11a c8b c15a a5a a15a a6a a2a|0222uu2udd00u020	0> = -1/2 (20)
<2u2u2u000u2u0d02	1|c12b c4b c1a c10a a7b a10a a9b a12b|ud202uu0uu2d0d02	0> = sqrt(2)/60 (40)
<022uuu2d0ud020uu	0|c15a c2a c7b c2b a7b a16b a2a a4a|0u22du2u0du02002	0> = 1/36 (12)
<02u0220ud0u022du	1|c5a c11a c3a c6a a8b a9a a11a a12a|0200uu0220du22du	0> = -sqrt(2)/9 (18)
<2u020u2du22000uu	0|c4b c15a c11a c2b a14b a15b a2a a5a|2u0uud2ud2d00uud	0> = 1/12 (204)
<2u2ud20udu20du00	0|c10a c2b c8a c6b a12a a2a a16b a12b|2u2uud00d022uu0d	0> = 0 (60)
<2200202uuu02002u	2|c15a c1b c7b c9a a9b a6b a14b a13b|u2002udduu02dduu	0> = 0 (72)
<222u20u000220002	-1|c3b c16b c16a c2b a16a a14a a6b a13b|2uud2uu00022dd0u	0> = sqrt(6)/18 (60)
<00u2020u22udd02u	1|c3b c12a c6b c9a a2b a16a a5b a11b|0u02ud0ud220u022	0> = 0 (18)
<2u02000u2du20d2d	0|c1a c14a c4a c15b a10a a16b a2a a6a|u20u0d0u22d200u2	0> = -1/18 (18)
<uu2200020202d0u2	-1|c10b c13b c4b c1a a9a a13b a1a a2b|u22u0002du02d0u2	0> = 0 (18)
<02u2000d20u2220d	0|c2a c13a c3a c8a a15a a1a a2a a5a|u202u00020d2d2uu	0> = 0 (12)
<200u02uu0du2202u	-1|c8a c4b c13a c15b a8a a15b a10a a14a|200002uu02u2ud2d	0> = -sqrt(10)/80 (20)
<uu02duu0022ud20u	1|c7b c4a c14b c10a a12b a14b a16a a9b|uu0udd00ud22u202	0> = -sqrt(5)/180 (60)
<u0u0022duu2u0u2u	-2|c16a c9b c11a c3b a5a a4a a10a a9a|u00ud22uu2dd0u20	0> = -sqrt(6)/36 (60)
<u200u2du2uu20020	-2|c12b c9b c11b c12a a16b a5a a10a a11a|u20022udu2d0002u	0> = -sqrt(3)/36 (18)
<u0ud02u200202022	1|c4b c11a c6a c1a a1b a3b a10a a7a|u0200u220du02022	0> = 0 (6)
<0ud0u2du2dud20uu	-1|c8b c6b c2b c12b a1b a6b a15a a2b|uud0u2d02du0202u	0> = 1/8 (36)
<20uu22200uu00du2	-2|c16b c10b c1a c7b a10a a8b a15a a13a|u0du22ud0uu0dd2u	0> = sqrt(15)/360 (120)
<0u02u2dudu0u202u	-2|c6a c13b c5b c4a a7a a1a a3a a16a|uduu0d2duu0du022	0> = 0 (72)
<22u0ud220d0002ud	0|c8b c16a c1a c2b a6b a12a a10a a15b|uuu0u22d020d0220	0> = 0 (20)
<uuudu2d0du200220	-1|c1b c10a c14a c2b a10a a7a a12a a4b|00u2d220uu2u0d20	0> = 0 (12)
<2uuuu002u022uud0	3|c12a c15a c1a c5a a15a a7b a2b a14b|u2du00u2d02du2u0	0> = sqrt(42)/336 (24)
<u2uuu220u2d02000	0|c2a c4a c10b c9b a15a a10b a12a a4b|uduud22002uu20d0	0> = sqrt(10)/120 (36)
<2200u22220uu000u	-1|c8a c5b c1b c12a a8a a13a a5a a11b|u200u2222020u00d	0> = 0 (6)
<0ud002u22u2uu0uu	0|c15a c3a c9a c8b a2a a10b a9a a3a|02u002du222uu00d	0> = -sqrt(30)/120 (12)
<udu0u20uu2d20d02	-1|c8b c1b c3a c14b a15b a14a a3b a13a|0uu0d200u2u2udd2	0> = sqrt(6)/240 (60)
<0uuu220uu22d2000	-2|c4b c8b c5b c3b a2b a14b a4a a12a|020ud200u2222u00	0> = 0 (4)
<0202u00d20202220	0|c14a c8b c2b c11a a1b a11a a6b a12a|ud02ud00202u2u20	0> = 1/4 (8)
<u200uu2ud2u0uuuu	-3|c14b c16b c2a c13b a16a a5a a8a a11a|uu002d22u22000ud	0> = 0 (18)
<u2uu02200d0u2u20	-2|c2b c6b c4b c10a a12a a4a a14b a8a|uduu0u2d00022220	0> = 0 (12)
<ududu22d0u00uud2	0|c5b c6a c10b c16a a9a a3b a11b a5a|ud2uuu2du0u0dddu	0> = -sqrt(10)/360 (480)
<u2uu0u0d2u20d0u2	-1|c15b c8a c10b c2a a2a a15a a1b a10a|22ud0u002u20d0u2	0> = 0 (12)
<uu2000222uudd020	-1|c2b c11a c10a c1b a1b a11a a6a a10a|u0200u222dduu020	0> = 0 (12)
<02u2u0u2d20uu0uu	3|c5a c10a c3b c13a a1b a12b a6b a5b|u202uud2uu0200dd	0> = sqrt(30)/80 (68)
<20u220u002002022	1|c7b c15a c5a c10a a12a a8b a11b a3a|2022u00u0ddu20u2	0> = 0 (12)
<02022uu2u20d0020	1|c10a c2b c5b c7a a7b a1b a14b a3a|uud2udu2ud0u0d20	0> = sqrt(6)/108 (180)
<0202uu02du202d0u	-1|c13b c2a c14b c11b a9a a13b a14a a1b|uu02du022ud02d0u	0> = sqrt(6)/36 (60)
<u02000d02u2202u2	-1|c10b c14b c9b c11b a6a a1b a11b a8b|20200uudu0220ud2	0> = -sqrt(2)/12 (18)
<uuu000du2ud2d202	1|c12a c1b c2b c13a a7b a1b a15b a6a|u0u00d2u2ddu02u2	0> = 0 (36)
<202uu020uud02u02	-1|c7b c1b c11a c16b a7b a11a a12a a14b|u02uu020dddu220u	0> = 0 (40)
<2u200u0du022u20u	-2|c13b c12b c12a c14b a15b a2a a10a a4a|222u0d0uuu200dud	0> = sqrt(6)/36 (40)
<2u00uuuu0200222u	2|c8a c2a c6a c14b a12b a8b a7b a3a|20u0u02d020u2u2d	0> = -sqrt(6)/36 (18)
<00uuuud2uuu20ud2	0|c5b c3b c12b c11a a1a a9b a6b a12b|u00u02u22u020dd2	0> = -sqrt(105)/350 (20)
<002u200du2u02022	1|c11a c8b c15b c16a a11a a7b a9b a1b|u02u20u022u020dd	0> = -sqrt(15)/30 (20)
<u2u022ddu2d00uu0	1|c8a c6b c9a c10a a14b a12a a8a a6b|u2u022uu0ddd02u0	0> = 0 (70)
<u20uuu2200uu0022	-2|c7b c6a c2b c7a a5a a7a a1a a13a|2u0d20u200duu022	0> = -sqrt(3)/12 (8)
<uu20022dudu02uu0	0|c2b c15a c3a c13b a10b a5a a8b a1a|20u0d222u2u0du00	0> = 7/36 (12)
<0u000u22uu0u222u	2|c9b c7a c10a c14a a4a a2b a9b a11b|020u0uu2d0du2d2u	0> = -1/36 (60)
<02u20uu2uu2d0u0d	2|c9a c2a c11b c7a a6b a9b a3b a12a|0u220202uud20d0u	0> = -1/10 (20)
<20u0u0duu022duu2	0|c16b c5a c16a c7b a2b a3b a16a a2a|2220000uu022duud	0> = -2*sqrt(3)/9 (18)
<22200u00uu220u02	2|c16a c1a c14a c12a a13b a14a a4a a10b|u22u0d00u22dud0u	0> = sqrt(3)/18 (54)
<uduu20udduud0202	-1|c10b c5b c16a c3b a8b a6b a10a a11a|ud0uudd2uu2d020u	0> = sqrt(6)/432 (72)
<2u22u202u000ddd0	0|c6a c14b c5a c3a a13a a15a a2b a11a|22u20u02d0u02020	0> = -sqrt(3)/6 (6)
<0u22002ud20udd20	0|c15b c9b c12a c7a a12b a6b a5a a8a|0u22udu2020udud0	0> = -sqrt(6)/216 (60)
<u02uu0220u0du202	2|c8a c5a c12b c16a a11a a11b a10b a15b|u02u002u0220d2ud	0> = -sqrt(10)/30 (20)
<20u22du02200200d	0|c1a c4a c16b c10b a2a a16b a7a a10b|uduu2d202200200u	0> = 0 (12)
<20ud0220u0022u20	1|c12a c9a c1b c14b a2a a16b a8b a2b|u2ud022u000d202u	0> = 0 (18)
<u2u020udu0u2u2u0	-2|c12b c1b c5b c2b a16b a8b a6a a4a|0uduuuu2d0ddd2uu	0> = sqrt(10)/160 (280)
<u0duu2u20u0022du	0|c10b c14b c1a c6a a7b a4a a12a a9b|00u2uu22d00d2duu	0> = 0 (40)
<0udu02u0uu2220uu	0|c9a c12b c6a c2b a6a a3b a1a a9b|u02u02d0du2u20ud	0> = sqrt(5)/120 (36)
<022220020u200uud	0|c4b c14b c10a c15b a4b a13a a7b a14b|022220u20020uu0d	0> = -1/6 (6)
<u00u020d2220uu2u	1|c13a c16b c1a c9b a1b a2b a8a a13b|uu0d0202d220uu20	0> = 1/6 (12)
<220020u22ud0u0ud	-1|c1a c9a c11b c13a a6a a4a a14a a3a|u2ud2uu2dd000uud	0> = 1/108 (180)
<2uudu20u0002d2ud	1|c16b c14b c3a c5a a10b a15b a5b a9a|2u0du20uud02du20	0> = -sqrt(3)/12 (40)
<u20uu2dud0ud0u2u	1|c14a c16a c11a c9a a11a a13b a9a a13a|u20uu2dud0du2020	0> = 1/24 (68)
<00uuu2ud02d20202	1|c3a c10b c10a c5a a13b a10a a1b a3a|u0du02uu0dd2u202	0> = sqrt(30)/72 (40)
<0uud2duu22u0du0d	0|c4a c10a c13b c9b a12a a4a a16b a6b|0uud22uudduu0d02	0> = -sqrt(3)/81 (180)
<uudu2u0uudud20uu	1|c8b c5a c13b c12a a8b a2b a7b a12a|u2duuudddudud0uu	0> = 0 (320)
<00u02u02d2020u22	0|c5b c14a c3b c6a a6b a11a a14a a5b|00002u02u2u20d22	0> = -sqrt(2)/12 (6)
<00u202u20u2022u0	1|c14a c8b c13b c3a a1a a9b a5b a8b|u002u2u2ud20dud0	0> = 0 (70)
<2u0202uuud0d02du	-1|c6b c9a c4b c12b a11a a7a a5b a9b|2u0duu2uddu002ud	0> = -sqrt(15)/360 (120)
<2u2u0u0200ud2u02	-2|c16b c11b c8a c4b a2b a7a a11a a14a|22200uuu00dd220u	0> = sqrt(5)/60 (20)
<ud2u202u0uu0u2u0	0|c2a c15b c5a c3a a3a a6a a9b a2a|uu2udu2dudd0u200	0> = sqrt(10)/480 (232)
<u0duuu22uud20du0	-1|c1a c8b c10b c6b a15b a13a a1a a16b|u0udu02ud0d2uu2d	0> = -13*sqrt(6)/2160 (180)
<u0u0d2ud2uuu0ud2	-2|c14b c6a c10b c15b a4a a13b a7a a2a|uuuduu2d20ddu002	0> = 11*sqrt(2)/2160 (240)
<u0u22u002uu20ddd	1|c4a c14b c12a c5a a7b a3b a14a a2a|uu2ddud02uuu0dud	0> = 7*sqrt(6)/720 (240)
<u20200u200u222u0	-2|c1b c12a c14b c13b a9b a12a a11a a10a|020200u2du22udu0	0> = 0 (12)
<2u0u02uu2d220d00	1|c8b c6a c4a c11b a5b a14b a5a a2b|22002ud02uu20200	0> = sqrt(15)/40 (4)
<02u02d002uu22200	-1|c12a c2b c10b c9a a4b a1a a3a a16a|uu2u2u00d0du220d	0> = -sqrt(5)/20 (70)
<2202uu20u200002u	1|c4a c6b c10a c15a a5b a16a a3b a4a|22u22020uu0000d2	0> = 0 (6)
<u22du200u20u0uuu	0|c12a c2b c6a c2a a1b a15a a11a a7a|202uduu0u2d00d2u	0> = sqrt(5)/120 (40)
<uu2u2u00u22u0u0u	-1|c1b c5b c9b c16a a6a a1b a16a a15b|uu2ud200022d0uud	0> = -sqrt(42)/252 (60)
<2uu0u002uu02d2du	2|c8b c10b c14a c1a a9b a6b a7b a4b|uuududdd2002uuud	0> = sqrt(3)/135 (408)
<u2uuduuuud0d20uu	0|c4a c2a c13b c12b a6b a16b a4a a8a|uuudd2d2uu00u0d2	0> = -sqrt(14)/2016 (120)
<220uu0u0u02d202d	1|c5a c13b c4b c16a a7b a14b a3b a16a|22u00020d02uud2u	0> = -sqrt(10)/80 (12)
<uu2u002d02uu0du2	-2|c4b c12b c15b c16b a13b a9a a11a a4b|uu2d002du220ud0u	0> = -sqrt(15)/90 (36)
<02u0202duuu2u0ud	0|c15a c12b c2b c3b a2b a1a a8b a14b|u2002022ududuu0d	0> = sqrt(15)/60 (54)
<uu00uu002u2uu22d	-3|c13b c14b c16b c6b a8a a14b a3a a6a|uud0uu0d2u2d0220	0> = sqrt(42)/252 (60)
<2222u0u2000uuuu0	1|c1a c1b c8a c13b a5b a16a a13b a12b|022220uu0002udud	0> = sqrt(30)/45 (20)
<2u20u0uu0u0202d2	0|c1b c7b c12a c16a a9b a12a a7a a13b|uu20d0duud02u2du	0> = -sqrt(30)/720 (108)
<00202u200u222du0	-1|c11a c15b c14b c12a a6a a1a a10b a14a|u020222002uu2d00	0> = 1/6 (6)
<0u2u02d20220020u	-1|c6b c11a c6a c14b a13a a16a a4a a12b|0u2200u202uudd02	0> = sqrt(5)/20 (20)
<22u2uuu02uu0ud00	2|c1a c10a c9b c6a a13b a16b a7b a14a|u2u2u020u0d0220d	0> = sqrt(70)/280 (20)
<0200u2udud2u0du2	1|c7b c11b c6a c16a a3b a10b a4a a1b|u2udud0ud2ud0duu	0> = sqrt(6)/432 (324)
<udu02uudd2u0dd20	0|c13a c5a c1a c2b a11a a6b a4a a16a|00uuu2dud2200u2d	0> = -sqrt(2)/72 (68)
<0uuu0dduuuuu2dd2	-2|c7a c3b c13b c2b a7a a15a a14a a13b|000u0uuddduu2222	0> = sqrt(35)/630 (40)
<22u22u0u2000200u	-1|c3b c5b c5a c2a a15b a3a a11a a10a|2uu20u0d2dd020uu	0> = sqrt(2)/24 (40)
<u0u0u20u2uudu022	-2|c10a c8b c15b c16b a8a a2a a4a a10b|uuddu20u2dudu0du	0> = 2*sqrt(7)/189 (324)
<0u02u0202u2uu20u	-1|c9a c13b c11b c5b a10b a5a a13a a15b|0u02d020u2duu2ud	0> = 0 (24)
<uuu0d2u02duduu20	-1|c11a c6a c1b c3a a14a a5a a4a a1a|ud0u2uu02d0du220	0> = sqrt(6)/108 (40)
<u0ud2duu020du022	0|c13b c16b c6a c15a a6a a13b a13a a4b|u0u22udu020u20dd	0> = -sqrt(10)/120 (68)
<22u20dud00u022u0	-1|c11b c2b c7b c4a a12a a5b a9a a11b|2ududu0uu0du22d0	0> = 0 (80)
<00022202uuu22u00	1|c13b c8b c13a c12a a13b a1b a14b a12a|u002220uuud2d200	0> = -sqrt(30)/120 (20)
<2022u2ud2uu0000d	1|c10a c11b c3a c3b a10b a11b a12b a3a|20u2d2ud2uud000u	0> = 0 (24)
<u02du2du20002uuu	2|c8a c14a c1a c5b a2b a4a a14b a1b|uu2202d020002uud	0> = 1/6 (18)
<2u20u2udu22d0000	-1|c1b c12b c7b c11a a16a a14b a5b a9a|uu20220d22u00u0d	0> = 1/12 (18)
<u2u00d22du0u0220	0|c15b c10a c9b c2a a10b a5a a11a a13b|udu0uu220dddu2u0	0> = -sqrt(6)/144 (80)
<uduu020u2d222000	0|c2a c13a c3b c4a a7a a4b a5a a16a|u00uu2dd2d22u00u	0> = 0 (40)
<2022u0uuu2d0ud0u	0|c3b c4a c7a c1b a12a a12b a4a a6b|u0u2uu0dd2u2dd0u	0> = -sqrt(10)/720 (240)
<u00202ud02d2uduu	0|c6a c12b c12a c1a a5a a8a a15b a1a|u002duu202u0dd2u	0> = 0 (40)
<0u2duu220d0uu2u0	0|c13b c6a c8b c2b a1b a10b a11b a16a|u02ud02u02uu02dd	0> = sqrt(10)/720 (60)
<0022uduu0uuuu2uu	-3|c13b c11b c10b c14a a11a a10a a9a a6a|0022u2uduudd0duu	0> = sqrt(3)/72 (120)
<u00u020d2u0uu222	1|c13b c1a c16a c12a a12b a4a a3b a5a|00u2u20u2d0d022u	0> = -sqrt(6)/72 (20)
<u02u02022u0duu02	2|c4a c14a c3a c9a a4b a12b a14a a5a|u0uud202ud02ud02	0> = 7*sqrt(2)/144 (68)
<022uudu20u00u2du	-1|c8b c16b c2b c5b a13b a9b a12b a16a|0u2d0uuudd0d22uu	0> = -sqrt(30)/180 (80)
<u2u2u2ud0d000du2	1|c4a c8b c2a c4b a14b a13a a7b a12b|udu0d2200u0du2u2	0> = 0 (16)
<20u02uduuu2002ud	-2|c11b c7b c1a c6a a15a a12a a9a a4a|u0ud200d2uuu022d	0> = 0 (36)
<u2uuuu0d2duuuu0u	3|c10a c16a c1a c13b a5b a15b a3b a6b|022u220u20ud0du0	0> = sqrt(3)/180 (20)
<00uu2udu2ud00u22	1|c14a c5a c8a c7b a8a a11a a3b a2b|0u2udu0u2d200022	0> = sqrt(15)/240 (18)
<02uu2200uu0d20u2	2|c4a c2b c16a c10a a10b a7b a12b a1a|uud022u0du0220ud	0> = sqrt(30)/180 (54)
<u0002uu202uuu220	-3|c14b c1b c15a c15b a4a a12a a15a a2a|0u0u2du202u2dud0	0> = -sqrt(3)/18 (60)
<2ud00022u0d22uu0	-1|c11a c8b c9b c15b a11a a15b a6b a5a|2ud0uu2u00d22du0	0> = sqrt(2)/12 (40)
<000uuuuuuu2d0222	-2|c9b c12b c16b c6a a3a a1b a1a a9a|20uuu0dudu20022d	0> = -sqrt(14)/112 (68)
<uu02udu0uuu20du2	1|c2a c6b c14b c7b a15b a2b a7b a9b|ud02u0u02du20022	0> = -2*sqrt(35)/315 (12)
<2u2uudu2020udu00	-1|c1b c8a c10b c3a a14b a5a a13a a2a|u2uu2dud0u0d2200	0> = -sqrt(10)/240 (68)
<2022220uud0uu00d	-1|c10a c1a c4b c3b a10a a14a a4b a11a|u0u2220udduudd0u	0> = 1/36 (200)
<uu2u0222u20000dd	-1|c9a c1a c10b c8b a14a a9b a9a a15a|0u2u022d2u000d2u	0> = -sqrt(30)/180 (18)
<2u22uu00u00d2uuu	-1|c5b c16b c9a c6a a10a a6a a10b a5a|2u22ud00020u2du0	0> = -sqrt(6)/90 (18)
<u0u02u02220u2020	2|c1a c8a c6b c3a a2b a16a a7b a11b|0u0020uu22ud202d	0> = 0 (20)
<2uu0u0d0u2duu220	0|c9b c12b c13a c15b a5a a6b a16b a12b|2uu02uu002du02dd	0> = 7/360 (70)
<02u202002uu02u02	1|c9a c16a c10a c11b a14b a1a a9a a11b|u2u2020020d0220u	0> = -sqrt(3)/6 (6)
<uuuu0du0220uuuu2	-2|c10b c7b c3a c9b a15b a7a a5a a1a|2u0udud0ud0duu22	0> = -sqrt(210)/1260 (108)
<u2u2uu2220020000	-2|c12b c8b c5b c3a a14a a15a a10a a10b|u2020u2u220d0du0	0> = 0 (20)
<0u2220u0ddu2002u	1|c3a c5b c12a c15a a9b a8a a13b a12a|0uu2d0uu2dd2u0ud	0> = -7*sqrt(6)/216 (180)
<uuudu00u2du0ud22	2|c1a c13b c11b c9a a14b a5b a10b a11b|0uud200ud2u00222	0> = 0 (18)
<20020222udu0u020	-1|c1a c13b c6a c15a a2a a16a a14a a1a|2u020u22udu00dud	0> = -sqrt(3)/9 (68)
<000uu2u2u0200222	0|c14a c5b c16a c15b a5b a1a a13a a4b|u002u2u2d020dduu	0> = 0 (40)
<0u000d200222u2u2	0|c16a c12b c16b c11b a15b a3b a9b a1a|udu00d20u2uud220	0> = -sqrt(6)/24 (24)
<000u22uu0022u022	-1|c6b c7b c8b c15a a9a a14b a10a a13b|000u2u00ud222du2	0> = 1/12 (20)
<u22u20dd0uuud0uu	-2|c4a c5a c5b c10b a8a a5a a6a a11a|u220duu2002du0du	0> = -1/12 (36)
<u0u022d20u2udu0d	0|c13a c12a c10b c14a a3b a9a a14a a13a|u02022d2u020du0u	0> = 0 (8)
<202ud20u00u22020	0|c1b c4a c15b c13a a10b a15b a7a a13a|u020u2dd0uu22020	0> = sqrt(6)/24 (12)
<uu22dduu000220uu	1|c6a c13a c8b c5b a5a a8b a15b a9b|uu22u0ddd002u02u	0> = -sqrt(6)/72 (40)
<u2u2u0ud02u0du20	-1|c2b c15b c13b c4b a5b a13b a12b a6a|uuud2duu02uuddd0	0> = -sqrt(2)/400 (700)
<00u0uu0222u220du	2|c12b c11b c12a c5a a16b a14b a3b a7b|00200uu222002ud2	0> = sqrt(30)/60 (6)
<u00u2u2u200022uu	-2|c7b c14b c5a c4b a8a a12b a6a a4a|u00du2u2200u2udd	0> = sqrt(10)/30 (40)
<22uu0u20uuuuduu0	4|c3a c11a c6a c10a a8b a12b a4b a9b|2202002u2002udu0	0> = sqrt(42)/12 (6)
<02u0002022u20u2u	2|c10b c14a c9a c12a a8b a5b a3a a14b|0220u02uuudd0u2d	0> = 0 (70)
<2uuud0u2u0ud0uu2	0|c12b c8a c4a c1b a6b a4a a15a a11b|uuududddu0200u22	0> = 7*sqrt(3)/720 (136)
<2020u2du0uu0ud2d	-1|c8b c15b c1b c3a a4b a2a a9a a16b|uuuuu2d0udd0udd2	0> = -3*sqrt(5)/200 (922)
<2002uu202u0u0d2d	0|c15a c1b c9a c5b a2b a13a a5a a14b|ud02ud20uu0ud2ud	0> = 7*sqrt(15)/360 (80)
<u00u0d2u202u022u	0|c7b c1a c11a c12b a13a a2b a3b a10a|0uuu0duu2du0d22d	0> = 5*sqrt(2)/288 (240)
<u20u2u22u0200ud0	1|c7a c5b c14a c2b a7a a3b a1b a14b|2uuuuu22d0200dd0	0> = sqrt(30)/300 (70)
<20u2u2uuuu0dud0u	0|c6a c1b c10a c12a a10a a11a a12b a7a|u0u2ud2ududdud0u	0> = sqrt(30)/648 (696)
<2uuu2u20duu002u0	3|c6a c3b c15a c9a a3b a12b a8b a15b|2uud202d0udu02u0	0> = 0 (24)
<00uu22d2uud02uu0	-2|c6a c5b c6b c5a a3a a7a a1a a10a|u02u0022u2d02ud0	0> = 1/12 (20)
<u0022020u0uu2202	-2|c4b c7b c13b c4a a10a a10b a4a a8a|u00d20uud2uud202	0> = -sqrt(2)/6 (36)
<0uuud2dd002022ud	0|c11a c5b c6b c3a a1a a8a a5b a7b|uu0udd2200d022uu	0> = 0 (40)
<02uuuu0du0222u0u	-1|c5b c13b c4a c2a a4a a10a a5a a4b|0ud2ud0uuu22dd0u	0> = 0 (80)
<2uuu20u220002du0	1|c8b c1a c7b c9a a15b a4b a2b a11a|u2u2200du0u02d20	0> = 7*sqrt(5)/120 (18)
<2u20uu0uu2d0u02u	1|c16b c6b c8a c3a a2b a12a a14b a11b|22u0d000u22uud20	0> = sqrt(6)/60 (12)
<2uud2ud02udd0u0u	0|c5a c9b c11a c16b a11b a6a a10b a4a|2uu2u2u0d2dd0u00	0> = -sqrt(30)/1080 (70)
<u2u0u2u20u022u00	3|c14a c7a c12a c8a a14b a15a a7b a9b|u2u0u2dddu0u2du0	0> = sqrt(3)/12 (120)
<22u0d2u02uudd0u0	0|c5b c6a c15b c9b a10a a14b a13b a15b|22u00uu0u2dd2ud0	0> = -sqrt(5)/360 (70)
<22uuuu00u0d0u2d2	-2|c11b c15a c1a c6b a6a a7a a4a a11a|u2u2ddu0u0d0u202	0> = 1/72 (36)
<00u2d2uu22u0u020	1|c13a c11a c15a c6a a3a a12a a2b a14a|0u22duud220u0ud0	0> = 1/24 (36)
<uuu2uu0d0d22u020	-2|c11b c4a c5b c12b a2a a1b a7a a9a|22uu0uudduudd020	0> = 7*sqrt(3)/900 (240)
<uu0d0220uu2200u2	-2|c7b c11a c15a c16b a5a a3a a14a a8a|uudud2uuddu20u0d	0> = 0 (540)
<u02u20220uu02du0	1|c3b c4a c8b c5a a15a a6b a16b a10b|u0u0dd2u02u02d2u	0> = -3*sqrt(5)/40 (36)
<2ud0uu2uu20u0uuu	-4|c9b c16b c14b c15b a6a a13a a12a a4a|2uduu22u0202d000	0> = sqrt(6)/6 (12)
<2u200ud202uu2d00	-1|c1a c12b c13b c2b a6b a12a a2b a9a|ud2002u2u2dudu00	0> = 0 (36)
<20uuduuu220u02u0	-3|c5b c10b c1b c14b a2a a6a a13a a5b|uuuud2du2d0duud0	0> = sqrt(30)/180 (720)
<u2222000uu0udd20	0|c13a c12a c5b c1b a6b a1a a1b a8a|2222uu0udd000u20	0> = -7*sqrt(30)/360 (20)
<2u2d0u0uu0uu220u	1|c14b c8a c14a c12a a5a a2a a6b a14b|222uu200d0u02d0u	0> = -sqrt(15)/30 (18)
<u2udu002u0d2d20d	0|c2b c5a c13a c11b a6b a13a a10a a16b|uduu0d02du02u202	0> = 0 (24)
<u22u2202200d00u0	-1|c5a c5b c2b c3b a16b a15a a13a a5b|uduud202200du02u	0> = sqrt(2)/6 (24)
<uu22duu220u00ud0	0|c8a c11a c8b c9b a11a a8b a7b a15a|uu22du2du0d00u20	0> = -sqrt(10)/60 (54)
<02u2u0u20202uuu0	-2|c4b c8b c7b c13a a13a a7a a14a a11b|02uuu0ud02u2d2d0	0> = 1/30 (70)
<2002222200u0uu0u	0|c14a c1b c8b c7b a9b a12b a15b a10a|u00222uuudddu0ud	0> = 0 (210)
<u2duu0200022uu20	0|c7b c13a c15b c12a a8a a16b a4b a14a|u2d2u0ud002d02uu	0> = 1/12 (24)
<uudu20u0udd0ud22	1|c10b c15b c4a c9a a10b a6a a2b a4b|u2du2du00uu0dud2	0> = -sqrt(15)/64 (80)
<u0022u200202uu02	2|c14a c16a c10b c5a a8b a3b a3a a1b|2022ud2u0u02u00d	0> = -sqrt(3)/6 (12)
<0uuududu22ud020u	0|c2a c8b c11a c7a a6a a12a a8a a1b|u0udu20d2202020u	0> = 11*sqrt(15)/2160 (18)
<02022u02020duuuu	0|c8a c6a c4b c10b a13b a16b a11a a7a|020u20du0udu2du2	0> = 0 (36)
<uud02u022d2d0u0u	1|c5a c9b c3b c16b a1b a12b a3b a16b|2ud0uu02du220d0u	0> = 0 (36)
<2u2uud2000200uu2	-2|c3b c15a c7b c11b a13a a8a a6a a2b|22uud2uu00d0ud02	0> = 0 (60)
<0uu2ud0u2u20d0u2	-2|c9b c10b c6b c15b a13a a14b a15b a15a|0uu2u00du0202d22	0> = -sqrt(30)/120 (20)
<uuuu220200uu2d0u	2|c5b c13b c8a c5a a4b a5b a7b a10b|uuu2u2du0duudd0d	0> = 9*sqrt(7)/700 (900)
<2uu22dd0uuuu0u0d	1|c1a c4a c4b c14a a4b a15a a2b a14a|u2uu2uu0uddd0dud	0> = 0 (924)
<0uu220202du20020	-1|c10b c11a c12b c3a a6a a13b a2a a8a|02022u2u200du020	0> = 0 (6)
<0ud2u20uu0u2u2d0	-1|c14b c4b c11a c15b a11b a14b a10a a5a|0udu220duud2u200	0> = -sqrt(5)/20 (24)
<udu0u200dud20u22	-1|c15a c12b c15b c16a a1a a14a a10a a12b|2uu0d200u2d2020u	0> = -1/18 (18)
<00020uu2202u02u2	-2|c16b c12a c9b c14b a2a a15a a5b a6a|0u02u2u2d0200d2u	0> = 0 (20)
<2uuu200uuu0uu022	-2|c16a c12b c5b c13b a12a a13b a11a a2a|22uuu00duudud02d	0> = 3*sqrt(14)/280 (240)
<0u2u2dudu0022020	1|c8a c5a c3b c3a a9b a10b a8a a16a|0u0uduud2d02202u	0> = sqrt(6)/54 (60)
<002uuuu0u2d220uu	-2|c13b c5a c16b c15b a4a a11b a7a a1a|u0220d20u222u000	0> = -sqrt(5)/15 (4)
<20u2u022d02u2000	-1|c1b c11b c9b c5a a14a a6b a16a a9b|u0u20d22d0uu2u0d	0> = 0 (36)
<uuu202u022u0duu0	0|c13a c10a c1b c2b a1a a7b a16b a5a|u0u2d2202uu00ddu	0> = 1/180 (60)
<2u02uu202ud0u200	-1|c2a c13b c9b c10a a5b a3a a6a a13a|20u22220d0u0u200	0> = 0 (4)
<0u000u2ddud2u22u	1|c14a c8a c15a c9b a10a a3b a2b a4a|02uu0d2002d2uuud	0> = -sqrt(3)/72 (36)
<u2d22u20u0220000	0|c6a c2b c5b c9a a13a a8b a6a a16b|uud2ud2u0022d00u	0> = 0 (54)
<u20uuu202d2u00uu	-1|c9b c12a c11a c16b a12a a4a a3a a9b|u2u2ud202duu00d0	0> = 0 (60)
<uu2u202du0u0uuuu	-2|c5b c15b c16a c9b a10a a12b a4a a2a|u222u02d0udduu00	0> = -5*sqrt(21)/252 (36)
<u002202uu20202d0	1|c1a c7a c9a c15b a6a a3a a2b a15b|0uu22udd020202u0	0> = sqrt(3)/12 (20)
<uduuu002ud22duu0	1|c4a c12b c13a c11a a10a a2b a4b a15a|u2uud002d2uu0d20	0> = sqrt(10)/480 (60)
<022u0u0u20220d02	0|c11b c12b c16a c6b a6b a8b a10a a5b|022udu022duu0u0d	0> = -1/12 (24)
<0uduu202u20u2020	2|c8b c6a c2a c15a a5b a14a a16b a8b|00ud2u02u20d2duu	0> = 0 (24)
<u020u0220u22020u	-2|c8b c16a c3a c7b a6a a10a a16a a4a|u0uduuud0222020d	0> = 0 (60)
<u0u22u0u2ddud020	0|c1b c8a c4b c3a a16a a12b a2a a13b|0u0d2u002du2202u	0> = 0 (8)
<202020u200u02022	0|c3a c8a c3b c13b a8a a4b a6b a4a|20022uu200d0u022	0> = -sqrt(6)/12 (6)
<u2u200uu00220u2u	3|c15a c4a c14a c12a a6b a9b a1b a14a|22uu0uudd02u0dud	0> = sqrt(30)/90 (240)
<ud2u00222ud0200u	0|c8b c8a c3b c1b a11b a12a a1b a8b|uudu002u2u2d200d	0> = -sqrt(30)/360 (60)
<u020u002u22du20u	2|c9a c8a c14a c11b a4b a9b a15a a12b|u02uu00dd2u2uudd	0> = 0 (200)
<0u22d2uuu20ddu00	0|c12b c9b c6a c8a a13b a12b a12a a5a|0u222uu002022d00	0> = 0 (6)
<2u2uu02ud200u0ud	0|c1b c4a c16a c7b a8b a5a a16b a6a|ud202ud2u200u0du	0> = 0 (24)
<uud00d2020220ud2	0|c3b c2a c1a c12b a8a a2a a2b a10b|02000u2d2u2u0ud2	0> = -sqrt(2)/6 (12)
<uu0du20uu2udu0d2	1|c8b c12a c9a c15a a14a a7a a9b a14b|uu0du2u0u2d0d202	0> = sqrt(30)/360 (60)
<200uu202ud2udu0u	-1|c4b c1a c13b c9b a2b a14a a16b a1a|2u00u2020u2d0202	0> = 0 (6)
<u0u22dduuud2uu00	1|c7b c10a c9a c4a a9a a6b a14b a1a|20uu220du0u2d200	0> = 1/24 (18)
<0u0022u2duduu2u0	-1|c15b c14b c8a c12a a3a a2a a9a a15b|02u022ud2ud0uud0	0> = sqrt(6)/54 (54)
<20u000u002222u2d	0|c13b c1b c11b c1a a13b a11b a5b a3a|0020u0u002222u2d	0> = 1/2 (6)
<2uu00222d002du0d	0|c13a c12b c3a c9a a9a a3b a15a a13a|2uu00222d00udduu	0> = 0 (36)
<0uu2u0u0u22ud20d	-1|c10b c12a c7b c4b a16b a7a a1b a15a|uuuuu0d0dd20d2u2	0> = -sqrt(210)/525 (252)
<0u02uuu0u02u2uu2	-3|c7b c9b c2b c12b a10b a12a a7a a3a|00u2uuu00d2d2du2	0> = sqrt(10)/40 (70)
<20uud0202du0u202	-1|c5b c14b c13b c16a a14b a6a a2a a5b|2uduuu202du0020d	0> = -sqrt(3)/72 (40)
<22udu02u20udu0u0	-1|c15a c9b c5b c7b a14a a6b a8a a5b|22uduuu2d0udud00	0> = -sqrt(2)/18 (136)
<u200u0uud2u2d2u0	1|c9a c5a c14b c12b a6a a4b a5b a3b|u2ududud02duduu0	0> = -sqrt(3)/360 (216)
<2u220u02u0u20200	0|c11b c12b c2a c1b a12b a2a a2b a1b|22220u02u0020200	0> = -sqrt(3)/3 (2)
<uu2d000uu0d2u22d	-1|c12a c15b c14a c12b a5a a12b a6a a10a|uu2dud0ududuuudd	0> = 11*sqrt(5)/864 (1620)
<u0022u220u02u020	-1|c4a c12a c13b c1a a6a a2a a14a a9a|0u0u2222ud0d0u20	0> = -1/12 (20)
<u02uddu02d2uud0u	0|c10b c1b c9b c16a a10b a5b a1b a2a|ud2u2uu0uu2ddd00	0> = 0 (140)
<222000udu20d20uu	0|c3b c10b c16b c9a a6b a4a a7b a3b|222u0u2d0u0d20u0	0> = -1/24 (18)
<0u0d2u22200u0uu2	1|c16b c9a c12b c5a a12b a4a a1b a10b|uu02uu22ud0u0ddd	0> = sqrt(15)/150 (252)
<2u0ud0d2uudu2020	-1|c11b c1a c15a c8a a8a a5a a16a a6a|uu0d2uu2du0u20dd	0> = sqrt(30)/2160 (204)
<u0u2d02uu22du00d	0|c13b c9a c8b c11b a2b a6b a13a a14b|uud2ud2002uudu0d	0> = sqrt(6)/864 (180)
<2uuu2u02000d22u0	1|c5b c8a c1a c4a a8a a11a a9b a12b|udu0ud02d0u222u0	0> = sqrt(15)/240 (24)
<uuudduu22dud2000	1|c4a c1a c10b c13a a16b a10b a1a a5a|uud02ud22duuu00d	0> = 0 (108)
<uu02u022d2d0udu0	0|c7a c2b c5a c15a a12a a3a a13b a6a|u0d20uu2d2ud2u00	0> = 0 (36)
<u2uu202uudd0du0d	1|c13b c1a c8b c2a a12b a16a a14b a6b|0uuu2u20ddud0202	0> = sqrt(15)/200 (70)
<uudd00u22uu2002u	2|c15b c11a c15a c9a a14b a13b a5a a16b|uuddu0d2uu02du02	0> = 0 (72)
<0220ud022002u0d2	0|c12a c12b c9b c16a a7a a5b a12a a14b|02202uu2u00ddduu	0> = sqrt(2)/24 (40)
<000u2uud2du20220	0|c9b c7b c15a c14b a7b a7a a9b a11b|000u2u2u2u220dd0	0> = 0 (20)
<u0uuu2u22u022000	-3|c6b c7b c13a c9b a5a a3a a11a a16a|u02u2d02duu2d00u	0> = 1/6 (36)
<2uu02ddu020u2u0d	-1|c10a c8a c13b c6b a16b a6a a11a a7a|2uu02u200udddu02	0> = 0 (70)
<0022u2000udu2220	1|c15a c5a c10a c4a a5a a11b a2a a9a|0u2uu200d02d22u0	0> = 0 (20)
<0u202202d2u200u0	1|c3a c10b c5a c8a a14a a16b a10b a1a|uuu0d20ud2u20udd	0> = sqrt(15)/72 (232)
<u0uu220uu20uu20d	-1|c5a c12b c8b c14a a16b a8a a5a a1a|20uu220du200du02	0> = 0 (18)
<u0002u020udd22u2	1|c14a c15a c11a c14b a4a a7b a15a a10b|u00d2uu2020u20d2	0> = 0 (12)
<2u2uu02uudu0udd0	2|c11b c1a c5a c4a a13b a2b a14b a4a|u22u002duu0022d0	0> = -29*sqrt(42)/7560 (18)
<2u00u0u22020220d	0|c14a c1b c11a c8a a16a a15a a3a a12b|uuu0u0ud20dd2ud2	0> = sqrt(2)/10 (252)
<200uud220u2u02u0	0|c10b c5a c8b c14a a15a a2b a6a a16b|2u0u022d002d0u2u	0> = 0 (12)
<0u2u20002u02udd2	-1|c9a c12b c5b c3a a11b a7a a10a a11a|0uuuu0u0d22dddu2	0> = sqrt(10)/100 (252)
<ud22uuu200u0u02u	-2|c7b c4a c11b c13b a5a a14b a12a a7a|ud2u2ud2000d0u2u	0> = -1/6 (24)
<0uu22du22u00uud0	-2|c4b c10b c15b c6b a10b a11a a6b a1a|uuud2ud22du0ud00	0> = sqrt(5)/540 (204)
<uuu2022uu00020u2	1|c3b c7a c15a c7b a7b a2b a11b a8a|u20202u2u0d02002	0> = sqrt(10)/30 (6)
<u0du220uu2u22000	0|c10b c13b c12a c6a a12a a8a a1b a11b|20uu2d02ud22u000	0> = sqrt(6)/36 (18)
<20uudu0202uu0u2d	-2|c12a c8b c11a c16b a12a a16a a4a a11a|20u2uu0d02ud0u2d	0> = 0 (68)
<2202udu0220002u0	0|c14b c2b c5b c9a a15b a5b a12b a3a|2uu2udd0d20u0u20	0> = sqrt(2)/24 (40)
<2uu000d02uudu2u2	-1|c7b c16b c1a c10b a5a a12b a5b a11a|udu020002022u2du	0> = -sqrt(3)/144 (12)
<uuuu2du0ddu022d0	1|c5b c5a c11a c15b a7b a9b a3b a5a|uu2uud202d002200	0> = -53*sqrt(30)/1600 (20)
<0u2uu02u022ud200	-1|c14b c8a c10b c7b a4a a9a a15b a5b|0u2220d0uu2uddu0	0> = sqrt(15)/180 (40)
<0ud02u2d22200uu0	0|c15b c10a c8b c2a a8b a15b a16a a10a|00u02u2d22200duu	0> = -sqrt(3)/24 (12)
<2uu20du0002u02u2	-1|c1a c4b c11a c12a a8a a2a a15a a13a|u2uu0dud00d0u222	0> = -sqrt(2)/24 (68)
<uduu022002d0u202	0|c7b c11a c10a c10b a3a a12b a8b a11a|ud2u02uu00ddu202	0> = sqrt(3)/12 (40)
<u2d02uu0002uu202	-2|c5b c2b c3b c11b a6a a3a a1b a2b|22u0u2d000udu202	0> = -1/3 (18)
<0u2uu2du2u0du0ud	-2|c16b c6b c3b c9a a9a a12a a16b a11a|0uuududu2ud2d0du	0> = sqrt(10)/1440 (820)
<u2u002200220ud02	-1|c6a c13a c11b c16b a3a a8a a15b a9a|u2200d2ud2u00udu	0> = 0 (24)
<u22ud2020u002ud0	0|c3a c4a c8b c15a a12a a12b a1a a15a|22u0u20u0d022ud0	0> = -sqrt(2)/24 (20)
<2u0u202uu2u2000u	0|c2b c5a c12b c12a a4a a12b a12a a8b|2002u022u2d2000u	0> = sqrt(15)/30 (6)
<ududuuuu0uuu2d02	0|c7b c11a c13b c4a a10a a15b a7b a11a|udu0duuu02dudud2	0> = -sqrt(105)/560 (272)
<002u220220du00u2	-1|c6b c12a c9b c11b a11b a13a a15b a14a|002u2d02u0u0du22	0> = 0 (12)
<u0u2u2200duud02d	1|c7b c11a c6b c15a a9b a12b a9a a16b|u0u2uud02u02d0d2	0> = 11*sqrt(30)/2400 (70)
<u2u2u2000d0d2duu	0|c14b c16a c4a c13a a14a a16a a12a a7b|u2uuu2d00u02uddd	0> = -sqrt(10)/400 (250)
<udu00220uduud022	0|c10a c9b c15a c16a a14a a9a a14b a5a|udu0u220u0ddu2du	0> = sqrt(6)/108 (120)
<2u000uu02d2d220u	1|c6b c14b c2a c9b a3b a7b a15b a8b|20u0002udu2d2duu	0> = sqrt(2)/36 (36)
<u202d02uu2u2000d	0|c5a c4b c11a c10a a15a a3a a13b a11a|u2uu002uduu2d0dd	0> = -sqrt(15)/200 (250)
<uu020ud0220ddud2	0|c4b c16a c4a c2b a11b a3a a13b a2a|uuu00dd022du2uud	0> = 0 (120)
<u0uuu2u20d0u20d2	0|c4a c7b c15b c13a a13a a5b a2b a9a|uuu02202du0d2002	0> = 7*sqrt(3)/360 (20)
<uu0u2220du2duu00	1|c10b c4b c7b c5a a3b a14b a7b a4b|uuduu220u02dd200	0> = sqrt(5)/360 (60)
<uu0u2000dd2u2d2u	-1|c9b c2b c11b c13a a3a a4b a1b a7a|20u220u00duudd2u	0> = -5*sqrt(2)/108 (60)
<uduuu2d20ud2d00u	1|c3b c6a c2a c5b a3b a9b a7b a16a|u0ud0u22dud2u002	0> = 0 (54)
<uu2uu2u02u0d002u	1|c16b c2a c4a c15a a16a a12a a1b a2b|2u20u2u02d0200du	0> = sqrt(70)/252 (20)
<020u22u0dud02d20	0|c11a c13b c5b c6a a12b a9a a8b a10a|020uudud220udu20	0> = -sqrt(6)/108 (54)
<uudu2u00220u2002	-2|c12b c2b c4b c5a a14a a3a a12b a8a|u020ud0u220d2u02	0> = sqrt(3)/36 (18)
<2u202u2002u2000u	1|c12a c5a c12b c11a a9b a4a a6a a2b|222ud220u200000u	0> = -1/4 (4)
<00u2du2u2uu0duuu	2|c5a c16a c10a c9a a11a a8b a3a a1b|u0220u22d020duu0	0> = sqrt(10)/120 (12)
<u2u2d0220u0u0duu	-1|c15b c8a c7b c2b a2b a10b a6a a3a|u222duud020d0u0u	0> = -sqrt(6)/48 (24)
<20u02u22202d00u0	1|c7a c3b c11b c5a a11b a3a a15b a14b|20u0udu2202d0u20	0> = -sqrt(3)/36 (18)
<u0u0222dd2002002	0|c6b c13b c16a c7a a14b a12b a4a a15a|u0uu2uddu20udddu	0> = -1/72 (850)
<u0d002u202uu022d	-1|c3a c8b c16a c12a a4a a9a a12a a16a|u00u02uud2ud022d	0> = 0 (70)
<u0u2200u20202u20	-1|c15a c13b c3b c1b a8a a1a a16b a14b|u00220022020u2ud	0> = sqrt(6)/12 (6)
<00u2u02duuuddud2	0|c7b c11b c15b c9b a2b a3b a8b a5b|0u2220u20d0uud02	0> = 0 (18)
<0u2ud202u00uu202	-2|c2b c8b c6b c12b a4a a1a a5b a13b|u0222u0ud0002202	0> = 0 (6)
<2u2d02u0uud20u0u	-1|c4a c7b c1b c12a a8a a13a a16a a4b|uu2u020uuudddd02	0> = sqrt(7)/840 (252)
<2u02220u2d0du00u	-1|c8a c13b c2b c6b a10a a7b a3b a13a|20u22du0220du00u	0> = sqrt(6)/24 (8)
<uuu220d0u0uuuud2	0|c15b c3a c13a c4b a9a a10b a8a a12b|uu0d20uu2dd20u02	0> = -sqrt(35)/315 (60)
<uud2u0uduuu0022u	-3|c16b c7b c14b c14a a16a a7a a6a a1a|2uu2dduuudd0002u	0> = sqrt(6)/144 (120)
<2u0022uu2u00d0u2	-2|c15a c6b c1b c10b a15a a11a a11b a7a|ud002u2u2020u0d2	0> = 0 (12)
<02uud20d2uud0uuu	-2|c4a c10b c11b c14b a14a a3b a11a a5a|0220220u20du0uud	0> = sqrt(6)/18 (12)
<02u0uu0uddduu2d2	1|c5a c3a c10b c6b a12a a1b a6b a4b|u20u0d0ud0u2d2u2	0> = 0 (54)
<udu0uu2du202u020	-2|c2b c9b c7b c6b a11b a2a a9b a4a|uuuud0dud2u2d020	0> = 3*sqrt(5)/160 (240)
<u0d2u2u020udu20u	-1|c4a c7b c11b c4b a16b a4a a7b a1a|20uuu2u0200dd202	0> = -3*sqrt(5)/80 (20)
<20ud020uuudu220u	2|c12a c3a c13a c11a a7a a11b a15b a13a|200u02uddud022uu	0> = sqrt(2)/24 (24)
<uuu022u202000220	1|c2b c15b c8a c14b a4b a15b a11b a14b|u0ud22uu02d00220	0> = 1/6 (18)
<u0ud0022220u20ud	-1|c10a c9a c16b c15b a3b a10a a11a a14a|u02u0022d2ud2u00	0> = 1/72 (18)
<uu02u2d0200dd220	0|c1a c13a c2a c14b a10a a5a a2a a12b|0u0222d02u020u20	0> = 0 (4)
<u2u2002u0uuuuu02	3|c1a c8a c16a c12a a6a a6b a10b a1b|u2u2022002d0uu0d	0> = -sqrt(2)/8 (18)
<2u022d0u2u0uu020	0|c15b c10a c8b c15a a11a a10b a8b a15a|2u022d0u2udud0u0	0> = -sqrt(3)/18 (36)
<2000020ud2u2u022	1|c11a c9a c10b c10a a4b a14a a2a a7b|2u0d02uu0002du22	0> = -sqrt(3)/6 (12)
<u2uud202u0du0duu	2|c1a c16b c2a c3a a14b a10b a1a a15b|ud0ud202uuud0220	0> = 0 (24)
<u2uud0u2u0ud2u0d	0|c12a c8a c8b c11a a11b a9a a11a a15a|u2uud0u020202dud	0> = -sqrt(3)/40 (68)
<2uu000u0udd2u22u	1|c13a c9a c14a c1b a3a a2a a6b a9b|u2200du0uuu20d2d	0> = -1/48 (40)
<2u00du2020u22d0u	0|c1b c5a c13b c16b a15b a16a a10b a14b|ud000u202uu2d2du	0> = -sqrt(3)/36 (40)
<u22220020uu0uu0u	2|c11a c8a c13a c4b a11a a10b a16b a15b|u22u200u02u00dd2	0> = sqrt(5)/60 (20)
<0udu22u0uu0d2u20	-2|c12b c13b c6b c14a a7a a11a a4a a9b|0ud22u202uu0d020	0> = 0 (12)
<u2uuuudududu020u	1|c6a c3b c12a c10a a9b a3a a6b a12a|u2ududuu20ud020d	0> = -19*sqrt(15)/40500 (180)
<uu00u22udu2uuu0u	4|c13a c9a c2a c1a a12b a5b a1b a3b|u0u0222u0d220u0d	0> = sqrt(10)/40 (20)
<0uu20u00u2u2ddu2	-2|c9b c2b c14b c3a a11a a8a a13b a7a|00020uuu022220d2	0> = 1/15 (6)
<22u0020u2uu00du2	1|c14b c15b c8a c9a a11a a5b a14b a7b|22u0u2d0ud200u02	0> = 0 (18)
<20220u20020uu20u	-1|c16a c6a c1b c7b a5a a7b a8a a2a|uu22u02u020dd200	0> = 0 (20)
<2u0200duuu20u2dd	-1|c11b c8b c10b c11a a16b a13a a3a a11b|2uu200d0d0u022u2	0> = 3*sqrt(5)/20 (12)
<0020u220u00u2u22	1|c7a c16a c14a c15b a14a a11b a10b a16a|0020u2u0uddu2du2	0> = sqrt(6)/36 (60)
<u0d22u020002220u	-1|c3b c13a c8b c14b a11a a6a a14b a2b|ud02220u00u2d20u	0> = -sqrt(3)/6 (12)
<022uu00uu02u20u2	2|c13a c16a c2a c11a a10b a10a a15b a14a|0u2du00uu2uddu2d	0> = -sqrt(30)/120 (140)
<0u2dud02uu020u2d	0|c8b c10a c6b c2a a8b a1a a2a a13b|uu2du002u002du2d	0> = 7*sqrt(2)/72 (60)
<22u020d00220u02u	1|c5b c7a c3a c1a a12a a13b a4a a12b|u20ud0000222202u	0> = 0 (6)
<00uu222u20202d00	1|c6a c13a c7a c9b a13a a1b a14a a15b|u0uu2duud02022d0	0> = sqrt(30)/60 (68)
<2202u00002u2duud	1|c16a c1a c15b c12b a7a a16b a13b a8b|u202u0ud02dd2u0u	0> = 0 (40)
<00u200uu2222u0uu	2|c15a c10b c13a c4b a1b a15b a7b a14b|u0uu002u2d220ddu	0> = 7*sqrt(30)/360 (70)
<uu0220du2d0u0202	0|c9a c12a c14b c9b a3b a12b a11a a13a|uuu220dd0uduud02	0> = 1/27 (180)
<02200u22u20d0uud	-1|c8a c14b c15a c6b a16a a1a a6b a4a|u22u0u2ud20d0002	0> = sqrt(15)/180 (20)
<0u2u22u20uu00udd	0|c7a c3b c14a c5a a9b a5a a15a a14a|0udu2202duu00u2d	0> = -11*sqrt(35)/840 (24)
<22u2u0d02u0u02d0	0|c4a c10a c15a c2b a5a a12a a6b a8a|2uuu2ddu20020200	0> = -1/12 (20)
<0ud2u2uuu0d2uuu0	3|c7a c2a c9b c12a a10b a9b a8b a7b|00u2d2u2uduudud0	0> = 0 (120)
<2u220u00u20200u2	-1|c1b c12b c16b c9a a7b a2a a8a a6b|u22202du020d00uu	0> = 0 (8)
<uduu20u0u0220u2d	2|c15a c14b c4a c7b a7b a14b a10b a8b|udu020uudd220uud	0> = 0 (120)
<0002uu00u22udu22	-1|c12b c10a c15b c11b a13b a1a a8b a10a|u002uu0dd2u02ud2	0> = sqrt(15)/120 (60)
<200udu0u2uu2u0d2	-2|c6a c1a c4b c12b a2a a7a a6a a13a|uu00uuud2ddu20d2	0> = sqrt(5)/150 (252)
<002u202u0d0d2u2u	-1|c8a c15b c3b c14a a14a a2a a11a a12b|0uud20200uu22udd	0> = 0 (60)
<000020u22220d022	0|c7a c9b c16b c10b a1b a7b a14b a2a|uu0020d2ud20du2u	0> = -sqrt(2)/24 (36)
<uu2000ud2u0u22ud	-2|c10b c12b c14b c7b a5a a4a a16b a11b|uu2ud00d20d02uu2	0> = 5*sqrt(5)/72 (40)
<uud22uuu02dd0020	1|c1b c7b c15a c6a a8b a3b a6a a12b|0u222d0202u200u0	0> = -sqrt(10)/60 (4)
<2u222uu00020u020	1|c6a c15a c5b c7a a13b a15a a8a a7b|2u22d0uu00202020	0> = 1/4 (4)
<u00uu02u22ud2du0	0|c7b c10a c13b c15a a5a a16b a3a a3b|u02d20uu2duduu0d	0> = 0 (108)
<00uuu20ududdu22d	0|c12a c6b c5b c9b a13b a16b a9b a1a|u0du0u0uddu02222	0> = 1/120 (40)
<0uduuuddu2d20udu	1|c2a c14a c8a c3a a2a a6a a3a a14b|0uuuu2d0d2d20duu	0> = 0 (140)
<u002u0202uu2d20d	1|c1a c5b c12a c14b a11b a2a a1b a3b|uud200202d2uud0u	0> = sqrt(15)/80 (36)
<2uud02uuududud0u	1|c2a c16a c8b c3a a3a a5b a16b a8a|20uuu2duddduuu0d	0> = -sqrt(15)/2400 (408)
<22uu20u00200022u	-2|c1b c10a c10b c15b a3a a6a a15b a13a|u22u2ud00000u22d	0> = -sqrt(2)/6 (20)
<uu020ud02220ud02	-1|c10b c11a c10a c2a a5a a7a a3a a12a|u0u2dd2020uudu02	0> = -1/36 (36)
<0uu022u2u0ud20uu	-1|c6a c8a c2a c6b a1a a4a a8a a14a|u0ud20u2d0ud2duu	0> = sqrt(3)/45 (108)
<02udu00022uu202u	2|c13a c16a c5a c15a a3a a1b a6a a14b|u22u0u0022uuddd0	0> = sqrt(2)/10 (70)
<u0ud20022u2uud0u	0|c3a c12a c5b c10b a3a a12b a6b a2a|uuuudu02202ddu0d	0> = 11*sqrt(10)/14400 (250)
<uuu0ud2uud2u2d00	0|c9b c10b c2a c13b a4b a14b a2b a15a|uuduud2u002dd2u0	0> = 0 (204)
<0u20u020u2u02u2u	1|c7a c3a c10a c9b a12b a1a a8b a11a|uuu0u0dd0d2u2d2u	0> = -sqrt(2)/60 (210)
<0u02uddu2u020du2	0|c8b c16b c7a c14a a3a a11b a5a a2b|02u22d002uu200ud	0> = -sqrt(3)/24 (12)
<uuu2u2200u02002d	1|c4a c1a c5b c12b a4a a8b a13b a3b|0u22022d0u0du02u	0> = sqrt(15)/60 (8)
<0u2u0du2uduud0d2	-1|c3a c10a c7b c11b a14a a1b a5a a1a|2uuuud02u00dudd2	0> = -131/2880 (250)
<2u0uduu0u2u20u20	3|c12a c10a c6a c4a a7b a12a a4b a6b|2u0uud20dud20u20	0> = 1/18 (60)
<00udu2ud22u02200	-1|c11b c13b c5a c6a a15a a5a a4a a2b|0ud2uuud2200u2d0	0> = -sqrt(3)/72 (40)
<2u0uu00202dud202	1|c1a c11b c14a c5a a14a a9a a15b a6b|ud0u0u02u20dd2u2	0> = -sqrt(2)/18 (40)
<0u2u2uu0u20u02uu	-2|c9b c16a c2b c7b a16b a12a a7a a11a|002u2ud002d202uu	0> = sqrt(42)/84 (12)
<uud2u0d2200udu20	0|c9a c14a c7b c12b a9a a6b a12a a12b|uud2ud022002u020	0> = 0 (18)
<000u2u22220uuud0	0|c5b c10a c8b c9b a15b a6b a2b a11a|0u0ud22uuududd20	0> = -sqrt(5)/1200 (210)
<0uu0du00d2u22u2u	1|c10a c11a c15b c10b a16a a1b a4b a14b|uduuuu00d00222d2	0> = sqrt(15)/72 (40)
<0u0u2u02d2220uu0	-1|c11b c8b c10b c12b a1b a8b a2a a7b|u20d2ud2udud0uu0	0> = 0 (32)
<2u2u0uuuddu02ud0	1|c14b c10a c3a c8a a16b a4b a14a a2a|22u20uu0d0u02ddu	0> = 13*sqrt(15)/1800 (68)
<u0u22020du202ud0	1|c11b c4a c13a c10b a12a a16b a1b a12b|20ud2020u0u2uddu	0> = 1/36 (40)
<u02u0u20d2d2u0du	0|c16a c9a c15a c10b a6a a8b a9a a1a|202u022uduu2d000	0> = -5*sqrt(6)/108 (18)
<0ud2u02u02u2u200	1|c2b c12b c14a c11a a5b a1b a2b a3a|uu22202d020udu00	0> = 0 (18)
<202002u20022u020	0|c1a c6a c15b c12b a7a a4a a14b a12b|u02u0u220022udd0	0> = sqrt(15)/30 (20)
<0202u0u2d22udd00	0|c4a c13b c4b c2b a9b a15b a1a a6b|uu00duu2222d0ud0	0> = 0 (60)
<0uu2du2u2200uud0	-2|c6a c2b c15b c14b a8b a2a a11a a15a|0uu2d02222d0u0u0	0> = 0 (12)
<uuud22u20d200u0d	1|c5b c1a c7b c8a a3b a1b a12b a9a|uu2ud20udu2d0d0u	0> = -sqrt(3)/432 (232)
<u0d2u20d2u2u0ud0	1|c4b c15b c8a c11a a14b a4b a7a a13b|u0d2u2u02dudu200	0> = -sqrt(3)/24 (36)
<uu20du0u22d0d20u	-1|c13b c3b c8a c1b a8a a12b a13a a5b|0uu02d0u22ddu20u	0> = -sqrt(3)/108 (36)
<02uduuuudu020022	-1|c2a c4b c15b c7a a6a a9a a7b a4a|0uudd2uu2u0200d2	0> = sqrt(5)/80 (36)
<0u0duduu2duuu2dd	0|c16a c14b c8b c14a a7a a16b a11b a16a|0u0dud202u2ud0u2	0> = sqrt(15)/180 (24)
<00uuu2200u20u2u2	3|c4a c7b c7a c14a a3b a12b a13b a2b|0u20d2000u2u2ud2	0> = sqrt(3)/6 (12)
<u00002d2u220du2u	1|c9b c8b c15a c6a a8b a1b a3a a5b|20u0udu20220duud	0> = sqrt(6)/36 (54)
<02020uudu22u0u20	2|c12a c11b c9a c4a a13b a7b a16b a9a|020u0u2du2d0ud2u	0> = sqrt(2)/18 (54)
<uuduu02d02002uu2	-1|c5a c8a c4b c10b a1a a5a a3a a9b|2u20u020ud002ud2	0> = -1/72 (20)
<uuu22022u2uu0000	-1|c8b c11b c2b c4b a2b a16b a13b a11a|uuuu202ud2ddu00d	0> = -sqrt(5)/300 (252)
[truncated: 998,000+ more rows]
