# Supplementary material for: A Graph-Based Algorithm for Computing Matrix Elements of Arbitrary Operators between Configuration State Functions
Source: J Phys Chem A. 2026 Feb 18;130(9):1924–32. doi: 10.1021/acs.jpca.5c08310 (PMC12969370; doi:10.1021/acs.jpca.5c08310)
Supplement: Supplementary file 2 [file jp5c08310_si_002.zip › list_20,20,1_2.txt]

target: 20 20 1	5924217936 CSFs
<0u2du220ud00022ud02d	0|c4b a8b|0u20u22udd00022ud02d	0> = 0 (60)
<ud0ud2uudud00ud2udu2	0|c16a a13a|ud0ud2uudud0uuddudd2	0> = -2*sqrt(3)/27 (2160)
<u200uud0dud2220du0d2	0|c19b a5b|u2002ud0duu2220dd002	0> = sqrt(3)/12 (36)
<02002u22220u2d0000d2	0|c14a a11a|02002u2222du200000d2	0> = -sqrt(3)/4 (4)
<0u0022202udu0d2d0uu2	1|c2a a13b|000022202ududu2u0dd2	0> = sqrt(6)/12 (24)
<ud22220u0022u0ud0d0u	-1|c15b a14a|ud22220u0022ud0d0u0d	0> = 2*sqrt(3)/9 (24)
<02u2du0d2u22ud0ud00u	1|c16a a6b|02u2d20u2u22du00d00d	0> = -1/18 (36)
<00uu0u0220220d2d202u	0|c15a a1a|u0uu0u0220220ddd202d	0> = -sqrt(5)/12 (70)
<02020u2u0d0duuu2202d	-1|c4b a14a|020u0u2d0u0dd2u2202d	0> = 1/12 (36)
<2udu20ud0d0002u0d222	0|c18b a6b|2udu2dud0u0002d0ud22	0> = sqrt(6)/16 (32)
<2u022000d22uu00022dd	0|c9a a15a|2u022000022ud0d022ud	0> = 0 (12)
<0u00220u0d2uu2d02d2u	-1|c12b a13a|0u00220u0d2022d02u2d	0> = -sqrt(2)/3 (12)
<uuu020d00d220du202u2	1|c12a a6b|uuu02dd00d2u0ud202d2	0> = -sqrt(3)/6 (120)
<uu0u00020u2d022d22du	-1|c2b a7a|u00u00u20d2d022u22dd	0> = sqrt(15)/54 (60)
<20uu222u02d0ud0d0duu	1|c16a a20b|20uu222u02d0ud000dd2	0> = -1/2 (68)
<u0ud0202du2u0d2u2020	-1|c9b a20a|u0ud02020d2u0u2d202d	0> = sqrt(2)/24 (36)
<22uu2ududd2uu00dd0u0	0|c11b a18b|22uu2ududdduu00dudd0	0> = 1/18 (1224)
<020u0220uu2udu20dudd	0|c9a a10a|020u0220022uud20uddd	0> = -sqrt(10)/360 (68)
<u00u0022dd2u0200222d	0|c7a a3a|u0du00d2uu2d0200222d	0> = 0 (24)
<u02220000dudu0d22220	0|c18b a18b|u02220000dudu0d22220	0> = 1 (8)
<udu2uduududd0202u200	-1|c10b a13a|udu2uduud0ddu202d200	0> = sqrt(3)/3 (240)
<000uu2u20d2202d20dud	0|c12b a1b|u00du2u20u2d02u20ddd	0> = 0 (136)
<u20uuud0d02duu02d2du	1|c9a a5b|u20u2ud0002ddu02d2ud	0> = -sqrt(5)/18 (80)
<22u00uud2ud2du0du0ud	0|c3a a6a|220002uu2du2du0ud0dd	0> = sqrt(6)/486 (180)
<u2udu0uu22d000ddud2u	1|c10a a14b|u2udu0uu2dd00ududd2d	0> = -5*sqrt(3)/108 (2460)
<000uu2222dududu0d20u	1|c9a a17b|000uu222duudddu0220d	0> = sqrt(3)/54 (120)
<0uuu2d02ud0002d2u2du	0|c4a a9a|0uu02d022u0002d2u2dd	0> = 4*sqrt(6)/81 (54)
<u0002d22020200u2d022	0|c7a a4a|u00d2uu2020200d2d022	0> = 0 (12)
<u202uuuud2d202dd000u	0|c10b a13b|u202uuuudud2d2dd000d	0> = sqrt(30)/30 (922)
<u2u0d20u20du0dd0u22d	0|c18a a13a|u2u0d20u20duddu0du2d	0> = sqrt(2)/8 (216)
<uud02uu2du2duddu00du	1|c9a a13b|uud02uu20u2d2ddu00dd	0> = 5*sqrt(10)/72 (630)
<udu2du0ud2u22000dduu	0|c12b a5b|udu22u0ud2du2000ddud	0> = 0 (240)
<2u2d0202u0u0uud02ddd	0|c2b a7b|202u02u2d0u0dud02dud	0> = 0 (108)
<u22002d2u002022u00du	1|c16a a5b|u220d2u2u002022000dd	0> = sqrt(2)/6 (12)
<002uu200ud0d2u222u0d	-1|c14b a8a|002uu20udd0d20222u0d	0> = sqrt(3)/9 (40)
<2u20u0022u0d020ud2du	0|c9a a9a|2u20u0022d0u020ud2dd	0> = 0 (60)
<220002u0u0d2002d2u2u	0|c19b a18b|220002u0u0d2002d22ud	0> = 1/2 (12)
<uu02d2u0d2u00d20220d	0|c10a a2a|u202d2u0duu00d20220d	0> = 3/8 (24)
<uu20020uddud202ud0u2	1|c16a a19b|uu20020uddud2020d022	0> = -sqrt(3)/2 (60)
<uudu2u0dd20u02duud20	0|c10b a2b|u2du2u0udu0d02uddd20	0> = -sqrt(6)/324 (464)
<u0d220uu2000du20du22	0|c20b a12b|u0d220uu200ddu20ud2d	0> = -sqrt(2)/24 (72)
<u0u022d02u02udud20dd	0|c6a a4a|u0ud2ud02u02dudu20dd	0> = 0 (486)
<22uu0duu00u0ud2dddu2	-1|c2b a7a|2uud0u2u00u0dd2ddud2	0> = -sqrt(30)/360 (420)
<0uu2202200uddu2du002	1|c20a a3b|0u22202200uudd2du00d	0> = sqrt(6)/36 (40)
<0uu0d0ud0220u2duu22d	0|c10a a9a|0uu0d0uddu20u2ddu22d	0> = -sqrt(3)/9 (216)
<2uud0u0ud02020u2022d	-1|c11b a14a|2uud0u0ud0d02ud2022d	0> = sqrt(6)/9 (180)
<uu0022220ud00d20202u	1|c15a a20b|uu0022220ud00dd02022	0> = -sqrt(2)/2 (20)
<2u2u002022du0du00du2	-1|c19b a17a|2u2u002022du0du0dd02	0> = sqrt(2)/2 (54)
<2u2d2uuu200d20000d2u	0|c13b a15b|2u2d2uuu200dd0u00d2d	0> = -sqrt(6)/9 (120)
<2uu22d0uduu2u0d0dd0u	0|c12a a7a|2uu22duuduudd0d0du0d	0> = -1/18 (1440)
<002u2duudd022200u2u0	0|c19b a16b|002u2duudd02220ud200	0> = -1/2 (24)
<02uud002u220222u000d	1|c10a a4b|02u2u002ud20222d000d	0> = -sqrt(2)/18 (20)
<ud22u22d0u000uud2dd0	0|c17a a12a|ud22u22d0u0u0uudddd0	0> = sqrt(5)/4 (280)
<uu02200u202u0ud22d0d	-1|c5b a8a|uu02d002202u0ud22d0d	0> = -sqrt(3)/3 (60)
<uuud0022du20u020d022	1|c20a a5b|uuudu022du20d020d02d	0> = 2*sqrt(6)/27 (232)
<2002u20d2u0d02u0022u	-1|c20b a7a|2002u2du2d0u02d00220	0> = -sqrt(2)/8 (8)
<0u22200u0du2dd2udud0	0|c19a a13a|0u22200u0du22d2dud00	0> = sqrt(2)/8 (36)
<u20dud0ud202u00222u0	1|c6a a9b|u20du00u2202d00222d0	0> = -sqrt(3)/6 (12)
<uuu20d222udd0uu02d00	0|c7a a5a|uuu2udd22ddu0ud02d00	0> = sqrt(15)/108 (420)
<uu22dud02duu0u0dd20u	-1|c2b a19a|u022udd02uuu0u0dd2dd	0> = sqrt(15)/144 (420)
<uu20d00202202uu2d200	0|c16b a20b|uu20d00202202uudd20d	0> = -sqrt(6)/6 (60)
<uu02022d2d00ud2uud0u	1|c13a a1b|2u02022u2d000u2ddu0d	0> = 1/12 (36)
<uu0u2u0du0du22udd2d0	0|c12a a10a|uu0u2u0duud022ddd2d0	0> = -sqrt(30)/50 (910)
<u02u2022d2ud0uu2d000	0|c10b a10b|u02u2022d2ud0ud2d000	0> = 0 (54)
<ud02uu222000u0d02du2	-1|c8b a19a|ud02uu2d2000u0d02d22	0> = -2/3 (36)
<2u20udd02udu02ud00d2	0|c3a a4a|2ududuu02udu02dd00d2	0> = 0 (272)
<2u002222udd00u2u2000	1|c10a a19b|2u002222u0d00d2u20d0	0> = -sqrt(2)/4 (12)
<00020udu02uuu2d22d02	1|c13a a3b|00u20udu02ud02d22d02	0> = -sqrt(5)/12 (60)
<2uuuudd2u2u2d00d0002	-1|c8b a18a|2uuuuddud2u2d00d0d02	0> = -sqrt(5)/12 (820)
<u2du2d00u202d0u0022d	0|c10b a17b|u2du2d00uu02d0d0u22d	0> = -sqrt(6)/8 (48)
<0u2ududud22uu020u0dd	0|c15a a18a|0u2ududud22uu0d0uddd	0> = sqrt(10)/8 (1836)
<uuuduu220duu00d2dd20	1|c4a a9b|uuu0uu22dddu00d2dd20	0> = 3*sqrt(15)/100 (868)
<0uud200uu0u2d20d22ud	0|c4a a7a|0uu020duu0u2d20d22dd	0> = -sqrt(2)/24 (210)
<0u02uud0d2duu222du00	0|c16a a8a|0u02uudud2ddu22dud00	0> = -1/6 (272)
<0u0220d22u0uud2200du	1|c16a a2b|020220u22d0uuu2d00dd	0> = sqrt(2)/36 (40)
<22ud00u200020uudd22u	1|c12a a11b|22ud00u200ud0uudd22d	0> = -5*sqrt(3)/54 (120)
<200u2uu022dduuudd0du	-1|c9b a8a|200u2uudd2uuuuddd0dd	0> = sqrt(15)/180 (2520)
<2200u0du0222udu20du0	0|c15b a18b|2200u0du0222ud0202d0	0> = sqrt(6)/12 (12)
<0uuu202dd002220u2ud0	-1|c5b a18a|0uuud02dd002220u22d0	0> = -sqrt(3)/3 (40)
<u02du000uudu22022ddu	0|c16a a8a|u02du00uuudd220d2udd	0> = sqrt(10)/72 (420)
<u2u0ud0d0u00d02222u2	1|c15a a11b|u2u0ud0d0ud0u0d222d2	0> = sqrt(3)/18 (180)
<u00u2dduu0u2dd2ud20u	-1|c13b a7a|u00u2d2uu0d20d2du20d	0> = sqrt(3)/54 (120)
<2uu20u2ddu00202d20d0	0|c4a a18a|2uuu0d2dud00202u2dd0	0> = sqrt(6)/216 (180)
<uduu0u200ddu02d220u2	0|c17b a11b|uduu0u200d2u02d2d0d2	0> = sqrt(2)/9 (136)
<u2ud2d2020uu0d0u2du0	0|c7a a20a|u2ud2du020du0u0d2udd	0> = -sqrt(2)/144 (216)
<2u0duuu0dudd002222d0	0|c9b a2b|220uduu00udd002222d0	0> = -sqrt(3)/6 (40)
<22uuu0dd220dud002002	0|c13a a18a|22uuu0dd220d0u002d02	0> = -1/2 (40)
<ud2u0du0d02022002u2u	0|c17b a10b|ud2u0du0du202200du2d	0> = 0 (32)
<2uuu0udd000u2d2d220d	0|c13a a5a|2uuuudud000udd2d220d	0> = sqrt(3)/64 (900)
<0ud00222u0222ud000u2	0|c9a a15a|0ud0022200222u2000d2	0> = sqrt(6)/12 (4)
<2u00u2d20u00uudddu22	1|c20a a18b|2u00u2d20u00uuddd22d	0> = sqrt(2)/2 (210)
<20uu0u00dud20du20222	-1|c20b a5a|20uuuu00ddu20dd2022d	0> = sqrt(10)/144 (240)
<u2u2u000du2u0d022d02	-1|c9b a13a|u2u2u0000u2ddd022d02	0> = -1/8 (70)
<0220uu22udduu0dddu0u	0|c8b a14b|0220uu2duudduudddu0d	0> = 0 (1200)
<2u220d2022u22000000u	0|c11a a2a|22220u2022022000000d	0> = sqrt(2)/4 (2)
<2u0du2202du00u0d2d02	0|c17a a19a|2u0du2202du00u0dudd2	0> = -sqrt(6)/4 (72)
<2u2u00u0u2d0d20202du	1|c14a a20b|2u2u00u0u2d0dd0202d2	0> = -sqrt(2)/2 (70)
<2uduu002udddu20u2002	0|c14a a6a|2uduuu02dddudu0d2002	0> = -sqrt(2)/24 (160)
<uud0uu22d0d2ud00220d	0|c12a a3a|uu20du22u0dddu00220d	0> = 0 (120)
<ud0uu0d2udud2dud0022	0|c1b a18b|0u0du0u2dudd2uud0d22	0> = -1/192 (216)
<u20u2ud0000222u20dud	1|c14a a3b|u2uu2ud000022dd20udd	0> = -sqrt(10)/72 (210)
<u0uuud00222udd02u0d2	0|c5a a5a|u0uudu00222ddd02u0d2	0> = -sqrt(3)/36 (136)
<u0dud2u200uu2ud002d2	-1|c8b a2a|ududu2uu00dd2ud002d2	0> = -sqrt(10)/72 (240)
<u2200u22u00du202dud0	-1|c3b a6a|u2u00222d00uu202ddd0	0> = 5*sqrt(2)/108 (60)
<u02u2222ud002dud00d0	0|c13a a4a|u0222222uu00dddu00d0	0> = 0 (40)
<020ud2u0ud0ud2du2udd	0|c9a a3a|02uud2d00u0ud2ud2udd	0> = 0 (324)
<020uu20uudduu02ddu2d	1|c12a a12b|020uu20uudddu02ddu2d	0> = -2*sqrt(5)/9 (420)
<202uu2u2020u020d0ddu	0|c8b a13b|202uu2uu020ud20d0ddd	0> = -sqrt(30)/30 (252)
<uuu2u202dd0ud2d0200u	-1|c17b a7a|uuu2u2d2dd0uu2d0d00d	0> = -sqrt(3)/27 (700)
<uuuu2ud0d200d22ddu0d	0|c10a a19a|uuuu2ud0dd00d22dudud	0> = -sqrt(2)/8 (1008)
<02u002uuu0ud2d220dud	0|c6b a1b|u2u00uduu0dd2d220udd	0> = sqrt(30)/360 (720)
<0u2udud022220ud0udu0	0|c19a a2a|022udud022220ud0ud00	0> = 9*sqrt(2)/32 (16)
<22020u02u202ud0020ud	1|c1a a13b|u2020u02d2022u0020dd	0> = sqrt(2)/18 (18)
<202u02220200u02002ud	-1|c4b a4a|202u02220200u02002dd	0> = -1/3 (6)
<00uuddu0duu2uud22udd	1|c17a a4b|00u2duu0duu2udd2uddd	0> = -sqrt(10)/128 (1440)
<ududu02222000000u222	1|c9a a2b|u2duu022d2000000d222	0> = -sqrt(6)/24 (12)
<u2022u000udd200d2u2u	1|c13a a15b|u2022u000uddu0du2d2d	0> = 1/6 (180)
<0u2d22ud00002022uu02	0|c18a a9a|0u2d22udu0002022d002	0> = 1/2 (8)
<ud02u0udd22uud0d2uu0	0|c13a a15a|ud02u0udd22u0uud2dd0	0> = sqrt(6)/18 (240)
<u2d0u2u2dd2u0ud02u00	1|c2a a19b|udu0u2u2dd2d0uu02dd0	0> = -sqrt(6)/72 (240)
<22u22200u002d020u0du	1|c6a a16b|22u22d00u002u02ud0dd	0> = -sqrt(2)/18 (40)
<0u0uu002du002d22d2d2	0|c16b a6b|0u0uuu02dd002d2du2d2	0> = 0 (140)
<000u02uu22d0d2u2du20	-1|c19b a8a|000u02u222d0u2d2dud0	0> = -sqrt(3)/18 (36)
<u2u02220200d2020d0uu	-1|c6b a14a|u2u02u20200d2d20u0dd	0> = -sqrt(2)/9 (60)
<2u20200u2020u2002d02	1|c1a a10b|ud20200u2u20d2002d02	0> = -sqrt(2)/6 (12)
<2u0u00d2200ududuud22	0|c13b a16b|2u0u00d2200u0dd2ud22	0> = 1/6 (36)
<uu2ddu002002200uud22	1|c2a a11b|u02duu0020u2200ddd22	0> = -sqrt(2)/12 (40)
<uuuu0uud20d2ddudd2d0	0|c15b a19b|uuuu0uud20d2dd0dd220	0> = -sqrt(3)/3 (924)
<02222u20002u0u002ddu	0|c3a a12a|02u22u2000220d002dud	0> = sqrt(6)/18 (12)
<20uuddudu0u2u0ddd220	0|c3b a20b|200ududuu0u2d0udd22d	0> = sqrt(2)/96 (272)
<00u202d220uu2020d2d0	0|c13a a1a|u0d202u220duu020d2d0	0> = -sqrt(2)/8 (24)
<2u200222d0000uu0u2d2	0|c15a a4a|2u2u0222d0000u00d2d2	0> = -sqrt(6)/12 (18)
<uu2ud2d20uuu002dd200	1|c1a a4b|0u22u2d20duu002dd200	0> = -sqrt(30)/27 (36)
<22ud0u2ud2uu0ud00ddu	1|c12a a9b|22ud0u2u22u00dd00udd	0> = sqrt(10)/54 (120)
<022u020ud02uu020220d	0|c15b a1b|u22d020uu02ud0d0220d	0> = sqrt(2)/36 (40)
<200u02udu2d20d2020uu	-1|c8b a20a|200u02u0d2d20u2020d2	0> = sqrt(3)/12 (12)
<uu00d2u2d0uud0022du2	-1|c6b a2a|u200udu2d0udd0022ud2	0> = sqrt(3)/81 (108)
<u2duuudu220d0200duud	0|c19a a7a|u2duuu2d220u0200dd0d	0> = sqrt(3)/108 (136)
<0u2ud2du0d200ud02u2u	1|c19a a16b|0u2ud2du0d200udu2dud	0> = -1/2 (96)
<22uudu20002u0udd20dd	0|c4a a4a|22udud20002u0udd20ud	0> = 0 (48)
<2200u02uu0ddu2dd2u0u	0|c16b a11b|2200u02uu02dd2d02u0d	0> = 0 (40)
<2u22d20ud20u000duduu	-1|c10b a15a|2u22d20udu0u00dududd	0> = -sqrt(3)/18 (216)
<uu020u2ddd0202002ud2	0|c6b a1b|2u02002dud0202002ud2	0> = 0 (8)
<02u0du0d222022u0u200	-1|c18b a19a|02u0du0d222022u0udd0	0> = -sqrt(3)/3 (24)
<u00u002d2duu2d02uud2	-1|c20b a6a|u00u0d2u2dud2d02uudd	0> = sqrt(6)/36 (324)
<uudu2du2d0020ud2udu0	-1|c2b a20a|u0uu2dd2d0020uu2dudd	0> = sqrt(3)/648 (360)
<02222uud000du00u0222	1|c18a a11b|02222uud00dud00u0d22	0> = 1/4 (24)
<ud00uuuu002d22202ddu	0|c7b a10b|ud00uu0u0d2d22202dud	0> = -sqrt(10)/12 (80)
<00u0u00dduu2ddu222u2	0|c15a a19a|00u0u00dduu2dd022222	0> = -sqrt(2)/2 (36)
<2udud00u02u20d2u2002	1|c15a a11b|2udud00u02220dud2002	0> = sqrt(6)/4 (16)
<02u2u0udd0022202duu0	-1|c13b a6a|02u2uuddu002u202ddd0	0> = sqrt(2)/27 (200)
<022000u2u220d20u0d2d	0|c14b a6b|02200ud2u220du0d0u2d	0> = 0 (16)
<2uduu2d22d00u0u0uudd	0|c5b a3b|2u2u02u22d00d0u0dudd	0> = sqrt(5)/54 (180)
<ud0uduudu2dduduududd	0|c17b a9b|ud0uduud22uddudu0dud	0> = 0 (576)
<uuu000u2dd0d022u2d2u	-1|c15b a20a|uuu000u2dd0d02du2d22	0> = -sqrt(6)/4 (140)
<222002022222u0u00000	0|c8b a18b|2220020u2222u0d00d00	0> = -sqrt(6)/12 (6)
<uduu2uu20d0u0ud22dd0	0|c5b a14b|uduuuuu20d0d02d22dd0	0> = -sqrt(30)/50 (504)
<2u2d02uu2uduu00d02d0	0|c6a a17a|2u2d0udu2uuud00dd2d0	0> = -1/48 (280)
<202020u0uu2ud2u200dd	1|c11a a8b|202020uuuudud2d200dd	0> = -3*sqrt(3)/40 (250)
<220u2du0ud0d0220uudd	0|c5a a8a|220uududud0u0220uddd	0> = 0 (540)
<u0uu20d02d2u2220d00u	0|c9b a19b|u0uu20d0dd2u2220d0ud	0> = sqrt(6)/8 (80)
<0022u222000u02u2200d	0|c12b a18b|0022u222000002u22d0d	0> = -sqrt(2)/3 (6)
<u202u0202du0022du0du	0|c7a a3a|u2d2u0d02uu0022dd0ud	0> = -sqrt(2)/18 (48)
<u2u202d000002202022u	0|c20a a1a|22u202d0000022020220	0> = sqrt(6)/4 (2)
<220u2du002udu22du000	1|c10a a20b|220u2du00duud22ud00d	0> = -1/72 (72)
<0u20ud0u2duud0d22u02	1|c9a a8b|0u20ud02ududu0d22d02	0> = 2/27 (162)
<uudu00ud2202022u002d	0|c15b a11b|uudu00ud22d202du002d	0> = -1/3 (120)
<uu2d02uu2udu002udd0d	0|c15a a19a|uu2d02uu2udu00uddddd	0> = -sqrt(6)/30 (2730)
<2uud2u00uu0dddd220ud	0|c5a a5a|2uud2u00uu0uddd220dd	0> = 0 (756)
<22220u0uud02u02dd0u0	1|c12a a16b|22220u0uud0du022d0d0	0> = -2/9 (60)
<0udu2d0uduu22d00udu2	1|c17a a1b|uudd2u0duuu22d000dd2	0> = -sqrt(3)/18 (240)
<0u0duduuudu220022d02	0|c2a a9a|000uuduu2dd220022d02	0> = -5*sqrt(3)/72 (60)
<u22u02dudud22u00d0u0	0|c12b a16b|u22u02dududd2u0ud0d0	0> = -sqrt(2)/6 (324)
<200222002u2d2u00u002	1|c6a a18b|20022u002u2d2d00ud02	0> = sqrt(3)/4 (12)
<uu2u22u00dd022duu0d0	0|c10a a18a|uu2u22u000d022ddudd0	0> = sqrt(2)/9 (210)
<uuuu0220d0222d200u0d	0|c7a a10a|uuuu02u0dd222d200d0d	0> = -sqrt(15)/30 (252)
<2uu0ud2d200u20ud2002	-1|c8b a19a|2uu0ud20200u20dd20d2	0> = -sqrt(2)/9 (68)
<u2uu0002220uu0d022dd	-1|c2b a5a|uudud002220uu0d022dd	0> = sqrt(2)/6 (180)
<22u2dudu200u2d0000d2	0|c20b a8b|22u2dud2200u2u0000dd	0> = -1/4 (24)
<0220uu22uu0du2du00dd	0|c3a a12a|02u0du22uu02u2dd00dd	0> = 3*sqrt(3)/80 (140)
<uudud2u22du20uddu000	-1|c6b a17a|uududuu22dd20udd2000	0> = 2*sqrt(2)/9 (540)
<0u22u2d2022du000ud0d	0|c12b a1b|uu22u2d20220u000dd0d	0> = 0 (68)
<ud0u2uddud22u0d00022	0|c20b a6b|ud0u22udud22u0d0002d	0> = 3/16 (108)
<u200u002ud2udu202ddu	-1|c9b a9a|u200u002dd2uud202dud	0> = 2/27 (72)
<uu2002dd200222uuu0d0	1|c16a a16b|uu2002dd200222uud0d0	0> = 1/3 (36)
<u0d02udu2uud0u2d2ud0	0|c15b a7b|u0d02u2u2udd0udu2dd0	0> = sqrt(3)/81 (360)
<00u2d0220uudu0u2202d	1|c7a a2b|0uu2d0u20uudd0d2202d	0> = -sqrt(30)/36 (210)
<0udu2uu0d02d22020uud	0|c5a a3a|0u2udud0u02d22020dud	0> = -1/54 (108)
<u2u0uu02dud0uddd2duu	0|c18a a9a|u2u0uu022ud0dddd20ud	0> = 0 (504)
<uud022uduud0ud20ddud	0|c13a a3a|uu2022uddud00u20ddud	0> = 0 (360)
<u20d2u00du20u2002220	-1|c19b a3a|u2du2u00dd20u20022d0	0> = -sqrt(3)/8 (24)
<0u00u002ddu02220222u	0|c20b a4b|0u0du002dud022202220	0> = -sqrt(3)/8 (8)
<u2ud2uud222000ud0d0u	-1|c20b a19a|u2ud2uud222000ud0dd0	0> = -sqrt(2)/2 (204)
<2u2u2u2002d0220d0u00	-1|c10b a8a|2u2u2u2d0ud0220d0d00	0> = -5*sqrt(6)/36 (68)
<u200d0uu02d2u2d0uu2d	1|c7a a6b|u200du0u02d2u2u0dd2d	0> = sqrt(2)/27 (120)
<200220u02udd2uudd002	0|c10b a17b|200220u020du2udd2002	0> = sqrt(6)/16 (12)
<0u0000u2220d2222u0du	1|c10a a3b|0uu000d22u0d2222d0ud	0> = 1/9 (36)
<u20200u2dud22duu0d0u	0|c8a a11a|u20200uddu222udd0u0d	0> = -sqrt(3)/36 (72)
<2u2uuud20uu2d20000dd	0|c14b a11b|2u2uuud20u22dd0000dd	0> = -sqrt(5)/5 (250)
<uu2u2d00ud2d00duu022	-1|c5b a15a|uu2udd00ud2u002dd022	0> = 2*sqrt(3)/27 (180)
<u0udu20d20020du2022u	0|c18a a14a|u0udu20d200202d20u2d	0> = 1/4 (36)
<2220ud2000uu02u2200d	0|c2a a4a|2u2duu2000ud02d2200d	0> = 0 (40)
<20u2uu2d0002d02u0d2u	-1|c4b a11a|20uudu2u00d2d02d0u2d	0> = 1/54 (120)
<0ud2u2ud0d0ududu2u20	-1|c8b a5a|0ud222u00u0duudd2d20	0> = sqrt(2)/18 (120)
<02u2202du0ud02u0u02d	-1|c15b a1a|u2u2202dd0ud0200u02d	0> = sqrt(3)/4 (24)
<u2d220uduu00dd200u2u	1|c10a a8b|u2d220u2d000uu200d2d	0> = 1/6 (24)
<0uu202du2d22020udu00	1|c6a a19b|0uu20duu2d22020ddud0	0> = -sqrt(2)/18 (120)
<u2d20u2020uu0du2d002	1|c2a a11b|udu20d20202u0du2d002	0> = -sqrt(2)/6 (16)
<u00u02u22d0uu22d2d00	0|c1b a19b|000u02u22d0uu22d2dd0	0> = sqrt(15)/9 (60)
<0u2duuduu2d02d22u000	1|c4a a9b|0u20uddu22u02d22d000	0> = -sqrt(6)/36 (36)
<0udud0u20022u20uddd2	0|c16a a5a|0udu20d20022u200dud2	0> = 0 (16)
<0udu02u2d0du22202u00	1|c15a a16b|0udu02u2d0du22du2d00	0> = -1/2 (48)
<02u2u2d000u2duu0dud2	0|c4b a1b|u2duu2d000u2udu0ddd2	0> = 5*sqrt(2)/324 (408)
<u0d22uu22d020uu000d2	0|c8a a17a|u0d22uud2u020du0d0d2	0> = sqrt(3)/27 (108)
<ududu222u0u20d0ddu0d	0|c7b a19b|ududu2u2u0u20d0dddud	0> = sqrt(5)/8 (560)
<0u00u222uuu020dd0d22	0|c6a a17a|0u00ud22uuu020dddd22	0> = sqrt(30)/15 (210)
<uduu2d2u0d02uu02020d	0|c12b a13b|uduu2d2u0d0d2u02020d	0> = -sqrt(6)/6 (72)
<u2202du002u2d0u02200	0|c10a a20a|u2202du00uu2d0d0220d	0> = sqrt(3)/9 (40)
<0202uud220u0uuddu2d0	1|c9a a10b|0202uud2duu0udddu2d0	0> = -sqrt(5)/18 (240)
<u2d20u2du200u2ddu00u	1|c10a a19b|u2d20u2duu00d2udu0dd	0> = -1/24 (216)
<u0020du2d02uud2u2002	0|c15b a2b|ud020uu2d02ududd2002	0> = sqrt(2)/96 (108)
<0u200u0d0u2u2d02d2u2	0|c6b a4b|0u2d000u0d2u2d02u2d2	0> = sqrt(6)/18 (16)
<ud0ududu02d2ud00u2d2	0|c20a a9a|ud0ududuu2d2ud00d2ud	0> = -3*sqrt(2)/16 (288)
<u0u220u0d20220d0u022	-1|c13b a17a|u0u220u0d202d0d02022	0> = sqrt(2)/2 (20)
<ud2u20d2uu2du0uud0d0	-1|c10b a10a|ud2u20d2uu2uu0ddd0d0	0> = -sqrt(2)/36 (280)
<2ud0u2002ud0u2u2d002	1|c20a a18b|2ud0u2002ud0u2u2dd0d	0> = -sqrt(3)/3 (120)
<2uu000u0du0u02d22d22	0|c14a a12a|2uu000u0du020dd22d22	0> = sqrt(30)/12 (68)
<22uu2ud2dud00002002u	0|c8a a3a|222u2uuddud00002002d	0> = 1/27 (60)
<002u2duu00d2uuud2ddu	1|c8a a8b|002u2duu00d2duuu2ddd	0> = -sqrt(5)/27 (240)
<ud2u2020u220duud00du	1|c10a a9b|ud2u20202d20uudu00dd	0> = -sqrt(3)/27 (72)
<u0uu0udu22d22du000d2	0|c13b a16b|u0uu0udu22d2uddd00d2	0> = -sqrt(10)/24 (900)
<uuu002ddd2u202u0d0u2	0|c2a a4a|u0ud02udd2u202d0u0d2	0> = 0 (72)
<0ud0uu202d0d2uu22002	1|c16a a4b|0uduud202u0d2dud2002	0> = sqrt(3)/24 (72)
<u00duuuu2dd0d222uu0d	1|c15a a8b|u00duuu22dd0d2u2du0d	0> = -sqrt(30)/12 (160)
<u22u0u0020dduu0d2d2d	0|c18a a1a|222u0u0020dudu0d202d	0> = -sqrt(6)/27 (54)
<uudu222d00u00uduud2d	0|c5b a9b|uudud22uu0u00udddd2d	0> = -sqrt(15)/180 (2268)
<u2200ud20222u0u0d0ud	0|c17a a14a|u2200ud20222uud000dd	0> = sqrt(2)/36 (60)
<0u22ud02000u20202220	0|c19a a1a|uu22du02000d202022d0	0> = -sqrt(6)/72 (18)
<02u2000u0222uuddd02u	-1|c2b a9a|0ud2000uu222duddu02d	0> = sqrt(5)/18 (72)
<0uuud00u2d2d02u2d0u2	0|c17a a17a|0uuud00u2d2d02u2d0d2	0> = -1/6 (204)
<u220uduu202020d02200	-1|c7b a10a|u220ud0u2d2020d02200	0> = 2/3 (18)
<ud2uuddu2dudu0u00202	0|c8b a16b|ud2uudd02uudd0ud0202	0> = sqrt(3)/8 (144)
<20002uuud0d20022ud2u	-1|c12b a10a|20002uuududu0022dd2d	0> = 4*sqrt(3)/27 (232)
<22uudd02u200u0022d0d	0|c17a a6a|22uud202u200u002dd0d	0> = -sqrt(6)/6 (60)
<22uu20ud00du2u0dudud	1|c1a a9b|u2uu20ddu0ud2u0dddud	0> = -5*sqrt(2)/486 (1360)
<20020u22u20d00d20uu2	0|c4a a9a|200u0d22220u00u20dd2	0> = -1/6 (12)
<uu2d2020udu22000ddud	0|c12a a6a|uu2d2u20uddu2000dudd	0> = 0 (540)
<0uduudud20u2d2020udu	0|c14a a1a|uudududd20u2ud020dud	0> = -sqrt(2)/576 (648)
<u02022u2d2200002udd0	0|c1a a15a|002022u2u22000d2dud0	0> = 0 (12)
<2000uudd02uu2d02022u	0|c5a a7a|20000u2u02du2d02022d	0> = -sqrt(2)/18 (18)
<20202uuu20d2dudud0d0	0|c17a a20a|20202uuu20d2dudu00dd	0> = -1/2 (180)
<2u2u0uduu00u2200dd2d	0|c13b a11b|2u2u0uduu0dud200dd2d	0> = 2/5 (860)
<22002ud0uduu200202du	1|c13a a12b|22002ud0udu2d00202ud	0> = -sqrt(6)/6 (16)
<022uu20u2u0002d02d20	0|c19b a20b|022uu20u2u0002d02ddd	0> = sqrt(6)/6 (70)
<2uudud0u20d2udu0d0u2	-1|c2b a18a|20uduu0d20d2uuu0ddd2	0> = 1/72 (240)
<022020u2002d0022u20u	-1|c20b a10a|022020u20d2u0022d200	0> = sqrt(2)/4 (4)
<200220udud02022uu200	0|c18b a3b|20u220dudu02022udd00	0> = -sqrt(6)/48 (24)
<02u00u2d0uudd022ud2u	0|c2a a1a|uud00u2d0uuud022dd2d	0> = -sqrt(5)/81 (630)
<222u0u2000du002ddu2d	0|c1b a10b|u22d0u200duu002ddu2d	0> = 0 (48)
<uud220200u2ud2002002	1|c11a a6b|uud22u200uddd2002002	0> = sqrt(3)/9 (60)
<00u222d2u02u022d000d	0|c14b a19b|00u222d2u02u0u2d00dd	0> = sqrt(3)/3 (40)
<u2uu2uu02dd20du002d0	0|c9b a11b|u2uu2uu0dd220dd002d0	0> = sqrt(2)/12 (252)
<0u202ud2ud020u2dud0u	0|c12b a6b|0u2022u2dd0u0d2udu0d	0> = -sqrt(3)/72 (48)
<2u2du0u02duu20u02dd0	1|c13a a14b|2u2du0u02duuddu02dd0	0> = -sqrt(10)/6 (360)
<22udud0uu020200d220u	0|c17b a10b|22udud0uud20200ud20d	0> = sqrt(6)/36 (72)
<u2u022u00u0d2uudd02d	0|c7b a9b|u2u02200uu0d2uddd02d	0> = 9*sqrt(5)/200 (250)
<22200u00u0u0222d0d2u	-1|c2b a18a|2u200u00d0u0222d022d	0> = 1/9 (18)
<0ud2uuu2du000d2du2ud	1|c7a a3b|0u22uu02ud000d2ud2dd	0> = -sqrt(15)/648 (240)
<uudud2d00u2u200uddu2	1|c20a a17b|uudud2d00u2u200u2ddd	0> = -sqrt(2)/6 (360)
<02uu2dd2u200d0uu0d2u	0|c4b a12b|02u02ud2d20ud0uu0d2d	0> = 0 (72)
<uu0d2022u0002u2d0dd2	0|c8b a4b|uu02202ud0002u2d0dd2	0> = 0 (68)
<u0d2uu22d2u002d2u000	-1|c3b a17a|u002du22d2u002d22000	0> = -3/8 (8)
<uud200ud02202u00d22u	1|c11a a9b|uud200udd2u02d00u22d	0> = -sqrt(3)/6 (72)
<uu2u2ud0u002ddu2d0du	0|c12b a19b|uu2u2ud0u00dddu2d02d	0> = -sqrt(2)/9 (750)
<u0222020u0d0uu2d0202	-1|c11b a8a|u022202uu000dd2d0202	0> = -sqrt(2)/9 (20)
<u0duudu20d20du2du20u	-1|c18b a2a|ududuud20d20uu2ddu0d	0> = -1/64 (288)
<0uduuddu200u222u02d0	1|c9a a11b|0uduudduu0dd222u02d0	0> = sqrt(2)/6 (144)
<22u0ud20duuu2020d020	-1|c5b a3a|22200u20udud2020d020	0> = sqrt(2)/9 (18)
<u0dud02u200du022du2u	1|c9a a20b|u0dud02ud00uu022dd22	0> = sqrt(6)/8 (48)
<00uduuu0du2d20duu22d	1|c5a a14b|00ud0uu0ud2d2udud22d	0> = -sqrt(2)/81 (360)
<u00udu2u00d22udu2d02	0|c7b a2b|uu0udduu00d22dud2d02	0> = 5*sqrt(3)/486 (600)
<00u022duu022udd0u022	-1|c19b a10a|00u022duuu22dud0d0d2	0> = -sqrt(6)/108 (136)
<0u00du22u02uuu2dd20d	1|c11a a2b|0200uu22u0udud2dd20d	0> = -1/20 (250)
<0u0022ud2ud20udu2020	1|c9a a18b|0u0022udduu20udd2d20	0> = -sqrt(2)/18 (120)
<22200udu0du0022u0220	0|c14a a17a|22200udu0du00d2ud220	0> = -sqrt(2)/4 (16)
<u0udu0du22u0duddu2du	0|c9a a2a|uuddu0duu2u0duddu2dd	0> = -25*sqrt(6)/1296 (2448)
<0uu0u0d02dd2u222002u	1|c14a a8b|0uu0u0dd2du2du22002d	0> = 1/4 (80)
<u000d2020u02uu222ddu	-1|c20b a13a|u000d2020u022u222dd0	0> = sqrt(6)/3 (12)
<u2022000u0du2ud220ud	0|c14b a14b|u2022000u0du2ud220dd	0> = 5*sqrt(2)/36 (60)
<0u2udu022dud2ud0u0ud	1|c3a a10b|0uuddu0222du2uu0d0dd	0> = sqrt(2)/216 (240)
<20uuu02uud202d2dd00u	-1|c14b a6a|20uuuu2udd20202dd00d	0> = sqrt(2)/30 (252)
<022u00u00dud022ud22u	1|c19a a1b|u22u00u00dud022du2dd	0> = 2*sqrt(3)/81 (204)
<ud0uu0dudu2u2ddd2020	0|c17a a15a|ud0uu0dudu2u2d2dd020	0> = 1/2 (360)
<20uu0d20ud2020d2u2u0	1|c16a a20b|20uu0d20ud2020duu2dd	0> = sqrt(3)/6 (108)
<uu20dud2022du0u0dduu	0|c6a a4a|uu2dd0u2022uu0d0ddud	0> = 0 (240)
<0200u2d02u20u0du22du	-1|c5b a3a|02u002u02d20d0ud22ud	0> = sqrt(6)/18 (24)
<2ud0u20u0ud0u2d02dd2	0|c17a a11a|2ud0u20u0u20u2d0ddd2	0> = sqrt(15)/8 (140)
<200u0ud0u20222d20u20	-1|c16b a6a|200u02d0u20222du0d20	0> = -3*sqrt(2)/8 (8)
<u2du0uu2ud2u200d02d0	0|c8b a17b|u2du0uudud2u200dd2d0	0> = -5*sqrt(6)/32 (464)
<02ud0u00d202202u220u	1|c17a a7b|02ud0uu0d202202du20d	0> = sqrt(3)/4 (24)
<0u0uu222d0ud20du2du0	0|c19b a1b|uu0ud222u0dd20du2d00	0> = -sqrt(3)/144 (136)
<2u0202u2000d2022uud0	0|c8b a5b|2u02d2uu000d2022dud0	0> = -sqrt(3)/9 (24)
<u0222uu000du0uddd22u	1|c14a a6b|u02222u000ud00udd22d	0> = -sqrt(10)/216 (68)
<20220u0002du200d2ud2	0|c3b a2b|2uu20d0002ud200d2ud2	0> = 0 (36)
<20uu2002u02d220ddu0u	1|c11a a6b|20uu2u02d0ud220dud0d	0> = -5*sqrt(2)/108 (204)
<u2dudu02020uu02d0202	-1|c8b a7a|u2duduud020du02d0202	0> = sqrt(2)/6 (48)
<0u0002u2udud2d02uu2d	0|c16b a15b|0u0002u2udud2dduud2d	0> = -1/6 (408)
<2000uu00udd22u0222du	0|c20a a4a|200udu00uud22d0222d0	0> = sqrt(3)/36 (40)
<2uuu2d02udu2000d0u2d	0|c2b a2b|2uud2u02dud2000d0u2d	0> = sqrt(3)/162 (108)
<ud000uu2ud22u0udd2dd	0|c18b a2b|u2000uu2du22u0dduddd	0> = -sqrt(6)/1152 (824)
<0u2u2dud0202d020udud	0|c5b a14b|0u2uuddu0202du20uddd	0> = 0 (600)
<u022ud0u0202d02d0022	0|c16a a14a|u022ud0u0202dd200022	0> = -1/2 (18)
<u2u2uu220d0d2u0d0200	-1|c4b a9a|u2uuuu22dd0d2d0d0200	0> = sqrt(30)/30 (252)
<0uud2uu02202200dd02d	0|c7b a20b|0uud2u002202200dd022	0> = -sqrt(3)/3 (18)
<002uu02u2dd0uud0d2d2	0|c14a a2a|0u2uu02d2du0d0d0u2d2	0> = 0 (120)
<ud20u00220220d0uu220	1|c5a a13b|ud2000022022uu0dd220	0> = -sqrt(6)/6 (12)
<u0du020d2u2ud220002u	1|c10a a17b|u0du020d202uu220d02d	0> = sqrt(2)/12 (24)
<2udu020u0ud20u02ud2d	0|c19b a7b|2udu02du0ud20u02uddd	0> = sqrt(30)/18 (240)
<u2uu020d2000du222020	0|c2b a20b|uuuu020d2000dd22202d	0> = -sqrt(5)/12 (70)
<udu0d02u2ud00d022u2d	0|c19a a5a|udu0202u2ud00d022dud	0> = sqrt(6)/12 (80)
<uud00duu2d22u002udud	-1|c3b a13a|uu000ddu2d222002udud	0> = sqrt(3)/6 (48)
<0ud02u22udud0uudduud	0|c6b a1b|udu02022uduu0dddudud	0> = sqrt(2)/162 (480)
<202uduu00duudddud2uu	-1|c20b a11a|202uduu00d2uddudu2d0	0> = sqrt(6)/12 (144)
<0220002uuu222ddudu00	1|c8a a6b|02200u20du222uddud00	0> = -1/9 (24)
<u02u200u0u2ddud02ud2	-1|c13b a2a|uu2u200d0u2d0ud02dd2	0> = -5*sqrt(15)/432 (232)
<00udu0uu00222d22d02u	-1|c14b a1a|u0dud0uu00222022d02d	0> = -sqrt(3)/18 (24)
<0u2uudu0020d220u02d2	1|c10a a8b|0u2uuduu0d0d220d02d2	0> = sqrt(5)/12 (240)
<02202002020u0uu202d2	0|c10b a6b|02202u020d0u0ud202d2	0> = 0 (12)
<2uduuu0d0u2d02du20ud	1|c12a a13b|2uduuu0d0u20d2du20dd	0> = -1/9 (408)
<2022u22du0d20u000uud	0|c18b a14b|2022u22du0d2020000ud	0> = sqrt(3)/3 (8)
<u22u0du02d20020d0uu2	0|c19a a8a|u22u0dud2d20020u0d02	0> = 1/4 (36)
<u02uu2u2dud0d20d200u	1|c16a a9b|u02uu2u22dd0d200200d	0> = -sqrt(10)/60 (70)
<u2uu0d000d22du2ud2u0	0|c11b a10b|u2uu0d0002d2du2ud2d0	0> = 0 (120)
<uuuuduu000d2u0dd22d2	0|c4a a5a|uuu02ud000u2d0dd22d2	0> = -sqrt(6)/400 (250)
<00u00d222u22duud2u00	0|c3b a5b|0000uu222d22duud2d00	0> = 0 (36)
<22ud0uuuu2d20200dud0	-1|c6b a5a|22udu0udu2d20200udd0	0> = -sqrt(15)/54 (108)
<20u2u0dd0020u0du22u2	0|c11b a10b|20u2u0dd0uu0d0ud22d2	0> = -sqrt(2)/6 (108)
<u2d002u0udud2d2u0u20	0|c19b a4b|u2du02u0udud2d2u0dd0	0> = sqrt(2)/9 (408)
<22ududu0du0du2200u20	-1|c19b a16a|22ududu0du0du22d0ud0	0> = 1/2 (64)
<2u2duu20u20dd20udu00	0|c14a a13a|2u2duu20u20d2d0udd00	0> = 1/9 (120)
<uu202d02u22000u2dd0d	0|c20b a7b|uu202du2u22000d2dd00	0> = -1/6 (60)
<u0u2u0udu22000ud2d2d	1|c11a a5b|u0u220udu2d000ud2d2d	0> = -3*sqrt(10)/16 (232)
<2u20u0d0duu220022ud0	0|c10b a14b|2u20u0d0d0u22d022ud0	0> = -sqrt(6)/6 (24)
<uu0ddu2u20duu00du2d2	1|c1a a5b|0u0u2d2u20dud00ud2d2	0> = -1/81 (162)
<uuudu00d22d2d0u0202u	0|c19b a18b|uuudu00d22d2d0u02dud	0> = sqrt(2)/4 (272)
<22u0ududududuu22d000	-1|c9b a11a|22u0udud0d2udu22d000	0> = sqrt(6)/6 (72)
<uu222000d2u02dud02u0	-1|c4b a8a|uu2u200dd2d02uud02d0	0> = 2*sqrt(2)/27 (120)
<u2udd2uuddud02uu2000	-1|c17b a13a|u2udd2uuddudu2dud000	0> = -1/2 (288)
<u22du02ud202u0d0d002	0|c9b a17b|u22du02u0202d0d02002	0> = -sqrt(6)/12 (12)
<u22u200002d22u00ud02	1|c12a a1b|222u200002du2u00dd02	0> = sqrt(3)/6 (12)
<0u22u0020du22d0d2u0u	0|c3a a1a|uud2d0020ud22u0d2u0d	0> = 0 (48)
<2udu22uud0du0202d00u	0|c16a a20a|2udu22uud0du020dd002	0> = 1/2 (120)
<u022u2u2u0dud00d20du	1|c3a a13b|u0d2u2u2u0ud200d20dd	0> = sqrt(5)/240 (140)
<u20uu0du20uduu2ddudd	-1|c2b a7a|uu0uu02d20udud2ddudd	0> = -9*sqrt(5)/400 (2700)
<2uu00d0uu0dud2220202	1|c16a a10b|2uu00d0uuddud22d0202	0> = -2*sqrt(6)/9 (180)
<uu2000d20222u0uddu20	1|c8a a5b|uu20d0du0222u0uddd20	0> = -5/18 (120)
<uu2u0uud020ddu2dd02u	0|c15a a11a|uu2u0uud02dududdd02d	0> = sqrt(3)/48 (3290)
<020u22uddu200u202dd0	0|c5b a3b|02uud2uddu200d202ud0	0> = 0 (72)
<2002220uu0u2d2d0u002	-1|c4b a3a|20uu220dd0u2d2u0d002	0> = sqrt(6)/9 (24)
<uuu2uud2020dduud20d0	-1|c10b a6a|uuu2u2d20d0dudud20d0	0> = sqrt(6)/18 (630)
<u22udu2du02u0du0du0d	0|c3a a15a|u2udud2du02u0u20dd0d	0> = 5*sqrt(3)/2592 (360)
<022uud2u0002d2ud0uud	1|c2a a17b|0u2udd2u0002d2uuddud	0> = -sqrt(2)/48 (144)
<0uudu2ud0d0d2u2u2u0d	1|c10a a1b|uduuu2ud000d2d2d2u0d	0> = -sqrt(10)/36 (280)
<022u00d2u2u22u0020d0	1|c13a a1b|u22d00u2u2d2ud0020d0	0> = sqrt(6)/36 (36)
<222u020u22d00020u020	-1|c3b a17a|22uu020d22d000202020	0> = -sqrt(2)/4 (6)
<0u222020u02022000du2	0|c5a a8a|0u22u02dd02022000ud2	0> = sqrt(2)/12 (12)
<u00220u2du220du0ud20	-1|c14b a2a|uu0220u2du2200d0dd20	0> = -4/27 (68)
<u2du22d200u00u0duu2d	1|c14a a14b|u2du22d200u00d0udu2d	0> = 1/3 (32)
<udu2uudu220d0duu2d00	0|c4a a14a|uduuuudd220d02ud2d00	0> = -sqrt(30)/216 (420)
<u2d022ud0u2000u02202	-1|c18b a9a|u2d022uduu2000d02d02	0> = -sqrt(3)/6 (24)
<u002u0d2uu00d22d2u02	0|c7a a19a|u002u002ud00d22d2ud2	0> = -sqrt(3)/18 (40)
<2u202uu20u00d20020d2	-1|c14b a11a|2u202uu20ud0dd0020d2	0> = sqrt(3)/3 (70)
<00uu0202u0d20222ud20	0|c8a a11a|00uu020du0220222dd20	0> = 1/9 (18)
<2u20ud22000u20dududd	0|c13b a11b|2u20ud2200uuu0ddddud	0> = 0 (420)
<uuu20udd22000u2ddduu	-1|c7b a5a|uuu2ud0u22000d2udddd	0> = -sqrt(3)/720 (900)
<2u20u2200ud02ud02ud0	1|c7a a20b|2u20u2d00ud02ud02udd	0> = -16*sqrt(6)/81 (162)
<200202uuu200d0du0222	1|c18a a3b|20u202uud200d0ud0d22	0> = sqrt(3)/54 (60)
<222u0d20200u02uuddd0	0|c2b a8b|2u2d0u2d200u02ududd0	0> = 0 (72)
<u0u0dud2u0222dd0u2u0	0|c3b a20b|u000udd2u0222ud0u2dd	0> = -1/96 (108)
<002u202ud22d0u20uu0d	0|c3b a13b|00ud202uu22ddu20ud0d	0> = 0 (72)
<u0uu2d00du2u22du0dud	-1|c14b a9a|u0uu2d002u2d2ddu0dud	0> = 2*sqrt(2)/27 (272)
<20udu02202u0u20u2dd0	-1|c7b a2a|2uduu0d202u0d20u2dd0	0> = -sqrt(5)/36 (108)
<2uu20d0u20d0ud0du22u	0|c9b a15b|2uu20d0uu0d0uddud22d	0> = 2*sqrt(2)/27 (612)
<2u20uduu0dd22d0uuud0	0|c1a a5a|ud202udu0ud22u0ddud0	0> = -1/27 (144)
<0u0u0200u0d022222du2	0|c17b a18b|0u0u0200u0d02222d2d2	0> = -1/6 (20)
<ud0uu022ud2220000220	-1|c19b a16a|ud0uu022ud22200d02d0	0> = -sqrt(3)/3 (40)
<u02d00u222u2d200u020	1|c3a a15b|u0du00d222u2u2d0d020	0> = -1/24 (24)
<ud2u0d020202uu20d0u2	1|c10a a13b|ud2u0d020u022d20u0d2	0> = -sqrt(6)/6 (16)
<0uuudu0ud2dd22u00du2	0|c13a a15a|0uuudu0ud2ddd2200ud2	0> = -sqrt(3)/6 (480)
<02u220022u2u000d2d0u	0|c8a a15a|02u2200d2u2u00dd2u0d	0> = sqrt(3)/9 (24)
<2uuddu22u20du2u0d000	-1|c13b a5a|2uud2u22d20u02d0d000	0> = sqrt(2)/36 (54)
<u02u0002uud02220d202	1|c14a a19b|u02u0002uud02d20d2d2	0> = sqrt(3)/3 (70)
<0u22u0d2du0ud2u02u0d	0|c8b a12b|0u22u0dduu02d2u02d0d	0> = -sqrt(2)/18 (108)
<uu2d02du02u0duddu20d	0|c6a a17a|uu2d0dud02u0dudu220d	0> = 3/32 (96)
<u2020uu2dudd2002u0ud	0|c16a a15a|u2020uu2dudd20dud0ud	0> = -sqrt(3)/6 (272)
<uu2d002ud22d00u20udd	0|c2b a5b|u02ud02du22u00u20ddd	0> = 0 (120)
<u20u0dd2u22d20200ud0	0|c13a a13a|u20u0dd2u22d20200ud0	0> = 1 (24)
<u2u0d22d202uu0d20u00	0|c11b a12b|u2u0d22d20u2u0d20d00	0> = 1/3 (36)
<002uu2d00ud2du0d2uu2	0|c18a a16a|002uu2d00ud2du0220d2	0> = -sqrt(2)/4 (36)
<2u0u20uud2u0d22d00ud	-1|c9b a9a|2u0u20uud2d0d22d00ud	0> = -sqrt(10)/30 (140)
<udu0dud02002u2duu022	0|c9b a11b|udu0dud0u0u2u2ddd022	0> = 1/3 (160)
<200uu20d2d0u22u02u0d	0|c6b a19b|200uud0u2d0d22u02udd	0> = -sqrt(3)/18 (108)
<2u2202uuu0d0ddd20uu0	-1|c19b a5a|2u22u2duu0u0ddd20d00	0> = sqrt(6)/48 (210)
<020uu222u2u002d20d00	0|c8a a8a|020uu222d2u002d20d00	0> = 0 (18)
<0u20u2uu000d22dd2udu	-1|c14b a4a|0u2du2uu000u2ddu2ddd	0> = -sqrt(2)/144 (480)
<2u22u222020000002200	-1|c1b a12a|uu22d222020d00002200	0> = sqrt(3)/6 (6)
<20u20du0d22202u000u2	1|c14a a18b|20u20du0d2220ud00ud2	0> = 1/2 (16)
<uud2u22020u0ud00ddu2	0|c11a a15a|uud2u2202000udu0ddd2	0> = -5*sqrt(15)/72 (204)
<uu0ddu000uud22u220d2	-1|c16b a11a|uu0ddu000u2d22ud20d2	0> = 4*sqrt(2)/9 (108)
<u0u0d0202ud2uu022d02	-1|c12b a2a|udu0d0202uduud022d02	0> = sqrt(2)/8 (48)
<u20udu2d2ud0uddu00u2	1|c20a a19b|u20udu2d2ud0uddu002d	0> = -sqrt(2)/2 (324)
<u22u200u2du0d20002ud	0|c5b a12b|u22ud00u2dudu20002dd	0> = 4*sqrt(3)/81 (162)
<0uu2u2d2dd02u202d000	0|c13a a1a|uuu2u2d2dd020202d000	0> = -sqrt(10)/8 (70)
<ud2000uu02ddu0u02222	1|c8a a13b|ud2000u002du20d02222	0> = -sqrt(3)/4 (8)
<2002uu202du0u002022d	1|c11a a2b|2u02ud202d00u002022d	0> = -sqrt(3)/6 (12)
<22uu00202022d2u00020	-1|c14b a6a|22uu0u202022ddd00020	0> = sqrt(6)/9 (20)
<uu002000220du2202202	-1|c10b a8a|uu00200d2u0dd2202202	0> = 2*sqrt(3)/9 (18)
<20u0200u20d22220002u	1|c1a a6b|u0d02u0u20d22220002d	0> = -1/3 (12)
<00u2uddu2d20uu0ud2du	0|c18b a1b|u0d2uudu2d20uu0dddud	0> = -sqrt(6)/144 (720)
<002u000d2u222u22du00	0|c8b a20b|002u00002d222u22ud0d	0> = -1/24 (12)
<u0du0uud022du02u2udd	-1|c3b a2a|uu0u0ddu022du02u2ddd	0> = sqrt(5)/162 (600)
<udu0u2d0d20uduu2ddud	0|c5b a4b|udud02u0d20uudd2udud	0> = 0 (192)
<2uud00u2d2020d2020uu	0|c10b a7b|2uud0022du020d2020ud	0> = 0 (24)
<00uu202202u0uu02d2dd	-1|c18b a12a|00uu202202uuud02dddd	0> = -sqrt(3)/15 (252)
<22uuu020002d00d2u2du	1|c16a a9b|22uuu020d02d00dud2ud	0> = -sqrt(3)/6 (80)
<u222200uu220udd00ud0	-1|c11b a16a|u222200uu2d0uudd0dd0	0> = sqrt(3)/48 (240)
<2022uu022dudu2d000u0	0|c8a a18a|2022uu0d2dudu2d00ud0	0> = 3*sqrt(2)/16 (48)
<2u0000u222020d2uud20	1|c16a a16b|2u0000u222020d2udd20	0> = 1/3 (18)
<020u0u20d0d22u2ud02d	0|c13b a5b|020uud20d0u2ud2ud02d	0> = 0 (108)
<u2duud2200ud0d020uu2	1|c12a a9b|u2duud22u0u00d020dd2	0> = 2*sqrt(3)/9 (120)
<u0u0u20uu00222dd202d	0|c12b a4b|u0udu20uu00d22dd202d	0> = -sqrt(30)/15 (210)
<002uuu02d2u2u0dd2ud0	0|c11a a9a|002uuu022202d0ud2dd0	0> = sqrt(10)/144 (68)
<02u20ud2u02000u0222d	-1|c2b a16a|0uu20dd2u02000ud222d	0> = sqrt(2)/6 (36)
<uuuud020du2222d0d0u0	1|c14a a16b|uuuud020du222ddud0d0	0> = -2*sqrt(3)/9 (720)
<2uud0u200d00uddu222d	0|c10a a6a|2uud02200000uddu222d	0> = -sqrt(6)/4 (36)
<u22uu2020dd22000ud0u	-1|c3b a9a|u2duu202udd22000ud0d	0> = 5/27 (120)
<22u02u22002200002002	-1|c3b a14a|22002u2200220d002002	0> = -sqrt(2)/2 (2)
<2uudu20d200u2d2u0d0u	1|c13a a19b|2uudu20d200uud2u0ddd	0> = -4*sqrt(3)/27 (612)
<0uu00d2du22uddud2020	0|c12a a1a|uud00d2uu220ddud2020	0> = -1/8 (72)
<uu22d2duu0uu0ddddu0u	-1|c14b a10a|uu22d2duuduu00ddud0d	0> = -sqrt(5)/18 (1080)
<2u0du22000u2d0du0d22	0|c7a a9a|2u0du2u0d0d2u0du0d22	0> = 0 (48)
<2ud02uudu02ud0dduu20	-1|c5b a4a|2uduudduu02ud0uddd20	0> = -5*sqrt(6)/162 (816)
<0u2u20u02du2d00u2d02	-1|c3b a14a|0uuu20u02dd2dd0u2d02	0> = sqrt(30)/36 (140)
<000u02ud2u20222u200d	1|c10a a3b|00ud02uu2020222d200d	0> = -sqrt(3)/18 (12)
<u200uduuu0202d2d0220	0|c18a a17a|u200uduuu0202d2ddd20	0> = sqrt(6)/6 (210)
<022uudduud0202200u02	1|c3a a9b|02uduudd2u0202200d02	0> = -sqrt(6)/24 (24)
<uduu00u22duduudd02du	-1|c9b a17a|uduu00u2dududuudd2dd	0> = -sqrt(6)/6912 (5600)
<022uu020uud020ddu2du	-1|c18b a6a|022uuu20udd020ududdd	0> = sqrt(3)/108 (820)
<0202uduu0d222u00du02	1|c2a a18b|0u02uddu0d222u00d202	0> = -3*sqrt(6)/16 (24)
<uudu2022u200d0d02d02	0|c7a a12a|uudu20u2u20dd0d02d02	0> = sqrt(5)/4 (210)
<u2uu00u0ud200ddud222	0|c19a a12a|u2uu00u0ud2d0uddd2d2	0> = -sqrt(10)/120 (910)
<0u200d0u22u202202200	0|c10a a2a|02200u0d2ud202202200	0> = 1/4 (4)
<20uu22d20d0uu2d0udu0	1|c1a a2b|uuud22u20d0dd2u0dud0	0> = 1/27 (272)
<u0ud00u20uud0d2d2u22	0|c19a a18a|u0ud00u20uud0d2d22d2	0> = 1/2 (210)
<2uu02uud0u2d000222d0	-1|c16b a7a|2uu02u2d0u2d000d22d0	0> = 5/8 (68)
<2u0222uududu0ddd0u0u	-1|c1b a13a|uu0222uudduuuddd0d0d	0> = -sqrt(10)/96 (3080)
<20u0u2du0dd202ud2020	0|c1a a10a|u0d0u2ud02d202ud2020	0> = sqrt(3)/24 (24)
<20002u000020022u2222	-1|c11b a8a|20002u0u00d0022d2222	0> = sqrt(3)/6 (6)
<0ud0uu220dud20u2d0u2	1|c13a a6b|0ud0u2220dudu0u2d0d2	0> = sqrt(2)/4 (48)
<uu0uddu222u0u0d0udd2	0|c10b a16b|uu0uddu22uu0u0ddddd2	0> = -1/10 (2520)
<u0202d0uu022200u2dud	-1|c13b a4a|u02u2d0du022d00u2udd	0> = -1/12 (72)
<uu0uu002ddu20udd2202	1|c9a a6b|uu0uud020dd20udd2202	0> = sqrt(30)/36 (210)
<uuuu02202ddd0020du2d	0|c7b a1b|2uuu02d02uud0020dd2d	0> = 0 (240)
<u020u2d2uu2u0d202d00	1|c1a a5b|002022u2du2u0d202d00	0> = sqrt(15)/9 (12)
<0002u0222duu2ud20200	-1|c16b a19a|0002u0222duu2udd02d0	0> = sqrt(3)/3 (40)
<u0d0uuu00u2d2022du2d	0|c13a a4a|u0duudu00u2dd022ud2d	0> = sqrt(10)/72 (360)
<2uuu0222dd00022udu00	1|c17a a5b|2uuud222dd00022u0d00	0> = -sqrt(6)/12 (40)
<uu0ud020d20u220dd022	0|c20b a1b|2u0uu020d20d220ud02d	0> = -1/36 (60)
<2u0udu00u22200d02d2d	0|c17b a5b|2u0u2d00u22200u0dd2d	0> = 1/18 (60)
<u0duu2u20ddu20du2ud0	0|c10b a5b|u0du22u200dd20uu2dd0	0> = -sqrt(2)/27 (72)
<2u0uu2d2dd0uu0d0d022	0|c12b a18b|2u0uu2d2dd00u0u0dd22	0> = 1/4 (120)
<u20du2200000udu2u2d2	0|c17b a3b|u2udd2200000udu202d2	0> = -sqrt(6)/8 (24)
<u0du0u22002uudd2du20	-1|c7b a13a|u0du0uu2002d2du2dd20	0> = sqrt(15)/54 (120)
<0ud0uuu220u2020d220d	-1|c17b a13a|0ud0uuu220u2d20dd20d	0> = -sqrt(3)/3 (140)
<u02200u2200dud0u2220	1|c8a a13b|u02200ud200u2d0d2220	0> = -sqrt(2)/9 (18)
<20u0uu02d2u00d2ud202	0|c18a a16a|20u0uu02d2u00d22dd02	0> = -sqrt(2)/3 (68)
<u02u020ud20dd222u00u	0|c3b a18b|u0uu020du20dd222ud0d	0> = 1/72 (204)
<uuuu0020ud02d2dddu2u	0|c7b a6b|uuuu0du0dd02d2duud2d	0> = -1/30 (1500)
<22u0d20uu2ddu20002u0	-1|c6b a15a|22u0du0ud2duu2d002d0	0> = sqrt(3)/24 (72)
<2200u2u0d0u2220d0u20	1|c12a a18b|2200u2u0d0ud220d0220	0> = -sqrt(2)/2 (18)
<2uu2du0d0udu0d2uud20	1|c16a a16b|2uu2du0d0udu0d2udd20	0> = 1/3 (486)
<u0u00d0du2uu202du2d2	0|c20a a1a|20u00u0dd2uu202ud2dd	0> = -sqrt(2)/144 (120)
<022220ud0000u2u02220	0|c13a a12a|022220ud000u02d02220	0> = 1/2 (4)
<u2002u2022u200du002d	1|c10a a6b|u20022202ud200du002d	0> = -sqrt(6)/9 (12)
<00uu220d2u020udd2u20	1|c12a a1b|u0ud220d2u0u0ddu2d20	0> = sqrt(6)/36 (72)
<u0du0ududu22ddud0220	0|c12a a1a|20ud0uuduu2dddud0220	0> = -sqrt(2)/72 (240)
<020u2uuuu0ddd022u20d	1|c15a a3b|02uu2uuud0ddu0d2d20d	0> = sqrt(3)/180 (868)
<22002u2u20u00d20d20u	1|c6a a16b|2200202u20u00d2du20d	0> = -2*sqrt(3)/9 (12)
<2u00u20220u0uddd0u22	-1|c8b a17a|2u00u20u20u0uddddd22	0> = -sqrt(15)/15 (252)
<udu00d2ud020222uuu0d	0|c1a a16a|0ud00u2du0202222du0d	0> = sqrt(3)/24 (16)
<uuud02du22udd0dudud0	0|c18a a5a|uuudu2dd22udd0uud0d0	0> = -sqrt(3)/18 (1224)
<2uu00u2d02u2dddu00u2	0|c6a a9a|2uu0002dd2u2dudu00d2	0> = 0 (48)
<0020ud22u2220u202000	0|c10a a16a|0020ud22ud220u2d2000	0> = -sqrt(2)/4 (8)
<0u0du2ud2d002u022uud	0|c19b a10b|0u0du2ud22002u022d0d	0> = -1/6 (36)
<u22ud02d2u00202u2000	-1|c8b a20a|u22ud0202d00202u200d	0> = -sqrt(2)/4 (12)
<0uu00d22ud2uu2d02d0u	0|c13b a20b|0uu00d22ud2u02d02d02	0> = -sqrt(3)/3 (54)
<uduudu202dd0ud2u020u	0|c9b a3b|ud2uuu20ddu0dd2u020d	0> = 0 (240)
<u02uu2udd2dudd0u2u00	1|c10a a20b|u02uu2udddudud0u2d0d	0> = 1/72 (1890)
<220020uu2022uudd0002	-1|c11b a19a|220020uu20d2uudd00d2	0> = sqrt(10)/6 (60)
<02u2uduu0d2uudd002du	0|c15b a15b|02u2uduu0d2uudd002dd	0> = 1/6 (720)
<0u2u0ddu2u0du0d220u2	-1|c6b a12a|0u2u00du2d02d0u220d2	0> = -sqrt(3)/36 (36)
<0u020u220duu222d0ud0	-1|c4b a9a|0u0u0u22ddud222u0dd0	0> = sqrt(6)/81 (180)
<u20d202u020uu020ddu2	0|c10b a13b|u20d202u0d0u2020dud2	0> = -sqrt(2)/6 (16)
<u022du02u020dd20u2u0	0|c11b a19b|u022du02u0d0du20d220	0> = 1/4 (24)
<202uu0udu02dd202u0ud	1|c16a a15b|202uu0udu02dd2dud0ud	0> = sqrt(6)/6 (272)
<2002u200uu02dd02du2u	1|c5a a5b|2002u200uu02ud02dd2d	0> = -sqrt(5)/18 (70)
<02u0uu00022d2udu02d2	-1|c18b a4a|02uduu00022u2udd0dd2	0> = sqrt(30)/144 (140)
<0uu220ud22u02dd000u2	1|c4a a15b|0uuu20dd22u02d2000d2	0> = -2/27 (60)
<2220u2022u2000dd0200	0|c11b a19b|2220u2022ud000ud02d0	0> = sqrt(6)/12 (18)
<u002ud2202u0u22udd00	-1|c15b a2a|ud02ud2202u0u2dudd00	0> = -sqrt(5)/6 (72)
<2uuduuu20d220u0d0d02	-1|c20b a7a|2uuduu220d220u0d0d0d	0> = 5/8 (204)
<u0u2d0u22duu2000022d	1|c1a a5b|00u220u22dud2000022d	0> = sqrt(6)/27 (18)
<u20d2u222u020du00002	1|c6a a18b|u20d20222u020ud00d02	0> = sqrt(2)/12 (12)
<0u22220u202d0d0002ud	0|c9a a7a|0u2222dud02u0u0002dd	0> = 0 (24)
<220ud220u0d020u200d2	0|c2a a19a|2u0du220d0u020d20022	0> = -1/8 (8)
<uuu22d2202u0dud0d0u0	-1|c5b a3a|uu22du2202d0dud0u0d0	0> = 2/27 (72)
<u0duu202duu20du0202d	1|c10a a10b|u0duu202dud20du0202d	0> = sqrt(6)/9 (72)
<u0d00udu20udud022u22	1|c20a a3b|u0200udd20udud022u2d	0> = 3*sqrt(6)/32 (48)
<0uu0ddu20u0dud202d22	0|c3a a2a|0200uud20d0udu202d22	0> = 0 (24)
<022u22u2u02d00du00dd	0|c7b a7b|022u22u2d02u00ud00dd	0> = 0 (60)
<20uudu2ud2d002uu002d	0|c7a a15a|20uududuu2d0022d002d	0> = sqrt(2)/27 (180)
<udu0d022uduu02d0ud2u	0|c11a a4a|uduud022du0u02u0dd2d	0> = -sqrt(6)/72 (240)
<2u0uu2d2ud020u02dd0d	0|c18b a5b|2u0u22d2ud020u02d00d	0> = -8*sqrt(3)/27 (54)
<0020002uu22d20d20022	0|c19b a17b|0020002uu22d20d2u0d2	0> = sqrt(2)/2 (12)
<2u20du0u020udddu2d20	0|c5b a4b|2u2d0u0d020uuudd2d20	0> = 0 (80)
<0u2002ududuuu2dd0022	0|c7a a13a|0u20020duduu22dd0022	0> = -sqrt(10)/8 (24)
<0u0d22002ud022220020	0|c16a a2a|020u22002du0222d0020	0> = 1/4 (4)
<0u00d2u222u200d2udd0	0|c15b a14b|0u00d2u222u20u02ddd0	0> = 0 (40)
<022uu0d0022dud2u0udd	0|c5a a13a|022u00d0022u2d2u0udd	0> = sqrt(6)/8 (24)
<u2u0d2u20uu0uuuddddd	0|c8a a11a|u2u0d2uu0u20ududdddd	0> = -sqrt(15)/45 (2766)
<2u2022u0dd002udu02d0	0|c1b a20b|uu2022u0dd002duu02dd	0> = -1/4 (120)
<000uduu2d0202u220u2d	1|c5a a7b|000u0u22d0202d220u2d	0> = sqrt(6)/9 (12)
<uuu02202duu0u2d2dd00	1|c6a a4b|uuud2d02duu0u2d2dd00	0> = -sqrt(6)/6 (400)
<202u002d0u220022u200	-1|c18b a2a|2u2u002d0d220022ud00	0> = -sqrt(3)/4 (12)
<uu0uddud0u222d0u20ud	-1|c13b a18a|uu0uddud0u22dd0u2udd	0> = -sqrt(2)/6 (1080)
<u2002u002u2ddu0202ud	-1|c18b a1a|22002u002u2udd020dud	0> = sqrt(3)/27 (40)
<220u2udu2000d00u2ud2	-1|c2b a14a|2u0d2udu2000ud0u2dd2	0> = -sqrt(6)/72 (72)
<u0d2u2du20u020d020d2	0|c9b a12b|u0d2u2duu0ud20d020d2	0> = sqrt(3)/3 (80)
<22u2002uu0d00220duud	-1|c7b a17a|22u200udu0u002202ddd	0> = -1/54 (60)
<02u020u02d2d2u0202u0	0|c3b a6b|02002uu02d2u2d0202d0	0> = sqrt(3)/9 (18)
<02u2u002du0dud22u0ud	-1|c3b a3a|02u2u002uu0ddd22d0ud	0> = sqrt(5)/27 (140)
<uduudu2duu2d2d2u0000	-1|c12b a5a|uduu2d2duu202d2d0000	0> = sqrt(2)/18 (72)
<udu2uud000udud2d02u2	-1|c12b a9a|udu2uud0u0u0dd2d02d2	0> = sqrt(30)/36 (480)
<u200d2u0uu0ud22d2200	-1|c2b a12a|ud00u2u0du02d22d2200	0> = -sqrt(30)/36 (36)
<uud2u2u02dd0d2u0u0du	-1|c9b a1a|2ud2u2u0duu0d2u0d0dd	0> = -1/27 (408)
<u20du2u02000udu2d022	0|c16a a13a|u20du2u020002dudd022	0> = 4/9 (36)
<20u20022d00022u020u2	-1|c15b a18a|20u20022d00022002ud2	0> = -sqrt(2)/2 (4)
<2uduu020ud00duu2u2dd	1|c18a a11b|2uduu020udd0duu2uddd	0> = -sqrt(30)/12 (800)
<u0u02222dd0u2200200u	0|c7a a4a|u0uu22d2ud0d2200200d	0> = -sqrt(2)/18 (68)
<222u0udud0u2200dudu0	1|c2a a10b|2u2u0dduudu2200uddd0	0> = -sqrt(2)/216 (360)
<00u20du00ud22ud0222u	1|c13a a7b|00u20d200ud2udu0222d	0> = sqrt(2)/4 (16)
<20u200220000ud2222u0	0|c7b a2b|2ud200u20000ud2222d0	0> = -sqrt(2)/6 (12)
<uuuddu22020020202002	0|c15b a5b|uuud2d22020020d02002	0> = -1/6 (20)
<0uu0d2d20202uuu02d02	1|c10a a5b|0uu022d20u02ddu02d02	0> = -1/3 (36)
<u022202udu2002d20d00	0|c5a a17a|u022d02udu2002d2ud00	0> = 3*sqrt(2)/16 (16)
<0022000222ududu02u02	1|c12a a16b|0022000222u0dudu2d02	0> = -sqrt(2)/8 (8)
<u0duu22d0udduuduuudd	1|c17a a10b|u0duu22d02udduuu0ddd	0> = sqrt(10)/144 (720)
<uu22d0u200ddu0u2u2d0	-1|c18b a20a|uu22d0u200ddu0u2uddd	0> = -sqrt(3)/3 (360)
<ud0u2u220d2du0u00du2	-1|c13b a3a|udud2u220d2u00d00ud2	0> = sqrt(2)/8 (32)
<2u200d22u00u000u222d	1|c16a a11b|2u200d22u0ud0000222d	0> = -1/3 (12)
<uuduu0dd2u2u0dudd0u2	-1|c3b a6a|uu0uuddd2d2u0uudd0d2	0> = 5*sqrt(10)/324 (1400)
<0uduud20u00uduudd222	0|c20a a5a|0udu2u20u00dududd22d	0> = sqrt(15)/864 (464)
<u2u002duu0d22u2020d0	1|c13a a18b|u2u002duu0d2du202dd0	0> = 2*sqrt(6)/9 (180)
<uu22uu0d0duud202020d	-1|c14b a7a|uu22uuud0duddd02020d	0> = -sqrt(30)/40 (910)
<u2u00uud200202ud22d0	-1|c2b a5a|uuu0uddd200202ud22d0	0> = -sqrt(10)/36 (210)
<2uu2u20d0002d0u0u2d2	-1|c13b a9a|2uu2u20du00200d0d2d2	0> = -sqrt(2)/9 (68)
<ud2000uu022222d00u20	1|c14a a9b|ud2000uuu2222dd00d20	0> = -sqrt(6)/9 (40)
<22u02d2002uuud00dduu	-1|c19b a14a|22u02d2002uuu200dd0d	0> = 1/2 (40)
<uu22u0dd2ud22udu0000	0|c12a a17a|uu22u0dd2udu2dudd000	0> = sqrt(6)/72 (540)
<uu02u002ud20uddd202u	0|c2a a18a|u002u002uu20dudd2d2d	0> = 1/480 (250)
<u02d0u22uudu0du2d0ud	0|c9a a9a|u02d0u22dudu0du2d0ud	0> = -2/9 (64)
<2ud00u02d2uuuu22d00d	0|c10a a18a|2ud00u02duuuud22dd0d	0> = -sqrt(6)/24 (280)
<000u20duuud22d2200u2	0|c12a a17a|000u20duuudd2d22u0d2	0> = -sqrt(2)/4 (80)
<2uu0u2dddudu20dudu0d	0|c15b a19b|2uu0u2dddudu200duudd	0> = -sqrt(3)/8 (480)
<0200u2ud202u2ud20d0d	0|c8a a20a|0200u2u0202u2dd20d02	0> = -sqrt(6)/18 (20)
<0u0u22d2ud0002u02d2u	0|c8a a11a|0u0u22duduu002d02d2d	0> = sqrt(3)/54 (180)
<u222u202200000u20udd	1|c16a a17b|u222u202200000uddudd	0> = -sqrt(10)/6 (60)
<2u020uud20dudu2002ud	0|c13a a10a|2u020uud2udd0d2002ud	0> = -sqrt(3)/27 (136)
<u000020d2uu2u0d22d2u	0|c19a a4a|u00u020d2ud2u0u22ddd	0> = -sqrt(2)/72 (180)
<udududu020022u202d0u	1|c12a a6b|ududu2d0200u2d202u0d	0> = -sqrt(6)/12 (32)
<uu202udu02000u2d2ddu	0|c17a a9a|uu202udud2000u2ddudd	0> = -sqrt(10)/24 (696)
<uu0du022ud22u2dd0d00	0|c1b a1b|ud0uu022dd22u2du0d00	0> = 0 (48)
<u220d00u222d0u2u0ud0	0|c3b a8b|u2d0u002222u0d2d0ud0	0> = sqrt(2)/12 (24)
<uudu0u0222ududd0dudu	-1|c11b a16a|uudu0u02220duddududd	0> = -5/18 (1836)
<0u222du0200du2d02u0d	0|c7a a7a|0u222du0200ud2d02u0d	0> = 0 (24)
<2u0u2du000dd2u02d220	0|c16b a8b|2u0u2dud00du2u0dd220	0> = sqrt(6)/8 (108)
<02u0u0dud2duuududud2	0|c3b a1b|u200u0ddu2uuududddd2	0> = -1/324 (1500)
<2u2duu000d0u0022d22u	-1|c6b a9a|2u2du000du0d0022u22d	0> = -sqrt(2)/6 (16)
<ud0uu00du2220duud220	0|c16b a9b|ud0uu00d22220ud0d220	0> = -sqrt(3)/18 (36)
<00220u2u0ud022200d2d	0|c14b a6b|0022022u0ud02d200u2d	0> = 0 (12)
<0220u2u0u2200dd2u0du	-1|c17b a18a|0220u2u0u2200dd20udd	0> = sqrt(2)/3 (60)
<u2uu002dd00ud2ud20u2	0|c14b a9b|u2uu002d200udddu20d2	0> = sqrt(6)/27 (136)
<0u20uu2200u2ddudd0u2	0|c19b a10b|0u20uu220du2duddd002	0> = -sqrt(15)/96 (232)
<uu0u0uddu0u2dd2d2u20	0|c17b a5b|uu0uduudd0u2dd2udd20	0> = -sqrt(10)/768 (2472)
<020202uu2d002u022du0	1|c17a a12b|020202uu2d0d2u02udd0	0> = 1/3 (36)
<0u2u020022ud2ddu0duu	0|c6b a19b|0u2u0u0022du2ddu0d2d	0> = -sqrt(2)/48 (204)
<2uud00202ud0ud202uud	-1|c4b a13a|2uu000202du02d202udd	0> = -sqrt(6)/81 (54)
<udu0d0020202222uduu0	1|c18a a7b|udu0d0u20202222ud0d0	0> = sqrt(6)/4 (24)
<22u022uu0udd00du2ud0	0|c3a a9a|220022uududu00ud2dd0	0> = sqrt(15)/162 (180)
<u020020uu2d2002du202	1|c8a a8b|u020020du2d2002ud202	0> = 1/3 (8)
<2uu00d2u0ud2du2020ud	1|c14a a6b|2uu0022d0ud2d02020ud	0> = 2/9 (36)
<2202uu002u0du0ud2dud	-1|c2b a18a|2u02uu002d0du0ud22dd	0> = -sqrt(30)/108 (200)
<ud2ud2u220020200d0uu	0|c1b a11b|0u2du2u220d20200u0dd	0> = -1/24 (36)
<22u0ududuu2d0uu0dddu	1|c11a a4b|22ududuuduuu0dd0ddud	0> = sqrt(2)/864 (1680)
<u00u20u022ddu202dd02	0|c9b a2b|ud0u20u0u2ddu202dd02	0> = -sqrt(2)/4 (120)
<u2220du02u0u22d02000	-1|c17b a10a|u2220du0220u22d0d000	0> = -2/3 (12)
<u2u0du0d02u2dd20u2u0	1|c1a a19b|02u0uu0d02u2dd20d220	0> = -2/9 (68)
<0uu0020200u22ddu2ud2	1|c13a a4b|0uud020200u2uudd2dd2	0> = -sqrt(5)/54 (210)
<uu2u002d20u2u2dd0d0u	-1|c3b a10a|uuuu002d2ud2d2dd0u0d	0> = sqrt(15)/72 (500)
<02u2du0du0u2d0022u20	0|c3b a3b|02u2uu0dd0d2u0022d20	0> = -sqrt(6)/18 (40)
<00uu0udd0u2du022d22u	1|c20a a2b|0uuu0dud0d2du022d220	0> = sqrt(3)/72 (136)
<ud2uud002200u02u0d22	0|c15a a2a|u22duu002200d0ud0d22	0> = sqrt(2)/72 (36)
<u2du0du2uudd20udu020	0|c6a a17a|u2du00u2duud20dd2020	0> = sqrt(2)/72 (120)
<u00u0d2uu22d2u0d0220	0|c18b a2b|uu0u0d2ud22u2d0d0d20	0> = -sqrt(3)/162 (232)
<0u2d0u0uddu2du0u2202	0|c12b a16b|0u2d0u0udduudd022202	0> = -sqrt(3)/4 (72)
<uuu202u2u202ddu0d0d0	-1|c10b a15a|uuu202u2ud02dd20d0d0	0> = -sqrt(15)/6 (252)
<2002uu0u2u02ud2ddu0d	1|c6a a7b|2002u0uu2d02ud2ddu0d	0> = -1/6 (136)
<2u0u2d0ud022u00du2ud	-1|c2b a16a|200u2u0du022d002u2dd	0> = -sqrt(6)/648 (54)
<ud0u22udud0u2ddu0udd	0|c1b a20b|0u0d22udud0u2udd0ud2	0> = 3*sqrt(6)/128 (96)
<20udu0du20ud2d22uu00	1|c12a a20b|20udu0du20u02d22ud0d	0> = -sqrt(6)/12 (72)
<uuudd2du0ud020udu022	1|c16a a14b|uuudd2du0ud02ud0d022	0> = sqrt(2)/12 (360)
<u2duuuud2ud0u2d0d0ud	0|c14b a7b|u2duuu2d2uu0udd0d0dd	0> = sqrt(5)/80 (1736)
<0u22d20u0022u0d02d20	0|c18b a13b|0u22d20u002220d02020	0> = sqrt(6)/4 (4)
<0u0u02d2du2u00ddu2u2	-1|c18b a5a|0u0uu2d2dd2u00duudd2	0> = sqrt(6)/24 (240)
<20udud2u002uu0202udd	0|c1a a9a|u0dudu2du02ud0202udd	0> = -sqrt(30)/144 (144)
<0202u2du02022uuu00dd	0|c13a a11a|0202u2du02u2duud00dd	0> = -sqrt(5)/36 (120)
<0ud220uu2d0du20du0u2	0|c19a a17a|0ud220uu2d0du20d2002	0> = -sqrt(2)/2 (24)
<u2u220d0d2uu0dd0uu02	-1|c2b a13a|udu220u0d2duduu0dd02	0> = 1/24 (144)
<u2u2d2u00020udu2d002	0|c7a a7a|u2u2d2u00020udd2d002	0> = -5*sqrt(2)/36 (60)
<u02d20uud0du002u2202	-1|c3b a19a|u0ud20dud0ud002u22d2	0> = 3/16 (48)
<2200u20u02udd02u2dd0	0|c5b a5b|2200u20d02uud02d2ud0	0> = 0 (24)
<2020uu20u00222ddu0ud	-1|c3b a10a|20u0uu20ud0222ddd0ud	0> = sqrt(15)/18 (140)
<0uudu222ud0uddd0uuud	-1|c8b a17a|0uudu22udd0uudd02dud	0> = -1/27 (1200)
<000ud2u2du2ud002220u	0|c16b a12b|000ud2u2du22d00u220d	0> = -sqrt(3)/4 (16)
<22ud20u020d00uud2udu	1|c7a a20b|22ud200020u00uud2dd2	0> = -sqrt(2)/6 (40)
<u0du0u2u0d220u02220d	1|c7a a19b|u0du0uud0d220u0222dd	0> = 2*sqrt(6)/27 (120)
<u00u22ud0u2ud0d22002	1|c6a a19b|u00u2uud0u2dd0d220d2	0> = -sqrt(5)/16 (250)
<uudud202d0u0d2u0u022	-1|c19b a1a|2uduu202d0u0d2d0u0d2	0> = 3*sqrt(2)/32 (72)
<00u2uu2dud0d2uu2du0d	1|c7a a1b|u0u2uuddud0d2du2ud0d	0> = -5*sqrt(30)/648 (1440)
<u2du02udd002020uu202	0|c6a a5a|u2duduudd002020ud202	0> = 0 (48)
<uu2u22d0d0uu0ddd0022	0|c19b a13b|uu2u22d0d0uuddud00d2	0> = sqrt(6)/12 (600)
<2222200u0ud0du00uu2d	1|c3a a15b|22u2200u0ud0ddu0du2d	0> = 1/3 (80)
<uuu20du22d0uu00202dd	0|c6b a12b|uuu200u22d02d00202dd	0> = -5*sqrt(6)/96 (70)
<u02u2u20d0du202d002d	0|c19b a2b|uu2u2u20d0du202d00dd	0> = sqrt(10)/6 (240)
<0u00u222dd0002uud22u	-1|c19b a3a|0uu0u222dd0002duu2dd	0> = -sqrt(6)/36 (120)
<0202uud00002du2u0222	-1|c14b a14a|0202uud00002du2d0222	0> = sqrt(2)/2 (12)
<uu202d20d2220u0020d0	0|c3a a4a|uuud2d20u2220d0020d0	0> = 0 (60)
<00uduu2ud00d22duu220	0|c13a a11a|00uduu2ud0ddu2udd220	0> = sqrt(6)/12 (240)
<202uuudud00d0220d2uu	1|c4a a2b|2u20udduu00u0220d2dd	0> = -1/27 (120)
<u2200uu2d2d00udu2200	-1|c17b a19a|u2200uu2d2d00udud2d0	0> = sqrt(3)/3 (180)
<2uu0dd02uudu2020u0d2	-1|c15b a16a|2uu0dd02uudu20dud0d2	0> = -sqrt(6)/9 (324)
<uu2d22uuu220dd00dd00	0|c10a a16a|uu2d22uuud20dd0udd00	0> = -sqrt(6)/6 (630)
<uu0u02uu20u2d20duddd	1|c6a a5b|uu0uudud20u2u20ddddd	0> = -sqrt(105)/1500 (3290)
<uu200dud2u0d2ud200u2	-1|c3b a11a|uuu00dud2dud2ud200d2	0> = 16*sqrt(3)/243 (612)
<ududu020u0dd2u20uu2d	1|c7a a18b|ududu0d0u0ud2u20d22d	0> = -1/12 (144)
<2udud02uu022d022u000	0|c9b a6b|2ududu2u0022d022d000	0> = -1/3 (24)
<ud222u00dud20u200duu	0|c9a a8a|ud222u0d0uu20d200dud	0> = 0 (48)
<uu000d2d02u20u2d02u2	1|c20a a13b|uu000d2d02u2uu2d02dd	0> = sqrt(6)/9 (120)
<00uudud2d2ud0022uu02	-1|c20b a2a|0uududd2u2du0022du0d	0> = -1/96 (144)
<0uuu22dd00u0d222dud0	0|c3a a3a|0uud22ud00d0u222dud0	0> = 0 (72)
<u2u0du2u0dd2uuu00dd2	-1|c15b a11a|u2u0du2u0d22du000dd2	0> = sqrt(5)/9 (180)
<u2u022d2u20u220d0000	-1|c13b a18a|u2u022d2u20ud20d0d00	0> = sqrt(3)/3 (60)
<u20u0d0uu0d02udd22d2	0|c16a a4a|u2020u0uu0d02dd022d2	0> = -sqrt(10)/48 (70)
<2200uud00d220u2du20u	-1|c16b a7a|2200uu200d220u20d20d	0> = -sqrt(3)/6 (18)
<002u202u22d00d20uuud	0|c3a a12a|00ud202u22uu0d20uddd	0> = sqrt(3)/54 (136)
<0u20u22uu200d2d02du0	0|c14a a19a|0u20u22uu200ddd02d20	0> = -1/2 (70)
<02u0u0d2u2uddu220002	0|c11b a6b|02u0udu2d20udd220002	0> = -sqrt(2)/54 (54)
<0udu0duu0ud222u2200d	0|c16a a3a|0u2u0ddu0ud222ud200d	0> = sqrt(3)/9 (108)
<u020u022d2ud2020uu0d	1|c10a a5b|u0202022dudu2020du0d	0> = -sqrt(3)/6 (16)
<2u002ud220000u2udd2u	0|c8b a16b|2u002udd20000u22du2d	0> = -sqrt(2)/6 (24)
<u220002u20u22200d002	1|c1a a11b|0220002u20222200d002	0> = -sqrt(6)/3 (2)
<200u2dud22u0d0udu02u	0|c20b a18b|200u2dud22u0d0udud20	0> = -1/2 (32)
<00ud20uu20d2ud20d2uu	0|c4b a8b|00u020u220d2ud20u2dd	0> = -sqrt(6)/27 (54)
<200u0duu202d0u22dudu	1|c16a a7b|200u0d2u202u0u2dddud	0> = sqrt(3)/27 (80)
<0uduud0u2du22d0ududu	0|c19b a2b|02uuud0d2du22d0udu0d	0> = -sqrt(3)/48 (160)
<2u2020u2d0002u2u0dud	0|c15a a12a|2u2020u2d00u2ddu0dud	0> = -sqrt(6)/18 (72)
<u0uu02200uu0d22dd2ud	0|c10b a9b|u0uu0220u0u0d22dd2dd	0> = 7*sqrt(2)/60 (252)
<2u2u00uddd0u2ud2020d	0|c16a a6a|2u2u0udddu0d2udu020d	0> = -sqrt(6)/48 (160)
<udu2uud20002uddu2u0d	0|c6b a18b|udu2u0u20002dudd220d	0> = sqrt(3)/324 (136)
<0u202uuu000ud22d2dud	0|c16a a9a|0u202uuud00ud2202ddd	0> = -sqrt(3)/15 (250)
<2uu02u2d0du20002d0u2	-1|c7b a14a|2uu02udu0dd20d02u0d2	0> = sqrt(2)/36 (136)
<uu202d022u00dduud02u	-1|c1b a4a|0u2u2d022u00duudd02d	0> = -4*sqrt(3)/81 (180)
<u0222022d02u000dudud	0|c11b a14b|u0222022d0uu0u0dddud	0> = 0 (80)
<u0u2u0ud2d2d2uudud00	0|c15b a7b|u0u2u02u2d2d2d0dud00	0> = -sqrt(2)/36 (140)
<0uuu0dudduu220022ddu	-1|c13b a19a|0uuu0dudduu2d0022d2d	0> = sqrt(2)/6 (680)
<u22duu0202d0d02uu0ud	1|c17a a18b|u22duu0202d0d02u0udd	0> = 1/3 (72)
<u2d0u0u2u00ddduu2202	0|c9b a14b|u2d0u0u2000du2dd2202	0> = -1/9 (36)
<20uudu0uuud20d2du2d0	0|c10a a13a|20uudu0uu0d2dd2du2d0	0> = sqrt(30)/15 (420)
<2uuu0dd022202udduu00	1|c16a a8b|2uuu0ddd22202uu0dd00	0> = -sqrt(2)/12 (120)
<u2uudu0222dudu0020d0	0|c10a a7a|u2uuduu22udddd0020d0	0> = 1/12 (868)
<uud2u0d2202u0022d00u	0|c9b a6b|uud2udd2u02d0022u00d	0> = sqrt(6)/12 (72)
<2u0uddu2u0dd0uud20d2	0|c8b a19b|2u0udduuu0dd0udd2022	0> = sqrt(6)/12 (360)
<22220uu022du000du200	0|c17a a8a|22220uuu22dd000d0200	0> = sqrt(2)/6 (20)
<ud0uudu20ddu00u2du22	0|c8a a6a|ud0uu2du0duu00d2dd22	0> = sqrt(6)/81 (360)
<udu02020220220duu0du	0|c7b a20b|udu020u0220220ddu0d2	0> = 3/8 (24)
<uu0udud00202d2u2d2u0	1|c18a a11b|uu0udud002u2d2u2ddd0	0> = -4*sqrt(3)/27 (792)
<uu20udu202ddudu2d0u0	-1|c1b a5a|0u202ud202duudd2u0d0	0> = -2*sqrt(3)/81 (72)
<u200u0022u2d2u0dduud	-1|c19b a7a|u200u0u22u2d2d0ddu0d	0> = -sqrt(5)/12 (140)
<02u020u0u022d22du020	0|c2b a4b|0uuu20d0u022d22dd020	0> = 5*sqrt(3)/54 (68)
<0u2u202d0uddu00u2022	0|c20b a16b|0u2u202d0uddu002202d	0> = -1/2 (36)
<0uu00u2dd02u0222d0u2	-1|c11b a10a|0uu00u2ddudu0222d0d2	0> = sqrt(3)/9 (180)
<uuud002u2d2dud00uu2d	0|c11b a18b|uuud002u2duddd00u22d	0> = -sqrt(3)/9 (464)
<uuud2020u0200220d220	0|c14b a8b|uuud202du0200d20d220	0> = -2*sqrt(3)/9 (60)
<0u002ud0du02u22du220	1|c9a a1b|uu002ud00d02u22dd220	0> = -4*sqrt(3)/27 (60)
<2u2d0u00udu020202220	0|c19a a7a|2u2d0ud0udu0202022d0	0> = -sqrt(6)/8 (16)
<u200d020u2d22udu200u	0|c17a a11a|u200d020u2222uddu00d	0> = sqrt(3)/8 (24)
<u22000u22u220dd0u200	1|c12a a4b|u22u00u22d2u0dd0d200	0> = 5*sqrt(6)/108 (68)
<u00u00d202duu22d022u	-1|c16b a4a|u00200d202uud220022d	0> = sqrt(3)/24 (12)
<02u0d0002u2u2d2220u0	-1|c14b a4a|02uud0002u2d202220d0	0> = -sqrt(6)/24 (18)
<000u220uuu2u02dddd2d	0|c19a a3a|00uu220uuu2d02uddddd	0> = -sqrt(30)/300 (922)
<uu2u0000d2ddu20220u2	-1|c14b a7a|uu2u00d0u2ddud0220d2	0> = -sqrt(2)/24 (204)
<020u0uuu22dd2u2002d0	-1|c7b a8a|020u0u0222du2d2002d0	0> = sqrt(10)/18 (18)
<uudu22dd22u0udd00002	0|c2b a12b|u0ud22du22uuddd00002	0> = 0 (120)
<ud20u20uud220udu002d	0|c19a a15a|ud20u20uud220u2d00dd	0> = -sqrt(2)/12 (136)
<u222ud02u0uu000ddd2u	-1|c8b a7a|u222uduud0du000dud2d	0> = sqrt(10)/54 (540)
<2u2d0ud2ud00u20d0ud2	0|c14b a13b|2u2d0ud2ud002u0d0ud2	0> = 1/2 (32)
<u220u0u20udd22000ud2	0|c2a a17a|uu20d0u20udu2200ddd2	0> = -sqrt(5)/144 (204)
<2uu22202du0000d0u022	0|c6b a2b|22u22u02ud0000d0d022	0> = sqrt(2)/18 (20)
<2u0uu0dd20d202u2u200	-1|c7b a8a|2u0uu00220d202d2d200	0> = -1/3 (20)
<22u0uuuudd222d0u0d00	1|c12a a4b|22uuduuudd2u2d0d0d00	0> = sqrt(15)/36 (720)
<u02d02uuuu0d2dd2duu0	1|c16a a20b|u02d02uuuu0d2dduddud	0> = -sqrt(3)/4 (840)
<0udu002u2uud2ddud0u2	1|c20a a6b|0udu0u2u2udd2ddud0ud	0> = sqrt(3)/16 (560)
<u02d0u2u0d2220u0d20u	0|c20a a10a|u02d0u2u022220d0d200	0> = sqrt(6)/12 (12)
<20u22u0u0d02d002du2d	0|c5a a13a|20u2uu0d0u022002dd2d	0> = 0 (68)
<u0ud0u2uu2u2dd00d202	1|c4a a5b|u0u0du2ud2u2dd00d202	0> = sqrt(6)/36 (204)
<2uu022000dd2u2u0uddu	0|c17b a8b|2uu0220d0du2u2d00udd	0> = -sqrt(2)/36 (108)
<0022uu0dudd0ud222uu0	0|c3a a13a|00u2du0dudu02u222dd0	0> = -sqrt(3)/16 (48)
<002u0ud2u02u02dd022u	-1|c9b a17a|002u0ud2002u02udd22d	0> = -sqrt(2)/18 (60)
<u0ud2du020d0u2u2duud	1|c5a a3b|u02duuu020d0d2u2ddud	0> = -sqrt(2)/9 (240)
<0u2uddu00000u2du2222	1|c17a a8b|0u2udduu0000d2dud222	0> = -1/4 (72)
<ud002220uudu22d2000u	-1|c5b a19a|ud00u220uudd22u200dd	0> = sqrt(6)/54 (120)
<u2u00ud02u2dudd2002u	-1|c16b a18a|u2u00ud02u2duddu0d2d	0> = -sqrt(3)/6 (696)
<2ud002u02uduu2dduu0d	0|c11b a8b|2ud002uu2u0ud2dddu0d	0> = -sqrt(5)/27 (280)
<uuu00ud0uuddud2du22d	0|c15a a7a|uuu00u20dududdddu22d	0> = sqrt(30)/1500 (1800)
<02u000u222d022u0u2d0	0|c14b a1b|u2u000u222d02du0d2d0	0> = -sqrt(6)/27 (60)
<0u2uud0d020d2u2u0202	0|c18b a17b|0u2uud0d020d2u2udd02	0> = -sqrt(6)/6 (120)
<2u2udduu0dud0u2d0uud	1|c4a a4b|2u2duuud0udu0d2d0udd	0> = sqrt(2)/486 (1392)
<0u2ud2udd00uuddu20u2	1|c20a a2b|022uu2udd00duudu20dd	0> = sqrt(3)/72 (360)
<ud222u2ud0u00dd02u0u	0|c7b a18b|ud222uduu0d00du0220d	0> = -sqrt(3)/48 (48)
<u2200u020d2du0222d00	0|c18b a4b|u22u0d020d2ud0222000	0> = -1/8 (12)
<uu0du0u22du22000d2ud	0|c8b a6b|uu0duduu2dd22000d2ud	0> = -5*sqrt(2)/54 (360)
<22002udu0u2du0u2du0d	0|c18b a8b|22002ud20u2du0u2d00d	0> = -sqrt(2)/3 (24)
<2222u202u02d0u020000	-1|c1b a13a|u222d202u02dud020000	0> = sqrt(3)/4 (8)
<22ud020u2u2000d00u22	0|c20b a16b|22ud020u2u2000du0d2d	0> = sqrt(6)/12 (36)
<u22duuuu2ddud00002dd	0|c3a a3a|u22duudu2duud00002dd	0> = 0 (360)
<u0du0202u2uddu02ddud	0|c18b a5b|u0duu202u2ddud02u0dd	0> = 0 (360)
<2u02u0d0020d00u2d222	0|c17b a17b|2u02u0d0020d00u2d222	0> = 1/2 (12)
<2u2ud020uu220d02dd00	0|c5b a19b|2u2u0020uu220d02ddd0	0> = -sqrt(30)/12 (70)
<u2220uu2u0dud00dud20	1|c2a a20b|uu220ud2u0udd00dud2d	0> = sqrt(10)/360 (720)
<ud0u0uuu2ud202dd02du	-1|c6b a3a|uduu00du2uu202dd02dd	0> = -sqrt(10)/60 (420)
<u2u2ddu0du22udu0du00	1|c13a a16b|u2u2ddu0du220uddud00	0> = -sqrt(6)/36 (144)
<2uduu022020dd00u022u	-1|c8b a11a|2uduu02d02uud00d022d	0> = sqrt(2)/9 (120)
<uu2u20u2d00ud02d2d0u	-1|c4b a11a|uu2020u2u0dud02d2d0d	0> = 3*sqrt(2)/80 (250)
<u02000222d00uudu2d2u	0|c7b a6b|u0200du22d00uduu2d2d	0> = 0 (48)
<0u0u0uu2022dd20ddu2u	0|c7a a13a|0u0u0u02022d220dud2d	0> = -sqrt(15)/36 (60)
<uuud00u2ud22uudd20d0	-1|c12b a6a|uuud0uu2dd2duudd20d0	0> = -1/8 (2400)
<22ud002u000uu2dud220	1|c8a a8b|22ud002u000du2dud220	0> = -sqrt(2)/3 (16)
<2u2ud22020du0u0duu0d	1|c11a a16b|2u2ud220200u0d02ud0d	0> = -sqrt(2)/36 (54)
<uuu2du0du0dud20u2dud	-1|c16b a7a|uuu2duddu0udd2002udd	0> = 1/81 (2040)
<uu22u2u0d2d00uud2d00	0|c3b a14b|uuu2u2d0d2d002ud2d00	0> = sqrt(15)/36 (210)
<uu2d20u0duud2d2ud0d0	0|c5b a12b|uu2du0u0ddu22u2dd0d0	0> = 0 (600)
<ud22u000ud2202022u00	0|c14b a8b|ud22u00dud220u022d00	0> = -sqrt(6)/8 (16)
<u22du2222200d000u0u0	1|c19a a12b|u22du222220du000d000	0> = -sqrt(2)/4 (8)
<022ud0uu0u22022002d0	-1|c11b a6a|022uduuu0dd2022002d0	0> = -sqrt(3)/9 (40)
<0uuud0dd0u22duu0u2d2	1|c8a a7b|0uuud0200d22udu0d2d2	0> = -sqrt(6)/27 (180)
<0u02222202ududu00du0	0|c18b a17b|0u02222202ududu0d0d0	0> = 1/6 (54)
<u0u202dduu0u22200udd	-1|c15b a2a|uud202duuu0u22d00ddd	0> = -sqrt(3)/48 (420)
<2u0uu2du000u2ddud2dd	0|c16b a2b|220uu2uu000d2ud0d2dd	0> = -sqrt(5)/320 (250)
<uu2u02dudd2ud02020u0	-1|c3b a18a|uudu02uudd2ud0202dd0	0> = -sqrt(10)/54 (720)
<002uuu2u0d222du2000d	0|c15a a19a|002uuu2u0d222d0200dd	0> = -sqrt(2)/3 (70)
<2udu200u2u020udddudd	0|c5b a3b|2u2du00d2u020uuddudd	0> = 0 (240)
<uu2u220d2u2u00dud00d	-1|c3b a1a|2uud220d2u2u00udd00d	0> = sqrt(3)/54 (120)
<2022uu0u0200dd0u22du	1|c17a a8b|2022uu020200dd0ud2ud	0> = 1/3 (24)
<u220200d2uu0udd2020u	0|c18b a13b|u220200d2uu02ud20d0d	0> = -1/18 (40)
<202200udu2u00udu022d	0|c1b a1b|202200uud2d00uud022d	0> = 0 (36)
<u02d0udu2d02uduu0022	0|c9a a6a|u02d02uudu02uddd0022	0> = sqrt(6)/36 (120)
<2ud0200u00uddu2ud2u2	0|c11a a9a|2ud0200ud00udu2du2d2	0> = 0 (32)
<uudu22ud2uddu0d0udu0	-1|c6b a11a|uudu2udd2u2uu0d0ddd0	0> = -sqrt(15)/243 (2100)
<20uu2du2duuddu000du2	0|c5a a16a|20uuddu2duudud0u0dd2	0> = -sqrt(3)/54 (648)
<002u00u2d2220duduu20	1|c7a a20b|002u0002d2220ududu2d	0> = sqrt(6)/16 (16)
<2022udu0u02d00u220ud	-1|c9b a12a|2022udu0002200u220dd	0> = sqrt(6)/18 (12)
<000u0222u0ddu22ud20d	0|c9a a1a|u00u022200udd22ud20d	0> = 0 (60)
<2ud2uuudu02d0du02dd0	0|c17b a20b|2ud2uuudu02d0du0uddd	0> = sqrt(3)/3 (1360)
<2uuu2u20u000020d2dd2	0|c14b a11b|2uuu2u20u0d00d0d2dd2	0> = sqrt(6)/6 (252)
<2u2du20d0u020uduu20d	0|c1a a7a|ud2ud2uu0d020duud20d	0> = -1/36 (144)
<0200u20d2u22020duu02	0|c9a a17a|0200u20dud22020u2d02	0> = -1/4 (8)
<00uu0du2u20udd2d0u22	0|c8a a17a|00uu0dudu20uud2ddd22	0> = -sqrt(6)/72 (630)
<u200202220duu0d0u2du	-1|c18b a14a|u200202220duudd0uudd	0> = 1/3 (72)
<00u0u2dd0u2udududu22	-1|c14b a4a|00udu2ud0u2du0uddd22	0> = -1/216 (360)
<20u0duu02duu0uud2d2d	0|c12b a12b|20u0duu02duu0dud2d2d	0> = -sqrt(3)/12 (408)
<0u0222uuu2dud0002ddu	1|c12a a19b|0u0222uuu2d0d0002d2d	0> = sqrt(10)/12 (70)
<uu2dud0u220dudd0u20u	-1|c17b a16a|uu2dud0u220duddu020d	0> = sqrt(2)/2 (324)
<uu02ud20udd2ud0u0d2u	0|c6a a3a|uud2u020udd2ud0u0d2d	0> = 10*sqrt(2)/243 (540)
<2u2du0ud00uuu0d2ud2d	-1|c15b a10a|2u2du0ud0uuud002dd2d	0> = -sqrt(15)/120 (420)
<0uu2uu2d002dduu02ddu	1|c7a a13b|0uu2uudd002u2du02ddd	0> = 5/108 (820)
<u0202uu2d02d0d0u220u	-1|c8b a16a|u0202uuud02d0d02220d	0> = -sqrt(5)/4 (70)
<uu20d020u2dd200022uu	0|c18a a4a|uu2du020d2ud20002udd	0> = sqrt(2)/72 (162)
<u2uu2du2d0200u0dd2u0	1|c4a a1b|22u02du2u0200d0du2d0	0> = sqrt(6)/27 (24)
<u220002u2d2u00d0220u	-1|c17b a16a|u220002u2d2u00dud20d	0> = sqrt(3)/6 (54)
<02202200u2duud002uud	-1|c19b a8a|0220220uu2dudu002d0d	0> = -sqrt(3)/36 (54)
<ud0200202u2ud0d20022	0|c1a a8a|0u02002d2u2ud0d20022	0> = 1/2 (12)
<20u2ud022u0u0002022d	1|c8a a13b|20u2ud0u2u0dd002022d	0> = -sqrt(3)/9 (60)
<22uuud0d22d2u0000u20	0|c12b a14b|22uuud0d22dudu000d20	0> = sqrt(2)/4 (80)
<u2d22u02d00200000222	0|c8a a13a|u2d22u0du002d0000222	0> = -sqrt(2)/4 (8)
<u0ud22uu020du2d2d00d	0|c1b a9b|00uu22uud20du2d2d00d	0> = -sqrt(30)/24 (240)
<u2ud20uu0uud0d2u2d0d	-1|c17b a19a|u2ud20uu0uud0d2udddd	0> = sqrt(3)/3 (2730)
<20uu2200du00d2u0d2d2	0|c18b a10b|20uu2200d200d2u0dud2	0> = -3/8 (24)
<200uuuu020dud2d2u02d	-1|c1b a10a|u00uduu02uddu2d2d02d	0> = -sqrt(10)/240 (720)
<20u20d02202uu0020220	0|c18b a14b|20u20d02202uud020d20	0> = sqrt(6)/6 (12)
<u2ud00uddu2u0d02ud2d	0|c20b a15b|u2ud00uddu2u0du2dd20	0> = -1/4 (324)
<u00220d220uuddudu02d	0|c5a a14a|u002d0u220udu2ddu02d	0> = 0 (72)
<2u0u202d0u022d0202u0	0|c5b a6b|2u0udu2d0u022d0202d0	0> = -2*sqrt(6)/27 (54)
<0uud0du2002d02202uu2	0|c8a a10a|0uud0duu0d2d02202ud2	0> = 0 (72)
<0u200d022uu2dduudd20	0|c8a a4a|0u2d0u0d2ud2uududd20	0> = 0 (144)
<u02duu22022u00d0duud	1|c17a a18b|u02duu22022u00d002dd	0> = -sqrt(6)/9 (40)
<22u02uu20d0d200u2du0	-1|c19b a14a|22u02uu20d0d2d0u2d00	0> = -sqrt(6)/4 (40)
<0u022du2d2u22u000d0u	1|c12a a7b|0u022d22u2uu2d000d0d	0> = -sqrt(3)/9 (40)
<00udud2u22022220000u	0|c15b a15b|00udud2u22022220000d	0> = 0 (8)
<02u2duudd020020u202u	-1|c4b a15a|02uuduudd02002ud202d	0> = sqrt(6)/6 (180)
<u2ud202du000u222d0u0	-1|c9b a1a|22ud202u0000u222d0d0	0> = -sqrt(3)/6 (12)
<uudu0022u0d22u0dudud	-1|c17b a5a|uuduu022u0d22d0d0udd	0> = sqrt(30)/108 (630)
<000u222u0udd0u2ud2du	1|c5a a2b|0u0du22d0uud0u2ud2dd	0> = -5*sqrt(6)/162 (240)
<u0u0u020220220dd20u2	0|c12b a14b|u0u0u020220d2dud20d2	0> = -sqrt(6)/18 (60)
<2u2d2uudduu0d2u20000	1|c14a a18b|2u2d2uudduu0ddu20d00	0> = 1/2 (144)
<020uu2udd0222du000u2	0|c13a a9a|020uu2ud2022udd000d2	0> = -sqrt(6)/9 (68)
<u20udd02200u0d2u022u	-1|c1b a16a|020udu02200u0d22022d	0> = -3/8 (12)
<2uud200uuu2d0du20dud	-1|c11b a12a|2uud200uuud20ud20ddd	0> = -sqrt(15)/180 (750)
<u2duud2ud02d0u2uu00d	-1|c9b a10a|u2duud2u0d2u0u2dd00d	0> = -sqrt(6)/54 (360)
<u0uduuddu20dududuu2d	-1|c14b a8a|u0uduud2d20du0dudu2d	0> = -sqrt(2)/36 (480)
<2uud00uuu002d22udd20	0|c2b a16b|20ud00uuu002d222dd20	0> = 5*sqrt(2)/16 (40)
<0uu22dd2u0ud0duu20ud	0|c6a a19a|0uu220d2d0ud0udu202d	0> = 1/8 (48)
<2u2u002dud002d202u0u	0|c18b a16b|2u2u002dud002d2u200d	0> = 1/2 (36)
<u00u000du2u222u02d2d	0|c13b a13b|u00u000du2u222d02d2d	0> = 0 (60)
<2u2002uu2d0u2u00dd20	-1|c1b a5a|ud20u2uu2d0d2u00dd20	0> = -5*sqrt(15)/108 (120)
<0uu2dudu222dd2002000	0|c3b a12b|0u02uudd2222d2002000	0> = sqrt(3)/18 (20)
<0uudu200220u00d2d22d	0|c16b a7b|0uudu2u0220d00ddu22d	0> = 0 (120)
<00u02d2220u0202u0du2	1|c15a a14b|00u02d2220u02udd0ud2	0> = -1/6 (24)
<u0u20d20d200220uu202	1|c20a a12b|u0u20d20d20u220ud20d	0> = -sqrt(3)/6 (36)
<ud0u2u2u2d0ud0002220	-1|c2b a4a|u0022d2u2d0ud0002220	0> = -1/3 (8)
<u0d0u2202u00022d022d	0|c19a a11a|u0d0u2202ud0022u02dd	0> = sqrt(6)/12 (36)
<u22d002u2d0u2u0d0udd	0|c13a a17a|u22d002u2d0uud0dudud	0> = 0 (96)
<22u22222u0d00u00d0u0	0|c4a a20a|22uu2222d0u00d00d0ud	0> = sqrt(2)/48 (36)
<02022002uud2u00udud2	-1|c13b a6a|02022u02udd2000udud2	0> = -sqrt(2)/6 (24)
<uu20uduu0d0ud2d22200	-1|c6b a4a|uu2ud0du0d0ud2d22200	0> = 5/108 (180)
<u002u200u22u2d0dudud	-1|c4b a1a|200uu200u22d2u0ddudd	0> = sqrt(30)/648 (204)
<u2uu0udd202d0u20dduu	1|c15a a10b|u2uu0udd2d2d0uu0dudd	0> = sqrt(3)/9 (1260)
<02222uu02u0d2du00020	0|c4b a17b|022u2uu02u0d2dd0d020	0> = sqrt(5)/12 (70)
<ud200ud00u2du202ud2d	0|c19b a5b|ud20udu00d2ud202udud	0> = sqrt(6)/32 (64)
<uu02duudu02d2duddu0u	1|c18a a19b|uu02duudu02d2dudd0ud	0> = -sqrt(2)/2 (1224)
<20uuu0uddudud02uddu2	0|c1a a16a|u0udu0udduudd022dud2	0> = -sqrt(10)/324 (1200)
<00u020d22uuudd0du22u	1|c19a a11b|00u020d22u2udd0ud2ud	0> = sqrt(3)/6 (48)
<2u2uud02ud020d02d0ud	0|c3a a3a|2u2uud02dd020u02u0dd	0> = 0 (120)
<20uudud20022uud200ud	0|c1a a2a|uuuduud20022dud200dd	0> = -5*sqrt(10)/648 (824)
<uu20d2202udu00d220u0	0|c19a a12a|uu20d2202ud200d22000	0> = sqrt(6)/4 (18)
<0uud00u2duudd2udu022	1|c3a a3b|0uud00u2ddudu2udd022	0> = -8/81 (216)
<u22u222000u002dd020u	-1|c3b a19a|u2uu222000d002dd02ud	0> = 1/6 (40)
<0u222u00u2udd0du2d0u	1|c4a a9b|0u2d2u0022uud0dd2u0d	0> = sqrt(15)/54 (80)
<22202u22du0u0d2u0000	0|c16a a4a|222u2d22ud0u0d200000	0> = -sqrt(3)/8 (8)
<00uuud0202u0220du22d	1|c8a a1b|u0uudd0u02d0220du22d	0> = 2/27 (120)
<202uu22u00202uud0dd0	0|c7a a17a|202uu2uu00202dudddd0	0> = -1/10 (250)
<2u2u2d00duu0d2002u02	-1|c5b a15a|2u2udu00dud0u2d02d02	0> = 1/72 (162)
<0222uud02u0d22u000du	1|c19a a19b|0222uud02u0d22u000dd	0> = sqrt(2)/6 (54)
<u0uudu0u202dd20dduu2	1|c4a a7b|u0u0uudd202dd20uudd2	0> = 1/72 (420)
<uduu2ud20udd2220u000	1|c8a a20b|uduu2udd0udd2220u00d	0> = -sqrt(2)/3 (240)
<2u2dudud0020u20ud2u0	-1|c8b a20a|2u2dudu00020d20ud2ud	0> = -sqrt(6)/8 (32)
<20u2u02022du02000d2u	0|c20b a17b|20u2u02022du0200dd20	0> = 1/2 (18)
<uuuud00d0d2u20u2d2ud	0|c11b a8b|uuuud0020dud20u2d2dd	0> = 5/54 (820)
<u0200duud022u0d22d20	0|c15b a10b|u0200duudd22u0022d20	0> = sqrt(3)/4 (24)
<udu002udd00uu2d2u2du	1|c19a a4b|uduu02ddu00du2u2d20d	0> = -sqrt(6)/288 (144)
<u0u220udududduddu02u	1|c8a a20b|u0u220u0dduuddudd022	0> = sqrt(2)/216 (600)
<0u0022u02d2u2dud0uud	-1|c12b a17a|0u0022u02d202ududdud	0> = -sqrt(3)/108 (108)
<222u0200u0002d0d2202	0|c1b a15b|u22d0200u0002dud2202	0> = sqrt(6)/8 (8)
<u022u00u2000dd20u222	0|c14a a11a|u022u00u20d0d020d222	0> = 1/6 (20)
<u2du0220u2duudu0d0du	-1|c10b a16a|u2du0220udduuuudd0dd	0> = -sqrt(15)/72 (840)
<udu0u00d2d22uu0d2udu	0|c9b a4b|ududu00duu22dd0u2dud	0> = -sqrt(2)/24 (192)
<u2du2uu00d0u2ddd0022	0|c13b a9b|u2du2uu0du0udddd0022	0> = sqrt(5)/16 (480)
<02000uduu2202uddu202	1|c13a a9b|02000udu2220uuddd202	0> = 5*sqrt(2)/18 (40)
<2uduu2d20u2u0dudud00	0|c4b a10b|2ud0u2u2022u0udddd00	0> = sqrt(5)/216 (140)
<202uu2222200d00u0020	0|c19a a15a|202uu2222200d0du00d0	0> = sqrt(2)/4 (12)
<22udu2u2002d2002u000	1|c1a a5b|u2du22d2002u2002d000	0> = sqrt(6)/12 (8)
<u0002u0uddu02d0u2222	1|c16a a8b|u0002u02dud02d002222	0> = sqrt(6)/18 (18)
<u22000d0uuduu2du2d02	-1|c7b a13a|u2200000dudu22ud2d02	0> = 1/12 (24)
<ud2020uu2d2000202uud	0|c2b a16b|u02020ud2u20002d2udd	0> = -sqrt(6)/216 (54)
<u0d00uudu02dd2uu2du2	0|c14b a5b|u0d0uuudd02duduu2dd2	0> = 0 (480)
<20u0uu0ud02d202uud2d	1|c15a a10b|20u0uu0udd2d20uudd2d	0> = -sqrt(10)/18 (700)
<00u002d0222ud2uu0dd2	0|c6b a3b|00200uu0222du2dd0ud2	0> = 0 (36)
<0220udu02002u2202dd0	0|c2a a1a|uu20duu02002d2202dd0	0> = 0 (60)
<ud20u220u0u0d20udu2d	-1|c6b a18a|ud20uu20u0d0d20ud22d	0> = -4*sqrt(2)/27 (120)
<20uud0222220000d0uu2	1|c18a a16b|20uud0222220000200d2	0> = -1/2 (6)
<2udu200uu0dudd2002d2	0|c2b a17b|20uu200uu0dddd20u2d2	0> = sqrt(15)/48 (140)
<u020u2u20dd0du220d02	0|c20b a2b|ud20u2u20ud0dd220u0d	0> = -sqrt(2)/24 (80)
<00uuud2d2u20du22du00	0|c7a a12a|00uuuddd2u2uud22dd00	0> = -1/18 (400)
<uuu02ud0220d200uu2dd	0|c5b a7b|uuu0ud20220d200du2dd	0> = -sqrt(15)/144 (210)
<u0uu022du0u22d0d2du0	0|c19a a19a|u0uu022du0u22d0d2dd0	0> = -1/2 (240)
<u22uu00d02u20d0du022	0|c2b a15b|uu2ud00d02u20uddd022	0> = -sqrt(6)/162 (200)
<2uu22u02d2000u0d0202	0|c20a a15a|2uu22u02d2000udd020d	0> = sqrt(6)/6 (68)
<u0uduuu0dd022u2duudd	1|c10a a11b|u0uduuu0d0u22d2ddudd	0> = -5*sqrt(2)/72 (2250)
<20020u00022u22d02uud	1|c1a a19b|u0020u00022d22u02d2d	0> = 1/18 (18)
<uuuu20dd02du0udu2d20	0|c7a a4a|uuu2200d02ud0dud2d20	0> = -sqrt(10)/432 (204)
<uduu0u2dd0ud2d0uu202	0|c20b a15b|uduu0u2dd0ud2duud20d	0> = -sqrt(6)/12 (720)
<2ud00ud20u2uuud02d02	-1|c1b a2a|u2u00du20u2dudd02d02	0> = sqrt(30)/108 (204)
<2u2u02udd200u00u02d2	1|c4a a15b|2u2002udu200d0ud02d2	0> = sqrt(2)/27 (54)
<002u20d22u0ud2u0u0d2	1|c14a a15b|002u20d22u0udd20u0d2	0> = -sqrt(3)/3 (24)
<uu2d022u20dd200200uu	0|c6b a18b|uu2d0d2u20du20020udd	0> = -sqrt(2)/8 (72)
<00u2ud200022u2u0022d	1|c7a a1b|u0u2ddu00022u2d0022d	0> = sqrt(2)/12 (36)
<2uduud0d2ud20uu00u2d	-1|c18b a17a|2uduud0d2ud20uu0d02d	0> = 2/3 (144)
<0u0u2020222d0uu2d0dd	0|c5a a5a|0u0u2020222d0ud2u0dd	0> = 0 (54)
<u22ud200u0d0u0222u0d	-1|c4b a14a|u220d200u0u0ud222d0d	0> = sqrt(6)/36 (40)
<ud02uud00du22d220uu0	0|c19b a5b|ud022uu00du22d220d00	0> = sqrt(6)/16 (36)
<uu0u2uu2dddd2d00u2u0	-1|c4b a7a|uu002u22dddu2u00d2d0	0> = -sqrt(2)/6 (120)
<2u2u000dd00uu2dd2u2d	0|c12b a10b|2u2u000ddu00u2du2d2d	0> = 0 (108)
<2u22000udud0u20d02u2	0|c4b a7b|2u2u00duddu0d20u02d2	0> = sqrt(6)/54 (72)
<22uu020duudddu0u0u2d	-1|c12b a16a|22uu020duud0du020d2d	0> = -sqrt(2)/6 (180)
<ud02u2u00ud0du2022ud	-1|c13b a7a|ud02u2200ud00u2022dd	0> = -2*sqrt(3)/27 (36)
<u2d0uu20d20u020udud2	0|c6b a11b|u2d0u020u2dd020uudd2	0> = sqrt(3)/108 (72)
<uu22d0202d0u2uuu0dd0	0|c5a a2a|u22200202u0u2udd0dd0	0> = -sqrt(2)/72 (70)
<uu222dudu2d020u00020	1|c7a a17b|uu222d0du2d020u0d020	0> = 3*sqrt(2)/8 (24)
<2uud22ud2u20d0u0d0d0	0|c11b a12b|2uud22ud2uudu0d0d0d0	0> = 0 (612)
<u0d2u0d022u2002ud02d	0|c20a a7a|u0d2u02022d2002ud020	0> = sqrt(6)/8 (8)
<0200ud202ud0u20ud22d	0|c9b a15b|0200ud20udu0d2udu22d	0> = 0 (32)
<u0d2u2udduu0u20d0du2	0|c4a a11a|u0duu2dudu20d20d0ud2	0> = -sqrt(2)/72 (216)
<u2u0u00d0u22duudd202	-1|c2b a4a|ududu00d0u22duudd202	0> = sqrt(5)/9 (96)
<02u0u0u0d2dud22002u2	-1|c18b a16a|02u0u0u0d2dud22u0dd2	0> = sqrt(3)/6 (180)
<2ud20u0uud20du2002dd	0|c20a a12a|2ud20u0uud2ddu2002d0	0> = sqrt(3)/4 (80)
<u0020220dudu22uuddu0	0|c11a a20a|u0020220du0u22duddud	0> = sqrt(2)/12 (72)
<u0u02d20u0udu2020d22	0|c5b a17b|u0u0ud20u0ddu202dd22	0> = -4*sqrt(6)/81 (204)
<2u2udd02220u20uu0d00	0|c1b a12b|ud2udu02220220du0d00	0> = sqrt(2)/8 (16)
<20uu00u02d00u022d222	0|c20b a5b|20uuu0d02u00d022d22d	0> = sqrt(6)/216 (68)
<0udu2u200d20u2d20udu	1|c6a a20b|0udu20200d20u2d20ud2	0> = -3*sqrt(3)/8 (16)
<uduudu02uuu20dddudud	-1|c12b a13a|uduudu02uuudduddddud	0> = sqrt(30)/90 (10920)
<u0u2u2ddu200d0u02220	1|c19a a20b|u0u2u2ddu200d0u022dd	0> = sqrt(3)/3 (180)
<0200uudu0uuu2d2d2ddd	0|c17b a17b|0200uudu0uuu2d2d2ddd	0> = 1 (756)
<uu20u2d202dd02u20u00	1|c16a a17b|uu20u2d202dd02udud00	0> = -1/2 (80)
<222uud20ud200udd0200	0|c2a a16a|2u2uud20du200dd20200	0> = sqrt(2)/36 (60)
<uu20d22u2ud0du0d020d	0|c10a a10a|uu20d22u2dd0uu0d020d	0> = 0 (108)
<u0duuu22dd0udd02udud	0|c16b a18b|u0duuu22dd0udd0uu2dd	0> = 0 (720)
<200u002u02ud0022dd22	0|c10b a6b|200u0u2u0dud0022dd22	0> = sqrt(3)/3 (68)
<uud02ud2u02200d2u0du	0|c1b a6b|0ud022u2u02200d2d0ud	0> = -sqrt(6)/18 (24)
<uu0202d2002ud2u0d2u0	1|c19a a19b|uu0202d2002ud2u0d2d0	0> = sqrt(2)/2 (54)
<ud0202uud0udu0d0u222	0|c12b a16b|ud0202uud0u0d0udd222	0> = -1/36 (108)
<2ud02u2d202uuu00ud0d	-1|c8b a12a|2ud02u202022uu00dd0d	0> = -sqrt(30)/36 (40)
<u020duuduud20uddu2du	-1|c18b a11a|u020duuduu220dudddud	0> = sqrt(6)/216 (816)
<0000u220ud2udud0u222	1|c18a a4b|000ud220uu2dudd0ud22	0> = -sqrt(3)/144 (72)
<22uu2du0u0d2d0duu0ud	-1|c4b a7a|22u02u20d0u2d0udd0ud	0> = sqrt(3)/81 (108)
<220u2d2002u0u02udud0	0|c15a a11a|220u2d200220u0duudd0	0> = sqrt(3)/18 (24)
<u200uud02uu2d0200d22	-1|c12b a10a|u200uud022udd0200d22	0> = sqrt(15)/6 (68)
<udu022d200u0du22002u	-1|c20b a7a|udu0222200u0dd220020	0> = sqrt(3)/4 (12)
<uu0u0dud22uddu200d2d	0|c14b a3b|uudu0udu22ddd0200u2d	0> = 0 (408)
<2220u2d00020u220200d	0|c17a a17a|2220u2d00020u220200d	0> = 1 (4)
<u0u22d0udduuu0u2d02d	-1|c15b a11a|u0u22d0udd2uu002d02d	0> = -sqrt(5)/3 (108)
<2u2uu0d2200020u022d0	0|c3a a5a|2uud20u2200020d022d0	0> = 1/18 (18)
<u02udud02dudu02ududu	-1|c20b a13a|u02udud02dud202uudd0	0> = sqrt(3)/12 (216)
<u00u022u002udd2du202	0|c15b a10b|u00u022u0d2udddud202	0> = sqrt(30)/24 (136)
<u0udu222duu2002u0d0d	0|c1a a1a|u0duu222udu2002d0d0d	0> = sqrt(5)/108 (136)
<20u2d0222u00d0u20u02	0|c1b a11b|u0u2d0222du0d0u20d02	0> = 0 (24)
<u2uud02udu20dud2d00u	-1|c8b a8a|u2uud02ddu20udu2d00d	0> = -2*sqrt(3)/81 (360)
<2u0002du202uu0dud2ud	0|c1b a10b|ud0002uu2u2dd0udu2dd	0> = sqrt(6)/648 (360)
<022200uuu202d200d2d0	0|c10b a5b|0222u0uudd02u200d2d0	0> = 0 (60)
<u00220202u2200002dd2	0|c17a a2a|uu0220202d220000dud2	0> = 0 (12)
<u2uu2202d0uu00d0d2du	0|c19a a7a|u2uu22d2u0ud00d0d20d	0> = -1/96 (240)
<u0duu20dd22uudu0udud	0|c8a a2a|ududu200u22duud0dudd	0> = sqrt(2)/1296 (720)
<uud22ud02udud00020u2	1|c9a a18b|uud22ud0uddud0002ud2	0> = sqrt(3)/8 (216)
<202u2d2uu0d00ud202u0	-1|c16b a19a|202u2d2uu0d00udd0220	0> = -sqrt(2)/2 (36)
<uuu0u020dd22u2d02d0u	0|c5b a4b|uuuu0020dd22u2d02d0d	0> = -5/24 (240)
<0uu0u0d202d02d2ud022	0|c10a a6a|0uu0udd20ud02d2ud022	0> = sqrt(6)/6 (120)
<0u02u0d2uud20d0220d2	0|c4b a15b|0u0du0u2udu20dd220d2	0> = -1/72 (136)
<uudd0u2d0u2u20u0dd2u	-1|c19b a2a|u2ud0u2d0u2d20u0dudd	0> = 1/72 (486)
<uduuuu0duu0ddd222d0u	1|c2a a4b|u0u2uu0ddu0ddu222d0d	0> = -sqrt(3)/40 (720)
<uu02d22u0220du20d0u0	0|c2a a19a|u002u22d0220du20d020	0> = sqrt(2)/16 (12)
<0ud2uud2ud20u00d2d20	0|c16b a1b|uud2dud2ud20u0002d20	0> = 9/32 (48)
<2uu0du22ud00u0u2dd02	-1|c2b a6a|20u0u222uu00d0d2dd02	0> = sqrt(6)/216 (70)
<u00u22uu20uddudd0du2	1|c20a a3b|u0uu22du20ududdu0ddd	0> = -sqrt(15)/3600 (2960)
<u20ud2d0002udu20ud2d	0|c18b a16b|u20ud2d0002udu2du02d	0> = sqrt(3)/4 (48)
<22u02du0ud0ud20duudu	-1|c17b a7a|22u02d20uu0ud20d0dud	0> = -sqrt(6)/18 (80)
<2u002ud02u20d2du200d	0|c6b a19b|2u0020d02u20d2ud20ud	0> = 3/16 (16)
<220u222002202000duu0	-1|c10b a15a|220u22200d2020u0udd0	0> = sqrt(3)/6 (12)
<u0u20u2d020d0u0ud222	1|c16a a5b|u0u2ud2d020d0u00d222	0> = -sqrt(3)/9 (40)
<2uud220uu20ud2dd0u00	-1|c4b a11a|2uu0220uu2ddd2ud0d00	0> = -sqrt(2)/36 (210)
<020uu2u0020d20d22uud	-1|c18b a15a|020uu2u0020d202220dd	0> = -sqrt(6)/9 (20)
<u02uuud2ddu02202u00d	0|c16b a10b|u02uuud2d2u0220dd00d	0> = -1/9 (240)
<0020uu2d20uu2du2ud0d	0|c5b a10b|00200u2u2dud2ud2ud0d	0> = sqrt(30)/648 (162)
<0ud0u20u222002d2020u	0|c18a a12a|0ud0u20u222u02d20d0d	0> = sqrt(3)/9 (40)
<ud02020u02u20u00222d	0|c19b a5b|ud02u20u02u20d0022dd	0> = -sqrt(6)/18 (40)
<u0du0022002ud022u022	1|c20a a6b|u0du0u22002ud022d02d	0> = sqrt(6)/9 (40)
<uu0udu2d2d2002du20u0	-1|c17b a20a|uu0udu2d2d2002duu0dd	0> = sqrt(3)/6 (408)
<2uuud2uu0d0d0d02uud2	-1|c6b a10a|2uuuduud020d0d02udd2	0> = 1/36 (720)
<u0200d0uu02ud2202d2u	0|c6b a16b|u020000du02ud22d2u2d	0> = sqrt(6)/18 (24)
<u2u0udd2uud0u022dud0	0|c8a a7a|u2u0ud2uddu0u022ddd0	0> = -5*sqrt(2)/324 (680)
<022u20u20u02d22u00d0	0|c3a a9a|02uu20u2ud02d22d00d0	0> = sqrt(10)/36 (70)
<0u220202u20202d200d0	0|c10b a5b|0u22u202ud0202d200d0	0> = -sqrt(3)/3 (20)
<20uu00u22dudddu20d20	0|c19b a11b|20uu00u22d2ddud20ud0	0> = -sqrt(6)/12 (80)
<u00u02d2202u2u00d202	-1|c9b a19a|u00u02d2u02d2u00d2d2	0> = sqrt(6)/9 (54)
<uu22u020220du20000d2	0|c10b a8b|uu22u02d2d0ud20000d2	0> = -sqrt(3)/18 (60)
<u20duuu20ud22du00ddu	1|c12a a17b|u20duuu20udu2dd0uddd	0> = 5*sqrt(10)/144 (1720)
<2022u22202udu00000du	0|c10a a2a|2u22u2220uddd00000ud	0> = 1/9 (40)
<ud00uuud2u22dd20d020	0|c12a a20a|ud00uuud2u2ddd20u02d	0> = sqrt(2)/4 (272)
<uud00u2du0dd0u0u2222	0|c2b a12b|u0d00u2ud0d20u0d2222	0> = 0 (24)
<0uu20uudd02220udu0d2	1|c13a a5b|0uu2uudud022d0dud0d2	0> = sqrt(10)/1440 (750)
<uud220u2u2d2u00ddd00	0|c2b a13b|u0d220u2u2d2200udd00	0> = 0 (36)
<ud2u0220u0u200ddduu2	0|c3a a16a|udud0220u0u200u2ddd2	0> = -1/18 (80)
<uu20dd22u022d200u00d	0|c14a a2a|u220ud22d022uu00d00d	0> = 0 (36)
<uu002du200duu2udd022	-1|c12b a6a|uu0022d200d0u2udd022	0> = -sqrt(15)/18 (36)
<022u02u02u0ud20dd0u2	0|c9b a5b|022ud2u0uu0dd20ud0d2	0> = sqrt(15)/108 (120)
<02u022uud0u0u0dd2du2	1|c2a a11b|0uu022uud020d0du2dd2	0> = 5/72 (210)
<0022200u2ud20u2020dd	0|c10a a11a|0022200u20220u2020dd	0> = sqrt(6)/4 (6)
<200u0du02duudd2u220u	-1|c18b a5a|200uduu02duddu2d2u0d	0> = -sqrt(3)/32 (144)
<0222022u0uduu0d0dudu	1|c6a a10b|02220u2u02udd0u0dudd	0> = -sqrt(2)/81 (180)
<002u02u22u0d202du020	0|c10b a18b|002u02u2200u202ddd20	0> = 1/18 (20)
<2u2u00u2d0ddu0uu2d02	0|c20b a13b|2u2u00u2d0dd20uu2d0d	0> = -sqrt(2)/3 (120)
<00u22uu02ddu20ud2002	1|c17a a1b|u0u22uu02ddd20udd002	0> = -sqrt(5)/9 (210)
<u2u20d2u002udududdu0	0|c2b a20b|uuu20d2u002ududdddud	0> = 5/48 (1720)
<u2020022d02uu20u0d20	-1|c7b a5a|u202d0u2u02du20d0d20	0> = sqrt(6)/18 (36)
<200uuu22d2d000ud2uud	0|c10a a14a|200uuu22ddd00uud2dud	0> = sqrt(3)/9 (240)
<0222u020u0202udd20u0	1|c13a a8b|0222u02du020udud20d0	0> = -sqrt(2)/18 (36)
<2u0uu0ud22d0d2020udu	-1|c19b a11a|2u0uu0ud2220d2020d0d	0> = -sqrt(3)/18 (70)
<00uu0ud2222d0u0d02d2	0|c8b a13b|00uu0udd222udd0u02d2	0> = 0 (120)
<2022uuu0duu0d2du20d0	-1|c14b a8a|2022uuuduud0dddu20d0	0> = sqrt(2)/48 (480)
<0202u2du02ududu02200	0|c4a a1a|u20du2ud02uddud02200	0> = 0 (72)
<200022uu20u02d0220du	0|c5b a3b|20u0u2du20d02u0220dd	0> = -sqrt(3)/27 (54)
<u22ud0duuu00ddu2d02u	1|c3a a18b|u2duu0duud00ddu2du2d	0> = sqrt(3)/48 (480)
<u02u002d2000d2022220	0|c18b a13b|u02u002d200022022d20	0> = -1/2 (6)
<0udu222uuddd0u0200u2	1|c6a a15b|0udu2u2dudud0du200d2	0> = sqrt(6)/36 (216)
<2u2du00ududu02020u2d	-1|c11b a6a|2u2duu0ddu0d02020u2d	0> = 1/12 (48)
<2202uu0dud2u0020d2u0	1|c5a a16b|22020u0udu2u002dd2d0	0> = 1/54 (60)
<022uudu0d0duu0202ud2	0|c15a a14a|022uudu0d0duudd02ud2	0> = 1/3 (216)
<02000uu0d0ud2duu2222	-1|c16b a1a|u2000ud0d0uu2dd02222	0> = sqrt(2)/16 (36)
<2u0d022uu2uu2d0020d0	1|c12a a8b|2u0d0222u2u02d0020d0	0> = -sqrt(5)/3 (12)
<u000uuu2d02022d2uddu	1|c14a a4b|u00uuuu2d0202dd2dudd	0> = -sqrt(30)/90 (756)
<uuuu20dud20ud0d2u0d2	0|c5a a9a|uuuuu0du220dd0d2d0d2	0> = sqrt(2)/25 (922)
<022u0d2uu2dd20uu0du0	-1|c10b a1a|u22d0u2udduu20du0dd0	0> = -sqrt(3)/54 (216)
<2u020u020udu0d20u22d	0|c2b a12b|20020u020ud20d20u22d	0> = 4/9 (12)
<u2d02ud2u2000du2uu0d	1|c3a a17b|u2002du2d2000uu22d0d	0> = -sqrt(2)/24 (24)
<0020uudd2u22020udd20	0|c9b a15b|0020uudduu2202dudd20	0> = -sqrt(6)/4 (108)
<20uud20uu0d0uu2dd2ud	1|c18a a5b|20uu220du0u0du2dddud	0> = sqrt(10)/216 (408)
<2u0d2u200u0udu0202d2	0|c16a a9a|2u0d2u20uu0udd0d02d2	0> = -sqrt(10)/24 (140)
<u22002d20uud0uud2002	1|c3a a9b|u2d002u2uudd0udd2002	0> = sqrt(3)/27 (120)
<022200u0uuu00d2d22du	0|c11b a8b|022200uudu000u2d22dd	0> = sqrt(30)/108 (60)
<022uud20200d2ud0u02u	0|c20b a17b|022uud20200d2ud02020	0> = -sqrt(2)/2 (12)
<uududuu0200d0dudu222	1|c6a a4b|uud2u0d0200u0ddud222	0> = sqrt(2)/54 (108)
<002u22u0du0d2du202u0	0|c7b a19b|002u2200ud0u2dd20220	0> = -sqrt(2)/48 (18)
<u2duud2u0duud0d2udu0	0|c2b a19b|uduudd2u0duud0u2dd20	0> = sqrt(2)/96 (432)
<0u2d2u0uu0d022u20d02	0|c4b a12b|0u202u0du0ud22d20d02	0> = sqrt(6)/216 (60)
<u202202duu20d00220u0	0|c2a a6a|uu022d2udd20u00220d0	0> = -sqrt(6)/36 (36)
<2u22d0u2000d02u2ud0u	0|c20a a19a|2u22d0u2000d02u2udd0	0> = -1/2 (24)
<u2u0d00uu0d2u222d020	1|c19a a20b|u2u0d00uu0d2u222d0dd	0> = sqrt(3)/3 (204)
<2u0uu2d2200u000du22d	0|c8a a14a|2u0uu2dd200u0d0ud22d	0> = sqrt(6)/27 (180)
<0u0uud22000uu022dd22	1|c19a a13b|0u0uud22000u2022ddd2	0> = -sqrt(15)/6 (68)
<22udu2udud0u020d2d00	0|c17b a3b|222ud2udud0u020dud00	0> = 3*sqrt(3)/32 (32)
<u22uu0d0dd2u0duud20d	0|c14a a7a|u22uu020dd2d00udu20d	0> = 0 (80)
<uduuddu0d00uu2022du2	-1|c2b a9a|u0duduu0200dd2022ud2	0> = sqrt(3)/24 (48)
<220uu00d0u2ud2d2u0dd	0|c2a a7a|2u0uu0ud0d2du2u2d0dd	0> = 0 (700)
<uuu022dd2du002u20002	1|c11a a4b|uuuu22dd2d0002d20002	0> = sqrt(5)/4 (70)
<uud200u22d222d00u00u	1|c8a a19b|uud200ud2d222u00d0ud	0> = 1/4 (72)
<002ud020u22ud2uuu0dd	0|c12a a15a|002ud020u220d22uu0dd	0> = -sqrt(30)/12 (24)
<u00220d2uu0202dududu	1|c8a a3b|u0d220uudd0202uduudd	0> = sqrt(3)/27 (144)
<u002u200d2u02d0udu22	0|c16b a15b|u002u200d2u02dd0ud22	0> = sqrt(3)/6 (36)
<uud0u0220d20uu20202d	0|c7a a9a|uud0u0u2dd20du20202d	0> = sqrt(2)/9 (120)
<0u2ud2d0u0ud2u002202	0|c17a a15a|0u2ud2d0u0ud2ud0d202	0> = sqrt(6)/6 (108)
<0u022000d00222ud2ud2	0|c16b a18b|0u022000d00222u022d2	0> = -sqrt(2)/4 (4)
<0u02ud0u0222ud2udud0	-1|c12b a8a|0u02ud02022udd2uudd0	0> = sqrt(3)/27 (108)
<20u2d02020u2020du2u0	1|c7a a20b|20u2d0u020u2020dd2ud	0> = -sqrt(3)/4 (24)
<ududud202udu20u200ud	0|c19a a8a|ududud2u2udu20d2000d	0> = -sqrt(6)/12 (144)
<0022022uu0d02u0dd202	0|c6b a19b|00220u2ud0d02u0du2d2	0> = -sqrt(6)/16 (24)
<uu2d2020uu002u0d2d20	0|c19a a11a|uu2d2020uuu02d0d2dd0	0> = sqrt(6)/24 (210)
<00uuu00ddu0u022d2222	1|c19a a2b|0uduu00udu0d022d22d2	0> = 1/27 (136)
<02uuuddu2d2ud22000u0	-1|c8b a3a|022uudu02u2dd22000d0	0> = 2*sqrt(3)/81 (60)
<udu202duud2ud00duudu	-1|c17b a8a|udu202d2uu2du00d0dud	0> = -sqrt(3)/72 (144)
<2u02u220d000u2u2dd0u	0|c17a a3a|2uu2d220d000u2u20d0d	0> = -sqrt(6)/36 (36)
<2uu2u0ddu0u0du20ddu2	1|c5a a9b|2uu200ud20d0ud20dud2	0> = 1/81 (120)
<uu22020du0d002202duu	0|c6b a16b|uu220d0du0d0022u2dud	0> = 0 (48)
<0uuu02202dddu0u20d2u	1|c13a a8b|0uuu022u2ddd00u20d2d	0> = sqrt(5)/6 (210)
<u0uuud2dd00du0u22202	0|c17a a2a|uuduud2du00du0d2d202	0> = sqrt(15)/144 (540)
<0uu0uu22d0d2d20uuudd	0|c7b a10b|0uu0uud2udd2d20duudd	0> = -1/36 (1500)
<u2u20220uu00d20ddudd	0|c4b a20b|u2ud0220uu00d20uddd2	0> = -sqrt(15)/72 (204)
<0u22202uu0ddu2dud00u	0|c16b a20b|0u22202uu0ddu2d0d002	0> = -sqrt(6)/4 (60)
<2uduuud2220200u00ddu	0|c1a a11a|uduuduu222u200d00ddd	0> = -sqrt(10)/432 (420)
<2uududdu2u2d0u2u0d00	0|c1a a8a|uudduud22d2u0u2d0d00	0> = -sqrt(6)/144 (216)
<202200222u002202u000	1|c1a a12b|u02200222u0d2202d000	0> = -sqrt(3)/6 (6)
<202u0ud02u20d2u0d0u2	-1|c9b a8a|202u0uduud20d2d0u0d2	0> = sqrt(2)/9 (120)
<0uu2200u0202du02udd2	0|c8a a1a|uud220000202uu02ddd2	0> = sqrt(15)/108 (60)
<u0d2uu2002ud0d2u2du0	0|c4b a9b|u0duud20u2ud0d2d2ud0	0> = -5*sqrt(2)/108 (240)
<2uu220ddu0202duuu0d0	-1|c16b a16a|2uu220ddu0202duud0d0	0> = -1/3 (72)
<22uu20000udd0u22duud	0|c16b a8b|22uu200u0udd0u2dddud	0> = sqrt(15)/27 (480)
<uud22ududdu000ud2uud	-1|c4b a13a|uudd2uududu0u0du2ddd	0> = sqrt(6)/1296 (3672)
<uuduu2ddu002dd02u0u2	0|c5b a1b|2uuu02ddd002uu02d0d2	0> = -5*sqrt(6)/324 (120)
<020uuu0ud2ddu22dd200	0|c10a a1a|u20uuu0dudddu22dd200	0> = -sqrt(5)/80 (750)
<2u2ud0duudud0200022u	1|c7a a17b|2u2ud00uuddd0200u22d	0> = 1/6 (120)
<02u0udd202uu2duu0d20	0|c10a a6a|02u0u2d20duu2udd0d20	0> = 0 (120)
<2u2du20222d0u0d20000	0|c9b a20b|2u2du202d2u0d0u2000d	0> = -sqrt(2)/8 (16)
<u202uu0d0udd0d022022	0|c19a a9a|u202uu0dudud0d0220d2	0> = -sqrt(3)/36 (232)
<002002u22u0d02u2u0d2	0|c3a a4a|00uu02d22d0u02u2d0d2	0> = 1/9 (36)
<u02uuddud00uu02d0222	1|c15a a1b|202uududd00uu0dd0222	0> = sqrt(6)/27 (108)
<02u20u02u22u20002d0d	0|c11a a12a|02u20u02u2d220002d0d	0> = sqrt(30)/12 (20)
<u2u0d2duu22dudu00dd0	0|c10a a4a|u2udu2dudd2uuud00dd0	0> = 0 (1080)
<uu2du022d0u220du0du0	0|c7a a1a|2u2uu0d2u0d220ud0dd0	0> = -sqrt(2)/324 (232)
<uu02u2du20d00d2220u0	1|c16a a20b|uu02u2du20d00d2u20dd	0> = sqrt(3)/6 (204)
<0202uuud22022d00020u	-1|c4b a5a|020u2dud22022u00020d	0> = -1/3 (8)
<u02u0dudu22d2u02d00u	0|c13b a2b|uu2u0dudd22uud02d00d	0> = -4*sqrt(3)/243 (680)
<02u2u02d0u2d022u0ud0	-1|c11b a9a|02u2u02duudd022u0dd0	0> = 2*sqrt(3)/27 (180)
<uuuu20dd200202d02duu	-1|c7b a11a|uuuu200d20d202d02udd	0> = -sqrt(6)/18 (210)
<ud2uud2d0uuudddud002	0|c1a a9a|0u2uud2dduuddudud002	0> = 0 (480)
<2020u22u2duu0dd0u200	-1|c6b a2a|2u20uu2u2ddd0du0d200	0> = -sqrt(30)/54 (140)
<uuu2d2200u0200ddu022	0|c20a a13a|uuu2d2200u02d0dud02d	0> = -sqrt(6)/36 (204)
<00202ud0u2220d2u20u0	1|c17a a13b|00202ud0u222du2du0d0	0> = 1/4 (16)
<uu00202udd022d0u2u20	0|c17a a17a|uu00202udd022d0u2d20	0> = 0 (40)
<u022000u2220d0udu2ud	1|c8a a14b|u02200002220duudd2ud	0> = 1/3 (24)
<020u200220duu22d00u2	0|c2b a10b|0u0u20022uddu22d00d2	0> = 2/9 (60)
<u20u0u2022d2dud2u000	-1|c16b a19a|u20u0u2022d2dudud0d0	0> = sqrt(3)/6 (180)
<2u2uud00du0222u000d2	-1|c13b a17a|2u2uud00du02u2d0d0d2	0> = sqrt(3)/9 (200)
<02222200uud0d20uu002	-1|c6b a17a|02222u00uud0d20d2002	0> = sqrt(3)/3 (20)
<0uu0du2d2udduduu0d2d	0|c7a a11a|0uu0dudd2u2ududd0u2d	0> = 0 (648)
<022uudu0u0220uddu02d	0|c12b a18b|022uudu0u02u0dddud2d	0> = -sqrt(3)/18 (630)
<uud2u2ud202u0dd002u0	-1|c9b a3a|uu22d2udu02u0dd002d0	0> = 10/81 (180)
<2u0udd22u00du220200u	-1|c4b a10a|2u00ud22du0ud220200d	0> = sqrt(6)/24 (36)
<0uduu0d2udu2ud20u20d	1|c12a a4b|0ud2u0d2uuuddd20u20d	0> = 1/18 (160)
<ud20002u2u02du2002du	0|c7a a17a|ud2000uu2d02uu20d2dd	0> = -sqrt(3)/54 (120)
<20uuuu0d02duu2dud02d	0|c8b a6b|20uuu20002uud2ddd02d	0> = -sqrt(15)/400 (252)
<uu2202d0u2ddu2du00u0	1|c6a a18b|uu220du0d2udu2du0dd0	0> = -sqrt(3)/144 (486)
<2u0uuu2022du20ud0dd0	1|c15a a14b|2u0uuu2022du2d0d0dd0	0> = -sqrt(10)/5 (250)
<00uu2d222u0ud22d000d	0|c9b a1b|u0uu2d22ud0dd22u000d	0> = 0 (136)
<0uuu22020udddu20uddd	0|c5b a2b|02uuu2020udddu20dudd	0> = 0 (630)
<0uu20d0u2du2du0d02u2	0|c12a a7a|0uu20dud2uddud0u02d2	0> = sqrt(6)/216 (216)
<u222d00u00uduu2uddud	-1|c4b a9a|u22ud00ud0duuu2dddud	0> = sqrt(15)/108 (720)
<uu2du00dud020d02u2u2	0|c16b a6b|uu2duu0ddu020d0ud2d2	0> = -1/18 (540)
<u022220d20uuu002020d	0|c11b a10b|u022220d2u0du002020d	0> = -sqrt(6)/6 (8)
<uud2u2d00u0u00d22u2d	0|c1b a11b|0ud2u2u00ddu00d22u2d	0> = -sqrt(3)/36 (48)
<ud0uuu20d2u2d02dduu0	0|c7a a14a|ud0uuud0d2u2ud2dudd0	0> = sqrt(2)/54 (1200)
<0u0u02ud22ddu200u022	-1|c14b a16a|0u0u02ud22dduu0dd022	0> = -sqrt(3)/6 (120)
<220uu0udu0d0udu2d202	1|c16a a6b|220uuudud0u0duddd202	0> = -sqrt(3)/15552 (792)
<uud02uu2ddud20u0dduu	0|c1b a19b|0uu02uu2dddu20d0du2d	0> = sqrt(5)/288 (420)
<0ud2uu202d2002udu0dd	0|c4a a19a|0uduuu202d2002dud02d	0> = -sqrt(2)/36 (120)
<0u00022uudud2u2duudd	-1|c9b a11a|0u00022u0u2d2d2duudd	0> = 5*sqrt(15)/324 (120)
<00u0d2uduuduu22d2020	1|c5a a7b|00u0022udduud22d2020	0> = sqrt(2)/18 (36)
<2u002duu2udududdud0d	0|c16a a4a|2u0u2dud2uuuddu0dd0d	0> = 0 (2160)
<220u2u2d0d0u0020u2du	-1|c5b a8a|220uuu220d0d0020d2ud	0> = 2/9 (40)
<u220udduu00uudd02d2u	-1|c17b a12a|u220udduu002udd0du2d	0> = sqrt(5)/6 (240)
<uu22ud0uudd20u0d2002	0|c3a a7a|uuu2dduuudd20d0d2002	0> = -sqrt(3)/36 (700)
<uu0d20202ududd0uu2du	1|c9a a10b|uu0d2020d2uudu0dd2ud	0> = -sqrt(6)/27 (216)
<u2uu0u0d2d00d2022u20	-1|c9b a11a|u2uu0u0ddud0d2022d20	0> = -sqrt(6)/36 (240)
<u0u222udd0u0ud0d2u02	1|c20a a15b|u0u222udd0u0uddd2u0d	0> = -1/2 (400)
<u0dud02u2d0200022u2d	0|c19b a15b|u0dud02u2d0200u22udd	0> = -sqrt(6)/4 (48)
<0222u0dud02uud02udu0	-1|c18b a7a|0222u02du02dud02u0d0	0> = -1/16 (16)
<uuuddu00u00222dddu2u	0|c12a a20a|uuuddu00u00d22uddd22	0> = sqrt(6)/24 (680)
<0uuduud2d0u2ud0u2d02	-1|c17b a13a|0uuduud2d0u22u0ddd02	0> = 1/18 (600)
<00ud022u220udd0ud202	0|c20b a19b|00ud022u220udd0ud2ud	0> = sqrt(2)/2 (48)
<0u2du202022u00dud20d	0|c4a a9a|0u20d202u22d00uud20d	0> = 0 (24)
<uu2ddu0d0u0222du020u	-1|c20b a6a|uu2dd20u0u0222dd0200	0> = -sqrt(3)/4 (36)
<220uu2002u0220ud20d0	-1|c13b a20a|220uu2002u02d0ud20dd	0> = -sqrt(5)/4 (68)
<ud22uud0du02220u0ud0	0|c16b a10b|ud22uud0d20222000ud0	0> = -sqrt(3)/3 (24)
<uudud0u0202d202d2u0u	0|c4b a8b|uud0d0uu202d202d2u0d	0> = 0 (72)
<22uu02dd0uu0u0d0du22	-1|c2b a8a|2udu02u20uu0d0d0dd22	0> = -sqrt(15)/108 (140)
<uu00u0d0d222d2u20duu	-1|c19b a15a|uu00u0d0d222d2220u0d	0> = 1/2 (40)
<0022u02d0u02u0udd2u2	0|c7b a1b|u022u0ud0u02d0dud2d2	0> = 1/27 (204)
<22200u0u0d0u20du0222	1|c18a a11b|22200u0u0duu20dd0d22	0> = -sqrt(6)/9 (60)
<u20uuu0002u222d0dddu	0|c17a a16a|u20uuu0002u222dd0ddd	0> = -1/6 (252)
<202uu0u0u2ddd02220u0	-1|c9b a2a|2u2uu0d002ddu02220d0	0> = sqrt(5)/18 (40)
<2u02d202ud0uu2d00udu	1|c8a a20b|2u02d20udu0ud2d00ud2	0> = -sqrt(6)/16 (48)
<u200d22uuddu020200d2	0|c9b a3b|u2u0d22d0uud020200d2	0> = 0 (36)
<2u0u20d2uuudd02dduu0	0|c17a a20a|2u0u20d2uuudd02d0udd	0> = sqrt(3)/12 (630)
<u2ud20uud002duu02ddu	1|c2a a15b|uudu20udd002du202udd	0> = sqrt(3)/162 (360)
<0u2uu0u20d2du00d2220	-1|c19b a13a|0u2uu0u20d2d200d22d0	0> = -2/3 (70)
<2udu0u002d2d0uudd2uu	0|c16b a10b|2udu0u00222d0ud0u2dd	0> = sqrt(6)/72 (108)
<2u2ud0200u0u02u0dd22	0|c2b a8b|202uu02d0u0u02d0dd22	0> = -sqrt(30)/216 (60)
<2ud000u2ud2du2uu002d	1|c14a a4b|2udu00u2ud2duudd002d	0> = -sqrt(2)/9 (400)
<02u2u202220ddu00020u	0|c18a a1a|u2u2d202220udd000u0d	0> = -sqrt(6)/48 (36)
<0u22du0d0u2d0u2dudud	0|c19b a20b|0u22du0d0u2d0u2dud02	0> = sqrt(2)/2 (32)
<u0uud2220000ud0du222	1|c8a a1b|20uud22d0000uu0dd222	0> = -2*sqrt(6)/27 (36)
<u0u000ud22ud202u22d0	1|c16a a6b|u0u00udd22ud202022d0	0> = -4*sqrt(2)/27 (60)
<2220u2u00ud000dud22u	0|c3a a13a|22u0u2u00ud0d0ddu22d	0> = -sqrt(15)/36 (140)
<uu2duu202u200dud20d0	1|c7a a20b|uu2duud02u200dud20dd	0> = -5*sqrt(3)/16 (696)
<002u00d002uu02222022	-1|c16b a2a|0u2d00u002du022d2022	0> = -1/4 (8)
<0u022d0uud0du2uu202d	-1|c6b a16a|0u02200uud0dd2u2202d	0> = 1/3 (40)
<uu202u0222d202d0u000	-1|c1b a2a|02202u0222d202u0d000	0> = sqrt(2)/3 (4)
<02ud0u2u0duu2d202d0u	1|c17a a19b|02ud0u2u0duu2d20ddud	0> = -1/2 (240)
<0u0uu20002d2220d0d22	0|c14b a7b|0u0uu2u002d22d0d0d22	0> = -sqrt(5)/4 (70)
<u2uu2200du0d00u22ddu	-1|c2b a9a|uudu22002d0d00u22udd	0> = sqrt(3)/81 (108)
<0222002u0u2dduu02d0u	-1|c4b a19a|022u002u0d2dudu02udd	0> = -1/48 (72)
<u20d22u2dudu0ud0u0du	0|c7b a3b|u2du2202dudu0du0u0dd	0> = 0 (96)
<ud2200u002020udu2dd2	0|c2a a16a|u02200d002020uu22dd2	0> = sqrt(6)/24 (12)
<ud2u0u20u2ddu0duu20d	0|c11b a14b|ud2u0u20u20dduudd20d	0> = 1/54 (400)
<2u000200d0u2u2u2d022	-1|c15b a8a|2u00020du0u2d202d022	0> = 1/6 (12)
<0200uu02d020u2202202	0|c8b a9b|0200uu0d2020d2202202	0> = -1/6 (6)
<00200uuuud022d2dd022	0|c12a a8a|00200uu2uu0d2d2dd022	0> = -1/8 (70)
<u2u0000002d2uu2d2220	1|c10a a8b|u2u0000u0dd2du2d2220	0> = -2/9 (40)
<2u0u0uudd22ud00d22d0	0|c1a a15a|ud0u0uudd22uu0dd22d0	0> = -sqrt(15)/36 (400)
<0222u022du020du0u020	1|c19a a1b|u222d022ud020ud0u0d0	0> = -1/8 (16)
<2u0u2u0u2uud0dd02udd	0|c5b a7b|2u0uuuud2uud0dd02ddd	0> = 2/45 (3416)
<u22ud00udud2u0u02ddd	0|c4b a15b|u220d00uuud2d0202udd	0> = 0 (120)
<u2u002u022ddd0u0uu2d	1|c1a a4b|02ud02u022uud0d0ud2d	0> = -1/27 (120)
<u2u0dd0uu0d002222u02	1|c15a a4b|u2uddu0uu0d002d22d02	0> = sqrt(6)/18 (120)
<20uuddu222000uuudd02	1|c6a a6b|20uuduu222000udddd02	0> = sqrt(6)/36 (210)
<2ud0u20002u000222ud2	0|c10a a2a|22u0d2000ud000222ud2	0> = -sqrt(6)/12 (8)
<u20uu0u20u2d0ud2d20d	1|c2a a13b|uu0ud0u20u2uddd2d20d	0> = sqrt(30)/900 (868)
<22u200udu0d20ud0d022	0|c3a a13a|220200udu0d2udu0d022	0> = 0 (16)
<u02dud022022u0d02u0u	1|c8a a1b|202uud0u2022d0u02d0d	0> = sqrt(6)/12 (54)
<00ud02u2u0u0d20d22u2	1|c6a a4b|00u20uu2d0d0d20u22d2	0> = -sqrt(2)/18 (40)
<0u0uu2022d0222d00d20	0|c12b a7b|0u0uu2d22u0d22d00d20	0> = -sqrt(3)/12 (68)
<ud2u22u20d0du0u2d0u0	1|c15a a17b|ud2u22u20d0du00220d0	0> = sqrt(3)/6 (24)
<2uduu2u2u20d20dd000u	1|c8a a7b|2uduu22du20u20dd000d	0> = sqrt(15)/27 (120)
<u2d00u0002d2udu2udu2	0|c2b a8b|uud00d0u02u2dud2dud2	0> = -sqrt(2)/24 (216)
<ud00uduu2d220u0dd2uu	-1|c20b a8a|ud00udu22d220u0du2d0	0> = 3/8 (32)
<20u2u20202u000d20ud2	1|c8a a18b|20u2u20d02u000d202d2	0> = -4*sqrt(2)/9 (18)
<2u00u22d022uud0u0dud	0|c10a a9a|2u00u22duu2dud0d0dud	0> = -5/54 (408)
<u02ud000022d22u22u00	0|c3a a20a|u0uud000022d22u22d0d	0> = 1/6 (60)
<u2u2d200udu00dd22u0d	0|c16a a20a|u2u2d200udu00ddu2d02	0> = 1/2 (108)
<u20duu2udu2d0d2020u0	0|c6a a20a|u20du02udu2d0u2020dd	0> = 2/27 (108)
<0u20u00d2uudd2du2duu	0|c16b a1b|uu20u00d2uddd2u02udd	0> = sqrt(6)/54 (408)
<00200udu2202202ududu	-1|c16b a4a|002u0udu22022020ddud	0> = -sqrt(2)/6 (36)
<0u2du00dud220u2u0220	0|c15b a17b|0u2du00dud220uudd220	0> = -sqrt(6)/12 (48)
<0u0uuu2dd0d22ud0u2dd	0|c13a a9a|0u0uuu2d20d2udu0d2dd	0> = 0 (820)
<uuu22d0220du0dd2uu00	0|c18a a12a|uuu22d0220d20ud2d000	0> = -sqrt(2)/8 (60)
<udu02ud02du2u2dd0ud0	0|c1b a8b|0ud02uud2uu2u2dd0dd0	0> = 0 (420)
<u00ududdu2u022u02ddu	0|c14b a5b|u00u2ddud2u02ud02udd	0> = sqrt(6)/216 (216)
<uu20200d2u202d0du02u	-1|c11b a8a|uu2020022ud02u0dd02d	0> = -sqrt(6)/27 (68)
<202u0u0d2022002udduu	0|c18a a13a|202u0u0d2022u02ud0dd	0> = -sqrt(6)/9 (60)
<22ud200u02uu0u00dd22	0|c20b a15b|22ud200u02uu0ud0dd2d	0> = sqrt(6)/6 (140)
<u222000d202u0d0220ud	0|c17b a18b|u222000d202u0d02udud	0> = sqrt(2)/2 (16)
<u02uuuudu20d20u20ddd	-1|c3b a17a|u0uuududu20u20d2dddd	0> = -sqrt(3)/375 (3290)
<u202uu0dd2dud020u2u0	0|c10b a5b|u2022u0udduud020d2d0	0> = sqrt(2)/54 (200)
<ud02uu2222uu0d2d0000	0|c12b a18b|ud02uu2222u00d2d0d00	0> = -sqrt(30)/12 (40)
<2220u00u2d20u2du0du0	0|c14b a4b|222uu00d2u20dudu0dd0	0> = sqrt(6)/162 (162)
<2020u0du00duud2u2d2u	0|c14a a5a|202020uu00dud02d2u2d	0> = sqrt(2)/48 (36)
<uu2u002ud2dd0022002u	0|c7b a13b|uu2u00uud2ddd022002d	0> = sqrt(30)/30 (252)
<2u2u2u0220d00dd02u0u	-1|c14b a13a|2u2u2u0220d0u0d02d0d	0> = 2*sqrt(3)/9 (68)
<u022200u0d00202udd22	0|c20a a2a|ud22200u0d00202udu2d	0> = -3*sqrt(2)/16 (16)
<2020u02200222uu0du0d	-1|c7b a10a|2020u0u20u222du0dd0d	0> = -5*sqrt(3)/54 (68)
<20uu2002dduu2d0u2020	-1|c8b a18a|20uu200udduu2d0d2d20	0> = -2/9 (200)
<0uuud0du0u20u2ddd2d2	0|c14a a6a|0uuududu0u20ddudd2d2	0> = 0 (2816)
<u0du0d22u0020022u2du	0|c15a a17a|u0du0d22u00200u222dd	0> = 1/3 (24)
<uuu202u020d20d0022dd	0|c19b a5b|uuu2d2u020d20d00220d	0> = -sqrt(15)/8 (68)
<uuu02d0202d0202d2u0u	0|c10b a2b|u2u02u020du0202d2d0d	0> = -sqrt(6)/108 (68)
<u0uu2d0udd202udud20u	1|c18a a12b|u0uu2d0udd2u2uddud0d	0> = sqrt(6)/54 (2040)
<u22002d2uu0uddduuud0	1|c9a a13b|u22002d20u0u2udddud0	0> = sqrt(6)/27 (80)
<2u20020u20dd0u0u2ud2	1|c3a a5b|2ud0u20d20uu0d0d2ud2	0> = -sqrt(6)/18 (48)
<0ud00uu2du220220u2d0	-1|c8b a16a|0ud00uuudd22022ud2d0	0> = -2*sqrt(3)/27 (120)
<u02uu0200d0u00222d22	0|c3b a2b|ududu0200u0d00222d22	0> = sqrt(6)/36 (24)
<020uu0d2u2udud220u0d	1|c4a a1b|u200d0u2u2uddd220u0d	0> = -5*sqrt(2)/54 (80)
<uuu0duu222d20d0d02u0	1|c14a a15b|uuu0duu222d200dd02d0	0> = sqrt(2)/6 (240)
<2uu0d2udud0udud2002u	1|c10a a14b|2uu0d2udu00dd2u2002d	0> = 1/6 (108)
<0uu200202d2u0du220ud	0|c4a a8a|0uuu002d2u2d0ud220dd	0> = -sqrt(6)/324 (232)
<ud00uuu20022dd2udu02	0|c14a a19a|ud00uuu20022d02ddud2	0> = sqrt(3)/12 (80)
<u2u022ud0u20d0uddduu	-1|c5b a1a|22u0d2uu0u20d0uddudd	0> = 25/324 (408)
<ud2uu22000ddu02u2200	-1|c18b a19a|ud2uu22000ddu02u2dd0	0> = -sqrt(3)/3 (72)
<uuu2ddd0uu0du2dd0u2d	0|c14a a11a|uuu2ddd0uuududdu0d2d	0> = 0 (4080)
<220020u02d2u00dud2uu	1|c16a a14b|220020u02d2u0du0u2dd	0> = sqrt(6)/12 (24)
<uduudd002202202u00u2	-1|c9b a18a|uduudd00u202202u0dd2	0> = -sqrt(3)/6 (72)
<u20ud00d02u0222022u0	-1|c5b a3a|u2ud000u02d0222022d0	0> = -sqrt(6)/36 (18)
<20002u2duuu0dduu220d	-1|c18b a6a|2000222uuud0uddu2d0d	0> = -sqrt(6)/162 (204)
<00u2u0ud0uu0dud2d222	-1|c20b a2a|0uu2d0uu0ud0dud2d22d	0> = sqrt(10)/192 (720)
<uudu00dud2u2d2002udu	-1|c9b a6a|uudu0dud02d2u2002udd	0> = sqrt(6)/162 (324)
<2uu020duuduuud020dd2	0|c2b a2b|2ud020uduuduud020dd2	0> = -sqrt(3)/36 (240)
<2u0202220200u0022200	1|c6a a9b|2u020u22d200d0022200	0> = sqrt(3)/6 (6)
<02u20duu02u202dddu0u	1|c10a a6b|02u202ud0du202duud0d	0> = 1/18 (72)
<u20220u02u202dd0u200	1|c4a a16b|u20u20d02u202dudd200	0> = sqrt(6)/54 (54)
<0022220u2200002ud02u	0|c6a a2a|0u222u0d2200002ud02d	0> = -sqrt(6)/9 (18)
<uu0002d02220u0222200	0|c9b a14b|uu0002d0u220dd222200	0> = -sqrt(6)/12 (18)
<2u22022u00d0ud220u00	0|c7b a10b|2u2202uu0dd0ud220d00	0> = 2*sqrt(3)/27 (60)
<2u0uu00202ud2202ddu0	-1|c13b a12a|2u0uu00202u2d202ddd0	0> = sqrt(2)/6 (70)
<uu0udd20d2u0u002u22d	-1|c16b a5a|uu0u2d20d2d0u00du22d	0> = sqrt(3)/6 (80)
<u002002d2u2ud020du2u	1|c7a a5b|u002d0uu2d2ud020ud2d	0> = 1/9 (108)
<0udu0d0u0d2u2u022dd2	0|c16a a6a|0udu020d0u2u2d0d2ud2	0> = 0 (48)
<u020002uu22dduuud2d0	0|c10a a15a|u020002uuu2ddd2ud2d0	0> = -5*sqrt(2)/36 (210)
<0ud022uud00202002u22	0|c6b a15b|0ud02uudu00202d02d22	0> = -sqrt(6)/72 (36)
<002uud2202ud2d02u0u0	0|c6a a20a|002uu02202ud2d02u0dd	0> = -sqrt(6)/18 (60)
<02ududu020u02u02d022	0|c7a a6a|02udu20020d02u02d022	0> = sqrt(3)/6 (8)
<2uu200d0002u20u2dud2	-1|c4b a2a|22ud00u0002u20d2dud2	0> = -sqrt(2)/9 (24)
<u0uudud02dd220uu2ud0	1|c5a a11b|u0uu0du02d2220du2dd0	0> = -sqrt(2)/108 (204)
<u2d00uu0d0ud002222d2	0|c9b a5b|u2d0uud000du002222d2	0> = 0 (24)
<u000000200222222u022	-1|c14b a10a|u00000020d222u22d022	0> = 1/2 (4)
<u22u2uu0202dd0u0dud0	1|c1a a14b|022u2uu0202dddu0udd0	0> = sqrt(5)/18 (120)
<2u2u020020d02u020u2d	0|c6a a6a|2u2u020020d02d020u2d	0> = 0 (12)
<u2u0u0d0220udd2duu20	-1|c17b a4a|u2uud0u0220ddd2u0d20	0> = -sqrt(2)/144 (136)
<u2uud0du0uudu0220dd2	0|c16b a6b|u2uudduu0uudd02d0dd2	0> = 1/30 (2520)
<0202u00u20ud22ud02ud	-1|c18b a10a|0202u00u2uud22dd0dud	0> = sqrt(30)/36 (140)
<0uu0d0ud0222220uuddu	0|c12b a18b|0uu0d0ud022u220ud2dd	0> = 1/18 (180)
<22ud0u20020uu0020d22	1|c3a a11b|220u0d2002udu0020d22	0> = sqrt(3)/6 (8)
<2u00u0uu02ddu02222d0	1|c1a a14b|uu00u0du02uddd2222d0	0> = sqrt(3)/144 (240)
<uu2022202ud20d0udd00	0|c7b a16b|uu2022d02ud20d02ud00	0> = 0 (36)
<0udu0d220uduuduud202	-1|c20b a6a|0udu02220udduduud20d	0> = 1/4 (144)
<udu02uu2ud0uudd0dud2	-1|c10b a9a|udu02uu2200uddd0dud2	0> = sqrt(3)/20 (280)
<u0u2022ud20dd0uudduu	1|c13a a12b|u0u2022ud20200uudddd	0> = sqrt(5)/9 (240)
<00u2020u22d0d202uu20	1|c18a a2b|0uu2020d22u0d202d020	0> = sqrt(6)/24 (18)
<00222u2u22d000duud0d	0|c11a a19a|00222u2u220000duuddd	0> = sqrt(6)/6 (60)
<20ud0u2202d20uu20002	1|c12a a14b|20ud0u2202du02d20002	0> = sqrt(2)/2 (8)
<u002u0u2d220d0duu202	1|c17a a16b|u002u0u2d220d0d20202	0> = 1 (20)
<20udu2020u20ddu20u02	1|c15a a2b|2uudu2020d20du020d02	0> = sqrt(6)/16 (36)
<202u2ud00ud0u2ud0du2	-1|c7b a17a|202u2u000dd0u2uuddd2	0> = -sqrt(6)/108 (120)
<2uu00d202ududud020d2	0|c19a a8a|2uu00d2u2ududdd02002	0> = -2/9 (204)
<0u00000022022222u2ud	0|c13a a1a|uu0000002202d222u2dd	0> = -sqrt(3)/18 (18)
<2202020u0020duu20d2u	-1|c19b a5a|2202u20u0020duu20ddd	0> = sqrt(2)/6 (60)
<udu22d00uud0220d0220	0|c2b a20b|u0u22d00udd0220u022d	0> = sqrt(3)/16 (36)
<002u2u2020udu220d020	-1|c3b a10a|00uu2d202dudu220d020	0> = -sqrt(3)/9 (24)
<u222020d0uuu22d02000	1|c4a a11b|u22u020d0d2u22d02000	0> = 1/2 (12)
<udu0ud0202du0u022u2d	0|c10a a12a|udu0ud020du20u022d2d	0> = sqrt(2)/12 (72)
<000202200udu22du220d	0|c6a a5a|0002uu200udu22dd220d	0> = 0 (68)
<0u00200u0u2222d2duud	-1|c14b a19a|0u00200u0u222dd2du2d	0> = -sqrt(3)/3 (40)
<0u0d2udu0u2dd22uu020	1|c12a a10b|0u0d2udu0220u22dd020	0> = -1/6 (24)
<udud2uduu002duu02d20	1|c19a a9b|udud2udu2002uud02dd0	0> = sqrt(2)/18 (160)
<u00uu0d222u00d2du022	0|c9a a13a|u00uu0d2d2u0du2dd022	0> = -2*sqrt(3)/27 (180)
<u20u2u00dd0u222200dd	0|c16a a3a|u2du2u00ud0d222u00dd	0> = -sqrt(2)/36 (120)
<uu2u20dd00du22u22000	0|c14b a1b|2u2u20ud00du2dd22000	0> = sqrt(3)/36 (60)
<u2dud0uu0u020u220d2d	-1|c8b a11a|u2dud0u00uu20d220d2d	0> = -sqrt(15)/18 (80)
<0u2d2u2d02ududu00duu	0|c3a a20a|0uud2u2d02udduu00dd2	0> = -9/64 (324)
<0uu22udu0ud2dd00u022	1|c4a a9b|0uuu2ududdd2du00d022	0> = sqrt(15)/48 (500)
<u2u0d0u220220020duud	0|c11a a11a|u2u0d0u220220020dudd	0> = 0 (54)
<00u220du222d0uuddu0d	0|c10b a1b|u0d220ud2u2d0uudud0d	0> = 0 (144)
<022200ud2u2ud0u0dudu	-1|c7b a14a|0222000u2d2uduu0ddud	0> = sqrt(2)/12 (48)
<u2u2u2du2d02u0d0d0u0	1|c9a a19b|u2u2u2duud02d0d0d020	0> = sqrt(30)/24 (240)
<0u020ud022ud0du222u0	1|c17a a8b|0u020udd22uu0dd2u2d0	0> = 1/8 (72)
<u22udu20ud0d00u22020	1|c4a a5b|u2202d20uu0d00d22020	0> = sqrt(2)/18 (12)
<02u2uu0u02dudd20ddud	0|c2b a16b|0uu2uu0u02ddud2duddd	0> = 0 (3136)
<2002u2002u2ud0d0du2u	0|c12a a7a|2002u2u02u20u0d0dd2d	0> = -sqrt(10)/36 (70)
<222u0u0020022d0duu20	1|c16a a4b|22220u0020022u00dd20	0> = 1/6 (6)
<u0d2u0u0020222d20d20	0|c7b a11b|u0d2u00002d222u20d20	0> = 0 (8)
<20u02u020u222dd0200u	-1|c5b a18a|20u0du020u222ud02d0d	0> = -1/18 (40)
<2u200220du0020d2uu20	0|c7b a20b|2u2002u0du0020d2du2d	0> = -3*sqrt(2)/16 (36)
<u0udduu20ud2dudududu	1|c8a a10b|u0udduud02u2dudduudd	0> = -8*sqrt(3)/243 (1944)
<u2ud2d0220u02200ud0d	0|c1a a16a|02uu2d0220u0220udd0d	0> = 0 (60)
<uu00u2duuu022d2uddd0	1|c2a a5b|u00022duuu022d2uddd0	0> = sqrt(30)/10 (136)
<u0020d2uuu020dudd22u	0|c10a a10a|u0020d2uud020uddu22d	0> = sqrt(3)/27 (72)
<ud2u200202du0ud2u0ud	0|c10b a18b|ud2u20020duu0dd2udud	0> = -sqrt(3)/24 (96)
<200ud2uuddu2u0022200	-1|c17b a5a|200u22dudud2u002d200	0> = -sqrt(6)/16 (16)
<2u0du2d020u002ud2uud	0|c4a a8a|2u00d2uu20d002du2udd	0> = sqrt(2)/36 (72)
<ud22u0ud02u0ud20ud20	1|c1a a6b|0u22duud02u0dd20ud20	0> = -sqrt(6)/27 (72)
<00uudduuuu20dd2u2dud	-1|c17b a4a|00u2uduuud20du2ddudd	0> = -sqrt(3)/1728 (2160)
<uud200d20u02u2ud2020	1|c19a a10b|uud200d20202u2ud20d0	0> = -2/3 (36)
<u2d000u220u202d02u20	-1|c2b a15a|udu000d220u202202d20	0> = sqrt(6)/24 (8)
<2u002u2dd002uuu22d00	1|c16a a15b|2u002u2dd002uu2d2d00	0> = 2/3 (36)
<u0u00d22du2ud0d20u2u	0|c7a a10a|u0u00du2d22du0u20d2d	0> = -sqrt(3)/12 (108)
<u2u0ud2uuud0d022020d	0|c9b a10b|u2u0ud2u02d0d022020d	0> = 1/2 (68)
<u0220220u2dd20udu00d	0|c12b a5b|u022u220u2d020ddu00d	0> = 0 (40)
<2u2u0ud022dud0020u20	1|c1a a13b|ud2u0ud022du20020d20	0> = 1/6 (24)
<02uu200d20u202d2u002	-1|c16b a1a|u2du200d20u202udd002	0> = -sqrt(3)/24 (24)
<0200ud2uud0u022uu2dd	0|c15a a3a|02u0ud2duu0d02udu2dd	0> = sqrt(10)/144 (324)
<2ud20020u0u2d220duu0	0|c17b a5b|2ud2u020d0u2d2200ud0	0> = 0 (16)
<u02u20du202duu20ddd0	0|c8b a16b|u02u20d0202uud2ddud0	0> = 0 (120)
<u0u200u0222du02d0du2	1|c11a a8b|u0u200ud22uud02d0dd2	0> = sqrt(10)/72 (240)
<2uudu2d0u22d0u0udud0	-1|c6b a8a|2uuduuddu22d0d0uudd0	0> = 2*sqrt(2)/81 (1080)
<u00d200u20ud02220u22	1|c1a a1b|u00u200d20ud02220d22	0> = -sqrt(6)/9 (18)
<u0du220222uu202d0000	-1|c5b a14a|u0dud20222uu2d2d0000	0> = -sqrt(2)/3 (24)
<u2d2020udu2uud000du2	0|c12b a15b|u2d2020udu20uud00dd2	0> = -1/18 (80)
<udu0202d0uuud2202du0	0|c12a a6a|udu02d2u0uu0d2202dd0	0> = 5/36 (80)
<u22duu0u0u20dd2u0ddu	-1|c10b a5a|u22d2u0u0020ud2d0dud	0> = sqrt(15)/54 (80)
<u2d2uuu0d0udu22200d0	0|c11a a11a|u2d2uuu0d0udd22200d0	0> = -5*sqrt(2)/36 (136)
<22u2ud0udu0du22du000	0|c2b a20b|2uu2ud0duu0dd22ud00d	0> = sqrt(6)/486 (600)
<u0200u2002d220u2du20	1|c3a a14b|u0u00d2002d22ud2ud20	0> = sqrt(3)/12 (24)
<u00udd200uu22022uddu	-1|c20b a3a|u0duud200uu22022ddd0	0> = -sqrt(2)/24 (120)
<2u220d02u20ud0d0u2u0	-1|c18b a17a|2u220d02u20ud0d02ud0	0> = -sqrt(2)/2 (24)
<2ud02u20u2u20d00d0u2	-1|c20b a16a|2ud02u20u2u20d0dd0ud	0> = -1/2 (80)
<uu2uu00uddddu0022d2u	-1|c3b a11a|uuuuu00ddd2dd0022u2d	0> = -sqrt(6)/90 (504)
<222u0u0000ud020u2d22	1|c14a a13b|222u0u0000uddd0u2d22	0> = -sqrt(2)/3 (40)
<00ud22u2020020ud2duu	1|c20a a9b|00ud22u2u20020ud2dd0	0> = sqrt(3)/3 (40)
<udud202ud2ud2u00d200	0|c2b a20b|u0du202ud2du2d00u20d	0> = -sqrt(3)/32 (48)
<u2d2u2200000ud2duduu	0|c4b a18b|u2duu2200000ud2du2dd	0> = sqrt(2)/6 (120)
<u0ud00d22u0uu0ud22d2	1|c4a a6b|u0u00du22u0dd0ud22d2	0> = sqrt(5)/54 (180)
<022uu0d2uduu0022u0dd	0|c7a a7a|022uu0u2ddud0022u0dd	0> = sqrt(30)/81 (180)
<2020uuduudd020uuudd2	0|c20a a6a|2020u2uuudd020uudddd	0> = sqrt(30)/144 (850)
<ud002uu0d2d22u200u02	-1|c18b a14a|ud002uu0d2d222200002	0> = 1 (12)
<u2u0dd02022u200udd02	0|c16b a19b|u2u0dd02022u2000udd2	0> = -1/4 (36)
<ud220u202d0202u020u0	0|c19b a18b|ud220u202d0202u02d00	0> = 1/2 (8)
<uu0uu2uudd0dd2d22u00	-1|c8b a8a|uu0uu2uddd0ud2d22d00	0> = -sqrt(7)/18 (868)
<u00002udd2uduu2d220u	0|c18b a14b|u00002udd2udu22d2u0d	0> = -sqrt(3)/4 (48)
<ud0u0ud2u02du0u2ud2d	-1|c8b a3a|uduu0duud02dd0u2ud2d	0> = sqrt(30)/162 (720)
<0uu2duu2dd02u200du02	0|c20a a15a|0uu2duu2dd02u2d0ud0d	0> = -sqrt(6)/36 (540)
<0udu02uud2ud0d2d2u0u	0|c7a a7a|0udu02uud2dd0u2d2u0d	0> = 0 (160)
<u22udd002u20d20uu0du	1|c6a a8b|u22ud00u2d20u20ud0dd	0> = -1/9 (180)
<u2000d2uuu2d202ud0du	1|c15a a6b|u200022udu2u20dud0dd	0> = 5*sqrt(6)/648 (204)
<u2u002002ddu0u2du022	0|c6a a14a|u2u00u002ddd022ud022	0> = sqrt(2)/6 (40)
<0u2200200u00d22u2du2	1|c17a a16b|0u2200200u00d222dud2	0> = -sqrt(6)/6 (12)
<00000u0ud222uu2dd2u2	0|c6a a5a|0000u00du222du2du2d2	0> = sqrt(6)/18 (16)
<2u2udud0u0020u2d2d0u	0|c17a a10a|2u2udud0ud020u2ddu0d	0> = -2/9 (324)
<0u2ududd02u02d002uu2	0|c3a a7a|0uduuu2d02d02u002dd2	0> = sqrt(6)/54 (120)
<u2202ududd2uu00d20d0	0|c17a a16a|u2202ududd2uu002d0d0	0> = 1/2 (108)
<02uuud0u0duu02d2du2d	-1|c2b a7a|0uuuddud0duu02u2dd2d	0> = -sqrt(30)/486 (1200)
<0uduu2d20ud0202ud0u2	0|c3b a18b|0u0uu2d20dd0202uudd2	0> = -sqrt(2)/72 (120)
<202u2220uu0200u020dd	1|c17a a8b|202u222uuu0200d0d0dd	0> = sqrt(3)/12 (70)
<ud2u2u0ud0u0220duddu	1|c14a a10b|ud2u2u0uddu02d0duudd	0> = 4/27 (720)
<u0d20u20udd020222ud0	0|c6b a5b|u0d2u020dud020222ud0	0> = 0 (16)
<u222uuu0000ud2dd2020	0|c12b a8b|u222uuud0000d2dd2020	0> = -sqrt(5)/5 (70)
<u22duu0200du22000220	-1|c12b a7a|u22duud200d022000220	0> = -sqrt(2)/2 (12)
<u22uuud0d0du2dud002d	0|c16b a18b|u22uuud0d0du2du00d2d	0> = 1/2 (630)
<20u2u02dd20220u0002u	1|c15a a15b|20u2u02dd20220u0002d	0> = -sqrt(2)/2 (12)
<u0d202uud2uud00u2d20	-1|c9b a9a|u0d202uud2udd00u2d20	0> = sqrt(6)/27 (72)
<20uu0uduu222dud0dud0	0|c4b a8b|20u00ud2u222udu0ddd0	0> = sqrt(3)/162 (204)
<220022u2u0002u2u0d0d	0|c5a a12a|2200u2u2d00u2u2d0d0d	0> = -sqrt(5)/36 (60)
<u0ud0udu2d022ud2u002	1|c17a a4b|u0u20udu2d022dd20002	0> = -4*sqrt(3)/27 (68)
<uu0uud22ududddd00u2d	0|c15b a1b|2u0uuu22dudddd000u2d	0> = -sqrt(5)/1600 (500)
<2u0u022u0u2d002d0022	0|c19a a18a|2u0u022u0u2d002d0dd2	0> = sqrt(6)/6 (70)
<2020u2du2u220002du00	0|c11a a13a|2020u2du2uu2d002dd00	0> = sqrt(3)/9 (40)
<2u2d2uu000du0du2dduu	0|c1b a20b|ud2u2uu000dd0du2dud2	0> = -sqrt(6)/48 (160)
<220u2ud02uu2000d0d2u	0|c20b a15b|220u2ud02uu200dd0d20	0> = -1/2 (60)
<uuu2u0d2u20d0d200du2	0|c4a a11a|uuuuu0d2d2dd0u200dd2	0> = 1/30 (756)
<0u2udd200u2002uud2du	-1|c16b a16a|0u2udd200u2002uud2dd	0> = 5*sqrt(2)/18 (120)
<u200d020222u020d0uu2	0|c11a a16a|u200d02022uu02020dd2	0> = -sqrt(3)/6 (12)
<2u20udd0uudu0ud2d2u0	0|c10b a17b|2u20udd0u0du0ud222d0	0> = 1/6 (72)
<udu2u0202du0ud0duu2d	1|c2a a8b|u0u2u02u2dd0ud0udd2d	0> = 5*sqrt(10)/648 (820)
<u0u2d022220uu0d200ud	1|c10a a11b|u0u2d0222uduu0d200dd	0> = -5*sqrt(6)/108 (180)
<0220u2u02000u2d2udud	0|c6a a10a|0220uuu02d00u2d2ddud	0> = -5/54 (136)
<uudu20ud22uudu0dddu0	-1|c11b a11a|uudu20ud22duud0dudd0	0> = -sqrt(2)/54 (1800)
<0uu02ud22d00d0u2d2ud	0|c13b a11b|0uu02ud22du000d2u2dd	0> = 0 (180)
<02uu22d0duud0uu2ddu0	1|c15a a20b|02uu22d0duud0u02dudd	0> = 1/9 (324)
<0u22000u2du0d20d0222	0|c4a a12a|0u2u000d2udud20d0222	0> = -sqrt(6)/72 (54)
<22u02022d2000u00u022	0|c19b a18b|22u02022d2000u00udd2	0> = -sqrt(6)/6 (12)
<u000u2d22u0002d0222u	1|c14a a16b|u000u2d22u000ddu222d	0> = -1/2 (36)
<2uu00u2ud00dd0u22022	0|c1b a5b|uud0uu2ud00dd0d22022	0> = sqrt(6)/24 (210)
<0u20020u2d2d2ud2u0u0	0|c6a a5a|0u20ud0u2u2d2dd2u0d0	0> = 0 (120)
<2uudududu2ddu20000d2	0|c10a a18a|2uudududuuddd2000ud2	0> = sqrt(3)/6 (1080)
<udud02220uuud20dudu0	-1|c13b a9a|udud0222uduu020uddd0	0> = -sqrt(6)/54 (160)
<00u2du2uduud22d0uud0	0|c14b a9b|00u2du2u2uud2ud0ddd0	0> = 5*sqrt(2)/72 (500)
<220uu0202u2dud0duu0d	-1|c13b a12a|220uu0202u220u0ddd0d	0> = sqrt(10)/72 (70)
<0uu0u202d02220d2u200	0|c5a a7a|0uu002d2d02220u2d200	0> = -sqrt(6)/9 (12)
<220uu200d2d002u02dud	0|c1a a11a|u20ud200d22002u02dud	0> = 1/4 (24)
<2u2d0220u2u0u00d0220	1|c19a a14b|2u2d0220u2u0ud0d02d0	0> = -sqrt(3)/3 (40)
<uudu0d2u00u222ud20d0	-1|c13b a20a|uudu0d2u00u2u2dd20dd	0> = sqrt(3)/12 (630)
<22uu0ud20uud2000202d	-1|c3b a4a|22020uu20dud2000202d	0> = sqrt(10)/18 (18)
<u0002uddu2dudu20220d	0|c13a a16a|u0002uddu2du0d2u220d	0> = 1/4 (48)
<u22u0du2ud00022u0udd	1|c2a a5b|uu2uduu2ud00022d0ddd	0> = sqrt(15)/180 (868)
<u2d222uu0u000dud02ud	0|c8b a17b|u2d222u00u000dudu2dd	0> = 4*sqrt(2)/27 (108)
<022uudud0uu0d022d0u2	1|c20a a9b|022uududuud0d022u0dd	0> = sqrt(3)/54 (540)
<uu2d0d0uu222u00du2d0	0|c11a a14a|uu2d0d0uu2d2ud0du2d0	0> = 2*sqrt(2)/9 (216)
<02022u0u02u202dd00d2	0|c12a a9a|02022u0uu2ud02dd00d2	0> = sqrt(5)/4 (70)
<0ud2uuuud022ud20dd0u	0|c4b a10b|0uduuuduud22ud20dd0d	0> = sqrt(3)/160 (1720)
<02u22ud0ud2du0u20200	-1|c11b a9a|02u22ud02duud0d20200	0> = sqrt(2)/4 (36)
<uuu2d202u0202u0d0d20	1|c8a a14b|uuu2d20ud020220d0d20	0> = sqrt(15)/18 (68)
<2udu0uuu0020d22d0202	0|c1a a2a|u2ud0udu0020d22d0202	0> = sqrt(5)/18 (54)
<uuu0uduudd2udd20d02u	-1|c13b a6a|uuu0u2dudu2d0d20d02d	0> = sqrt(15)/1500 (900)
<002udu22ud00d22u0uud	1|c6a a16b|002ud022ud00u2220dud	0> = -sqrt(2)/4 (16)
<uuud22u0duud0dd2200u	1|c7a a18b|uuud2200duud0ud22d0d	0> = -sqrt(15)/54 (680)
<22u0d0ududuu2d0202u0	-1|c1b a15a|u2d0u0duduud2ud202d0	0> = -sqrt(3)/288 (144)
<02uud0u22uu2d20200d0	0|c14b a1b|u2uud0u22du2dd0200d0	0> = sqrt(5)/18 (232)
<u2du00du20u20d02uud2	-1|c14b a18a|u2du00du20u20002d2d2	0> = -sqrt(6)/9 (24)
<u022duud02u00d02220d	0|c17b a7b|u022du2d02u00u02d20d	0> = sqrt(3)/8 (24)
<222uud02u0d0020uuddd	0|c8a a12a|222uud0ud0du020dudud	0> = 0 (144)
<uuuud02udd02du0dud2u	0|c3b a11b|uu0uu02uddu2dd0dud2d	0> = -sqrt(5)/90 (2730)
<220u2uddudu202ud000u	1|c2a a19b|2u0d2uududu202dd00ud	0> = -sqrt(3)/32 (216)
<0uuudu0ud020d22d022d	0|c20a a8a|0uuudu02d020d22d0220	0> = sqrt(5)/4 (68)
<u0u0220u02udduduu2dd	1|c18a a4b|u0uu220u02ddudduuddd	0> = sqrt(10)/288 (2400)
<000002ud222uu0d2u220	0|c7a a14a|0000020u222uudd2d220	0> = sqrt(6)/18 (20)
<u02du0u0d2002u22uddu	0|c15b a6b|u02duud0d2002ud2udud	0> = 1/12 (96)
<uduu0u22d2002d0u20du	-1|c13b a15a|uduu0u22d200ddud20ud	0> = sqrt(3)/6 (160)
<uduu22udud20d0d00u2u	1|c11a a14b|uduu22ududd0duu00d2d	0> = -sqrt(3)/6 (816)
<uu2002d0udu2d0du022d	0|c12b a11b|uu2002d0ud2du0ud022d	0> = 0 (108)
<20ud0uu0ud20202d2u20	-1|c18b a18a|20ud0uu0ud20202d2d20	0> = -sqrt(2)/2 (40)
<0202u2d00u22uu0du2d0	0|c4a a15a|020ud2u00u22uddud2d0	0> = -sqrt(3)/108 (120)
<20uu2dd0uud002u0d2u2	0|c9b a8b|20uu2ddu0uu002d0d2d2	0> = -sqrt(2)/18 (120)
<22u0d0ud220020udu20u	1|c2a a19b|2ud0u0du220020duu2dd	0> = -sqrt(3)/48 (48)
<u02200200udu02d2duu2	0|c11a a1a|202200200u0d02u2dud2	0> = 0 (8)
<20022022ud200ud0uudu	-1|c9b a3a|20u220220u200du0uddd	0> = -1/9 (60)
<u22u0000u2022u20dudd	1|c13a a8b|u22u000ud202ud20dudd	0> = 5*sqrt(6)/216 (204)
<020uu20000d022u2u2d2	0|c5b a8b|020u020u00u022d2d2d2	0> = -1/18 (20)
<002u2022d2020uu0d2u0	1|c3a a2b|0uuu2022d2020ud0d2d0	0> = 2/9 (68)
<0uu0200u022ddd2022ud	0|c5b a7b|0uu0u0dd022duu2022dd	0> = 0 (120)
<200uu0udud0222u2du0d	-1|c8b a10a|200uu0u0d20222d2du0d	0> = sqrt(2)/36 (40)
<ud2u22du0uuddu2000ud	-1|c14b a19a|ud2u22du0uudd020002d	0> = sqrt(6)/3 (80)
<u202ud0uuddu02200220	-1|c14b a12a|u202ud0uudd20d200220	0> = sqrt(2)/2 (60)
<ud2u2u0d002duu022du0	1|c3a a15b|uduu2u0d002dduu22dd0	0> = -sqrt(6)/9 (240)
<udu20u20ud0d2u02du02	0|c13b a5b|udu2uu20dd0udd02ud02	0> = -sqrt(2)/108 (240)
<20uudd2uud0u20u0d202	1|c20a a12b|20uudd2uud0220u0d20d	0> = 2/3 (108)
<2u2u02u220dd0202d000	0|c6b a5b|2u2uudd220du0202d000	0> = 0 (40)
<020uudu22dduu000du22	-1|c6b a1a|u20du0d22uudd000ud22	0> = sqrt(2)/36 (48)
<u2200202uuduud00d220	-1|c18b a9a|u22002022uduud00dd20	0> = -sqrt(30)/9 (60)
<2200u202ud2u0dud020u	1|c18a a17b|2200u202ud2u0dudud0d	0> = -sqrt(3)/6 (162)
<uu0ud02u0ud20d022d2d	0|c4a a13a|uu00u02u0ud2dd022d2d	0> = -sqrt(10)/20 (252)
<00u0200002d2u2222d02	0|c10b a11b|00u020000d22u2222d02	0> = 1/2 (4)
<u0udu0du2udu2dd202u0	0|c11a a2a|uduuu0du2d0d2ud202d0	0> = -sqrt(3)/486 (408)
<020udu222uu20000d202	-1|c7b a5a|020u2ud22du20000d202	0> = -1/6 (12)
<uu00002uu22d022020d2	1|c15a a9b|uu00002u222d02d020d2	0> = sqrt(15)/6 (20)
<0022u2ud2000uu022ddd	0|c9b a1b|u022u2dud000ud022dud	0> = 0 (108)
<uu2ud20du00dd2uud20u	-1|c3b a8a|uuduu202u00dd2ddu20d	0> = -sqrt(15)/81 (420)
<u022u22002du2u0dud00	0|c1b a1b|u022u22002uu2d0ddd00	0> = -sqrt(15)/108 (70)
<0uu2d0d220022uud002u	1|c9a a14b|0uu2d0d2u00222du002d	0> = sqrt(6)/6 (24)
<2u20d0uduu220u2d0020	0|c15b a14b|2u20d0uduu2202dd0020	0> = sqrt(2)/3 (24)
<20u02du02002202du20u	1|c7a a19b|20u02d002002202ud2ud	0> = -sqrt(2)/4 (8)
<02u20020u0d0dudu2u22	1|c9a a5b|02u2u02000d0udud2d22	0> = sqrt(2)/9 (54)
<u0u2d00d22uu2u20du0d	-1|c4b a19a|u0udu00d22ud2u20dudd	0> = 2/27 (486)
<0udu0222000u2dud202d	0|c7a a11a|0udu02u200uu2ddd202d	0> = 0 (140)
<0uu020udu22u002d2dud	1|c2a a13b|00u020uuu22du02d2ddd	0> = sqrt(15)/240 (250)
<022u0220udu2u0d0d2u0	-1|c11b a8a|022u022udu02u0d0d2d0	0> = -5*sqrt(2)/108 (60)
<2u0202du0d2uuuudd200	-1|c18b a19a|2u0202du0d2uuuudddd0	0> = -sqrt(3)/3 (280)
<000uud02d2ud0u2u2220	1|c15a a9b|000uud0222du0dud2220	0> = sqrt(2)/8 (24)
<u2uud2200u0udd02d20u	-1|c1b a1a|u2duu2200u0udd02d20d	0> = -sqrt(3)/12 (140)
<22uu2d02d2u0d020u00u	0|c17b a19b|22uu2d02d2u0d02000ud	0> = -1/2 (24)
<200202200ud2002u2uud	1|c1a a18b|u00202200ud2002d22ud	0> = -1/2 (12)
<222u0ud00ud2udu0udud	0|c3a a19a|22uu0dd00uu2udu0dd2d	0> = sqrt(3)/81 (408)
<ud222020u0d220ud0u0d	0|c20a a14a|ud222020u0d22udu0d00	0> = -1/4 (16)
<02200uu2d0duduu02d2u	-1|c15b a4a|022u0uu2d0ddud002u2d	0> = -1/6 (80)
<02uu202u002d20u00d22	0|c5b a9b|02uuu02du02d20d00d22	0> = 5*sqrt(6)/216 (68)
<uuu2d020ud0uu0ddd2d2	0|c2b a12b|u0u2u020du02d0udd2d2	0> = 0 (232)
<0022u2uu2d00d20u0d2u	-1|c5b a2a|0u2202uu2u00d20d0d2d	0> = -sqrt(15)/54 (70)
<u2d00uu2ud2d2020020u	0|c18a a4a|u2du0uu2dd2u20200d0d	0> = sqrt(6)/108 (120)
<uud0002u2uuddududd2d	0|c19a a1a|2uu0002d2uudduuddudd	0> = sqrt(15)/1296 (1800)
<uudud222uud000ud2002	1|c17a a10b|uudud222u2u000ddd002	0> = -1/18 (180)
<udu0u2dud0u22d2u0du0	-1|c7b a20a|udu0u20du0u22d2d0dud	0> = sqrt(3)/54 (240)
<0u0222202u00duu2dd0u	-1|c10b a19a|0u0222202000duu2dudd	0> = sqrt(3)/18 (36)
<2u0uddu22d00uu2du0du	0|c8b a16b|2u0udduu2d00uu22d0dd	0> = sqrt(6)/18 (360)
<002u02u2u0220dud0202	0|c3b a10b|00uu02d2ud220dud0202	0> = -sqrt(2)/9 (36)
<2002u2du0uu0d22du0du	0|c17a a12a|2002u2du0uudd22d00ud	0> = -sqrt(3)/6 (80)
<2u0uud0du2uu0dd0d2d2	0|c18b a7b|2u0uuddud2uu0ud0ddd2	0> = -sqrt(6)/144 (2100)
<uu0d200ud2uu2dd02uud	1|c18a a6b|uu0d2u0ud2du2du020dd	0> = 4/81 (540)
<2ud0200200u2duuud022	0|c3a a6a|2u002u0200d2uddud022	0> = sqrt(6)/18 (36)
<u002uduud22ududd00d2	0|c13a a13a|u002uduud22udddu00d2	0> = 0 (408)
<220222u22002u0002000	-1|c5b a11a|2202u2u220d2d0002000	0> = sqrt(3)/6 (6)
<u20u022du20d2uddu0u0	0|c7a a11a|u20u02dud2ud2udud0d0	0> = sqrt(2)/81 (486)
<uu00222u0u2du20d0dud	0|c18b a18b|uu00222u0u2du20d0ddd	0> = -sqrt(2)/12 (250)
<uu0u0dud0ud2220d0u22	-1|c10b a7a|uu0u0d2d00d2220u0d22	0> = -4/9 (40)
<002uuddu2uuddud0u022	-1|c19b a18a|002uuddu2uuddud0udd2	0> = sqrt(3)/3 (1080)
<ud2u000duu2ud0d02u22	0|c19b a1b|2u2u000ddu2ud0d02ud2	0> = sqrt(2)/8 (72)
<u0u2du022d20u20du0du	1|c11a a15b|u0u2du022du0d2uud0dd	0> = -sqrt(6)/54 (540)
<uuu0d2u2d0du022020dd	0|c15b a20b|uuu0d2u2d0du02d020d2	0> = -1/2 (204)
<02u202du202d0uudd200	0|c9a a1a|u2d202udu02d0udud200	0> = 0 (32)
<2u0duu000dd2u22uu0d2	0|c6b a9b|2u0du000uud2u22dd0d2	0> = sqrt(6)/54 (136)
<0uu00d2d200u2u02d2u2	0|c2a a3a|00200u2u200u2d02d2d2	0> = -1/9 (20)
<2002u0002udd202u22u0	1|c18a a19b|2002u0002udd202u2d20	0> = -sqrt(2)/2 (12)
<u2du2u0dd002u2duud0d	0|c9a a13a|u2du2u0d000222uddu0d	0> = 0 (72)
<u0u2uu020d0du2022d20	0|c16b a9b|u0u2uu02dd0ud20d2d20	0> = -sqrt(6)/72 (240)
<22u0u0d0u022u0ddd2uu	1|c12a a20b|22u0u0d0u02ud0udd2d2	0> = sqrt(3)/36 (204)
<0u0ud2020udud20ud22u	-1|c19b a7a|0u0ud2u20uddu20dd2ud	0> = -sqrt(2)/36 (360)
<uu0d002du2u02d0u2d2u	0|c8a a12a|uu0d0020u2du2d0d2u2d	0> = 1/18 (108)
<u2u200220udd2uu0d002	1|c4a a16b|u2uu00220udd2dudd002	0> = sqrt(5)/9 (210)
<222udu000202ud0u20du	-1|c3b a20a|22udud000202ud0u20d2	0> = -3*sqrt(2)/16 (16)
<uu2dudu02du002020u2d	1|c10a a15b|uu2dudu020d002u20d2d	0> = 1/9 (162)
<20u02u22du2d0uudd0u0	0|c5a a15a|20u0ud22ud2d0u2du0d0	0> = -sqrt(2)/72 (72)
<000uduuuduu2222020dd	0|c7b a3b|00uudd0uuud2222020dd	0> = sqrt(15)/72 (120)
<u2ud202u2dduu0du0020	-1|c12b a10a|u2ud202u22d0u0dd0020	0> = 1/3 (54)
<0222u0000u2duu2u0dd2	-1|c4b a13a|022ud0000u2d2u2u0dd2	0> = -sqrt(30)/12 (24)
<u22d200ud20ud0u220d0	0|c19b a11b|u22d200ud2udu0d22000	0> = -1/4 (16)
<0uu2022d20ud0ud20uud	1|c7a a17b|0uu202ud20du0du2uddd	0> = sqrt(6)/486 (600)
<0u2002d2uu2202dd0u0u	0|c7b a17b|0u200202uu2202ddud0d	0> = sqrt(2)/6 (60)
<02220u00d0200u220d22	0|c15b a15b|02220u00d0200u220d22	0> = 1 (4)
<0uu220000u2220dudu2d	0|c11a a14a|0uu220000uu22dddud2d	0> = sqrt(5)/72 (210)
<uu2022ud002ud2uud00d	0|c1a a4a|0u2u22ud002ud2udd00d	0> = 25*sqrt(30)/1296 (232)
<uud2u220uuu0d2d00d02	-1|c20b a3a|uu22u220duu0d2d00d0d	0> = sqrt(5)/15 (240)
<0u0u20duu022202d2020	0|c15b a14b|0u0u20duu0222ddd2020	0> = sqrt(6)/6 (60)
<2022u0uu0u0ddud2d02d	0|c16b a18b|2022u0uu0u0ddududd2d	0> = -sqrt(3)/3 (820)
<2uu0u22d0duddu00udu2	1|c7a a14b|2uu0u2du0dudd200dud2	0> = -sqrt(2)/18 (464)
<22200000uudu02022ud2	0|c16a a7a|222000u0udud020u2dd2	0> = -sqrt(3)/108 (54)
<22202022uu00022d00d0	0|c14b a16b|22202022uu000d2200d0	0> = -1/2 (6)
<2uu0ud2022u2dd0d00uu	1|c10a a15b|2uu0ud202du2dduu00dd	0> = -sqrt(6)/9 (360)
<0u20d20222u00uuudd20	1|c15a a20b|0u20d20222u00u0udd2d	0> = sqrt(15)/6 (40)
<u0020uu0duddd0u222d2	0|c7a a13a|u0020u00uddu20d222d2	0> = 0 (60)
<02000020ud02u220u222	1|c18a a11b|02000020udu2u220dd22	0> = -sqrt(3)/6 (12)
<00220002u2uud2du0d2d	0|c4b a17b|002u0002d2uud2uddu2d	0> = 0 (72)
<220020u2d0uud2d002uu	-1|c7b a19a|22002002u0duu2d0022d	0> = -1/8 (12)
<22u220u00dd020u2200u	1|c5a a19b|22u2d0u00ud020u220dd	0> = -sqrt(3)/24 (36)
<uu0202u0ud02dd2d2020	0|c4a a13a|uu0u02u0dd022d2d2020	0> = -1/8 (70)
<2uu022u00u2d022ddu00	-1|c15b a12a|2uu022u00u2202dddd00	0> = -sqrt(2)/6 (70)
<2222u0uudu002002du0d	0|c4a a6a|222uuuuddd002002ud0d	0> = -sqrt(5)/108 (210)
<2u22u00u00d0u2uddd2u	1|c3a a6b|2uu2uu0d00d0d2udud2d	0> = -5*sqrt(6)/324 (630)
<uu202du0002d22200udd	0|c3a a3a|uu202ud0002d22200dud	0> = 0 (40)
<uu2202u0dd002020d220	0|c3a a7a|uud20220ud002020d220	0> = 0 (18)
<u2000022ud0020u02222	0|c18a a6a|u2000u22du0020d02d22	0> = -sqrt(6)/72 (18)
<u2d22u02d00u0ud0022u	1|c2a a11b|udu22d02u0ud0du0022d	0> = 1/12 (48)
<u0d2uuu0d0d0du222u20	0|c18b a12b|u0d2uuu0d0dudd222020	0> = -sqrt(3)/4 (120)
<00u2ud20u2dd02uu20du	1|c20a a16b|00u2ud20u2dd02u220d0	0> = sqrt(3)/2 (36)
<u22002220u0u0d2ud0dd	0|c8b a4b|u22u022u0d0u0d2dd0ud	0> = 0 (136)
<udu0uddu222duu0du0du	0|c1a a4a|0uuddudu222uud0dd0ud	0> = 0 (480)
<02uu20022020u0dud202	-1|c18b a19a|02uu20022020u0duddd2	0> = -sqrt(3)/3 (68)
<u0ud0u0d22202u2du020	-1|c9b a12a|u0ud0u0du22d2d2ud020	0> = -1/6 (108)
<uududud20u2u02d00du2	-1|c10b a4a|uud2duu2002d02d00ud2	0> = sqrt(6)/36 (72)
<2u0u0uudud02d2d2uud0	0|c14b a8b|2u0u0uu2dd02udd2udd0	0> = -sqrt(30)/1080 (720)
<00u0u0d2uud2d20u22ud	-1|c16b a19a|00u0u0d2uud2d200222d	0> = -sqrt(6)/3 (60)
<uu22uuddu0d02d0u20ud	-1|c6b a10a|uu22u0duddu02u0d20dd	0> = -sqrt(15)/1296 (680)
<0u0d20u0u2du20d02d22	0|c10b a15b|0u0d20u0uudd20202d22	0> = -sqrt(2)/6 (40)
<02uu2d2ududu20dduu00	-1|c13b a16a|02uu2d2ududud0u2dd00	0> = sqrt(6)/18 (486)
<uudd22u220du00u20d0u	0|c18b a13b|uudd22u220dud0u2000d	0> = -sqrt(3)/12 (48)
<002u220d2ud0uu2u02d0	1|c15a a13b|002u220d2ud02udu02d0	0> = -sqrt(3)/3 (16)
<0u2uu220d0d22ud0002d	0|c20a a5a|0u2u2220d0u22dd00020	0> = sqrt(3)/18 (18)
<u22uu02d002u02ud0d20	1|c19a a9b|u22uu02du02u02dd0dd0	0> = sqrt(3)/12 (240)
<uu20002d2uu2d200ud20	1|c7a a5b|uu20d0du2ud2u200dd20	0> = 1/27 (108)
<ud020ud200ud22022200	0|c17a a20a|ud020ud200ud2202u20d	0> = -sqrt(2)/2 (16)
<02202uud2200u200u2d0	1|c3a a12b|02u02udu220dd200u2d0	0> = sqrt(2)/36 (36)
<2u002duudd2uu2ud0du0	1|c8a a4b|2u0d2ud0uu2dd2ud0ud0	0> = 1/18 (96)
<2u0uuu20d20dd00202d2	0|c20a a20a|2u0uuu20d20dd00202d2	0> = 1 (70)
<002002uu2202dud00u22	0|c6b a15b|00200udu2202du200d22	0> = -1/8 (8)
<20u02u0du202020dd022	0|c5b a16b|20u0ud0du2020202d022	0> = -sqrt(3)/8 (12)
<0u0d02ud2u2d0uuu2dud	-1|c12b a1a|ud0u02du2u200udd2dud	0> = -1/36 (160)
<uuu02uu20d22d0dd0udd	0|c18a a7a|uuu02u220u22d0dd00dd	0> = sqrt(6)/30 (252)
<2uu0020d0u20d0222udu	1|c1a a3b|ud20020u0u20u0222ddd	0> = sqrt(3)/27 (40)
<uu2du00d2d02u0duu220	-1|c12b a7a|uu2du0du2d0uu0ddd220	0> = sqrt(6)/18 (540)
<uu2d0ud02d0uu220d2u0	1|c14a a5b|uu2dudu02d0uud20d2d0	0> = -sqrt(2)/36 (540)
<u0u20d0022220d02uu02	0|c3b a2b|uu020u0022220d02dd02	0> = sqrt(6)/18 (20)
<uuduuudu0ddud220udud	0|c18b a7b|uuduuu2d0udud220d0dd	0> = -sqrt(10)/1920 (2700)
<00020u022220u2u020d2	-1|c9b a1a|u0020u02u220d2d020d2	0> = sqrt(3)/9 (20)
<2uu2u0200duddu02duud	0|c10a a6a|2uu2uu2000dudd02uddd	0> = sqrt(2)/432 (860)
<02000uud2u2d0ud22u02	1|c7a a18b|02000u0u2d2u0dd22202	0> = -sqrt(3)/72 (18)
<u020u20u2d0du2d00u22	1|c10a a10b|u020u20u2u0dd2d00d22	0> = -sqrt(15)/18 (70)
<0u0022u00ud02ud2du22	1|c6a a8b|0u002uuu0dd02ud2dd22	0> = 5*sqrt(10)/108 (240)
<uud202du20u0duududud	-1|c9b a8a|uud202d2u0u0udduuddd	0> = 5/324 (1200)
<0u20d2ududu02dudu02u	-1|c11b a18a|0u20d2udud002ududu2d	0> = -sqrt(2)/8 (64)
<0u2udu22u20du0ud020d	0|c10a a13a|0u2udu22uu0d20dd020d	0> = 5*sqrt(2)/48 (210)
<u20020uuu2d02udud20d	0|c16a a6a|u2002duuu2u02dd0d20d	0> = -sqrt(3)/96 (140)
<22u0u02d022uddu2u000	-1|c10b a20a|22u0u02d0d2uudd2u00d	0> = -1/8 (72)
<u20duu200dudu02ud2du	-1|c13b a6a|u20du2200udd002ud2ud	0> = sqrt(6)/36 (48)
<u0uu0du02duu0dd222ud	-1|c16b a2a|uduu0uu02dud0dud22dd	0> = -sqrt(30)/2304 (1720)
<2u22uuu00du200dd2ud0	0|c12a a13a|2u22uuu00duud0dd2dd0	0> = sqrt(15)/30 (910)
<u2uud02ud02d2duud0u0	0|c7b a5b|u2uu20udd02d2uddu0d0	0> = -sqrt(15)/108 (420)
<2u2u2u0d2uu20000d20d	1|c9a a4b|2u222u0uudd20000d20d	0> = -1/36 (70)
<u0du2222duu00200dudu	-1|c6b a20a|u0du2d22udu00200udd2	0> = sqrt(6)/48 (48)
<2200u0d0uu2d2ud200u2	-1|c16b a6a|2200uud0ud2d2udu00d2	0> = 3/16 (72)
<2uu2u2200d2002200du0	0|c4a a16a|2uudu2200u20022d0dd0	0> = -sqrt(6)/54 (60)
<u0u0022du2udd200u220	-1|c9b a4a|u0ud022d02udu200d220	0> = 1/3 (24)
<ud20u2202d00u22du00d	0|c6a a6a|ud20u2202u00d22du00d	0> = 0 (24)
<uu00d22duu2u20200udd	0|c7b a17b|uu00d2dudu2u2020dudd	0> = -sqrt(30)/36 (216)
<002002u00002uu22d222	-1|c18b a2a|0u2002d00002uu22dd22	0> = sqrt(2)/3 (12)
<02u2202200u2200d002u	-1|c4b a6a|02uu2u2200d2200d002d	0> = sqrt(6)/9 (20)
<000u2uu0udud2d22u0d2	-1|c13b a17a|000u2uu0ududdd2220d2	0> = -2/3 (250)
<u02ud2u20d0022duuu0d	-1|c10b a19a|u02ud2u2000022dududd	0> = -sqrt(3)/9 (162)
<ud022uu0uddud02200u2	-1|c4b a17a|ud0u2du0uuddd022u0d2	0> = sqrt(3)/36 (160)
<0u0u022ddu22d02uuu0d	-1|c7b a10a|0u0u02dud222u02dud0d	0> = -1/18 (162)
<0uu222u0d0uu200ddd2d	0|c3a a3a|0uu222u0d0ud200udd2d	0> = 0 (232)
<02u202du2u2u0uddd0d0	0|c6a a3a|02220uuu2u2u0dddd0d0	0> = 0 (252)
<2ud2022u000u20002022	0|c17b a11b|2ud2022u00du2000d022	0> = sqrt(2)/4 (8)
<u202u20d2dud0uud2u00	1|c5a a20b|u202020u2dud0udd2u0d	0> = -sqrt(6)/32 (108)
<uuu2d2ud0u20ddu00u2d	1|c11a a15b|uuu2d2ud0ud0dd200u2d	0> = -sqrt(3)/3 (464)
<020uuu02d2dudd2u002u	1|c8a a16b|020uuu0ud2dddu22002d	0> = -sqrt(15)/24 (140)
<u02u22000022u020du2d	0|c1b a9b|002u2200u022u020dd2d	0> = 5*sqrt(2)/36 (20)
<uu2du0ududdd20uud0d2	0|c7b a17b|uu2du00uuddd20ud20d2	0> = -sqrt(30)/96 (630)
<20u000du222du00d0222	0|c3a a17a|200000ud222ud00ud222	0> = -1/8 (8)
<u0d0u222220u0d0uud02	1|c9a a12b|u0d0u222u2020d0udd02	0> = 2/9 (36)
<2udu20uduu2d0ud2ud00	1|c3a a20b|2u0u20dduu2d0uu2dd0d	0> = sqrt(2)/108 (360)
<002u0222u0du0dd02u2d	0|c3a a13a|00uu0222u0duudd02d2d	0> = 0 (240)
<000020u2u2dudu2ud2dd	0|c5a a1a|u000d0u2d2uudd2uu2dd	0> = 0 (144)
<02uudu0u20du0u2d2d02	0|c6a a10a|02uud00u2uud0d2d2d02	0> = sqrt(2)/72 (210)
<uu0duu2u020d202020d2	-1|c8b a9a|uu0duu20d20d202020d2	0> = -sqrt(15)/6 (60)
<u022200uuudd22u00d02	1|c5a a2b|uu22d00duudu22d00d02	0> = -sqrt(30)/108 (108)
<2u00u0u22ud2d2020ud0	0|c7a a6a|2u00ud022uu2d2020dd0	0> = -sqrt(15)/54 (60)
<2200220uu22dudu0du00	-1|c5b a20a|2200u20ud22uudd0du0d	0> = sqrt(2)/36 (120)
<0udu2u020ddu02ud2u20	0|c5a a11a|0uduud020d2u02ud2d20	0> = 0 (72)
<02uu002u20d20udd02u2	-1|c7b a19a|02uu00uu20d20ddd0222	0> = -sqrt(30)/24 (70)
<222ud22uu0d0ud00u0dd	0|c1a a15a|u22du22ud0u0udu0d0dd	0> = 0 (408)
<022ud0ud2u002002u022	1|c3a a18b|02udu0du2d002002ud22	0> = -1/8 (16)
<02uuduu0ud22d0duud02	0|c15b a19b|02uuduu0ud22d00uddd2	0> = -1/9 (720)
<u02d22udu2200du0200d	0|c4a a20a|u02022udd2200ud02002	0> = sqrt(6)/16 (12)
<02222uduu0d2000u20du	-1|c3b a14a|02u22duud0u20d0d20ud	0> = 1/72 (72)
<u0du2d20022uduu0du20	0|c5b a8b|u0duud2d022uudu0dd20	0> = 0 (216)
<uu0d2duu0du00d2u22du	0|c5b a1b|2u0uuduu0dd00d2d22ud	0> = sqrt(30)/162 (480)
<uud220202u00uud2u0dd	-1|c4b a6a|uudu2d202u00uud2d0dd	0> = sqrt(10)/40 (630)
<0u02dud202u22u20d0d0	0|c10a a18a|0u02dud20uu22d20dud0	0> = sqrt(2)/8 (48)
<ud2uu200022d0uu002d2	-1|c20b a12a|ud2uu20002220du002dd	0> = 2/9 (36)
<0u2ud2000d20222u0udu	0|c2b a1b|u02du2000d20222u0dud	0> = 0 (16)
<u02du20u20020dudu2ud	1|c6a a2b|ud2uud0d20020uudd2ud	0> = sqrt(6)/54 (144)
<u00d202u2ududdu020d2	0|c4a a3a|u0u0202u2dudddu020d2	0> = 0 (136)
<uu2d0du20u02202ddud0	0|c3b a19b|uuud0dd20u02202udd20	0> = sqrt(6)/24 (120)
<2u0d220uu2u20000220d	1|c17a a2b|220u220du2u20000d20d	0> = -1/3 (12)
<20020u0u22d200u00222	0|c19b a16b|20020u0u22d200ud02d2	0> = sqrt(6)/6 (18)
<00022u20u22220duu0d0	-1|c13b a3a|00u22u20d222u0ddu0d0	0> = sqrt(2)/9 (36)
<022uu0uddu2020000222	-1|c20b a9a|022uu0ud2d202000022d	0> = sqrt(2)/6 (20)
<220u2ud2u00uu22d000d	0|c9b a11b|220u2ud200udu22d000d	0> = sqrt(15)/18 (54)
<udud00ud22u00uu2202d	-1|c11b a8a|udud00u222000ud2202d	0> = -sqrt(2)/6 (24)
<u20200d00uduuu2u2dd2	-1|c2b a6a|uu020du00ududu2d2dd2	0> = -sqrt(10)/108 (696)
<udu002222duu0du02020	-1|c15b a10a|udu0022222ud0d002020	0> = -1/4 (12)
<2u02222002220ud0000u	-1|c12b a14a|2u022220022d02u0000d	0> = sqrt(6)/6 (4)
<u02d220u0000d0u22d22	0|c19a a15a|u02d220u0000d0222ud2	0> = -1/2 (8)
<uduu2dud00u2u20020d2	1|c13a a4b|udu22udu00d2020020d2	0> = -sqrt(6)/108 (36)
<0uud22d0uud2u02d02u0	1|c12a a11b|0uud22d0uu2dd02u02d0	0> = -sqrt(6)/18 (72)
<020u2u00u2udddu02220	-1|c18b a11a|020u2u00u22ddud02d20	0> = sqrt(15)/36 (60)
<200202uud0020u22u0d2	-1|c4b a7a|200u022ud0020d22u0d2	0> = 2*sqrt(3)/9 (12)
<22u20u0d0u220u0d0022	0|c19b a9b|22u20u0duu220d0d00d2	0> = -sqrt(6)/18 (60)
<2uu0020udud2d2du20u0	-1|c15b a19a|2uu0020udud2d20d2020	0> = 1/2 (68)
<uud2uu2220d200000u2d	-1|c5b a17a|uud20u2220u20000dd2d	0> = -1/18 (60)
<002uudu2d0d20uuud202	0|c8b a2b|0u2dududu0u20uddd202	0> = -sqrt(6)/72 (160)
<u22uduud20200dduu0ud	1|c3a a10b|u2uuduud2d200dudu0dd	0> = sqrt(30)/81 (2160)
<0u200ud2u20d2022200d	0|c8b a4b|0u2d0udud20u2022200d	0> = 0 (16)
<u2000020uu2dudud2202	1|c18a a5b|u200u020ud2duudd2d02	0> = sqrt(6)/162 (200)
<u20202u2u020002d0du2	0|c6b a3b|u2d20ud2u020002d0ud2	0> = -1/6 (16)
<2u00u22ud20022002d0u	1|c14a a12b|2u00u22ud20d2u002d0d	0> = -2*sqrt(3)/9 (60)
<02u0u2u2020200dd2udu	1|c5a a16b|02u002u2020200d22dud	0> = sqrt(2)/9 (12)
<00u2uud22d0u20200022	1|c19a a2b|0uu2dud22u0d202000d2	0> = -sqrt(6)/54 (54)
<00uu002ud2du22dduu20	0|c7a a1a|u0uu00udd2ud22dudd20	0> = sqrt(30)/324 (720)
<ud200u2u020d200udu22	0|c13a a11a|ud200u2u02dud00udd22	0> = -sqrt(6)/54 (108)
<2u0duuudu2d2d0u0d02u	-1|c4b a14a|2u00uduuu2d2ddd0u02d	0> = -sqrt(30)/432 (420)
<u000u0202du022d220u2	1|c13a a1b|2000u0202du0d2u220d2	0> = sqrt(2)/4 (8)
<2u02u00du2uu2d0dd20u	0|c9a a20a|2u02u00d02uu2d0dd202	0> = -sqrt(5)/4 (60)
<2202u00d0u00u20d222d	0|c8b a15b|2202u0000d00u2du222d	0> = 0 (8)
<u22ud20udu200du22000	0|c15b a15b|u22ud20udu200dd22000	0> = 1/2 (54)
<02udu20u22002du02u0d	-1|c4b a11a|02u0d20u22u02du02d0d	0> = 1/9 (36)
<2uuduuu0d0u20d02dd2u	-1|c19b a3a|2u2uduu0u0d20d02ddud	0> = sqrt(5)/480 (420)
<0u220u2022u0duu0dddu	-1|c20b a1a|uu220d2022u0duu0ddd0	0> = -sqrt(30)/18 (180)
<200ud02uudud2u0d220u	1|c16a a4b|2002u02dudud2u00220d	0> = -sqrt(3)/16 (16)
<u220d2000u22ud0duu02	-1|c6b a9a|u220du00uu22dd0udd02	0> = sqrt(2)/9 (120)
<ud200u2ud2du20u02020	1|c6a a18b|ud20002ud2uu20d02d20	0> = sqrt(2)/8 (24)
<22202u0d0uuudud20200	-1|c11b a9a|22202u0duu0ddud20200	0> = sqrt(6)/9 (24)
<0uuduu02ddu2dd2ud200	0|c6a a1a|uduuu002udu2dd2dd200	0> = 0 (500)
<0u2020200u220d2u2du0	0|c11a a10a|0u20202002u20d2d2ud0	0> = -sqrt(3)/9 (12)
<uu2duu0d2u0u0dudddu2	-1|c20b a14a|uu2duu0d2u0u02ddddud	0> = -sqrt(5)/20 (1440)
<2u000d222u200022u0du	-1|c15b a4a|2u0d0u222d2000u2d0ud	0> = sqrt(3)/12 (16)
<uu0022d20uudu2d00d2u	0|c14a a17a|uu0022d20uududd0ud2d	0> = sqrt(6)/9 (612)
<u2u200udd20d20uu0du2	0|c2b a14b|uuu200udd20d2dud0ud2	0> = 0 (280)
<202ud2uud2u0du0du200	0|c4a a9a|2020u2du22d0ud0ud200	0> = -sqrt(6)/72 (16)
<u20022udd02ud200u02d	0|c5a a15a|u200u2udd02ud2d0u02d	0> = 1/2 (120)
<uu22d00ud2200u0ud202	-1|c20b a13a|uu22d00ud220du0ud20d	0> = sqrt(2)/3 (108)
<u0u02d2u2du2ud0uud0d	-1|c13b a11a|u0u02d2u2d220u0udd0d	0> = sqrt(5)/18 (180)
<0u00dud0202uu0d2222u	0|c19b a20b|0u00dud0202uu0d222d2	0> = -1/2 (24)
<udu2u02ud02udddu2u00	0|c13a a6a|udu2ud2ud02u0ddu2d00	0> = 0 (216)
<u0uu0dd022du2222000d	0|c9b a2b|uuuu0dd0d2ud2222000d	0> = 0 (210)
<u2ud2000uu220202udd0	1|c3a a17b|u20u2000ud2202022dd0	0> = -sqrt(10)/36 (20)
<2u2u22d0u002dud0d0uu	1|c20a a7b|2u2u2220d002duu0d0d0	0> = -sqrt(3)/24 (36)
<u2u0u2ud22du0d0u002d	1|c10a a18b|u2u0u2ud2udd0d0u0d2d	0> = sqrt(10)/18 (750)
<0u20022du20u0d2d2020	0|c19b a1b|ud20022uu20u0d2d20d0	0> = -sqrt(3)/6 (40)
<2uuu0d0d020022022u02	0|c13b a5b|2uuudd0d0200u2022d02	0> = -sqrt(2)/4 (40)
<000u2uuu02d20222d0ud	1|c15a a9b|000u2uuuu2d202d2d0dd	0> = -sqrt(30)/30 (252)
<uu202ud0dudd0222u0u0	1|c19a a18b|uu202ud0dudd0222ud00	0> = sqrt(2)/2 (120)
<20020u0u2dd0u2u20ud2	0|c8a a17a|20020u002du0u2d2dud2	0> = -sqrt(6)/24 (24)
<u20ud0202ud0u20du022	1|c14a a12b|u20ud0202udduu0dd022	0> = 1/3 (108)
<2220u0202u0220d00udu	0|c15b a11b|2220u0202uu220000ddd	0> = sqrt(2)/9 (20)
<202uuddu0u2du2ud2000	1|c3a a10b|20uduudu022dd2ud2000	0> = -sqrt(3)/18 (72)
<0u2dudu220u0d2002udu	-1|c7b a18a|0u2dud0220u0u20022dd	0> = sqrt(3)/9 (24)
<02ud0000222020uu2ud2	1|c9a a8b|02ud000uu22020du2dd2	0> = sqrt(6)/9 (36)
<u2u2d0d2020u2000d022	0|c10a a5a|u2u220d20d0u2000d022	0> = -1/2 (12)
<0uuudd2202du0du20u20	-1|c18b a17a|0uuudd2202du0du2d020	0> = -sqrt(2)/2 (80)
<220200uu0d2020duuu2d	-1|c11b a9a|220200uuudu020dudd2d	0> = -4/27 (232)
<u20ud02202d0u0u022du	1|c11a a14b|u20ud0220200udu022dd	0> = sqrt(6)/18 (54)
<u202u0d202uu02d00d2u	-1|c20b a6a|u202uud202du02d00d20	0> = -2*sqrt(2)/9 (60)
<0udu0u2u0uud2dudd2ud	0|c6a a1a|uudd002u0uuu2dddu2dd	0> = -sqrt(3)/240 (1260)
<ud2ud0220uud0d02uu02	1|c20a a17b|ud2ud0220uud0d022u0d	0> = -sqrt(2)/2 (48)
<u2020d2u00du20u02022	0|c4b a10b|u20u0d2u0udd20d02022	0> = -sqrt(3)/6 (60)
<u2200222ud20u0u00ddu	1|c7a a14b|u22002d2uu20udu00ddd	0> = -5*sqrt(2)/108 (136)
<00uduudd2u2d2u0uu2d0	1|c13a a1b|u0dududu2u2duu0dd2d0	0> = -sqrt(3)/48 (480)
<02020ud0uu2uu0ddu22d	0|c6b a14b|020200u0ud2uuuddd22d	0> = sqrt(6)/48 (210)
<22220uduu0u0dd00220u	-1|c13b a13a|22220uduu0u0dd00220d	0> = -sqrt(2)/6 (40)
<uu22uu20ddu2d00u002d	-1|c5b a8a|uu220u2dddu2u00d002d	0> = -sqrt(5)/18 (120)
<uu02du0u22020d0d02d2	0|c10b a7b|uu02duud2u020d0d02d2	0> = -sqrt(3)/12 (204)
<22u00u002d2u2020dd20	0|c10a a16a|22u00u00202d202udd20	0> = 1/6 (18)
<uudu2ddu002du0uuddd2	0|c15a a8a|uudu2dd2002uu00uddd2	0> = -sqrt(2)/4 (360)
<uud00dud0u2u2202d20u	1|c14a a2b|u2u00ddu0d2u2u02d20d	0> = sqrt(2)/24 (72)
<u0220020duuu0d2udud2	1|c9a a2b|uu2200200udd0d2uudd2	0> = -sqrt(2)/54 (120)
<u0u0uuddudd0u202du22	0|c18b a18b|u0u0uuddudd0u202dd22	0> = 1/2 (720)
<0uu2dd22uu2dd2u000u0	-1|c13b a16a|0uu2dd22uu2d02du00d0	0> = sqrt(2)/4 (72)
<02uu0u2d0ud02d2d2u0u	1|c15a a1b|u2ud0u2u0dd02udu2d0d	0> = sqrt(2)/648 (540)
<00uu0u22u00d2ud202d2	1|c6a a2b|0udu0022u00u2dd202d2	0> = -sqrt(6)/36 (40)
<2022020000u2duu2dudd	0|c16a a8a|2022020u00u2dduuddud	0> = 0 (72)
<2u2200u0udd0d2u2020d	0|c1a a19a|ud2200u0udd0u2d202ud	0> = -sqrt(3)/12 (48)
<0u0d022u2u2ud2d0d002	0|c10b a13b|0u0d022u202u22d0d002	0> = sqrt(3)/3 (12)
<22ud0020u2d0202u02u0	0|c11a a8a|22ud002uu200202d02d0	0> = -sqrt(3)/6 (12)
<u02d0uuu2du2ddu0ud20	0|c15a a8a|u02d0uu22ud2ud00dd20	0> = -sqrt(3)/324 (136)
<uu0222dduuudud200dd0	0|c19b a19b|uu0222dduuudud200dd0	0> = 1/2 (408)
<02uu200ddu020u2d0u22	-1|c19b a7a|02uu20dudd020u2u0dd2	0> = sqrt(3)/72 (108)
<udu02udu2dud0020ud2u	1|c11a a2b|u2d02uud2d0u0020du2d	0> = sqrt(3)/72 (48)
<u02u200220d2uud00du2	1|c5a a2b|uu2dd00220u2udu00dd2	0> = sqrt(2)/54 (108)
<u00u20d2022du202u020	0|c16b a9b|u00u20d2d22ud20ud020	0> = sqrt(2)/8 (24)
<uu200d0uudud2202dudd	0|c14b a20b|uu200d0uudud2u02ddd2	0> = -sqrt(2)/6 (696)
<02uu2dd0uu02udd2020u	0|c14a a4a|02u22ud0du02u0d2020d	0> = sqrt(3)/36 (36)
<2u0uu0002du22dd2ud0u	0|c13b a3b|2uuuu0002du2udd2dd0d	0> = sqrt(15)/24 (910)
<u2ud22022du2u0d0u000	0|c9b a7b|u2ud22u2dud2u0d0d000	0> = sqrt(2)/18 (162)
<u20u02u2d2u022dd00u0	1|c11a a11b|u20u02u2d2u022dd00d0	0> = -5*sqrt(2)/18 (68)
<2ud2uud02200u20d200u	-1|c3b a19a|2u02udu02200d20u20dd	0> = sqrt(6)/432 (54)
<uud20du2u00d2022u0ud	-1|c13b a10a|uud20du2ud0ud022d0ud	0> = -sqrt(2)/18 (216)
<020uu2d2002ud2020udd	0|c19a a12a|020uu2d20022u2020d0d	0> = -sqrt(6)/24 (18)
<u222d00u02du00ududu2	-1|c11b a12a|u222d00u020200ududd2	0> = -2/9 (36)
<20u2u22du200u020dud0	-1|c15b a14a|20u2u22du200uud0ddd0	0> = -sqrt(5)/12 (210)
<ud2u22u20ud020d00uud	1|c19a a19b|ud2u22u20ud020d00udd	0> = -2/3 (120)
<0uuuu2uu0d0u2dd2dddu	-1|c13b a9a|0uuuu2uudu0dddu2dddd	0> = sqrt(10)/1260 (12530)
<u0022d2u0u00022d202d	0|c19a a10a|u0022d2u0200022d20ud	0> = sqrt(3)/4 (8)
<0002u0d22u2u0d222u00	-1|c17b a3a|00u2u0d22u2u0d22dd00	0> = -sqrt(2)/6 (60)
<u2du00udu220dduduu20	0|c19a a12a|u2du00udu22dduududd0	0> = sqrt(2)/16 (648)
<0u22uu0d0udu2d02u20d	0|c3b a7b|0uu2uudd0dud2u02d20d	0> = sqrt(10)/432 (630)
<u02020du02d22022ud00	0|c15b a9b|u02020dud2u220u2dd00	0> = 0 (24)
<0uu2u00d222u0d0d0u22	0|c8a a6a|0uu2ud00222u0d0d0d22	0> = -5/36 (68)
<u2ud0duududd0u20d2ud	0|c2a a13a|uudu0dduududud20d2ud	0> = 0 (1944)
<u0ud020u22d0u220d20u	1|c18a a12b|u0ud020u22dud220du0d	0> = -1/4 (108)
<uu0d200d020uu2d0d222	0|c13b a13b|uu0d200d020ud2u0d222	0> = 0 (24)
<222uu0d0002200u2d02u	0|c20a a13a|222uu0d00022u0d2d020	0> = 1/4 (18)
<udu20220ud022000duu2	1|c13a a1b|2ud20220ud02u000udd2	0> = sqrt(2)/8 (24)
<0uuud0udd20d022u2udu	0|c14a a3a|0u2ud0udd20u0d2u2udd	0> = 0 (216)
<2u00020220u2u2ddduu0	-1|c6b a5a|2u00du0220u2u2duddd0	0> = 5*sqrt(6)/108 (136)
<ud02u20u00ud0222ddud	0|c1a a10a|0u02d20u0duu0222ddud	0> = 0 (48)
<0u22u0u2200dud2020ud	0|c9a a11a|0u22u0u2d0dudd2020ud	0> = sqrt(2)/18 (120)
<uuduu0d2200ud2uudddu	-1|c14b a20a|uuduu0d2200udududdd2	0> = sqrt(30)/24 (2376)
<2u0022d002u20uudd0u2	0|c16b a9b|2u0022d0u2u20du0d0d2	0> = -sqrt(2)/18 (36)
<udu02u2d0udu02u20dud	-1|c7b a3a|ud202udu0dud02u20dud	0> = -sqrt(2)/9 (64)
<u2uuu2dd2du20u0du00d	-1|c2b a11a|uduuu2dd2u220d0du00d	0> = -sqrt(15)/54 (240)
<uu0duuudud22ddu0d0d2	0|c6a a2a|u20uu0uuud22ddd0d0d2	0> = 0 (924)
<20uu0udduduud20d0u22	1|c7a a5b|20uudu0duuddd20u0d22	0> = -2*sqrt(3)/243 (360)
<00020udu222uu202ddu0	1|c13a a19b|00020udu222u0202dd20	0> = -sqrt(6)/3 (12)
<u2020u00du220220u20d	0|c10b a9b|u2020u0020220220d20d	0> = sqrt(3)/9 (6)
<uud022uuud02d2dd0ud0	0|c19b a10b|uud022uuu202d2dd0d00	0> = sqrt(2)/4 (210)
<2udu0du22u00d002u022	1|c19a a15b|2udu0du22u00d0d2u0d2	0> = 1/2 (48)
<uduu0d2u2202022d00u0	0|c3a a4a|ud020u2u2202022d00d0	0> = sqrt(6)/9 (12)
<u0d2u2uu002d0ududdd2	0|c15b a5b|u0d222uu002d0u0dudd2	0> = 0 (108)
<2u0ud2u02000d222002u	1|c14a a10b|2u0ud2u02d00du22002d	0> = -1/2 (36)
<2u0u2ud02u2d020u020d	1|c12a a3b|2uud2ud02u20020d020d	0> = -2/27 (54)
<20u00u202u22dud002ud	-1|c9b a5a|20u0uu20du22ddd002ud	0> = -5*sqrt(2)/54 (136)
<20u000u02uu2d0d222ud	1|c12a a2b|2uu000u02dudd0d222ud	0> = sqrt(30)/36 (136)
<0220ud0uu0uddduu2du2	1|c19a a1b|u220du0uu0ddduud2d02	0> = -sqrt(2)/48 (240)
<220uu0d2u2d0200uu02d	0|c1a a7a|u20ud022u2d0200du02d	0> = sqrt(6)/54 (36)
<02u22d2ud20u2000d200	0|c3b a9b|02022u2u220d2000d200	0> = 0 (6)
<ud20200uududu20uddd2	0|c3b a7b|udu020duuuddu20ddud2	0> = 0 (480)
<0u00u2u02d220uudd022	0|c19a a1a|uu00u2u02d220uddd0d2	0> = sqrt(10)/32 (250)
<0u0du2ud220u0dd202ud	0|c5a a1a|uu0d02du220d0uu202dd	0> = 0 (72)
<0ud0222200u0d02uu022	1|c20a a4b|0udu222200u0d02ud02d	0> = -1/4 (36)
<0u0u20d0u22ud2u0u2dd	0|c18a a17a|0u0u20d0u22ud2u02ddd	0> = sqrt(30)/12 (204)
<20u0uu0uudu222dd00d2	-1|c10b a10a|20u0uu0uudd222dd00d2	0> = sqrt(10)/30 (252)
<00u2uu0002d22ud2udud	1|c3a a3b|00u2du0002d22uu2ddud	0> = -sqrt(6)/27 (48)
<uu0duu2u0022d20ddudu	1|c12a a20b|uu0duu2u002ud20dddd2	0> = sqrt(10)/10 (756)
<uu2d2du2du200uud2000	0|c5b a9b|uu2dudd22u200dud2000	0> = 0 (72)
<u2du0d000u20ud2u0222	0|c3b a8b|u20d0u0d0u20du2d0222	0> = 0 (16)
<u2d02uu02d02022u0d0u	-1|c20b a4a|u2du2uu02d02022d0d00	0> = -1/3 (40)
<22202u022duu00dud00d	0|c2b a15b|2u202d022udu002du00d	0> = 0 (16)
<u22u22dd0uuu200d00du	-1|c10b a20a|u22u22dd00uu200d00d2	0> = -sqrt(6)/3 (36)
<u22u02d02u20d00ud20u	0|c20a a12a|u22u02d02u2dd00ud200	0> = sqrt(3)/4 (36)
<uu2002uuud200udd202d	0|c3a a4a|uudu02uduu200ddd202d	0> = sqrt(3)/180 (720)
<ududu2u220du0d0d02uu	1|c19a a20b|ududu2u220du0d0d0202	0> = -1 (72)
<00uuu0udddud02022u22	-1|c9b a1a|u0uuu0dd0udd02022d22	0> = -1/72 (240)
<u2200udud2uud0ud0ud2	-1|c8b a11a|u2200ud0d22ud0ud0ud2	0> = -sqrt(2)/3 (48)
<222ud0u02uuud0ud0d20	-1|c3b a15a|22uud0u02udud02d0d20	0> = 5*sqrt(3)/48 (204)
<2u20d000u2uduu2d0ud2	0|c2b a12b|2020u000d2u2du2d0ud2	0> = -sqrt(6)/36 (16)
<uudu02d022ud202u0d0d	0|c2b a5b|u0dud2u022ud202u0d0d	0> = 0 (72)
<u000002uuddu0222d22u	0|c7a a1a|200000uduuud0222d22d	0> = sqrt(3)/54 (40)
<uuu20d02u2dududu020d	0|c1b a15b|0uu20u02d2dudu2d020d	0> = sqrt(6)/243 (180)
<0uu022du22dd2u0u2000	0|c5b a4b|0uudu2ud22du2d0d2000	0> = 1/27 (180)
<uu22d0200d0u02022u20	-1|c19b a9a|uu22d020du0u02022dd0	0> = -sqrt(3)/12 (36)
<0udud0uu0dud2du2u2du	0|c12a a6a|0udududu0du02du2d2ud	0> = 0 (128)
<u0200u22dduu22u2000d	1|c16a a2b|ud200u22dudu22ud000d	0> = -sqrt(6)/12 (48)
<0u0002202u2222000202	1|c13a a5b|0u00u2202d22d2000202	0> = sqrt(3)/6 (6)
<u2u000ud202202d2002u	-1|c14b a13a|u2u000ud2022ddu2002d	0> = 1/3 (40)
<ud02u0u20u0d2ud202du	0|c13b a10b|ud02u0u2020uddu202dd	0> = sqrt(2)/108 (120)
<u20u022d022duu002d0d	0|c12a a15a|u20u022d0220dud02u0d	0> = 0 (24)
<002220u20u0dud2u0u2d	0|c4b a11b|002u20u20uuddd2u0d2d	0> = sqrt(5)/27 (210)
<20022u2uudduud200ud0	-1|c4b a6a|200u222duuduud200dd0	0> = 5*sqrt(6)/162 (120)
<u202d020u2uu0d002d2d	0|c17a a15a|u202d020u2uu0dd0du2d	0> = 0 (80)
<u0uduu2d0u2ud0d02d2u	1|c15a a1b|20uuud2d0u2ud0002d2d	0> = sqrt(10)/108 (200)
<u2000ud2022uuudd2020	0|c13b a18b|u2000ud2022u0udd2d20	0> = sqrt(30)/12 (60)
<2u02u0dud220ud200u02	1|c9a a9b|2u02u0duu220dd200d02	0> = 2/9 (60)
<u20du02du2u0002ud202	1|c2a a11b|uu0dd02uu220002dd202	0> = -sqrt(3)/12 (36)
<uudu20d0u2du0u002d22	1|c9a a12b|uudu20d002u20d002d22	0> = sqrt(6)/18 (54)
<u22u2u00dd02uu002d20	1|c19a a6b|u22u2200du02du002dd0	0> = 2*sqrt(2)/27 (54)
<0u2du22du00ud220u020	0|c12b a5b|0u2d222uu000d220d020	0> = -sqrt(2)/6 (12)
<u020u2d0022u2duu200d	1|c6a a16b|u020uud0022d2du2200d	0> = sqrt(6)/9 (40)
<2020u2u0d22uud0d0uud	1|c18a a7b|2020u220d22uud0u00dd	0> = -1/9 (36)
<u2202u0dud0du022dud0	0|c3b a13b|u2u02u0dud0d2022udd0	0> = 0 (204)
<2ud20ud0u2u0d22002u0	1|c7a a17b|2ud20u00d2u0d220u2d0	0> = sqrt(6)/8 (16)
<2uu2u2020dduu200du0d	-1|c1b a19a|uuu2u2020dddu200dudd	0> = -2*sqrt(10)/27 (630)
<u20u0uu00du2d222ddu0	0|c19b a5b|u20uuud00ud2d222dd00	0> = -1/160 (250)
<ud2uu0uu20dd2u0dd0u2	0|c9b a11b|ud2uu0uud02d2u0dd0d2	0> = -5/36 (480)
<2uu20d2002u00du02u2d	1|c10a a16b|2uu20d200ud00uud2d2d	0> = sqrt(3)/54 (180)
<2002uuud0u0du220d022	0|c5a a10a|20020uuu020dd220d022	0> = 5*sqrt(6)/216 (20)
<0uudu20uu0dd2ud20022	1|c6a a18b|0uuduu0ud0ud2dd20d22	0> = -sqrt(5)/240 (750)
<2u222uu00du0dd200udd	0|c7b a11b|2u222u000u20dd200udd	0> = sqrt(3)/12 (60)
<uuu0udd220u0u0u2dd2d	0|c16a a10a|uuu0udd22uu0u0dddd2d	0> = -sqrt(6)/30 (3080)
<u0020udududdu202u220	-1|c16b a2a|uu020udduuddd20ud220	0> = sqrt(3)/27 (400)
<2u20u0d2uuu022d00d02	0|c13a a11a|2u20u0d2uu20d2d00d02	0> = sqrt(30)/12 (60)
<2uu20d0udu0dud22d002	0|c2a a18a|20u20u0duu0dud22dd02	0> = 1/27 (204)
<22uduudd000uduu0d22u	1|c19a a16b|22uduudd000uduudd2ud	0> = 1/2 (288)
<0uu0d2dudud2u022020u	1|c8a a20b|0uu0d2d0uud2d0220202	0> = -sqrt(3)/4 (36)
<02u0202d22u2ud002d00	0|c9a a20a|02u0202du2d2uu002d0d	0> = sqrt(2)/8 (24)
<22020uud0uu20022d0du	-1|c20b a5a|2202uuud0ud20022d0d0	0> = -2/9 (68)
<uu2uddd2u02u0d2u0200	-1|c1b a1a|ud2uudu2d02d0u2d0200	0> = -sqrt(3)/27 (72)
<2u20d20u0udu022udd0u	-1|c14b a7a|2u20d2uu0ddu0d2udu0d	0> = sqrt(2)/12 (96)
<uu0u222ud2dd02udd000	0|c5b a3b|uuuuu22dd2dd02udd000	0> = 0 (756)
<ududuu20u0dd0udu2022	0|c7b a13b|ududuuu0d0dduudd2022	0> = sqrt(2)/18 (480)
<u0022d2uu20du0020ud2	1|c10a a15b|u0022d2uud0du0u20dd2	0> = -sqrt(2)/6 (72)
<uudduu22200du2d0uud0	0|c14a a10a|uudduu222d0dudu0dud0	0> = -1/6 (288)
<20uu2022022uddu00200	0|c10b a2b|2uud20220d2udud00200	0> = -sqrt(3)/18 (24)
<u0uuduu002d2ud2ddu02	-1|c18b a18a|u0uuduu002d2ud2ddd02	0> = -sqrt(2)/2 (860)
<002200u02ud20du0222u	-1|c17b a8a|002200ud2ud20ud0u22d	0> = -sqrt(3)/8 (16)
<u22ud00u2200u002022d	-1|c10b a17a|u22ud00u2u00d002d22d	0> = sqrt(3)/9 (60)
<uduu2dd00uudud200u22	-1|c1b a6a|0uuu22d00duudd200d22	0> = 2*sqrt(3)/81 (200)
<u22d002u200ududuu02d	-1|c12b a5a|u22du02u2000dudud02d	0> = 4/27 (108)
<20uud2d0u2u2200ddu0u	1|c13a a8b|20uud2duu2d2u00dud0d	0> = -1/9 (324)
<u0202udu222d020u0u0d	-1|c10b a17a|u0202udu2d2d020udu0d	0> = sqrt(6)/6 (72)
<u00u22uu2dd02ud02u0d	1|c9a a19b|u00u22uuudd02du02ddd	0> = -sqrt(30)/360 (868)
<0uu0000d22202d2u22u0	0|c3a a6a|0u000d0u22202u2d22d0	0> = -1/6 (12)
<0uuuu02220002ddu2udd	-1|c3b a5a|0u0u202220002ddu2udd	0> = -5/9 (36)
<uu02ud0202d02d0uu202	0|c6a a16a|uu02u00202d02d02d202	0> = sqrt(2)/4 (20)
<u22u2u2ddudd0uu0u00d	1|c9a a13b|u22u2u2d0udduud0d00d	0> = 2*sqrt(3)/27 (680)
<uu2duuu2u0ddduud2d00	-1|c1b a13a|0u2uuuu2d0dd2dud2d00	0> = -sqrt(5)/180 (756)
<0u22u20ud0u0d2d0du2d	0|c4b a20b|0u2uu20ud0u0d2d0dd22	0> = 5*sqrt(6)/32 (250)
<0uuud2d002udu202ud02	1|c20a a2b|02uuu2d002duu202dd0d	0> = -sqrt(2)/162 (200)
<uuu22ddu002020002ud2	-1|c4b a15a|uuud2ddu002020d02ud2	0> = -sqrt(6)/6 (80)
<00u22u00ud0du2ud2dd2	0|c14b a11b|00u22u00uddduduu2dd2	0> = 0 (240)
<020u00d2uudd22u0ud2u	1|c14a a10b|020u00d2u2du2ud0du2d	0> = sqrt(6)/12 (48)
<0uu220du22002d2uu0d0	-1|c10b a18a|0uu220du2d002u2uddd0	0> = -sqrt(3)/27 (180)
<u222u0d0u2000du2dduu	0|c3b a13b|u2d2u0u0u200duu2dddd	0> = sqrt(5)/108 (480)
<20020uu20202d002duu2	0|c1b a7b|u0020u220202d002udd2	0> = -sqrt(3)/9 (18)
<u2222du202u0000du002	1|c4a a9b|u22u2du2d2u0000dd002	0> = -1/6 (54)
<22002u00d2ud0u02d022	0|c16a a8a|22002u0du2du0d0ud022	0> = -sqrt(2)/16 (16)
<u0ududu02u0d22du20ud	-1|c14b a11a|u0ududu02udu2dud20dd	0> = -sqrt(6)/216 (2088)
<0u2duudu0220du200du2	1|c6a a17b|0u2du0ud0220ud20udd2	0> = sqrt(2)/108 (108)
<uu0002dd0uu0022d22d2	0|c19b a3b|uud002du0ud0022d2202	0> = -1/8 (36)
<uud22uu2200000u022dd	-1|c5b a13a|uud2udu22000d0u022dd	0> = sqrt(5)/9 (162)
<uu2u0d22dudu0202u0d0	1|c3a a18b|uudu0d22duud0202udd0	0> = -2/27 (324)
<u0u0222dd0uud02u2du0	-1|c15b a20a|u0u0222dd0uud0du2dud	0> = sqrt(3)/4 (144)
<udu02udd2u22u00d002d	0|c10b a14b|udu02udd2022ud0u002d	0> = 0 (48)
<uu0u2ddu2200d202dud0	0|c14b a7b|uu0u2d2u2200dd02udd0	0> = 0 (204)
<u2ud0du200u0dd22uduu	1|c17a a1b|22uu0dd200u0du220udd	0> = 1/16 (72)
<0u2220uu2d0ududd2u00	1|c12a a20b|0u2220uu2d00uddd2u0d	0> = -sqrt(3)/36 (136)
<202020ud2ud022uu0002	1|c15a a2b|2u2020ud2du0220d0002	0> = sqrt(6)/8 (12)
<0ud220u2000022dud202	0|c17a a9a|0ud220u2u00022dd0202	0> = sqrt(3)/4 (12)
<u0u2u20udd2du0du2d0d	0|c4b a3b|u02du20udu2uu0dd2d0d	0> = 0 (420)
<2u2u020duu2d0000d22u	-1|c19b a5a|2u2ud20uud2d0000u2dd	0> = -sqrt(3)/162 (180)
<uud0u2du2u02d2002d0u	0|c8a a16a|uud0u2d02u02d20d2u0d	0> = -sqrt(6)/9 (108)
<2u22ud002000du2u2d0d	0|c1a a10a|ud22uu002u00dd2d2u0d	0> = 0 (80)
<222u00u0d2020d202200	0|c18b a20b|222u00u0d2020d202u0d	0> = sqrt(2)/2 (12)
<00u02202u2d2du2u0u0d	0|c8a a4a|00ud220ud2u2du2d0u0d	0> = 0 (32)
<2udu2ud00022uud02ud0	-1|c11b a9a|2udu2ud0d0u2uud02dd0	0> = 5*sqrt(2)/36 (240)
<udu20d200u202dudu02u	0|c4a a16a|uduu0d200u202dd2u02d	0> = 0 (72)
<udu0220020020u2udd2d	0|c15a a15a|udu0220020020u2ddu2d	0> = 0 (24)
<00uu220duud2002u0d22	0|c4a a13a|00u0220duud2u02d0d22	0> = sqrt(3)/9 (36)
<u02uu0d2u022ud00du2d	-1|c3b a15a|u0udu0d2u022udu0dd2d	0> = 5*sqrt(5)/108 (612)
<u02u22du000202d0220u	-1|c6b a13a|u02u2ddu0002d2u0220d	0> = -sqrt(3)/6 (24)
<202ud0202000u2u22020	1|c19a a18b|202ud0202000u2u22dd0	0> = -sqrt(3)/3 (12)
<ud2uud0du020u02ddud2	0|c1a a7a|0u2duudud020d02udud2	0> = 0 (144)
<02u02220u0002ddu2duu	0|c5a a10a|02u0u220uu002ddd2udd	0> = -sqrt(10)/18 (210)
<u20d022u0u0d0uu2d202	-1|c12b a5a|u20du22u0u000dd2d202	0> = sqrt(2)/9 (40)
<20u2000ud02222u02002	-1|c12b a15a|20u2000ud02d22202002	0> = sqrt(2)/2 (6)
<2000002uud0u2u22ddd2	0|c13b a6b|20000u2uud0uud22ddd2	0> = 0 (240)
<u22dud2uudu00du20ud0	1|c1a a13b|022uud2uduu0ddu20dd0	0> = sqrt(2)/108 (540)
<u020duduu20u022du02d	-1|c10b a2a|uu20dduduu0d022ud02d	0> = sqrt(3)/72 (216)
<2u0d20udud02u0u2ud02	1|c20a a6b|2u0d2uuddu02u0u2dd0d	0> = 1/12 (240)
<00202uu2200220d02d20	0|c17b a7b|00202u22200220d0ud20	0> = -sqrt(3)/4 (4)
<uud020022duuduu20ddu	1|c19a a19b|uud020022duuduu20ddd	0> = sqrt(2)/6 (360)
<00u00022u22202ud2002	0|c11a a6a|00u00d22u2d202ud2002	0> = -sqrt(3)/6 (8)
<2u2u02du2du022d0000u	0|c4b a18b|2u2002du2uu022d00d0d	0> = sqrt(6)/36 (40)
<2uu20200d0200022202d	0|c4a a14a|2uuu0200d0200d22202d	0> = -sqrt(3)/3 (20)
<2uu0dd2ud0u0u02d2udd	0|c9b a16b|2uu0dd2u00d0u0222dud	0> = 0 (48)
<uu0d0d200u0u22022202	0|c20a a9a|uu0d0d20ud0u2202220d	0> = -sqrt(2)/4 (24)
<2u02200uudud2220d00u	1|c12a a16b|2u02200uudu0222dd00d	0> = -sqrt(2)/6 (68)
<2ud0002020u20222ud0u	-1|c15b a5a|2ud0u02020u202d2du0d	0> = -1/6 (24)
<002u2u02020200022d2u	-1|c5b a14a|002uud0202020u022d2d	0> = sqrt(3)/9 (18)
<2u02du2ud000u022d02d	0|c20b a12b|2u02du2ud00du022d020	0> = sqrt(3)/4 (24)
<u202u0d2202d0u00u2du	-1|c20b a6a|u202udd2202u0d00u2d0	0> = sqrt(6)/8 (24)
<002u2u0u0u02ddu222d0	1|c17a a7b|002u2udu0u02ddu2d2d0	0> = 2*sqrt(5)/9 (180)
<u02200u2udd0u0u22d02	1|c13a a13b|u02200u2udd0d0u22d02	0> = sqrt(3)/3 (40)
<20ud2002uudud0uu2udd	1|c11a a15b|20ud2002uu0du02u2ddd	0> = -sqrt(10)/108 (120)
<u20ud0udu2u20dduud02	-1|c7b a7a|u20ud0udd2u20dudud02	0> = 2*sqrt(6)/27 (144)
<uduu020d0u020u22d220	0|c18a a13a|uduu020d0u02ud22dd20	0> = -sqrt(6)/18 (120)
<02udu2u000u222d0duud	1|c13a a1b|u2duu2d000u2d2d0udud	0> = -sqrt(3)/27 (144)
<u0d2uudu0duuududd022	1|c4a a6b|u0dud2ud0uduuuddd022	0> = sqrt(6)/108 (320)
<0u202duu00ud0duu22d2	1|c2a a8b|00202ud200ud0uud22d2	0> = -1/9 (24)
<u02u00d02d22u2d0u0d2	0|c15b a17b|u02u00d02d22u20020d2	0> = sqrt(2)/4 (12)
<u002uu202022dd00ud2d	0|c12b a10b|u002uu202u2dud00dd2d	0> = 0 (250)
<0ud022u22u02022000du	1|c14a a18b|0ud022u22u020u200ddd	0> = -sqrt(6)/9 (40)
<uu0u2uduud2ddd020duu	1|c16a a17b|uu0u2uduud2ddd0uuddd	0> = -sqrt(2)/3 (9100)
<uuduud2d2d0uu0ud2ud0	0|c17a a11a|uuduud2d2duuu0udddd0	0> = sqrt(10)/24 (4200)
<0u0udu0d2ud02220202u	0|c2b a3b|00uudu0d2du02220202d	0> = -2*sqrt(3)/27 (36)
<000u022d2ud2202200ud	0|c11a a1a|u00d022u2d02202200ud	0> = 1/4 (8)
<2uuu0u2dd2u20000022d	-1|c1b a14a|uuud0u2dd2u20d00022d	0> = sqrt(10)/18 (204)
<u0u2d2200022u00du2du	-1|c19b a2a|udu2u2200022u00dd20d	0> = -sqrt(3)/54 (40)
<uu2dd202u200020duudu	0|c18a a19a|uu2dd202u200020du02d	0> = sqrt(6)/12 (24)
<2u200dudu202d00u202u	-1|c17b a14a|2u200dudu202du0du02d	0> = -1/2 (32)
<02u22u0dud0202du002d	0|c15a a13a|02u22u0dud02d20u002d	0> = -1/2 (36)
<u22ud002uuddd0uududu	1|c8a a7b|u22ud0ududduu0ududdd	0> = -sqrt(6)/486 (3672)
<020020u22uu2020d2200	0|c8b a1b|u20020du2du2020d2200	0> = sqrt(3)/6 (8)
<uu20duu02duud0220dud	1|c9a a4b|uu2udud0dduuu0220ddd	0> = sqrt(30)/243 (1360)
<002u2u200d2d22u2d000	0|c13b a8b|002u2u2d0d2ud2u2d000	0> = -sqrt(2)/4 (24)
<020ud02020uu220d2dud	0|c17b a10b|020ud0202uud220ududd	0> = 0 (108)
<20u2u2u0ud0uddu0220d	0|c3b a9b|2002u2u02d0uddu0220d	0> = -5*sqrt(2)/18 (36)
<uuuuu2duddd02dd002uu	0|c5a a11a|uuuu02dudd202ud002dd	0> = -sqrt(30)/75 (860)
<uu0uu0022d2d200u02d2	0|c8b a17b|uu0uu00d2u2d200dd2d2	0> = sqrt(10)/120 (250)
<2uu0u2dd0d2u2d0u0dud	0|c18a a19a|2uu0u2dd0d2u2d0u002d	0> = sqrt(2)/4 (80)
<0u02ud0uuu0ud222ddud	1|c6a a6b|0u02uu0dud0ud222dudd	0> = sqrt(6)/108 (696)
<uuu202d20du2u00d0220	0|c12b a9b|uuu202d2ududd00d0220	0> = -2*sqrt(3)/27 (232)
<2u020d02u02udd0uduu2	0|c16b a5b|2u02du02d02uud00udd2	0> = -sqrt(3)/48 (72)
<02u2ud2202uu00dd00u2	0|c20b a9b|02u2ud22u2du00ud00dd	0> = -sqrt(6)/108 (180)
<ud0u200d022uuduud2du	1|c8a a9b|ud0u2000u22uudddu2dd	0> = -sqrt(5)/54 (420)
<02022uu022u22d000d0u	-1|c18b a3a|02u22du022u22d00000d	0> = sqrt(3)/9 (12)
<u02uu2dd0202u0d2ud0u	0|c3b a9b|u0uud2ddu202d0u2du0d	0> = -sqrt(2)/36 (160)
<0u0udd2220uu00d2220d	0|c4a a5a|0u002u2220dd00u2220d	0> = 0 (12)
<uud22d0u0u2ud02d2u00	-1|c2b a10a|u0d22u0d022ud02u2d00	0> = -sqrt(6)/12 (16)
<u200uu2udu2dd0uddduu	0|c17a a4a|u20uuu2ddu2du0du0ddd	0> = sqrt(10)/2304 (2800)
<0ud22u0d20uu20du20du	0|c2b a7b|00u22dud20uu20ud20dd	0> = 0 (80)
<u02d0uud2duudu002ud2	0|c9b a14b|u02d0uuddudud2002ud2	0> = -sqrt(2)/8 (96)
<200u0du20duu02d2uu2d	0|c8a a6a|200u02du0udd02u2ud2d	0> = sqrt(2)/36 (72)
<u0dud22u02000u22u0d2	0|c7b a14b|u0dud2uu02000222d0d2	0> = sqrt(2)/6 (24)
<u00u22u222du002000d2	0|c5b a14b|u00uu2u222dd0d2000d2	0> = -sqrt(10)/24 (70)
<uu20d02202d0u0uud202	1|c3a a16b|uud0d02202u0d0u2d202	0> = -sqrt(3)/6 (24)
<u200uduudu0ud022dd2u	1|c6a a18b|u200u0duuu0dd022d22d	0> = sqrt(6)/432 (210)
<2u2d00uu0uddu22ud002	0|c16a a5a|2u2du0du0udud220d002	0> = sqrt(3)/27 (72)
<u22020220dud0u2u0u0d	0|c2b a16b|uu2020220ddu0d220u0d	0> = -sqrt(2)/8 (24)
<22u00u2d202000udd022	0|c2b a5b|2uu0dd2u202000dud022	0> = 0 (24)
<02uuuddd22u200200duu	0|c18b a18b|02uuuddd22u200200dud	0> = 0 (80)
<20u0duud02d2uuduu02d	-1|c13b a11a|20u0duud02220uudd02d	0> = 1/18 (120)
<u2ud2u0022d0uu200dud	-1|c10b a6a|u2ud22002du0du200udd	0> = -sqrt(2)/18 (72)
<22uuuu2d002u0d20d0ud	0|c2a a10a|2uuuud2u0d2d0d20d0ud	0> = -1/240 (500)
<02ud00u02u0ddu2udu22	0|c19b a5b|02udu0u02d0duu2uddd2	0> = sqrt(3)/36 (240)
<uuu22000du0dd2ududd2	0|c19a a11a|uuu22000duddd2udud02	0> = -3/8 (272)
<uuddu02d0220uu022ud0	-1|c16b a20a|uuddu02d0220uu0u2ddd	0> = -sqrt(3)/9 (240)
<020uuduud2200ud2dd02	0|c2a a2a|020uuduud2200du2dd02	0> = 0 (180)
<0222u000udu2202u020d	1|c2a a6b|0u22uu00dud2202d020d	0> = -sqrt(6)/54 (68)
<ud0uu00u2d22002d0u22	0|c1a a3a|0uduu00u2d22002d0d22	0> = 0 (40)
<002u20u2022200du0d2u	0|c10b a17b|002u20u20d2200dudu2d	0> = -sqrt(6)/12 (24)
<0u2ud020dud0220udud2	0|c4b a10b|0u20d020u2u0220ddud2	0> = 0 (24)
<0u0d20uuudd02u22u0d2	0|c5a a12a|0u0du0duuudd2d22u0d2	0> = -sqrt(3)/54 (160)
<20uduud020u0202udu2d	-1|c9b a4a|20u2dud0u0d0202udu2d	0> = sqrt(6)/12 (32)
<u0uu220u2d0ddd02uuud	0|c16a a15a|u0uu220u2d0ddduududd	0> = -sqrt(3)/9 (1260)
<uu0u2d2000d2u2ud0d2u	0|c20a a9a|uu0u2d20u0d2u2dd0d20	0> = -sqrt(2)/9 (232)
<2uu2d0u00020d0222udu	-1|c18b a10a|2uu2d0u00d20u02220dd	0> = -sqrt(2)/9 (54)
<u22202ud0202200udd00	0|c17b a19b|u22202ud0202200u0dd0	0> = -1/2 (18)
<uudud0duu20dd2uudduu	0|c5b a13b|uudu00ddu20u22dududd	0> = -sqrt(6)/108 (972)
<2uu000d0udud0u222du2	-1|c10b a13a|2uu000d0u0dduu222dd2	0> = -sqrt(6)/18 (108)
<0ud2uu2udd2200d20200	0|c3a a10a|0u02uu2dd22200d20200	0> = -sqrt(2)/12 (20)
<u22u0u0ud02u02200dd2	0|c20b a6b|u22u020ud02u02200ddd	0> = -5*sqrt(2)/16 (68)
<0u200u0du20d22u02202	1|c17a a9b|0u200u0d220d22u0d202	0> = -sqrt(6)/4 (12)
<2222u2u020d000uu0udd	0|c18b a16b|2222u2u020d000u200dd	0> = sqrt(10)/6 (18)
<2u0u20d202u002ud2u0d	-1|c7b a4a|2u02200202d002uu2d0d	0> = 1/18 (12)
<2u00u02du2u2dd2uu00d	-1|c8b a8a|2u00u02ud2d2du2du00d	0> = 2/27 (80)
<2uuu2udu2d002dud00ud	0|c4a a14a|2uu02udu2u0022dd00dd	0> = sqrt(10)/192 (240)
<02u002u0ud200u202d22	-1|c20b a5a|02u0u2u0du200d202d2d	0> = sqrt(3)/108 (68)
<u2u02duuu0202002ddud	1|c6a a15b|u2u020uud02020d2ddud	0> = -sqrt(3)/18 (140)
[truncated: 98,001 more rows]
