# Supplementary material for: A Graph-Based Algorithm for Computing Matrix Elements of Arbitrary Operators between Configuration State Functions
Source: J Phys Chem A. 2026 Feb 18;130(9):1924–32. doi: 10.1021/acs.jpca.5c08310 (PMC12969370; doi:10.1021/acs.jpca.5c08310)
Supplement: Supplementary file 2 [file jp5c08310_si_002.zip › list_20,20,1_8.txt]

target: 20 20 1	5924217936 CSFs
<2u2u22u0u20u000u02dd	-2|c6b c10a c2b c16b a19a a11a a14a a9b|202u2uu02udd0d00022d	0> = 17*sqrt(7)/2520 (70)
<u20uu202ud020d2uudd0	-1|c18b c17b c15a c8b a5b a17a a4a a9b|u202220d2u020uddu0d0	0> = -sqrt(3)/120 (24)
<0uu2uuduu220ddu00220	1|c18a c14a c10b c4a a17b a18a a1b a2a|u2duuuddud20d0u0d220	0> = sqrt(5)/100 (240)
<2uu000220200d2u02du2	0|c3a c2a c13b c14b a9b a3a a6b a4a|20uu0d22d2000ud02ud2	0> = -sqrt(6)/18 (24)
<u2uud2d0uuu00u220u20	-1|c2b c14b c6b c7a a17b a3a a20a a18b|uu2ddu00udd00022u22d	0> = 0 (72)
<2u2uu0020u202d220u00	0|c16a c2a c5b c18b a4b a10b a2a a19a|2u22000202202d2u00d0	0> = -sqrt(30)/40 (4)
<002uu0d2u20022d22u00	0|c13b c15a c3a c8a a12a a20a a11a a20b|00udu0dud2uud2022d02	0> = 0 (48)
<0020200u202220220u20	1|c19a c3a c15b c12a a6b a8a a4b a4a|00u22u02202u20d20dd0	0> = 0 (20)
<220uu2000udu220u0uu2	-2|c5b c20b c20a c14b a9a a3a a11a a3b|222u0200ud2u2d0u0dd0	0> = 0 (54)
<ud2002u20u0uuu20uu2u	-2|c18b c6b c14a c20b a5a a17a a7b a18a|ud20uu220u0dd0202d20	0> = -sqrt(7)/84 (40)
<0u0u222d0u0d2u00u2d2	0|c8b c17b c4a c18a a11b a16a a2a a3b|02u022200duu2d0d0ud2	0> = sqrt(2)/48 (24)
<2udududu200u00u2d022	0|c15b c20a c19b c7b a8b a3b a14b a7a|2u2duud2200u0d02d0ud	0> = sqrt(6)/96 (72)
<u202000d0u220022u2du	-1|c4a c4b c18b c19a a10a a19a a4b a6a|u20d0u0d02220022udud	0> = -sqrt(3)/12 (16)
<u0uuuu2u0202udu0ud2u	0|c17b c4a c15a c3b a3a a15a a2b a5b|udu02u2u0202udd00d2d	0> = 3/224 (140)
<uu2uuu02uu00duu2dd20	-3|c2b c16b c14b c15b a15a a14b a7a a11a|u02uuud2uud0uddddd20	0> = 3*sqrt(2)/112 (3350)
<2200202uuu202200020u	1|c11a c1a c20b c10a a16a a17a a10b a16b|u200202dudu02202d200	0> = -sqrt(2)/8 (8)
<uu20uuduu0u2u20d0ud2	-1|c18a c5a c9b c7b a13a a17a a7a a7b|uu200u2d00d2220ud0d2	0> = 0 (60)
<u02u0u002222u0d02d02	1|c4b c3a c12a c10b a16b a16a a15b a4b|u0uu0u002d2dd0222d02	0> = 7*sqrt(3)/360 (70)
<0uud0uuud22u022duu0u	-1|c14b c4a c7b c3a a14b a1a a19a a3a|udu00d0uu22u022dddud	0> = 0 (160)
<u2duu00d022222uu0u00	0|c11b c16b c14a c13a a6a a6b a8a a17b|u2duu20202d2udd0ud00	0> = 1/36 (72)
<2uu2202ddu0du200du0u	1|c2b c1b c4a c12a a19b a15a a1b a18b|20uu202udu00d2d0u2dd	0> = sqrt(6)/108 (204)
<uu02022d0200u0222u0u	2|c6a c17a c15a c2a a3a a18a a19b a9b|u0u20d2uu200d0d2u2dd	0> = 0 (180)
<u2022udu0uududd0uu02	1|c17b c10a c4b c13b a13b a15b a4b a17b|u2022uud00duud20dd02	0> = 0 (200)
<22u202uuduuu00022u00	-3|c16b c17b c18a c4b a13a a20a a5a a7a|22uuu22udduud00dd00d	0> = 0 (850)
<200222u2ud0002d0u20u	-1|c8b c18a c5b c4b a16a a9b a10b a20a|200uu2uu220002dddd02	0> = -sqrt(15)/120 (70)
<2u022u0000u22uu20d20	1|c14b c13b c4a c15b a10b a14b a13b a3b|2udu2d000uu22d020d20	0> = sqrt(10)/120 (24)
<uuu2022020d02d202u00	-1|c17a c7b c1b c3b a20b a8a a18a a7b|0u02022u20d02u20d20d	0> = -5/18 (18)
<2200uu22uuud2000dddu	1|c6b c18b c13a c1b a16b a4b a3b a12b|u2duu022udu2u00dd0dd	0> = -3*sqrt(10)/800 (480)
<uu0uu022220uu0du02ud	3|c18a c15a c5a c13a a11b a1b a13a a14b|2u0u002222udud0d0dud	0> = -sqrt(2)/126 (136)
<2020u0uu00u2u020222u	-1|c5a c19b c15b c17a a7a a11b a16a a6a|20200u2u0022u0ddu2dd	0> = sqrt(10)/180 (60)
<2020uu200u220uud0d2u	0|c12a c14b c3a c15a a4a a12a a5a a10b|20uu2u200222000d0d2d	0> = 0 (20)
<u200u0u2u20u22dudd0u	-2|c2b c9b c2a c10b a2b a5a a2a a3a|u2u020d20d0u22uddu0d	0> = sqrt(10)/75 (72)
<02uuududu02022d2u0d0	0|c8b c17a c16a c19a a5a a20b a18a a8a|02uu2dudd02022uu0d0d	0> = -sqrt(3)/108 (108)
<u0dud2uud0u22u00u2uu	-3|c14b c19b c20b c17b a20b a8a a15a a16a|u0dud2u2d0u220ud020d	0> = -1/4 (48)
<u2020202u002u0uuddu2	-2|c18b c15b c8a c4b a16a a18b a5a a19a|u20ud20du002u002dd22	0> = sqrt(6)/60 (36)
<u220du202u0uudd02002	-1|c14b c17b c15b c20a a1b a17b a16a a18a|2220ud202u0uu00d2d0d	0> = sqrt(15)/120 (40)
<u000uuu200020222u2u2	-3|c19b c15b c18b c14b a2a a9a a13b a4a|ud0uduu2d002dud2ud02	0> = 0 (96)
<u0uu022uu0u20ddud2du	-1|c12a c17b c16b c1a a16a a5a a19a a20b|00uud22uu0ud0ddd0222	0> = -sqrt(7)/150 (210)
<uu20du0200u2u00u2d22	0|c3b c5b c17a c19a a5a a5b a4b a17a|uuuu2d0200d2u00d2dd2	0> = -sqrt(2)/60 (240)
<2ud000u222u00uddd220	0|c17a c10a c15b c18a a13b a5a a15a a7a|2ud0u0222ud0dudu0d20	0> = -sqrt(3)/72 (48)
<2u2u200uuu002200u202	2|c14a c9b c8a c18b a2b a11b a18b a7b|222u20d00uu02d00d202	0> = 1/12 (12)
<02u00220u02udd02u022	1|c9a c12b c2a c19b a1b a19b a9a a15b|uuu00220d020dud2d022	0> = sqrt(3)/36 (60)
<u0u22uudu20d0u20u02u	-1|c3b c10a c1b c15b a18a a8b a14b a16a|00022uu2dd0u02duud2d	0> = -sqrt(30)/1800 (72)
<02u0d2udu0duu0022uu2	1|c20a c18a c5b c16b a7b a15b a5b a1a|u2u0d22ud0duu0dd20ud	0> = 0 (216)
<0uuddu0u2202u2uu020u	1|c14b c6b c13a c18a a4b a19a a11b a19b|0uu2d00u22d20udd0u2d	0> = -sqrt(30)/180 (108)
<20uu022200200du22002	1|c17a c11b c8b c16a a5b a4b a19b a9a|20u2u22dd0u00uddu0d2	0> = 0 (72)
<2uu20du2d20u0u2u0u0d	2|c10a c1a c3a c8b a19b a11a a12b a14b|ud020uuuduu2022d0ddd	0> = -13/720 (480)
<u2d0uu20002u0u2du022	2|c12a c19a c7a c15a a13b a14a a9a a6b|u2d0u2u0d020u2ddu0d2	0> = -sqrt(5)/120 (72)
<2uu220202u2u2000du00	0|c3b c1b c11a c7b a18b a8a a15b a14b|ud0220uu2uud2dd0d200	0> = -sqrt(3)/240 (140)
<0002u2u2u20200u0u2u2	-3|c10b c15b c8a c18b a3a a1a a9a a5a|u0u222du2d020000udd2	0> = sqrt(3)/18 (54)
<20u0u20000d22222d0uu	0|c16b c16a c19b c14b a16a a2b a7b a14b|2uu0u2u000d2222dd00d	0> = -sqrt(30)/18 (70)
<20220uuu0uu02u02u20u	3|c6a c1a c3b c7a a10b a15b a5b a17b|u0d2u00d02u02ud2220d	0> = 0 (24)
<22022u0uu0uud0d02uud	1|c2a c17a c1b c4a a9b a17a a8a a6b|uu0d220220udd0u02dud	0> = -sqrt(10)/100 (72)
<00uu2u022ud002u220uu	1|c3b c14b c9a c5a a13a a7b a15b a11b|000uudd2ud20ud2220ud	0> = 0 (48)
<00022u02220d0uudduu2	1|c9a c17b c8a c20b a11b a16b a20b a3a|00u22u0du2uu0dd20dd2	0> = sqrt(5)/120 (210)
<2020u20uu0ud2uu0u2dd	2|c1a c6a c14b c11a a8b a7b a12a a5b|u0202uu2d00220d0u2dd	0> = -sqrt(42)/90 (60)
<uu0u0duud22duud00u22	1|c1b c4a c7a c9a a16a a9a a3b a2b|02u00d0ud22uuudd0d22	0> = -1/320 (80)
<udu0u222200u002022d0	-1|c18b c17a c18a c8b a11a a19a a2b a10a|u2d0u22u2ddu0020d020	0> = 0 (24)
<2u2d2uu00uu02u20u0uu	1|c17a c6b c10a c1a a14b a18a a12a a6b|uu2d2du000du22200dud	0> = 0 (48)
<2u0u2duu2u0d0u220uu0	-1|c18b c9b c6b c12a a12b a2a a14b a18a|220u20uddu0d02220ud0	0> = sqrt(6)/240 (24)
<udu0000uu2d0u22d2202	0|c18b c15a c11b c13a a5a a16a a11b a12b|udu0u00ud2ud02d22d02	0> = sqrt(6)/216 (136)
<uuu0u22du0dd2d0duu20	0|c14a c12b c7b c1b a15b a1b a14a a4b|uuudu2uud0d02ddudd20	0> = 0 (2604)
<u0u020u0u02u022du22d	-2|c15b c17b c20b c3a a20a a10b a3a a16a|u0u020u0ud2d02d2022d	0> = sqrt(5)/300 (70)
<u2u00uuu202d00d22udu	-1|c11b c6b c12a c16a a12b a10a a4a a8a|u2uu00d22ddu00ud2udd	0> = -sqrt(15)/360 (360)
<2u022uu0220u0uu002ud	-3|c20b c6b c1b c14b a11a a6a a20a a16b|uu022du022dd00uu02dd	0> = sqrt(21)/1008 (108)
<02ud0uuuddu20uuu2udd	-2|c15b c19b c7b c4a a19a a1b a5a a18a|u2u0dd0udud20u0d22ud	0> = 0 (96)
<u2du020u2uu0u0dd02u2	2|c19b c20a c10b c8a a14b a19b a10b a13b|u2du02002du02udu02dd	0> = 0 (72)
<uu02u022uuddu20dd0du	0|c19a c4a c5a c10a a5a a10a a15a a17a|uu0ud022duddu2ud200d	0> = sqrt(15)/600 (360)
<000222u0du2uu2dud020	0|c9b c16a c7a c4b a8b a2a a16a a20b|0u0u220u0d2ud2ddu02d	0> = 5*sqrt(6)/864 (136)
<22u20020u002d2d00uu2	1|c18b c3a c7a c2b a3b a11a a18b a10b|2ud200u0udd2u2u00dd2	0> = 0 (72)
<u020022u220uuuu00220	2|c19b c9a c18b c8a a8b a2b a16b a11b|uu20022ud2uudddd0ud0	0> = 0 (480)
<2uu0u2200u0u0022220d	0|c3b c15a c18a c17a a14a a5a a19a a3b|2ud022200u0u0ud2ddud	0> = -sqrt(5)/40 (80)
<uuudu02u22uud2ud0u00	-2|c11a c8b c10b c3b a11a a20b a6a a2a|u20duu202dudd2uu0d0d	0> = 5*sqrt(6)/4536 (216)
<u2d2uu2d00d02u2020u0	0|c5a c19b c15a c6a a18a a3a a11a a16b|u222002d00202udu2d00	0> = -sqrt(6)/24 (8)
<u00ud0u00222d2udu2uu	-1|c18a c5b c14a c12b a6a a16a a4b a15a|u0020uu0022ddu22ddud	0> = 0 (120)
<uu00u0222u0020d202d2	-1|c16b c18a c2a c5a a12a a5a a11a a1a|2000u0222udd20ud0ud2	0> = 0 (24)
<00u202u00202ud20d2u2	1|c18a c10b c3b c15a a5a a9b a8b a7b|0002u22udu02dud0dud2	0> = 0 (108)
<u00u2d2202002u2d0u20	-1|c5a c15b c8a c1a a14a a2a a12a a17a|0u0uud2d020u22dudd20	0> = -1/72 (180)
<202u020uudu0du02u2du	2|c1b c20a c19a c10a a13b a19a a8b a15b|u02u0202d0u02ud2d2d0	0> = -sqrt(30)/1080 (60)
<uduu2uuudu0du20uu2d0	3|c3a c2a c4a c14a a14a a13b a11b a3b|u0u02uduuddd220ud2d0	0> = -sqrt(70)/900 (720)
<20ud202u20u2uu00u20u	3|c20a c8a c14a c11a a2b a4a a8b a13b|2ud2202u20022000d200	0> = sqrt(2)/4 (4)
<u000u2220200uu022u2u	1|c8a c6b c5a c18a a4b a18b a12a a2a|ud0u0u2u020ddu022d2d	0> = -sqrt(5)/90 (120)
<u2d0uuu2udu220200u0d	2|c3a c8b c5a c12a a6a a10b a4b a9b|u20u02du22du20200d0d	0> = 1/180 (54)
<202020uuu0u20ud22dd0	-1|c9b c1a c3b c16b a11a a4a a10b a16b|u0ud20uu0d220dd22ud0	0> = 0 (120)
<20u2u222uu020u020u00	3|c6a c1a c12a c16a a20b a19a a2b a11b|uuu2uu22duud0d0d0ddd	0> = sqrt(210)/1400 (3416)
<2uuu0d2202002u0u02ud	-1|c1a c20a c4b c3a a11a a5a a1a a6a|2u00d22202u02u0d02d0	0> = 0 (12)
<0uu0220u2uu00u0222ud	-3|c6a c16b c18b c2b a12a a14a a15a a1a|u0u02d0u2duu02ud2ddd	0> = -sqrt(70)/5040 (630)
<u0u02u0u2d20du2d0022	-1|c6b c15b c20a c3b a15b a7a a6a a14b|u0002dud2u20u22d002d	0> = -sqrt(15)/60 (24)
<0ud0uu2uu0u20222uud0	-2|c11b c6a c16b c15b a5a a1b a1a a6a|2uu02d2du00202dudud0	0> = 0 (48)
<2ud2u0d2uu00200202du	0|c9b c18a c8a c10b a17a a2b a14b a11a|22u2d0uu00u02d02dudd	0> = 1/36 (120)
<u20u022d2u0u00duuu2d	0|c9a c15b c1a c19b a8a a11a a3b a14b|02ud0222uudd0u0uuddd	0> = -sqrt(15)/540 (240)
<u2duu0d222020d0ud0uu	-1|c17b c1b c9b c2b a5b a14a a3b a13b|0u2u20d2d202u20u00dd	0> = 0 (36)
<02udu0u222000u22d0du	-1|c9a c7b c2a c3b a5a a3a a6b a6a|0uud2202d2000u22u0dd	0> = 1/18 (36)
<20u0u222002200u2200u	-2|c17b c20b c11a c15b a5a a4a a19a a10b|20uu22220dd20002u0d0	0> = 0 (12)
<0u020u22u002u0d20u22	2|c18a c6a c2a c19a a5b a14a a1a a10b|u002u022du02dud200d2	0> = sqrt(15)/72 (54)
<uudduu22d0u202000202	1|c14a c14b c6b c8a a8a a15b a11b a10b|uuddu022ud2200d00202	0> = sqrt(2)/6 (36)
<u2duu0d22u0002ud20uu	-2|c4b c14b c20b c2a a14b a11a a4a a18a|uduud0u22du002ud2dd0	0> = -7*sqrt(2)/864 (360)
<u022u0u0du2ud200u022	-2|c10b c13b c9b c17b a9b a5a a2b a8a|uu2220ddu02d02000022	0> = sqrt(10)/240 (12)
<2220ud0u2duuuu00dd20	0|c6a c1b c11a c2a a4b a15a a6a a14a|uu2udd0d2u0du2u0dd20	0> = sqrt(5)/144 (240)
<u22uu20u22u020u0u0u0	1|c19b c17b c1b c2a a11b a19b a8b a1b|ud2uu202222020d000d0	0> = 0 (12)
<u02u2ud0d0d0222uu002	0|c3a c5b c6a c13b a19b a10a a11b a17a|u0uud0u0ud20d22d20d2	0> = sqrt(30)/720 (240)
<22uuu022u0002u2uu0d0	3|c17a c15a c8a c3a a10b a17b a20a a4b|2202u02udd002uuud0dd	0> = -sqrt(42)/112 (120)
<u000u00u2u22dduu2022	1|c8a c12b c17a c14a a16b a4a a6b a3a|u0uuud002u2dd0d2d022	0> = 11*sqrt(15)/7200 (250)
<2020002u2duuuud0udd2	-1|c9b c20a c14b c8a a14a a16a a18b a5a|2020u020uuduudddd2ud	0> = -sqrt(5)/80 (480)
<u0ud022uu2u00uduuuu2	0|c6a c20a c18b c10b a15b a3b a9a a8a|u02u0u222dd00u2ud0dd	0> = sqrt(7)/7560 (200)
<00uuu2202du02uuu20uu	-2|c15b c6b c16b c17b a16b a16a a11a a14b|00uuud202u202202d0dd	0> = 0 (68)
<0uuud2d2200uud2ud0uu	0|c16a c3a c9b c2a a18a a2a a16a a3b|0uuuu2u2d00udd2duddd	0> = -37*sqrt(5)/21600 (3184)
<2u20du02d2u0ud0ud0u2	0|c14a c10a c8a c8b a13b a17a a15a a7a|2u20dud0udu020ud20d2	0> = -sqrt(3)/48 (48)
<20002uu0uu2u00222d02	-2|c16a c9b c20b c20a a4a a3a a10a a9a|20uu2dd0u22u002d2d00	0> = 7*sqrt(30)/180 (36)
<u2u0uu2ddd0u0d0u0222	0|c5a c3a c9b c20b a12b a11b a15a a9a|u2000u2uddd20uud022d	0> = -sqrt(10)/216 (120)
<2200u02200002udd2022	0|c13b c8a c19b c16a a9a a12b a10b a11a|2200u02udududud020d2	0> = 41*sqrt(6)/432 (162)
<uu0udu2020du0u02u2u2	2|c12b c20b c4a c19a a3b a19b a20b a12b|uuu0ud2020ud0d02d2d2	0> = -sqrt(6)/2160 (250)
<u0duuu2d2d2uu0udu002	2|c7a c9a c20a c3b a14b a5b a19b a8a|u00u2du2dd2ududuu0dd	0> = 0 (432)
<uu0du2ud02u022uu0u02	1|c8a c13a c18b c20a a3a a17b a12b a19a|uuddu2u002dud2udu0dd	0> = -sqrt(5)/1080 (972)
<00u2u2d2uu0u0002ud22	2|c3a c17a c20b c19a a14b a11a a17b a5b|000222u2uduu0d02uddd	0> = -19*sqrt(10)/1080 (204)
<00ud22002u0202uuddd2	0|c20b c4b c18a c20a a20b a3b a20a a4a|002u22002d0202udu0d2	0> = 0 (8)
<u022u0u020uu0d22d0d2	0|c12b c9b c15a c20b a9b a12b a11b a10a|u022u0u02d2u0dd2u0dd	0> = -sqrt(2)/60 (204)
<02u22200022d20020uu0	-1|c2b c13b c16a c5a a7a a9a a17a a3b|0u22d2u0u22ud00uddd0	0> = sqrt(3)/72 (136)
<20220u2u200u2u0u200d	0|c14a c6a c4b c3b a18b a2a a10a a6b|2uuu0u2d2d0d200d2u0d	0> = -sqrt(2)/80 (140)
<u2u2duu0d202u2u000du	1|c7b c9a c14a c4a a8b a7a a17b a18a|u2uddudu0202udu0ddud	0> = sqrt(15)/360 (432)
<02u0du2u20d2uu0du2d0	1|c12b c6a c18a c14a a3a a17a a20b a19b|0220u02d20udu00u2d2d	0> = 1/144 (24)
<202200u02uduuuu20u02	1|c20a c9b c16b c15a a10b a13a a8b a2b|2u2200udu2du2u0d0d0d	0> = sqrt(10)/540 (180)
<0uu2022u02202u022000	-2|c11a c14b c4a c17b a1a a9a a12a a14a|uudd022ud2ud2u02d000	0> = 0 (48)
<20uuu02u0u2220uudu0u	0|c13a c12b c7b c16a a14a a14b a2b a9a|2uuuu0dudd2ud2u0dd0d	0> = 0 (2940)
<22u200200u2200d022u0	-1|c15b c1a c18a c12b a12b a6a a9a a3a|u2220d20uu2200002dd0	0> = -1/6 (12)
<u200u220222u0uuuuu00	-2|c5b c9a c2b c7b a16b a9a a3a a13a|uud002u0222uddd2ud00	0> = 0 (120)
<u022uu0u0du202u22d00	1|c1a c4a c17b c15a a9a a19a a11b a15b|002udu0udu2202d2dud0	0> = sqrt(3)/180 (72)
<0u20uu0u0dd0ud2u222d	0|c16a c20a c14b c6a a7a a2a a16b a1a|u220d0uu0du0d02d2220	0> = -sqrt(30)/270 (36)
<u000220uu2u22002d2d0	1|c6a c12a c17b c5a a2a a3b a11a a4b|uuuddu0du22d200202d0	0> = sqrt(15)/360 (180)
<2u02u2ud0220u0u02u0d	2|c11b c20a c4a c18a a2a a19b a9b a8b|220uu2d2u2u0d0d020d0	0> = 0 (60)
<2002u0ud0u02u0u22220	2|c17b c18a c16a c10b a10b a11b a20b a14b|2002u0ud0uu2uddddu2d	0> = 0 (420)
<000u2uu2220u0udud202	-2|c5a c18b c18a c20b a4a a3a a13a a18a|00u2uuu2220ddddudu0d	0> = 0 (280)
<2uduudd0ud2222000u0d	0|c12a c11b c7a c5b a5a a18a a11b a20b|2ududu00du2d22000202	0> = -sqrt(6)/24 (16)
<u000u222du200u2u02dd	0|c18a c7a c6b c10b a10a a3b a20b a19a|u0u0dud2du200d2u0d22	0> = -sqrt(10)/144 (72)
<0uu22u2200uuu0u2d200	0|c2b c11a c18a c7b a3a a20b a13b a9a|00222uu2u00u20d2dd0d	0> = sqrt(14)/84 (70)
<u20000u02u2uu2ud2udd	1|c2a c9a c19a c9b a5a a12b a1a a7b|2u00u0200u22d2ud2d0d	0> = -sqrt(10)/135 (68)
<uduu00222uu0u20002u2	1|c10a c18b c4a c8a a17a a18b a11a a13b|udu0002d20202200u2d2	0> = sqrt(15)/30 (8)
<02u2duu0u202d2uuu00u	1|c10a c15a c12a c14b a8b a18a a13b a12a|02u2duuduu022u0ddd0d	0> = sqrt(6)/180 (420)
<0u2u02d2uuu0du220002	-1|c16b c10b c2a c11b a14b a13a a10a a16b|002u02d2ud0022220002	0> = sqrt(30)/80 (4)
<u0udu20duud02u022d02	1|c16a c6a c5b c18a a4a a14a a18b a8b|u0u20d02dud0220u2d02	0> = 0 (24)
<0000uu2222202u202u00	-2|c13b c15b c14b c9a a3a a4b a5a a2a|0uuu2d22u220d0d02d00	0> = -sqrt(3)/18 (68)
<220u2uu200ud0u2d200u	0|c14a c1b c11b c17a a4a a12b a19b a10a|u2022ud20u02002du0dd	0> = -sqrt(2)/60 (54)
<u0udu022duduuu20u0d2	-1|c1b c8a c12b c7b a12a a5b a17a a2b|0udu20duudduud2020d2	0> = sqrt(5)/1440 (144)
<u200d20000u222u022uu	1|c14a c18a c14b c13a a8b a10a a18a a14b|u200d20u0uu2udd022dd	0> = sqrt(5)/40 (140)
<0uu2202uu00u2202uuu0	-1|c14b c5a c18a c12b a6b a12a a15a a10a|0uu2ud2udd0d2ud2u0d0	0> = 0 (272)
<u2d00ud2uu20uu022200	1|c6a c8a c11b c7b a20b a12b a15a a14b|u2d0000uduuud2d2220d	0> = 0 (80)
<220200uu0u022202d002	-1|c20b c2a c16b c10a a10a a6a a16b a7a|2u020d2u0u022202d00d	0> = -sqrt(2)/24 (12)
<u2dud0ud0u2ud222000u	0|c14b c15a c13a c10a a18a a6b a13a a10a|u2duduud0u2uudd20d0d	0> = -sqrt(5)/120 (840)
<00u0d020uu22u22u0022	2|c20a c14b c7a c12a a18b a6a a3b a13b|0020uuu0dd2d2u2u0d2d	0> = -sqrt(6)/36 (120)
<uu00u2u2ud20u02u2002	3|c15a c5a c1a c8a a1b a7a a3b a12b|udu0022duu2ud0dd2002	0> = 0 (80)
<u2u2020022200uu2u00d	2|c14a c16b c1a c17b a1b a20b a19b a3b|u2220200222000du00d2	0> = sqrt(30)/60 (4)
<0uud220u0002002d22u2	-1|c4b c2a c3b c12b a2b a7a a9a a13b|0u0022uud00ud02d22d2	0> = -7*sqrt(3)/216 (68)
<u202d2ud20uuu200u0uu	2|c17a c13b c4a c9a a15b a13b a17b a16a|u20du2duu0udd2dud0ud	0> = 0 (320)
<2ud0202u2200uuu2u00d	0|c17b c20b c8b c5a a4b a3b a18b a18a|2u2uu0202200ddd20200	0> = -sqrt(10)/40 (20)
<02uuu0dd22uduud0u0d2	1|c4a c13a c3a c2b a3a a18b a12b a16a|0uu0d0uu22u20dddudd2	0> = -sqrt(15)/2160 (630)
<u2u22dd2u020du0du0u0	-1|c2b c1a c5b c4b a2b a7a a19b a20a|02uudu22u020dd0ud02d	0> = 0 (180)
<2u022002u0du0du02dd2	0|c14a c4a c8b c8a a7b a16a a8a a6a|2u0u2uudd0du00du2dd2	0> = -sqrt(15)/324 (630)
<0u0020uu02220222uud0	0|c11b c11a c19a c12a a1b a9a a2a a11a|u20020udu2ud0222dd00	0> = -sqrt(30)/360 (60)
<ud020uu22d0002d22020	0|c14a c8a c15a c17b a12a a5a a10b a20a|ud02uuud220d0u02d02d	0> = sqrt(2)/18 (120)
<u0000udu220d2d2uuu2u	0|c1b c6a c10a c15b a18b a6a a4a a11b|000u0duu2udu2uddd22d	0> = 0 (480)
<200000u2u22dud0222u0	-1|c17b c12b c1a c1b a3a a5b a19a a2b|0uu0d0u2d220du02d220	0> = -1/72 (36)
<u02u2u00u2du2du00d2d	0|c10b c9a c10a c19b a19b a2a a4a a11b|ud222u00002u2ud00d2d	0> = -sqrt(15)/144 (40)
<u0dud2u0022uu00220u2	2|c7b c5a c11a c12a a9a a2b a1b a15b|2uuu0200d2d0d0u220d2	0> = 0 (40)
<u20220uu0duu200u22u0	0|c13b c12b c4a c2b a1a a20b a3b a9b|2uuu20udddd0u00d22ud	0> = sqrt(3)/360 (280)
<0u2u0202du22000du2uu	0|c3a c3b c9b c20b a16a a1b a4b a13b|uu0202020u22d002d2d0	0> = -5*sqrt(6)/216 (20)
<u20uudu020220u002202	-2|c9a c9b c4b c20b a5a a1a a10a a8b|22002udu0u220d00220d	0> = -sqrt(2)/8 (12)
<u02022020ud02002u202	0|c5b c17a c16a c20b a10a a4a a14b a9b|u02du202d2u02u0d020d	0> = 1/12 (24)
<2u0udu200d02uu22udd0	0|c7b c13b c6b c15a a10a a3b a7b a5b|2uud202002020ud2udd0	0> = sqrt(10)/432 (54)
<2udu0002u20d0d20u2u2	0|c10a c19b c2b c15b a16a a7b a13b a19b|20uu00d2uu0uddddu2d2	0> = sqrt(5)/288 (420)
<uu0du20022u00d0uu222	0|c17b c11b c18a c16a a14b a7b a13a a17a|uu0du2d02200u200dd22	0> = 1/18 (54)
<u202uuud2u000ud00222	2|c9a c9b c5b c8a a9b a11b a10b a1b|22020uu0d2u00dd00222	0> = -2*sqrt(3)/45 (18)
<2uu0220uu2d002u2u0u0	2|c19a c15a c1a c14a a19a a4b a13a a2b|u2ud220ud2u0dd02u0d0	0> = sqrt(5)/240 (108)
<2u22202duu020d0d2000	0|c4a c12a c7b c5b a4a a9a a20b a15b|2u22u0ud2d0u0ddu200d	0> = -sqrt(2)/18 (120)
<u0d200u22200022uu0d2	1|c14b c19a c3a c4a a3b a13b a7a a12a|u0uu0022220udd2dd002	0> = -sqrt(30)/240 (70)
<uu2ddu2uud0ddud02uu0	-1|c14a c3b c4a c2b a2b a13a a19a a18a|uuu0ud2ddu0d20d02220	0> = 0 (210)
<u2u020uuduu2u020d20u	-2|c17b c7b c12b c18b a14a a19b a6a a4b|u2uu2u0uddddud200dud	0> = sqrt(70)/3600 (1512)
<ud00uu2222d2d0ud00uu	-1|c20b c12a c6b c8b a20a a3a a13b a14b|udu0u02d22ud2udu00dd	0> = sqrt(3)/54 (324)
<uu2u0u2d0022udu200du	0|c15b c2a c11b c11a a2a a15a a11b a10b|uu2u0u2d0dd2uud200dd	0> = 17*sqrt(3)/2400 (700)
<22u00220u020u00220u2	0|c11b c20b c6a c1a a13b a19a a10a a12b|u2u00d20duud2002202d	0> = 0 (36)
<uuuu0d2uudu0u00u22u2	-2|c10a c16b c4b c6b a19b a14a a10a a13a|uuu0002dudd02d002222	0> = sqrt(14)/1120 (68)
<uuuu0d02d2ud2002uu02	2|c18a c8a c4a c17b a15a a19b a14b a3b|uu200d0ud2du2ud200d2	0> = 0 (108)
<2ud2022u02d20u000d02	0|c12b c20a c11a c2a a2a a15b a16a a18a|2uu2022d020u0udd020d	0> = sqrt(3)/72 (60)
<u2u2200u20uu00220dud	2|c2a c11a c16a c20b a11b a17a a19b a10b|uuu2200d2ddu002dud20	0> = 5/72 (80)
<uud20d0u02uu020u2d2u	2|c18a c8a c3a c6a a20b a16b a18a a7a|uu0200u002dd02022d22	0> = -sqrt(15)/90 (20)
<u2022u0d02u0u00u2d2d	-1|c6a c20a c4a c4b a9a a6a a4a a16a|u20u2d0du2d0u0022d20	0> = sqrt(30)/96 (24)
<20u20uu00d02222uudd0	-1|c7b c15a c1b c16a a2a a18b a5a a9a|uuu2du00du0222d0d2d0	0> = sqrt(5)/320 (232)
<0u002202u20u0ddu0222	0|c19b c10b c6a c15a a3a a9b a14b a13a|0ud02u022u0ud20d02d2	0> = sqrt(2)/72 (40)
<0uu0d22uud2u0d02uuuu	-2|c7b c17b c11b c10b a7b a1a a8b a10a|udu0d222uuud0d020dud	0> = 0 (160)
<2u02000u022u0d20u22u	-1|c11b c2a c1b c10a a10a a17a a14a a11b|u002000u022d0220222d	0> = 1/24 (6)
<u2u20d0uu0ddu20u220u	-1|c9a c14b c18b c6b a20b a11a a15a a1b|22u2000d002uuudd2d02	0> = sqrt(6)/432 (40)
<200u0u2dd2uu20220200	0|c16a c9b c10a c13b a17b a20a a6a a3b|20uu022d0dudu02ud20d	0> = 0 (72)
<u0ud02u0du2u0022du2u	-1|c6a c10b c9b c17b a14b a9a a13b a17a|u0ud0uu0d02duu22dd2d	0> = 0 (600)
<ud20u22020u200u0u2uu	2|c17b c3b c9a c5a a19b a11b a4b a15b|udud0220u0220020022d	0> = -sqrt(6)/12 (8)
<2u2u0d0002d2uu022002	0|c20b c1b c20a c14b a18a a5b a1b a18b|2u2dud0002u2d0022200	0> = 0 (8)
<2uu20d02u02u0u220u0u	-1|c18a c20a c15b c8b a13a a20b a14a a6a|2uu2020ud02dd2u2000d	0> = sqrt(5)/90 (40)
<2u00udu2u20u20d2200d	0|c9a c1b c16a c20b a9a a20b a16a a3b|udu0dud2u20d20u2200d	0> = -sqrt(10)/120 (32)
<2u20200u2d20d202ud00	0|c17b c14a c16b c13b a6a a2b a16b a13b|22202u0d2u20du020d00	0> = sqrt(3)/24 (8)
<u022200u2d002uu202u0	-2|c4a c3a c14b c8b a20a a14a a15a a8a|u0ud200u2d002u2202dd	0> = -sqrt(2)/72 (54)
<220u2u2002000200d22u	-1|c14a c18b c10b c5b a8a a11b a12a a13b|220udu2u0uddud00du2d	0> = -1/36 (240)
<u2u020022u0u02200202	0|c2a c14a c8a c3b a14a a13a a16a a11b|uu00200d2uddu22d0202	0> = 0 (36)
<u2u0220ud220200ud0uu	0|c10a c19a c13b c8a a7a a12a a4b a4a|u2u222u0ud2dd00du00d	0> = sqrt(15)/1440 (140)
<22u0uu2du0202d020u0u	1|c6a c2b c14a c18b a18b a12b a15b a3a|2u20d02ud02u20u20d0d	0> = 0 (24)
<20u20du2du220u2du000	-1|c17a c9a c15b c10b a19b a9a a20a a2a|2ud20uu2d0220duu00dd	0> = 0 (72)
<2202u02200u200dd0u2d	0|c1b c2a c4b c19a a10b a10a a13a a14b|ud0uu02202d2duud0udd	0> = sqrt(2)/48 (216)
<u2uuu02002dddu222000	-1|c7b c5b c16a c3a a3a a5b a9a a11a|u2udu0d0u22udd2d2000	0> = sqrt(10)/216 (180)
<uu022u22u20u20200u00	-3|c10b c4b c7a c8b a6a a16a a14a a3a|uudu22dudu0d2d2u0d00	0> = 1/36 (324)
<2uud0u0du0022uduuu2u	-1|c6b c14b c2a c12b a2b a9a a8b a7a|2uud00u2200d20uudd2d	0> = 0 (180)
<022000udu2u0u2u220uu	-3|c17b c2a c16b c3b a20a a6a a1a a18a|uuu00ddud2u0u2udddd2	0> = -sqrt(30)/360 (2100)
<02uu20u200uud2uu0d2u	-2|c8b c3b c20a c19b a12b a6a a7a a1a|u20d2u2u00d2d2uu0dd0	0> = sqrt(105)/540 (72)
<u00022uuu200200222ud	-1|c10a c13b c9b c10b a1a a3a a9b a11b|20u022uuu0d0d00222dd	0> = sqrt(6)/360 (70)
<00222u2uu02uu0d00202	1|c4b c18b c20b c20a a10b a17b a2b a16b|0u2d2u2uud2du0dudd00	0> = 0 (360)
<2uu0220u02200uudu0u2	3|c10a c19a c11a c6a a13b a8b a19a a18b|2uu02u020dd0uududdd2	0> = -sqrt(5)/135 (680)
<u0ud20020u0u2uuuu2u2	-2|c13b c17a c18a c14b a14a a2a a9a a16a|uudu2002dd0uudd20ud2	0> = -sqrt(14)/2016 (216)
<0u20022u2uu220uu0d0d	0|c6b c10a c18a c13a a4a a15a a16a a6b|0u2u022d20d2u022000d	0> = 0 (12)
<uu0202uuud02u0222d00	1|c6a c9b c13a c18b a9b a8b a3b a19a|uud20du2ud02002220d0	0> = 4/45 (36)
<2u2uduu202u0udd000d2	0|c4a c20a c10b c7b a9b a15a a4b a7a|2u2uduu2udd0ud2000dd	0> = 19*sqrt(15)/5400 (720)
<u2duu00u022d2d002u20	1|c18a c12a c19a c11a a4b a18a a12a a7a|u2d2u0ud02du2u002dd0	0> = sqrt(2)/72 (72)
<0u2uu2002uu20200u220	-3|c9b c17b c14b c2b a16a a5b a20a a4a|00222200uud20u0d022d	0> = 0 (18)
<u0u220du200u0d2uduu2	-1|c5b c12b c19a c14a a3a a10a a13a a14b|u022u0du2u00du2ddd02	0> = sqrt(3)/216 (204)
<u2du22002200ud00u2du	-1|c6b c14b c5a c9a a12a a15a a19a a14b|u2duuu00d20uudd0d22d	0> = sqrt(15)/360 (480)
<22u0duu2u00u2uu020ud	-2|c1b c7a c17b c15b a7b a16a a5a a11a|u2u02du2u0dd2d0ud0ud	0> = 0 (240)
<u0u00uud2d02220u2u20	1|c16a c8a c10b c12b a1b a4b a15a a11b|20ud0uu020dd22u02d20	0> = -sqrt(5)/80 (24)
<u220u20u020d0d0022u2	-1|c1a c6b c18a c17b a4a a14a a11a a6b|022uu20d02uu0200ddd2	0> = 0 (60)
<uuduu0ddu2u020u0uu22	0|c1b c8a c10a c4b a6b a10a a4a a14b|0uudduu0d2d02uu0dd22	0> = 0 (216)
<02u02ud0u20202du2200	-1|c2b c10b c2a c3b a11a a1a a7b a1b|20002u20udu202dd2200	0> = -7*sqrt(2)/36 (18)
<022uuduu022udd0d200u	-1|c8a c11b c3a c13b a9a a15a a6a a13b|02uud2u0u2dduddu200d	0> = sqrt(30)/1296 (360)
<u0u2u2u20u20u2200uu0	-3|c3b c7b c5b c6b a12a a9a a5b a16a|u002ud02ud2du22d0ud0	0> = 0 (72)
<ud0200u20u02u2u022dd	-1|c14b c8b c19b c12a a5a a16b a8b a11a|ud02u0d20udududu220d	0> = sqrt(30)/160 (64)
<uuu0u220ddud00202202	0|c6b c5a c2b c20a a12b a2a a13b a3a|ud200u20dud2u020220d	0> = 0 (16)
<0020u2uu0uud2022udud	-1|c3b c19a c13b c20b a9a a7a a19b a10b|00u0d22uu2ddu022dud0	0> = sqrt(5)/150 (48)
<uuu02du2u200220u0d20	-2|c3b c13b c16b c5a a18a a1a a17a a15b|2u00duu2d200u2d0d220	0> = sqrt(10)/240 (36)
<2u220u2u0dd2002d0u0u	0|c1a c8a c10b c11b a8b a16b a17a a13a|uu220d2u0002u022dd0d	0> = -sqrt(3)/108 (60)
<u0uuu2du220dduu002uu	0|c9b c19b c5a c10a a14a a13a a17b a19b|u0uu02uudd0d22d0d2ud	0> = -sqrt(5)/2000 (504)
<0u220udd022u20d2u0u0	1|c10a c7b c2a c3a a9b a10a a12a a8b|00u20u02u22220d2d0d0	0> = -sqrt(6)/24 (20)
<2u202u202uudd02uu000	-1|c10b c3a c2b c13a a10a a19a a20a a17b|20u02u202dud002d20ud	0> = 0 (36)
<2uu202udduu2u0ud00uu	-1|c15b c9b c13a c16b a7b a15b a17a a14a|2uu2022u0ud20ud0d0dd	0> = -7/5400 (250)
<uu0uu0202u0uuu022220	3|c7b c18a c16a c12a a6b a12b a1b a4b|2u02uud02u0ddu0d2d20	0> = -1/36 (204)
<200u20uuuu020u0d22d2	0|c12a c17b c12b c9b a19a a9b a17b a6b|200u2uuudd000d0d2222	0> = 0 (70)
<20u002u00u2d22uudu02	2|c13a c20a c16a c7a a18b a17b a8a a13a|20u0020d0u2u22d0220d	0> = -sqrt(10)/120 (12)
<u2000u0d2d20u02ud22u	0|c6b c13a c18a c17b a10a a6b a13b a14a|u2000u0u2220dd2u0d2d	0> = sqrt(6)/144 (60)
<2uu0222020002u0u2d0d	-1|c17b c20b c9b c18a a15b a10a a8a a4b|2uud222uud002uddd000	0> = sqrt(30)/720 (204)
<0u0du00020du2u2du222	1|c4a c16b c20a c12b a8b a6b a3b a16a|0uu0uu0d20u02d2dd22d	0> = 0 (250)
<02u02uu2du00u22u00u2	-2|c20b c5b c6b c13b a5b a4b a17a a3a|022u20u2du00022dd0ud	0> = -5*sqrt(2)/144 (36)
<u22u0ddu0u200u2022d0	-1|c4b c6b c3a c17a a16a a1b a4a a6a|22uu0udu0d200d2du2d0	0> = -sqrt(6)/288 (136)
<uu00u20u02d0u2002222	-2|c18a c5b c19b c8b a5a a1a a8a a7b|2u00d2uu02d0u2002dd2	0> = -sqrt(5)/30 (36)
<02u2u220duuuu0dudud0	-2|c6b c4b c18b c2b a12b a18a a19b a5a|0udu2u20uud2d0ddud20	0> = -7/720 (280)
<0u00uu2udu2d2u2u0u20	-1|c8b c5b c2b c18a a3b a4a a5b a8a|00udud2udu2u2d2d0020	0> = 0 (48)
<u20uu2u000u220d02u2u	-2|c7b c12b c17b c18a a3a a16a a18a a9b|u2uud200d0ud20dudu2d	0> = 0 (240)
<0uu22202u0uu0duu20uu	-3|c6a c15b c12b c5b a13a a2a a1a a20a|u2u2ud02d0u0ud0d20d2	0> = -sqrt(30)/270 (200)
<2udu00202u0u0u2u022u	1|c7a c18a c3b c12a a5b a11a a6b a6a|2u0du2d02uu00u2d0d2d	0> = 0 (80)
<0u222020u2uuu00dud20	1|c13b c11a c2a c3b a11b a6b a15a a2b|0uu22d20u2ud00uddd20	0> = 7*sqrt(2)/1080 (204)
<u02uduu02d2du0duudud	1|c7a c20a c17a c11a a20b a7a a11a a16a|u02uduu02u2ud0d20ddd	0> = 0 (756)
<uu0200222u02uud0du02	1|c2a c20b c18a c8b a3b a5b a1b a18a|20u2u02d2d02udu0ud0d	0> = 0 (72)
<udu00222020u0u0d2220	-1|c7a c18b c10b c3b a7a a4b a3a a20b|uduu02220u0d0d0d2u2d	0> = -sqrt(6)/72 (80)
<2uu2u020dud002d2u200	0|c2b c7b c18b c1a a15b a9b a20a a8b|u0u2d0ud2ud00222du0d	0> = 0 (108)
<uuu2u0d2d2u220ud0u00	1|c16b c13a c2a c8b a8b a2a a15b a14b|uuu2d0d2u2u2dd200d00	0> = -sqrt(6)/192 (200)
<0u0duu2d0002du2220d2	0|c5b c15b c20a c20b a9a a3b a11b a9b|0udu0d2u20u2dud220d0	0> = sqrt(6)/96 (72)
<002u0u202d202u2uu020	0|c6a c3b c15a c9b a15a a18a a2b a8b|0udu002dud202u2udd20	0> = 0 (48)
<20202220uu0u020u0d2d	0|c1a c1b c5b c14b a20b a15a a13b a17b|0020u220ud0uuddudd22	0> = 23*sqrt(30)/2160 (180)
<u200du22000ud2du2udd	0|c7b c2b c18a c6a a6b a4b a3a a9a|uduuudd2u00ud2ud20dd	0> = 0 (1360)
<022uuuuu2duu000uddu2	0|c17a c3a c2b c16b a15b a1a a19b a8a|uuuuudd22udd00d00d22	0> = -sqrt(15)/2625 (910)
<2u0uuuu2uuu2u00u02dd	-2|c2b c5b c8a c9b a2a a9a a14b a5a|2u0uudududd2uu0d02dd	0> = sqrt(154)/4536 (2320)
<22u0222uu20u0u20000u	2|c1a c20a c7b c8b a16b a13b a7b a4b|u2ud2220u20udd2d0000	0> = -1/36 (60)
<2u2u00ududd0220202u0	0|c14a c7a c14b c19b a15a a4b a6a a5b|2u22du0dudu020d20200	0> = -sqrt(3)/12 (16)
<uu000u0dd2d222ud2uu0	-1|c17a c14b c19b c6b a8b a5b a3a a15a|uuu0d002u2d22d2udd00	0> = 0 (204)
<00000222uu20du20d2u2	0|c6a c9a c19b c20a a20a a5b a1a a13a|u000du220u202d20d202	0> = sqrt(3)/18 (12)
<020uuu22dudd020u0202	-1|c14b c4b c12a c7b a13a a11a a1b a4b|u20uuud2ud20dd0d0202	0> = sqrt(6)/2160 (250)
<2022u2uud0uu00d0220u	0|c17a c1b c4a c7a a16a a11a a19b a12a|u02ud20du02200dud2ud	0> = sqrt(15)/180 (48)
<uu00uu0002uu22dud2d2	0|c20a c13a c2b c19b a8a a2a a5b a3b|udu02u0d02duu2ddu20d	0> = sqrt(5)/420 (144)
<2u2220u20u0u0002uu02	-2|c16a c8b c20b c7b a14b a14a a2a a13a|2222200u0u0ud20ddu0d	0> = sqrt(3)/36 (40)
<u0u22uuudu2u20du0200	-2|c8b c11a c15b c1b a6a a15a a1b a11a|u0u222d0uu2d20dd0200	0> = sqrt(35)/1890 (60)
<u0uduuuu220d02ud0u2u	1|c9a c15a c10a c18a a7a a12b a9a a3a|u02uud2u2d02020d002d	0> = -7*sqrt(30)/10800 (68)
<uu002du02d2022d20u0d	0|c10b c11a c1b c9a a15a a20b a8a a6b|0u0022udu0d022220d02	0> = 0 (18)
<u0d202u22u0du20uud0u	0|c14b c12b c16b c6a a12b a17b a15a a2b|udu20uu22d0duud02d0d	0> = -sqrt(10)/720 (400)
<u2u2u00u2ddud0d0202u	-1|c2b c11b c5a c2a a14b a15a a7a a3a|u02200ud2d0udu20202d	0> = 0 (24)
<0uduu20udu22dd000u22	0|c14b c10a c6a c11b a11b a10a a7b a17a|0uduuuuudd22d000dd22	0> = sqrt(2)/40 (504)
<2ud220u220u0020uu002	2|c8a c20a c14a c1a a7b a13b a6a a14a|uud22u2d20u0d20du00d	0> = sqrt(3)/24 (108)
<0u02020u20222002uu20	-2|c16b c2a c8b c4b a3b a7a a1a a3a|u02u02u02022200ddd20	0> = 0 (20)
<u2u02020000uud2220u2	2|c12b c13a c7a c3b a9b a12b a18b a10b|u20020u0dd0u0d222ud2	0> = 0 (24)
<u002ud0uu2u020002222	0|c5b c13a c19b c19a a5a a16a a1b a7b|2002uuuud2d0d00d2202	0> = 0 (70)
<0u020u22duu0uuu22020	2|c15a c11a c4a c7b a1b a6b a12b a14a|ud0u02u2dd0ud2022020	0> = -sqrt(3)/36 (24)
<0u0222020ud2000222u0	0|c12a c2a c16a c17a a7a a3a a19a a9a|00u222d2uudu000dd220	0> = 0 (36)
<22u2u00udd00u20uudd2	1|c20b c9a c10a c5a a6a a3b a10b a9a|22220u0uud00d20duudd	0> = 0 (120)
<uudu2ud02220u00ud02u	0|c3b c1a c6a c11b a15b a12a a6a a14b|0u0d2ud022uudduud02d	0> = -sqrt(15)/360 (144)
<0u00u022220u0022u202	0|c17a c9a c20a c15b a2b a6a a17a a13a|0200uu22d20du0u2d20d	0> = 0 (36)
<2u20000u022202u0u220	0|c1a c11a c18b c15b a20a a16b a6a a6b|uu20020d02u2020dud2d	0> = sqrt(2)/36 (54)
<202udu00u2002022du20	0|c13b c3a c4a c16b a20b a11b a6a a12a|20u0u200d2uud02dud2d	0> = sqrt(6)/72 (180)
<u02u2uu02200220200du	2|c14a c3a c1a c6a a18a a15a a8b a20b|00ud20uu22002dd20ud2	0> = sqrt(15)/30 (24)
<uuu20u020d22u2u0200d	-2|c14a c15b c2b c11b a5a a20a a18b a13a|u0u2du020ud22d002d02	0> = 1/45 (60)
<uu2d2d02u00u02200u2d	0|c2b c14b c19b c8a a13b a2b a12a a1b|2u2u2d0ud002du200udd	0> = 0 (108)
<2u00u0uud2d220d20udd	0|c13b c10a c1b c8a a6b a10a a8a a15b|ud00uuddu2d2u0220udd	0> = 0 (144)
<uu22uuududu0uud00220	-2|c2b c13b c7b c14b a2b a11b a17a a15a|uu22uu0ddd200020d220	0> = -sqrt(105)/600 (70)
<u0222uu0u020d2u02du0	2|c11a c3a c17a c18b a19b a13a a20b a10b|u0u22uu0ddd022u0d02d	0> = sqrt(30)/75 (210)
<022u0u00u0022duud22d	1|c6a c4a c16b c12a a17b a10a a11b a15a|02200000udud2u20222d	0> = 0 (8)
<2uu0d0ud02202u2u2d00	0|c18a c2a c8b c7b a19b a18a a6a a14b|20u0du000220222d2ud0	0> = sqrt(3)/24 (8)
<uu002000uu2220u0222d	-2|c13b c9b c12b c19a a7a a2a a20b a9a|u20020d0uu2du0d022d2	0> = sqrt(30)/36 (36)
<0ud220u2d20uuuu22000	1|c10a c9b c5b c5a a7b a18b a10a a11b|0ud2002202uudud22d00	0> = 0 (36)
<220uuu0du0uu0d2ud2dd	0|c4b c2b c2a c16b a4b a9b a17a a14b|200udu0u20du022022dd	0> = -sqrt(10)/200 (36)
<uuu22d020uuuu2d2u000	1|c16a c6b c14a c8a a9b a2a a20a a11b|u2u2200ddu2dududu00d	0> = 0 (96)
<u0uuu222u20d0000uu22	0|c9a c10a c3a c20b a5a a17a a18a a3b|u0ud22220d0u0000222d	0> = -1/30 (12)
<uu02ud22d0du0udu0022	-1|c5a c19b c15b c19a a16a a19a a18b a17a|uu020u22d0dd0u02udd2	0> = sqrt(2)/72 (120)
<220u20u020uduud0d022	0|c14a c17b c4a c2a a15b a6a a10a a17a|2u002du02uddu020d022	0> = -sqrt(30)/180 (24)
<00220u2u02u2u2u0020u	3|c12a c4a c18a c7b a20b a19b a15b a7b|002u0u2u02dud2200dd2	0> = sqrt(3)/36 (68)
<20u00220002u2u2202u0	-2|c18b c15a c14b c15b a2a a5b a19a a10a|2uu0d2200u2d20020d20	0> = sqrt(2)/12 (18)
<202udu20u0uuudu0202u	1|c17a c19b c3a c7a a15b a12a a14a a8b|20uudduuu0d2d220d0ud	0> = -sqrt(6)/180 (240)
<2u0000uud22dduu0d22u	1|c18b c10a c15a c1a a9b a6a a16b a14a|ud000udu2d2uu20dud2d	0> = 0 (144)
<0uud202u20du2u0d02uu	-1|c7b c14b c12b c2b a17b a15b a14b a12a|00ud20ud20uu2duud2dd	0> = -sqrt(2)/24 (240)
<02ud2u200022u0u0202u	-1|c3b c12b c11a c17b a8a a13b a18b a14a|020u2u2u00ud2dd0du2d	0> = 0 (140)
<0u02uu20200d02uu0222	0|c7b c18b c4a c20a a6a a7b a17b a2a|020uu220200d02udud2d	0> = -5*sqrt(6)/432 (54)
<2u022u0ud2u00d022uu0	0|c4a c16b c10b c6b a20a a3b a16b a12b|2udu200duduu0d022dud	0> = 5*sqrt(2)/288 (96)
<u02022000u0202udu2d2	-1|c19b c18a c1b c5b a7b a11b a1a a13a|u020u2d00uu2u2dddd02	0> = 11*sqrt(30)/2160 (210)
<2udu20uuu222u0d00200	1|c10b c9a c3b c4a a17b a14a a14b a15b|2u0020du0d22u220d200	0> = -sqrt(30)/120 (8)
<2u20u02020020dd0ud22	0|c14a c1a c7a c17b a5a a4a a18b a16a|uu2d20u0200200dd0222	0> = sqrt(3)/8 (18)
<02u022u220000d2uuu02	0|c7a c9a c14b c16a a11a a12b a7a a1a|u2u022u2d0du0020dd02	0> = sqrt(6)/108 (60)
<202uu02u020d22u0u200	2|c1a c3b c17a c12a a6b a3b a12a a9b|u02udu2ud20d22d00200	0> = sqrt(2)/36 (60)
<222202u00u02u00u2d0d	0|c4b c3a c2a c6a a20a a16a a3a a5b|2u2uduu00d02d0022d02	0> = -sqrt(5)/72 (60)
<2202u2u0u200d0u00u22	0|c20b c9a c19b c18a a9a a14a a13b a9b|2202u2u022002ud000dd	0> = -sqrt(2)/36 (20)
<u2duu22020udu2d00200	0|c2a c5a c11b c13b a4b a16a a1a a20b|2ud20220200u02ud020d	0> = -sqrt(6)/48 (12)
<u0202u0d02udd0u0222d	0|c11a c10b c10a c19a a1a a14b a16a a10a|20202u0u0u0dddud22ud	0> = -1/18 (80)
<u22uduu0020u0ududuu2	2|c1a c5a c20a c3a a9a a18b a13b a6a|02uu02d0d20uuuudd2dd	0> = 7*sqrt(15)/5400 (420)
<u2uu00u2u000du2u2uu2	3|c20a c8a c2a c17a a4b a11b a12b a6a|uuu20udud0ddud2dudud	0> = -sqrt(10)/720 (3000)
<uu22u0200020022u2d0u	0|c7b c17a c18a c3a a5a a18b a10a a2a|u2d220u00u20022ddu0d	0> = sqrt(10)/40 (24)
<u2222uu0uuudud0du00u	2|c9a c7a c10a c4a a15a a10a a16b a9b|u22d2u00duduudd2u00d	0> = 0 (96)
<022022200020u00uu22u	0|c2a c17a c3b c19b a12b a20a a9b a8a|0uu0222dd02uu00d02d2	0> = sqrt(6)/72 (36)
<02uu0du222u022000ddu	-1|c2a c20b c9b c3a a5a a17a a16a a3b|0uuduud2d2d0220udud0	0> = 0 (240)
<0u2d00u22u2u2uu00d02	-1|c14b c11b c4b c11a a19a a4b a7a a15b|0u2d00222u0u20200dd2	0> = -sqrt(10)/20 (12)
<uu2u002002uu0222u002	2|c11a c14a c15a c2a a2b a18b a18a a13a|ud2u0020020udud2d202	0> = sqrt(6)/36 (36)
<2udu2002u2u0uu002uud	-3|c1b c20b c18a c11b a20a a16a a19a a4a|udu22002d200uu0d202d	0> = sqrt(21)/168 (24)
<022u2220u000udu2d020	-1|c16a c9b c17a c2b a13a a14a a2b a20a|022u2220000022du002d	0> = 1/8 (4)
<0u0u00u2d22ud02u202d	-1|c11b c4a c13a c10a a1a a4a a20a a14a|uu0u00d2dudu0d2d2022	0> = -sqrt(3)/648 (180)
<20222200uuu020du0u20	1|c16b c13b c11b c6a a17b a12b a18b a9b|20222u002d0ud0u0d220	0> = -sqrt(6)/48 (8)
<22u02dud0u2u00uuu0u2	-2|c19a c3b c16b c2b a13a a9a a16a a13b|2u002uduud2u20ddd002	0> = sqrt(3)/72 (204)
<u202u20duu2u0uu0du20	2|c12a c9a c8a c4a a14b a17b a8a a7a|u20du2ud0d2002u02d20	0> = -sqrt(14)/1008 (24)
<22u20uu0u0ud0022u0u2	-3|c3a c7b c6b c17b a8a a17a a6a a5a|2202ud0ud0uu0022d0d2	0> = 0 (24)
<u00u02u22d2022u0ud0d	-1|c18b c11a c20b c6b a17b a6b a3a a4a|u0d202u22ud022d02000	0> = sqrt(30)/360 (12)
<22uuud20200u0d200022	-1|c7b c15a c20b c9b a10a a6b a13a a9b|22uuu2u02d0dudd0002d	0> = 11*sqrt(15)/1440 (240)
<u0uu22002d020u00d222	1|c12a c3a c4a c10a a1b a10a a11a a16a|200022002udu0u0dd222	0> = 0 (12)
<2u02udu022d2du0d0uu0	-1|c7a c4b c14b c6b a14b a17a a6b a15a|2u0uud0022u2ududddd0	0> = -sqrt(3)/540 (860)
<0uu2uu2uu0000222dd20	2|c5a c4a c3a c8a a13b a18a a3a a20b|0uud0d20u000d222u22d	0> = -sqrt(105)/504 (24)
<u2udu0d0020u0uuuu222	0|c17b c12a c18a c16a a13a a11b a7a a1a|22uuu02002d0ddu00d22	0> = sqrt(10)/360 (40)
<u20u0d2ududdu20u0022	0|c6a c1a c14b c11a a6a a15a a18a a6b|020u022uud0ududd0d22	0> = sqrt(6)/864 (232)
<0u0uduu0u02d2u2u2uuu	4|c13a c16a c11a c18a a14b a7b a10b a16b|0u0udu20ududu22d20dd	0> = -sqrt(5)/20 (696)
<22u00uu20uud20u02u20	3|c18a c2a c11a c17a a15b a14a a5b a16b|2ud0uuu20d0d2u2dd020	0> = sqrt(10)/30 (120)
<u0u20d2u0uu00duu2u22	2|c16a c3a c18a c10a a9a a6b a13b a3a|u0d2022uu0d0dud02022	0> = -sqrt(15)/180 (24)
<udu0u0202u2u0dud02u2	-1|c11a c14b c7a c18b a13a a17a a8a a4b|ududu0uu2dduu0ddudd2	0> = sqrt(6)/1440 (2400)
<uud22uu00u22du0d200u	-2|c4b c12a c12b c5b a12a a15a a3b a14a|uu2dudd00u2du2ud200d	0> = -sqrt(2)/360 (216)
<udu22200u2d0u2ud0dd0	0|c4a c2a c15a c6b a9b a15a a8a a12a|u0uu2u0d22ddu2ud0dd0	0> = -17*sqrt(30)/2160 (700)
<2uu02duu02u0000u222u	-1|c5a c8b c11b c17a a7a a13a a16a a14b|2uu0dd200200ud02u22d	0> = -sqrt(30)/60 (24)
<202202u00d2000uud2u2	0|c11a c3a c19b c1b a14a a15b a16b a9a|u0u202d0udu00d22d202	0> = -sqrt(2)/72 (54)
<u022uud0u22du002udd0	1|c9b c1a c16b c17b a19b a6b a17b a2b|0u22u2u0022dd00udd20	0> = -sqrt(10)/216 (60)
<u2uuu2d002ud00220d20	-1|c19b c4b c2a c2b a13a a4b a14a a9b|u0udu2u0d2uudd220dd0	0> = 7*sqrt(30)/14400 (720)
<ud22u2uuu2u00ud000u2	1|c14b c10a c3a c1a a16a a5b a12b a17a|0uu222ududdd00uud0d2	0> = -sqrt(35)/1512 (408)
<0u022002uuu022u22u00	3|c5b c2a c16a c9a a19b a3b a20b a9b|00u2d002uud022ud2dud	0> = 0 (72)
<u02u02uu0u2d0u2ud0u2	1|c15b c20a c4a c3a a3a a7b a14a a9b|u020022duu2d02dud0ud	0> = 0 (48)
<002u2uu222u200duu0u0	-3|c8b c5a c9b c3b a14a a4a a16a a18a|00u2uuuuu2d20dd2ddd0	0> = -17*sqrt(35)/4200 (924)
<uu0u200uuu2202220002	-3|c12b c8b c1b c5a a19a a18a a6a a1a|ud0udu00ud2u02220dd2	0> = 0 (72)
<02uud22200u00022dudu	-1|c7b c8b c4b c16b a11a a13b a1b a12b|u2u0d2du002ud02uuddd	0> = 5*sqrt(3)/648 (360)
<222uu0u20d0220u00d02	-1|c12b c13b c5a c2b a7a a13b a17b a9a|2u2u0022du0d20u0dd02	0> = -5*sqrt(3)/432 (54)
<0ud022020u2u2duudud0	1|c19a c6a c11a c13b a10b a12b a2a a19a|02u02u0202d2uududdd0	0> = 11*sqrt(6)/2592 (204)
<uuuu020u0u22d022u200	-3|c18a c11b c18b c3b a3a a5a a13a a1a|2udud20u0ud22022d000	0> = -sqrt(14)/84 (24)
<22u02ud00220d00u220u	-1|c17b c16b c11b c2b a2b a19b a20a a17b|22u02uu002d0d00022d2	0> = 0 (20)
<022uud2ud0u20200u0u2	0|c5b c12a c14a c2b a16a a5b a15b a10a|0u2uud2duddu0uddu0d2	0> = 0 (720)
<uud2ud0uu0u02dduu202	1|c17a c5b c2b c6a a12b a16b a17a a9b|u0u2000d20du2ud2d202	0> = sqrt(15)/1080 (36)
<u2u0d002udu20uududu2	-1|c15a c3a c8b c10b a15a a19a a3b a18a|u2d0u00du0u20ddud222	0> = -sqrt(6)/360 (48)
<02uuu2200d2u2uu2d000	1|c14a c11a c4b c7a a10a a14a a4b a14b|02udu2u002dd22u2d000	0> = sqrt(30)/120 (24)
<udud20uu2u002d02d02d	0|c10b c3b c19b c1a a20b a14b a15a a10b|0u0u20uu2d0022d2d0d2	0> = -13*sqrt(5)/720 (70)
<2uud220uu02uu00uu0d2	3|c11a c13a c16a c6a a17b a12b a18a a7b|2uud2udud0u200002dd2	0> = -sqrt(42)/112 (162)
<u20udu2020220u0udd02	-1|c16a c6b c18a c1a a13a a8a a16a a1a|u20ud02u2022ud0dd002	0> = -sqrt(15)/720 (60)
<u00uu2202u202d0202u0	0|c4b c11b c7a c13b a17b a4b a20a a13b|u00uu2u02du02d02d2dd	0> = 0 (250)
<uu202002u02d202du0uu	0|c19b c11b c3a c20a a11b a4a a9a a14b|uudd2002202u2u2dd000	0> = sqrt(3)/54 (36)
<u00222d22uu0du0du0ud	-1|c1b c13a c7b c6b a2a a16b a15a a3b|0uu22u022dd00du2u0dd	0> = 0 (120)
<u002u202uu0u0ud22uud	2|c16a c16b c10a c4a a5b a12a a3b a20b|u0ud2202d0020ud02ud2	0> = 0 (24)
<222uuu22udu0200u000d	-1|c20b c10b c5b c16b a14b a20a a10b a11b|222u0u22ud202d00000d	0> = sqrt(6)/60 (20)
<uuduud20u20u200d02d2	0|c19b c5a c7a c13b a12a a19b a14b a16a|uudu0du0d202du0202d2	0> = 0 (108)
<u2002uuu2ddud0200022	1|c5a c9b c11a c20a a4b a18a a12a a16b|u20uuduudd02d02d0u2d	0> = sqrt(6)/240 (480)
<u0ud202u000222u20d02	-1|c14b c3a c16b c7b a18b a8a a6b a17a|u00d2ud200022udud202	0> = 0 (16)
<2u222u0du0202d00020u	-1|c18b c11b c6a c13a a18b a16a a19a a12a|2u22200du0duuu0d02dd	0> = -1/24 (80)
<2u0du202d000u2u22200	0|c4a c17a c13b c9a a9a a7b a10a a12a|2u00u2u2dd0u02d2d200	0> = sqrt(3)/24 (60)
<u0uu0udu222u00u02ud2	3|c15a c10a c9b c12a a5b a12b a2b a9b|uuuddudu2u2d00002dd2	0> = -sqrt(210)/378 (600)
<2u20uu2ud2002d020002	-1|c20a c2b c8b c5b a2a a9b a11b a18a|2u200u2022u02d020d0d	0> = -sqrt(15)/24 (20)
<0u20u20002d22u0d220u	0|c11a c12a c13a c13b a2a a1a a15a a7b|u220d2u0020u0dud220d	0> = 0 (36)
<20222u0u0uud0u202u0d	0|c1b c15b c20b c5a a7a a16b a7b a14b|u022du2u0dud02ud2d00	0> = 0 (108)
<002uudu2d00uuuu22d02	-2|c7b c5a c18b c20b a19a a10a a2b a6a|0u2u0202ud0udud220dd	0> = -sqrt(30)/3240 (232)
<u202duu0d2u22u00du0u	0|c10a c14a c2b c20a a14b a18a a11a a17a|uu02ddu0du222d002200	0> = 0 (24)
<0u2d2uuu0u2d000duu22	-2|c17b c5a c11b c6a a16a a8a a10a a18a|0u2du0u202dd00020222	0> = sqrt(5)/15 (12)
<u202u0uuu2ud2uu0020d	2|c18a c13a c9b c1a a5a a3b a9b a16b|02u220duu2dudduu0d0d	0> = 5*sqrt(6)/6048 (216)
<u02ud002u02d2220200u	0|c3b c11b c14a c8a a14a a11b a6a a19b|u0udud0du02d222020ud	0> = 1/48 (72)
<202002u2d20u02u2u00u	-1|c12b c9a c7b c8b a7b a20b a11a a13a|202002ud02u0u2d2d002	0> = sqrt(3)/12 (12)
<2u220d020002uu0u0u22	0|c20a c12a c19a c12b a2a a17a a10b a5a|2222uu020u00dd0dudud	0> = 0 (80)
<20uu220d0u02220uu020	2|c14a c8b c13a c12b a8b a16b a20b a17b|20uu220u0d0dud02202d	0> = 0 (60)
<u0u22u2uuud0u0d022d0	2|c17b c7a c4a c13a a15b a1b a10b a20a|20uu2duud2u00020d2dd	0> = 4*sqrt(15)/2835 (204)
<u200uu0220020uuu2220	-1|c14a c6a c12b c17b a14a a1a a15b a13a|2200u002200udd2ud220	0> = 0 (12)
<uuu0uu00dd22uu022duu	-1|c5a c14b c11b c20b a5a a9b a6a a15b|uuu0u2002dd2d0u22dd0	0> = 77*sqrt(10)/18000 (210)
<2uu2002u0uddu2dd0u20	1|c18a c8a c14b c12b a11b a10b a20b a2a|22u200200220dudu002d	0> = sqrt(15)/720 (8)
<0200u0uuu2d02uu2d022	-2|c13a c8b c19a c17b a8a a12a a14a a3a|02u0u0dud2dud2u200d2	0> = -sqrt(3)/144 (72)
<u20uuu020u2dd2d20020	1|c8a c2b c14a c15a a18a a17b a7b a3a|uududuud0u2dud02dd20	0> = sqrt(2)/864 (2088)
<uud0duud22d02200uudu	-1|c20a c5a c18b c9b a3b a18a a15a a20a|uu200uddu2u022d0dudd	0> = 0 (600)
<20uuuuudduuu2dd00220	1|c18a c3a c13a c9a a9b a3a a6a a12a|20uuu2ddudu2dud00d20	0> = 17*sqrt(35)/37800 (540)
<u02d02u2202002020u02	-1|c20a c20b c9a c11b a20a a17a a5b a15a|u02du2u2d0d002u2ud0d	0> = 0 (72)
<2uu2d0022d0u0220u020	1|c3b c19a c8b c12a a12b a20b a11b a16a|2u02u00d2udd022ud0ud	0> = 0 (72)
<uu2020u0202u202u00u2	-3|c20b c15b c1b c12b a17a a10a a15b a1a|ud2020u02u20202ud0dd	0> = sqrt(2)/12 (40)
<0u22u202200u0d2uuuu0	-3|c9b c5b c18b c12b a10a a11a a14a a9b|0u2202022uu0022dd0d0	0> = -sqrt(3)/12 (20)
<u2uuuuu2d002u0u022d0	-1|c15a c17b c5b c13b a7b a9a a1b a20a|22uu0u2220020000d2dd	0> = -19*sqrt(5)/840 (20)
<202uu0u22000u0d02d22	-1|c15a c18b c3b c13a a4a a18b a13a a11a|20u2u0d220d0u0002d22	0> = sqrt(10)/80 (12)
<2uu2d20u020uu0002022	-2|c19b c10b c6b c12b a16b a5a a12b a12a|2uu22d0u0d02d00u20d2	0> = sqrt(6)/36 (36)
<u202u0udu200202uuudd	-2|c15b c2b c4a c10a a9a a3a a11a a4a|udu2u0ud2ud020dududd	0> = -sqrt(70)/216 (1224)
<u022uu2220020u200ud0	0|c8a c6b c9a c15b a20b a6a a17a a15b|u022ud2ud0020d20uudd	0> = -sqrt(30)/120 (108)
<20uud0u22022dd2u000u	0|c11a c11b c20a c12b a10a a17b a4a a19b|20u2u0d22d0uuu2dd0d0	0> = -sqrt(3)/72 (120)
<u2022u0u0u220u0d2d0u	-2|c17b c2b c10b c4b a10b a19a a1a a18b|2u0u2d0u0u220u0dd2dd	0> = 19*sqrt(5)/450 (210)
<u2uu002udu22ud200du0	2|c15a c18b c2a c11a a17b a4b a13a a6b|uuu20u2ddud22dd0u0d0	0> = -1/150 (480)
<uuuudd022uu00duuud2u	0|c4b c5b c6a c19a a14a a6a a13b a16b|uuu00d022du0d2u2dudd	0> = 0 (540)
<u20u20200uu2uu202u0u	-1|c17b c2a c14b c5a a4a a3b a20a a13a|uuu2d0200ud22020dd02	0> = sqrt(42)/1008 (68)
<0u0u2uu00d20u0222202	-1|c18b c7b c10b c15a a15a a1b a18b a2a|u20u2d000020d0222202	0> = sqrt(15)/120 (6)
<2u00uu2du22uudd020d0	1|c11b c10a c15b c17b a4b a3b a6b a18b|2uuud22uuddudu00ddd0	0> = sqrt(10)/1350 (2816)
<2002uud02u220200d2u0	1|c4a c11a c18a c12b a3b a2a a12b a17a|2uudduu02ud202002dd0	0> = sqrt(3)/108 (120)
<02u20u02ud00u022220u	2|c8a c16a c13a c10a a19a a7b a12b a12a|02u20uudu002002d22dd	0> = 1/18 (68)
<u00u2200d2u02du2u0u2	1|c10b c20a c11b c5b a12b a2b a5b a7b|ud0u22d0uu0d2du2d0ud	0> = 0 (96)
<ud00202u0u2udu2uu20u	1|c20a c17a c7b c7a a20a a7b a8a a6b|ud002uu20d2udd2u020d	0> = sqrt(5)/36 (72)
<u2u2u2duud20000u0u2d	1|c2a c1a c19a c9a a3a a1a a8b a17a|uu22d2d20u20000dudud	0> = 0 (48)
<22uu0u02uu0ud002u202	-2|c20a c6b c18b c8b a15a a3a a17a a14b|222u000duu0uddd22u0d	0> = -sqrt(7)/24 (80)
<uuu0u222ud2duud000du	-1|c12b c9a c7a c2b a4b a5a a9a a18a|u0ud22u2uu20udd00ddd	0> = 17/3000 (756)
<220uu0u002du222000d2	0|c19a c15b c12b c13a a5b a17b a4a a8a|220220uu02u0d2d0d002	0> = 0 (20)
<u2uu20002d02uu2d0u20	2|c15a c9a c4a c14a a15a a13a a20b a3b|u2202000du02202d0u2d	0> = sqrt(30)/80 (8)
<uu0d2u02ddu02020202u	-1|c20b c1b c13a c15b a12a a7b a3b a20a|0udu2du2uudud0d0202d	0> = sqrt(6)/216 (272)
<u0000u020ud222d2u2uu	2|c13a c10b c12a c18a a7a a9b a2b a3b|uud00du2u0udu2u2dddd	0> = sqrt(10)/480 (1440)
<u200uu0ud2u202uu02ud	1|c16a c5a c12b c10b a16b a19a a1b a4b|220u0u0duddu02ud022d	0> = -13*sqrt(7)/3360 (108)
<2udu20uuu2ddd0u20002	-1|c5b c8b c12b c3a a7b a4b a19a a13a|2u02u020u2d020d200d2	0> = sqrt(5)/72 (20)
<uu02uu0uud0202022u20	-3|c6b c8b c5b c19a a5a a19a a2a a15a|u202d000uu0202d22d20	0> = -5*sqrt(7)/84 (12)
<ud0u2u2du0uuu20d2020	2|c7a c19b c17a c8b a18b a4b a8b a3b|udu22uuud0ddu20uddd0	0> = sqrt(2)/72 (1400)
<0220u00u200ud22220ud	0|c14a c9a c5a c3b a8a a12b a14a a11a|02u00002u0d2u22220dd	0> = 1/36 (18)
<20u20u00uu202du022dd	-1|c15b c3a c6b c9b a10b a5b a7a a20a|2002u0u002202d0022d2	0> = -1/24 (6)
<2uuu2u0u0u2d00uud2du	-3|c16b c5a c5b c19b a12a a5a a3a a15a|2u2udd0u0u220020d20d	0> = 0 (36)
<uduu0002d20220duu202	-1|c16a c18b c20a c13b a1a a7b a14a a17a|2uuu00d2d202duu02d0d	0> = 0 (120)
<ud020u2ud2u2duu0020u	-1|c6a c7b c1b c18b a13a a5b a9b a6a|0u02dudu22u22dd00u0d	0> = 0 (48)
<000uuu200222u0uu2du2	-1|c11b c17a c15a c7b a8b a13a a1a a19a|u00uudud02d2200udd22	0> = sqrt(35)/315 (204)
<0u22d00uu002dd220u2u	-1|c19b c12b c16b c3a a2a a10a a6b a11b|02u2ud0duuuudd2u0ddd	0> = -sqrt(30)/432 (1440)
<00u2022duuu2d0d2d002	0|c4a c4b c6a c12b a18a a3b a2a a14b|0u200d2uudduudd2ud02	0> = 0 (144)
<u0u202d0u02002d0u222	-1|c20a c11b c17a c19b a1a a2a a8b a8a|2ud202u2u0d002u002dd	0> = 0 (36)
<22uu0u02uu2220u00du0	-2|c13b c12b c2b c19b a18b a19a a20a a7b|2udu0uu2ud2du0d002dd	0> = sqrt(210)/2016 (480)
<20u0d202udu0u0200222	1|c3b c6b c18a c18b a5b a11b a3b a13b|20u02u02dd2020200022	0> = 0 (6)
<00220u0d2u0u2u20u022	-1|c9a c20b c17b c4b a5b a11b a18a a2a|0u2uuu0ddduu2d200d2d	0> = -sqrt(5)/48 (700)
<u20ud2du2uu0ud2udu00	2|c1b c14a c6a c15a a19a a12b a18b a14b|020uuduu2uddudddu2d0	0> = -sqrt(15)/4320 (1440)
<u2du00uuu2udu000222u	-3|c10b c3b c13b c9b a14b a9a a6a a13a|u20d0uudduduud00222d	0> = sqrt(15)/72 (144)
<00u2u222u20uudu000u2	-1|c8b c7a c7b c3b a13b a16a a11a a18b|0002u20uu2dd2udu0dd2	0> = -sqrt(2)/270 (180)
<2u00u2220ud020002022	1|c13a c10a c20b c19a a11b a15a a10a a12b|2u00u2220u2dd0d020ud	0> = -sqrt(6)/36 (40)
<2002uu2u0d022u00202u	-2|c1a c8b c7b c12b a16a a8a a9a a2b|uu02uuddud0d2d0u202d	0> = sqrt(10)/30 (480)
<22uu202u2d0u02000u20	2|c10a c7a c14b c2b a14b a12b a17b a3b|2u2u20du20020200dd20	0> = -sqrt(6)/24 (18)
<200u20u2002u20u2u0d2	-1|c15a c7b c5b c17a a18b a15a a12a a10a|200uu0020d2220d20ud2	0> = 0 (12)
<2u020du0uu2uu0ud220u	0|c12a c10a c17b c9b a12a a3b a19b a19a|2ud20ud0002uu0udd22d	0> = sqrt(105)/630 (80)
<2u00002222uu2u200002	-1|c2a c1a c15b c13b a14a a19a a17b a6a|u0000u2222ddu2u0d0d2	0> = 0 (36)
<u00200u022d22d0202ud	0|c19a c9b c20b c1a a7a a2a a5b a6b|0u02ud20d2u22d020200	0> = 0 (12)
<u02u2200u2u2u0u00du2	1|c15a c3a c10b c19a a18b a16a a4b a14a|u0u22200dud2ud0d0202	0> = sqrt(210)/1260 (54)
<uu0d02u20200220d202d	0|c1a c13a c4a c13b a16a a18b a4a a9a|0u0d02u2d20002022u2d	0> = 1/24 (8)
<u000ud2u2u022u0dd2uu	1|c8a c12a c19a c7b a14a a17a a15b a4b|u00uudu02u0d22dd220d	0> = 5*sqrt(6)/432 (240)
<u02du200d222uu0du200	-1|c4a c13b c16b c1b a13b a16b a20a a8a|0020u20ud222ud0du20d	0> = sqrt(6)/48 (36)
<0220220200uud2u20uu0	2|c16a c6a c15a c12a a1a a10a a17b a4b|u22u2u020ud0d20uddd0	0> = -sqrt(10)/180 (240)
<0udu2u20dud2d02uu200	-1|c9b c4b c16b c15b a11b a3a a8b a14b|0u202d2u0u22ddu0d200	0> = 0 (24)
<20022u000ud20du22u02	0|c17a c6b c5b c20b a2a a3b a9b a6b|2uu2ud00dud20ud2ud0d	0> = 1/36 (540)
<uu0202000202220220uu	-2|c20b c16b c10b c17b a1a a3a a9b a17b|2uu20200ud02220d20d0	0> = -1/6 (20)
<u22u020duduud2uu00dd	0|c10a c19a c11b c2a a10b a19a a5a a20a|ud2uu20ddu0du2ud00d2	0> = -sqrt(10)/720 (144)
<u02d020u22u002200d2u	1|c11a c4b c10a c3a a8b a1a a16a a17b|20u002022u00022ddu2d	0> = 0 (12)
<u0u22d22uud00u2d0u0d	1|c7b c1a c8a c18a a13b a20a a12a a16b|00u22udududdud220002	0> = -5*sqrt(3)/432 (108)
<u0uu20u222u00d20d20u	0|c10a c1a c3a c20b a13b a1a a19a a3a|u0du20d22ud0ud20u2d0	0> = 0 (32)
<u02ud20d002u00du22d2	0|c20a c18a c17a c17b a4a a17a a15b a14a|u022u20d002u0u2duddd	0> = -sqrt(6)/288 (204)
<0uu0dud2220uuu2u020u	-2|c14a c6b c9b c12b a19a a7a a1b a4a|uduud022u200d02d02ud	0> = -5*sqrt(3)/216 (72)
<uu0202u0d2u0202202u0	1|c4b c15b c18a c10a a19a a12b a4b a14b|uu0202d0uudu2dd20d20	0> = 0 (204)
<u20u22uu20ud00u020d2	1|c19a c4a c12b c2a a18a a8b a19a a12b|ud0022u220ud00u02dd2	0> = 2/45 (36)
<2uu02002u202u20u0u20	2|c13a c12a c10a c8b a18b a20b a4b a17a|2uuu200ddu0u020dd22d	0> = -sqrt(3)/108 (200)
<u2d2udu22u2uuu0000d0	-2|c14a c9b c19b c10a a1a a18a a19a a5a|22u22ud2u02du0000dd0	0> = 0 (54)
<0u2u0022uuudu02u0dd2	2|c4a c2a c16a c10a a12a a13b a6b a4a|002u0d22u0u220200dd2	0> = 7*sqrt(7)/45 (12)
<u2u0d02uu0u0202u220u	-2|c18a c20b c2b c8b a12a a10a a16a a11b|uud0d020uu2d20222d00	0> = -1/24 (36)
<22u0u020uu200002d2u2	1|c2a c5a c16a c20b a12b a17a a10b a19a|2uu00020d22d000u222d	0> = -sqrt(30)/60 (12)
<u0uu2u02u00u22u2d020	1|c8b c5a c6b c14a a6b a12b a18a a7b|u0uuududd0022dd2ud20	0> = -sqrt(105)/1680 (500)
<0u0020220uu02u22ud20	1|c10b c19a c7a c16a a1a a20a a3b a2b|u2u020d200d02u2uddud	0> = sqrt(15)/120 (72)
<uuu0u022u2002002202d	1|c8a c9b c17a c10a a15a a1b a9a a12b|2uu0u02ddu0d20u2d02d	0> = sqrt(30)/360 (180)
<udu2uduud2uu0uu002ud	3|c7a c10a c1a c14a a14a a17b a7b a12b|0ud2ududuuu20ud0d2dd	0> = 13*sqrt(35)/4480 (560)
<20udu200u2002u02duu2	2|c17a c16a c10b c13b a11b a4b a12b a14b|20u2d200uuudd20u0dd2	0> = -sqrt(2)/72 (120)
<u02d20udu02uu0u02u2d	-2|c20b c19b c18b c13a a13a a10b a6a a2a|ud2u2uuddu2dd0u020d0	0> = sqrt(5)/180 (240)
<u02u020u0u2u2d0220ud	1|c4b c6a c3a c14b a4a a9b a14b a2b|uudu0u0ddu2d2d0220ud	0> = -sqrt(2)/180 (360)
<022u2u20020duuu0du20	1|c4a c3b c7a c3a a9b a14b a11a a12a|02002uu0d2u2d2d0ud20	0> = -sqrt(30)/90 (36)
<00u22u2d2220d0u0u200	0|c6b c17a c7b c9a a13b a14a a6b a15a|00u22uudd2202d200200	0> = sqrt(6)/24 (20)
<20u0uu2d20u0d222u00d	-1|c13b c15b c17b c9b a6b a4a a18b a19b|20udu22uu0d002d20udd	0> = 1/288 (120)
<2uuu02u2d22u00ud0200	2|c6a c18a c3a c12a a12a a16a a5b a13b|2u0uduu2d22ud0d20d00	0> = sqrt(3)/18 (204)
<uu00duu22002202d2u0u	-1|c2a c15b c20a c16b a19a a20b a16a a10a|u000uud22d0220ud2dud	0> = sqrt(6)/864 (120)
<u020uu0dd202u202ud02	1|c10b c16a c5a c14b a17b a11b a15b a19a|u0200u0ddud2uduu2dd2	0> = -sqrt(6)/36 (144)
<202022u0002002022duu	-1|c16b c11a c19b c7a a9a a2b a12a a4a|2u2u2200u0du020d2d0d	0> = -sqrt(6)/36 (68)
<0000220uduu022udud22	1|c17a c10b c13a c8b a11b a3b a9b a17a|00u022002020u2uddd22	0> = 11*sqrt(2)/144 (20)
<uu00du2222u20dd0020d	0|c8b c20b c8a c10b a4a a8b a16b a3b|uuudud2u2ud20ddd0200	0> = 0 (820)
<u0d0222u20u2u0ud0duu	1|c15a c13a c6b c7a a4b a2b a15a a3a|ud2u2uud20d200du0dud	0> = 0 (160)
<u20udu0dudu0u2022u02	2|c17a c9a c8a c4a a8b a7a a6a a13b|u200u2dd0ud02202ud02	0> = -sqrt(2)/72 (24)
<2u22uu0u2d2u0d00dud0	0|c6a c1b c18b c12a a18b a6b a2a a7a|u222uudd2u200u00ddd0	0> = 0 (200)
<20u002d022022uuuu0du	1|c7a c20b c19a c9a a7a a16b a5a a17b|20u0d2u0u2022dd22000	0> = -sqrt(15)/120 (12)
<u0u22d20u2uuuu220000	1|c15a c4b c7a c4a a8a a1b a20b a3a|20202uduu2dduud2000d	0> = 0 (72)
<u00u22du2u022u2000ud	-2|c15b c20b c4b c5b a2b a8a a20a a3b|uuu0u2d22d022dd000ud	0> = -7*sqrt(2)/360 (140)
<200u02u20uu02ud22du0	-2|c8b c13b c11b c15b a12b a9b a12a a5a|200ud2uduu02du022dd0	0> = -sqrt(3)/45 (72)
<u002uu2duu0000222uu2	1|c1b c5a c16b c10a a13b a19b a18a a14b|00020u2ud000ud2d2222	0> = -sqrt(10)/180 (18)
<02u002uuduu02200u22d	2|c17a c14a c20a c2b a1b a11b a20a a8b|uud002u2du202d00022d	0> = -sqrt(30)/1080 (54)
<u0u20d002d220u2u2u0u	0|c9b c20b c12a c3a a3a a3b a18b a5a|u022uu00dd2d0u2d2200	0> = 0 (40)
<0u02d022u22u020u0u20	2|c12a c10b c10a c9a a1a a18b a3b a17b|uuu2d0220020020dd220	0> = sqrt(2)/6 (20)
<u0u202uu02du0d2uuudd	2|c6a c4a c18b c14a a16b a20a a1b a2b|2uuu0ddu02ud0022d0d2	0> = -sqrt(70)/5040 (200)
<0u020022d2u0u0d22udd	0|c8a c4b c20b c7a a20b a12a a5b a14a|0u0ud0duu2ududu22ddd	0> = 7*sqrt(3)/1296 (1392)
<uu0u02du0d2uudd02202	0|c15b c1b c6a c20a a4b a19b a1a a3a|uuu20udu0d2ddu0022dd	0> = 13*sqrt(5)/2400 (750)
<u222du0u02u00002220d	-1|c1b c10a c2a c16b a1a a6a a7b a13a|uu22d2du0du0u00d220d	0> = -sqrt(3)/144 (72)
<u022uuu20d22udu20000	-1|c4b c7b c8a c5a a17a a19a a1a a2b|2u2d0u0u0u22udd2d0d0	0> = sqrt(10)/80 (140)
<u2uu002u2200200u0u22	1|c10a c1b c9a c20b a17b a12b a9a a3b|022u002u2d0d200uud2d	0> = sqrt(15)/90 (36)
<2u0u0du2d2220dud0u0d	0|c12b c2a c7b c15a a2b a5a a9a a15b|2u0duu02222u0udd0d0d	0> = 0 (140)
<220udu2uu0d20uud002u	-1|c12a c1b c7b c8b a10b a6b a15a a12a|u20ud2d0udu20u2d002d	0> = 0 (72)
<uu0u0u0d2uu2udu02u2d	0|c13a c10a c6b c12b a18a a5a a7b a3b|uuduu0ud20du0dd0222d	0> = -sqrt(30)/600 (720)
<022020u22u2u000d2002	-1|c7b c8b c17b c20a a18b a15a a4b a19a|022u200d2u2d00uuddud	0> = 0 (48)
<uu0d2uuu222000udud20	2|c8a c17a c15a c10a a6b a1b a17a a15a|2u0u22d02u2000uddd20	0> = -17/540 (60)
<uuu022d20d0duduu2du0	1|c8b c15a c12b c6a a18b a9a a7b a3b|uu202u2dud00du0d22d0	0> = 7*sqrt(6)/1296 (204)
<0u202du02222u0u0ud0d	1|c6b c13a c2a c9b a9b a14a a18b a1b|u02020u022220dd0u20d	0> = -sqrt(5)/48 (12)
<uu202020ududu2220u00	1|c18b c14a c13a c16a a17b a9a a13a a13b|uu2020202dud2u2dd000	0> = 0 (54)
<u02u0u0d202duud20220	1|c11a c6a c4a c9b a13b a1a a7b a4a|202u00duu0du2dd20220	0> = sqrt(6)/108 (36)
<0uuudd02uuu0022dudu2	0|c8b c3a c2b c16a a2b a10a a2a a1b|u20uud0ud2u00220ddd2	0> = -79*sqrt(3)/8640 (232)
<00u22u0d2022u0dudd02	0|c16b c3b c5a c12b a14b a7b a2a a17b|0u02duuu202dddu02d02	0> = 0 (80)
<200u20022220uu20d002	1|c14a c8a c5b c17a a2a a12a a17b a18b|2u0ud00u222dd020ud02	0> = 0 (36)
<2022u2200u0u22uu0u00	-3|c4b c16b c6b c7b a5b a11a a17a a20a|202u2ud00dud22u0ud0d	0> = 0 (72)
<0ud2ud00uu220uudd202	0|c18a c11a c16b c18b a8a a14b a16b a13a|0ud2ud0uuud2u2ddd002	0> = 7*sqrt(10)/240 (272)
<0020000u2u2222uu0ud2	-2|c10a c16a c19b c14b a19a a4a a2a a16a|0u2u000u20222ddu0dd2	0> = 0 (60)
<0uu0u0u02d02u2d2220u	2|c3a c12a c18a c2b a1b a6a a11b a4b|u00duuu02uddu2d22d0d	0> = 0 (480)
<22220u2u0d2u0uu0du00	0|c11a c3b c2a c6b a3b a8a a18b a6a|2u220d220udu0ud0d200	0> = 0 (24)
<2uu200022uu02u20020u	2|c15b c4b c20a c8a a7b a11b a16b a20b|2uud00uu2d202ddu020d	0> = 0 (120)
<uudu2u22uud020u0u200	-1|c7b c5b c5a c11b a17a a11a a6b a15b|uudu02d2udd020202200	0> = 0 (54)
<2uuuu200dd200d0u22du	0|c1b c16b c17a c10a a8b a13a a10b a8a|uuuuu202dd20dd00u2dd	0> = -sqrt(30)/90 (756)
<u2202u02d02ud20u0020	-1|c16a c8b c9a c3b a16a a17a a4a a1b|22uu2u0d002ud20dd020	0> = 0 (68)
<2u20d00udud2uduu0202	1|c16b c18a c10b c12a a13b a4a a15b a9b|2u2du00d20ud2u200d02	0> = 0 (16)
<u2002200022u00u202d2	0|c18b c2a c20a c6b a14b a13b a4a a7a|ud0u2du0022uddu20udd	0> = 0 (144)
<002u0d2002uu222u20d0	0|c15b c13a c19b c14a a2a a5b a8b a8a|0u2duu2202udddud2000	0> = sqrt(3)/72 (80)
<u022u02d20u2u200002d	0|c13a c12b c20a c12a a16b a16a a2a a12a|uu22d02d20ud02020020	0> = sqrt(6)/24 (12)
<0u202220u20202ud2000	1|c9b c7a c5a c10b a2b a9b a4b a19a|022uu2u0dd0202ud20d0	0> = 0 (60)
<0u02u000udu22u220220	0|c14a c5b c18b c9b a14b a17b a20a a6b|0u020d000uu22u22dd2d	0> = -1/72 (40)
<20u0020u02uudu220ud2	-1|c3a c16b c13b c19b a5b a4a a8b a14a|200ud20202uu022d0d02	0> = 1/60 (12)
<20u0d0uu0u222u202uu0	0|c14a c10b c15a c11a a11a a6a a10b a9a|20u0dududu2220d02ud0	0> = 0 (32)
<uu020du0d0uudu02222d	-1|c16b c9b c17a c6b a5a a15b a3a a8b|uud2u0du00uduuddd22d	0> = 0 (2160)
<uu2uu0duud20ddu2200u	-1|c20a c7b c1b c4b a10a a13b a7a a18b|0u20u0dud2202ud22d00	0> = sqrt(30)/1800 (54)
<000uuu22d022220uu0ud	1|c16a c12b c4a c11b a5b a19b a20a a1b|u0002u22d0ud2200d022	0> = -sqrt(5)/36 (18)
<u0d2uu2200u020220duu	-1|c16a c13a c6b c20a a11a a1a a10a a16a|20u2u0220d20u0220dd0	0> = -sqrt(3)/48 (18)
<2u02002020u222u0uu0d	-1|c7a c1b c2b c20a a8a a6a a3b a5a|u0u2udud20d222d0ud00	0> = 0 (136)
<u22u002ud202dudd2000	0|c16b c3b c15a c14a a11a a5b a13b a20a|u2uuu02dd2d22000200d	0> = -sqrt(30)/216 (70)
<uuduu20uuu02u020202d	-3|c9b c10b c12b c2b a16b a4a a9a a2a|uuu2u20dd00dd02u202d	0> = -sqrt(210)/720 (140)
<udu200ud2duu0du20d2d	0|c4b c11a c10a c2a a2a a14a a2b a12a|u2du00du200202d20u2d	0> = 0 (16)
<022u000222u2u02ud0u0	0|c10b c2a c12a c8b a13a a16b a4a a18b|0u22000u2dud2022dud0	0> = -7*sqrt(30)/720 (36)
<2u0220dud0u0uu00d222	-1|c11a c17b c13b c1b a11a a16b a6b a12a|ud022uudd0ud0u0d0222	0> = 0 (48)
<02002u00du0202d20222	0|c12b c18b c6a c16a a16a a13b a4b a3a|02ud2000ud0ud2u20d22	0> = 1/8 (16)
<02202022ud00uu0d2udu	1|c10b c19b c9a c3b a20b a15b a12b a10b|02u020220d0uuudd2d02	0> = -1/9 (40)
<0uu000u220du20d22022	0|c17b c16b c2a c12a a5b a3a a2a a10b|0u20d0u22du020dud022	0> = 0 (16)
<200022022uuu2002u002	1|c11a c1a c13a c16a a4a a18a a2a a7b|uu0u22d22d0ud00udd02	0> = -1/36 (180)
<2u22u022u0u002u0020u	3|c20a c11a c5b c18a a11b a5b a19b a12b|2u22d022u0ud02u00dd0	0> = 0 (36)
<02uduuuuu220dd00u202	1|c8a c10a c13a c7a a1a a13b a9a a17a|u2uddu002u20dd002202	0> = sqrt(3)/240 (36)
<0u20220u0u2d200u2u20	1|c5a c2a c19b c8a a16b a20b a5a a9a|00202200uu2u20022ddd	0> = 0 (20)
<u00u2udd2u2uu0220200	-1|c8a c1b c16a c4b a17a a12b a1a a3a|u0u02uu02d22d02dd200	0> = sqrt(10)/120 (70)
<u20uud002u0022u022uu	1|c17a c13a c2b c6a a11b a1b a3a a17a|2uudu0002dd0u2d022ud	0> = 0 (72)
<uu02u202duu02ud22000	-1|c6b c1b c17a c16b a2a a19b a10a a7b|0202uuu2d2u02dddu0d0	0> = 0 (136)
<0u00uu2uud02220022uu	1|c7b c20a c9a c17a a2a a9b a11b a3a|02u0udduduu22200d2d0	0> = 1/120 (72)
<0u2uuduuu02d0dd02u2u	0|c2a c20a c8b c15a a16a a1b a12a a6a|u02du2d0u0220d0u2d20	0> = 1/120 (16)
<u0d20u0du2uuu020uu22	-1|c15b c4a c4b c3a a7a a16a a6a a14b|u00002udd2uuuudddd22	0> = 0 (420)
<2u0d0200uu0uu022uu22	0|c16a c20b c15b c4a a7b a16a a2b a3a|22u002u0du0du0u2dd2d	0> = 0 (180)
<u02uuduuud0u0d20d2d2	0|c7b c15b c5a c12b a14b a16b a4b a7a|u0220uduud0002udd2d2	0> = 59*sqrt(5)/2700 (204)
<0u2u0uu0uduudd02ud22	1|c17a c11a c12a c13b a1a a2b a12a a6b|u22d02u0ud0d0u020d22	0> = -sqrt(105)/1575 (24)
<uu20uu2uu20dddu20du0	0|c6a c9b c5b c7b a13b a2b a20b a18a|u22000uu020u2dd202dd	0> = sqrt(42)/4200 (70)
<0u2uu00020ddud2220u2	1|c16b c9a c15a c12a a12a a5b a10b a7a|0u2u20d0uuuudddd20d2	0> = sqrt(3)/270 (756)
<2uu2udu00u00d002d222	-1|c13a c20a c10a c7b a3a a2a a10a a7a|2222uud00u000002d22d	0> = sqrt(10)/120 (18)
<u0uu0dd22u200u2dd2u0	1|c9a c8b c6a c16a a10a a8b a16a a17b|u0uu00d2d2200d2u22d0	0> = 0 (40)
<0u2ud2d2u20u0u2u0ud0	1|c4a c7a c10b c9b a18b a20b a1b a12a|uu20u2020d020d2d02ud	0> = -sqrt(5)/120 (40)
<u0u0duu2222dd200udu0	0|c1a c9b c17b c19a a3b a12b a18a a20a|0020uud2u222d200020d	0> = sqrt(2)/216 (18)
<2u00002222u02uu00u2u	-3|c20b c1a c1b c19b a20a a15a a18a a14a|0u00002222d0222002ud	0> = 0 (4)
<20uuuduu22ud00u20u20	3|c10a c3a c4b c5a a4b a15b a14b a3b|20ud0uuu2dud0d220d20	0> = 0 (136)
<0u2220u200d2022uuu00	1|c12a c4a c17a c5a a2a a19a a13a a20b|022uu0u200ddu22d0udd	0> = 0 (180)
<0u0u2u2d02duu022u200	0|c13b c16a c17a c5a a1b a19a a11a a13a|ud0uud2u022dd02u02d0	0> = 0 (72)
<uuu0202u0u022000d222	0|c8b c10a c1a c7b a9a a15b a14b a4a|0uud20u0d0022du0d222	0> = -sqrt(5)/60 (36)
<0uuud0udu0d220u2duu2	0|c9a c20a c17b c11a a10a a6a a14b a19a|0uuududu0d022du20d2d	0> = -1/1296 (696)
<0u0220du2d02u000222d	0|c12a c4b c5b c20b a7b a3b a4b a12a|0uu2u02d2d02d0002220	0> = 0 (20)
<20000uudu2d2uu2u2u0d	-1|c7b c18b c9a c17b a5a a5b a20b a14a|20002u0d02u2d22ud002	0> = sqrt(15)/30 (8)
<0002220uuu22202002u0	-1|c9b c10b c18a c5a a9b a3a a14a a20a|00u2u20du0222u200ddd	0> = -sqrt(6)/36 (60)
<20u202d20u200u022d0u	1|c17a c14a c10a c18a a3a a5a a19a a18b|2022u2u200200002dudd	0> = 0 (18)
<2u20dud0u020u0u2u2du	2|c1a c20a c2a c18a a13b a5a a14a a20b|u0202uu0d0202du2uddd	0> = 0 (200)
<uu0d2220uu2000u20u2d	-1|c19b c6a c2b c11b a14a a3b a13a a15b|u0uu2d20dud0uu220ddd	0> = 0 (600)
<22u00uu2duud00d20u2u	0|c20b c2b c15a c7a a4a a18a a11b a3b|2u2u0u02dd2d00020220	0> = 7*sqrt(30)/1080 (20)
<u022d2u000200022u022	1|c5a c16a c11a c3a a2a a3a a10a a13b|uu2202u00ud0d02dd022	0> = sqrt(10)/40 (70)
<2u2uu00uud0202200u2d	-1|c15b c18a c5b c4b a11a a7b a20b a17a|2u2000duudu202d0d022	0> = 0 (36)
<u022d02uu0u20uu02udu	-2|c9a c12b c1a c11b a2a a16a a8a a5a|0u222022000d0uud2udd	0> = 0 (36)
<220uduuduuudduu02200	2|c2a c10a c7b c17a a15a a19b a12b a10b|2u0dud0uuud2dd20u2d0	0> = 0 (160)
<ud00202u0u2uudu2uddd	1|c7a c13a c17a c8b a12b a4a a3a a1b|2udu20u00u220du20ddd	0> = -23*sqrt(30)/2400 (136)
<u00u02du2202200d0d22	0|c19b c20a c12a c10a a11a a16a a17b a1a|200u02du2uud2002dudd	0> = -sqrt(6)/144 (120)
<u0d22202uu0u02u02002	-1|c1a c9b c8a c5b a13a a1a a11a a9b|u0u2u20uddddu2d02002	0> = -sqrt(5)/60 (140)
<0udu020220022uuu0ud2	-2|c19b c2b c6a c9a a15a a5a a11a a10a|00uudu02dud22u2d0d02	0> = 0 (162)
<uuu02220202u00u02dud	0|c19b c9a c11a c6a a3a a13a a8b a9a|uu202d2u20dud0d02u0d	0> = -1/360 (108)
<0uu22202022u2ud0d000	1|c4b c4a c13b c13a a18b a9b a13b a20a|0uu02202d22uduu0dd0d	0> = -sqrt(15)/54 (180)
<uud022uu2u020u2u0020	2|c2a c19b c7a c10a a2b a4b a13b a4a|uuu2220d2002dd2u00d0	0> = sqrt(2)/72 (40)
<0u2u2u202002d0022020	-1|c7b c7a c9a c19b a6a a1b a18a a15a|ud2u2200u002d0u22dd0	0> = 0 (36)
<ud20ud20u022u200uu20	2|c18a c14a c3a c9b a6a a15b a20b a1b|2uu0u2200022dud0d02d	0> = 0 (68)
<200uu0u0uu2dud22uddu	-2|c15a c18b c16b c17b a10a a20a a15a a13b|200uu0u0u22d2d2d00d2	0> = -3*sqrt(30)/125 (70)
<uud002d0u2u0d2u2dd20	0|c16b c2b c18a c3b a11a a12b a18b a8b|u00002udu22du2ddud20	0> = 0 (108)
<0uu0u202dduudu2duuuu	2|c13a c19a c17b c15b a19b a5b a10b a13b|0uu02202u2dduduu0ddd	0> = 1/1296 (600)
<u200u20022u2u220u00u	-3|c2b c12a c11b c15b a18a a3a a20a a17a|uuu0d200220ud2d02d02	0> = sqrt(3)/18 (68)
<uuuu20d0202002u02220	1|c18a c4a c14b c2a a10a a12a a2b a3b|uu2020u02d2d0du02d20	0> = 3*sqrt(10)/80 (40)
<u0duudu002d2u22uuu0u	1|c11a c7b c18a c4a a18a a17b a6a a9b|u0d0u200u202d22u2d0d	0> = 0 (36)
<uuu2200d2uuddd2002u0	1|c11a c15b c18b c5b a16b a3b a15b a5b|uu22200u2d0dud2u0dd0	0> = -sqrt(30)/324 (180)
<uuu2uudd0u0u0u02ud22	-1|c20b c7a c1a c17b a9b a10a a1a a14a|uuu2uu0dd20d02020d2d	0> = sqrt(210)/21000 (252)
<220020uuuu0duu2020d2	2|c20a c1b c14a c13a a9a a14b a16b a10b|u20020uu220d0d2d20ud	0> = 13*sqrt(3)/360 (40)
<ud2u02200uu0ud2ud2u0	-2|c18b c6b c15a c15b a15a a9a a8a a8b|ud2u0u22uuu0ddduddd0	0> = -3*sqrt(2)/100 (1736)
<u00du0duududu022u2u2	0|c10a c19a c12b c16b a12b a16b a14a a6a|u00duuduu0uddd22d202	0> = sqrt(10)/360 (420)
<002u0d2uu2udu02du2u0	2|c10a c13a c9a c16b a20b a2a a1b a5b|uu2udu2d0udd0020d2ud	0> = -1/576 (464)
<u220d2uuu0u002d002u2	-1|c14b c9a c18b c19b a11a a10a a8b a17b|u220d2u20u200dd0ud02	0> = -sqrt(30)/120 (24)
<u2udu00uu2202002dddu	1|c3a c10b c20a c17a a18a a17a a1b a7b|220ud0uuud202002d2d0	0> = -sqrt(30)/90 (40)
<uduu0u0u22uuu02d0202	3|c8a c13a c11a c10a a19b a6b a14b a4a|udu202002d0u0d2u02d2	0> = sqrt(7)/56 (16)
<0uuu02uu20udu02u2udd	-3|c12b c6b c7b c3b a20a a5a a12b a1a|uu0udd0d20uud02u2dd2	0> = sqrt(3)/2016 (360)
<uu02udu0dd20udu22002	-1|c20b c7a c16b c4a a7a a19b a12a a8a|uu0ududuud2ddudd20ud	0> = -17*sqrt(15)/77760 (4920)
<2u2ududu0u0200uu220d	2|c6a c4a c3b c18a a6b a15a a20b a9b|2uu0duuddu02002d2d02	0> = -sqrt(30)/720 (180)
<02u20uddu0u2uu0u0d22	-1|c6b c16a c7b c4a a14b a18a a13a a9a|02ud000u20d222000222	0> = -sqrt(10)/120 (4)
<u200uuuu2u2uu20d2u00	2|c1a c7b c12b c10a a12b a3b a4b a20b|02uuud0u202dd20u2d0d	0> = sqrt(7)/432 (204)
<0u0ud2u0000222u0u222	0|c13a c18a c7b c6b a8a a16b a7a a2b|020uduud0002d2udud22	0> = 0 (48)
<u2u2022u0u2022ud0000	-2|c1b c6b c8a c15b a12a a15a a1a a18b|u2u20d200d2u22ud0d00	0> = -sqrt(30)/180 (36)
<uu20u0dud2202d02du0d	0|c10a c14b c1a c5b a19b a12a a7b a15a|0u20002duu2d20u2uddd	0> = 0 (120)
<uduu2u2dud2uu20d00d0	0|c5a c10a c8b c6b a6b a17a a9a a10b|uduuud202u2ud20dd0d0	0> = -121*sqrt(2)/8640 (480)
<0ud2u020u22u02uud0du	0|c10b c17b c4a c12a a20a a2b a13a a19b|02uuu020ud20d2dd0022	0> = -sqrt(10)/600 (70)
<uudu0uduud0222du0duu	-1|c15a c6a c8b c13a a16a a15a a20a a6a|uudu0dd0uu02d2u20dd2	0> = -sqrt(10)/240 (324)
<u20220u20u200020u202	-1|c18a c15b c7b c11a a13a a3b a3a a9a|u2222002uud0d0d0ud02	0> = sqrt(2)/24 (40)
<udu0uu0u0202u0220u22	2|c1a c12a c8b c19a a8b a13a a14b a11b|0uu0du0u02ud2d220dd2	0> = 0 (210)
<u200u22u220200u0uuuu	-1|c20a c2a c8b c15b a15a a17a a4b a16a|uu0du220220200dd2ud0	0> = 0 (36)
<22u2u020u00u20u2u200	3|c7a c15a c5a c2b a2b a5b a17b a9b|22u2u0d0200d20022200	0> = -sqrt(3)/6 (6)
<0uuuud0uud02220u2uud	-2|c10b c9b c18b c14b a15b a5a a11b a19a|0uuu2u0d00d22ddu202d	0> = sqrt(35)/2100 (140)
<00220ud22u0202du002u	1|c10b c12b c16a c12a a10b a18b a11b a5a|0022udu22ud002u00d2d	0> = 1/24 (36)
<udu0u220u2d022u0ddd0	0|c9b c7a c14a c5b a5b a18a a11a a1b|2uu0d2u002202du0d2d0	0> = 0 (54)
<uu0u0ud22d22du00uu02	2|c12b c2a c17a c12a a19a a15b a13b a12b|u00u0ud22d2u2ud00dd2	0> = -sqrt(5)/36 (200)
<ud2u002udu00uuu2u220	3|c16a c10a c15a c14a a17b a5b a15a a4b|ud22u02du000u0dd2220	0> = -1/6 (24)
<2u2uud2u0dduu02u0dd0	1|c13a c7b c12b c6a a18b a4b a9a a5b|2u2220uudud0002d02d0	0> = 7*sqrt(30)/25920 (68)
<uu0d0d2202202uuu20u0	1|c13a c7b c14b c8a a1b a3a a20b a16b|2uuu0dud0220u0d220dd	0> = sqrt(3)/108 (232)
<ud0u0ud00uu2u220d2u2	-2|c20a c20b c6b c2b a3a a13a a6b a16a|u0uu0dd00ud2222du2d0	0> = sqrt(5)/36 (120)
<u0udu2d0u020dd222020	0|c4b c14b c11a c17b a10b a4b a2a a8b|uudud2ududu0d022d020	0> = -1/432 (486)
<02022u0u0du020duuu22	-1|c8b c16b c2b c5a a14b a1b a12a a18a|ud02ud000uud2ud0d222	0> = -sqrt(2)/36 (72)
<uud00d2ud02u2uuu02uu	2|c13a c7b c3a c6a a10a a6b a8b a10b|uu000uu2u22udddd02dd	0> = -sqrt(7)/252 (924)
<02uu0202u00udd022u2u	-1|c2a c17b c4a c16b a14a a17b a5a a15a|0uu0d202u00du2dd2u2d	0> = 0 (108)
<uu20uud220u02uddd002	1|c17a c13a c3a c6b a15b a13a a10b a2a|u2u0u0d22du02d2d0002	0> = -sqrt(15)/300 (60)
<uuuudu22du00ud0dd022	0|c17b c6a c5b c14b a6b a11a a12b a5b|uuuudu22dddud00d0022	0> = -sqrt(6)/3000 (750)
<uud22u22udu0u2000u0u	1|c11a c7a c2b c18a a2b a3a a16a a19b|uu222uu2ud00d20d00dd	0> = sqrt(5)/600 (252)
<u020d0u2du2d0uu0uu22	-1|c3b c8a c19b c7a a16a a6a a19b a18a|u0d0uu0udu2d0uddd222	0> = -1/72 (464)
<002u022ud2u202dudu00	1|c6b c16a c8a c12a a15b a5b a8a a2a|0u2udu2ud2ud0220dd00	0> = -17*sqrt(3)/648 (204)
<022022uuu2u00020d2u0	0|c5b c15a c17b c9a a12b a20b a7a a17a|0220u22u02du00u0d2dd	0> = -sqrt(5)/180 (60)
<2uu2u2ud00ud200u0d2u	0|c20b c18a c6a c1b a9a a2b a12a a5b|u2u22dudd0u2200d0020	0> = 13*sqrt(30)/7200 (36)
<u220du020u20d2d2u00u	1|c16a c5a c3a c6b a4a a7b a12b a15a|u2ud00d20u2ud22ud00d	0> = 0 (108)
<u00uudd0d020222uud2u	0|c13b c19a c15a c7b a8a a3b a6a a7b|u0uud2uud020u2dddudd	0> = 13*sqrt(6)/2160 (2580)
<u0222u200duud2002ud0	1|c7a c3b c18a c11a a15b a1a a19a a18b|20u22uu00d0ud2d02d20	0> = sqrt(2)/18 (68)
<0u0u0u02202u00222220	1|c17b c11a c8b c18b a12b a6b a3b a13b|0udu020u20d2d022ud20	0> = 0 (24)
<0u0uu0du02dddu22d2ud	0|c19a c2a c16b c14b a13a a11b a2a a7b|0u0du02d022u202ud20d	0> = -1/288 (24)
<u2000uu22u2uu0d2002u	-2|c9a c8b c10b c16b a7a a20a a17a a6b|u200022du02du0udd022	0> = sqrt(21)/126 (24)
<02ud20220uuuu0200d2u	-1|c19b c15a c4a c13a a6a a17a a16a a14a|02u02d220udu0uduuddd	0> = 0 (240)
<u220u220220002uu0du0	-2|c16b c15b c18b c9a a4a a17a a16b a20a|u22ud220u200020du0dd	0> = sqrt(15)/360 (54)
<2002202202u0u0200uu2	-1|c5b c20a c15b c1a a3a a18a a2b a20a|uud2d02202u0u0d002d2	0> = 0 (36)
<0uu0022uu202u200220d	-1|c18b c10b c7b c3b a16b a18b a13a a3b|0uu002uudd02220d220d	0> = -sqrt(6)/360 (70)
<020u02uu22200d2uu200	-1|c14b c2b c6b c15b a7b a14b a1a a20b|uu0u0d2d22200udud20d	0> = -sqrt(3)/432 (180)
<002u0u020d20u22u22d0	-1|c18a c16b c3b c19b a9b a18a a1a a16b|u0uu0d02dd20u22d2200	0> = -1/18 (40)
<uu202u00002d02220220	1|c16b c18b c3b c14a a17b a13b a2b a4b|u2uu2d00002ddu2udd20	0> = -1/24 (120)
<00222u22u000u2200udd	1|c14a c7b c19b c15a a10b a20a a2b a1b|uu222du2uu00ddd00d02	0> = sqrt(2)/30 (210)
<02u2u022dduu2u002d00	-1|c2b c8a c5b c17b a9b a15b a20a a8a|0uu200222dud2ud0ud0d	0> = sqrt(2)/108 (162)
<2u02d0002uu2u0022uuu	-2|c13b c16b c9a c1b a15a a7b a3a a13a|udu2u0d0uud2d0ud2udd	0> = 0 (1080)
<002uu2du00u200222ddu	0|c8a c16b c18a c7b a8a a1b a11a a18b|u02uu20d0022002d2udd	0> = 0 (60)
<u002220d0202u0u22uu0	-1|c1b c10a c16b c6a a20a a3a a7a a14b|00u22uud0u02dduu2ddd	0> = -sqrt(3)/216 (680)
<222u2uuu2u0u00d0udd0	-2|c10a c7a c9b c3b a17a a10a a16a a6a|22ud220uud0u00dd2ud0	0> = 0 (72)
<u2u22d2020002200duu0	1|c4a c3a c2b c13a a1a a12b a15a a20b|2u0u2d20200ud2u0dudd	0> = sqrt(6)/432 (162)
<uuu2uu2d0uuu0dud0202	2|c3b c11a c16a c8a a12b a6b a17b a5a|uu0222200d020du0d202	0> = sqrt(30)/630 (12)
<2u20020ud2u0u2u002uu	0|c3a c1a c18a c14b a12a a7b a11a a19a|udu002uud22dduu00d2d	0> = -sqrt(5)/144 (240)
<200u02u2dd2uuu20u002	-1|c7b c12b c10a c15a a12a a2b a5a a10a|2u0du202uu2dudd0d002	0> = sqrt(2)/288 (136)
<02u0220u002ud02220uu	1|c15a c2a c17b c20b a10b a2a a1b a14b|u2u0220u0d2uudd2d0d0	0> = -sqrt(5)/360 (240)
<u0d2u2d0u000022u2d2u	0|c14b c20b c19a c17a a20a a5a a10b a2b|uud222u0du000u2dddud	0> = 0 (360)
<0220u22u02u020u0du20	-1|c8b c10b c5b c7b a16b a5a a20b a17b|0220u2u00ud020dd2u2d	0> = -sqrt(10)/20 (40)
<2u20u2d020uu02u0u20u	1|c12b c3a c1a c9a a12b a19a a10b a8a|uuu0u2dudddu02d0d2ud	0> = sqrt(30)/540 (1500)
<0u202222002u2uu0u00u	0|c6b c17b c8a c3b a18b a12b a10a a20b|0uu02u2d0d222du00d02	0> = sqrt(10)/120 (40)
<0u00u20ud2u02du22u02	-1|c10b c14a c15a c2b a2a a7b a15a a3a|0uu0d2uuddd020u22d02	0> = -sqrt(3)/36 (120)
<220uudu20ud2000d202u	-1|c10a c8b c11b c4b a13a a8b a15a a4b|220uuud20002d0du202d	0> = -sqrt(6)/216 (40)
<02u00u2u2022u2d0dud0	1|c6a c11a c3b c7a a1b a18b a19a a20a|u20000uu20d2u2d0d22d	0> = sqrt(15)/120 (68)
<022u202u02uuu0udd0dd	1|c13b c15a c4a c11a a12b a11a a13a a17b|0220202u02u2d00u20dd	0> = 0 (18)
<uu0000222u0ud22022u0	2|c15a c14a c2a c19a a2b a3a a5b a4a|uduud0222u0dudd02200	0> = sqrt(30)/180 (108)
<02002u2u20u2d0200220	-1|c12b c2b c18a c19b a3b a1a a4a a4b|uuu22d2u20udd0200dd0	0> = sqrt(5)/30 (240)
<uuu2u00du220d0du22d0	1|c11b c5a c4a c2b a5a a6b a12b a16b|u0uudd0uu2udd0d222d0	0> = -7*sqrt(10)/1440 (700)
<0u2duuu2u0uu20d20u02	0|c2b c15a c16a c3b a9a a1b a5a a15b|u0du2du220du20du0d02	0> = 0 (32)
<2u2020uud0d200uu02u2	0|c20a c12b c1b c18a a11a a2b a10a a4b|u22d20uudu2u00dd0dud	0> = -sqrt(2)/27 (240)
<0uudu02u022u002202uu	3|c11a c2a c10a c20a a20b a14a a9b a12b|00udu02udud20d2202ud	0> = sqrt(3)/12 (72)
<u202ud02u000uuud2022	-2|c2a c4b c13b c2b a12a a11a a6a a5b|u00d2202u0du0dud2022	0> = -sqrt(5)/20 (16)
<uud0d2u0ud0u2022d2d0	0|c16a c1b c19a c10b a1b a1a a17a a8b|2ud0u2uud00d202d2200	0> = sqrt(3)/72 (40)
<2u00u0uu22uuuuud20du	-1|c2b c1b c11a c1a a20a a13a a11b a2a|0u00u0du22du2udd20d2	0> = 0 (180)
<020uduu0022d020uuu22	0|c4b c19b c16a c14a a8b a14a a8a a9b|0200udu2d22u0200udd2	0> = sqrt(6)/72 (24)
<uu0udd20u22d0uddud02	0|c11a c10b c1a c20b a10b a6a a12b a9a|0u0ud22022u20dudud0d	0> = 1/36 (162)
<ud2u0u2200u2udu2d00u	-1|c20b c11b c12b c16b a20b a9b a14a a4b|ud220u22d00uu2ddu00d	0> = -sqrt(3)/80 (48)
<22uud020uuu2200ud020	-2|c19a c13b c12b c7b a14a a3a a10b a20a|222uu0d0d2udud0ud0ud	0> = 0 (96)
<u002uuu20u2d220du0ud	0|c5b c16b c14a c8a a10b a12a a5b a2a|uu02dduu02222d00d0ud	0> = -sqrt(15)/600 (72)
<0uud002d2uu022220d0u	-1|c8a c9a c7b c9b a9a a17a a8a a12b|0uud00duuduu2222dd0d	0> = 1/12 (360)
<0u0duu0uddd0u2u22ud2	-1|c13a c20a c18a c16b a5a a4a a8a a11a|0u022u02uu2002dd20dd	0> = 0 (70)
<u0du00uud2du200d2d22	0|c1a c10b c3b c19b a16a a14b a4b a2b|0u0200uudduu2d022dd2	0> = 5*sqrt(6)/1296 (200)
<u0d2222u2u00u0udu020	1|c4a c19b c6a c5a a11a a20b a2a a18b|uuduud2u2dd0u0ududdd	0> = -sqrt(30)/288 (6936)
<0uu02u22duddu2u0ud0d	-1|c3b c7a c18b c20b a18b a11a a15b a9a|0u002uu22u2dd220dd00	0> = -11*sqrt(2)/2160 (70)
<22000ud02u02d20u022u	-1|c19b c12b c20b c1b a13a a5b a19b a11b|u200duu02udd220d0220	0> = 0 (40)
<2u00uuddu0u02u022202	1|c17a c5b c1a c14b a15b a9b a6b a2a|u20002ud20u020d2d202	0> = 1/36 (18)
<uuu0002duuud022uu022	0|c2a c20b c14a c7b a10b a12b a13a a11a|u0u000dud222uu2dd02d	0> = -sqrt(2)/270 (180)
<20u0d2u220d020u02udu	1|c1a c20a c19b c13b a19a a7b a20b a10b|u0d0u2222uu0u0d02ddd	0> = -sqrt(15)/120 (140)
<2u00u2uud20u020d022u	0|c18a c2b c12a c1b a11a a3a a11b a13b|u0u0d2duu220d20d0u2d	0> = -7*sqrt(3)/240 (72)
<uud0d20222ududu0u002	1|c2b c5a c20a c10a a4a a18b a16a a13b|u0uu02022dud2uddud0d	0> = -sqrt(2)/108 (696)
<u0dudu2uu00202d20202	1|c20b c6a c4a c14a a10b a17b a4a a13a|u0dud02udu02uud2d20d	0> = 0 (160)
<02uu0u200220202202u0	2|c13b c15b c19a c4a a17b a14b a13b a5b|02u0ud2002202ud2d200	0> = sqrt(2)/12 (18)
<0uu00u0d2u2u02u202u2	-3|c3a c2b c18b c15b a2a a15a a3a a1a|uud00d0u2u2d02d20ud2	0> = 0 (72)
<uuudu2uud2du0u20u0uu	3|c15a c2a c9a c6a a19b a7a a11b a8b|u0uuud22022u0dd0d02d	0> = -1/1600 (250)
<uu0u02duud0d2220u20d	-1|c13b c1b c6b c7b a6b a3b a11a a1b|uudu020uddudd220u20d	0> = sqrt(30)/6480 (360)
<22u00uu02d0d0u20dd22	0|c17a c6b c1a c20a a17a a4a a5a a12b|u2duu0u02u020d20dd2d	0> = -sqrt(15)/1080 (140)
<u2020ud2uud02002u02d	0|c4a c20b c16b c8a a12a a3b a18a a15b|u2uu0udddudu20dudd20	0> = -5*sqrt(10)/2592 (1890)
<2uu220uu22u200002d00	-2|c9b c4b c5a c18a a11a a20a a6a a15a|2uudduudu22200d0200d	0> = 0 (108)
<2u02202u0220020u00u2	-2|c19b c20b c10a c7a a18a a15a a9a a8a|2u0220u2ud2002du0d0d	0> = sqrt(6)/18 (60)
<02uu0u02u2u0duudu202	2|c6a c14a c4b c16a a14b a5b a13b a17a|02u0u002u2d02dd02202	0> = -sqrt(210)/7560 (20)
<0udu0ududuu20220220d	1|c8a c17a c4a c12b a9b a19a a19b a11a|0ud00uu02d2u0220d22d	0> = sqrt(6)/216 (36)
<020u2uu20u20d02u0ud2	1|c19b c20a c20b c18a a13b a19a a6b a17b|020u22u20u20202dd0d0	0> = sqrt(6)/60 (20)
<ud20uu2200u00u02d22u	0|c8b c5a c1b c3a a5a a11a a10b a15b|0ud0uu2d0d200ud2u22d	0> = sqrt(10)/120 (48)
<u2ududu0u00ddduuu2d2	1|c9a c2b c15b c13a a16b a5b a13b a9a|uuud2uu0d00udd02d2d2	0> = 11/6480 (860)
<u2u0202u22duuduu0u00	3|c13a c15a c2b c8a a17b a13b a20b a15b|udu0202022duuuddud0d	0> = -sqrt(10)/360 (240)
<0020u0uu20du2022d022	-1|c16b c13b c3b c17a a14b a7b a5a a17a|00u0202u20ddud2ud022	0> = 0 (24)
<222u00d22uudd002u00u	0|c12a c1a c17b c16a a17a a18a a16a a19b|u22u00d22du0u002uddd	0> = 1/48 (120)
<2u2uud002uudu20dd002	-1|c10b c11b c3a c1b a8a a5a a1b a13b|2udu2u0u200d220dd002	0> = sqrt(2)/240 (40)
<0uuu00u2d0222020220d	-1|c7a c15b c8b c13a a4a a5a a16b a9a|0uu2u00u2022d0dd220d	0> = sqrt(3)/40 (70)
<u200uuu200uuu2202d20	-1|c2b c12a c15a c11b a11a a2b a12a a10a|u200duu20dduu2d02d20	0> = 0 (72)
<uu0uu022ddu002u0u22u	-3|c19b c9b c14b c4b a9a a9b a20a a3a|uuu0d0222du00du0d2d2	0> = -sqrt(15)/432 (180)
<0uu222u0d0020du02022	0|c19b c20a c4b c2a a20a a11b a10a a13b|00ud22u0dud2uud020d2	0> = sqrt(6)/24 (48)
<2udu0ud2u2u20u20dd00	1|c11a c14b c1b c15b a13b a20b a9b a14b|uudu0du22202udd0ud0d	0> = sqrt(30)/1728 (540)
<02uuud00u2du2u200du2	1|c5b c6a c4a c19a a9b a1a a5a a12b|u2u0d00022u22d200d02	0> = sqrt(10)/180 (18)
<222u002u02duu00uddud	1|c8b c2a c11a c4a a18a a14a a14b a8b|2u20002u020uu20dd2dd	0> = -sqrt(6)/72 (70)
<2u0ud022u2u00d020220	-1|c7a c19b c16a c10b a2b a12a a11a a16a|220uu0u2ud2d0d0202d0	0> = -7*sqrt(10)/120 (70)
<uuu22020udd00duud2uu	-1|c4a c9b c18b c2a a6a a19a a9b a8a|u0uu2d2duud00ddudu2d	0> = -13*sqrt(15)/3240 (800)
<ud202020uu00uu2du202	1|c7a c5a c13a c18b a19a a9b a6a a8b|ud20uduu2u000d2ddud2	0> = 0 (160)
<200u20220ud002ud0d22	0|c15b c19b c8a c20a a13b a2a a12a a17b|2u0d202u0udud20dudud	0> = -sqrt(2)/24 (144)
<2u0u020uuu2u2002u20u	0|c1a c17a c12b c9a a3a a9a a2b a7a|u2du02duud202002020d	0> = 0 (24)
<20u0d22u0u00duu02u22	-1|c8a c10a c6b c18b a2a a11b a9a a18a|2uu0du20d0d0udu02d22	0> = 0 (72)
<20uu0ud0d02u22u220u0	1|c3b c15a c11a c6a a4b a6a a18b a7a|20020u20u0dd22022ud0	0> = -sqrt(3)/24 (12)
<202u220duu202uu0du00	0|c13b c5a c9b c1b a1b a20b a9a a7b|202uu2dudd20uud0ud0d	0> = -sqrt(15)/720 (324)
<2u0uu02uudd00ud2202u	0|c9a c20a c2b c7a a13a a11b a14a a12a|200uu0ud0d2ud2d22020	0> = sqrt(30)/900 (60)
<0u20uuu22ud20d2u0002	1|c12a c3b c15a c10a a4b a18b a19a a14a|0uuuduu220dd02ud0dd2	0> = sqrt(30)/720 (824)
<uuu222u20000u22duu00	2|c15b c16a c2a c4b a19b a13b a17b a12b|u0uu22d2000d22u02dd0	0> = 0 (60)
<00u02d2u02uu0ud2uud2	-2|c20b c18b c7a c12b a11a a7a a1b a3a|u0202u2d02200ud2u0dd	0> = -7/60 (54)
<22uu0022du20d200uu0u	1|c3a c11a c7b c18a a6b a13a a3b a20a|22ud0ud2uud02200d002	0> = sqrt(3)/36 (24)
<u22u22u0uu0002d0u0u2	-3|c10b c6b c15b c2b a1a a16a a15b a13a|2u2u2du0u000d2udd0d2	0> = sqrt(15)/540 (204)
<20uu2uuddu022u0u0uuu	3|c18a c20a c4a c8b a20b a10b a14b a2b|2uu02ud0d202220d00ud	0> = sqrt(15)/288 (40)
<u2220u022udu0u020u0d	1|c10b c8a c16a c4b a14b a11b a4b a10a|u2220u0u2d2u020d0d0d	0> = -sqrt(30)/108 (68)
<u2u00d2220u2uuu0duu0	-1|c18a c8a c12b c9a a16a a11a a17a a20a|u2u00d2uu02duudd20dd	0> = sqrt(30)/1350 (720)
<uu0u020d2u2u2u0d2u0u	3|c14a c17a c20a c18a a19b a2a a18b a12b|u20u020u2d22200dudd0	0> = 0 (60)
<u0du2d02222u2u0u00d0	-1|c10a c8a c19b c9a a20a a6a a17a a7a|u0du22uudd2u2d0ud00d	0> = sqrt(6)/216 (360)
<2uu22udu00u20uu00220	-1|c7b c5b c5a c18b a11a a2a a16b a18b|22u20u0d00220udd0220	0> = 0 (18)
<uuu2d202ud0du22d000d	0|c6b c14a c10b c9a a10a a5b a9b a16a|uuu22d02du0dud22000d	0> = -7*sqrt(2)/144 (180)
<00u2202u22d0u0du0220	-1|c5b c4a c19b c3b a14b a20a a1b a3a|u0udd02u22d0uduu02dd	0> = -1/24 (144)
<2u202u000uudu0udu2d2	-2|c5b c13a c3b c15b a4a a11a a7a a14b|2uududu00d2u0d0du2d2	0> = 2*sqrt(5)/225 (324)
<002uuu0d02u2ud00d222	0|c14b c6a c13a c18b a14b a15a a14a a9b|002uu00dd2u202u0dd22	0> = -sqrt(10)/60 (36)
<02uu2u220d0ududdduu0	1|c19a c14b c13a c6a a6a a14b a4a a19b|02u22u220u0d0dududd0	0> = -5/1296 (180)
<022222u2000du0d0uuuu	0|c17b c6a c8a c13b a12b a17b a15a a16a|02222uuu0002002duddd	0> = 0 (68)
<22uuu0uud2dd0202ud00	0|c2b c16a c1b c4b a11b a9a a15b a3b|uu20d0du222u02uddd00	0> = -1/360 (120)
<2uuu2002d0u02u00u2u2	-2|c3b c9b c17b c13b a13b a16a a7a a17b|2u0u20d200u02d0du2d2	0> = sqrt(2)/72 (36)
<u2222u020u200uuud0d0	-1|c14b c17b c2a c11b a9b a6a a18b a10a|uu222202d2u000dd0ud0	0> = -sqrt(35)/315 (36)
<22uuuu2du0u0u0d0u022	3|c19a c5a c20a c9a a3b a15b a10a a14b|222u0u2u0uu0dd20d0dd	0> = sqrt(35)/2100 (252)
<20022uuuu0d2udu22000	-1|c13b c15a c4b c5b a15b a10a a18b a19a|200uuuddudd20ud22ud0	0> = -sqrt(6)/72 (240)
<20u200du200u0222u02d	0|c1a c9a c19a c12b a6b a1a a20a a6a|20u202udd0000222u0d2	0> = 0 (12)
<uuuuu20u22ddd00d2002	1|c2b c9a c1b c17b a3b a7b a12b a14b|002uu2dud2u2dd0ud002	0> = -sqrt(14)/360 (108)
<0022uu02002u2duuuu20	3|c11a c12a c4a c19a a14a a1b a16b a2b|uu2udu0200d022d2udd0	0> = sqrt(6)/48 (204)
<2200u222000200u2ud02	1|c1a c17a c16b c16a a9b a14a a3a a17b|u2u0u222d0020dd0ud02	0> = 0 (40)
<u20u0d0222u00u20u202	-1|c9b c8a c20a c20b a4a a8a a19a a5b|u202du02u2d00d20u2d0	0> = sqrt(2)/12 (24)
<uu00du0uuu22d220u2d0	1|c15a c19a c18a c1b a18a a4b a19b a7a|0u0duduuud22d2u0d2d0	0> = -1/180 (240)
<uu2002d2d0u22020d020	0|c19b c9a c12a c2b a16b a10a a9b a12a|u02002d2udu2202ud0d0	0> = 3*sqrt(2)/16 (24)
<2u2d0u2u0u0uu002dd2u	0|c19a c18b c17b c12a a15b a15a a12b a10a|2u2d0u2u020du02200dd	0> = -sqrt(2)/30 (36)
<u02uu20u20duuuu2du0d	2|c1a c14a c4b c3b a15b a8b a7b a18b|00u0u2d220duu022d20d	0> = 8*sqrt(30)/315 (36)
<u20u0ud0u2u20220ud20	-2|c9b c14a c10b c2b a3a a9b a16a a20a|uuuu0dd0udu20d2udd2d	0> = -7*sqrt(6)/1296 (2800)
<u2u002uuddud20020220	1|c2b c18a c13b c6a a18a a14b a2b a1b|22u00udududdud020220	0> = sqrt(30)/108 (108)
<uu2udu2uud02u0du20u0	0|c7b c12b c13b c3a a16b a13b a5a a1b|2udu2ududu0dd0u220d0	0> = 0 (216)
<20u202uu0duuu22ddu00	-2|c8b c3b c4a c6b a2a a17a a20a a11b|2u0u0uu00d2dd22d2u0d	0> = sqrt(5)/600 (140)
<00u2000udd22uu222u0d	1|c11b c14b c12a c17a a14b a3b a2a a7b|0u2200uududuud22dd0d	0> = sqrt(5)/432 (820)
<202u00d2u2200ud0022u	1|c20a c4b c19a c10a a7b a2b a17a a16a|2u200022du200dudu2d0	0> = sqrt(3)/12 (16)
<2u0200200d2202u02uud	-1|c18a c2b c7a c20b a20a a19b a16a a3a|20u200d00u2202ud202d	0> = 0 (12)
<uu0u0u0022022ud2dduu	2|c17b c16b c2a c4a a18b a19b a3b a2b|uuu00d0022022ddu022d	0> = 0 (40)
<0u2u2002ud2dd0u2u0du	-1|c17a c3a c13a c15b a19a a15a a7a a10a|0udu20u2u22d00d2002d	0> = sqrt(3)/72 (40)
<2uu2d2d020ud00u0udu2	-1|c4b c1a c4a c6b a11a a8b a14a a18a|udu0uuud202d0ud0d2d2	0> = 0 (480)
<0uuuuu0d2u2ddu2d200u	-2|c16b c15b c8b c11b a5b a7b a4a a10a|0uu22ud022duudd0200d	0> = -sqrt(2)/3600 (200)
<uuduu0000u22duuddd22	0|c16b c4b c11b c17a a3a a15b a9b a7b|uu20d0d0uud2du200d22	0> = sqrt(15)/225 (72)
<2u2d00uu202duu0u0220	1|c1a c11a c11b c18b a17b a5a a12b a4b|uu22d0du2002du0dud20	0> = 0 (48)
<u002u2u20u20u222000d	0|c7a c11a c16b c10a a1b a18a a3a a13a|20u2u20200d0222u0d0d	0> = -sqrt(10)/120 (18)
<u20uudud20220u0202u0	-1|c2b c5b c4a c16a a5b a4a a7a a3a|uduudu2d20220d0u02d0	0> = sqrt(2)/288 (72)
<02u2uu0020u002020222	-2|c19b c16b c9b c5b a7a a8a a5b a9b|02u2udud20u0020d02d2	0> = 0 (54)
<2uu020uu0d0ud2022u02	-1|c20b c17a c5a c7a a19a a9a a11a a6a|2uu0du0uduudd202ddud	0> = 0 (1440)
<2u0uu2200002u2u0u220	3|c1a c17a c6a c7a a20b a15b a5b a16a|uu0u2du00002d22d022d	0> = -sqrt(3)/18 (68)
<u2u2d2u020020u2020d0	-1|c9b c17a c7b c15b a18b a16b a17a a7a|u2u2d2u0d0020udu2dd0	0> = -1/24 (162)
<0u22u0u20020dd02d202	0|c17b c20b c5b c14a a14b a20b a9a a6b|0u220ud2d020ud020202	0> = sqrt(6)/72 (12)
<2u202d00u00uud22ud02	1|c6b c9a c14a c15a a9a a8a a6b a18b|2u202u0uu00dd0d2d202	0> = sqrt(10)/120 (70)
<2u00du20du2u2u0du2u0	-2|c14a c18b c10b c11b a15a a14a a18b a20a|2u00du20d0ud2uudd2ud	0> = 1/12 (96)
<2u220uu0duu000uudu22	-1|c20a c20b c3a c18b a11b a13a a5a a12a|2ud2udu0uu2dd0dud020	0> = -sqrt(105)/1080 (160)
<20u2u0200d20u202u2u0	2|c18a c10a c13a c19a a15a a20b a8b a10a|20u2u02d0u2002d2du0d	0> = 0 (36)
<u0uuu0uudduddu222200	-1|c5b c7b c9b c15b a13a a2b a3b a7b|uu2d00ud0duu2dd22200	0> = -sqrt(35)/3600 (108)
<2002uuu2d020d0u0u2u2	-1|c18b c8a c20b c1b a16a a10b a19a a9b|u002uuuu2d20d0uddd2d	0> = -sqrt(15)/400 (910)
<2200u2202uuu22u0d000	-1|c5b c13b c14b c1b a1b a18b a12a a5b|2200u2202uu2dud0dd00	0> = -sqrt(10)/360 (68)
<20u0200u0u222udu0ud2	2|c14a c11b c3b c10a a2b a14b a4b a9b|2u0u200dd0u22uud0dd2	0> = 0 (120)
<0uu200u0uudu2uu2udd2	-1|c14b c9a c2b c4a a6a a4a a5a a14b|00u2udu00ddu2du2udd2	0> = sqrt(42)/420 (216)
<0u0u22u000220du2d2ud	-1|c11a c18b c15a c14b a8a a15b a10a a9a|0u0u22uduud200d2uddd	0> = sqrt(15)/360 (824)
<uu20uu20000d22du2d20	1|c13a c6a c2b c7b a4b a15a a20b a6b|u02duuu0000du22d2d2d	0> = 13*sqrt(30)/4320 (136)
<2u0u02ud0u02udu22020	1|c16a c17b c6a c15a a18b a9b a15a a2a|220u0uuuud02dddudd20	0> = -sqrt(15)/3600 (756)
<u020u0u0d02u2d22uu02	0|c15b c12b c20a c7b a2a a6b a4b a10b|uu2udd00du202ud2du0d	0> = -1/108 (240)
<uduud2d0uud00222ud0u	1|c20a c3b c2a c6a a11a a6a a12b a10b|u00ud2u0d22u0222dd00	0> = 0 (54)
<ud20uu02ud20d22u00ud	1|c16a c8b c19a c11a a19b a10a a17a a6b|ud20u20uu2d0d220u0dd	0> = -23/72 (120)
<u00u2u022u20uu0d2uud	2|c5a c13a c20b c4b a6b a4b a20b a12b|u00uu2022d2d0d0u2udd	0> = sqrt(6)/168 (120)
<02u020000du22u20u22u	-2|c17b c11b c19b c20b a3a a8b a1b a17a|u220200u0d022u20d2d0	0> = -1/3 (18)
<uu2u0d020u20uud0u22u	-1|c2a c15b c3b c13b a7a a13a a15b a9b|u0du0du2du20dud0u22d	0> = 0 (64)
<0u02002u02dd202u2uud	0|c17a c20b c8a c10b a14b a12a a1b a8a|uu02002u0dd22d2udud0	0> = 0 (80)
<u2u2du00ddu22uu0u020	-2|c12b c17b c13b c10b a7a a17a a11b a7b|u2u2du20d02dudu0d020	0> = 0 (72)
<u0002u0udduudu2ud22u	-2|c15a c16b c14a c11b a6a a12a a1a a16a|2000220udu02u0ddu22d	0> = 0 (24)
<u20d0u2u20ud0u02d2uu	0|c16a c8b c14a c16b a6b a11a a19a a10b|u20d02202u2u0000d22d	0> = sqrt(2)/72 (12)
<22ud0uu000uuuu2u22d0	-2|c4b c1a c13b c12b a4a a9a a13b a12a|u2ud0ud0u0udud2d22d0	0> = sqrt(14)/756 (612)
<ud0u0ud0u2ddud022ud2	0|c20b c17a c4a c1a a5b a8a a1a a3a|uuu0udddd2uduu02uddd	0> = 0 (2800)
<0u0duu0uud20d02uu222	0|c16a c2a c20b c10a a16a a14a a7b a12a|000ududuu02dud2du22d	0> = sqrt(5)/180 (144)
<0u2uuu20du2d0u2u200u	2|c3a c10a c6b c20a a18a a10b a6b a2b|02uudu20du2u0d2d2d00	0> = -23*sqrt(6)/1440 (180)
<222020u0u00u2002u2uu	2|c1b c9a c7a c19a a7b a11b a9a a4b|u22u20d0u0ud2002d20d	0> = 1/12 (60)
<2u0u0d022ud2u2u0200u	1|c13b c15a c10a c8b a19b a20b a11b a13a|2u0u0d0u2022d20020d2	0> = sqrt(2)/24 (18)
<uu220ud0u0uu2022u020	3|c16b c13a c19a c12a a17b a6b a11b a8b|uu2202udd020u02d20d0	0> = sqrt(2)/72 (60)
<0020ud0222udu2u200dd	0|c11b c10b c9a c16a a2a a1b a1a a13b|2u20ud02uu0d22ud00dd	0> = -sqrt(6)/36 (204)
<uu2u00uu02u02uu00222	0|c13a c15b c7a c10b a2a a15a a7b a12b|u22u00du0dududd00222	0> = sqrt(35)/315 (162)
<u20dudu20200u22u0u02	0|c2a c10b c20a c18b a19a a4b a7b a6a|uu02u2220u00d22d00dd	0> = sqrt(30)/180 (70)
<220u022200002uud02ud	-1|c13b c19a c18b c8b a9a a17b a5b a12a|220uu22du00uddduud0d	0> = sqrt(2)/144 (360)
<u2duuuu2d0d2dd0u0d02	0|c6b c2b c4a c12b a13b a15a a16b a4b|uuddu0d2u0uu2dd20d02	0> = 0 (240)
<20u22uuu020000u202d2	-2|c7b c19b c5b c20a a12a a12b a7a a20a|20u2uddu020200d20202	0> = 0 (12)
<220u00u2uu02ddu20dud	-1|c12b c10b c13b c14a a15a a3b a5a a17b|22uud0d2u00d0022udud	0> = -sqrt(10)/160 (48)
<20u2d00uu0u2du22u0dd	-1|c12a c3a c11b c19b a18b a12a a13a a6a|2002uu0du0022d22ud0d	0> = 7*sqrt(30)/2160 (54)
<u2uu222000u0dd2d0d20	0|c15b c7a c13b c6a a20b a9a a8a a11b|u2uu2uudd0200ddu0d2d	0> = -7*sqrt(5)/400 (756)
<2220uud0duu2d020duu0	1|c18a c19a c15a c2b a2b a5b a4a a20a|222u2du0uud2d0d0u00d	0> = -1/36 (80)
<u0d02uu222duu00u0220	2|c7b c19a c18a c12a a20b a13b a14b a1a|20u02u0222u02d0d0dud	0> = 0 (40)
<020u0uu2u20dd02u2d20	-1|c15b c4a c17b c10b a4a a14b a4b a16a|02020ud2uu0uddu2dd20	0> = 0 (120)
<0uu0u2u0u20d22202dd0	1|c9a c18b c2a c15a a20b a9b a16a a4a|00uud2u0u20d22du20dd	0> = -sqrt(2)/90 (180)
<0020uu2u2u20d2uu0u02	-1|c16a c7a c14b c13b a15a a8a a17a a4b|002uuud22u200d20dd02	0> = -1/180 (68)
<02200uuu020uu2u2u02u	-2|c16b c20a c2b c6b a17b a4a a5a a1a|uu2uu0dd020dd2ud2020	0> = sqrt(70)/140 (140)
<02uu0u2u2d0d22u00uuu	2|c9b c14a c3a c4a a16b a9b a19a a18b|02000u2u2u0d2dud022d	0> = sqrt(15)/216 (60)
<2u002udu0u2002uu220u	0|c5a c2b c17a c16a a3a a2a a16b a13a|2uu0uduu0d20d2udd20d	0> = sqrt(6)/540 (824)
<u00u22uu20000d22u022	-1|c8b c15b c9b c14b a18b a14a a8b a13b|u00u22udu000dud2dd22	0> = -7*sqrt(5)/480 (232)
<u2u202022u0u002u0uud	2|c20b c9a c8a c10a a5b a7b a14a a17b|u2u2u2ddu00d0d2udud0	0> = 0 (240)
<2u20022ud20000u2uu20	1|c8a c10a c16b c1b a16b a10a a15b a4b|uu2d0220d2000022ud20	0> = 0 (12)
<022uuuu2002002220002	1|c4a c16a c15b c3a a13a a19a a1b a17b|u2u0ddu20020d2udu0d2	0> = sqrt(6)/24 (48)
<0u0200u22uu2d2u020ud	1|c12a c7b c9a c2b a19b a5b a11a a6b|0002ud02uu2ud2d0202d	0> = 0 (40)
<u2uu20dudd220du002u0	-1|c5a c2a c9a c8b a8a a19a a9a a13a|uduud0dudu22udd00220	0> = 0 (144)
<220uud0uuu02u202u002	3|c5a c10a c1a c8a a6b a18b a1a a11b|220u0200d0u2u202dd02	0> = -1/12 (12)
<20u0u2u02u2d0022u020	2|c10b c15b c11a c15a a12b a2b a8b a14b|2uu0u2du20d20d02d020	0> = sqrt(15)/360 (68)
<2002uu2002d2duuu00u2	-1|c5b c4a c1b c1a a15a a11a a14a a9b|000u0u20d222d22u00d2	0> = 0 (12)
<2u20220u002u0uu02u20	-1|c12b c11a c3a c15b a10b a15a a16a a13a|2uu0220u0dd0dudu2d20	0> = -sqrt(15)/180 (80)
<uu02d2u2u0220u0dd200	-1|c16a c14b c7b c8b a14a a13a a17b a8b|uu02d202u022dd002200	0> = -sqrt(5)/5 (18)
<u0202du202uu002du0d2	1|c11a c10b c7a c1a a1a a12b a14b a7a|u0202du20u020u2dd0d2	0> = -1/24 (40)
<u0u2000u22d20202d0d2	0|c17b c8a c4a c9b a6a a5b a2b a7a|uduuduu0d2d2020200d2	0> = sqrt(3)/72 (120)
<uuuuuu0u20dd20udu2ud	3|c9a c3a c4a c1a a4a a3b a2b a15b|02uduu0ud0uu202dd2dd	0> = sqrt(30)/196 (480)
<u20du0duu2d022d002uu	1|c4a c9a c13b c18b a16b a6b a12a a17b|u200duuu02ddu2duuddd	0> = -5*sqrt(2)/288 (1200)
<ud2u2u20u20du0u0u0d2	0|c19b c15a c6b c13a a6a a9a a13b a8b|ud2u2u2d220du000d002	0> = -sqrt(10)/48 (24)
<2uud0uu002uuduu2d0u2	-1|c3b c17a c10a c7b a6b a9a a5a a8a|2u0du20duuduudd200d2	0> = 0 (240)
<uu002u20duuu20du0u22	-1|c12b c13b c5b c9b a12b a4a a17b a2b|u20udu200udud0uddd22	0> = 1/720 (696)
<000uduuu0dd2u22d2uuu	2|c15b c18a c12a c14a a15b a20b a9a a2b|0u0duuduuddudu2d20d2	0> = -sqrt(2)/162 (1080)
<u00u0u2udduuu02u2d2u	-2|c19b c8b c15a c1a a13a a5a a10a a12a|000uud20d2u220ud2udd	0> = 5*sqrt(70)/12096 (108)
<002uu020200u0u22u2u2	-1|c7a c9b c15b c19b a8b a19a a1a a5b|u02u20udu00d0dd2u2d2	0> = 0 (136)
<0uu2220202du0u2u00dd	-1|c12a c4a c20b c2b a9a a20a a17b a13a|00uu2202u2d0du2ud0dd	0> = -7*sqrt(5)/720 (200)
<22u2u020000u002uu22d	-2|c19b c20b c4a c1b a3a a13b a20a a5a|u22u2020000du02dd2ud	0> = 0 (36)
<2u0udu20d0u0uu220uu2	-1|c7a c7b c14b c19b a12a a17b a19a a7b|2u0uduu0d0udu022ddd2	0> = sqrt(10)/135 (696)
<2u02022u00d022d0u20d	0|c13a c1a c13b c6b a20a a16a a3b a19b|uud20u2u00d002ddu2d2	0> = sqrt(2)/36 (120)
<00u0udud2du2du22ud0u	0|c9a c13b c10b c15a a1a a5b a8b a15a|u0u02du2u0u20d22dd0d	0> = 0 (210)
<2u002u2uuu20u0d0uu2d	3|c18a c11a c2a c5a a8b a3a a12b a14b|20u0uu22dduuddd0u02d	0> = -sqrt(3)/378 (400)
<u0d2u00udu22220uudd0	1|c9a c5a c13b c17a a15b a7b a9a a1a|20u200dudu22u2dd0ud0	0> = 0 (48)
<200222u00u0du202u02u	2|c12a c1b c10a c5b a5b a2b a3b a15b|udu222u00000d2u2d02d	0> = sqrt(6)/18 (36)
<02222udu2u020u0dd0u0	0|c9b c5b c14a c16b a13a a18b a5b a8b|02222ud2uu02d000udd0	0> = -sqrt(2)/24 (36)
<020020u2220u0d20udu2	1|c12a c10a c2b c19a a3b a1a a11a a19b|uud020u22ud00d20dud2	0> = sqrt(3)/54 (120)
<22u02du0u2d00ud2200d	0|c6a c10b c14a c17b a20b a8a a7a a19b|22u0202uduu000d2d0d2	0> = sqrt(6)/144 (60)
<u022u200u22d20000du2	0|c19b c9a c12b c4a a15a a14b a1b a16a|202uu20002202ddu0d02	0> = sqrt(6)/24 (12)
<2022220uu200022du000	0|c10b c5b c16a c1a a10b a11a a9b a20a|u022u20d22u00220d00d	0> = -sqrt(6)/72 (18)
<0222uu2u00u0u02u02ud	-1|c6a c11b c19b c8b a20b a9a a13a a5b|02222020u000202d0202	0> = sqrt(105)/84 (2)
<02uu20uu0d02202d2002	1|c15a c15b c17a c3a a17a a4b a3a a16b|02u220du0d0220022002	0> = sqrt(15)/24 (4)
<u00u2200022d220udu02	0|c5b c4a c16b c10b a16a a19b a3b a9b|u0u0d200ud2u220ddud2	0> = -7*sqrt(3)/216 (108)
<u0ud220020u2020u20d2	-1|c1a c17b c6b c12b a17b a15a a1a a18b|u0du2u0020du02dd2ud2	0> = 1/48 (72)
<202220u20000222udu00	0|c14a c3b c8a c4a a14a a17b a9a a2a|2uud20udd000222u2d00	0> = -sqrt(3)/36 (36)
<2uuuu0uu2uddudd2u0d0	-1|c4a c17b c16b c9b a12a a6a a4b a15b|2uuuuudddud2ud2d00d0	0> = -277*sqrt(21)/264600 (2968)
<00202u20uuu0202u20u2	3|c20a c11a c3a c19a a19b a10a a12b a18b|00u02d20u20u202d2udd	0> = 0 (36)
<0uu020222u002d2u002u	0|c5a c20b c7a c13a a16a a18a a4a a2b|02uud0u22d00ud220d20	0> = sqrt(6)/72 (54)
<u200u202dd2u2u2u000d	1|c14a c16a c13b c9a a10a a3b a18b a7a|u2d0u2d2022uu0200d0d	0> = -7*sqrt(3)/144 (24)
<0u0uuu2u02dudu220dud	-2|c7b c18a c16b c2b a2b a18a a2a a6a|020ud2uu02uduu2d0ddd	0> = 0 (480)
<2020u02002ud0222u002	-1|c3b c20b c14a c15a a9a a19a a8a a3b|2020u02ud2du0du2d0ud	0> = 0 (48)
<u02220u020uddu0u2d20	-1|c11b c12a c9b c7b a11b a7a a6b a18a|u0222uu0d0u0dd0d2220	0> = 13*sqrt(2)/432 (68)
<u02d0uu2u0d2duuuu0u2	-1|c14b c1b c20b c8a a13b a2b a6a a15a|0u2d02udu0d2202uu0dd	0> = 0 (48)
<0u2u0d22u0d0u2002022	0|c8b c8a c13b c14b a18a a13b a18b a1b|ud2u0u20d0d0ud002222	0> = sqrt(6)/48 (24)
<22uuu00u2dd0022u0u02	0|c14b c8a c9b c2a a19b a18a a14b a6a|2uuuud00ddd0022u02d2	0> = -1/8 (140)
<022udu200u00u2u2dudd	0|c5b c7b c2a c15b a1a a20b a10b a18b|uu2u0dd00200d202u2d2	0> = -sqrt(6)/480 (40)
<2u2020u222ud00u200u0	-2|c16b c10b c8b c12b a11b a15b a17a a18a|2u2020ud2d20002udud0	0> = 0 (24)
<0u2ud0200u0uu2ud2022	-2|c13b c4b c14b c17a a16a a12a a11b a6a|0u20ud200ud20du2d022	0> = sqrt(5)/360 (36)
<0u2uduu0uu2u022u0udd	2|c7a c3b c11a c15a a20a a7b a3b a13b|0u2uuud0duudd2ud0dd2	0> = 0 (2920)
<220uu2du2d022d000u0d	0|c1a c14a c7a c9b a17a a19b a19a a14a|u20ud20uud022u00dd2d	0> = 0 (204)
<0u20022uduud22d020u0	1|c3a c17a c13b c19a a15b a5a a12a a20b|0uu0d22uduu2d220d00d	0> = -25*sqrt(3)/648 (180)
<002ud2u2uu20du02u200	-1|c10a c18a c6b c11b a19a a17a a10a a5b|002u2uu2udu0dd022dd0	0> = sqrt(6)/96 (250)
<2u02220020u2000d0u22	-1|c6a c6b c9b c16b a10a a3b a13b a6a|2uu22u00ddd2u0000d22	0> = 0 (40)
<u2d2uuuudud202200u00	-2|c12b c14a c9b c8b a7a a18b a19a a16a|u2d2uu200ddu0d2u02d0	0> = 0 (48)
<02022u020u020u02202u	2|c16b c5a c12a c14a a15b a6a a20b a7b|0202u2d20u0d00ud2022	0> = 0 (8)
<20u0022022202u002ud0	-1|c1b c17b c10a c17a a17a a1b a5a a8a|20u0u22d2d202u00dud0	0> = -1/6 (24)
<2u0uddu0022d20u002u2	1|c7b c10b c12a c18a a5a a9b a17b a6b|2u0u2200dd2020u0udd2	0> = sqrt(6)/72 (36)
<0u2d0u0222uuuduu020u	1|c10a c14a c18b c12a a18b a16a a4b a6a|0u2202022uu0d0d2020d	0> = -sqrt(6)/180 (20)
<u2uud0uuu0u2202200uu	-1|c11a c16b c2b c12b a17a a6b a1b a10a|2uuudduudd0u202dd0ud	0> = 0 (1200)
<20u2udu0u02200u2u20d	0|c17b c16a c11b c9a a8a a7b a8b a14a|20u2ud2200d20udu020d	0> = -sqrt(10)/40 (24)
<0u0u2222d0002uud20du	1|c16b c19a c9a c6b a10b a18b a3b a16a|0udu2u220u002ddd2u0d	0> = -sqrt(3)/108 (80)
<0ud00uu22000du220222	1|c9b c19a c8a c6a a17b a11a a10b a7a|0ud0002udud0uu22d2d2	0> = -sqrt(2)/12 (48)
<u0udd0u0d22002u22dud	0|c17b c15b c16a c3a a3a a13b a5b a8a|u0du20udu220u20udddd	0> = 0 (420)
<0ud00uu2u0u2du2d0u22	0|c12b c19a c7b c18b a7b a17b a9a a18b|0ud00ud220uuud2ddud2	0> = 0 (160)
<2u0222u0ud2d00002d20	0|c9b c19b c17b c11a a2b a14b a16b a3a|22u222u00duu0d0uddd0	0> = 0 (204)
<2uud0uduu0d0dd0u22d2	0|c1b c3a c16b c9a a3b a10a a15a a15b|udud0udu0ud0ud2022d2	0> = -sqrt(2)/72 (144)
<02u0duu00u022dd22dud	0|c10a c12a c18b c16b a9b a19a a8b a4a|02uduudud00u2dud202d	0> = -1/216 (324)
<2u0202ud020ud22d0020	0|c7b c4b c8b c1a a8a a7b a3b a13b|uuud02ud020d222d0020	0> = -sqrt(6)/216 (68)
<uu2uu00uu2u2002d0022	-1|c3a c12a c19b c20b a5a a12a a13b a14a|uuud200uu2u2dd2d00dd	0> = -sqrt(105)/315 (868)
<00u0u22uu22002uud2u0	0|c5a c15b c6b c6a a17b a16b a6a a19a|00u00d2ud22002022220	0> = 0 (4)
<u2u0uu0020d0220u22uu	2|c6a c9a c11b c19a a3b a10b a12a a7b|u220u0u0du0d220d220d	0> = sqrt(10)/360 (68)
<u2200u2200020202u20u	-1|c12b c1b c17b c16a a6b a5a a11a a13b|0220u22200uud20d020d	0> = 1/4 (20)
<022ud0u000u20u22022u	2|c18a c12a c14a c15a a13a a17b a9b a10a|022ud0u0ududu0d2ud2d	0> = sqrt(2)/18 (324)
<202u02uu020d0uu220du	0|c17a c8b c1b c7b a14b a5b a1b a9a|202uu200d20d02u2u0dd	0> = -7*sqrt(10)/240 (36)
<0uuduu022002u2u0uu2u	1|c19a c4a c17a c8b a10b a13b a4a a10a|0uuddu0u220222u00ddd	0> = 0 (120)
<0uduu02222d0u0uuu02u	0|c19b c10a c8b c7b a6b a15b a20b a17a|0uduuddu2ud0d02u20d2	0> = 0 (144)
<uu0u2u0200ud20u20u22	-1|c6a c5b c2b c19b a2a a10a a12b a18b|uu0du0020dd220u202d2	0> = -sqrt(2)/90 (36)
<u2202220200uu00u2u0d	-2|c5b c9a c20b c2b a14b a13a a10a a4a|ud2uu220du0u2d0d2d00	0> = -sqrt(10)/180 (120)
<20uduu022u200u220du0	0|c8a c14b c1b c15a a2b a19a a20a a17b|uuddud0u2d2000u2du2d	0> = 0 (96)
<200u20u02200u02du22u	1|c10a c4a c5b c16b a20a a14b a11b a8b|2000u0uu2du0dd20d222	0> = 1/24 (68)
<000000222uuu220022d2	-1|c10b c9b c11a c8b a8b a5b a1a a16a|u000d022u00d220u22d2	0> = sqrt(6)/24 (8)
<uu20u2u2uu2002002uu0	-3|c1b c19a c9b c10b a10a a2a a15a a1a|u220u2d20d2002u02d00	0> = -sqrt(3)/24 (12)
<20ud000220uu2u2u0202	2|c18a c1b c14a c9a a16a a3b a6b a19b|u02u0d02u0ud20220dd2	0> = 0 (60)
<00u2u020duuud22d2002	-1|c20b c15b c4a c4b a10a a8b a18b a1a|u0d0u02uu2dud2ud2d0d	0> = -41*sqrt(5)/8640 (464)
<u20udu02u2uu220u00ud	1|c8a c14b c13b c1a a1b a11b a3a a15b|u2uudd0ud22ududu00dd	0> = sqrt(35)/1890 (1620)
<222u00022222ud000d00	0|c10b c18a c10a c2b a18a a7b a13a a16b|2u2d00u220222d0u0d00	0> = -sqrt(6)/12 (8)
<ud0ud0ud2u20u20dd2ud	0|c7b c9b c5a c4a a15b a1a a9b a4a|2u0u000u2d20u2ddu2dd	0> = 0 (204)
<u2202020u2u02u0d02u0	-2|c11b c14b c5b c19a a19a a4a a15b a17a|u22du020d20020uud2d0	0> = 0 (24)
<uu2udd200uu00d2du2uu	0|c7a c3a c6b c5b a12b a10a a1a a17b|2udu00u002du0d2u22dd	0> = 7/648 (108)
<2u0uu22du2du0du02u00	-2|c4b c17b c2b c18b a20a a4a a17b a16b|200uu22du2ud0udd200d	0> = -5*sqrt(6)/648 (204)
<u0ud022uuuu2u200u0d2	1|c7a c14a c4b c3b a4a a10b a18b a2b|uu0d02uud2d2ud00udd2	0> = sqrt(210)/2835 (540)
<202uuu0u200220002220	2|c19a c4a c12b c12a a5a a8b a6b a12b|20202202200u200022d0	0> = 0 (2)
<u0u222uu22uu000u002d	1|c7b c12a c8a c19a a15b a8a a18a a7b|u0u222uu22u000dd0ddd	0> = sqrt(35)/840 (252)
<20u0u22dd0u0020u22uu	0|c14b c6b c18a c1b a15b a2a a9b a4b|uudduu2d20u00udd2udd	0> = -sqrt(6)/162 (1080)
<uduud202u2u00220020d	1|c8b c11a c15a c9b a19b a1b a9b a17a|2uudu20ud20002u0d2dd	0> = sqrt(2)/432 (204)
<u2du2u00u0uu00u222du	-1|c11a c18b c12b c6a a3a a20a a12a a9b|u22u2000200d00d22ud2	0> = -sqrt(210)/840 (12)
<002u002222u0du0d2udd	0|c18b c8b c7a c4a a12a a5b a4a a13b|002uu0du22du2d0u20dd	0> = sqrt(6)/1296 (162)
<02uduu22u22u200000dd	-1|c12a c10b c6b c19b a10b a20a a14b a4a|02u2d022u2202d000002	0> = sqrt(30)/120 (4)
<0202uud00d22u2d0u02u	0|c2a c2b c11b c7b a3b a2b a6b a8a|0uu2u20u0dd2u2d0d02d	0> = 7*sqrt(5)/180 (240)
<0uu0d2u2duu22uudu0u0	0|c8a c12b c17b c7b a14b a18a a7b a17b|0uu0d2duudud22ududd0	0> = 11/540 (972)
<222202000u2u2d00ud0u	0|c13b c18b c14b c10a a8b a17a a5b a14b|2222u20u002udd00200d	0> = sqrt(2)/36 (20)
<u20000u222uuud02u0u2	-3|c16a c16b c1b c11b a5a a15a a6a a17a|0200uud2220uudd020d2	0> = 7*sqrt(5)/90 (60)
<udu0u222uuuu0d00220u	-3|c3a c5b c17b c18b a5a a19a a12a a4a|ud0uu222uud20d00uddd	0> = -sqrt(70)/2520 (480)
<u0ud0022002u2dud2uud	-1|c11b c16b c12a c20b a5b a9a a2b a3a|uu2dd022u0u02ud02dd0	0> = -sqrt(6)/324 (120)
<20uu2d0du2202u2u00d0	1|c5a c5b c4a c1b a8a a16b a7b a17b|u0d00uu2d2202d22u0d0	0> = sqrt(3)/72 (24)
<u0u220u22uu0u02d20u0	-3|c19b c13b c9b c3b a12a a11a a20a a3b|u0u220d2uu2d002d200d	0> = -sqrt(7)/252 (60)
<2u0ud20220udu20duuu0	-1|c11b c8a c13b c2b a2a a10b a3b a3a|2u2du20d2u0d020uudd0	0> = 0 (48)
<20200220u0du2udd0220	0|c1a c3a c3b c13a a17a a2b a10a a1a|2u000220ududduudd220	0> = -1/48 (108)
<00uu002u0u22220uu2uu	-2|c18b c7b c4b c18a a17a a4a a5b a2a|0uudu0ud0d22220u20dd	0> = 0 (180)
<ud2200uudu00du2uud2u	-1|c14b c15a c16b c8b a13b a6b a18a a20a|ud220uu0du0020d0d222	0> = -sqrt(10)/120 (36)
<u2u000202u20d2u020d2	-1|c7b c11a c2b c9b a8a a8b a12a a19b|uud000u2dudud2d02022	0> = -7*sqrt(2)/288 (162)
<u2u000d2220u0u0d2022	0|c8b c8a c19a c16b a4b a7a a5a a13b|u2uud020220ddu0020d2	0> = 0 (40)
<u0uu20u02d2d00u0222u	1|c19b c12b c7a c18a a16b a19b a8b a15a|u0uu200d2d20002u2d2d	0> = -sqrt(10)/32 (60)
<2uud2020u0u020dd2u02	0|c13b c20a c2a c11b a11b a20a a6b a8a|20ud2u2uu0d0u0dd2d02	0> = -1/144 (136)
<2uud0uuu2022du2d000d	0|c15b c1b c12b c8a a2a a17b a19b a3b|u22d0uu0202uuddud0dd	0> = 13*sqrt(30)/43200 (480)
<2202u02u0u0d2200d02u	-1|c1a c7b c13b c20b a6a a20b a18b a9a|u202uududd0du200ud2d	0> = -7*sqrt(2)/216 (408)
<u220uuuduu020d2ud200	-2|c2b c17a c15b c14a a6a a14a a17a a10a|uu20u2ddu2020ddud200	0> = 5*sqrt(15)/216 (120)
<0u2u20d2uu2ududd0200	0|c18b c16a c5a c3b a1a a17b a16b a16a|uuuud0d2dd2uudu2dd00	0> = sqrt(10)/2880 (1260)
<0200uu02u2u202022d0u	-2|c14b c14a c2b c17b a13a a3b a20a a19a|0uu0uu02d2d2d002udd2	0> = sqrt(6)/360 (210)
<0uud00u222d0dud0u22u	0|c13b c15a c7a c18a a12b a13a a12a a15a|0uud000222u2dud0ud2d	0> = 1/144 (162)
<u22du0udd0200u2uu2d0	-1|c16a c17b c15b c3b a20b a16a a9a a12b|u2udu0du202u0ddu02dd	0> = -sqrt(3)/432 (540)
<u20u202d02uudd02duu0	0|c5b c19b c14a c10a a6b a15a a5b a9a|u20u2d2uduudd0u2dd00	0> = 5*sqrt(2)/1296 (540)
<0u22202d22u0u020d00u	-1|c8b c17a c5b c10b a2a a16a a8b a6b|0222ud2u2uu0d02d000d	0> = 0 (40)
<0ud0u2d0u2uduuu20220	1|c16b c11a c6b c3a a3b a15b a14a a8b|0uu0dudud20ud22d0220	0> = sqrt(3)/54 (162)
<22uuud0udd2000uu2uud	0|c20b c11b c10a c8a a16b a15a a8a a7b|22uuudddu0d000222ud0	0> = 0 (80)
<02002uu2u0u0du22uudu	-1|c6b c9b c18b c20b a18b a17a a19b a14b|020020u200u0d2222d20	0> = sqrt(42)/63 (6)
<u0udd0u2u02d02uud220	0|c7a c19a c14b c15a a9b a10a a2a a7a|uuddu0u22d2d0u0du2d0	0> = 0 (144)
<20200u020uudd02222u0	0|c12a c16a c17b c3a a12a a12b a20a a5a|20u0ud020du2d02ud2ud	0> = sqrt(6)/36 (48)
<u2000uduuu022d2u0du2	1|c1a c18b c19a c16a a4b a3b a1a a11a|u2uu0dduddu22d200002	0> = 0 (120)
<220uu00220dd2200u20u	0|c5a c20b c9a c13b a7a a19b a9a a13b|220u00d220ud2200u2d0	0> = 0 (8)
<00u220u0uud0uu220u22	0|c9a c15a c14a c5b a5b a15a a12a a9a|00u220u0duddu0220d22	0> = 0 (36)
<u2u0uu2dduu0d202002u	2|c10a c1b c6b c11a a1b a11b a13b a5b|u2u0202dd0u02202002d	0> = -sqrt(2)/24 (12)
<02u020uu20u22000u22u	3|c3a c18a c5a c2a a10b a15a a20b a7b|0u00u02d2ud220u0dd22	0> = sqrt(3)/9 (54)
<u2d02020u2uuu02ud0dd	0|c2b c20b c16a c17a a1b a3a a8b a16a|2u20202uu2ddd02u00d0	0> = 0 (40)
<0uu2u2duud02d20u020d	0|c3b c18a c14b c6a a8a a11b a7b a13a|0u02uu22udd22d0u0d0d	0> = -257/8640 (210)
<220222uu00uu0du2dd00	-1|c6b c2a c5b c15a a17a a10a a15b a7a|2u02du2u0ddu0du22d00	0> = -sqrt(2)/64 (48)
<020udu222uddu0u0ud20	0|c4a c10b c12b c8a a6b a16b a12a a14a|0200u22u20duudddud20	0> = 0 (120)
<200202u0d2u200uu02d2	0|c6a c7b c1a c11b a13a a8b a7a a7b|u0020u2du202d0ud02d2	0> = 0 (54)
<2020uu2udu2u0d0udd20	1|c8a c7b c11a c11b a12b a13a a13b a11b|2020uud0dud22u0dud20	0> = 0 (48)
<2000uu2uu2202ud00220	-2|c13b c1b c5b c15a a16a a17a a1b a12a|20000u2ud22uud0dd220	0> = 0 (60)
<uu022200d2uddu0d0ud2	0|c11a c13a c2b c10b a12a a10b a17b a15a|u0022200d2020uduudd2	0> = 0 (24)
<2u0u202d200202uuu0du	-2|c16b c15b c14a c1b a2a a4b a11a a15a|u202202u20d20ud0u0dd	0> = -sqrt(10)/120 (54)
<uu02020uu2ud2uu002ud	2|c11a c10b c13b c8a a1b a11b a14b a5b|2u02u200uddud2u002dd	0> = 13*sqrt(70)/3780 (180)
<u022u02u2dd0u20ud002	-1|c13a c17b c8b c16b a5b a11a a15a a1b|202220202u2002d00002	0> = -sqrt(3)/36 (2)
<02u2udu020d20u0u20d2	-1|c12a c7b c17b c9a a16a a7a a7b a1a|u2u2ud20u0dd0u02d0d2	0> = 11*sqrt(6)/162 (204)
<200u02220uuu0022d2u0	-1|c16a c18b c4b c12a a17b a3a a13a a9a|20u00222uud0d02d2ud0	0> = -sqrt(10)/80 (40)
<u202u02d0uu00duuuu22	-2|c19b c15b c17b c4a a13a a6a a15a a12b|u20duu2d0duuuddu0dd2	0> = -sqrt(3)/216 (720)
<uudu0u0duu2u2ud2dd0u	2|c11b c3a c10b c6a a19b a10b a11b a8b|uu0u0002uu2d2ud2dddd	0> = sqrt(70)/750 (922)
<u20d2200uu20d0u22200	1|c4b c16b c6a c5a a12b a9b a10b a12a|u200ud002222u0dd2200	0> = sqrt(6)/18 (18)
<uudu0ud0u0u22u0u22du	3|c14a c20a c17b c12a a20b a6b a9b a3b|uu2u02u020dd200dd2ud	0> = sqrt(210)/7560 (140)
<u00d2u22u02uu0202002	0|c6b c11b c4a c5a a18a a16b a14a a14b|u000u022d0dud22u2d02	0> = 0 (24)
<2u220u20d2uuudu0u0d0	-2|c9a c1b c17b c11b a8a a5a a1b a6a|2u22u22d020uddu000d0	0> = 1/12 (36)
<2u000u02d22uu0ud2d02	0|c20a c15a c6b c9b a6b a5a a4a a3b|2uudud02022ud00d2u0d	0> = sqrt(30)/432 (108)
<2uuudd2d0200u0d2u02u	-1|c5b c17b c2a c1a a5b a3a a14a a9a|u02udd2uu200dud2002d	0> = -sqrt(3)/432 (108)
<0uud00uuu20udd022u22	-2|c13b c18b c19a c10b a3a a11a a4a a13b|0u2200uuuddddu0220d2	0> = sqrt(10)/600 (140)
<22uudu20uudu020uddd0	-1|c14a c12b c19b c16b a3b a20b a16a a12a|222uud20uuud0d0dud0d	0> = -sqrt(3)/1800 (630)
<20ud0u2d2udu2udu00uu	0|c13a c19b c1a c8b a8b a5a a18a a20b|u0udud2d2uuuuddd0d02	0> = 0 (1260)
<uu000222u0ud22d0u2d0	0|c12b c2b c14a c13a a4b a5a a17a a2b|uu0du222d0u0udd022d0	0> = -sqrt(10)/480 (180)
<02u2uu202u0u0222000u	-2|c6b c16a c20b c9b a20a a5a a19a a1b|u2u22020uu0d022d00dd	0> = -sqrt(30)/360 (70)
<u0duudu20uu2ddud0u2d	1|c6b c8a c13a c20b a18b a7a a9b a5b|u0du202udud20udd0220	0> = sqrt(30)/864 (108)
<0u2d022002ud20uud2u0	1|c18a c16a c6b c10a a10a a8a a16b a9b|0u2d0u2ud2du20uddud0	0> = 5*sqrt(6)/72 (144)
<u2u20du0u2d022d2d000	0|c16a c13b c1b c17b a18b a16a a9b a1b|u2d20ud022u0d2u20d00	0> = sqrt(6)/72 (16)
<2u2duud0du22u0u0ud0u	-1|c6a c20a c5a c13b a9a a20a a14a a5a|2u2du0u02d220du0ud0d	0> = sqrt(15)/72 (72)
<u00d00u02u22uu20u2d2	0|c15b c10b c11b c1a a3b a1a a19b a11b|u0uu00d02022ddu0d222	0> = -sqrt(5)/40 (40)
<0ud2u0uduud22200ud02	-1|c9a c12a c10b c12b a3b a6a a19a a7a|0u22du2d00u02200dud2	0> = sqrt(3)/96 (16)
<u0duu00u2d2u2u2uu020	0|c12a c1b c13a c8b a8a a12a a6b a2b|0uuudd0u2d2dud2ud020	0> = 0 (240)
<u2udu0u022u002ud2002	2|c17a c11a c5a c1a a5a a3a a16b a7b|022uu020220002d2d002	0> = sqrt(15)/60 (6)
<2000u0u2202u2220d0uu	2|c14a c13a c8b c12a a6b a7b a17a a12b|2000uu2u202udd2020dd	0> = -sqrt(15)/60 (70)
<u202ud0du200d20uduu2	1|c20a c18a c14b c10a a18b a17a a15a a11b|u202ud0duud0uudd2dud	0> = -sqrt(3)/72 (720)
<uu0002d2uuu00u0222u2	0|c7a c10a c8b c16b a19b a3b a13a a2a|u2d0020ud0u0du0d2222	0> = -sqrt(30)/240 (16)
<2020u20u02duduud20uu	-2|c14a c10b c1b c6b a14a a4a a13b a7a|u02uuuud0udu2ddd20dd	0> = -7*sqrt(2)/1350 (3404)
<u20duu0udu200202220u	-2|c2a c1b c20b c17b a1b a2a a5a a20a|u20d2u0dud200202u20d	0> = 0 (16)
<ud2ud2uu202uuuu0du00	1|c1a c15a c5a c18b a12a a20b a5a a7b|0u2du22u2022du00d00d	0> = 0 (36)
<u22uu2uddud0ud002002	-1|c3a c17a c4b c2a a18a a14a a4a a17a|uudud2duduu0d2002d02	0> = 0 (216)
<ud0u220u020u20uu22d0	-2|c18a c1b c18b c8b a3a a4b a9a a15a|0uu22200u20d202d20d0	0> = sqrt(15)/60 (20)
<022uu00ud22uu0u0u2uu	0|c8a c19b c12a c20b a7a a14a a1b a5b|u22d20u0d220udu0d200	0> = 0 (16)
<0u0uu0duu02u2d2d220d	0|c7a c4b c8a c16a a8b a10a a16a a3a|0ud0u00uuu2d2d2d220d	0> = sqrt(30)/450 (140)
<u020u0d2u2u000d222du	1|c1a c9a c16b c18b a9a a16b a11b a4b|002uu0d2d22000u22dud	0> = 1/6 (24)
<000uu22d2uud2du02200	-1|c10a c6b c17b c4b a14a a10b a5b a3a|00u02d2u2dud22u0d200	0> = 0 (16)
<2u200022uduu20ddd200	0|c9b c7a c2a c11b a15b a20a a19b a12a|202000u20u02202dd2ud	0> = 1/18 (12)
<u0u02udu02udd22020uu	1|c13b c15a c5b c10b a2b a8b a10b a13b|uud0udd202udu2u020dd	0> = sqrt(15)/216 (216)
<uuu2d2ud0000uu222020	2|c15a c8a c5a c1a a7a a12b a13a a18b|0uu20220000d2ud22d20	0> = 0 (18)
<22200uu0u0uu2d2d20u0	-1|c13a c19a c6b c12b a12b a19a a9a a4a|222u00d020udud2u20d0	0> = sqrt(6)/120 (16)
<002uuudu00u2du020222	2|c18a c16b c14a c8a a1b a8a a14b a5b|u02u2ddu00d2uu0d0d22	0> = -sqrt(30)/360 (72)
<u0uu22020u0u22u00u2d	-2|c1b c8b c3b c5a a7a a7b a15a a1a|u00du22d0u0d22200u2d	0> = 0 (16)
<u2d2002u02du2u2u0d00	0|c12a c10a c8b c4b a14b a3b a12a a17a|u22d00200udu222dud00	0> = sqrt(6)/48 (16)
<uu00022u02d022d2002u	1|c16b c13a c7a c15a a20b a5a a12a a15b|uu00u2ud02ddd2ud0022	0> = 0 (140)
<0222u2uuuu020000u220	-3|c18b c12a c5b c6b a20a a17a a15a a5a|0222uudduu0d00d02u2d	0> = 0 (72)
<22u2uudu0u0d2d200du0	1|c12a c19a c5a c4a a17a a20a a7a a5b|22uudd2u0u002d20ud0d	0> = sqrt(5)/144 (108)
<ud2uduu000du2020ud22	1|c15a c17b c20a c3b a18b a1b a4b a12a|2uu2udd000u220d0022d	0> = 0 (60)
<ud22u2u20d00uud02002	-1|c17b c20a c6a c2b a14a a10a a15b a11a|u022dud202u0d220u00d	0> = 1/16 (16)
<00u220d00u0d2222u02d	0|c15b c15a c3a c5a a9b a6a a15a a20a|0002uud0ud0u22d2d022	0> = sqrt(6)/36 (54)
<022uuu0002u02u02u220	2|c10a c18b c3a c17a a1a a17b a5b a8b|u2ud2d0u0ud02d02ud20	0> = -sqrt(3)/18 (72)
<uud2dud2uuu202d20000	-1|c14a c1a c16a c16b a16a a17a a2a a14a|02u2udu2dud202udd000	0> = -1/54 (162)
<u2u20d200u2ddu20u020	0|c15a c6b c19a c1a a14a a18a a1b a9a|u2u20020ud2ud2d0dud0	0> = sqrt(6)/144 (136)
<0u220222u022d0u00u0u	0|c11a c4a c6a c6b a9a a17a a14a a6b|0u2u0d2220d2uud0ud0d	0> = 0 (108)
<u002du22d0u0u22u0d02	-1|c13b c14a c15b c7b a11b a6b a9a a17a|u002d2u220200duudd02	0> = 1/24 (24)
<u0uud2u0220d0uuduu2u	1|c6a c9b c19a c9a a4a a18b a6a a20b|u0u2d2d0020u0dudu2d2	0> = 0 (48)
<02uud0u2du02u2u0d02u	2|c15a c17a c3a c9b a18a a15b a16b a11b|020ud0u20du2d2uu0d2d	0> = sqrt(30)/240 (48)
<000u0022d2u0u22duud2	1|c18a c19a c16a c4b a2a a19b a1b a16a|ud000022u2u0d22du0d2	0> = sqrt(3)/72 (24)
<u00duu22ddu02uu02udd	1|c4b c10a c13a c6a a14a a1b a10a a18b|2000u022udu0u2d022dd	0> = -sqrt(15)/216 (60)
<0u220u22200200u20duu	0|c2a c7a c16b c6b a18a a5b a17a a15b|0022u0u22002002ud2dd	0> = -sqrt(2)/18 (20)
<uuu0d020uu220d02uu2u	3|c14a c7b c20a c2a a8b a17b a10b a15b|u0u0d0duu22200d22d20	0> = sqrt(15)/90 (36)
<0udu22d0u002u2u20d02	1|c14b c5a c13a c20a a11a a17b a3a a11b|0u2du2u0d0220du2ud0d	0> = sqrt(6)/288 (72)
<u0u22200du220000u22u	1|c5b c6a c19a c20a a13b a9a a19a a1b|20u2du002u22d000d220	0> = -1/24 (12)
<020u00u20022u220u2uu	0|c4b c2a c2b c11b a5b a10a a16b a4b|000uu0u20du2d22ud2dd	0> = sqrt(5)/80 (232)
<u22d2uu0ud2u0uud0002	1|c12b c4a c9b c11a a12a a19b a14b a4b|u22u2uu00dud02dd00d2	0> = -13*sqrt(5)/1800 (250)
<00ud2uudu2u20022u200	0|c10b c4a c18b c11b a19a a18b a11b a1b|u0u02dududd20022u2d0	0> = -sqrt(3)/54 (108)
<22uu00uu0u00u20222uu	3|c16a c14a c17a c16b a6b a15b a5b a3b|222uuuud0u00dud0d2dd	0> = 0 (900)
<00u2u220d2u202000u2u	1|c9a c6a c20a c7a a17a a8b a20a a3a|0022uduu02d20200du2d	0> = -sqrt(2)/24 (24)
<0u0d0202220uu202uddd	0|c8a c20b c2b c10a a1b a7b a5a a7a|u00ud22u2d0du202dud0	0> = 0 (72)
<200uu0222200du2d200d	0|c15b c7b c9b c20b a9b a18b a11b a19b|200uu0d222u0dudu2dd0	0> = 1/18 (162)
<020uuu202u220d200uud	-1|c20b c2a c6b c4a a6b a6a a14a a2a|0200u2202u2202200dd0	0> = 0 (6)
<uduuuu222du0uu00d2d0	2|c1a c8a c17b c18a a20b a15b a20a a14b|0uuuud2u2dd0u2d00dd2	0> = sqrt(42)/320 (860)
<u2u0d22ud2uu02u02000	0|c7b c2a c10a c8b a13b a8b a13a a18a|udu0d2uuuddu22d02d00	0> = -1/48 (240)
<2u0u00d02u020uu222uu	-1|c19a c4b c17b c7b a11b a13a a3b a20a|2uu000002dd2udu2d202	0> = sqrt(30)/360 (24)
<2uudduuu22u000du2ud0	0|c18a c3a c11b c1a a4a a12a a11a a11b|uu02udud222d00du20d0	0> = 7*sqrt(2)/720 (136)
<u0020u2du00u2022202d	0|c7a c13b c15a c1a a3b a15a a18a a7a|00u20d2uu00ud0222d2d	0> = -5*sqrt(2)/36 (40)
<ud202u02u0du0022uduu	1|c20b c16b c1b c15a a18b a17b a20b a16b|0u202u02d0uu00d222dd	0> = -sqrt(6)/432 (60)
<uu2uu0du0d22d22u00u0	2|c2a c3a c10a c16b a9a a19b a16b a10b|u0duu0dudd22u22d0020	0> = 0 (72)
<2uu220uu0d0d0uu22dd0	0|c4b c17a c15b c1b a11b a15b a6b a14a|uuuu2ddd0udu02d2udd0	0> = -sqrt(15)/32400 (1890)
<202u0uu0d2ud00222020	-1|c4b c7a c1a c15b a9b a2a a11a a8a|uu200d0u222d00d22020	0> = -sqrt(2)/72 (18)
<u0uuu200022220d2020u	0|c4b c16a c10a c6a a20b a2a a15a a19a|udu0uu000d22202d02d2	0> = -sqrt(15)/180 (40)
<u2uu02220d00d20uu0u2	1|c7a c14a c2b c20b a5b a11b a18a a9b|uduuu2u2udd0du0dddud	0> = 1/80 (3472)
<22u2220d002uu0002ud0	1|c6a c2a c5a c8b a18a a14b a14a a13b|2uu2du00002d220022d0	0> = -sqrt(3)/36 (18)
<02uuu22d02u0u022du00	2|c13b c7b c5a c15a a9b a13b a7b a14b|02uu022dd2u0udu2dd00	0> = sqrt(10)/90 (108)
<u002202u0ud202d02uud	-1|c4a c18b c14b c12b a15b a13a a16a a9b|u00u202uuudddu2d20dd	0> = sqrt(3)/24 (868)
<20u200uu0u22u020u2uu	-3|c18b c7b c1b c19b a10a a7b a6a a16a|u0u20ddu0222d02uud0d	0> = 0 (72)
<u02du0dud0u022u02022	0|c13b c1b c3a c13a a1b a16a a6a a18b|u0uuudddu0d002du2d22	0> = -sqrt(15)/72 (420)
<22u20uu00uud0d0d2ud2	0|c2a c3a c1b c18b a18b a15a a8a a9b|uu020ududddu0uud2dd2	0> = -1/2160 (1360)
<u0udu0u2u2uuuduuu2d0	-4|c12b c17b c8b c13b a1a a7a a2a a12a|2uudu02du2du0udd02d0	0> = sqrt(35)/378 (540)
<00uuuudu0d22u22002uu	1|c11a c3a c15a c19a a7a a13a a1b a11a|u00duu2d0u2222d0020d	0> = sqrt(15)/600 (36)
<02002u0d2202022u0u02	-1|c18a c5b c12a c14b a12a a17a a7b a19a|0200uudd22020u2ud0d2	0> = 0 (36)
<u00022uuu2d2uu200uud	-3|c9b c18b c5a c6b a17a a2a a9a a7a|ud00uu2du2d2ud20u0dd	0> = sqrt(70)/1260 (324)
<0u2du00u2u220d0202ud	-1|c3b c9b c12a c11b a6a a20b a7b a14a|0uduuudduudd020202d2	0> = sqrt(2)/96 (400)
<u2020u2u200duu200uu2	1|c1b c15a c2b c19a a10b a1a a5b a12b|uu02du2d2u02udd00d02	0> = sqrt(5)/540 (180)
<000222u2u00uu2d02dud	1|c12b c14b c5a c17a a9a a7b a12b a1b|u002u222200uddu0uddd	0> = sqrt(10)/360 (200)
<udu22uuu0d20uuuud002	-1|c11a c4a c13b c1b a19a a12a a11a a10b|0udu2duu022d0udud0d2	0> = -sqrt(7)/630 (216)
<u20u0022u00uu0u22d2u	2|c7b c16a c8b c9a a5b a10b a14b a6b|u20udduu0d0uuudd2d2d	0> = 2*sqrt(70)/945 (1260)
<u0000u2222ud022du002	0|c8b c20b c1a c9a a12b a4a a16b a3a|00uu0d2ud2u20222d00d	0> = -sqrt(3)/54 (54)
<u022uu0uu0022d20uduu	-1|c17b c6a c3a c20b a8b a16a a6a a19a|u0u2uu02d0022d2d0d20	0> = sqrt(3)/180 (70)
<u2022u2ud00d20u20uu0	1|c5a c2b c13a c16b a8b a10a a1b a9b|2u02du222u0ud0du0dd0	0> = -sqrt(6)/216 (120)
<u22u0du2002u0uud20uu	1|c2b c3b c8a c6a a8a a9b a16b a5b|uduud0d2u02d0ud220ud	0> = 0 (96)
<udu00022d2uuu02022d0	1|c7b c9a c13b c8b a6b a4b a13b a14b|udud0uuu02dudd2022d0	0> = 0 (272)
<2uu02020ud2du00udud2	-1|c13b c3a c9b c11b a8b a6b a15a a8a|2u002u220ddu00uuddd2	0> = 0 (120)
<2uduu2u000udd0222uu0	1|c2a c5a c15a c4a a14a a9b a12a a15a|20u002d0u0d2ud222ud0	0> = 0 (16)
<0uu2d2uuu0020dd20022	0|c2a c16b c19a c8a a7a a10a a18b a17a|00u2d220ud020ududud2	0> = 0 (32)
<u2u02222d000220u0d0u	0|c6b c3b c16a c14a a9b a20a a10b a15a|u2002d222u002du00d02	0> = 0 (8)
<0u0022uuu020u20u22du	1|c14a c6b c8a c16a a20a a19a a1b a6b|uu0022d0u020dd002222	0> = 0 (18)
<022200uu00u0u2d2d220	1|c16a c8b c4a c2a a12a a15b a11b a1a|uu2u00d0002dd22ud220	0> = -sqrt(30)/180 (40)
<0u20d0u222220d0200uu	1|c20a c8a c16b c2a a1a a20a a4b a18b|u02du0uu22220u0d0ddd	0> = 0 (140)
<2udu002uuud020d202du	1|c7a c16b c20a c7b a15a a17b a14b a20b|2udu000udud02d2ud2ud	0> = 0 (144)
<20u20d20u22u0du020uu	-2|c10b c20b c3a c19b a2a a18b a19a a12a|2u020d20ud220ud02ud0	0> = -sqrt(3)/12 (16)
<u2uu2uuu0uddu200dudu	-1|c5b c7a c10b c20b a11b a1a a3a a8b|222udu02002ud200udd0	0> = 5*sqrt(5)/1323 (36)
<u2u2d2u2d020u0200ud0	-1|c15b c3b c9a c8b a10a a20b a14a a9b|u202u2uudu20udd00ddd	0> = sqrt(10)/400 (910)
<uu020d2u2du000u22udd	0|c2b c19a c18b c9a a6b a2b a11a a19a|uu02022dud2000u220dd	0> = -2*sqrt(10)/135 (54)
<u20uu2u02u2u020duuu0	-3|c1b c6b c14b c7b a1a a8a a7a a16b|u20uuduu2d2d0d02dud0	0> = 0 (480)
<udu20udu20dd200022uu	-1|c13b c17b c4a c3a a5b a2a a12a a3a|u2udduud20d2u000u2dd	0> = -sqrt(3)/72 (216)
<2uuuu220d2u20uud0u00	0|c6b c7a c2a c4b a13a a16b a4b a20a|20uduud0u2u2dud20d0d	0> = -sqrt(42)/5040 (408)
<0uu202du02020202u0d2	1|c14a c6b c19a c16a a13a a7b a15a a19b|0uu20d2u0202dudud0d2	0> = 1/72 (162)
<20000u02u22uu22dd200	-1|c9b c18a c15a c13b a2a a5a a7a a9b|2u00uud2d22d02uudd00	0> = -sqrt(5)/60 (120)
<u0d2uu002u2220020d20	1|c6a c12a c11b c9a a17a a8b a17b a6a|u0d2uu0udddu20022d20	0> = 0 (80)
<u2200u220022000u022u	2|c11b c2a c18a c3a a9b a14a a1b a10b|2uu00u22udu20d0d0d2d	0> = -1/40 (250)
<u222u0d2duud02d00020	0|c10a c3a c2b c8b a11a a9b a1b a18a|2uu2d0du202u02d00d20	0> = 0 (36)
<0u00u20222du20u022u0	2|c6a c8a c11a c17a a2a a4a a16b a7b|020uduud220d20udu2d0	0> = 0 (48)
<u000d222u02d0udu2duu	0|c7a c18b c6b c16b a13a a20b a16b a10b|u000duu2du2dudud20d2	0> = 0 (324)
<0u22d00uu0duud0u222d	0|c17a c20b c18a c4a a16b a1a a20a a9a|uu2ud00d20uddu02ud2d	0> = -sqrt(3)/81 (360)
<2u2udu0200d2uu2u0u0d	-2|c12b c1b c3a c8b a11a a9a a18b a20a|uduudu0du02udd2d0202	0> = -sqrt(15)/360 (360)
<0uu202du0uuud2u2duu0	-2|c12b c14b c16b c3b a13a a7a a1b a15b|uu02022u0dd02d2udud0	0> = 0 (80)
<0uuu2200d20uu220dudd	-1|c6b c19b c14a c17a a20b a19a a7a a11a|0uuu2ud0d2udud200dd2	0> = sqrt(5)/480 (820)
<u22udud020020duuu02u	1|c17b c19b c20a c6a a14b a20b a19b a16a|u22ud0u0200202d2002d	0> = 0 (18)
<uu222d0d2u200u002du0	1|c10b c17a c11a c8a a8a a13a a20b a10b|uu222d0u2dd0uu00uddd	0> = 0 (360)
<2200uudu2d20u2d02u00	0|c9a c17b c10a c9b a10a a8b a9a a3b|22u0dud2uu20u2d0dd00	0> = 0 (80)
<2202u202d200u000022u	-1|c10b c20b c10a c5a a3a a16a a20a a20b|22u20202d000u00d0222	0> = -sqrt(2)/4 (4)
<uu0u00u0ddu0udu22222	2|c15a c20a c7a c18a a6b a4a a15a a8b|uu020u0dddu0udd22u2d	0> = 0 (240)
<u2d2u00u0u2duduudu20	2|c17a c16a c8a c13b a16b a8b a15b a17a|u2d2u00d0u2d0u2dud20	0> = 0 (32)
<222uuud002u22d00ud00	1|c12b c3b c6a c13a a14b a6b a5b a6a|22uu22d002udu200dd00	0> = -17/432 (54)
<u0u000udd2u2022u0d22	0|c9b c16a c18b c20a a8b a17b a16a a5a|u0u0d0u202d2022du02d	0> = 0 (36)
<0uuu222uu0u0d002220d	0|c3a c17a c2b c17b a9a a10a a1b a3b|u0du222d2ud0u002020d	0> = 0 (16)
<u00du0u22u0u02dd2202	1|c17a c20a c20b c8a a19a a1b a2b a3a|2uudu0du2u0d02udd2d0	0> = sqrt(10)/864 (612)
<u022u0d2du0uu20uu20d	0|c7a c14a c4b c18b a11b a18b a11a a6a|u02duu02dd2uuu0dd20d	0> = 0 (240)
<0u002002u22d2uuu2u0u	0|c20b c5a c8b c11a a20b a1b a16a a14a|ud00u00ud2du22d22u0d	0> = sqrt(5)/120 (48)
<uuud2d0020u00d2u0222	0|c5b c1b c6b c2a a6a a13b a17b a16b|00uuud0020d0du22d222	0> = 0 (40)
<uu2duu02u002u0u20d2u	-2|c13b c19b c1b c3b a20a a15a a1b a13b|uuuudu02d002d0220dd2	0> = sqrt(42)/2520 (250)
<2220uu2u22ud000dud00	-1|c3a c6a c12b c10b a15a a18a a20a a20b|22u0u02u2du000ddd202	0> = -17*sqrt(15)/4320 (68)
<ud00u2duud22uudd2u00	1|c15a c1a c13b c5a a14a a1a a15b a20b|ud0002udud2202ud2u0d	0> = sqrt(6)/96 (32)
<0u2022202u2u00dd200u	1|c3b c5b c7a c11a a19a a12b a13b a4b|0uduu2d02du2d0uu20dd	0> = 0 (144)
<u222u2udd0u0du0u0uud	2|c11a c1b c3a c19a a1b a20b a15a a17b|u2u2u2dud000udddud02	0> = -23*sqrt(5)/6480 (464)
<2u2uudud0du000uu22dd	-1|c17b c19b c20b c16b a20a a5b a19b a14b|2u2u2dud0ud00ud0d2ud	0> = -sqrt(10)/810 (324)
<20u022u0duu0020222u0	-1|c7b c5b c1b c16b a12b a13b a4b a20a|u0udu200dduud20d22ud	0> = sqrt(2)/48 (216)
<0u2d20u22020u0202002	0|c17b c8a c2a c11b a19a a13b a10a a14b|002u20du2ud02d20u0d2	0> = 0 (24)
<u02u20u0uu0ud2du02d2	0|c14b c5b c1b c12a a13b a17a a1b a12b|u02ud0u0uu0d2dddu2d2	0> = 31*sqrt(105)/25200 (420)
<22uu02uu0220uu00d0u2	2|c1a c3a c10a c6a a12b a19a a14b a17a|u20u0uud0d2dd2002022	0> = sqrt(35)/210 (70)
<0u0220u2d2u000u22u20	0|c18b c10a c4a c17a a1b a17a a3a a6a|uduu2ud2ddu000d22020	0> = 0 (80)
<2uudu0u022dddu20020u	-1|c2b c9a c15a c10b a6a a17a a16a a19b|20uudud0uudduudud2dd	0> = -5/3888 (6120)
<220u0ud22uu2000u2d0u	0|c4b c2a c1b c17b a4a a14b a6b a20b|uu0u02u22du20d0ddd02	0> = sqrt(5)/150 (250)
<2uuu2ud2u0d02200udd0	1|c3a c1b c4b c5a a3b a4b a16b a4a|uud2dud2u0u0220dudd0	0> = -5*sqrt(5)/288 (216)
<u20ud20uu2du20ddud0u	-1|c18a c9b c13b c6a a9b a19a a1a a7a|220ududuu2udu0dud0dd	0> = -sqrt(6)/288 (928)
<uu0uu0uu022d2du00u22	1|c15a c4a c11b c1a a16a a6a a15b a4b|0u0ududu02ud2udd0d22	0> = 5*sqrt(7)/9072 (612)
<u0200020222022u0duud	0|c19b c18a c14a c20b a18a a6b a8b a16a|u0200u2d22202uddud00	0> = 1/18 (36)
<0udu0uuu2ddd2u0u20u2	-2|c3b c7b c10b c12a a19a a4a a5b a1a|uu02ud0u20d02d0d2022	0> = sqrt(15)/720 (68)
<u0u20u2u220d02duuuu0	-1|c4b c12b c7a c9b a12a a20a a2b a13b|uuud0dudu20ud2udddud	0> = sqrt(2)/576 (4080)
<2u0uu2ud002u2u00022d	-2|c14b c13b c19a c11b a16a a5a a10a a17b|2u0u22ud0dduu00dd2ud	0> = -5/48 (240)
<2u00udu20002u2uuddd2	0|c18b c19b c1a c2b a11a a9b a3b a18b|u0d0uud2u0u2d2ddud02	0> = 0 (240)
<2u020u2u2d02002u2u00	1|c9b c1a c18a c6a a13a a5b a3b a19a|udu2u02ddu02d02u20d0	0> = -sqrt(2)/16 (48)
<u0d202u00u22d20u2u0d	-1|c1b c7a c13b c12b a8a a9a a19b a5b|00u2d20udu2u020d2dud	0> = 0 (48)
<u00d20u2ud22d0uu2u0d	-1|c9b c8b c8a c17b a6b a20a a2a a9b|ud0u2ud0du22u0uddd02	0> = -sqrt(3)/432 (240)
<0220uu002uu0uu0d222u	0|c19b c3a c9b c18a a19b a1a a15a a15b|u2u0ud00udu0du2d2d2d	0> = 0 (792)
<uuu0d2uud0dd20u22ud0	-1|c15b c6b c11b c19b a1b a19a a20b a10b|2uu0dududu0d20022udd	0> = -sqrt(30)/486 (486)
<0u22u0uu0ud2200dd022	-1|c13a c19b c4a c3a a18a a3a a13a a6a|0u2uddud0uu2200dudd2	0> = 0 (216)
<022uuu000uu2ud20u2du	-3|c3b c6b c12b c14a a4a a13a a9a a11a|02u2u000dd2u2020u2dd	0> = 2/21 (36)
<220020022uu022du0u0d	1|c11a c20a c8b c13a a19b a16a a4b a15a|220u200u2u00d2220dd0	0> = -sqrt(2)/36 (20)
<02uud2uu02u0dd200022	0|c19a c7b c14a c6b a18b a19a a7a a8b|02uuduu202d0d0200d22	0> = 7*sqrt(30)/360 (60)
<202uud0u22uuu0002duu	2|c19a c9b c9a c13a a11a a20b a5b a9b|202u2u0ud22d00002d02	0> = -sqrt(30)/180 (20)
<0u002022u222220uu000	1|c10b c8a c9a c5a a19b a1b a18a a16a|uu00u02d0d222202dud0	0> = -sqrt(2)/24 (40)
<0u0002u02u2udu202202	2|c14a c20b c15a c9a a8a a7b a1b a16b|uu00022dud2ud0ud220d	0> = -sqrt(10)/60 (162)
<20uu22d200222u002000	-1|c12b c14b c1b c5a a4b a14a a9a a2b|udu2d2u2u02d2d002000	0> = 0 (24)
<0u02uu002u0220202220	1|c6b c10a c19a c13b a1b a3b a5a a20b|udu220002002d02022ud	0> = 0 (8)
<uu002uud02d2u20uu20d	-2|c10b c13b c14b c20b a11a a4a a9b a13b|uu0u2duddu22ud0dd200	0> = 0 (680)
<22220000uu022u20du0u	0|c13b c12a c20b c2a a7b a6a a11a a16b|2u220du0ududdu2udd00	0> = -5*sqrt(6)/864 (216)
<2200020u2d22002u0d20	0|c6b c9a c1b c16b a4b a5b a10a a20b|u20uud0ud22200200d2d	0> = sqrt(3)/36 (68)
<u0d20u2uu0d0uu222uu0	1|c11a c14a c16a c13b a2a a12b a11b a13a|udu20u2uu0udd02d2dd0	0> = 0 (504)
<22uu2020202u0u2000dd	1|c11a c20a c14b c19b a18a a3b a20b a6b|222u2d2020uu00200d0d	0> = -sqrt(10)/80 (12)
<22u220uud00u2d0020uu	1|c4b c17b c5a c17a a20b a16a a11b a3b|222ud0udu0du2u0d00d2	0> = 0 (48)
<u022d00u22u2udu020d0	0|c14b c19a c17b c12a a8b a12a a19a a11b|u022d0022222u0u0d0d0	0> = sqrt(6)/18 (12)
<uu022u0002uu22du020d	2|c1a c18a c13a c6b a7b a1b a6a a8b|ud022uud02uud2dd0u0d	0> = -7*sqrt(6)/2160 (240)
<22u0022002du0ud0202u	0|c19a c10b c6a c3b a4b a13a a18b a6a|220u02200ududud02udd	0> = -sqrt(3)/108 (162)
<u2du2u0u2u00220duuu0	3|c14a c13b c17a c19a a7b a6b a10b a8b|u2du22u22200dd0u0d00	0> = -sqrt(30)/30 (24)
<0u02022d0u220du0220u	-1|c6a c15a c11a c18b a5a a11a a16a a13a|0u02uu2d0u22dd0d2u0d	0> = 0 (136)
<0uuu022dudd2u20u02d0	1|c8b c12b c4a c6a a2a a4b a5b a15b|02uudd20uuddu2ud02d0	0> = 0 (216)
<2uud000uu20uuuu22ddu	-2|c1b c8b c17b c19b a8b a12a a20b a9a|uduu000u2202ddu2dd02	0> = 1/378 (120)
<u0udd2u20u22udu000u2	-2|c11a c13b c19b c3b a17a a15a a16a a18b|u00ud2d20uu20u2ddd02	0> = sqrt(3)/72 (120)
<uu2ud0u2u0d2u02u002d	2|c8a c1b c19a c20a a2b a7b a10a a1b|u22ud02duud2u02d00d0	0> = sqrt(3)/720 (108)
<0u22200uu0duu022d02u	2|c5a c13a c20a c5b a14a a12b a17b a20b|0u22000du0d20u22202d	0> = 0 (8)
<2u00uuu2ud0022u2002u	0|c7a c1a c6b c8b a3a a9b a7b a10a|uuu0d0dd220022u2002d	0> = 0 (40)
<u000duuu202u02u202d2	0|c1a c11a c19b c18a a19a a1b a7a a13a|u000uu2d20dud2u20dd2	0> = -sqrt(10)/240 (180)
<02u20d22uuu00udd20uu	-2|c19b c3b c17a c4a a14a a5a a12a a19a|020uuu22dddu02dud0ud	0> = sqrt(15)/160 (160)
<u0220000202ududdu2d2	0|c17a c3a c4b c18b a7b a5a a1b a12a|20uuu0d02022duud0dd2	0> = 0 (200)
<22uuu0uu02u02u0200d2	1|c20b c4a c7a c8a a3b a6a a7b a9a|2220udu0d2u02d0200ud	0> = 0 (16)
<02u2u0duuud2uu2020d0	-1|c12a c3a c2b c14b a20a a11a a16b a18a|0u02u0duud2ud02u2ddd	0> = sqrt(6)/1620 (696)
<u0d0202uu00222u2020u	0|c12b c5a c1b c14b a12b a4b a10b a17a|00udu02uud022dd2u20d	0> = sqrt(3)/72 (80)
<udu02020000d2u222d20	0|c17a c16a c16b c1b a10b a6b a4a a10a|0udu2u20020d2d20ud20	0> = sqrt(6)/48 (24)
<u2u00000u2duud022u22	1|c17a c18a c16a c2b a13b a8a a9a a1b|2uu0000u22du2d0dd022	0> = 23*sqrt(5)/360 (68)
<22020uu0d22u0u0220u0	-1|c11b c12a c17b c9b a15b a3a a8a a5b|22u2uuud02d00dd2u0d0	0> = -sqrt(15)/180 (140)
<ud22uud00uuuu202uu0d	1|c3b c1a c20a c14b a1b a15b a11a a12b|uuu2dud00d22uud2dd00	0> = -sqrt(105)/2016 (680)
<0u20u20d0u0uu2222uu0	2|c6a c19a c18b c14a a18b a20a a11b a19b|0u20ud0d0uuduu222ddd	0> = -sqrt(2)/72 (360)
<02u20u02ud20d20uu20u	2|c8a c14a c16a c6a a16a a6a a19b a7b|02u20duduu20ud0du2dd	0> = 0 (240)
<uud2uu0uu2dd022u0d0u	2|c12b c4b c1a c16a a12b a13b a7b a11b|0uudduduu22ud2200d0d	0> = 7*sqrt(30)/10800 (240)
<uudud2u0020u202u2ud0	2|c15a c16a c17a c6a a1a a9b a20a a12b|2uuuddu0d20220d0uudd	0> = -7*sqrt(15)/405 (360)
<u20ud20dudu02uu2udd0	-1|c19b c8b c18b c17b a17a a18b a20b a12b|u20ud200duuu2dd2ud0d	0> = -sqrt(5)/360 (360)
<22uududud20ud00uu02u	-2|c20b c10b c9b c1a a8a a4b a17a a16a|u2u2uud20d0dd0022020	0> = sqrt(5)/216 (70)
<0uu0u0ud2d0202d22u20	-1|c12a c19a c14b c17b a11a a11b a3a a6a|0u20uudu2d2u0du2ddd0	0> = sqrt(30)/864 (792)
<uuduu0222d2u022000d0	-1|c8b c5b c19b c4a a6a a13b a1a a17b|2ud00u2d2u2ud220d000	0> = 0 (24)
<2002udu0u2022u2uu00u	1|c15a c12a c4b c10a a19b a15a a3b a11a|20uuddu0uddu2d2uu0dd	0> = 0 (432)
<2u2uu2dd0uud0u2000u2	0|c20b c4a c6a c1a a11a a18a a7b a4a|ud2udu2u0u2u0d200ddd	0> = sqrt(5)/432 (280)
<0uduuu202u00u02ddu22	0|c6b c3b c16a c17a a11b a8a a11a a6b|0u0udu2d2d20u0200d22	0> = -sqrt(2)/240 (36)
<u2ud0uuudd2u2uddd0u0	0|c11a c8b c13a c1b a8a a14b a15a a19b|02uu0ududdudd22ud020	0> = 0 (408)
<u220uud0uud0duduud2d	1|c3b c13a c3a c5a a13a a12b a4a a13b|u20u0ud0uddd2ududu2d	0> = 0 (544)
<uu02200u2002u0202202	0|c8a c9b c1a c20b a13b a9b a8a a14a|0u02200u20022d20220d	0> = 0 (6)
<02u0u0uu0uu220202022	-2|c3b c13b c8a c17b a8a a3b a7a a3a|0220u02d0ud2u020d022	0> = 0 (8)
<u220uudu0uu2ddu0ud20	0|c14b c6a c5a c15a a17a a8a a18a a1b|222000u20du2d0002220	0> = 9*sqrt(10)/400 (4)
<20uuu2u02uu22u0u00dd	1|c13b c3a c7a c14a a3b a4b a15a a7a|20u2u2d02du2u0du00dd	0> = sqrt(70)/672 (108)
<02uu02d2u2020du0uudu	2|c15b c20a c2a c2b a15b a1b a20b a14b|u0uu02d2d20202u0ddud	0> = -sqrt(15)/270 (120)
<uu00d20uuuud22220020	-1|c16b c5b c14a c9b a17b a11a a9a a20b|uu00020ddu2u2d2ud02d	0> = -sqrt(30)/135 (108)
<02uu202uudduu0dd20ud	0|c7b c20b c5b c17a a1b a13b a15a a14b|u2uuu0uuuddd2d2dd0d0	0> = -7*sqrt(3)/450 (3432)
<00u20u00uuu22202d2uu	2|c6a c14b c17a c4a a8b a3b a5a a17b|002uu00uudd22d02d2ud	0> = 0 (140)
<uu0ud20uu0d2uu0u2ud2	0|c9a c5b c19a c14a a5a a3a a7a a9b|uuudu2ddu0d2d00u2d02	0> = 0 (408)
<u220uu02222uud000uu0	-2|c11b c9b c10a c5a a1a a18a a17a a4a|222u0d02uduuud00d2d0	0> = 7*sqrt(5)/360 (80)
<u200u22uuu00d022d20u	-2|c10b c2b c1b c5b a1b a19a a14b a13a|uu00022ud0002d22d2ud	0> = -sqrt(3)/180 (40)
<u00u2u2u22d0000u22ud	1|c6a c18b c11b c16a a16a a14b a3b a13b|u0uu202d2200du0d2dud	0> = -sqrt(2)/40 (120)
<uudu002202d2uuu002ud	1|c1b c12b c18a c7b a6b a2b a1b a5b|u2uuudu202udddd00udd	0> = sqrt(6)/1800 (2730)
<u02u002uu0u2u0u22u20	2|c3a c11a c12a c16b a20b a18b a10a a4b|u0u2002udd0du0ud222d	0> = sqrt(21)/252 (120)
<2u02uddu2002000u2220	0|c18a c1b c16a c19b a14b a8a a10b a14a|uu02udd22u0202002dd0	0> = 1/6 (60)
<u20u0u00uu22202200d2	0|c9a c11b c20b c1a a19b a5a a9b a14a|020uuu00dud22d22002d	0> = sqrt(15)/120 (68)
<20u0d2u20u2d0u2du020	0|c15b c11a c6a c8a a3b a18a a2a a14a|2u20uudu0duu02dddd20	0> = -sqrt(5)/72 (820)
<0222u02ud02002u200uu	-1|c9b c7b c14a c16a a10a a5a a1a a6b|u2222uuu0d200ddu00dd	0> = sqrt(5)/120 (210)
<uud2uud0u02d2d0u2ud0	-1|c3b c17b c5b c18a a8b a19a a14b a3a|uuu20ddud02u220dd020	0> = -5*sqrt(3)/972 (180)
<22u20u0u0dd00220u2dd	0|c18b c1b c3a c2a a3a a20b a12a a18b|udu20u0d0udu0220d2d2	0> = 1/216 (108)
<u2uuu200u220d0u020d2	2|c17b c6a c1a c5a a14b a8a a7b a15b|02uu0dduu220dd20u0d2	0> = 11*sqrt(2)/72 (72)
<uuu2022002dd0u202ud0	1|c18b c6a c15a c11a a8b a15a a13b a20a|uuu20d2d020uud2020dd	0> = sqrt(3)/72 (200)
<uu2d0u000uu2220d20u2	-2|c2b c6b c13a c20a a5a a18a a1a a15a|202uu0000du2u2dd2udd	0> = sqrt(30)/54 (180)
<2u2d0uu020u22udd0020	-1|c19b c2b c13a c1a a6a a11a a5a a7b|u02uu2202022dudd00d0	0> = -sqrt(10)/90 (68)
<02u2u0u00u20202u2u02	1|c4a c17b c2b c15a a3b a18a a1b a14b|uu2dd0u00u202dudd202	0> = -sqrt(10)/180 (108)
<2uuu200u2u0d22d0u002	0|c15b c13a c10b c20a a15a a7a a3b a10b|2u2u20du2d0ud2d0u00d	0> = 0 (108)
<u0u020200udu2u20uu22	-1|c20a c11a c15b c10b a17b a14a a18a a2a|udu02020000d22u0222d	0> = sqrt(10)/120 (8)
<20uu00u2u0u02du2d2uu	2|c15a c16a c18a c1b a10b a17b a2b a6a|uduu0ud2udu02d0u2ddd	0> = 1/240 (1584)
<2uuuuu2d20002d2d0d0u	-1|c9b c14a c3b c4b a2a a6b a12a a10b|2200u22udu0d202u0d0d	0> = -7/360 (54)
<u02002uud22u2ud000u2	1|c3a c15a c10a c20a a18a a15a a7b a9a|u0d0022u2d2u2uu00ddd	0> = 0 (80)
<0u22u00002u2uu22200u	-3|c11b c20b c12b c5b a18b a7a a5a a14a|0u22u0u0020dd2222d00	0> = 1/6 (20)
<uuduu2uddud2u0u002ud	2|c19a c11a c5a c18a a20a a2b a17a a13b|u2ud02uudd0220d0ud02	0> = 5*sqrt(3)/2592 (120)
<u20000ud20u22uu2d0u2	-2|c9b c16a c13b c2b a3a a14a a17a a9b|uuu000dd20u2d2ud20d2	0> = sqrt(30)/270 (180)
<22uuuu20u002u00u2u02	-4|c2b c18b c12b c1b a3a a18a a10a a8a|uu2uud2ddu0dd00u2d02	0> = -sqrt(15)/180 (420)
<2uu000u0u02220uud22d	0|c20b c3a c13b c18b a7a a5b a9b a4b|2u0ud0202022u0ddud20	0> = -sqrt(210)/630 (36)
<0udu2202020u2u0202d0	0|c2b c10b c4b c16a a1b a3b a9b a20a|u0202202uu0d2d0u02dd	0> = -sqrt(2)/24 (60)
<002u22u2u20uududud00	1|c3a c7a c4a c6a a20a a7b a15a a11a|00u02uu2d2dudd2uud0d	0> = -7*sqrt(15)/900 (360)
<22u2d0ud0u20u0d2u002	0|c2b c13a c17b c2a a2b a9a a6b a8a|2uu2udu2dd2000d20002	0> = 0 (68)
<u22u2000200d202u0uu2	-1|c9b c18b c4b c16b a18b a8b a7b a17a|u22020udd00u2020dud2	0> = sqrt(2)/48 (24)
<0udu20u02du2u20d2002	1|c3b c7a c9b c20a a19b a7b a9b a6a|0u0d2uu02dd2u20d20ud	0> = 0 (48)
<uu202022u2uu0duu2000	-3|c3a c2b c17b c7b a20a a18a a16a a11a|u0u020u2d22d0du2ud0d	0> = 0 (120)
<u2u0uuud20du220d02d0	-1|c2a c2b c3b c19a a8a a4a a1a a4b|2002udu220du220d0200	0> = 0 (8)
<2uuud0d2uu202200dd0u	0|c9b c18a c5a c2b a4a a9b a3a a6b|20220uu2dd202200u00d	0> = sqrt(3)/36 (12)
<20200uu0u22d2d20d0uu	0|c19a c10b c13b c15a a4b a2a a8b a19a|2u2d0uduud2duuu0d0dd	0> = 0 (480)
<202202u0u0uu02u2udd0	-1|c14a c1b c14b c11b a20b a2b a9a a14a|ud2202u0200u0dd2udud	0> = 0 (48)
<u00d20u22u0220220u0u	1|c15b c16b c12a c13a a14b a1b a20b a6a|200u2ud22u0ududd0d02	0> = 1/72 (204)
<220u020du022020u2200	-1|c14b c1b c18b c11b a5b a10a a19b a10b|u20ud20uu2u20d0d2dd0	0> = sqrt(15)/180 (210)
<uu20uuu0202u202u20u0	1|c19b c15a c3a c1b a7b a8b a14b a1a|uuu0dd2u202u2ddd2000	0> = -sqrt(7)/504 (200)
<2u022u00uu002d0022d2	-1|c9b c2b c17a c14a a17a a9a a16a a9b|20022u002d00200u22d2	0> = 0 (4)
<u02u202u2uduu000202d	-1|c7b c1a c13b c5a a14a a6a a1b a16a|u02uudud2dud0d0u202d	0> = -7*sqrt(6)/1440 (408)
<u0u22ddu0uu20duu0202	0|c20a c18b c3b c11a a10b a13a a9a a3b|u0u22duuu202dddd0u0d	0> = sqrt(10)/720 (420)
<02uu2002220d02u020du	-1|c3b c9b c8b c5a a6b a15a a1b a7a|u20udduud20d022020ud	0> = 0 (72)
<022u0u220u202d0u002d	0|c13b c3a c3b c10a a5a a4b a12a a18b|0202ud22002uud0u0d2d	0> = sqrt(2)/12 (36)
<u2020u020uduudd0d22u	0|c4a c18a c20b c12b a12b a1b a20a a3a|22ud0u020uduuud0dd2d	0> = 1/108 (420)
<2uuuu2002u0d20u0u220	1|c3a c9b c2b c6a a7b a17b a7a a8b|200uuu2dud0d20d02220	0> = -7*sqrt(6)/540 (68)
<2u222u20u002002udd00	-1|c15a c17b c7b c5b a13b a20a a17b a8a|2u22uduud002d0uddu0d	0> = sqrt(30)/1080 (360)
<u00220u2222uud00du0u	0|c5a c9b c11a c14b a2a a17a a20b a13b|ud02u0d2u2ud20002d02	0> = -sqrt(30)/180 (24)
<02ud0u02uuu2uu20du20	2|c12a c19a c8a c11b a5b a12a a7b a11b|02uduuuduud2dd20udd0	0> = -sqrt(70)/3024 (1440)
<uu0d02udduu00udu222u	-1|c18b c10b c9b c11a a16a a2b a9a a14b|u20u02duu00002d22d2d	0> = 1/432 (60)
<2u0ud2200u2udu2u0ud0	0|c6b c10a c18a c6a a18a a14b a17a a9a|2u0ud020d02ud22udud0	0> = -sqrt(15)/60 (48)
<2u002u02000u02u22ud2	-2|c16b c17b c8b c15b a8b a7a a2b a13a|22002ud2000uu20ddud2	0> = 0 (24)
<uu20duduudduu2002ddu	0|c12b c13a c10a c14a a18a a12b a4a a15a|uu2duduud0dd0uu022dd	0> = 0 (1080)
<20u20uuu0du022d02udd	0|c4b c8b c13a c11a a5b a3b a2a a9a|2u2duuu0dd00d2u02udd	0> = 0 (240)
<022000uu02u2uud22uu0	3|c14a c19a c15a c18a a5b a11b a4a a9b|022uu0dud222d0022000	0> = sqrt(15)/90 (18)
<uuud00u2uu202d0022uu	1|c4b c1a c3b c10a a3b a7a a1b a5b|uud0d022u0202d0022ud	0> = 0 (24)
<002uu02du2ddu002202d	0|c8a c20a c4b c9b a1b a14a a2a a2b|u220d02002udud022020	0> = 0 (8)
<0uu2d0du0u2220du0u2u	0|c5a c4a c19b c10b a3b a5a a1a a18b|uu2uu0dd002220du02dd	0> = -sqrt(10)/1080 (210)
<02u0uu2u20u0dd0u22du	0|c16a c11a c7b c18b a6a a20b a11b a1a|u2u0d2ud20d0ud002ud2	0> = 0 (72)
<22uu0002u0d0202uuu2u	2|c4a c16a c1a c18a a10a a6a a14b a7b|u2u00uu2udd02d20d02d	0> = -sqrt(3)/180 (252)
<0uu0202022022duud0ud	0|c15b c2a c13a c7b a6a a1a a7b a17b|u0u02d202202du0u20dd	0> = sqrt(3)/54 (36)
<00uu0u2d20u2d20u22u0	1|c12b c9b c7a c9a a19b a8b a6a a3b|002u02u200dud20d2220	0> = -sqrt(2)/96 (18)
<2u0uuu2d02du200ddd02	0|c12a c10b c4a c20a a19a a5a a20a a3b|2ud02u2d0uu0200ddud2	0> = sqrt(10)/288 (48)
<u0020u20202udu20u2du	-1|c19a c9a c14a c17b a19a a6a a17a a5a|u002u220d02ud020d2ud	0> = -3*sqrt(15)/160 (36)
<uu222000dd02udu0220d	0|c1b c13b c3a c10a a6a a3a a15b a11b|0u222u00u0d20d20220d	0> = sqrt(3)/72 (20)
<uu0d2u2u2200d20d020u	0|c5b c13b c9b c18a a17b a13b a11a a15b|uu0dud2uu2d0u2ddud0d	0> = -sqrt(3)/648 (1836)
<u0202uddu2202uuud00u	1|c14a c13a c16b c20a a1b a19b a16a a13a|20202uudd22020udu0d0	0> = sqrt(5)/80 (24)
<u0d0uudu20d2u2uu2dd0	0|c13b c14b c16a c17b a2b a13b a11b a13a|uud0uudu20222dd0dud0	0> = 0 (408)
<uud02udd0u020u0u22d2	1|c12a c20a c12b c20b a19b a12b a16a a3b|uu202ddu0d0u0d022220	0> = sqrt(2)/48 (24)
<u22u020u00d2u2uuu0dd	2|c20a c11a c17b c15b a20b a15b a19b a8b|u22u02020002d2du002d	0> = -sqrt(70)/1260 (12)
<u02u02200200uu222200	1|c13b c4b c3a c6a a8b a12b a11b a3a|u0200d2u02ud0d222200	0> = 0 (12)
<20uu02u0u202020uu202	-3|c12b c16b c18b c10b a2a a16a a15b a5a|2uudu2d0ud0u02ddud02	0> = 1/36 (324)
<2uuu002u2d2uu0du002d	1|c16a c10b c13b c12a a4b a3b a18b a5a|2u22u02d202000d00u2d	0> = sqrt(30)/240 (12)
<2u2uu0d20duudu2udu00	1|c3a c3b c1a c13b a13b a9b a3a a20b|uudud0u2uudduu2ddd0d	0> = -13*sqrt(10)/86400 (7650)
<202u0udud2200uuud02d	1|c11a c14a c9b c20b a14b a9a a6b a8b|202u02d2u2d00uudd020	0> = -sqrt(5)/16 (24)
<uu02u0u0dd022d2u0u2d	-1|c5a c1b c19b c4a a3b a6a a14a a4a|0ud20uu0du02222d0udd	0> = sqrt(5)/216 (108)
<2020022uuuud0uuuud20	0|c6a c7b c8b c19a a13a a4b a2b a5a|2u2udud0udduudduudd0	0> = 0 (1944)
<2u2d0udud00ud0u0u222	0|c17a c2a c18b c18a a14a a7a a5a a12b|202uuu2dd002udd00022	0> = 0 (60)
<0uu2d0u02u2202200u20	-1|c9a c19b c2a c3b a8b a7a a2a a6a|0u02du2dud2202200ud0	0> = sqrt(6)/48 (16)
<2uu0202ud0u0uu0du2u2	-2|c16b c17b c5a c7b a12a a13a a8a a19b|2uu0d0d2u0du2d000222	0> = -sqrt(5)/120 (24)
<222uu0000ddu22ud0udu	1|c5b c3b c13a c10a a17a a17b a8b a6b|22uu0u0d00udd2du2dud	0> = 0 (272)
<0uuu2u2d2u0d0u020u2u	2|c19b c3a c2a c19a a2b a15b a17b a18a|0u0u2u2u2d0d0du2d20d	0> = -sqrt(5)/300 (210)
<2uu20u0d02u022u20ud0	1|c13a c16a c10b c6a a20b a3a a17b a19a|2u22000u0dd0u2udud2d	0> = 0 (108)
<2u2202u0002u0u20d2d0	1|c6a c4a c6b c11a a8b a20b a17a a5a|2u2uu0ud00dd0d2022ud	0> = sqrt(6)/240 (140)
<ud0u022220uud020u02d	-1|c1a c13b c15b c9b a16a a14a a9b a10b|0u0d02222uud0duud02d	0> = -1/72 (72)
<u022u00uu0d20uddd2u2	0|c16a c12b c20a c8b a8a a11b a2a a12b|uu22d00du0220du0d2ud	0> = 0 (48)
<u022u002022d2u02d00u	1|c3a c10a c17b c11b a19b a15b a9a a18b|u0d2u002duud2ud20udd	0> = sqrt(3)/108 (216)
<u0ud2uu2u2d02d0uud0d	1|c7b c10a c9a c18a a6b a20a a19a a2b|uuud22020du02u0dd0d2	0> = -sqrt(3)/72 (200)
<u20u2u022d0202d0u020	0|c15b c12b c17b c5b a16b a18b a17b a15b|u20udu022d0u02ddud20	0> = 0 (108)
<022200uu02d2020ud2u0	-1|c19b c4a c10b c7a a13a a5a a1b a15a|u22ud00d0uu2d2dud200	0> = 0 (72)
<2uu20ud220u00uu020u2	3|c4a c17a c2a c20a a2a a16b a18b a12b|2udu0du220ud0duuuddd	0> = 0 (480)
<u2202d200000udu2d022	0|c3b c6a c19b c3a a17a a6b a8b a13a|u2002u2u00002dd220d2	0> = -sqrt(2)/8 (20)
<uudd0ud00u2udu2duu2u	1|c16b c14b c20a c4a a17b a13a a6b a10b|uud002u0022d20202d20	0> = sqrt(3)/36 (18)
<002udu220du2u22d000d	0|c11a c5b c20b c7b a20a a1b a11b a19b|u02u0uu20dd2d22u00dd	0> = sqrt(10)/96 (210)
<u0u0uud2ud2dd2002u20	1|c17a c3a c19a c1a a2b a3a a12a a16a|0ud0uuu2dd22u20dudd0	0> = -1/216 (360)
<0udu222uu22ud0002u00	-1|c8b c13a c3b c9b a9a a19a a18b a3b|0uud2220d22u000022d0	0> = sqrt(15)/60 (12)
<2u0u2u2220d22u0d0000	0|c4b c1b c12b c6b a6b a10b a18b a15b|uu002d222duu2udd0d00	0> = 7*sqrt(6)/216 (120)
<uuu00dd22uu2uuu0d02d	-2|c19b c10b c8b c17b a4b a14a a11a a17b|uuud0ddu2022u2d0u0dd	0> = sqrt(35)/210 (360)
<u222202u0002002d200u	1|c17b c12b c2a c15b a1b a19b a10b a14b|2u22202u0u0d0duud0dd	0> = sqrt(3)/54 (200)
<020202uuu20u02dd20uu	2|c6b c14a c6a c12a a18b a15a a7b a8b|02020022u2000u2u2ddd	0> = sqrt(15)/40 (20)
<2ud0u2202002uu0u2002	0|c14a c9b c16b c12b a19a a14b a3b a11b|2u20u220u0ddud0020d2	0> = sqrt(2)/36 (60)
<u2u220u02udu0uu00uu2	4|c18a c12a c10a c11a a6b a3b a18b a8b|u2222udu20000ud00dd2	0> = sqrt(30)/360 (60)
<022uud20uu0u2du002dd	0|c20b c10a c7a c2b a10b a10a a5a a15b|0u2d2uu0u20d2d2002d0	0> = sqrt(2)/240 (40)
<2220uuu000u2u2uud002	-2|c1a c16b c3a c13b a17a a13a a10a a18a|u2u0ddu00uu2d2d02d02	0> = -sqrt(7)/252 (120)
<0uuudd2u0u2d0udu202d	0|c20b c2b c12b c17b a15b a13b a18b a10b|00uuud2d0220uu2ddd20	0> = -sqrt(6)/972 (200)
<u2u0uu22u0u222d000d0	0|c9a c12b c13b c2a a13b a6a a17b a18a|udu0u22200ud22u0ddd0	0> = 0 (136)
<02u0u22d2u2d20u000ud	0|c5a c10b c13a c9a a12a a10b a15a a19a|02u0022udd22u020002d	0> = 0 (12)
<20u0u02du2ud22uu0uu0	0|c8a c5a c7b c9a a6b a2a a20a a3a|2u200uu002du22dd0dud	0> = -sqrt(15)/160 (136)
<u22u20u2u20u2000d002	0|c1a c20a c13b c9a a15a a1a a6b a16a|u22u2ud2020ud0udd00d	0> = sqrt(5)/144 (232)
<02uduuuu2du02u20u0ud	-3|c10b c17b c20a c8b a17a a10a a8a a19a|02uduuud2ud02d20d020	0> = sqrt(210)/240 (136)
<0uuu0u22u20du20u0u2u	1|c14a c20a c8a c3a a15a a17a a20b a2a|020u0u2ud20duuddud2d	0> = sqrt(35)/2520 (600)
<u02uu02uud2dd002uuuu	-3|c20b c8b c9a c4b a2a a17a a10a a13a|uu20u020022d20022dd0	0> = -sqrt(2)/24 (20)
<0202u2udu2d00uu0u022	2|c19a c14b c20b c6a a9b a14b a8b a12b|0202uuu222uu0dd0d0dd	0> = 0 (252)
<22u20u2d20u000u022d0	0|c7b c3b c9a c4a a5b a10a a4a a12b|2202uduuduud00d022d0	0> = -7*sqrt(3)/216 (120)
<u2uddu22d20u000u2uu0	1|c9b c12a c10a c3b a14b a10a a13b a3b|u2udud220200uu0d2dd0	0> = -sqrt(6)/72 (180)
<022u2u0u0u20uuu02uud	1|c6a c19a c2b c15a a15b a1a a7a a1b|2u2u20ud0d20duu02d0d	0> = 0 (120)
<02u02u0220u2220u2000	0|c14a c12a c6a c9b a6a a18b a4a a10a|02uu2u02udud2d0d2d00	0> = -sqrt(6)/80 (250)
<u0d022200u20u222du00	-1|c13b c15a c14b c16b a10a a17b a20a a19b|u0d0222002200udu2udd	0> = 1/6 (24)
<02uu02duuu022ud00220	1|c2b c6a c14a c15a a11b a7a a15b a5a|0uuddu2duud220d00220	0> = 0 (72)
<20uu0u000u2u0202222d	-2|c11a c20b c16b c17a a20a a10a a5a a7a|20uudud002uu020dd22d	0> = -sqrt(30)/135 (180)
<uu2uuuddu2220d2000u0	2|c15b c1a c8b c6a a19b a2b a15b a1b|u22ud0d0u2220d200020	0> = -sqrt(5)/10 (12)
<u2uu0u2200duu0u0d2u2	1|c2a c19b c8a c4a a6b a17a a3a a1b|2u20022d00uud0d02202	0> = 0 (12)
<2uuu200020u0u22uuu02	1|c18b c4a c13a c14a a19a a10a a6b a12b|2uu02d002dud0u2ud0d2	0> = -sqrt(7)/168 (72)
<222u0d0u002u20u202u0	-2|c12a c18a c2b c15b a20a a10a a14a a6a|2u2u020d0u202d020udd	0> = 0 (54)
<2u2uuu02202020020d0u	1|c18a c6b c2a c16a a2a a4b a5b a15a|2u222002202020ud000d	0> = -sqrt(15)/60 (6)
<2u0u0d202ud220uu2u00	-2|c16b c7b c17b c1a a16a a18b a20a a4a|ud020ud02uu220ddu20d	0> = 0 (48)
<2002uu00uuudd2uud2uu	-2|c1b c9b c18b c19b a5b a6a a9a a10b|u0022200d2udu2dudu0d	0> = 0 (32)
<02u0u222220uddu02000	0|c3a c15b c9b c14b a1a a20b a14b a15b|u200u222u20dudd0200d	0> = sqrt(3)/36 (68)
<uud0u2u2d200u2002d20	-1|c10a c6b c14b c8b a16b a15a a3b a11a|uu20ddududu0dudu2d20	0> = 0 (192)
<uu202d00du2dudu2d002	0|c9a c2b c15a c13b a12b a19a a10a a19b|u0202u0002220d02d022	0> = sqrt(2)/48 (6)
<2200u2u000u2uuududu2	-2|c17b c19b c1a c1b a11a a9b a16a a3a|02u0d2u0u022ddu20d02	0> = 0 (24)
<ud022uudu2udd00d0202	0|c5a c13a c9b c20b a13b a12b a1a a19a|2u02udud02u2u00d02dd	0> = -sqrt(3)/36 (180)
<uuuudduuuud002u22dd0	1|c9a c10a c19b c16a a12a a7a a3b a10b|uu2udd2u0udd02du2d00	0> = 2*sqrt(2)/189 (400)
<202uu2dd0u00uu2u2200	1|c8a c13a c17b c16a a4a a5b a9b a8a|202222udud000u20d200	0> = -sqrt(6)/48 (8)
<u2d0udu0u0uu22u02uud	-1|c20a c14b c13a c11b a9a a11a a18a a7b|u2d0ud2020uuudd022d0	0> = sqrt(210)/504 (80)
<uu00uu0220u202d022ud	2|c12a c14a c8b c9a a5a a3b a8b a7b|uud02ud2u0dd0ud022ud	0> = sqrt(3)/90 (216)
<ud20uduuu00udd200222	0|c5b c3b c18a c1a a10a a17b a8b a16a|0uu00du2ud0ddu2udd22	0> = sqrt(15)/432 (360)
<0u2duuudu20d02d220u0	1|c10a c14a c17b c19a a20a a8a a1b a18b|ud2uudu2dd0u0du2du0d	0> = sqrt(6)/864 (288)
<uuu2d0uuu2002d02du02	0|c2b c1b c9b c20a a19a a15b a5b a19b|00u220ud02002ud2ud2d	0> = -1/144 (54)
<02u00uu00u2dduu22u2u	-1|c3a c2a c14b c19a a1a a3a a9a a20a|udu00ud0du2du0d22ud2	0> = -sqrt(3)/96 (96)
<02uu2002uu22ud0uudu0	2|c4a c16a c8a c5b a16b a14b a3b a13a|0220u00dud22220udud0	0> = 0 (16)
<0u2ud0uud02d20uud022	-1|c13b c15b c16b c12a a18a a12b a1b a15a|uu2du0dud02ud0u0dd22	0> = sqrt(3)/972 (486)
<00uu0u20220u0u2d22uu	-3|c19b c17b c14b c10b a12b a8a a1a a14a|u0du0u2u2d020d2ud20d	0> = -sqrt(10)/360 (120)
<uu2ud2du0u002u2u00u2	0|c14b c6a c15b c5a a19b a4a a9b a2a|u2220uuudd0020dd0022	0> = sqrt(2)/240 (70)
<022002u220220uu020u0	2|c6b c14a c8a c12a a20b a7b a1b a4a|u22u0d2u202d00u020dd	0> = sqrt(3)/36 (54)
<0202uu0020u222u02200	-1|c9b c12b c5a c11b a20b a19b a11a a15a|02020u00u0dd222022ud	0> = 0 (12)
<uud22uu2udd0u0200d20	0|c19b c9b c19a c18a a20a a3b a18a a6b|uu2222d20ud0u0200d0d	0> = -sqrt(5)/108 (54)
<20200uuu22uud2002ud0	-2|c3b c9b c14b c10b a19b a16b a12a a11a|20u00uuddd22uu0d2d20	0> = -5*sqrt(3)/108 (120)
<uuuuu2u02uddu2u0u0dd	3|c4a c2a c11a c9b a15b a16b a2b a9b|udu0u2u02u0dd22ud0dd	0> = -sqrt(70)/490 (480)
<uu2d0u2u0u0d02ud022u	-1|c20a c1b c12a c7b a11b a12a a9a a17a|0u2d0ududuud02udd220	0> = 5*sqrt(6)/128 (144)
<0u2uud02u2uu200d0du2	1|c6a c10a c18b c3a a17b a10a a1b a16a|uudud002d2uu2002d0d2	0> = -sqrt(3)/540 (108)
<u0ud2uuu000u22202d02	2|c18a c12a c5a c7a a7a a16b a1a a19b|20uduuud0000222d20d2	0> = sqrt(10)/120 (40)
<udu200u2u0222u02u00d	0|c4b c8b c3a c9b a4b a17a a6b a19b|ud020udu00222d0220ud	0> = -sqrt(10)/40 (16)
<u202u2u22uu0u0du0u0u	1|c15a c13a c9b c4b a14b a13b a19a a4b|u202u2u2dud0dd0u0udd	0> = 0 (408)
<2u222uud0u02200u00dd	-1|c5b c7b c8a c16b a2a a14a a15b a9b|2222ud00uu022du000dd	0> = -9*sqrt(5)/80 (36)
<u02020u2d0u020d0d222	0|c15a c8a c5a c11a a15a a5a a7a a16a|u020202du00020dud222	0> = -1/24 (8)
<u0u0udu20d22uud0ddu2	0|c12a c8a c12b c14b a4b a2b a16a a10a|uuuududd0220u0dddud2	0> = 47*sqrt(30)/64800 (1720)
<2u200u0u20u2ud00d22u	2|c20a c9b c18a c19a a6a a7b a15b a16b|2u2002duu0d2uuudddd0	0> = -sqrt(10)/1200 (420)
<uuuu20022u20uu20200u	3|c3a c13a c2a c17b a13b a10b a17b a12b|u00u2002222udd20200d	0> = 0 (20)
<0u22ud0u0u22ud02uu0d	-1|c11b c4a c17a c3b a6a a19a a15b a15a|0uuuu20u0dd2du220ddd	0> = -sqrt(2)/600 (868)
<020u0u22d22udu00d02u	1|c10b c20a c7b c4a a16b a18b a13a a5b|0200uud2du2u2d0udd20	0> = 1/36 (108)
<2u0u2uu0u20u200d02d2	2|c16a c5a c4a c13b a8b a17a a15b a4b|2u0ududuu20dd0u0d2d2	0> = -sqrt(210)/5040 (540)
<u0022uu000uu2uu0222d	-2|c14a c12b c15b c11b a12b a9a a8a a7a|u0022u2dd00u2000222d	0> = sqrt(14)/28 (12)
<2222202uu0ud0uuu000u	-2|c15b c4b c2a c20b a9a a8b a6a a12a|2u2d2u2220d20u0d0000	0> = 0 (8)
<0uu0u02200u0u222du2d	2|c2b c14a c11b c17a a4b a13b a12b a6b|00uuud22000d2d220u2d	0> = 0 (40)
<u2u20uu0uu02dd02ud20	0|c3a c19b c4b c4a a20a a15b a11b a4a|u20u0du0duu2duu2dddd	0> = 0 (2160)
<2uu2ud02u0d2020dudd0	0|c18a c8b c14a c12b a15a a16b a20b a18a|2uu2ud0uu0dd0ud2uddd	0> = 13*sqrt(30)/1728 (2816)
<u2u0ud02u2u0du202ud0	-2|c8a c18b c19b c8b a9a a5a a4b a11a|u2ud2d002220ud202000	0> = -2*sqrt(3)/45 (12)
<u00uu22ud00u2u0202d2	0|c14a c7b c18b c8a a5a a15b a11a a17b|u00u22u0d0du20d2dud2	0> = -7*sqrt(3)/360 (120)
<u02u20d2220200duu0ud	0|c16b c5b c8a c20b a16b a11b a14a a20b|u02ud0du22u20dudu0dd	0> = sqrt(2)/72 (324)
<uu0002d220uu02u20dd2	0|c16a c9a c9b c8b a13b a7a a15b a12a|uu00022d00u2d22u0dd2	0> = 7*sqrt(15)/540 (54)
<2ud22u0uu00222u0u00d	-1|c4a c20b c3b c5b a18b a3a a9a a7b|2uuuuddu200222d0dd00	0> = 1/80 (240)
<u0u0u2020uudddd20u22	1|c1a c6b c19a c16b a17b a4b a9b a2a|0uuudd02uduudduddud2	0> = sqrt(3)/810 (3600)
<02uud2uddu0u0u002d22	1|c6b c8b c17a c10a a12b a15a a9b a1b|u2uddud020020uu0dd22	0> = -7*sqrt(3)/288 (72)
<22u00uu020220022dd0d	0|c2b c16b c6b c3a a8b a6b a19b a6a|2u0002ud2022002duudd	0> = 0 (36)
<u2du2222uuu0ud00u00d	-2|c3b c17b c20b c6b a9a a4b a17a a16b|u2022u222ud0ud0dd000	0> = -sqrt(6)/135 (68)
<ud200ud2u022200u0202	0|c11b c6b c18a c8a a6a a4b a14b a10a|ud2u0uududu22d0d0d02	0> = 1/72 (464)
<ud00u2uu0220u0duu2u2	-2|c13b c16b c6a c17b a2a a9b a3a a15a|u2u0duudd220002002d2	0> = sqrt(10)/180 (60)
<202uu22d002udu0u00d2	-1|c14b c5b c19b c16b a4b a2b a14a a17b|2u22022u002dud00d002	0> = -5*sqrt(6)/432 (18)
<0u0du222002u2u02du0u	0|c7a c17b c11b c16b a1b a20b a17b a9a|uu0dd2u2u0du2d0dud02	0> = sqrt(3)/288 (216)
<202u2202uuu02u0000u2	3|c20a c9a c19a c4a a16b a11a a2b a12b|2u2022020u2d2u0d000d	0> = 0 (18)
<u20220udu20002udud02	0|c7b c9a c4b c14a a15b a6b a19a a7a|u20d2uuu02000u2dddd2	0> = -sqrt(30)/1080 (140)
<02020u2220u2uuuu0002	2|c20a c9a c16a c8a a3a a5b a13b a18a|02u2ud2du0d22ud00u0d	0> = 0 (48)
<2u0u2ud0du002uud202u	-1|c4b c20a c19b c14b a3a a4b a15a a10b|2uuu2du0d200202d20d0	0> = -sqrt(30)/1080 (68)
<u20du22d00uu00uu2202	0|c7a c1a c2b c17b a11b a10a a12a a19b|0u0uu2dd0d2200uud2d2	0> = -sqrt(2)/36 (120)
<2222u020u2000d22u000	1|c14a c2a c10b c17a a11a a20a a11b a9b|2u22d0202u200022000d	0> = 0 (4)
<0uu2u2022uu0d0du2020	2|c16a c9b c2a c19a a16a a7b a15b a2b|0uu2d2u2udu0d02d20d0	0> = -sqrt(3)/1080 (204)
<00202220u0uuu0222u0d	2|c17a c11a c16a c7a a11a a8b a18a a13b|002022uud0uu202dd20d	0> = -sqrt(5)/90 (60)
<u0duu20000022u202u22	-1|c14b c13b c3b c12a a16b a9a a2b a18a|uu0du200d00ud02d2222	0> = 0 (54)
<ud0u0u02u20u02d2d202	1|c16b c8a c10b c1a a19a a5b a9b a15b|0u0duu0u2u0d022dd2d2	0> = sqrt(3)/480 (140)
<0u0u02duu2d022d220d0	0|c15b c9b c6b c14a a4b a5a a18b a20b|0u02uddu02d02u022dud	0> = 0 (48)
<02uuu2u2000u022u02ud	2|c4a c18a c6a c7b a10b a7b a11b a6a|02u0u2d20dud022u0dud	0> = sqrt(14)/42 (48)
<00u2du22d02uu02uuu0d	1|c12a c9a c15a c20b a18a a1b a9a a12b|u0d2uu22u02du0ddd200	0> = sqrt(5)/360 (136)
<u2202uu00u2u00dduuu2	1|c11b c18b c3a c7a a13b a18a a6b a4b|u2du22000uddu0duudd2	0> = sqrt(10)/1800 (144)
<0uuduu2u2u2202020u00	-2|c16b c6b c12b c4a a13a a19a a4b a20a|0uuuu02d2d2dd20u0udd	0> = 0 (420)
<uu20202u0220uudu002d	1|c5a c7a c19a c8b a1b a8a a20b a6a|2u20udud0220duud00d2	0> = sqrt(6)/180 (108)
<u0u2ud22ud0udu22000u	1|c12b c1b c4a c16a a1b a17b a11b a18a|u0uudu22udd0ud2dud0d	0> = sqrt(10)/640 (2472)
<22uu0020u0020d20uu22	0|c12a c7b c17b c19b a9a a19b a8b a14b|22uu00du200d02200d22	0> = -1/18 (18)
<20002uu2d0uu2ud0202d	-1|c13b c6b c19b c11b a16b a14b a18b a7a|20002022u00du2du2udd	0> = -sqrt(30)/120 (24)
<2u0d0u20d022020u2dud	0|c1b c19a c20b c11b a15a a1b a2b a13b|220u0u20u0d2d2ud2d00	0> = 0 (60)
<2u20ud0u2000222d0u20	0|c1a c15a c19b c2a a1a a2a a15a a17b|2u20ud0u2000222ddud0	0> = -13*sqrt(2)/72 (36)
<0udud2220uuu0d02u20u	-1|c12b c5b c3b c6b a10a a9b a19b a1b|uu0u0d22d2u00d02d2ud	0> = -5/288 (120)
<02022uu0020u20u0d2u2	2|c7a c18a c6a c12a a14b a12b a3a a16a|02u22000020u2duddud2	0> = -sqrt(5)/20 (36)
<udu0u222u20202u00u0d	0|c14b c8a c3b c2a a18a a13b a2b a17a|uu00u22du202udd0d20d	0> = sqrt(6)/120 (240)
<2uu22u002udd0u00u2du	1|c2a c5b c10a c14b a10b a17b a2a a7b|2ud2uud02dud000022ud	0> = 0 (48)
<00202uu2uudu20uu0du2	0|c3a c13b c5a c9b a1b a7a a19b a4a|u0uudd220duud0ud0d22	0> = sqrt(21)/1080 (360)
<0ud2uu00u22du20duu02	-2|c13a c6b c20b c11a a11a a19a a2a a5a|02u22000d22u020uddud	0> = 0 (24)
<0u0ud020222d002uu202	1|c15a c7b c10a c20b a7b a3a a3b a1b|uu2uu0202d2u00ddd20d	0> = 0 (250)
<02u0ud2u0u2u20u0u220	-1|c18a c10b c11b c18b a17b a5a a16b a1a|u2d02u2u00du20dd2020	0> = -sqrt(10)/180 (36)
<u02d202uuu002du202d0	0|c4a c18b c7a c1b a12b a14b a10a a1a|u02020dud20u22d20ud0	0> = 0 (16)
<22u0u00udu002d0d2d22	0|c17a c5b c20b c14a a20b a14a a5b a7a|22u0u0ddud002u0dud22	0> = sqrt(2)/96 (48)
<20uuuu0022d2022duu00	0|c6b c3a c5a c11b a18a a2a a3b a11b|2uud000022u2022dd200	0> = -sqrt(5)/144 (18)
<u20u002duu20ddu02u2u	-1|c1a c10a c15b c17b a16a a18a a15b a4a|0202002uu020ududd22d	0> = 7/216 (68)
<u2uu00ud2ud2002uu2u0	-2|c2b c7b c2a c8b a6b a7a a2a a4a|udu20ud02du2002du2d0	0> = 0 (48)
<0uu22d202000ud0u2uu2	-1|c20b c4a c4b c6a a12a a4a a15a a13b|0uuu2020200d2ddu2udd	0> = 0 (120)
<0u2u2d000u022u0d2022	-1|c16a c17b c3b c10a a14a a17b a15a a2a|02ud2u00000222d02022	0> = 0 (4)
<0uu2002022d2002ud0u2	-1|c20a c15b c16b c2a a17a a19a a18b a13a|00u2002022d2u0u02d2d	0> = -sqrt(6)/12 (12)
<0uuu002u2u2uudu002d2	3|c12a c3a c8a c19a a17b a5a a6b a4b|0u02du202d20udu0d202	0> = 1/28 (16)
<u00220u2d0u0u02uud22	1|c15b c18b c8a c1a a18a a3b a6b a17b|00u22uuuu0d0d0dd2d22	0> = -sqrt(30)/225 (252)
<ud00u2u202u0220u02ud	2|c14a c16a c6a c1b a19b a12b a9b a17a|0u00duu2d2uu2d00d22d	0> = -sqrt(5)/360 (120)
<u0ud22uuu0020002dd22	0|c20b c1b c8a c5b a8b a11b a3a a4b|0022u2udd0u20002ud2d	0> = sqrt(5)/180 (36)
<0uuuu0d200220220u202	-2|c7a c4a c5b c12b a5a a19a a1a a3a|ud20u002002d0220u2d2	0> = 0 (8)
<2000u22000222u2uudu0	0|c16a c1b c7b c6b a16a a18b a20b a2b|ud00uuu000222d2dd2ud	0> = -sqrt(30)/240 (80)
<uu2uu022202ud0002ud0	0|c5a c17a c8a c19a a16a a2a a6a a15a|u22u0u2d202dd0udud00	0> = 0 (80)
<00u2u2u020u022ud0022	2|c4a c11a c20b c14a a7a a5b a2b a15b|0uud222020002d2u002d	0> = 0 (12)
<2u0022uduuud2d020002	1|c20a c10a c16a c11b a2b a4a a16a a19b|220u22duu00u2d0200dd	0> = -sqrt(5)/120 (40)
<u0uu020uudud0duu222u	-1|c1b c19b c4a c20a a7a a1a a19b a13a|u0u002ududuudddd2220	0> = 49*sqrt(15)/27000 (820)
<22uuu22020uduu0002u0	-3|c3b c14b c7b c2b a3a a13a a15a a10b|2uudu2d02dud20u002d0	0> = -sqrt(10)/24 (72)
<0uuu0u0u2uuu022ddd2d	2|c4a c20a c17a c12a a1a a2b a6a a13b|u2u0020u2ud0d22d0d20	0> = -1/140 (70)
<2udu0002u22u00222u00	0|c17a c10b c2b c15a a5b a18a a20a a14b|20udu002du2d0ud2u20d	0> = 0 (32)
<uu0ud0u0du02udd2ud22	1|c16a c7a c2b c1a a11b a5b a8a a17a|000u200uudu2dddu2d22	0> = sqrt(30)/17280 (136)
<u020u20u0022u0ud2022	-1|c20a c5a c17b c11b a14b a9a a2a a7a|uu2002dud0u2ddudu02d	0> = sqrt(10)/120 (216)
<2uu2ud20200uu22u0u00	1|c12a c7b c9b c15a a10b a8b a12b a2a|22u2uduudu0dd2du0d00	0> = 0 (408)
<020uu202u2u2uuu00d02	-2|c5b c20b c18b c4a a5a a4a a17a a3b|02uuu202u2d2dud0d00d	0> = -sqrt(35)/840 (240)
<uu202u00ddu2ud02d2u0	0|c1b c18a c13b c9b a13b a17b a8a a7b|0u202uuu0ud2dd022dd0	0> = sqrt(3)/216 (252)
<0002uu0d2u0222uu0u2u	0|c16a c15a c20b c13a a15a a5a a3a a20b|00u22u0d2d02u2u00d2d	0> = -sqrt(30)/180 (36)
<0u00ud0u2ud222002uu2	-1|c11b c6b c9a c13a a6b a15a a4a a11a|0u0uud0dudu2d2d02ud2	0> = 0 (360)
<022u202u2ud02ud0d00u	-1|c3b c13a c2a c11b a20a a11b a14a a1a|udud202u2du0u2d0d002	0> = 0 (48)
<0uuudu02u2dd2002u0d2	-1|c9b c4a c3b c19a a17a a4a a2b a7a|020udud202ud20022002	0> = 0 (8)
<2ud020u22uuu00uu2dd0	1|c19a c7a c16a c12a a4a a11a a19a a13b|2udu20022d20u0d02ud0	0> = sqrt(70)/210 (16)
<0u000uu2ud2202duu022	1|c8a c16a c10b c19a a16b a1a a18a a7b|uu000d2du02202uddud2	0> = -sqrt(30)/360 (72)
<uuu202u000duuu02d2d2	-2|c17a c3b c13b c16b a1a a5b a8a a2a|2202u2uu00dd0u0d02d2	0> = -sqrt(42)/48 (60)
<u2220u202u000u0u20u2	2|c4a c3b c7a c9a a5b a1a a8b a12b|22uuuuuddd0d0u0d20d2	0> = 0 (756)
<u22u02d20000u020d2u2	0|c6b c13a c15b c18a a17b a4a a11a a7b|u2220d2200u000u02dd2	0> = sqrt(3)/18 (12)
<2u0u2202uu2u0d00ud02	-2|c6a c2a c8b c20b a2a a15a a14a a16a|2u0u2u0ddu2d02uddu0d	0> = sqrt(2)/1080 (360)
<u0d0202uu2u2u0u2u002	3|c20a c11a c5a c12b a9b a12b a14b a15b|u0d0u02d2202ud22u00d	0> = sqrt(2)/4 (16)
<2u02202u20u2ud0u00uu	-1|c1b c14a c19a c7a a13a a14a a7a a6a|uu022d2d20u22u0d000d	0> = -sqrt(3)/180 (36)
<uu22000uuu2ud2uuu002	3|c16a c2a c4a c15a a12b a2b a15a a9b|uu2u000d2d22d2u0d002	0> = sqrt(42)/144 (40)
<2u022d02u20020u02u0d	0|c1a c9b c18a c2a a16a a20a a3a a18b|u0u22d02020020ud2d02	0> = sqrt(6)/72 (18)
<02ud022uu2u0uuu0uu02	1|c6a c14b c18b c8a a5a a4b a16b a17b|02u2ud20u2d0u0dd2002	0> = 0 (54)
<00ud2u202u0d02u02220	1|c9b c12a c6a c9a a20a a6a a13b a1b|u0du2d200u00u2d0222d	0> = -1/12 (24)
<0002u20d22udu22uu00u	1|c6a c20a c5b c14a a14a a20a a3b a19b|00u20u0u22dud22ud0dd	0> = -1/96 (232)
<220uu22uu0d0u0d0022d	0|c18a c5a c19a c18b a20b a3a a12a a5a|22uud22du0duu0d000d2	0> = 7*sqrt(3)/288 (72)
<uu0duu2220u2220u000u	1|c2a c8b c20a c5a a17a a11b a8b a4a|u0020d222022220ud000	0> = -sqrt(10)/60 (4)
<20u2uu2202u0uud000d2	-1|c4b c1b c7a c6a a6a a9a a13a a17b|u0uuddd2u2u02du0d0d2	0> = -sqrt(70)/1080 (360)
<u0u020222u0ud0u22200	0|c13b c17a c5a c10a a13a a3b a20a a5a|u0202022200du0d2u20d	0> = 0 (8)
<0u22u0u0u2202200uu02	2|c10b c10a c3a c17b a8b a5b a17b a12b|0ud220udu02d2200ud02	0> = sqrt(6)/24 (16)
<0uud022u2d2002u0u02u	-1|c7b c15b c3a c6b a7b a17a a1b a18a|ud0u0d2u2u2002002d2d	0> = -sqrt(3)/72 (24)
<2uduudu20dud20u02020	1|c10a c7a c8a c2b a14b a4a a20b a7a|20u2duud00ud2ud0202d	0> = 5*sqrt(2)/216 (108)
<u0d22u200d2u2d20uu00	0|c5b c5a c7a c4a a4a a10b a19a a2a|udu20ud0022u2d20dud0	0> = -sqrt(2)/32 (72)
<ud2u0u022002020d2duu	0|c3b c9a c14a c12a a5a a2a a7a a16b|u2uduud2d00d0u022udd	0> = sqrt(6)/108 (360)
<u00u2222uu2u00d0d02u	0|c7b c11a c19b c5b a2b a12b a14b a18a|ud0ud2u2uud20du0ddud	0> = -sqrt(3)/90 (480)
<2u002uuuu022uudu0ddd	2|c5a c9a c7a c11a a14b a11a a18b a5a|2u002u0d0022d2uu02dd	0> = 0 (36)
<2uuu020duu0uu0dud22d	1|c3a c10b c1b c20b a15b a3b a8b a10b|uduu0202dd0ud02ud220	0> = 0 (48)
<uuu20u00d200u2d2uud2	-2|c17b c16b c2b c13a a12a a3a a11b a2a|uu220d00u2dd02uu0dd2	0> = sqrt(5)/1200 (108)
<u0duuuu200u2d2d0d202	1|c1b c11a c18a c5a a11a a4a a13b a2b|0uu20ud200d222d0ud02	0> = -sqrt(2)/240 (40)
<2uud0u0uuuud0d20u22d	-1|c20b c9b c1a c11a a3a a11b a9a a14a|ud2u0d0uuddu0220d220	0> = -sqrt(42)/1008 (48)
<0uuu2d2uu200u000d222	-2|c9b c7a c18b c2b a6a a14b a13a a7a|00uu222d02002d00ud22	0> = sqrt(15)/180 (12)
<u220u220uud000202d20	-1|c19b c5b c7b c2a a7b a16a a20b a10a|ud200220u2u0002d2udd	0> = 7*sqrt(15)/720 (36)
<02u02u02uuu22u0d0d20	0|c13b c10b c8a c2a a7b a8a a20b a20a|0ud02ud2u0d2uu0d0d22	0> = 0 (48)
<202u0200uuudduu22d0u	0|c13a c9b c12b c16a a10a a2a a11b a20b|2u2u020002200udd2d02	0> = 11*sqrt(2)/720 (20)
<0u020u2u22du002u0d2u	1|c16a c9b c8a c7a a8b a8a a20b a5a|0u02uuu2d2dd00200d22	0> = 19*sqrt(3)/1440 (70)
<20uu2u0duu2002222000	2|c1b c6a c5a c4a a6a a2b a19b a8b|uud0ud02ud20022220d0	0> = -1/36 (54)
<0u2d00u0uu202u220dd2	1|c4a c19a c16a c2b a10a a2a a18b a19b|0u2000u0d2202u2d02d2	0> = -sqrt(15)/180 (18)
<u0d202u2202220u00020	0|c11a c13a c19b c4b a16a a20a a5b a18b|u0dud2u220u2u0dd0udd	0> = sqrt(6)/18 (240)
<0u02uu2ud00dd2u20022	0|c8a c20b c14a c7b a14a a15a a13b a10b|0u02uud0dd0u2222002d	0> = sqrt(10)/48 (40)
<u0d0u00uu20202uud222	-1|c18b c10a c19a c12b a11a a18b a5a a6a|u0d02u0dudud02uud2d2	0> = 0 (96)
<202uuuuu2000u22d2u00	3|c5a c1a c6a c17a a10b a7b a5b a16a|u02uu02u2d00d222dd00	0> = -sqrt(210)/210 (70)
<uu0d22220u002ud20002	0|c1b c8b c6b c13a a4b a6b a14a a11b|0u02222u0ud0d2d20002	0> = 1/6 (20)
<202uudu0020du22dduu0	-1|c18b c19b c4a c3b a8a a8b a2b a6a|2uu0d2d2020ud22ud000	0> = 0 (24)
<u0002duuu022u2u022d0	2|c9a c8a c15a c12a a15a a19b a10b a16a|u0002du00d2uu2dd2220	0> = sqrt(5)/30 (24)
<0ud2002u2d0uu0uu2022	-1|c7b c17b c9a c13b a18b a2b a1a a5a|u2u2d0udud0u00ddud22	0> = 0 (324)
<2uu222u020002uu0d0ud	0|c2b c5b c20a c3a a11b a10b a16a a2a|2u02u2d02uu02ddud0d0	0> = sqrt(6)/270 (180)
<uuuuduud2020d2uduud0	1|c15a c13b c8b c16a a20b a3b a20a a6b|uu2uu2d020200200ddd2	0> = 1/800 (70)
<u0uudu202udu02u0du2u	1|c10a c9b c3a c9a a8a a5b a3b a9a|u0ud2d2ud0ud02u0ud2d	0> = 0 (144)
<uud0u22uud2uu0020u02	2|c3a c8a c18a c10a a4b a19a a10a a8b|uu0ud22dud2du00200d2	0> = sqrt(15)/540 (120)
<u02uuu02ud2duu20u002	2|c20a c9b c12a c3b a2b a4b a14b a10b|uud2uu020220d220d00d	0> = 7*sqrt(6)/1080 (60)
<02u020du20uu2d02ud02	1|c18b c17a c11b c2a a4b a3a a7b a1b|uu2u202d200d2d020002	0> = sqrt(2)/16 (20)
<0u2d0222u2ud0u020020	-1|c4a c7b c12b c19b a18a a15a a20b a18b|0u2002u2u2d00ud202dd	0> = 0 (68)
<0u0u00222u00220d2du2	-1|c2b c8b c14b c14a a14a a11b a10b a16a|000u002u22u02d022dd2	0> = -sqrt(2)/18 (20)
<2u00220u2u02d0u202u0	2|c6a c12b c16b c5a a19b a14b a11b a17b|2u00du0u2duuudddd220	0> = -sqrt(5)/180 (420)
<20002u2ud2d0uu020u2u	0|c1b c9a c16b c19a a8b a3b a17a a4a|u0ud2u2202d0uu0ddudd	0> = sqrt(3)/1296 (540)
<2uuu022dd2uu020uu0u0	1|c19b c1a c8a c11b a20a a19b a17b a15b|uuud0220d20u02ud20dd	0> = sqrt(15)/810 (200)
<22u2020u00d22uudd0d0	0|c6a c17a c4a c12b a18a a11a a14b a10a|22uu0u0u0d2d22du0dd0	0> = sqrt(5)/540 (210)
<200u22u02u2d2002d0u0	0|c11b c9a c6a c5a a15a a19a a18a a17b|200uduu0ddud20u22d20	0> = 0 (48)
<22ud00uud00udu2uddu2	0|c7a c2b c15b c20b a7b a4b a12a a9b|2uu200ud2002duuddudd	0> = sqrt(6)/1296 (600)
<0220u202u02u0002u022	0|c9b c3b c2a c16b a15b a14b a17b a4a|0uudu202002d0dud2022	0> = sqrt(6)/72 (36)
<22u0uu2202002ud2d000	0|c2a c16b c8b c15b a18b a12b a20a a11b|2uu0uu2u02dd2d0dud0d	0> = sqrt(30)/1200 (756)
<uu20uu0ddu2022duu0ud	0|c19a c8b c13b c14b a18b a17a a5b a7b|uu202uu0uu20dddd2d0d	0> = sqrt(7)/1600 (924)
<u20udud002uu2u0duu2u	3|c4b c18a c20a c10a a17b a6b a18b a9b|u200u2u0uddd2u0d2d20	0> = -17*sqrt(6)/4320 (210)
<0u2u0022200uu22uudd0	-1|c16b c8b c17a c4b a10b a2a a5b a16a|0220u02d2u0ud22d0ud0	0> = 0 (24)
<222u0duuu00duu2020ud	2|c3a c15a c2b c14a a15a a16b a13b a10b|2uud0uudud0d202d20ud	0> = -sqrt(5)/36 (408)
<uu02202uuuuud0u0uud2	2|c20a c12a c7b c1a a7b a6b a16a a12b|0u022d2uududd0uududd	0> = 0 (648)
<ud2u0u22u00222200u00	-2|c14b c13a c7a c12b a18a a19a a5a a11a|ud2udud2u0duud2002d0	0> = 0 (96)
<u00uud2dudu202u00d22	-1|c11b c19b c12a c7b a2b a15b a11a a9a|uu0udduu2udd02200dd2	0> = -sqrt(10)/3240 (700)
<02u0duu2u2u0d2ddd0uu	-1|c2a c14b c10b c8b a11a a1a a15b a18b|uud0uudduu20dd2uuddd	0> = -sqrt(15)/432 (6000)
<u022u02u00u02ud20du2	-2|c15b c3b c4a c5b a5a a15a a10a a17b|u0uuu02d0dd02ud2udd2	0> = -sqrt(30)/5400 (630)
<200ud0222uuuddu20002	0|c4a c8a c13a c7a a14a a13a a3a a6a|20u0uudd2duud2d20002	0> = 0 (120)
<22uuuuud02du0dd20200	1|c14b c1b c2b c2a a9b a15b a4b a14b|u0d2uuuud2dd0d220200	0> = -3/400 (140)
<uu0ud202u022u020dd20	-1|c6b c4a c8b c19a a13b a4a a20a a10a|uu0ddu0uuu222020dddd	0> = -sqrt(3)/180 (420)
<u00uuuu2d002020d2d22	0|c17b c4a c8b c17a a3b a10a a6b a17a|u0u0d2uudd02020udd22	0> = -1/60 (180)
<0u20u2220uu20uu00d2d	-1|c10b c7a c7b c19b a11a a17b a10a a7b|0u20u2u20d220dd0udud	0> = 0 (80)
<uu00u22d0d202dudu0u2	0|c17b c13b c20a c11a a5a a4b a1a a12b|2u0d222u0udduuud00dd	0> = sqrt(6)/216 (240)
<020uu2u20d20022u200u	0|c4b c14a c15a c20a a5a a10a a16b a3a|02u022u202200dd22000	0> = -sqrt(6)/36 (6)
<u0uudu2uu0u202dd0dd2	1|c14b c12a c1a c8b a3a a1b a19b a11b|u02udd20u02u0udd0d22	0> = sqrt(21)/288 (120)
<0u220200duduu20d20u2	-1|c10a c9b c3b c12a a9a a19a a16b a15a|0uu20200u0d0d2d22022	0> = 0 (20)
<u2ud002ud0u020u2u220	-2|c13b c7b c2a c15b a8a a9a a12a a20b|uuud00d220uud002d22d	0> = -sqrt(2)/54 (200)
<2u2uu0d02u0du00222d0	-1|c3a c7b c3b c16a a11b a7a a3a a13a|2uudu0d02dud200u22d0	0> = sqrt(6)/96 (72)
<20udu0022u2u0uduu2u0	0|c12b c3b c15b c4a a13b a5b a15b a6a|20002u022u20dudud2d0	0> = 0 (54)
<20u00u2duuu2u002udu2	3|c8a c20a c17a c10a a11a a10b a17b a8b|20u00u2ddu22u002ddud	0> = sqrt(14)/504 (72)
<0u000uu20u222202uu02	-3|c2b c16b c11b c13a a13a a15a a2a a9a|0u000uu2dud222uddd02	0> = -1/18 (232)
<u0u0u2220u2u0u00u22u	-4|c10b c5b c12b c3b a2a a14a a4a a20a|uu0d022200200200d222	0> = -sqrt(3)/6 (6)
<002uu2d2d2ud2020u0u0	0|c13a c13b c19a c10b a11a a16a a7b a2b|0u2ud222ud2d002ud000	0> = sqrt(3)/72 (36)
<0u0uu2ud0uuu02d0222u	-1|c5a c7b c2b c14b a12b a20a a5b a15a|000uu20u0dd20d202222	0> = -sqrt(14)/280 (20)
<u0d2ud002000222uu2ud	-1|c19b c15b c15a c20a a12a a16a a2a a6b|udu2d200200u2202d200	0> = sqrt(6)/16 (8)
<u202uud0222d0du0uuu0	-2|c2b c19b c6b c2a a3a a6b a7a a19a|u0u2du20222u0ud0ddd0	0> = sqrt(30)/720 (210)
<0u022uuu0du2u20ddduu	0|c13a c4b c17a c16b a2b a16b a9a a1a|u20d2uuuuud2020d0ddd	0> = 0 (504)
<2uu0uu2d0uu02dududdu	0|c1b c6b c18b c7a a14b a3a a17b a19b|uu20u0du0ud022dd202d	0> = 7*sqrt(3)/9000 (240)
<uuud0u22uu222200000u	1|c2a c10b c14a c7b a3b a20a a4b a19b|u0220ud2u0222d0000d2	0> = sqrt(10)/180 (18)
<220u0u20022u002202u0	0|c10a c16b c7a c6b a19a a14a a13b a3b|22uu00d00u2dud2d0220	0> = -sqrt(2)/18 (54)
<0u220uu2200udduu0uu2	-1|c15a c18b c6b c20a a1a a6b a11a a17a|uu220uu220dudd0ud0dd	0> = 23*sqrt(3)/3600 (860)
<0u002uu2d2dd0u202dud	0|c20a c17a c6b c18a a20a a1a a16b a14a|uu0020u2d2ud022du0dd	0> = -5*sqrt(2)/216 (204)
<u02d02uu2uu000220d2u	1|c18a c9a c10a c15a a12b a4a a14a a10a|u02202ududuu0dd2002d	0> = -sqrt(10)/288 (180)
<udu2dudu2duu0020d0d2	0|c15b c10a c5a c15a a1a a18b a7a a5a|2ud2uu2u20ud0000ddd2	0> = 0 (140)
<udu0220200020uu220u2	-1|c12a c17a c8b c16b a15a a13a a7b a11a|udu022uu00dddu2du0d2	0> = 1/24 (160)
<u2uud020020uu2uud20d	2|c10a c17b c14a c7a a5b a4a a20b a16b|u2u220d00u0ddud20202	0> = sqrt(105)/756 (36)
<2uu00u00d220220uudu2	-1|c19a c1b c1a c11b a1a a7a a15a a4b|uuud0ud0d2u022uddd02	0> = 5*sqrt(10)/432 (680)
<020u002222uu0u0022uu	-1|c19a c2a c9b c14a a1a a13a a20a a15a|uu0d0022u2udd0d02202	0> = sqrt(10)/180 (60)
<u0ud2u22000d22u0d0u2	-1|c8a c7b c13b c4a a19a a16a a13b a18a|u0u02duu000d22ddud22	0> = sqrt(2)/108 (120)
<2uuu0200d00uuuu222ud	1|c13b c1a c17a c2b a7b a9b a10a a20b|u0ud02u02d0u0dd2u2d2	0> = 0 (108)
<0u2u2u02022d00u20uuu	-3|c16b c5b c3b c12a a19a a13a a1a a9a|uduudd02u220u0du0d2d	0> = 1/12 (216)
<000u2dud2u222020200u	1|c13a c9b c5a c7a a18b a19a a9b a14a|000uud0u2d22uu202ddd	0> = 1/12 (180)
<022u0du2uu2u20200002	-1|c12b c7a c9a c8b a16a a5a a7a a6b|022uu2du0d20202d0002	0> = 0 (18)
<u22202u202d0u00u020u	1|c8a c4a c1a c3b a17b a16a a15a a5b|02uuu2ud02u0d0d2d20d	0> = sqrt(6)/160 (250)
<022ud02uu2uu0uuuu020	-3|c10a c14b c3b c10b a17a a14a a10a a9a|02udu02d2udu0dud2020	0> = 0 (32)
<2000uduud200u22022uu	1|c9a c20a c18b c6a a8b a18b a4a a12a|200uu0u2020dd22022d0	0> = sqrt(3)/36 (20)
<02ud22200020u2u02u0d	1|c20b c15a c18a c7a a19a a15b a10a a16b|02ud22u00u20u2dd20d0	0> = -sqrt(3)/12 (40)
<2u0u20u2u20duduu0duu	2|c15a c19b c13a c14a a17b a3a a2b a15b|22uu20u2u20d00dudd0d	0> = -17*sqrt(3)/1440 (240)
<2020u20002220uu2ud0u	1|c16b c17a c16a c18b a17b a9a a7b a4b|202uu2u0d2220dd0u00d	0> = sqrt(10)/80 (40)
<uud20duduu2u2000u220	1|c13b c1a c11a c17b a6a a12b a15b a5b|0ud2u2udduu2d0d00220	0> = -sqrt(3)/32 (72)
<0uu0u2u2dd02002220du	-1|c6b c12b c17b c16a a14b a11a a11b a13a|0uu0uud2du2ddd2uu0dd	0> = -sqrt(2)/576 (1440)
<uu0ddu02200u02ud22ud	1|c16a c6a c19b c17a a11a a2a a4b a20b|u202d00220ud02u0d202	0> = -sqrt(6)/96 (8)
<u20d202ud0u020u20u2u	1|c19b c8b c2b c13a a14b a4b a10b a12b|uu022020uddduud20udd	0> = -sqrt(2)/144 (360)
<uu0uu202d2d2d0d0u20u	0|c8a c2b c6a c1a a14b a7a a16a a2a|0u0duuddu2d2uuddu20d	0> = 0 (288)
<uu202uu0000duu2du22d	1|c15b c3b c2a c17a a10b a6b a7b a14a|u0u022200u0dd2du022d	0> = sqrt(10)/1800 (40)
<202202u0du0d222u0u00	0|c16b c15a c1a c3b a20b a2a a5b a12a|udu2d2u0du0222d00u0d	0> = 1/8 (32)
<u022u20u00d0u22uu2d0	1|c5a c13b c15b c3b a11b a10b a7b a2b|uuu202ud0d2002ddu2d0	0> = 1/240 (140)
<20u0u002ud2udd200u22	0|c15b c19b c14a c1a a15b a16a a14a a3b|u020d002ud2udu2d0ud2	0> = 0 (32)
<0u02ud0uu02220ud2ddu	-1|c13b c6a c4b c19a a1a a14a a6b a9a|ud0udu0u2022dduu2d0d	0> = -sqrt(15)/72 (144)
<uuud0222000uu0220220	2|c18b c3a c2a c13a a2b a13b a17b a10a|uu0u02220u0dd022dd20	0> = -sqrt(15)/90 (70)
<022200ud022ud0uuduuu	0|c16a c13a c12b c4b a13b a8a a9a a1b|u22u00u2d220d0u0ddud	0> = 0 (120)
<2uu0ud2u0d2u20ud0d02	1|c16a c1b c13a c15a a5a a14b a16b a9a|udu02d2udu2dud0u0d02	0> = 0 (64)
<0uuu2u000u220222d200	1|c6b c17a c16a c10b a8b a10a a6b a3b|0u2u2d0u0d22022d0200	0> = -sqrt(15)/90 (18)
<uduu0d0uu22u202u0u02	-1|c3b c13b c15a c20a a19a a17a a8b a14a|ud0u0u02d22uuuuddddd	0> = 0 (1512)
<22uuudd0u2uuduu0uu0u	1|c5a c15b c13a c20a a9b a19a a5a a18b|22uuudd022du0d00u2d0	0> = -sqrt(35)/1008 (80)
<u0u0022udu0uuu202220	-2|c7b c7a c12a c19b a11a a12a a3a a7a|u02002uuddudud2022d0	0> = -5*sqrt(2)/432 (180)
<202ud00002u2u02u022d	-1|c20b c19b c1a c5b a14a a4b a17b a9a|u0220000u2d2du2ud2d0	0> = -sqrt(6)/72 (36)
<22uu20duu0dd2u0002dd	0|c5b c13a c12a c19a a19b a13a a8a a3a|222ud0u2u0u02d0002dd	0> = -5*sqrt(2)/216 (40)
<0200uuu220udu2duu2d0	-1|c2a c9a c16b c5b a13a a17a a5b a20a|0u00uuu2d0dd22u022dd	0> = -1/80 (210)
<2u0udu0222u20d0d0d20	0|c12a c9b c1b c10b a13a a17b a7b a10b|uu0uddu2u2uddu0ddd20	0> = -sqrt(5)/162 (2400)
<uu0u2dud2u022u2u000u	-2|c5b c12b c15b c13b a11a a6a a2b a13b|u20ud2uu2udd2dud000d	0> = -sqrt(30)/1620 (630)
<uudd20u2u0uu0u22002d	0|c8b c2b c9a c16b a13a a12b a10b a13b|u0ud20du0uu22d2d002d	0> = -sqrt(5)/240 (120)
<0u0d0u02220u2ud20du2	1|c8a c18b c13b c15a a18b a5a a17b a11b|0u0duu0d22udud02dud2	0> = sqrt(3)/54 (216)
<udu002222uuuudu00ddd	0|c20b c12b c6b c1b a17b a20b a10b a5b|0uu0ud2222d0dud0uudd	0> = -sqrt(10)/1440 (240)
<u0u20dudu2u02220020d	-1|c18b c20b c7a c6b a1a a8b a20a a19b|20u20002u2d022200dud	0> = sqrt(2)/144 (12)
<ududu002u2u02duud2d0	1|c13b c17b c15a c10a a13b a12b a2a a1b|22uud002uddu2u0d02d0	0> = 0 (108)
<20uu2dduu20du0u22d00	-1|c16b c9a c1b c15b a13b a9b a8a a14a|u0ud2du2d20u2u0d2d00	0> = sqrt(3)/288 (72)
<2220u00u02uduud0d2ud	1|c5a c11b c17b c19a a4a a8b a4b a12b|222200020202udu0020d	0> = 0 (4)
<00ud2uud2uuu202d0uud	2|c13a c12a c8b c10a a8a a16b a12b a6b|00ud22uu20ddu0220udd	0> = -1/40 (72)
<2u0000u0udd22uudd22u	0|c10a c15b c20a c11b a17b a3a a7b a6a|2ud00u20d0022u0d2220	0> = 1/18 (8)
<02u2duuu0udud0u22020	1|c8b c13a c16b c19b a13b a18b a5b a1b|u2u22uu00uudd0dd2dd0	0> = -sqrt(14)/33600 (924)
<udu22u0u20uu20002udu	3|c5a c2a c11a c4a a20b a6b a14b a4a|u0u2u20d200u2d002dd2	0> = sqrt(7)/36 (68)
<u2duu2u002u0d0u02022	0|c1b c4b c10a c20a a14b a5a a9b a4a|02uu22d0uud0dud0202d	0> = sqrt(15)/360 (180)
<0uu0022u02uuud2202u0	2|c14a c13a c18b c16a a18b a14b a5a a8b|0uu0u22202ud0d2d02d0	0> = sqrt(35)/840 (70)
<2000ud2u2020u2dud02u	1|c11b c20a c1b c6a a1b a8a a18b a12b|2000u02220duu2uddd20	0> = 1/36 (40)
<00020u2u20d0220uu2u2	0|c13a c8a c14b c9a a19a a6a a12b a5a|0002u220u0dduu0dd222	0> = 1/36 (36)
<u02u220u2000u20u2u20	-3|c19b c17a c13b c3b a15a a4a a13a a17a|u0d2220u2000u2du2dd0	0> = -1/12 (36)
<u220u0uduuud22002002	2|c8a c9a c2a c3a a8a a19a a7b a4b|uuudu02d0ddu220020d2	0> = -sqrt(15)/144 (136)
<0u2duu220u202d0d0udu	1|c13a c10b c2b c20a a2b a9a a12b a17b|0u2udu22d02uud0uddd0	0> = -sqrt(2)/144 (612)
<2u2udd20uu0222200000	-1|c14b c10a c15b c6b a17a a11a a19b a2b|222ud020u0u22ud0d0d0	0> = 0 (40)
<22uuu2u000udd0022ddu	0|c2b c13b c3b c11a a18b a15a a12b a10b|2u0du2u00u0200d222dd	0> = -sqrt(3)/72 (40)
<20020uuu2uu2ud0d0uu2	3|c11a c16a c12a c4a a2b a11b a13b a2a|220u0dud2uuu2d000dd2	0> = 0 (80)
<2uu00u2dduu0222ud00u	1|c6a c13a c7a c7b a12a a17a a4b a16b|2uuu000dddudu222200d	0> = -sqrt(10)/48 (80)
<u0u2u0000022uddd222d	0|c4b c4a c11b c14a a8b a4b a14a a15a|u0udu00u00u2dd2d222d	0> = -sqrt(6)/216 (210)
<uu00u02202u2udu2dd0u	2|c20a c1b c13a c12a a19b a13a a6b a4b|0u0uud2202uuudd2ddd0	0> = -7*sqrt(10)/1500 (868)
<220u00022uduu0uu22u0	-1|c9b c8a c2a c16b a4b a6a a5a a3a|2uu2dd0uduudd0u022d0	0> = 0 (144)
<20uuu0020du0uu20d222	0|c19a c20b c3b c15a a17a a10a a9b a3b|20udu002u2d0duu022dd	0> = -sqrt(30)/720 (72)
<0u0du2u022uu202u200d	2|c9b c4b c5a c10a a18b a16b a1b a14b|ud0002u0dudu2u222d0d	0> = sqrt(10)/240 (48)
<0uu222000u0uu20022u2	-1|c4a c14b c19b c10a a1a a15a a13a a19b|uudu2200000u2dd022d2	0> = sqrt(10)/90 (60)
<u022202uu0u2200u20u0	2|c7a c5b c5a c4a a19b a6b a11b a10a|u02d0uuudd22200d2020	0> = -sqrt(3)/36 (40)
<u0uu2u202202uuduud00	2|c17a c7b c7a c9a a19b a11b a13a a8b|u0uu2u0ud2d22ddu0dd0	0> = -sqrt(2)/45 (756)
<uu0022ud00u222u0uduu	-2|c20b c13a c7b c18b a20a a7b a18a a4a|uu0d22du00u2u2d0ddud	0> = sqrt(10)/360 (240)
<u02udu22u0uuud0u2d0d	0|c5b c6a c8b c14a a9b a15a a19b a20a|u02u002u20udd0du2dd2	0> = 1/168 (210)
<020u0u02u00uud22u2u2	-2|c13b c12b c4b c20a a11a a13a a10a a4b|020u0u02udu0ud22d2dd	0> = sqrt(3)/180 (240)
<uud20u2duu0u2uu02002	-2|c13b c7a c2b c12b a9a a18b a12a a5a|u0d2uuuu2d0dddu02d02	0> = sqrt(30)/720 (280)
<u20uudud2uu2000d02d2	0|c9b c16b c6a c10a a4a a19a a3b a13b|u2u2u0ddd0u2d0000222	0> = -sqrt(15)/90 (40)
<ud02u220duu0u02u0u2u	2|c18a c11a c10a c4b a10a a10b a5b a9b|ud0u22202200u02d002d	0> = 0 (12)
<u222222d2000000uu020	0|c9a c1b c16b c7a a14b a16a a18a a10b|022222uuuu000d0ddd20	0> = sqrt(5)/40 (70)
<2uuuu00u0d20uu0d2d22	1|c5b c19b c1a c4a a19b a5b a12a a2b|u2u0u00d0u2ddd0u2d22	0> = 0 (136)
<200u2uuuu0udu2002du2	3|c7a c19a c13a c5a a19b a13b a19a a10b|200uuu0dududd2002d22	0> = -7/48 (232)
<0uu2222uuu0d02duuu00	0|c14b c4a c5b c6a a16a a5b a13a a12b|0uuu2u2ddd02dud2ud00	0> = 0 (280)
<2u00u02uu202udu2u0uu	-2|c1b c5b c16b c20a a13a a20a a17a a3b|udu0002du2022dud20ud	0> = -sqrt(105)/280 (32)
<0uu0d0u22duu0uuuu22u	3|c15b c14a c19a c12a a6b a14b a13b a16b|0uu0dud22du0uu02d2dd	0> = 1/48 (360)
<2200u0uu2d220u00d2ud	-1|c1a c11b c7a c14b a14a a3a a16a a13b|u2u0d00u2ud2dd0ud2ud	0> = -sqrt(2)/216 (240)
<u2u2uududu0dd220u0d0	1|c2b c15b c19a c17a a10a a7b a16b a15b|uuu2du2du20dd22d0000	0> = -sqrt(5)/2880 (232)
<0000uu222202udu2uu0d	0|c15b c16b c10a c17b a5b a2b a3a a16b|0uu02u222d02ud020d0d	0> = sqrt(5)/60 (68)
<uu0220uu022uu02dud0u	2|c10a c5a c17a c1b a13b a19a a9b a6b|0u02uduudd2u202d0udd	0> = 31/3024 (540)
<2u22uu000uud020uu2du	2|c10b c4b c18a c14a a7b a9b a17b a10b|2u2uuuu0dddd0u0u2ddd	0> = -11*sqrt(70)/12600 (2520)
<020022u220d020020220	0|c9b c8a c5b c2b a2b a3b a14b a20a|02u0d2uud0u02d02022d	0> = sqrt(2)/24 (36)
<2uu002ud20u02d2d200u	-1|c15a c11b c6a c15b a15a a19b a14a a7a|2uu00d2u200022du20dd	0> = 0 (54)
<220020uuuu2d0u0u20u2	-3|c2b c16b c5b c8b a6a a10a a6b a15a|2u00u2d0d22u0ud020d2	0> = sqrt(5)/15 (36)
<0u02du002u02d22u20dd	0|c13b c9a c19b c20a a18a a16b a8b a11a|0u02du0udud202222d00	0> = -1/36 (36)
<u0220uudu02uuu22d0u0	0|c13a c6b c11b c12a a12a a19b a11b a1a|202200udu02u0d22d020	0> = sqrt(105)/180 (12)
<2220u2u0u222d0du0000	0|c10b c11b c12b c2a a7b a8b a10b a13a|2u20u22du2du20dd0000	0> = -sqrt(3)/36 (54)
<0u0uudddu0duuu022u22	2|c7a c5a c19a c17a a5a a7b a13b a2a|020uuuddd0ud2u02dud2	0> = -1/144 (160)
<ud20u222uu000duuud20	-2|c19b c9b c17b c8b a13a a8b a9a a19b|ud20u222ud00uddu0d20	0> = sqrt(10)/24 (72)
<0ud20u22022u0u0u0202	-1|c11a c8a c4b c18b a15b a5a a9a a11a|0uduud2ud22u0dud0d02	0> = -sqrt(2)/72 (324)
<u2uududuuudd002uu0u2	1|c8a c10a c3a c20b a16b a6b a8a a9a|u20uu2ud20du0022d0dd	0> = 67*sqrt(6)/64800 (240)
<u02020d0u2u0d22duduu	1|c16b c9a c7a c14a a6a a20b a13a a2b|ud202u0002d02u20udd2	0> = 0 (24)
<2u022d00u2ud0uu200u2	2|c2a c20a c11b c14a a11b a3a a18b a7b|20u22uu0u2dd00u20ddd	0> = -sqrt(5)/180 (240)
<u20u202220d000d22ud0	0|c2a c7a c15b c9b a14b a3b a12a a4a|uud220d2u0ud0u022dd0	0> = 0 (108)
<2uuuu2000d0222uu0d20	2|c19a c2a c14a c13b a17a a2b a20b a5b|2udu22000u02udddudud	0> = 0 (160)
<2220u22d2u00uu02d000	0|c2b c3a c5b c7b a19b a17b a11a a2b|22u002ud2ud0du0220d0	0> = sqrt(3)/72 (36)
<uu2ud0u0uu20d2220d0u	-2|c9b c16a c11b c4b a17a a8a a4b a9a|uu2uu0dudud0u22ddd0d	0> = -197*sqrt(2)/144000 (3250)
<20u222u0000uuud2ud02	-2|c20a c6b c7b c1b a3a a7b a10a a12a|u0222uu00d02ddu2du0d	0> = 5/72 (80)
<2200uu2d2ud2u002u00u	2|c12b c20a c13a c16b a18b a5b a13b a20b|22002u2d2udud00udu0d	0> = 0 (32)
<2u22uu20uud00020u02d	0|c19a c9a c6a c7b a18a a13b a12a a9a|2u22u0d0ududu020ddud	0> = sqrt(6)/270 (324)
<u20200uud2d20u20u2u0	-1|c18b c14b c10a c17b a5a a5b a13a a9b|u20220du2du2d0200ud0	0> = 0 (16)
<uud20u0020duuud2022d	0|c12b c16a c2b c14a a12a a7b a20a a17b|u0u20du020dud0dud222	0> = 0 (108)
<02u02200220uu0uu2u20	2|c6b c15a c9a c17a a4b a17a a11b a20b|02uu2d00u2udd00d2u2d	0> = -sqrt(2)/24 (120)
<0222uuud0200d22000u2	1|c8b c15b c6a c7a a6b a19b a17b a12a|0222uu00020du2d0d022	0> = -1/36 (18)
<u0u0d2u20duu220u0uu2	2|c19a c12b c13a c20a a17b a19b a11a a9b|u0u0d2u2ud20d20uuddd	0> = 0 (600)
<22u2u002u0u0u00u22uu	1|c13a c20a c1a c8b a16b a10b a1a a20a|22u2d00udud0000222ud	0> = 0 (16)
<u22u2uu0200uu0u2udd0	-3|c2b c3a c16b c6b a10a a11a a20a a8a|uduu20ud2duuu0dudddd	0> = sqrt(7)/210 (5000)
<u0uu00dd202du02222u0	-1|c15b c19b c9b c7a a14a a20b a7a a2b|uuud00uud02dddu2220d	0> = sqrt(30)/864 (480)
<022ud02202u0duu0uuud	-1|c3b c20a c10b c14b a17a a9b a19a a4b|02u2u022udd0d0u02d20	0> = 0 (40)
<uu02200du00202u2d202	1|c20a c5b c9a c17a a9b a5b a6a a7a|uu022duud00202d2020d	0> = -sqrt(3)/54 (60)
<2002002u2uu20du22d00	-1|c12b c1b c18b c12a a2b a5a a5b a13a|uu02202d2du0dud22000	0> = sqrt(3)/24 (24)
<u0d002uu0u0220dud222	-1|c18a c6b c10b c8b a14b a8a a4a a11b|u0du0udu00u22dddud22	0> = -sqrt(3)/24 (240)
<uu0000222ud22u2d0d0u	0|c13a c9b c15a c20b a1b a5a a20a a4b|2u0ud022dud2uudd0u0d	0> = sqrt(3)/108 (144)
<2020220uu2uudu0d0u02	-2|c20b c1b c9b c11b a15b a9b a4a a7a|u02u22udd20uuddu0d0d	0> = sqrt(3)/120 (600)
<2u0uudd0202u0udduu2u	1|c16a c4a c6b c12a a2b a12b a3a a4a|22udu0d0202u0du0ud2d	0> = 0 (48)
<uu2udu2d20u02uu0u020	1|c3b c7a c4a c13a a14a a11b a4a a4b|uuu2udud2020d2d0d020	0> = sqrt(15)/900 (250)
<u0du02u22002u2u0du20	-2|c19b c12b c7b c1b a13a a20a a16b a19b|00ud0202200u22uddu2d	0> = sqrt(30)/40 (24)
<uu2u0ddu00ud2uuu22u0	-2|c13a c13b c8a c18b a19a a9a a20a a13a|uu2u0dd0u0uuuddd2d2d	0> = sqrt(3)/360 (2520)
<u2202u0u0u22du0u02d0	2|c5b c8a c13a c5a a8b a20b a7b a20a|u2200uud0u220d0d02d2	0> = -sqrt(2)/30 (68)
<2uuuud0uud2u2020u0uu	-1|c2b c1b c10b c12a a4a a8b a5a a2b|uud22d02u0202020d0ud	0> = 0 (24)
<2020uuu02uu0uu0022d2	0|c20b c1a c7a c11b a4b a19a a10b a15a|u02udd002200uud0222d	0> = sqrt(70)/210 (36)
<22u0u00d2000u22du022	1|c19a c8a c9a c19b a10a a13b a11b a5a|22u02000dud0222ud002	0> = -sqrt(2)/12 (8)
<ud022uu2002uuu002u02	2|c17a c1a c8b c20a a16b a6b a9b a14a|0u0222udu02dd20udu0d	0> = 0 (72)
<0u02d02022uu0u20022u	1|c4a c12a c4b c14a a12a a13b a8a a17b|0u00u02u22ddu020d22d	0> = 0 (60)
<ud020u2uu20dd0ud2dud	0|c9b c13b c18a c17b a3a a15b a5b a14b|udu2ud2d020u0d2ud0ud	0> = -sqrt(2)/72 (96)
<2u0u200d20u2ud002022	1|c19a c12a c12b c20b a3b a12b a12a a8b|2uuu200220d2dd0020ud	0> = -1/9 (40)
<200u0222d2u0200duudd	0|c6b c10a c20a c16b a20b a16a a15b a4a|20020u22uuu020dddudd	0> = sqrt(10)/120 (210)
<uu2uu02000d2020d0222	0|c3b c1a c5a c14b a5b a1a a14b a5a|uudd202000u2020d0222	0> = 0 (12)
<022u22ud0ud00duu2du0	1|c7a c19a c11b c5a a16a a1a a15b a11b|u22ud20u0ud00d222d00	0> = 5*sqrt(2)/216 (60)
<2u20d2uu02ud0ud0ud20	1|c19b c10a c2a c3a a16a a5b a2a a17b|2uu022ud0uud0ddu2dd0	0> = 0 (720)
<2uud02202uu02d00d2d0	0|c4b c1a c17a c7a a19a a20a a8a a15b|udu002du2ud02ud0022d	0> = 0 (72)
<u2d00u2200u0d22u20uu	-2|c13b c8a c17b c1a a10a a3a a19a a12a|02200u2d0udu022du02d	0> = -sqrt(3)/24 (16)
<2u2uu0d02u202ud000d2	0|c11a c4a c5a c11b a6a a7a a6b a4a|2u2u02202d002ud000d2	0> = sqrt(5)/12 (18)
<20uu0du0u222d00u02u2	2|c1a c16a c20b c19a a14b a16b a9a a15b|u0du0ud02222uudd020d	0> = sqrt(6)/432 (120)
<u002d2u222u020dd0002	0|c7a c10b c16b c6a a5b a17b a2a a14a|ud022u022du02ud0d002	0> = -5*sqrt(2)/48 (24)
<2220u0u00du02dudu022	0|c15b c17a c13a c13b a13a a16b a6b a11a|2220uud00d20ud020022	0> = -sqrt(2)/24 (12)
<u2uu0d222ud0u200d020	1|c17a c9a c7b c14a a17a a20b a17b a15a|u2uu0dd2udd0udu0202d	0> = sqrt(2)/36 (240)
<uu0220u20ud202u00ud2	1|c2a c10a c12b c19b a15b a7b a6a a2b|uu022d2200du02200d02	0> = 1/10 (12)
<uu002du020u2dd200d22	0|c20b c13b c5a c12b a16b a20b a6a a12b|uu00d2d020u20d2u0d22	0> = sqrt(2)/36 (24)
<22uu022u2u2u0d0uu000	-2|c11b c9b c1a c6b a15a a13b a20a a16a|u2uu0u2uddddudd2u00d	0> = sqrt(10)/360 (1512)
<2u2u2uu0du0du0udu02u	3|c10a c19a c9a c16a a8a a9b a10b a2b|222u2uuduu0dd0u0d0dd	0> = -sqrt(6)/225 (824)
<0uu0d02uud220uu2u2d0	1|c7a c15a c5b c16a a2a a5b a19b a6a|02u0ududud220d0ud220	0> = -sqrt(10)/432 (108)
<2u0uu2200u2dud0uuudd	-2|c11b c16b c13b c17b a18b a9b a13a a17a|2u0uu220dudddu00d2ud	0> = 0 (272)
<02uuu2ud0u0dd2ud02uu	1|c15b c4a c18a c3b a4b a7b a15a a11b|020uu22u0uddu2dd0dud	0> = 0 (480)
<20uu0u20u2d2duuud020	-1|c12a c7b c16a c9b a9b a11a a15a a12a|20uu0ud0d222ud20d020	0> = sqrt(3)/80 (60)
<u0ud2d2u20u22uu00u0u	-3|c14b c20b c8b c4a a14a a16a a4a a20a|u0ud2u2020u22dud0d0d	0> = -sqrt(6)/108 (204)
<0222uu2du0d02duudu00	-1|c3b c7a c16b c15a a17a a19a a8b a12a|02u2udd2u0uu2d002dd0	0> = -1/216 (120)
<uudu220uuu0duudu2020	-1|c12b c17b c19b c5a a5a a7a a9b a10b|uudu22dd2200ududu0d0	0> = 0 (144)
<udu2u020du220u20020u	0|c5a c3b c1a c15b a3b a8b a17a a1a|uuu2002ddu220dd0u20d	0> = -sqrt(6)/432 (120)
<u002duu2u0d202uuud20	0|c11a c7b c4b c14b a15b a18b a5a a7b|u00u2du2d0020d2ud220	0> = 0 (36)
<220220uu200000u222u0	-2|c16a c19b c16b c17b a8a a7a a10b a10a|22022022220000u0d200	0> = -sqrt(2)/2 (2)
<u00uuuu00220dd0d2222	0|c14a c16a c20b c5a a8a a9a a14b a12a|u00u0uudu22ddd00222d	0> = -1/25 (250)
<u220uu200udd22u2d000	-1|c14b c7a c2b c1a a18a a19a a20a a1b|uu20uuu00dud2du2dddd	0> = -37*sqrt(5)/12000 (3350)
<00u0d2uu22220u022u00	0|c7b c11a c16a c11b a2a a11b a15b a14a|0uu0d20u22d202ud2d00	0> = 1/12 (54)
<002u2uud00022d2u0d2u	1|c12b c12a c5b c13a a12a a5b a10b a16b|002u2dud0u0udu220d2d	0> = 0 (72)
<22uu022d20u20u0uu0d0	0|c4b c12a c3a c7b a17b a15a a20b a5a|2200u2du20uu0ddu20dd	0> = 0 (120)
<u20202200220uu00220u	-1|c13a c17b c7b c20a a14b a19a a3a a20a|u2u202d002200200u2dd	0> = 0 (18)
<0uu002022dudud2uduuu	1|c9a c15a c18a c11b a11b a1a a19a a20b|udu00202duuddudud022	0> = sqrt(3)/144 (96)
<2u0000udu0uu022d22d2	1|c7a c17b c15b c17a a17b a4a a12b a5b|2u0ud00ud0d202uud2d2	0> = -sqrt(15)/360 (108)
<2ud20022uuu0020u2uu0	0|c14a c10a c4b c19b a10a a19b a3a a12b|2u2u0022duud0d0u2dd0	0> = -sqrt(10)/180 (180)
<uuuduu2u20uu202d0002	-1|c4a c8a c6b c7b a3a a6a a14b a18a|uu20udu020du2d2d0d02	0> = -2*sqrt(70)/945 (232)
<0u0du0ud22002du22d02	0|c20a c13b c9a c4a a4a a8b a20a a5a|0u0u20u2d200udd22d02	0> = 0 (68)
<0u20uuu222d0u0u00u22	-1|c19b c18a c15b c20b a7b a14a a4a a15b|0u2udu2222u0dud000dd	0> = -sqrt(6)/1080 (204)
<2u2u0202uudu0udu00d2	0|c8a c19b c15a c10b a7a a14b a17b a5a|2u2ud2udd0ud020ud002	0> = -sqrt(15)/300 (72)
<2222020020u2200u0uu0	2|c2a c9b c16a c4a a7a a17b a16b a15b|2u2u02u0d0d220duudd0	0> = sqrt(3)/18 (120)
<20u022u0u220ud200u20	2|c1a c15a c5a c14b a16b a3b a8b a4a|u02uu2udd220u0dd0d20	0> = -sqrt(3)/45 (240)
<220u2022ud000uu2d002	1|c5a c7b c17b c2a a19a a11b a7b a17b|2u0ud022duu00du2d0d2	0> = sqrt(3)/36 (108)
<000u222u02uuuududuud	-1|c16b c10b c15a c6b a15b a3a a20b a14a|00ud2u2u0uudu2d0ddd2	0> = -sqrt(105)/3920 (500)
<u0d200uu202u2dd202d0	0|c9a c8b c11a c7b a17b a12a a5b a10a|u0d2u000duu22ud2d2d0	0> = 0 (80)
<20uu0u2duu20du2u0uuu	3|c3b c18a c20a c16a a17b a20b a5b a12b|200uuu2uud2ddd20u0dd	0> = -sqrt(30)/2400 (756)
<2u0udu0duu22ddu2u00d	-1|c16b c13b c6a c8b a2b a20b a19a a7a|220ud0u0ud220dudu0d2	0> = -1/24 (48)
<02uduu2u02d00u022udu	-2|c18b c5b c7b c17a a11a a4a a1b a9a|u2u20uudd2200d02u0dd	0> = -1/360 (210)
<0u202u0ud0002uddu222	1|c15a c5b c20a c3a a16b a12b a11a a6a|0uu0u20uu0dd2d02d22d	0> = -1/360 (252)
<202uuu2d0u022d202000	0|c15a c17b c4b c13b a15a a13b a4b a8b|202uud220u022d20d000	0> = -7/72 (18)
<220uuud2022u0000022u	-2|c10b c20b c1b c18b a14a a14b a20b a4a|u202udd20u2u02000d2d	0> = -sqrt(3)/18 (36)
<u02uduuuu0ud220020u2	-3|c17b c1b c11b c20a a20a a11a a7a a9a|002udu2u20ud2200d0d2	0> = sqrt(14)/21 (40)
<220uu020022u2u000022	0|c1b c10b c10a c11b a5b a15b a8b a10a|u20u202u0ddu2dd00022	0> = -1/36 (60)
<0020ud200u0duu2222dd	0|c17b c3a c5a c13b a1a a13b a13a a9b|u0u00u20du0d2d22d2ud	0> = 0 (136)
<0uuu2220d20ud0u020u2	0|c10a c19b c4a c9b a12b a2a a13b a4a|02ud22200u0220d02002	0> = -sqrt(6)/72 (4)
<u2d2u02u2u0d200u00u2	-2|c13b c10a c20b c7b a19a a8b a11a a6a|u2d2udu220udd00u002d	0> = 0 (48)
<uu00220u0uuu2020ud22	2|c19a c18a c11a c8a a4b a12a a11b a11a|uu0d22000u222020d0d2	0> = 0 (18)
<u020u2uuuuu2d00u202u	1|c10a c13a c3b c1b a4b a18a a20b a7b|00uud22du0u2000d2d22	0> = -1/168 (36)
<u2u22002du0du20u0uud	-1|c2b c2a c1a c8b a8b a6a a11a a10a|00u22d02u2udu20u0ddd	0> = 0 (120)
<u20u2dd2200u0u200du2	1|c8a c15a c1b c7a a7a a11b a6a a12b|020u22ud20u20ud00dd2	0> = -sqrt(3)/36 (60)
<0uud22uu00u0202u2d20	1|c16b c11b c13a c15a a10b a11a a20b a4b|0uu222du0ud0d0d02u2d	0> = -sqrt(15)/540 (120)
<u2uuu20020u2ud020duu	0|c12b c4a c9a c20a a8a a8b a1a a5a|22u02202u0dudd020ud0	0> = sqrt(7)/144 (36)
<0u22u0u0duduu0d22d02	1|c3a c2a c13b c3b a8b a8a a12b a13b|0002u0d2uud2u0d22d02	0> = 0 (36)
<uu0u202u0u2udd2du020	1|c7b c17a c10a c5b a10b a9b a3b a2a|u2uud0uduu2ddd2d0020	0> = -sqrt(35)/600 (820)
<u2u2dud2u002u0uu020u	0|c15a c6b c12a c18a a14a a15a a10b a3a|u222u0u2ud0ddudu0d0d	0> = 1/1080 (630)
<022uudu20u0d20uu2002	0|c16b c2a c8a c3b a18b a6a a15b a2a|02udu2du0u0d20202d02	0> = -1/72 (24)
<22uduu2u2d20u020d000	1|c3a c9b c8a c15a a5b a14a a9b a3a|22uu2d202d20uud0d000	0> = -7*sqrt(2)/144 (36)
<02u22uu0d202000d2u02	1|c7a c5a c4b c3a a15a a14b a11b a7a|020uudu0u2d20dud2d02	0> = -sqrt(2)/54 (180)
<0020uuu02duu00222220	2|c3a c18a c19a c10a a14a a6b a20a a13b|00u0d2u020uudu222ddd	0> = sqrt(2)/72 (136)
<u220d000uu2d22u20020	0|c12a c13b c16a c5b a15a a8b a7a a12b|u22000uddu2du22d0020	0> = -sqrt(2)/24 (24)
<02002u0u2du2u2ud200u	-2|c10a c15b c12a c13b a16a a19a a4a a18a|020u2d0u20du02022dud	0> = sqrt(30)/240 (16)
<022220u0u2u00d20u0u2	1|c11b c10b c15a c10a a19a a18b a1b a8b|u22220udu0000ud0dd22	0> = -sqrt(2)/144 (60)
<u0uuuddduu200d2uu202	0|c18b c11a c17b c3a a8a a9b a3b a17a|u0duudd22uu00d2udd02	0> = 5*sqrt(15)/324 (216)
<00uduuu2duu2ud200uu2	0|c8a c14b c7b c15b a14b a7b a2b a4a|0uu2duuuddu2dud00dd2	0> = 0 (2460)
<u02022uu02000022uud2	2|c6a c3a c6b c8a a11b a13a a12b a1b|20u020d002uud022udd2	0> = -sqrt(30)/30 (36)
<02uuu20duud20uu200d2	2|c8b c10a c16a c20a a5b a18b a10a a14b|02uu2200duu202dd0dud	0> = sqrt(6)/540 (120)
<22000u0u2dduu2002022	1|c9a c8b c12a c19a a8a a15b a12a a4b|220u0u0dudduu2d020d2	0> = 5*sqrt(2)/36 (108)
<u0u22d0u0u202220002u	0|c8a c13a c15b c5b a9b a18b a7a a20a|u0u2dud0du20d2u00d22	0> = sqrt(2)/72 (72)
<u2u0u0u2220u0uu02d20	3|c19a c10a c14a c17a a16b a7b a6a a4b|u2udud222u0d00uddud0	0> = sqrt(14)/252 (324)
<020u2200202200du0u22	-1|c15b c2a c12b c6b a18a a1b a3b a10a|uuuu2d002d2d000d0222	0> = sqrt(10)/40 (70)
<uu022u0d02u2u022ud00	-2|c11a c17b c2b c6b a20a a1a a3a a7b|20u220uu0202d0220d0d	0> = sqrt(10)/120 (20)
<u20d0ud2uu022du0duuu	0|c9a c2b c4a c18b a18b a5a a10a a11b|ud00uuu202u22ud0dddd	0> = 0 (504)
<u2002uu0ddu0ud2d20u2	0|c14a c16b c2a c1a a3b a4a a1a a12a|uudd2ud0uuudd02020d2	0> = 0 (240)
<uu200dd00u2d20u2220u	0|c13a c3b c11a c13b a14a a13b a20a a19b|uuu00dd00udduud222d2	0> = -sqrt(6)/24 (360)
<02uu0222002u2u2u0u00	-2|c14b c11b c16b c12a a20a a18a a19a a17b|02uu022200d02020u2dd	0> = sqrt(3)/9 (18)
<02u0u20uu0u202uu202u	-2|c2b c6b c19a c11b a7b a20a a3a a11a|0u20ududu0d202ud20d2	0> = sqrt(14)/504 (162)
<22200u22d2u0u200du00	-1|c1b c17b c3a c9a a19a a20a a6b a5a|u2u0u22202d0d2000udd	0> = 0 (60)
<u020200uuuu2u22d20d0	-2|c16a c12b c10b c13b a7a a18b a19a a10a|u02020uduudd02202d20	0> = sqrt(210)/1512 (60)
<20uu2u0u20002022d20u	-1|c5a c1b c1a c5b a2a a7a a11b a10a|0udu0duu2ud02022d20d	0> = 0 (80)
<002002u0uud2022d022u	1|c6a c12b c16b c19a a16b a1a a7b a11b|u0200u20uu2d022d02dd	0> = -sqrt(10)/90 (70)
<2u2u2uuu02u202000002	2|c4a c1b c11a c6a a4b a8b a13b a11a|uu2d20u202d2d2000002	0> = -sqrt(3)/12 (18)
<2u2u0udu2u0200du0u2d	0|c4b c19a c7b c1a a18b a1a a13a a17b|2u200d0u2u02d0duu2dd	0> = 0 (72)
<002u020u2d0u22u0ud2u	-1|c6a c15b c10a c12b a15a a1a a11b a2a|uu2d0u0d20u022u0dd2d	0> = -sqrt(30)/180 (180)
<2uu220d2200uuu0uu002	-3|c17b c13b c1b c5a a14a a13a a16a a19a|udu2d0u2200du20200d2	0> = 0 (16)
<2uuu2uuuu2002du02u00	-3|c5b c8b c6b c2b a7a a4b a18a a3a|2022u020u2002dd02200	0> = 3*sqrt(21)/112 (6)
<uduu200uud022du02u02	1|c13a c20b c1b c17a a10b a7a a1b a6b|uuud2uduu202ddd0ud0d	0> = 139/17280 (2460)
<2u0u00u2d20u2d2uuud0	0|c8b c19b c10a c9a a20b a9b a4a a5a|2u02u0uudu0d2d2dud0d	0> = sqrt(30)/2400 (750)
<0u02du22u2du2uu00d0d	0|c11a c13b c14b c7a a7a a11b a18a a13b|0u02du22d2uu20d0020d	0> = 0 (24)
<uu0020u00uu2022u2202	2|c11b c20a c15a c12a a2b a3b a6b a9a|u2u02uu0du0d02dd220d	0> = sqrt(6)/120 (250)
<uud20udu0d2uudu0uuu2	0|c1b c3b c19a c18a a17a a16b a19a a5b|0u02udud0u2duddu20d2	0> = sqrt(10)/324 (324)
<2ud0udu2u0dd0uuu2ddd	0|c12b c5b c17a c3a a20a a12b a4a a13b|2u0d0uu2u0ddduududd2	0> = 0 (720)
<0ud0udu202u2uuud2002	-1|c14b c5b c8b c20a a3b a4a a5b a19a|0u2uduuu02u2d0dd20dd	0> = -sqrt(30)/3600 (756)
<u00u0d022u2222udd0u0	1|c13a c16a c12a c6a a5b a16a a2a a18a|ud0uu0022u2dd2ududd0	0> = -sqrt(6)/324 (360)
<0uduuuu22uu00u022u02	3|c6a c17a c20a c14a a18b a10b a19a a7b|0uduu02222u00002d2dd	0> = -sqrt(2)/8 (40)
<0uu02uuddu022200u2uu	-1|c14b c3b c2a c5b a9b a11b a1a a6a|u000u2du2ud22d00d2ud	0> = 0 (120)
<2uu0202002u20uu2uu0d	0|c11a c16a c16b c14b a17a a9b a11b a2a|22u02020u2u200d02d0d	0> = sqrt(70)/210 (20)
<udud2020u20uu20u20dd	0|c19b c20a c16a c3a a6b a2a a4a a19a|u2022d20u20ud20020d0	0> = 0 (12)
<u2002d20uu000202uu22	-2|c10b c20b c16a c6b a13a a4a a8a a6b|u20u2u2du000d20dud2d	0> = 1/72 (204)
<u2u0duu2202u0dd02ud0	-1|c17a c2b c8a c12b a16a a20a a14a a10b|uuu0dudd2u2002uddudd	0> = 11*sqrt(30)/19440 (2040)
<0uudu0u20u20u220022u	-1|c4b c2b c19b c5b a17b a6b a16b a2a|0uu00dd20u20d22uu2dd	0> = 0 (72)
<20u0udu0d0u2u2ud220u	2|c6a c9b c14a c3b a2b a10b a8b a6b|2u00uudd0uu2dddu220d	0> = sqrt(5)/270 (400)
<2u0du0u222ud0uu20d0u	1|c18a c14a c9a c20b a14b a2b a14a a13a|220uu0d2u2dud2d20000	0> = -sqrt(10)/1440 (54)
<u22000022duu2du20du0	-1|c10b c13a c19b c2b a15b a2b a4a a19a|u22u000220duud220dd0	0> = -sqrt(3)/36 (60)
<0u20u022u220uuduu0dd	0|c17a c14b c10a c16b a20a a6b a5b a16a|0u202d22uu20d0du00d2	0> = -sqrt(21)/210 (24)
<0u2u220du0u20uu0d202	-2|c5b c2a c20a c17b a2a a1a a15a a20a|ud2ud20ud0u20d200202	0> = 0 (16)
<22u202200022dud0u0u0	-1|c2a c12b c11b c3b a16a a20a a10b a9b|2u020220uuddududu0dd	0> = sqrt(6)/72 (540)
<u20uu02dddu02u2200uu	-2|c7b c4b c10b c11b a11b a10b a17a a3a|u2d0u0uuudd02d22u0dd	0> = -sqrt(15)/90 (420)
<0ud2ud2000u2ud0du2d2	0|c16b c20a c20b c17a a10b a17a a1b a2a|u2d2uu200dd2uu00d2d0	0> = 0 (72)
<u0uduuuduudd2d00d22u	-1|c10b c5a c19b c13b a1b a13b a4a a10a|20u20uuddudd2u00u2dd	0> = sqrt(5)/450 (360)
<2002u2u020d002220u20	0|c15a c18a c1a c11b a3a a1a a10a a11b|20u2d2u02du002d20020	0> = 0 (8)
<20uu2u2002u2u00022u0	0|c11a c7a c13b c3a a8a a4a a2b a2a|22022uud0202000022d0	0> = sqrt(15)/60 (6)
<0020uud0u2d02222udd0	0|c11b c7b c16b c14a a7b a12a a5b a20b|00202ud0u20u2u2dddud	0> = -sqrt(3)/72 (80)
<000u2u2d2uuu0222ud00	0|c4b c17b c10b c11a a13b a10b a20a a4b|000u2u2u2u0dd2220d0d	0> = sqrt(6)/240 (70)
<20202u2u200020222000	-1|c5b c15b c16b c17a a15b a18a a10b a2a|2u20uu2u2d00202ddd00	0> = sqrt(5)/30 (70)
<0uud0u2du20202d20u20	1|c7a c16a c16b c8a a9b a13a a2a a5b|02uuddu02202d2u00d20	0> = sqrt(2)/72 (24)
<0002uuuu20u2u2u02u02	-4|c17b c14b c11b c6b a11a a10a a2a a7a|0u02d02u2ud2dud0ud02	0> = -sqrt(6)/24 (48)
<uu20d0202uu002u022uu	0|c19b c14b c18a c11a a13b a10b a11a a6a|uu20du2022u0ddd02u0d	0> = -sqrt(10)/120 (120)
<2u0u2d202u20200020uu	1|c5a c13b c17a c1b a16b a3b a13b a12a|uuuuud202u2d200dd0dd	0> = 0 (922)
<202uu00u20d22020u0u2	1|c15a c9a c15b c3a a5b a15a a7a a8b|20uu20u2d0u220d0d0d2	0> = -1/36 (68)
<202u2u00du0uu2200202	0|c3b c18a c15a c20b a13b a19b a9a a8a|20ud2u0u2u0d22d00udd	0> = -sqrt(3)/108 (120)
<2uu0u2duud20du20dud0	1|c10a c13a c8a c15a a3a a10b a2a a16a|2220u2u0dd200uduudd0	0> = sqrt(10)/1440 (72)
<uu2uud20ddu0d20d0uu2	0|c6b c3b c3a c7a a8a a15b a4b a13a|uu02u0uddud022dd0ud2	0> = 0 (480)
<002uud0d022uuu02du2u	0|c5b c19a c11a c11b a7a a15a a4b a5b|0022uuud020uduu2dddd	0> = 0 (820)
<2u0duud22u00000u22u2	1|c20a c19a c9b c7a a5a a7b a20a a4b|2u022du2du00000d2202	0> = 0 (8)
<22ud0u2uudddu00d0202	0|c16b c11b c7a c9b a19b a11a a10b a14b|22ud0uud02uddu0002d2	0> = 0 (72)
<222u022d0udu020uu00d	0|c11b c8b c3a c2b a11b a8b a5a a13b|2uudu22d0duud20du00d	0> = 0 (216)
<u2uddu2u00d2uu0020u2	0|c3a c7b c1b c2b a16b a3b a10a a15b|0uuudduu0ud2dudd20d2	0> = 0 (2400)
<20uudududu2u2d00u20u	0|c4b c9b c5a c13a a10b a8a a15a a4b|20uu0uu2022dddu0d20d	0> = sqrt(10)/6480 (210)
<u2d0u2duuu0uduu2002d	2|c8a c19b c14a c15a a9a a20b a12b a3b|u220d2u02d02u00200d2	0> = sqrt(3)/80 (8)
<002uu000du22u2d2u02u	-1|c19b c13b c3b c11a a10b a17b a11a a8a|00udu00ud22202u220dd	0> = -sqrt(2)/72 (36)
<2uud20udu00220d2200d	0|c13b c8b c2a c5a a20b a15a a4b a19a|20u2u0d0d002u02220d2	0> = 0 (12)
<uu22u00uud2u2uuuud00	-4|c8b c4b c12b c2b a14a a7a a8a a17a|u02ud0dudu2022du2d00	0> = -5*sqrt(2)/72 (48)
<ududuud0udu2uu0uu220	1|c1a c11b c16a c17b a14b a4b a20a a8b|0uu2dduuud02d200022d	0> = sqrt(5)/108 (120)
<udu20dud2uduuuu0uu20	0|c3b c19b c1b c17a a3b a5a a11b a20b|0uu2dudu2u2uddd00udd	0> = sqrt(6)/1440 (1890)
<uu22202duu00020u2020	1|c3a c19a c8a c17b a8b a3a a11b a6a|uu222u2udud0020dd0d0	0> = 0 (250)
<uud00u2u222udu0uu002	2|c11a c10a c1a c3b a6a a13b a15b a1b|uu00022u2ddd2uudd002	0> = 0 (120)
<0uu20200d202u2u0udu2	-1|c3b c12b c9a c20a a9a a16b a2a a13a|02020200u20u22ddudud	0> = -sqrt(10)/24 (24)
<u0020ud0u22duudu02u2	-2|c4b c11b c7b c13a a16a a14a a8a a7b|u00u0uduu2dd02d202d2	0> = 23*sqrt(5)/2160 (240)
<22uud2uuu0d0du00d220	1|c6a c13a c7b c1b a3b a16b a13b a7a|u22uduuuu0d0dd0dd220	0> = -19*sqrt(30)/4320 (756)
<0u022202u200d2u22000	1|c8a c2a c15b c6a a18a a1b a19b a2a|ud022u0uu200d2022dd0	0> = 0 (40)
<0u0u0udu2u0u22udu2dd	1|c6a c2a c18b c10b a15b a17b a11a a7b|000u002d20ud222u2dud	0> = 0 (16)
<u2u00u20d22uud02duu0	0|c19b c16a c2a c1a a8b a19a a15a a13a|0uu00d2ud22d2uuddud0	0> = -sqrt(10)/1152 (216)
<uuu2u20du2u20d0duu0d	2|c17a c4b c3a c5a a19a a3b a15b a19b|uudu020uu2d20ddd0u2d	0> = -11*sqrt(15)/1000 (420)
<202002u2u220uu020ud0	1|c1a c10b c13b c14a a13a a20b a13b a7b|u0200222ud2020020udd	0> = -7*sqrt(15)/180 (18)
<0u02uudud2uu002dd220	0|c6b c15b c12a c16a a20a a5b a12a a16b|0u0220dud2ud00uud22d	0> = -sqrt(5)/90 (48)
<0u0u0d2u220duu0ud2d2	0|c20b c14a c18b c16a a16a a13a a4b a15b|0u020d2u220u20udddud	0> = -sqrt(30)/160 (80)
<22u02u220u00u20dd020	0|c1a c17a c8a c14b a4a a15a a17a a11b|u2ud2u2u0du0dddud020	0> = -sqrt(30)/432 (408)
<u0u0u0200u2u2202duu2	3|c18a c14a c17a c5a a5b a6a a6b a3b|u020d2200u2d2u0200d2	0> = 0 (8)
<22ud0200uu020uu2du20	-2|c2a c12b c2b c10b a4a a20a a3b a17a|20220200u00d0uu22d2d	0> = -sqrt(15)/60 (12)
<0u0u20d2d22u00uud2du	0|c19a c11a c8a c8b a15a a17b a14a a2a|020u20u0u2dd0u2d220d	0> = 0 (60)
<002202udu0uud220d20u	-1|c4b c14a c18a c17b a12a a9a a11b a10a|002u02du2u22ud200d0d	0> = -sqrt(2)/24 (40)
<u22uu000d2duu202d200	-1|c16b c3a c2b c17a a5b a11a a8a a6a|uudd2u0du22du20d0200	0> = 0 (48)
<0uu2000202ud0u20d222	0|c4a c20a c18a c2b a14b a3a a6a a2a|0u2d0u0202uu0220dd2d	0> = -1/9 (40)
<ud2u0uuuuud02u202ud0	-3|c13b c18b c14a c6b a10a a6a a20a a4a|ud220uduu2d0d02020ud	0> = 1/24 (48)
<u0dud2uuu20uu0202uuu	1|c4a c6a c19a c6b a19b a11a a4a a12b|u0duu0udd2d2u0202udd	0> = 0 (240)
<ud20220u02022d2uu000	1|c15b c3a c6a c14a a7a a16b a3a a17b|ud202udu020220d22000	0> = -sqrt(2)/4 (8)
<u0u22duuu2200uu020ud	-2|c15b c20a c7b c9b a16a a13a a1a a12b|20u22d0u022dud0u20d0	0> = -3*sqrt(14)/112 (16)
<uu02u20uu2d2d220000u	-1|c14b c1b c2b c4b a3b a7b a17b a11a|00uuu2dud222dd20u00d	0> = -1/720 (136)
<ud00uuudd2u2202u002u	0|c7b c19a c10b c19b a6a a18b a14b a7b|ud00u2dudud22u2d0u0d	0> = 0 (64)
<0u02uu000u2220220022	2|c13a c15a c4b c19a a14b a19a a18b a3b|0uduuu000u22ddd20d22	0> = -sqrt(10)/10 (140)
<ud02020uuudu22ddudu0	1|c11a c6b c4b c6a a15b a8b a5b a5a|ud0u2002du0d222udud0	0> = -1/72 (32)
<000u22u20u22uuu0u20u	0|c7a c18b c6b c5a a6b a17a a19a a14b|000uu2020d22d2u02udd	0> = 0 (36)
<00u22u220u2200d0d0u2	-1|c4a c6b c15b c5a a14a a19a a15b a17a|00uuu0220d220dd02022	0> = -sqrt(2)/36 (20)
<0u2ud0022u0u2u20u02u	-1|c17a c14a c3b c8b a1a a16a a17a a14b|uduuu00d2d0u2u2dd02d	0> = -sqrt(10)/1080 (400)
<uduuuu00d2202uu020u2	-1|c11b c11a c20a c13b a20a a19a a8a a2b|u2duuu0ud200ddd02022	0> = 0 (140)
<uuu00u2uuu0d22220200	1|c12b c10a c8a c6b a5b a2b a17a a3b|u220u020d0002222d200	0> = sqrt(70)/168 (6)
<ud022u022u0u0u0ud202	2|c20a c18b c20b c5a a11b a20b a15b a13b|ud02uu022udduduudd0d	0> = -7*sqrt(10)/1080 (1200)
<u00d0uuuu22duuddduu2	-2|c6b c20b c9b c11b a19a a6b a5b a3a|u0duduuu02uddduudd2d	0> = 7*sqrt(2)/4800 (2800)
<2u20020u0d0uuu202022	0|c1b c15b c8b c10b a18b a9b a12b a11b|uu200200u0d2ddu02d22	0> = sqrt(2)/36 (40)
<u200u002u2dudu022u02	-2|c11a c13b c12b c16b a6a a15a a19a a12b|u200uu02u20d0udd2dd2	0> = -1/40 (250)
<002u2002ud20uu2uuuuu	-1|c4a c18a c16b c9b a7a a14a a2b a6a|0u202ud20u20u220d0dd	0> = 0 (60)
<0202uuu2udd0u202002d	1|c7a c10b c9b c8b a8b a3b a17b a15b|02u2du0200u0d2u2d02d	0> = sqrt(5)/180 (36)
<u0002u2uu022u00u2022	-3|c5b c19b c7b c17b a3b a16a a9a a4a|u0uddudu2022u002d0d2	0> = -sqrt(2)/6 (72)
<uduu220u20000d202u2u	0|c5a c15b c14b c20b a12b a20b a16a a11b|uduuu20d20uu00dd2d2d	0> = -sqrt(30)/720 (480)
<uu0u0u2u20d2d22d0d0u	-1|c11b c14b c1b c4b a1b a3b a17a a13b|uud00d2u20022u2dud0d	0> = 7*sqrt(2)/720 (108)
<u02u20u200022u00d2u2	2|c7a c1a c14a c3a a2a a1b a11a a6b|uduu2d0200d22000u2d2	0> = -sqrt(15)/30 (24)
<00u220u2d0ud202020u2	-1|c19b c20a c4a c13b a9a a6a a19b a20a|00uu2dd220uud02020d2	0> = -1/72 (36)
<uu0u002d22uuu2duudu0	0|c14a c13b c12b c4a a1a a14a a13b a20b|2u00002u22d0u2dduudd	0> = -sqrt(14)/864 (108)
<20000u0222u20udu22d0	-1|c19a c18b c15b c9a a14a a16b a11a a15a|20000u02u22202d22d00	0> = 0 (6)
<0u0u22202du0022u200u	0|c9b c14b c10b c5a a18a a9b a3b a2b|02uud22020d00u2u2d0d	0> = -1/36 (36)
<22u02u0022d02u0u0d20	-1|c2b c18b c13b c9b a17a a8b a14b a15b|2uu02u0du2d0d2dud020	0> = sqrt(3)/72 (136)
<0u20duuu22duu002u02u	-3|c10b c5b c17b c13a a18a a7a a12a a13a|0u200d2u2du2d0020u2d	0> = 0 (16)
<2u2200u002u2uu2ud0d0	-2|c7b c14b c3b c17b a20b a11a a13b a7a|2ud200u00222202u00dd	0> = sqrt(210)/280 (12)
<22uu020dd0udu200u220	0|c1a c12a c4b c11b a12a a5b a9b a4a|u2duu20d200du200d220	0> = 0 (24)
<220uu000u220udduddu2	1|c10b c19a c2a c11a a6a a5b a9a a6b|2u0d22002uu0dududd02	0> = 0 (108)
<202u222u2ud0000u0uud	-2|c16b c8b c9b c5a a2a a10b a17a a15a|2u2uu220d2d000u0dudd	0> = sqrt(10)/360 (180)
<u0d0u200u222d02002u2	1|c6a c12b c18a c15b a17b a16b a2a a1b|2uu0du00u22du0ddudd2	0> = -1/216 (612)
<0u2u2u0uuudu0uu22ud0	2|c11a c6a c17b c5b a11b a5b a7b a14b|0u2u20dududd02u2udd0	0> = 0 (324)
<u20u2200u022u2020du0	-1|c4b c6a c18b c11b a3b a10b a9a a20a|u2d02u002du2d20200ud	0> = 0 (16)
<0u0u02d02u2d2uudu02u	0|c4b c12b c9b c13a a4b a14a a8b a5b|0u0du2dudu20u2udd02d	0> = 1/144 (160)
<u0u0u22u0du2d2022u00	2|c13a c5a c1a c8a a1a a4b a5a a20b|u0duu2200dd202022u0d	0> = -sqrt(3)/120 (24)
<22uu0uu0ud202d0d0du2	0|c19b c2b c11b c9a a14b a8a a17b a4b|2ud20uud0uu0220ddd02	0> = -sqrt(2)/180 (120)
<u0uu022220uu20u0d02u	-1|c6a c7a c15b c3b a14a a4a a15b a16a|u0020du220du2uddu02d	0> = -sqrt(105)/420 (48)
<ud20uud02uduu2200uuu	-1|c1b c19b c7b c14b a10a a11b a16b a6b|0u20u200222dud2u0d0d	0> = 0 (54)
<22u0220202u0uu002u0d	0|c11a c17b c13a c8b a18b a15b a9a a19a|22u0220ud2000ud0d2ud	0> = -sqrt(5)/120 (36)
<u000u2202u02u2020d2d	-1|c13a c14a c5b c7b a5a a13a a2a a13b|uu00d2u02d022u020d2d	0> = sqrt(5)/60 (54)
<ud0uu020d20u0220uu22	1|c9a c15b c5b c7b a13b a5b a8b a9b|ud0ud0uuu20dd2d0ud22	0> = 0 (160)
<uud02d0220002u220udu	0|c5b c8b c14b c6a a19b a12b a4b a14a|uudud00u200u2d220d2d	0> = -1/12 (180)
<0u0u2uu22ud2u20d00du	-2|c5a c20b c14b c9b a4a a16b a15a a3a|0uu2uuu2ddd2ddu200d0	0> = 7*sqrt(15)/4500 (504)
<u0du22du0uuu20u0220u	-1|c4a c6b c20a c13b a3a a12b a4a a14a|u02u2dud0du2udd02200	0> = 0 (108)
<uu022uuuddu20du0u0d2	-1|c2b c11a c5b c12a a16b a13a a1a a7a|2002uu2dud0duuddu0d2	0> = -7*sqrt(3)/600 (216)
<2202u0duduu002u220d0	0|c4a c11b c14b c8b a3b a18b a12a a20b|22uud0u0du0d0ud22dud	0> = 0 (324)
<uu2uudd0uuud202002ud	1|c13a c7a c15a c11b a14b a11b a5a a2a|u22u2d00uuddduu002dd	0> = 13*sqrt(30)/2160 (360)
<0uu2u2u0022u0002dd2u	-1|c19a c19b c16a c11b a20b a15a a3a a1a|uu22u2u002dd00dudd02	0> = -sqrt(5)/50 (210)
<u200duu02d2d20u2d200	0|c16b c12a c9a c15b a5b a8a a3a a6b|u2u022duud20200dd200	0> = sqrt(2)/144 (60)
<2uu222000d2220uu00u0	-2|c11b c13b c5b c1a a18a a19a a14a a17b|uud2d2000ud2uududd20	0> = sqrt(2)/72 (216)
<2u2u00u2022d2u0du00u	2|c3a c3b c4a c1a a20b a4a a14b a19b|uu0d00u2022d220du0d2	0> = -41/144 (36)
<00u2u02d2uud0d2u2u0d	0|c4a c8b c14b c9a a6b a20b a18a a16a|00uudd20uudd00222202	0> = sqrt(2)/54 (36)
<u2udud000uu02u02uu22	0|c17a c13b c19b c2a a5a a9b a12a a15b|uudd2u00duuddud20ud2	0> = -sqrt(10)/480 (288)
<2ud0u20u0d00d202u22u	1|c16b c2b c19a c6b a15b a2b a9b a8b|2uu0du02dd00u2udu2dd	0> = sqrt(6)/144 (324)
<uu2u0uudd2uu00d2u20u	-1|c7b c2a c3b c17a a11a a19b a15a a2a|uduu0u0dd22d002202ud	0> = 7*sqrt(3)/1800 (80)
<u00222dudud00u0du22u	0|c1a c4a c17b c20a a14a a7a a8b a1a|u00d2222udu0020d0220	0> = 1/16 (8)
<uud2u22ud0u020002u02	1|c6a c9b c2a c6b a19b a6b a14b a16a|u0d2ud2u00u02u0d2dd2	0> = -sqrt(2)/48 (80)
<200020020u2u0d220u22	-1|c16b c14b c15b c1a a4b a13b a17a a3a|u0ud20020u2dd0udud22	0> = 0 (72)
<uu0uud02d2du2du22000	-1|c10b c15a c5a c1b a18a a15b a2a a5a|020uud02uudd2ud22d00	0> = 0 (180)
<u022uu02u2d20d0d0u02	-1|c11b c10b c8b c5a a19a a7b a5b a13a|u022duuudd02ud0u0dd2	0> = 0 (360)
<u0u022200u2d2u02002d	1|c20b c13b c3a c11a a2b a3b a18a a15b|udu022200duudud20d20	0> = sqrt(2)/16 (72)
<20uu00202u02202du0d2	-1|c9a c10b c1b c3b a5b a18a a6b a10a|u00udd20uu02202dudd2	0> = sqrt(6)/48 (108)
<ud0u2d00202uu2220002	-1|c13b c11b c9a c16a a19b a6a a16a a13a|ud0u2200d0udu22200d2	0> = 1/4 (16)
<020020u202u0d22022u0	-1|c11b c18b c2a c8b a1a a12b a3a a11b|uud020uu02dud2202dd0	0> = -7*sqrt(3)/216 (204)
<ud0uudu2u002d2u2200u	0|c7a c1a c2b c9b a11a a9b a2b a18a|0u0uuu02d0u2d2d22d0d	0> = 0 (250)
<u02udd2u02u022000d2u	-1|c7b c11b c18a c13b a8a a15b a15a a13b|u02uddu202002220002d	0> = -sqrt(3)/3 (12)
<22uuuu002200022dd0uu	-2|c4a c9b c15b c20b a12a a13a a11b a19a|22u0uu00d2uud2ddd020	0> = 13/240 (240)
<u200d2u00u02uu022u2u	2|c12a c6a c2a c2b a5b a20b a11a a13b|u0002uu00ddd2u022d22	0> = 0 (40)
<uuuud0uduu220002uu2d	-3|c1b c11b c16b c16a a9a a1a a13a a20a|uduuu0dd2ud2d000ud22	0> = 0 (240)
<0u2222002uu02d0u0uud	0|c4b c10b c18b c19a a1b a2a a15b a10b|u22u22002dd02udu000d	0> = sqrt(5)/60 (24)
<u220200222d02000u02u	0|c8a c20b c2a c9b a4b a14a a12b a15a|uu2u200dd2uu2dd0d020	0> = sqrt(2)/24 (200)
<udu0u2u2u00220d020d2	0|c7b c2a c20a c12a a7a a10a a4b a14a|u0udu2u2du0d2dd020ud	0> = sqrt(15)/1440 (408)
<u22u0u02200d020022uu	-1|c19b c17b c6b c2a a4b a10a a11a a5b|uu22u0022ddu0200d20d	0> = -5*sqrt(2)/72 (60)
<u0uu2u020u0u22220dd0	-2|c4b c13b c8b c3b a6a a3a a8b a12b|u0d022020u02d2220ud0	0> = 0 (8)
<0uu22ud0u022u0du02ud	-1|c6b c20b c13a c11a a11a a17b a16a a8a|0uu220udd02200d2u2d0	0> = 1/144 (40)
<uuddu0u00d222002uu2d	0|c10b c20b c2a c13a a17b a20a a1b a10a|20uud0d00u22d0022u2d	0> = -1/18 (24)
<0u0uud2u0ud2uu0u2u2u	-2|c8b c17b c19a c4b a8a a1a a2b a14a|u200du2u0ud2d20uddud	0> = -sqrt(70)/960 (240)
<02ud002uu2000u22udd2	1|c18b c19a c17a c9a a1b a17b a11a a14a|u2du002u02d00222d002	0> = sqrt(5)/80 (12)
<020u2u020u22d00d2u02	1|c8b c4a c2a c13a a15a a3a a19b a14b|0ud02u0u0d220dud2ud2	0> = -sqrt(3)/72 (48)
<u22u20u0u2d020u00du2	0|c1a c20b c18a c19a a7a a16a a12a a16b|022u2020u2ud20d2000d	0> = -sqrt(6)/120 (20)
<u0ud2u2u2002ud0u0uu2	-2|c20b c7a c12b c5b a6a a5b a10a a19a|u0ud22du2u0udd0d0u2d	0> = sqrt(30)/120 (240)
<0u0uu00u2ud20u2202u2	0|c20a c20b c4a c10b a1a a8a a6b a5b|uu002u0220d20d2202d0	0> = -sqrt(6)/45 (20)
<22u200d220200002uu20	0|c2b c4a c1a c3a a15b a12a a10a a18a|uu0u00d22d2d00u2d220	0> = sqrt(2)/24 (40)
<uud2udu22002d0u00u2u	0|c19a c8b c4b c2b a18a a20b a15b a1b|20uuddud2002u02002d2	0> = sqrt(3)/216 (24)
<u2u0duu2d2u0ud020udu	0|c16b c9a c10b c8b a17b a4a a11b a12b|u2uududu0d2ddu0uuddd	0> = 0 (4640)
<2000u2uu2u0d022u2u0u	-2|c15b c6b c9b c7b a6b a3a a10a a4b|20uud20uu20u02dd2d0d	0> = -1/40 (210)
<udu0u02d2u02200d22u0	1|c17b c12a c18a c7b a18a a15b a10b a20b|udu0u0dd220u20uud2dd	0> = sqrt(3)/36 (240)
<uu20222000udu00u2220	2|c1a c19a c13b c17a a8b a20b a2a a15b|0220222u00du00dud2ud	0> = 0 (16)
<u2du200d2uduu0202200	-1|c12b c3b c8a c15b a20a a12a a8b a19b|u20u200u2dudu0d022dd	0> = -sqrt(2)/48 (232)
<uuduu20202u0u0u2duud	-2|c8a c19b c3b c17b a13a a2a a7a a14b|u20du2ud02d02uu20d0d	0> = -sqrt(6)/3024 (72)
<2ud2u0u220uu200d002u	0|c7a c2b c5b c12a a5b a15b a18a a7a|20u2d0u220u020dd0u2d	0> = -sqrt(5)/30 (24)
<uu202d0u202ud0u0du2u	-1|c12b c20b c2a c15b a7a a15a a18b a12b|u0202dud202ud0u0d220	0> = sqrt(6)/96 (16)
<0020220u02udu002uu22	-1|c10b c6b c19b c17b a6b a19b a14a a8b|002022020uuddu020d22	0> = 1/6 (12)
<uuu0ud0200220022d202	0|c2b c16a c8a c3b a9b a14a a5b a4a|u00d2u0du0220u2dd202	0> = -sqrt(10)/80 (24)
<uu0udu20uud0u00d2222	1|c20b c1a c4a c19b a8b a4a a13b a6b|0u0uu22ddud0200d22ud	0> = 0 (120)
<ud2u2u2020u00u02u20u	-2|c18b c5b c9b c16b a12b a6a a15a a13b|ud2ud220u0uuddudud0d	0> = 0 (720)
<u0ud2220u0uu2uu20dd0	1|c19b c6a c7a c11a a19b a10a a20b a12a|u0ud2uu0dd022uu20ddd	0> = -23*sqrt(70)/3780 (600)
<uudu0u00020d22dd2uu2	0|c16a c13b c20a c3b a19b a5a a2b a3a|u2uuud00020du2d02d2d	0> = -23*sqrt(5)/1080 (240)
<0uuud2d22ud02d000ud2	0|c20a c10a c2a c13a a1a a20a a16a a4a|u0u2u2d220d0ud0u0dd2	0> = 0 (180)
<uu0u22du2uu00ud20uuu	-3|c2b c15b c10b c9b a14a a15b a2a a13a|uu0d22udu0d0d2u20udd	0> = 0 (324)
<u2d0u0u020uuu20ud22u	-2|c3a c19b c11b c12b a12a a11b a6a a10a|u200dud02uuuu20dd2dd	0> = -sqrt(70)/1008 (280)
<0u02202uuduu200u022d	0|c5a c5b c13b c20b a15b a10b a6b a1a|ud020u2ud2uud0dd0220	0> = sqrt(5)/720 (120)
<u000d2uu0202d22220d0	0|c14a c8a c19a c6a a4a a3a a13a a8a|u0uudddu02022d222000	0> = -sqrt(3)/18 (40)
<02u222220d00u020200u	-1|c10b c7a c2b c17b a11b a9a a7a a10b|0uu22222dud0u020d00d	0> = 0 (54)
<0uu20020u2ud0u2d2u20	-1|c11a c16a c3b c7b a14a a1a a12a a8b|ud0200udu20202202d20	0> = sqrt(2)/80 (8)
<20u0uu0dd22d22u0u0ud	1|c5a c17b c3b c14a a14a a19b a15b a12b|20000u0du2222220002d	0> = -sqrt(3)/36 (4)
<u2dudu000220u2020uu2	0|c3b c10a c11a c18a a8a a13a a8b a12a|u20duu020udd220200d2	0> = 0 (40)
<22020u20u0uu000u2u22	3|c7b c17a c18a c19a a5b a11b a15b a3b|22u2uud0u02d00dud0d2	0> = sqrt(2)/18 (204)
<2u02u20u2du02udu2000	-2|c8a c6b c13b c15b a3b a18a a5a a12a|2ud22u002uuddd0u2d00	0> = -sqrt(15)/360 (80)
<0uudu0u2022uu200u202	1|c7a c4a c5a c3a a15b a19a a2a a4a|020u0002022ud2d0u2d2	0> = sqrt(15)/180 (12)
<20u0u0ud02u20d222dd0	0|c8b c17a c10b c18a a19b a2a a8a a6b|2uu0duud0dd20u22d020	0> = -1/72 (120)
<0u222u2u0d02020uuuu0	1|c5b c18a c10a c12a a18a a19a a9b a1b|uu22du2du00d020dud20	0> = sqrt(30)/2160 (108)
<0u00uudu2u22u20u0u2d	2|c10a c14a c9a c8b a4b a6b a3b a15a|0uduu2u0u022dudd0d2d	0> = -sqrt(14)/224 (500)
<2uu22u2020d0u0000u22	-1|c1b c19a c4b c5b a18b a12a a14a a16b|uuddud2020uuud0d02d2	0> = sqrt(2)/96 (240)
<uu2u20002uu2uu000d22	3|c20a c19b c5a c12a a17b a15b a4b a8b|uu22d00d2uuudud0ddud	0> = sqrt(7)/42 (816)
<u20duu20020u020220u2	-1|c16b c4b c6b c14a a8b a8a a4b a11a|u20ud02202du0d0u20d2	0> = -sqrt(6)/48 (24)
<0200202u02uu0d2u202d	1|c7b c17a c10a c12a a4a a9a a12b a14b|020u20uuuudd022dd02d	0> = -sqrt(6)/180 (252)
<uuu0u202u22020u02200	2|c6b c1a c18a c2a a16b a2b a15b a18a|0uu0dd02u220202d2200	0> = 1/12 (12)
<22u2u00d0u0uuud220ud	-2|c4b c3a c2b c17b a11a a18b a18a a8a|2u0du0020uududd2d2ud	0> = 0 (272)
<uu0u220d02u220u00u2u	-2|c13a c13b c12b c2b a15a a14b a3a a17a|u0ud220u02du0d20du2d	0> = 0 (108)
<220uu0u2uduudu0uu0d2	-3|c9b c8a c16b c5b a11a a14a a16a a9a|220u00uddu2du20du0d2	0> = -sqrt(14)/105 (48)
<0uu2000002d2u022u2d2	0|c12b c4b c10a c17b a19b a1a a14b a1b|2udu00000dudud220222	0> = 0 (16)
<u20ud20uu2dud0du0022	0|c20b c2b c12b c5a a7b a14b a15b a12a|ud0u02uud2dudd2u002d	0> = -5*sqrt(3)/648 (240)
<0022uuu00u2u22u00202	0|c4a c13b c11a c12a a8a a19a a16a a10b|002uuudu02d0d2ud02d2	0> = -sqrt(10)/360 (204)
<2u00020u220d02u22u0u	-2|c17a c20b c18b c15b a19a a13a a5b a11a|2u00u20u22udd202d0d0	0> = sqrt(30)/36 (70)
<u002uu222u0d20002duu	-1|c7b c1b c12a c17b a6a a16a a15b a3b|00u2u2u22d0020udddud	0> = 0 (136)
<00202uu00uudud22d2du	0|c16a c11b c18b c13a a19b a14b a1a a8a|u0202duu0d0d022udu2d	0> = -sqrt(6)/192 (48)
<uu02uuuuuud00d0d22u2	-2|c5b c6b c4b c8b a11a a1b a6b a15a|2u0d0ud0uu200ddu22d2	0> = sqrt(6)/112 (48)
<u0uu220du2d2uduu0du0	-1|c6b c8a c1b c12b a20b a14a a3a a8b|002u2u0dd2uuu2dd0dud	0> = -7*sqrt(10)/17280 (240)
<0uu0d2ud0uu022202udd	-1|c10b c8a c2b c6b a1a a4b a16b a10a|u0uuudd00ud0222d2dud	0> = 0 (480)
<2u2u000uu0u202u02u2u	-2|c17b c2b c19a c18b a10b a16a a8a a7a|202u00d2udu202uud0dd	0> = sqrt(7)/168 (80)
<2uu02u20200200ud022d	1|c12b c18b c5a c9a a20a a4b a6b a17b|2uudu220d00u00dudd22	0> = -sqrt(30)/144 (162)
<u2u2du00d220220u0002	0|c16a c3b c13b c14b a13b a1a a17b a6b|2202u200u2202d00d002	0> = -sqrt(6)/36 (6)
<u2220u20du002u20du0u	1|c14a c3b c4a c6a a14b a6a a5b a19a|u2uduu20dd002u20dudd	0> = -7*sqrt(3)/2592 (540)
<20202u20200u222uu000	1|c3a c3b c17b c1a a17b a10b a6b a1a|200022202u0d222ud000	0> = 1/4 (4)
<uudu02ududu2u2u0u002	2|c11a c7a c3b c20b a11b a4b a5b a18b|uu02u20uddu2d2d0ud0d	0> = -13*sqrt(10)/6480 (720)
<0022uu222u0u220d000u	0|c7a c3a c4a c9a a4a a15a a3a a19a|0022udu2ud0u22du00dd	0> = 0 (108)
<2uu2u002020u0022u0d2	2|c1a c15a c4a c20a a9b a5a a18b a14a|uudu2002d20u0uu2dddd	0> = -sqrt(6)/1080 (630)
<000u2d2202uud202u200	-1|c18a c8a c4b c11b a15a a4a a2a a3b|0udu2u2u020ud2d2dd00	0> = 7*sqrt(30)/720 (140)
<0222020u0000202u2u2u	2|c15a c20a c3a c4a a8a a11b a5a a10b|02uuu2020dd020ud2d20	0> = 0 (60)
<uu0u2000d2u02222u002	-2|c10a c13b c14b c20b a17b a12a a1a a2a|220u2000duuddu22200d	0> = 0 (24)
<udud222uu2d02u0d000u	-1|c14b c6b c13b c5a a13b a12b a15a a18a|ududuu2ud2ud20ud0d0d	0> = 1/54 (928)
<22uu00002u020u2uu022	2|c20a c16a c9a c1b a3b a7a a16b a13b|u22u00u0du02du2dd02d	0> = -sqrt(6)/54 (232)
<2uu0du22dud0002u2002	-1|c1b c17b c16b c5b a19a a16b a18b a2b|u2u00u22uud0002dddd2	0> = -1/90 (252)
<2uu0u2d202uu2020dd00	0|c6a c6b c10b c5a a5b a2a a16b a16a|22u0u0u20udd2022dd00	0> = 0 (70)
<20u02uu002u022udd20d	0|c20b c14a c13a c18b a11a a18b a15b a12a|20u02uu0022ddu2dd200	0> = sqrt(6)/30 (60)
<22uuududu0u2d0u02u0u	2|c7a c12a c1a c15a a14b a15b a18a a4a|u2u2dd0uu0udddu0220d	0> = -sqrt(5)/180 (240)
<20u2u0udd2u0u02duu02	2|c3a c13a c11b c18a a2b a11b a14a a6b|2u02duuud2d00u2dd002	0> = 0 (120)
<0u0u2d2u22d20u200u0u	2|c15b c20a c12b c12a a18b a15b a12b a8b|0u0u2d2222du0d200200	0> = sqrt(6)/4 (12)
<0u02uudud00d202022u2	0|c17b c2a c19b c9b a2b a9b a8a a10b|0u02duu2du0d2020d202	0> = sqrt(3)/108 (36)
<00ud22u0uu0d022ud2du	0|c7a c5a c3a c19b a3a a13a a19b a10a|00udu200u20uu22dd2dd	0> = sqrt(15)/360 (140)
<00u022u2uuu2d2002020	-2|c8b c19b c3a c7b a2a a2b a13a a20a|0200220uudu2220020dd	0> = sqrt(15)/90 (18)
<uu022ud0222200uud0u0	2|c5a c17b c19a c4a a18a a20b a15b a6b|uu0dd2u02222002d0u0d	0> = -sqrt(5)/10 (24)
<0u00ud2u0220ud20u2d2	0|c15a c13a c7b c15b a16b a9a a5a a1b|uu002udud2200u0dd2d2	0> = -13*sqrt(3)/2592 (232)
<220u200uu0u220202020	-1|c5b c4a c5a c15b a10a a9a a7b a16a|220000ud2uu220dd2020	0> = 0 (12)
<00u0uu2u0d002u22du22	1|c20b c17b c20a c16a a10b a20a a12b a5b|00u02u2u020d2d2u0d2d	0> = sqrt(6)/240 (60)
<uuuu20dd2duu022002u0	2|c14b c3a c5a c11a a3b a12b a17a a20b|uuuud0uu2d020d20d2dd	0> = sqrt(3)/200 (910)
<00020222uuu2u200uuud	0|c20b c4a c17b c9a a16a a1b a15a a2b|uu0u02220dd2d2ud0ud0	0> = 0 (80)
<uud22u20du0200u0dud2	1|c12a c5a c5b c4b a8a a13b a9b a16b|uudu0d2u2d0du0dudud2	0> = 0 (432)
<22u2u0202uud2u00u0u0	-2|c17b c4b c7b c2b a16b a15b a5a a20a|2uuu20d02ddu2udd00ud	0> = -sqrt(5)/90 (240)
<20uduu0d2uud02du2020	1|c15a c17a c19b c3b a5b a8b a2b a3a|2uud2d022udu020ud0d0	0> = 0 (72)
<2uuu22200u2u0u0d002u	3|c11a c20a c1a c5a a17a a4b a14b a8b|uud2u22d0uud020dd020	0> = sqrt(42)/189 (180)
<0u22du22u2u0ud0d2000	-1|c7a c16a c8b c5b a9a a19b a5a a6a|0u22u2ud22d0du0020d0	0> = -sqrt(15)/60 (40)
<22u220020u0ddu0uuu20	-1|c5b c18a c10a c8b a18a a7a a15b a13a|22u2u0uu000d2dddud20	0> = 3*sqrt(30)/160 (140)
<u02d0u02d2u020u2u2u0	-2|c11b c9b c18b c10a a15a a12a a11a a4b|u0220d020uud2022udd0	0> = -1/24 (36)
<uu0dd2uuu000u0222022	-1|c17b c6b c15a c6a a5a a12b a6a a11a|uu0d2uduu0ddu0d2d022	0> = -sqrt(2)/24 (540)
<0222udu00u2udu0202u0	1|c2a c14b c16b c6a a6a a8b a9b a14b|0u22ududud2dud0u02d0	0> = 0 (216)
<u20u2d200du20uuuu02u	2|c15a c12b c14a c7a a18a a8b a16b a15b|u20u2dud0udd00u2ud2d	0> = -sqrt(2)/72 (324)
<222000u0u20020u220u2	-2|c16b c13b c19b c1b a9b a13b a11a a19a|u22000u022d020ud20d2	0> = 0 (18)
<0u22u020uu2uu0u022u0	-1|c13a c12b c11a c11b a20a a11a a16a a8b|0u22u02udud000du22dd	0> = 0 (204)
<u222d0u20u0u0u02ud02	0|c20a c10a c8a c5a a11a a19a a15a a7a|u222002u00du0ud2uddd	0> = -sqrt(5)/30 (204)
<udud0uu2000u0u2d22d2	1|c18b c8b c6a c17a a6b a11a a5b a10b|ududuuud0uud0d2uddd2	0> = 19*sqrt(3)/2160 (3296)
[truncated: 98,001 more rows]
