# Supplementary material for: A Graph-Based Algorithm for Computing Matrix Elements of Arbitrary Operators between Configuration State Functions
Source: J Phys Chem A. 2026 Feb 18;130(9):1924–32. doi: 10.1021/acs.jpca.5c08310 (PMC12969370; doi:10.1021/acs.jpca.5c08310)
Supplement: Supplementary file 2 [file jp5c08310_si_002.zip › list_21,21,6_2.txt]

target: 21 21 6	27887141700 CSFs
<220udu2u0uu0d0udu02u2	0.5|c17b a14b|220udu2u0uu0duud002u2	0.5> = -4*sqrt(6)/25 (250)
<udu220uuu002d2u0u0022	1.5|c12a a6b|udu22uudu00ud2u0u0022	0.5> = 3*sqrt(6)/50 (240)
<uu0duddu2u2d00ud2u20u	0.5|c16a a3a|uudududu2u2d00u02u20u	0.5> = -sqrt(30)/270 (918)
<uud202u20002uuuuudddd	1.5|c21a a15b|uud202u20002uu2uudud0	0.5> = 2*sqrt(5)/105 (378)
<200u00u2u2u0u220ud220	0.5|c1b a7b|u00u0022d2u0u220uu220	0.5> = -sqrt(7)/210 (30)
<u2u202u0d20u0uuduu20d	0.5|c7a a16a|u2u20200d20u0uu2du20u	0.5> = -2*sqrt(14)/1575 (105)
<002u2020022u2uudu0uud	0.5|c15a a20a|002u2020022u2u0du0u2u	0.5> = sqrt(70)/280 (34)
<u0uu2022d2u2u0d0u0duu	-0.5|c20b a18a|u0uu2022d2u2u0d0udu0u	0.5> = -3/25 (430)
<uu0uu02222du0uu002ddd	0.5|c19b a15b|uu0uu02222du0u20020du	0.5> = sqrt(7)/30 (125)
<ud2ud20uuuudd20uuu020	0.5|c8b a19b|ud2ud200uuudd20uuuu20	0.5> = -sqrt(30)/15 (400)
<u200udu2uudu222020d00	-0.5|c2b a1a|2u00duu2uuud222020u00	0.5> = -sqrt(3)/300 (70)
<0uu002u0uu2ud0u22d2du	1.5|c6a a5b|0uu0uud0uu2dd0u22u2ud	0.5> = 4*sqrt(21)/23625 (1650)
<u2ud002u2ud0200uuu2du	0.5|c10b a15b|u2ud002u20u020uuuu2dd	0.5> = -sqrt(30)/630 (378)
<020uuuu2222002u0ud0uu	0.5|c8a a17a|020uuuuu222002d02u0du	0.5> = -sqrt(3)/315 (126)
<0u0020d2uuuuuu2ud22d0	0.5|c2b a3b|00u020d2uuuudu2uu22d0	0.5> = 0 (250)
<02u0u2duudd0d0u2uu022	0.5|c21b a14b|02u0u2duudd0duu2uu02u	0.5> = -sqrt(30)/10 (600)
<ud20uduu2d20020uud0u2	-0.5|c11b a17a|ud20uduu2du0020u2u0u2	0.5> = -sqrt(10)/20 (120)
<uuu220udu0200u2u0220d	0.5|c16a a7a|uuu2202du0200u200220u	0.5> = sqrt(70)/280 (34)
<0u0u0u2u0ud2uud2u022d	0.5|c20b a17b|0u0u0u2u0ud2uud2202ud	0.5> = -25/42 (461)
<20uuud00du2u0u22d2ud0	1.5|c15a a13b|20uuud00du2uudu2u2du0	0.5> = sqrt(15)/3000 (1250)
<uu0dduuduu0u20u220d2u	0.5|c6b a21b|uu0dd0uuuu0u20u220d22	0.5> = sqrt(210)/60 (210)
<002ud20uu02uud2u02uuu	0.5|c8b a2b|0u2ud200d02uuu2u02uud	0.5> = -sqrt(10)/140 (210)
<02uuduu0uu2ud2d20200u	0.5|c11b a8b|02uuduuuududd2u20200u	0.5> = sqrt(7)/2250 (1383)
<0220ud0uuud0udu22uudu	0.5|c19a a4a|022uud0udud0uuu22u0du	0.5> = 89*sqrt(3)/2700 (945)
<0020uu2202d2uu2dud00u	0.5|c7b a11b|0020uuu20222uu2dud00u	0.5> = 9*sqrt(5)/50 (126)
<2222uuu0uu022uud0u000	0.5|c4a a6a|222uu2u0ud022uud0u000	0.5> = sqrt(6)/21 (125)
<2u0uuu0udu202202duud0	0.5|c18a a21a|2u0uuu0udu202202d0udu	0.5> = -sqrt(35)/10 (461)
<u20d2220uu20ud0u0u02u	1.5|c6a a13b|u20d2u20uu202u0u0u02d	0.5> = -2*sqrt(7)/105 (70)
<uuud2u0u00022uu202u20	0.5|c12b a21b|uuud2u0u000u2du202u2d	0.5> = sqrt(10)/35 (434)
<uuu02ud2020020du2dudu	-0.5|c6b a6a|uuu02ud2020020du2uduu	0.5> = -sqrt(6)/160 (425)
<2u00uuuduu20dd02u2udu	-0.5|c18b a4a|2u0uuuudud20du02uduud	0.5> = -8*sqrt(7)/21875 (6153)
<20uu2u2u2202u0000u0d2	-0.5|c5b a20a|20uuuu2u2202u0000d022	0.5> = -1/14 (35)
<uduu022ud0uud0u2uuddd	1.5|c20a a10b|uduu022udduuu0u2duu0d	0.5> = -sqrt(15)/2700 (2520)
<uuuu0ud2020002u2u2ddd	0.5|c7b a12b|uuuu0u02020u02u2d2dud	0.5> = -sqrt(2)/63 (462)
<u2u220d22000uu20u002d	-0.5|c3b a19a|u20220u22000ud20u0u2u	0.5> = -sqrt(3)/120 (34)
<22u0du22u0u20u00d0d2u	0.5|c12b a18b|22u0du22u0uu0u00dud2u	0.5> = 9*sqrt(2)/25 (252)
<222uu00u0uddu220u0d02	0.5|c17b a17b|222uu00u0uddu220u0u02	0.5> = sqrt(6)/20 (120)
<20uu0u02u20ud220u2dd0	-0.5|c1b a5a|u0uuud02u20uu220d2ud0	0.5> = sqrt(30)/2250 (455)
<000u0udu02d2u2202u022	0.5|c14b a2b|0u0d0uud02u2uu202u022	0.5> = sqrt(10)/120 (60)
<u20uu0u22uu0u0d022udd	1.5|c7a a3b|u2uuu0022uu0u0u022ddd	0.5> = 3*sqrt(14)/686 (462)
<020u0uuuu2d20d0u20u22	0.5|c10a a13a|020u0uuuudu2ud0d20u22	0.5> = -sqrt(7)/450 (461)
<u0200022ud2u2du020uud	1.5|c20a a1b|20200022ud2u2uu020u0u	0.5> = -1/40 (20)
<u200uuu2d0udu222du0d0	-0.5|c2b a19a|uu00duu2u0dud222uduu0	0.5> = 1/160000 (1350)
<22222uduu2u00u0d00200	1.5|c1a a15b|u2222uduu2u00udu00200	0.5> = sqrt(5)/50 (105)
<uu0d0d0u2du2u0u2uuud2	0.5|c12b a17b|uu0d0d0u2duud0u22uuu2	0.5> = sqrt(7)/210 (360)
<u2u02u2duu02duud0002d	1.5|c12a a4b|u2uu2d2uuu0udddu0002u	0.5> = -sqrt(21)/27000 (1596)
<20u0ud0u2uu22uuddddu0	0.5|c1b a11b|u0d0uu0d2u222uudduuu0	0.5> = sqrt(21)/600 (720)
<0000uu2uuu2u2d2d20udd	0.5|c13a a1a|u000uu2uuu2ddu2d20uud	0.5> = -sqrt(7)/675 (1708)
<02uu02uu22duu2000d0u2	0.5|c14a a5a|02uuu2uu22dduu000d0u2	0.5> = -61*sqrt(30)/3750 (455)
<2u0duudduuu22d00d02uu	0.5|c13a a16a|2u0duudduuu2dd0uu02uu	0.5> = -sqrt(30)/30 (1200)
<u00222u0du00u2du2u02d	0.5|c6b a8b|u0022duudd00u2uu2u02u	0.5> = sqrt(2)/60 (120)
<uuuu020dd200u2222u00u	-0.5|c14b a20a|uuuu020dd200ud222u0uu	0.5> = 3*sqrt(3)/10 (410)
<u02uud022duuu00uud220	0.5|c3b a16b|u0uuud022duuu002ud220	0.5> = 25*sqrt(30)/252 (425)
<ud22u00uu02u00022202u	0.5|c18a a12a|ud22u00uu02200022u02u	0.5> = 2/5 (20)
<0u022uu0du22002u2u002	-0.5|c21b a13a|0u022uu0du22u02u2d00u	0.5> = sqrt(30)/50 (120)
<u02uu2d2d0u0u2u0u2du0	1.5|c15a a21b|u02uu2d2d0u0u200u2uud	0.5> = -sqrt(70)/105 (350)
<0u2duu02u0du02d2u2u0u	1.5|c8a a20b|0u2duu0uu0dd02d2u2uuu	0.5> = -sqrt(5)/15 (700)
<uud0u02202uuu2d2du0d0	1.5|c18a a4b|uudud02202uuu2d2u00u0	0.5> = sqrt(10)/500 (315)
<0uuu000u02du20d22d22u	1.5|c17a a6b|0uuu0d0u02du20d2uu22u	0.5> = 3*sqrt(10)/128 (396)
<0u22u0u0u0u0ud20uu222	1.5|c13a a1b|uu22u0u0d0u00u20ud222	0.5> = sqrt(42)/882 (125)
<u0202000uudu220uuu22d	0.5|c13b a15b|u0202000uuduu2dudu22u	0.5> = sqrt(42)/1400 (430)
<0u0d0uu2udd2uudu2ud20	-0.5|c2b a14a|000u0du2udu2u2uu2ud20	0.5> = -sqrt(7)/90 (210)
<u022uuuud0d220220u00d	0.5|c12a a12a|u022uuuud0d220220u00u	0.5> = 0 (126)
<2u00u2du02202uudu20u0	1.5|c15a a9b|2u00u2duu2202u0uu20d0	0.5> = -2*sqrt(105)/525 (105)
<2uu2du0uu2000u0u2udu2	-0.5|c4b a12a|2uuudd0uu20d0u0u2udu2	0.5> = 2*sqrt(30)/63 (1200)
<u20d22u0d0u0u2020u220	-0.5|c16b a17a|u20d22u0d0u0u20uuu220	0.5> = sqrt(30)/10 (40)
<0u2022d22uuuuuu02d000	0.5|c11a a12a|0u2022d22u02uuu02u000	0.5> = -sqrt(42)/210 (20)
<u20u200dduuu2u0u20ud2	-0.5|c2b a7a|uu0d20uuddud2u0u20uu2	0.5> = sqrt(7)/315 (900)
<uu22u0d0u02u0202u0202	0.5|c12b a18b|uu22u0d0u0200202uu202	0.5> = -2/5 (34)
<uuuu220uduu2uuu000dd2	-0.5|c6b a11a|uuuu2d0uuu22uud000dd2	0.5> = -sqrt(70)/840 (1680)
<u02uu2ud00duu02uud2ud	-0.5|c17b a11a|u02uu2ud002uu02d0d2uu	0.5> = sqrt(2)/50 (455)
<u02ud2200022002220uu0	-0.5|c6b a9a|u02udu20u022002220uu0	0.5> = sqrt(30)/10 (30)
<00u2uud2uud22duud0200	0.5|c19b a11b|00u2uud2uu222dduu0u00	0.5> = -sqrt(6)/80 (412)
<uuu2u2u00d2dudd0u2200	1.5|c7a a16b|uuu2u2000d2uudduu2200	0.5> = 3*sqrt(30)/250 (455)
<02220u2du02u0uu0u0u2u	0.5|c11a a13a|02220u2du0uuuuu0u0d2d	0.5> = -sqrt(42)/294 (252)
<20uu0222uu0d200200202	-0.5|c10b a17a|20uu0222u00u2002u0202	0.5> = -sqrt(6)/20 (10)
<u02u02d0u0ud20uu2220d	-0.5|c18b a14a|u02u02d0u0ud2uuu2d20u	0.5> = -sqrt(5)/25 (360)
<u0du02u00d0u2d2uu22ud	0.5|c13b a7b|u0du02200u0duu2ud22uu	0.5> = -sqrt(5)/600 (210)
<uu20u2d220udd0uu02200	-0.5|c2b a2a|uu20u2u220dud0uu02200	0.5> = -sqrt(5)/120 (125)
<0u2uuuud2u2u0duu2u00d	0.5|c3b a1b|uduuuudu2d2u0uuu2d00d	0.5> = -sqrt(30)/19600 (3290)
<220uu02uudu02u0u22d00	0.5|c1a a15a|u20uu02uudd02udu22u00	0.5> = 2*sqrt(7)/875 (455)
<uuuddu020u2u0uud22ud0	-0.5|c17b a7a|uuudduu20u2d0uuuu2dd0	0.5> = sqrt(15)/735 (4550)
<2u0uu0220200200u22uud	0.5|c10a a3a|2uuuu0220u00200u22udd	0.5> = sqrt(14)/147 (126)
<uu02uuudu202u0dd0d220	-0.5|c10b a8a|uu02uuu2dd02u0du0u220	0.5> = sqrt(210)/2250 (455)
<20u000u22d002uud22udu	0.5|c17b a5b|20u0u0d22u002udud2uuu	0.5> = -sqrt(30)/4320 (348)
<0uu02du2u0u2u2ud0u20d	0.5|c15a a21a|0uu02du2u0u2u20u0d202	0.5> = sqrt(42)/441 (105)
<2200uu2u20dd2uuudud00	0.5|c19b a15b|2200uu2u20dd2u2uuu000	0.5> = -sqrt(30)/50 (100)
<20u02222u0uddd2uu000u	0.5|c11b a13b|20u02222u00d2u2uu000u	0.5> = -sqrt(5)/15 (30)
<uu0u202udu2d2d020udu0	1.5|c5a a12b|uu0ud02udu222u020udu0	0.5> = 9*sqrt(3)/320 (410)
<0uu00u02du0uduu222220	0.5|c19b a6b|0uu00202uu0dudu222u20	0.5> = -sqrt(15)/2000 (125)
<u02duu02220u0du20du02	1.5|c1a a18b|002udu02220u0uu202u02	0.5> = sqrt(10)/80 (20)
<udu2uu2002u02udu0d0u2	0.5|c5b a8b|udu20u2u02u02udu0d0u2	0.5> = 929/2250 (252)
<u20u20002uduuu220u02d	0.5|c5a a8a|u20ud00u2uuudu220u02d	0.5> = -2*sqrt(15)/945 (378)
<00u0u22uuu2ud2uu0u2d0	0.5|c11a a16a|00u0u22uuudud2u20u2d0	0.5> = 5*sqrt(7)/28 (461)
<uu02u0dud2u20u2dud0uu	0.5|c12b a20b|uu02u0dud2ud0u2udu02u	0.5> = -3*sqrt(15)/2000 (1400)
<2u0000u2u0u022u22d2d0	1.5|c13a a5b|2u00u0d2u0u0u2u22d2u0	0.5> = -7*sqrt(3)/450 (105)
<u2u0d0202u02du2u0d20u	-0.5|c7b a3a|u220u0d02u02uu2d0u20u	0.5> = -sqrt(3)/360 (105)
<u222uud002uu20udduu00	1.5|c4a a1b|222uudu002ud20uuudu00	0.5> = sqrt(15)/3375 (360)
<2200u002202uu022u02u0	1.5|c1a a18b|u200d002202uu022uu2u0	0.5> = 2/5 (20)
<u0222uuu0ddd2u200u0du	0.5|c3a a16a|u0u22udu0udd2u2u0u0du	0.5> = -sqrt(6)/80 (1460)
<220uu2ud0udu0uu020022	0.5|c2b a2b|220uu2uu0udd0uu020022	0.5> = 0 (126)
<2ud0022u0u2uuuduu00u2	0.5|c15b a19b|2ud0022u0u2uuu0ud0ud2	0.5> = -sqrt(105)/882 (252)
<u0d22222u00u0dud0u02u	0.5|c6b a11b|u0d22u22u0ud0duu0u02u	0.5> = -sqrt(15)/45 (200)
<u2020u0u020d2u022ud02	-0.5|c1b a5a|0202uu0d020u2u022uu02	0.5> = sqrt(3)/60 (30)
<u2u0u0u0222ud20d20du0	0.5|c17b a5b|u2u020u0222ud20du0uu0	0.5> = 3/20 (120)
<uu0uuudd22ud0002u022d	0.5|c20a a18a|uu0uuudd22ud0002uu2ud	0.5> = -sqrt(7)/5 (1645)
<uuu02000022220uuudud2	-0.5|c5b a15a|uuu0u0000222202uuudd2	0.5> = -2*sqrt(3)/147 (126)
<0udu20uu22uuu2ud0200d	-0.5|c15b a13a|0udu20uu22uu220u0200d	0.5> = 2*sqrt(14)/49 (70)
<ud2u000uu202udu2u0022	-0.5|c14b a19a|ud2u000uu202u0u2u0d22	0.5> = sqrt(210)/35 (70)
<22u2u22u0d20d002u000u	0.5|c4b a12b|22uuu22u0d2ud002u000u	0.5> = sqrt(15)/8 (125)
<u2duu0ud2d0002d2u0u2u	-0.5|c2b a6a|uudduduu2d0002u2u0u2u	0.5> = sqrt(15)/60 (360)
<0uuduudu2000u2du02d22	0.5|c18a a8a|0uuduud22000u2ud0uu22	0.5> = -sqrt(6)/400 (360)
<uud0u2020udu222u0ddu0	-0.5|c5b a7a|uud002u20ddu222u0uuu0	0.5> = -sqrt(2)/60 (180)
<2u202u0d0uu020u22udd0	0.5|c1b a14b|uu202u0d0uu02dd22uuu0	0.5> = sqrt(6)/300 (412)
<02uu2du202uud2ud0u0d0	1.5|c5a a16b|02uuudu202dud2u20u0u0	0.5> = 1/80 (396)
<u0duu2uu2dd00u22ud0du	-0.5|c3b a12a|u00du2uu2dud0u22du0uu	0.5> = sqrt(10)/1920 (792)
<uu0udd222uuuu0uddud0u	0.5|c7a a3a|uuudduu22uudu0dduud0u	0.5> = -14*sqrt(7)/151875 (16750)
<0uu00duu2d0d2022u2u02	0.5|c9b a4b|0uuu0duudu0d2022u2u02	0.5> = -sqrt(30)/60 (430)
<0u2u02uu220uuuu00202d	0.5|c2b a5b|002uu2uu220uduu00202d	0.5> = -3*sqrt(5)/70 (126)
<uuu0u220u0dd0uuudu22u	-0.5|c7b a8a|uuu0u2duu0ud0ududd22u	0.5> = 8*sqrt(14)/6615 (6265)
<2uu00uduu22uuu00dd2dd	0.5|c1a a14a|udu00uduu22uu200ud2du	0.5> = 4*sqrt(21)/945 (756)
<u2u0duudu2uu0d02udu02	-0.5|c6b a13a|u2u0d0uuu2uudu02dud02	0.5> = -sqrt(14)/8820 (1386)
<0u020udu20u020ud222uu	1.5|c17a a1b|ud020uuu20u020duu22ud	0.5> = sqrt(7)/1050 (250)
<uud0202u2uuuu022u0020	1.5|c8a a19b|uud020202uuuu022u0d20	0.5> = -2*sqrt(5)/7 (105)
<0u0u2dd0uud0d2uuuu2d2	0.5|c13b a8b|0u0u2dduuud002uduu2u2	0.5> = sqrt(2)/30 (696)
<u2000u2du02u22u002ddu	-0.5|c14b a10a|u2000u2duu2u2ud002duu	0.5> = 3*sqrt(3)/100 (378)
<uud0du0uu2uu0ddd2uud2	0.5|c19b a4b|uudduu0du2uu0udd2u0u2	0.5> = sqrt(3)/400 (2268)
<u0duud00022u0uu202d22	0.5|c11a a17a|u0duud0002uu0ud2u2u22	0.5> = -sqrt(30)/200 (210)
<022uuuu200d0u2d022002	-0.5|c17b a9a|022uuuu2d0u0u2d0u2002	0.5> = -6*sqrt(5)/125 (125)
<020uuuu2u2020udu0d202	0.5|c18a a15a|020uuuu2u2020u2d00202	0.5> = sqrt(42)/98 (35)
<uu2000dd220uuu0udu22u	-0.5|c8b a18a|uu2000d0220duu0uu222u	0.5> = -3*sqrt(5)/100 (60)
<u0u0du2ud22u220200d0u	0.5|c11b a20b|u0u0du2ud2uu220200duu	0.5> = 3*sqrt(2)/8 (360)
<uu020u0u20d2ud2020022	1.5|c20a a7b|uu020uuu20d2du20200u2	0.5> = -sqrt(15)/250 (126)
<uu2ddu0u0u02du20u202u	0.5|c10b a16b|uu2ddu0u0002ud2uu202u	0.5> = -1/30 (204)
<0uu0220u02u0022d2u20d	0.5|c10a a7a|0uu022uu0du0022u2u20d	0.5> = 3*sqrt(7)/100 (125)
<u0uuudud2d002uuuddud2	1.5|c20a a1b|20uuuduu2d002uuuddu02	0.5> = sqrt(21)/80 (1568)
<uu20222u0d2uu00u2ud00	0.5|c13b a13b|uu20222u0d2uu00d2uu00	0.5> = sqrt(210)/2100 (120)
<u200d022uu0uuuuuddd2d	0.5|c16a a6a|u200du22du0uuuu0uud2d	0.5> = sqrt(10)/210 (504)
<u02u0duu2dd02uuudu02u	0.5|c11a a19a|u02u0duu2d002duuduu2u	0.5> = -sqrt(15)/20 (1020)
<udu2u0uduu0u002dd2u2u	0.5|c1a a8a|0uu2u0u2uu0d002dd2u2u	0.5> = -3*sqrt(7)/500 (462)
<u0uduuu00dd0222uu2uuu	1.5|c5a a20b|u0ud0uu00du0222uu2d2u	0.5> = sqrt(35)/168 (360)
<0202222u2u0ud00u0d0u2	0.5|c12b a3b|02u2222u2u00u00u0d0u2	0.5> = 3/20 (35)
<2u20d0u202u02u22u0u00	0.5|c13a a21a|2u20d0u202u0uu22d0u0u	0.5> = 3*sqrt(5)/50 (70)
<22u002u2u002220u000d2	0.5|c13b a20b|22u002u2u002u20u00022	0.5> = -sqrt(6)/5 (10)
<220uduuudu2d00u0u02u2	-0.5|c8b a13a|220uduu0uu2du0u0d02u2	0.5> = sqrt(6)/40 (250)
<u2udd00220u0uu2u20u20	0.5|c20b a10b|u2udd0022uu0ud2u20uu0	0.5> = sqrt(3)/10 (204)
<2u02u2dud22000u2ud0u0	0.5|c6b a6b|2u02u2udu22000u2du0u0	0.5> = 0 (120)
<uu00dd0uu222u2u20u0uu	1.5|c11a a13b|uu00dd0uu2u222u20u0du	0.5> = -sqrt(7)/21 (210)
<0u02202uud0u2u0022udu	-0.5|c13b a11a|0u02202uuduudu0022udu	0.5> = -21*sqrt(5)/125 (430)
<uuduuuuuu020udd22u0ud	-0.5|c15b a15a|uuduuuuuu020udd22d0ud	0.5> = 9*sqrt(7)/392 (5148)
<u0u2uuududd0u22200uud	0.5|c16b a16b|u0u2uuududd0u22200duu	0.5> = 0 (1675)
<uu0d20u2d2udud02uuud0	0.5|c8b a3b|uudd20udu2duuu02uduu0	0.5> = -sqrt(10)/600 (840)
<22uuduu2ud0d2d0u0du0u	1.5|c18a a9b|22uuduu22d0u2d0u00u0u	0.5> = sqrt(6)/36 (348)
<00u2d2u0uuud2uuduuuud	1.5|c16a a8b|00u2d2uuuudd2uu0duuud	0.5> = -3*sqrt(5)/280 (3050)
<uudd2u2u0000u2d220u20	1.5|c5a a9b|uudduu2uu000d2u220u20	0.5> = sqrt(6)/60 (210)
<2u202uu200d002u002220	-0.5|c3b a10a|2uu02uu20ud002u002220	0.5> = -3*sqrt(3)/10 (35)
<000uu2022u22022000202	0.5|c9a a17a|000uu202uu220220u0202	0.5> = sqrt(30)/10 (10)
<00uud0uu2uudd2duudu2u	-0.5|c11b a2a|0udud0uu2u0du2ududu2u	0.5> = 81*sqrt(5)/10000 (1720)
<uuu2du0du220du0d20udu	0.5|c19a a1a|2uu2ud0ud220du0u200uu	0.5> = sqrt(15)/12960 (340)
<022u0d2u20u220ud002u0	1.5|c8a a14b|022u0d2020u22uuu002u0	0.5> = sqrt(30)/60 (20)
<00uuuu022u0d022uduu2u	0.5|c15b a11b|00uuuu022uud02uudud2d	0.5> = 5*sqrt(14)/882 (1715)
<ud2udu0d02uuu22dd0uu0	0.5|c1a a6a|0u2du20u02uud22du0uu0	0.5> = 1/48 (240)
<02uu0uu2u200u2u2d2d00	1.5|c14a a12b|02uu0uu2u20duuu2d2d00	0.5> = -6*sqrt(15)/49 (461)
<0u0u2duu02d2u20002022	-0.5|c20b a9a|0u0u2duud2u2u200020u2	0.5> = sqrt(30)/40 (102)
<0uuduu20020u202d2ud02	0.5|c10b a2b|02uudu200u0u202d2uu02	0.5> = -3*sqrt(6)/400 (105)
<uu00u2u2uu2u2d020du0d	1.5|c11a a4b|uu0uu2u2uudu2u020dd0d	0.5> = -3*sqrt(3)/343 (1716)
<u2020uu002ddu0ud2u202	1.5|c21a a15b|u2020uu002ddu02u2u20u	0.5> = -sqrt(30)/60 (100)
<ud00020u2u2u22u00dud2	0.5|c1a a17a|0u00020d2u2u22u0uudu2	0.5> = 1/200 (70)
<udu2uu0u200u2du2d002u	1.5|c4a a1b|2uduuu0u200u2ud2u002d	0.5> = sqrt(2)/1575 (252)
<u002200u22ud2uuuu0d20	1.5|c10a a21b|u002200u2udd2uuuu0u2d	0.5> = 2*sqrt(3)/189 (350)
<2202000ud0uuuud2u0d22	0.5|c8a a17a|22020000u0uduuu220u22	0.5> = sqrt(10)/400 (30)
<2u0220u20u0u2uud0uudu	0.5|c4a a4a|2u0220u20u0u2uuu0ddud	0.5> = 0 (462)
<0uu0u00u2du2u22udd0d2	0.5|c12b a1b|uuu0u00d2uuuu22ddd0u2	0.5> = -sqrt(21)/3150 (1680)
<uu20u202u202udd000du2	-0.5|c5b a5a|uu20u202u202uud000du2	0.5> = -sqrt(21)/50 (126)
<00222uu2002002u022200	0.5|c19b a16b|00222uu2002002uu22u00	0.5> = sqrt(30)/10 (10)
<20uu2u0200uu22d0d0uu2	0.5|c4a a10a|20u02u020uuu22u0d0du2	0.5> = sqrt(210)/2250 (126)
<u2udu000ud220202ud0u2	0.5|c16b a5b|u2ud2000uu22020udu0u2	0.5> = -sqrt(6)/120 (105)
<0u2d02u0200u022202udu	0.5|c14b a17b|0u2d02u0200u0u22d2uuu	0.5> = sqrt(30)/60 (68)
<00u0202uuu20d2du22du0	1.5|c5a a6b|00u0uu2udu20d2uu22du0	0.5> = 9*sqrt(15)/1000 (450)
<u00uu22u02200uu2dud02	0.5|c16a a3a|u0uuu22u02200uudddu02	0.5> = -sqrt(10)/735 (462)
<u00u2u02uuuu2d2dd20u0	0.5|c5b a21b|u00uuu02uuuu2d2dd20ud	0.5> = -sqrt(70)/14 (1716)
<20u0d00uu2u2udu22dud0	1.5|c9a a4b|20udu00d02u2uuu22udu0	0.5> = -sqrt(30)/6000 (140)
<2u0u0uud0022u2d0220uu	0.5|c11a a6a|2u0u02uu00u2d2u0220du	0.5> = -1/1500 (126)
<u0uuuu2022200d2uuduu0	0.5|c11a a2a|uuuuuu2022u00d2ududd0	0.5> = sqrt(30)/6174 (1716)
<02uu0222du0u0u0d22200	0.5|c7b a21b|02uu02u2du0u0u0d2220u	0.5> = -4*sqrt(10)/25 (120)
<02uuu02d2u02udu0u0022	-0.5|c12b a1a|u2uud02u2d0uuuu0d0022	0.5> = sqrt(70)/8400 (410)
<u2022du220d0uuuuu0d0d	1.5|c7a a10b|u2022d022uu0uuduu0u0d	0.5> = sqrt(7)/150 (250)
<u02ud2uud022d0u20du0u	0.5|c6a a8a|u02uduu2d022d0u20uu0u	0.5> = sqrt(5)/18 (300)
<2uud2d00u02u0uuuuddd2	-0.5|c17b a7a|2uud2du0u02u0udu0uud2	0.5> = 1/150 (750)
<0uu2udu0dduuduu2002u2	-0.5|c4b a8a|0uuudduuduududu2002u2	0.5> = -sqrt(3)/540 (4300)
<u2u20uuuu202002dd00u2	1.5|c21a a8b|u2u20uu2u202002ud00du	0.5> = -sqrt(2)/90 (126)
<022202u22u2uu0000200u	1.5|c21a a19b|022202u22u2uu00002u00	0.5> = 2*sqrt(2)/5 (10)
<uu2du22duu0duu0u2u00u	0.5|c18b a4b|uu22d22duu0uuu0d2000u	0.5> = -sqrt(105)/1260 (210)
<udu0200uu222d00u2u20u	-0.5|c11b a7a|udu020udu2u2u00u2d20u	0.5> = -sqrt(15)/150 (210)
<0uudu20u022002ud22u0d	0.5|c6a a6a|0uudu20d022002uu22u0u	0.5> = 0 (90)
<u22uuu2d2du0200u2000u	-0.5|c7b a6a|u22uu2dd2uu0200u2000u	0.5> = -sqrt(30)/20 (100)
<u0d2ud02uud0220u02u02	-0.5|c4b a12a|u0duud02uduu220u02u02	0.5> = sqrt(10)/40 (180)
<u200du00dud2022uu2uud	1.5|c18a a6b|u200d200udu2022duuuuu	0.5> = -sqrt(2)/80 (80)
<u20u2u20udduu200ududd	1.5|c9a a13b|u20u2u200duu2200duduu	0.5> = sqrt(10)/24000 (430)
<0u2ud202u02uu22d00002	-0.5|c8b a1a|uu2du20du02uu22u00002	0.5> = 1/120 (90)
<uu022duu2u0u0ud002202	0.5|c19a a6a|uu0222uu2d0u0ud002u02	0.5> = -sqrt(42)/90 (125)
<uu00u2d22uu200uu2d002	0.5|c15a a14a|uu00u2d22uu20d0u2u002	0.5> = sqrt(210)/525 (120)
<uuuuu0u002d0u2ud2dd2d	-0.5|c5b a5a|uuuud0u002u0u2du2dd2u	0.5> = 4*sqrt(105)/33075 (1680)
<uu2uuudd22uud0uud00ud	0.5|c20a a16a|uu2uuudd22uud0u2u000d	0.5> = -25*sqrt(42)/1764 (1666)
<uu20002uu00d0d222uud2	0.5|c14a a5a|uu20d02uu00u00222udu2	0.5> = -sqrt(2)/200 (105)
<u0202u2u20du0u0du220u	0.5|c3b a10b|u0u02u2u2udu0d0uu220d	0.5> = sqrt(70)/3500 (461)
<uu0000u2022220du2uuuu	1.5|c16a a14b|uu0000u202222ud02uuud	0.5> = 5*sqrt(3)/84 (125)
<02uduuu20uudd02u2200u	-0.5|c3b a1a|u20uddu20uuud02u2200u	0.5> = 9*sqrt(5)/250 (210)
<020u222uu002u2u020dd0	1.5|c2a a3b|0uud222uu002u2d020uu0	0.5> = sqrt(2)/300 (105)
<uu02u0022uddd2uu2ud00	1.5|c8a a10b|uu02u00u22dud2ud2uu00	0.5> = -3/400 (450)
<u0uuu20duuu20uu220d02	0.5|c12b a18b|u0uuu20duuuu0du22dd02	0.5> = 3*sqrt(6)/112 (1680)
<0u0d2uuuu22d0uud02duu	-0.5|c14b a13a|0u0d2uuuu22dd0uu02udu	0.5> = sqrt(15)/250 (850)
<uu2uu0d22ududd000uu2d	0.5|c20b a11b|uu2uu0d22u2dud000uudu	0.5> = -sqrt(15)/1000 (1625)
<u0uududuudu0202dd022u	-0.5|c5b a8a|u0uu0ud2ddu0202uu022u	0.5> = -1/64 (350)
<uuu00uu0d0uu220du2d22	1.5|c20a a5b|uuu0duu0u0du220ud2du2	0.5> = -sqrt(210)/37800 (1592)
<u2du2uud020000022u2du	0.5|c20b a12b|u2du2uud020u00022u20u	0.5> = 3*sqrt(10)/20 (68)
<02u2uudduuududu02udu0	0.5|c14b a14b|02u2uudduuududu02uud0	0.5> = sqrt(35)/1750 (4500)
<uud2u0u0dd22u20u020du	1.5|c14a a15b|uud2u0u0dd22uuuu020du	0.5> = -3/10 (1050)
<2uduu0ud00u22u0dud022	-0.5|c20b a17a|2uduu0ud00u22u0d2u0u2	0.5> = -sqrt(6)/20 (240)
<0u0u202duuud0d022uuu2	1.5|c5a a15b|0u0uu02dudud0du22uuu2	0.5> = 2*sqrt(10)/45 (1160)
<u0ud22udu220uuud2d000	-0.5|c4b a18a|u0u022udu220uudu22000	0.5> = -2*sqrt(2)/225 (120)
<uuu0u2uddu202d20uduu0	-0.5|c9b a8a|uuu0u2u20d202u20udud0	0.5> = 2*sqrt(5)/375 (461)
<0220uu2u02ud002uududd	1.5|c15a a1b|u220uu2u02du00ududuud	0.5> = 7*sqrt(21)/33750 (1675)
<uduu0d0uu0udu22d22u0u	-0.5|c8b a6a|uduu0200u0uud22u22u0d	0.5> = -sqrt(210)/5250 (252)
<0222uu00ddu2u020uud02	-0.5|c18b a18a|0222uu00ddu2u020uuu02	0.5> = sqrt(6)/20 (60)
<00u2ud00u2d22uuu2d0du	-0.5|c10b a7a|00u2udu0ddu22uuu2u0du	0.5> = sqrt(30)/200 (630)
<2u0u0u2udud2uudu2ud00	0.5|c9a a5a|2u0uuu2u0du2uddd2uu00	0.5> = sqrt(6)/16875 (1708)
<00uduu20d220220u2u002	-0.5|c11b a12a|00uduu20d2uu220u2u002	0.5> = -sqrt(30)/10 (60)
<ud2u20u000du2du20du2u	0.5|c20b a8b|ud2u20ud00ud2uu20duuu	0.5> = -sqrt(15)/135 (612)
<ud22uu00u20u2u0ud0du2	-0.5|c6b a7a|ud22u0u0u20d2u0ud0uu2	0.5> = -sqrt(21)/75 (240)
<u00udu020d222002022uu	0.5|c19a a14a|u00udu020d222u0202uuu	0.5> = -sqrt(30)/10 (90)
<22222uu0002u20uud000u	0.5|c4a a8a|222u2uuu002u20uud000d	0.5> = sqrt(10)/105 (126)
<0202uu20u022duu0u20ud	0.5|c21a a21a|0202uu20u022duu0u20ud	0.5> = 3/7 (120)
<2uu2du0000uu20u2d220u	0.5|c19b a9b|2uu2du00u0du20u2d2u0u	0.5> = 3*sqrt(2)/25 (360)
<u0duuu20202duud0d0u22	-0.5|c3b a3a|u0uuuu20202ddud0u0u22	0.5> = 27*sqrt(10)/2000 (455)
<0uud220u20uuu020u2ddd	0.5|c5b a1b|uuudu20d20duu020u2duu	0.5> = sqrt(42)/675 (1190)
<0uuud2duu20duu02ddu02	0.5|c9a a20a|0uuud2du020uud02uduu2	0.5> = sqrt(6)/320 (1250)
<uu0u0u2200du2dd0duu22	1.5|c11a a4b|uu020u22000u2dd0uuu22	0.5> = 3*sqrt(3)/80 (120)
<ud2u02u02uuu2u00200d2	1.5|c13a a11b|ud2u02u02u2uud00200u2	0.5> = -2*sqrt(70)/525 (70)
<u2u2dd0ud00u22uuu0dud	0.5|c17b a10b|u2u2dd0udu0u22uu00udu	0.5> = -1/100 (420)
<02uu220d2uuu2020d0ud0	-0.5|c20b a18a|02uu220d2uuu2020duu00	0.5> = sqrt(6)/5 (105)
<uu0ud20220d2u2d020u0u	0.5|c4a a10a|uu00u2022ud2u2d020u0u	0.5> = sqrt(10)/24 (125)
<2u2u20u200u20u02u0u02	-0.5|c1b a9a|ud2u20u2u0d20u02u0u02	0.5> = sqrt(21)/42 (68)
<0u0202uu02u0duu2du022	0.5|c20b a20b|0u0202uu02u0duu2du022	0.5> = 1 (125)
<00u22u20du0uu020uu22u	0.5|c4b a18b|00uu2d20uu0uu020d222u	0.5> = sqrt(105)/630 (105)
<u02u0202d22u0uu200uud	1.5|c3a a2b|uuuu0202d22u0du200uud	0.5> = -8*sqrt(3)/63 (450)
<22u020du00u220u22u0d0	0.5|c8b a14b|22u020d000u22uu22u0u0	0.5> = -sqrt(6)/20 (20)
<u0220du0udu0u2du022ud	-0.5|c4b a5a|u02uudd0uuu0u2du022ud	0.5> = sqrt(105)/75 (1260)
<22uu20u02duuudu0u02u0	0.5|c9b a6b|22uu2uu0duudduu0u02d0	0.5> = 1/2100 (1650)
<00uu2ududu22022uu00dd	1.5|c17a a8b|00uu2ud2uu22022u000du	0.5> = 7*sqrt(6)/900 (120)
<0u2duu0u2udu02000u222	-0.5|c3b a17a|0uduuu0d2udu0200uu222	0.5> = -3*sqrt(5)/80 (232)
<2u20d0022uu0u02u2d200	-0.5|c8b a6a|2u20du0u2uu0u02u2d200	0.5> = -sqrt(7)/5 (70)
<0u20ududuu20u2udduudd	1.5|c17a a17b|0u20ududuu20u2uduuudd	0.5> = 4/15 (4149)
<02u0uuudu002u2u2d2du0	1.5|c16a a15b|02u0uuudu002u22du2du0	0.5> = 4*sqrt(70)/225 (455)
<0uuu0ud2u0uu22d02d20u	0.5|c14a a7a|0uuu0u22u0du2du02u20d	0.5> = -sqrt(6)/9450 (461)
<2u0uduu220dd2u20u0u0d	1.5|c1a a7b|uu0udu2220du2u20u0d0u	0.5> = -sqrt(5)/270 (410)
<ud220u2uuu22uuu0000du	0.5|c1a a17a|0u220u2duu22uuu0d00du	0.5> = -2*sqrt(105)/147 (378)
<udu2u2ud220u0uuudd0u0	1.5|c7a a7b|udu2u2uu220u0uuudd0d0	0.5> = 2*sqrt(35)/245 (924)
<2u0u0uu200uu22d220200	0.5|c19a a3a|2udu0uu200uu22d220u00	0.5> = sqrt(70)/30 (70)
<22u0uu0220duu00022u02	0.5|c21a a16a|22u0uu0220duu00d22u0u	0.5> = 4*sqrt(5)/25 (120)
<u20u2dud0u022uududuu0	1.5|c2a a3b|uduu2udu0u022duudduu0	0.5> = -sqrt(10)/2500 (3136)
<u2uu2d2uu000u20ududdu	0.5|c21b a19b|u2uu2d2uu000u20udu2d0	0.5> = sqrt(30)/15 (434)
<0uu02220000u20duuu222	-0.5|c19b a8a|0uu0222u000d20uuudu22	0.5> = -sqrt(30)/600 (120)
<uuudd2u200ud2uu020udu	1.5|c3a a14b|uu0dd2u200uu22u020udu	0.5> = 28/225 (210)
<2uuu02ud0d2200200u2uu	0.5|c19b a14b|2uuu02ud0d220u200uduu	0.5> = 11*sqrt(5)/50 (425)
<u0222uuu00ud0d0uuu22d	0.5|c20a a15a|u0222uuu00ud0duudu2ud	0.5> = 17*sqrt(30)/1260 (1666)
<2uu2200220u02u200du0d	0.5|c9b a9b|2uu2200220u02d200uu0u	0.5> = 0 (34)
<uuuu0220dd0uuuudduu2u	0.5|c9a a11a|uuuu02200dudduuuduu2d	0.5> = -sqrt(70)/3150 (5530)
<02uu22uud20u20u220000	0.5|c10a a1a|u2ud22uuuu0u20d220000	0.5> = sqrt(35)/2100 (105)
<uuu200202u0u20200u2u2	0.5|c4a a5a|uuuuu0202u0d20200u2d2	0.5> = -sqrt(14)/147 (126)
<2u2uuuduu00d2u020ud20	1.5|c14a a7b|2u2uuu2ud00d20020uu20	0.5> = -16*sqrt(21)/2625 (126)
<u2uu2d2u2u00u2000dd02	1.5|c21a a16b|u2uu2d2u2u00u20u0dd0u	0.5> = -sqrt(21)/15 (434)
<u0u0222d0u2duu0duu2u0	0.5|c11b a12b|u0u0222d0uu2ud0uuu2d0	0.5> = sqrt(105)/3150 (375)
<uu0d2uuu00u2002022u2u	0.5|c6a a10a|uu0d20uu0uu2002022d2u	0.5> = sqrt(105)/105 (105)
<0uuuudd0u2u200uu022d2	0.5|c3b a8b|0u0uuuduu2d200ud022u2	0.5> = sqrt(14)/8400 (455)
<0uuu0220022duuu0022uu	0.5|c19a a8a|0uuu022d022uuud002udu	0.5> = -sqrt(14)/840 (434)
<020uuu2u2u202u00u20du	0.5|c21a a3a|02uuuu2u2u202u00d20d0	0.5> = 2*sqrt(3)/49 (126)
<0u022u2u0udu0uuud20u2	0.5|c4a a3a|0udu2u2u0udd0uuud20u2	0.5> = -3*sqrt(5)/70 (850)
<uuuu2u220d0du0du0u202	0.5|c19a a20a|uuuu2u220d0du0du0udu2	0.5> = sqrt(30)/10 (1645)
<uu02000u0ududuu2uu222	-0.5|c12b a10a|uu02000u02u0uud2ud222	0.5> = -sqrt(14)/2940 (126)
<2u0ud00uu02d22u2ddu0u	0.5|c11b a20b|2u0ud00uu0dd22u2uduuu	0.5> = -sqrt(30)/45 (1020)
<uu00222d2u0uduuu22000	0.5|c1b a10b|0u00222u220uuduu22000	0.5> = -sqrt(10)/600 (35)
<0u002uu02u020d02u2d22	1.5|c5a a14b|0u00uuu02d020202u2u22	0.5> = 3*sqrt(2)/400 (35)
<u000uuudu202d22200uu2	1.5|c9a a7b|u000uu2d0202u22200uu2	0.5> = sqrt(6)/10 (34)
<0u2ud20uu002udu22002d	0.5|c16a a18a|0u2ud20uu002udud2u02u	0.5> = sqrt(30)/50 (375)
<0u0ud2uu2u2uu2u0d0ddu	1.5|c9a a18b|0u0ud2uudu2uu2u0duddu	0.5> = 32*sqrt(2)/105 (4788)
<2u2222ud0u0uuud0u00uu	0.5|c4a a13a|2u2d22uu0d0u2ud0u00uu	0.5> = -sqrt(70)/140 (204)
<u2d20u2u00uu0202d0u2d	0.5|c20b a15b|u2d20u2u00uu02d2d0uuu	0.5> = -3*sqrt(2)/40 (240)
<02uudu2u02ud20uu0uuud	0.5|c13b a19b|02uudu2u02udu0ud0u2ud	0.5> = 3*sqrt(5)/70 (1365)
<uu0202u222ud00duu20u0	1.5|c20a a3b|uuu202u222ud00duu2000	0.5> = 6*sqrt(5)/25 (126)
<uu0u022ud00u22dud0220	0.5|c13b a18b|uu0u022ud00ud2uduu220	0.5> = -sqrt(30)/1000 (450)
<0u00002022u22220duduu	-0.5|c2b a2a|0u00002022u22220uduuu	0.5> = sqrt(10)/60 (34)
<02uu2d0200uu2uu0ud2ud	0.5|c20a a10a|02uu2d020uuu2uu0du20d	0.5> = -25/1764 (378)
<uuu2d0uu02dud2uud0udd	0.5|c4a a21a|uuudu0uu02ddu2udd0uu2	0.5> = -sqrt(6)/12500 (5754)
<uuuududu22u00uu002d2u	-0.5|c7b a7a|uuuuduuu22u00dd002d2u	0.5> = 2*sqrt(2)/147 (1680)
<2uu2202uu20d00uu0duud	1.5|c18a a8b|2uu22022u20d00uu00duu	0.5> = sqrt(210)/525 (120)
<uuuud00u20u202d20d202	0.5|c16a a6a|uuuudu0u20u202du0d202	0.5> = -7*sqrt(5)/30 (455)
<u02uuuuu00d2u220uddud	-0.5|c18b a2a|uu2uuuud00d2u220u0ddu	0.5> = sqrt(3)/441 (1708)
<2u0u0u02du2002202u2u0	0.5|c17a a10a|2u0u0u02d2200220uu2u0	0.5> = -2/5 (34)
<2uu2ud002udu20udu200d	-0.5|c1b a2a|u2u2du002duu20uud200u	0.5> = -1/1800 (315)
<u020uu20u0d0u2duuu22d	-0.5|c16b a16a|u020uu20u0d0u2duud22u	0.5> = sqrt(35)/175 (450)
<u020uu0u22200u20uduu2	0.5|c8b a8b|u020uu0u22200d20uduu2	0.5> = sqrt(3)/15 (125)
<2ud02uduu0uu2200u0220	-0.5|c14b a15a|2ud02uduu0uu2du0u0220	0.5> = 6*sqrt(5)/25 (140)
<uuud0u2222duu2d00u0u0	0.5|c8a a16a|uuud0u2d22duu2ud0u0u0	0.5> = -11*sqrt(6)/300 (1190)
<uud00duuuu0222d2u200u	-0.5|c16b a19a|uud00duuuu0222duu2u0d	0.5> = sqrt(42)/35 (750)
<uu2u202ddud200uuuudu0	-0.5|c2b a6a|u02u2d2duuu200ududuu0	0.5> = sqrt(30)/1125 (750)
<2u2ud200u002220u00220	0.5|c13a a15a|2u2ud200u002u2uu00220	0.5> = sqrt(30)/10 (30)
<22u2020uuu002ud0uuudu	1.5|c4a a18b|22uu020uuu002ud0u2udd	0.5> = 15*sqrt(7)/392 (462)
<0uuu2u2200u2d2uuud0d0	0.5|c14b a19b|0uuu2u2200u2duuudddu0	0.5> = -sqrt(30)/1470 (1708)
<uud222u0uu2uuud0du0u0	-0.5|c12b a16a|uud222u0uu20uudddu0u0	0.5> = -4*sqrt(6)/21 (1386)
<u020u2udu22d2uu00d0uu	-0.5|c13b a18a|u020u2udu22dduu0020uu	0.5> = 3*sqrt(30)/50 (340)
<u2uuduu22d0d00du02u20	1.5|c20a a17b|u2uuduu22d0d00duu2uu0	0.5> = -sqrt(10)/10 (1200)
<uu2u2ddu2du0uu000d2uu	0.5|c21b a18b|uu2u2ddu2du0uu00022u0	0.5> = 4*sqrt(5)/25 (300)
<0202222u0uu22du0uu000	0.5|c4b a3b|02uu222d0uu22ud0uu000	0.5> = -sqrt(10)/300 (105)
<2u00020uu020uudu22uu2	0.5|c8b a5b|2u00u200u020uuuu22dd2	0.5> = sqrt(35)/1470 (126)
<20u2u02d0uu0d0uuddu22	0.5|c4b a9b|20udu02uduu0u0udduu22	0.5> = -sqrt(2)/800 (756)
<u20022uu20uu000u2022d	0.5|c12a a12a|u20022uu20ud000u2022u	0.5> = sqrt(210)/525 (35)
<20u2uu0u0u0u22ddduduu	0.5|c16a a2a|2uu2uu0u0d0u22u0ddduu	0.5> = sqrt(6)/3000 (1708)
<0uu222002u0u0duu02uu2	-0.5|c9b a11a|0uu22200uuuu0dud02ud2	0.5> = -2*sqrt(15)/315 (462)
<u22uu000u220u022du0du	1.5|c10a a7b|u22uu0u0du20d022uu0ud	0.5> = -sqrt(21)/7875 (450)
<0222u0uu00d2202022u00	0.5|c2a a1a|ud22u0uu00u2202022u00	0.5> = 0 (20)
<uudu0ud20uu02u2u0duu2	0.5|c8a a9a|uudu0uduuud02u2u0udd2	0.5> = -sqrt(30)/4410 (4776)
<0u0u0u2d02d0uu2220uu2	-0.5|c10b a11a|0u0u0u2d0u20du2220uu2	0.5> = sqrt(2)/5 (116)
<0uu20d0u200uuu222duuu	0.5|c17b a18b|0uu20d0u200uuu22d2udu	0.5> = -2*sqrt(105)/315 (378)
<uu0d22220uuu0u2uu0d0u	-0.5|c5b a3a|uuduu2220uuu0u2du0d0d	0.5> = 3*sqrt(42)/2744 (1386)
<2uu20u2u0d202000udd2u	1.5|c4a a3b|2u2u0u2d0d202000uuu2u	0.5> = -sqrt(15)/360 (100)
<uduu2ud0002u2uu20uu02	1.5|c3a a9b|ud0u2uu0u02u2ud20ud02	0.5> = sqrt(70)/882 (252)
<2u00u2dud02uuuuu2udu0	0.5|c7b a3b|2uu0d20du02uduuu2udu0	0.5> = sqrt(15)/189 (630)
<00uu0uu0dudu2u2022u2u	0.5|c18a a1a|u0uu0ud0dudu2u202uu2d	0.5> = sqrt(15)/224 (1450)
<0220222uu002uuud000d2	0.5|c7a a18a|022022uuu002duuu0u0d2	0.5> = -sqrt(70)/300 (120)
<uuu02002dd0uu2uduu2uu	-0.5|c8b a13a|uuu0200dud0u22duuu2ud	0.5> = -sqrt(10)/1260 (1400)
<2u2u20uu2dd2uu00d0020	1.5|c3a a21b|2udu20uu2ud2uu00d002u	0.5> = -3*sqrt(10)/200 (250)
<0ud022u02uduu0d20u2uu	-0.5|c6b a15a|0ud02uu02uddu0220u2uu	0.5> = 2/15 (200)
<0uuudduu22du000u2udu2	-0.5|c17b a13a|0uuudduu22duu00dduuu2	0.5> = -3*sqrt(2)/100 (4120)
<uuuu0d0u0ud02u202d2d2	-0.5|c18b a10a|uuuu0d0u02u02u20202d2	0.5> = -sqrt(7)/30 (125)
<2uu02020022ud22u0d00u	0.5|c11a a4a|2uuu202002duu22u0d00u	0.5> = -sqrt(3)/20 (120)
<00u222uduudu00u22udd0	1.5|c3a a1b|u00222uuduuu00d22uud0	0.5> = -sqrt(14)/2700 (434)
<uuuudud022020uu20d2d0	0.5|c10b a13b|uuuudud02u02uuu20d2d0	0.5> = 2*sqrt(15)/15 (1645)
<uduududuu2d02u22u00u0	-0.5|c3b a12a|ud0uudduu2ud2u22u00u0	0.5> = sqrt(3)/120 (408)
<uuu222du0200du0uuu20d	0.5|c10a a21a|uuu222du0d00uu0duu202	0.5> = sqrt(210)/420 (410)
<00ud2u0u0uudu022d2u2d	0.5|c15a a2a|0udu2d0u0uuud0u2u2u2d	0.5> = -sqrt(70)/4000 (500)
<u022u0d00uud22u0u220u	0.5|c12a a16a|u022u0d00uu022duu220u	0.5> = -3/20 (102)
<uuuuu2dd0du0duu220udd	-0.5|c17b a18a|uuuuu2dd0du0duu2ududu	0.5> = -14*sqrt(5)/375 (19012)
<u2222u20u00u0uud20020	0.5|c7a a21a|u2222uu0u00u0duu2002d	0.5> = sqrt(30)/420 (126)
<2000uu20du202uu02d220	0.5|c19b a12b|2000uu20du2d2uu02uu20	0.5> = -1/10 (90)
<0u00u2d2uduu0ududuu22	-0.5|c21b a2a|0200u2d2uuud0uuduuu2d	0.5> = sqrt(35)/11200 (860)
<002uu2uu20d2uuudu2d00	0.5|c11b a2b|0u2uu2ud2002uuuud2d00	0.5> = sqrt(3)/2940 (455)
<uuu22000d02202ud2uud0	0.5|c17b a13b|uuu22000d022u2dduuuu0	0.5> = -1/30 (340)
<u02uu0u20u0uu0u2d22dd	0.5|c3b a5b|u0uu20u20u0ud0u2d22ud	0.5> = sqrt(7)/686 (462)
<uduu020duuduu222duu00	0.5|c2a a2a|uudu020duuudd222uuu00	0.5> = -sqrt(3)/2700 (1080)
<uuuud00uu2u02udu2dddd	0.5|c2a a12a|u0uuu00du2uu2ddu2dduu	0.5> = -1/3150 (6235)
<uuuu222du220dud0u0u00	0.5|c5a a4a|uuu2d22uu220dud0u0u00	0.5> = 81*sqrt(15)/10000 (430)
<uu0d2u00u20022duuddu2	0.5|c13a a3a|uudd2u00u200d2uduuuu2	0.5> = sqrt(3)/180 (540)
<uu2u02ddu22uud20d0u00	0.5|c14a a20a|uu2u02ddu22uu020d0uu0	0.5> = 3*sqrt(10)/20 (350)
<0u2du0u002222u0002ud2	0.5|c11b a17b|0u2du0u002u22u00u2du2	0.5> = -sqrt(5)/50 (70)
<ud0uu02202uu220dduu0u	0.5|c19b a19b|ud0uu02202uu220dduu0u	0.5> = 2/5 (240)
<u0uuud202220d2u0d00u2	0.5|c5a a2a|uuuu0d202220u2d0u00u2	0.5> = 3*sqrt(6)/400 (125)
<uuuu02d002u022u02uuud	0.5|c10a a1a|2uuu02u00uu022u02uddd	0.5> = -sqrt(210)/3920 (462)
<u0uu2uuuud022220d2000	0.5|c9b a9b|u0uu2uuuud022220d2000	0.5> = 20/49 (126)
<u2u2d0uu0u022d2u002d0	-0.5|c13b a8a|u2u2d0u20u02uu2d002u0	0.5> = 1/100 (105)
<uuu02ud00uuu2du2ududu	0.5|c16a a1a|2uu02ud00uuu2uudududd	0.5> = 729*sqrt(15)/307328 (5940)
<u2uud0d20duu20uu02ddu	1.5|c7a a16b|u2uud0020duu20u202duu	0.5> = 3*sqrt(15)/200 (350)
<0uu202u20u000ud022d22	0.5|c10b a12b|0uu202u2000d0uu022u22	0.5> = sqrt(15)/100 (34)
<2202ud02uu2uudud0u0d0	-0.5|c13b a16a|2202ud02uu2u0uu20d0u0	0.5> = sqrt(5)/250 (70)
<0uu0uudu2uu02u2u20d02	1.5|c13a a12b|0uu0uudu2uuduu2d20d02	0.5> = 3*sqrt(30)/196 (1680)
<0uuud0duuudu2ud02022d	1.5|c21a a9b|0uuud0du2uuu2du020220	0.5> = -sqrt(10)/1500 (350)
<2022uud02uudu02200uu0	0.5|c4b a20b|202uudd02uuuu02200u20	0.5> = sqrt(6)/40 (60)
<20u220d02u0u000u2u2u2	0.5|c4a a11a|20uu20d02uuu000u2u2d2	0.5> = -sqrt(14)/140 (105)
<020020u22u0uu022u0u2d	-0.5|c20b a4a|020u20u22u0uu022u0dud	0.5> = -2*sqrt(42)/147 (126)
<u22200u0020ud0u220u2u	-0.5|c16b a6a|u2220uu0020ud0du20u2u	0.5> = 3*sqrt(5)/40 (120)
<u00u0ududu2uu20u2du2d	-0.5|c4b a2a|uu000dduud2uu20u2ud2u	0.5> = -sqrt(15)/4725 (630)
<uduuud2uuuuu2d00u20du	1.5|c5a a16b|uduu0u2uuuud2d0ud20du	0.5> = -5*sqrt(6)/3087 (3432)
<2202ud0u0220uuu002d02	0.5|c1b a16b|u202du0u0220duuu02u02	0.5> = 1/40 (60)
<20uuudu02200du2u02d20	0.5|c15a a15a|20uuudu02200du2u02u20	0.5> = 0 (116)
<222u0002u0udu2ududu0u	1.5|c4a a15b|22200002u0uuu22udud0u	0.5> = -sqrt(6)/2250 (126)
<2uudduu000u2uudu00222	0.5|c2b a9b|20ududu0u0u2duuu00222	0.5> = -sqrt(30)/1200 (136)
<2u202uu0u2d0du0duu2d0	0.5|c3b a7b|2uu02d20u2u0ud0udu2u0	0.5> = -sqrt(5)/6000 (375)
<2u2020000u2u0udud2u2u	0.5|c18b a13b|2u2020000u2uuuddduu2u	0.5> = 9*sqrt(2)/100 (434)
<u0020d2u22002uu2u00d2	1.5|c4a a2b|uu0u0d2d22002uu2u00u2	0.5> = sqrt(2)/30 (100)
<u0udu02u202udd0uuuud2	-0.5|c13b a15a|u0udu02u202u0duudduu2	0.5> = sqrt(21)/350 (1365)
<u22u0uduu20uudd02d002	0.5|c2a a5a|uu2uduuuu20uddu02d002	0.5> = -sqrt(15)/945 (1596)
<0uduu22u20uu20uudd0ud	1.5|c3a a19b|0u0du22u20uu20uuuddud	0.5> = -20*sqrt(2)/1029 (924)
<uu20udd0u0u220uudd2ud	-0.5|c17b a17a|uu20udd0u0u220uudd2uu	0.5> = -3*sqrt(6)/100 (1260)
<002u220uu00202d0udu22	-0.5|c18b a1a|u02u220du00202u0u0u22	0.5> = sqrt(5)/40 (30)
<uuduu0duu0u2ud22ud020	0.5|c13a a5a|uudu20uud0u20u22ud020	0.5> = sqrt(70)/4410 (375)
<20uu0u2u0ddu02d0ud22u	0.5|c12a a17a|20uu0u2u0dd002u02u22u	0.5> = sqrt(30)/120 (120)
<uu2u0du00uud2uud02202	-0.5|c21b a9a|uu2u0du0duuu2uud0220d	0.5> = 3*sqrt(35)/245 (1484)
<uu0u0d2u0u2u20d0u2du2	0.5|c19b a14b|uu0u0d2u0u2u2dd0u20u2	0.5> = 17*sqrt(6)/75 (434)
<uuduu00uu022u2u02udud	0.5|c15a a19a|uuduu00uu022u2002u2dd	0.5> = sqrt(42)/112 (378)
<2u0d2u2u00uddudu02u02	1.5|c21a a9b|2u0d2u2uu0uddudu02u0u	0.5> = sqrt(6)/9 (820)
<2u0d20u0000222u2u2u0d	0.5|c19a a6a|2u0d2uu0000222u2u200u	0.5> = -sqrt(6)/20 (20)
<0u2uu2uddu2u200dudu0d	0.5|c13b a1b|uu2ud2uddu2uu00duuu0d	0.5> = 3*sqrt(14)/400 (4250)
<0ud002u2d20u022uuu0u2	0.5|c20b a5b|0ud0u2d2u20u022uuu002	0.5> = 1/5 (40)
<u202udu0uu2du0duu2uu0	0.5|c11a a20a|u202udu0uuduu0ddu2u20	0.5> = 2*sqrt(105)/875 (1365)
<00u0ud0022022uududu22	0.5|c9b a4b|00uuud00d2022uuduuu22	0.5> = sqrt(30)/108 (340)
<u0u2u02uu02du020dd2ud	-0.5|c15b a16a|u0u2u02uu02du0dudd2uu	0.5> = 21*sqrt(5)/500 (1702)
<2u2d020u02222u20u0000	1.5|c12a a4b|2u22020u022u2u20u0000	0.5> = -sqrt(5)/10 (10)
<02uu2duuduuu222200000	-0.5|c5b a18a|02uudduuuuud22220u000	0.5> = -sqrt(5)/100 (210)
<u2du00u2u0u2u22200ud0	0.5|c15a a6a|u2du0uu2d0u2u2u200ud0	0.5> = 17*sqrt(3)/252 (240)
<udu2u0u202202d002uud0	0.5|c13a a6a|udu2uud20220uu002udu0	0.5> = sqrt(5)/600 (240)
<2u0uu2u02u22d2000u002	0.5|c2a a20a|200uu2u02u22u2000u0d2	0.5> = -sqrt(35)/70 (35)
<00u0u0uu2u0uud22d2uu2	-0.5|c18b a12a|00u0u0uu2u02ud22dudu2	0.5> = -2/21 (462)
<0022uuuu0duddu2u0022u	0.5|c12b a10b|0022uuuu02d0uu2d0022u	0.5> = -sqrt(2)/1000 (125)
<uduuu2du20duu0uu220d0	1.5|c17a a14b|uduuu2du20duuuudu20d0	0.5> = 8*sqrt(21)/441 (2968)
<20ud00022uuu2uduuu20u	-0.5|c8b a5a|20udu00u2uud2uduud20u	0.5> = 3*sqrt(21)/350 (900)
<0u20uuu20ud2ud220du0u	0.5|c10a a4a|0u2uuuu200u2du220dd0u	0.5> = -sqrt(6)/6750 (462)
<0220uu00u022uu22uu0dd	1.5|c3a a21b|02u0uu00u022uu22ud0d2	0.5> = -2*sqrt(2)/49 (126)
<0u0022ud220uu2d20u020	-0.5|c20b a3a|0ud022ud220uu2u20u0u0	0.5> = -sqrt(15)/40 (40)
<ud20udu0u02u2uuu2002d	0.5|c6b a7b|ud20u020d02u2uuu2002u	0.5> = sqrt(42)/420 (40)
<uu20uuudu0uu02d0u2d2u	1.5|c7a a16b|uu20uu0uu0uu02ddu2d2d	0.5> = -27*sqrt(3)/3136 (1716)
<u0u2dduu20u20d20uud20	1.5|c5a a21b|u0u20dud20u20u20duu2u	0.5> = -sqrt(6)/1440 (306)
<00u022d20uuuudu2duuuu	1.5|c17a a17b|00u022d20uuuudu2duuud	0.5> = -sqrt(5)/35 (900)
<2uuudu020u0du00d222ud	-0.5|c8b a7a|2uuuduud0d0uu00u222ud	0.5> = sqrt(105)/1000 (1460)
<u00u22d0du2220uudu0uu	-0.5|c20b a19a|u00u22d0du2220uuduu0u	0.5> = 3/5 (204)
<0uu0222uu0d002uudu2ud	1.5|c6a a1b|udu02u2du0u002duuu2ud	0.5> = 4*sqrt(3)/945 (720)
<02uuu02ud20u2uuuu02d0	0.5|c12b a9b|02uuu02u22002duuu02d0	0.5> = -3*sqrt(6)/70 (125)
<2u00du2d2uuuu0u2d02d0	1.5|c16a a14b|2u00du2d2uuuuuduu02d0	0.5> = -sqrt(21)/450 (504)
<2u0d0020u0uu0ud222u2u	1.5|c18a a10b|2u0d0020uuuu0du22du2u	0.5> = -3*sqrt(10)/500 (250)
<u200d22uu200022d0u02u	1.5|c10a a16b|u200d22uuu0002220u02u	0.5> = -sqrt(15)/15 (20)
<0uu00u22u2u22d2000udu	-0.5|c15b a2a|02u00u22u2u22du000udu	0.5> = -28*sqrt(6)/125 (125)
<2u02uud000u0u2d2220uu	-0.5|c21b a21a|2u02uud000u0u2d2220uu	0.5> = 3/5 (120)
<0222002u22uu0u0uudu0u	0.5|c12b a20b|0222002u22u00u0uuuddu	0.5> = sqrt(105)/882 (126)
<uu20022udu0d00022u220	0.5|c3a a2a|u2u0022uud0u00022u220	0.5> = -sqrt(6)/120 (35)
<uuu0dud22u0ud0u2u0022	0.5|c16b a18b|uuu0dud22u0ud0uuud022	0.5> = 2*sqrt(42)/21 (1470)
<2udud2uud00020u20022u	0.5|c6a a17a|2ududuuud00020u2u022u	0.5> = 2*sqrt(15)/15 (136)
<u2u220d0u02uduu02u200	0.5|c3b a6b|u2022du0u02uudu02u200	0.5> = sqrt(5)/300 (70)
<002uu20uu02u222dd0020	0.5|c13a a19a|002uu20uu02uu22dd0u20	0.5> = sqrt(7)/5 (126)
<0u20du2u2u0d0002du2u2	0.5|c19b a13b|0u20du2u2u0dd002uuuu2	0.5> = sqrt(30)/30 (200)
<20u00u202202u0020u2d2	0.5|c18a a2a|2uu00u202202u002002u2	0.5> = -sqrt(6)/20 (10)
<0uu0u2002d22u20u2002u	-0.5|c12b a19a|0uu0u2002d2uu20u20u2d	0.5> = -sqrt(42)/35 (120)
<u00u22dud022020uu2du0	-0.5|c7b a13a|u00u220du022u20uu2du0	0.5> = sqrt(2)/20 (105)
<uu000uu2du222uddu0u02	0.5|c6a a7a|uu000022uu222dduu0u02	0.5> = -3*sqrt(2)/1000 (120)
<0u0u2udu0d22u2uduu002	0.5|c2b a16b|000u2uuu0d22u2u2du002	0.5> = sqrt(30)/600 (125)
<00uu22uud2uu2dd200u0u	0.5|c6b a2b|0uud2uuuu2ud2ud200u0d	0.5> = -sqrt(210)/94500 (1386)
<uud2u00uduu22002udd02	1.5|c8a a17b|uud2u000uuu220022ud02	0.5> = sqrt(210)/900 (105)
<uuduu2u22000u2ududud0	1.5|c14a a19b|uuduu2u22000uuuddd2u0	0.5> = 4*sqrt(210)/2205 (1386)
<00uuud20ud0ud022du2u2	0.5|c10b a9b|00uuud20200ud022uu2u2	0.5> = -sqrt(15)/36 (116)
<u0udu0uduu20d2uuu202u	0.5|c20a a6a|u0ududuuud20u2uud20du	0.5> = sqrt(5)/2520 (4095)
<u2d0u2uudd20uuu20ud0d	0.5|c21b a18b|u2d0u2uudd20uuu202u00	0.5> = sqrt(5)/25 (200)
<00u20uu0202u222dd00u2	-0.5|c7b a18a|00u20u00202u222duu0u2	0.5> = sqrt(6)/16 (34)
<u2d0uu02u2uddu2022000	-0.5|c18b a16a|u2d0uu02u2uddu2u2u000	0.5> = -sqrt(30)/10 (240)
<uuuduu20u22000ddu20d2	1.5|c10a a4b|uuu2du20uu2000udu20d2	0.5> = 7*sqrt(3)/900 (434)
<2u0dudu20u0022duudu20	1.5|c4a a9b|2u00duu2ud0022duuuu20	0.5> = -sqrt(5)/180 (200)
<00u2002uuu0d2du222ud0	-0.5|c16b a1a|u0u2002uuu0d2duu22du0	0.5> = 3*sqrt(2)/100 (455)
<u002u0d0uud20u0222u2u	0.5|c18b a8b|u002u0duduu20u022uu2d	0.5> = -sqrt(21)/1260 (315)
<uu02d20u0u2u02u0d2udu	-0.5|c18b a7a|uu02d2uu0u2u02u0dduud	0.5> = sqrt(30)/225 (1386)
<00202uu2u222d0uuudd00	-0.5|c8b a2a|0u202uudu222d0duuuu00	0.5> = sqrt(10)/360 (340)
<020002u2u02ud02uduu2u	-0.5|c7b a7a|020002u2u02ud02uuud2u	0.5> = -sqrt(10)/60 (120)
<0u000uud2u202uduud2u2	1.5|c21a a20b|0u000uud2u202uduud22u	0.5> = -2*sqrt(2)/5 (430)
<0u00d22220200u20u02u2	0.5|c7a a18a|0u00d2u220200u20uu2u2	0.5> = -sqrt(30)/10 (20)
<u0u202d0u02d0u2u20022	1.5|c7a a10b|u0u20200uu2d0u2u20022	0.5> = -sqrt(2)/6 (35)
<uuud220uduu0uu0dd220u	0.5|c5a a16a|uuudu20duud0uu02d220u	0.5> = -17*sqrt(210)/21600 (1470)
<22u02u20u00u2d00uu022	0.5|c13b a15b|22u02u20u00udud0uu022	0.5> = 7*sqrt(5)/125 (125)
<u2u02u2u202ududdd000u	1.5|c7a a12b|u2u02uud2022uudud000u	0.5> = 7*sqrt(30)/7500 (455)
<2u222u00uu0uuu020u0d2	0.5|c3b a3b|2u222u00ud0uuu020u0d2	0.5> = 0 (120)
<2uu2du0u0d0222uu0020u	1.5|c10a a17b|2uu2du0u000222uud020u	0.5> = 4*sqrt(5)/25 (105)
<0u220u002uud2u2udd0du	0.5|c18a a12a|0u220u002uu22d2uu00du	0.5> = -3*sqrt(2)/250 (125)
<0u2du2u2ud22uu00d00ud	1.5|c12a a17b|0u2du2u2ud2duu00200uu	0.5> = -sqrt(15)/100 (200)
<u20u0u2u20202u00u0d22	1.5|c19a a5b|u20uuu2u20202u00d0022	0.5> = sqrt(2)/21 (35)
<022uududuuuud0022uuu0	-0.5|c2b a4a|0u22uuduuuudu0022udd0	0.5> = -sqrt(10)/26460 (1596)
<u20u0u02uudu2du0du220	-0.5|c2b a21a|uu0u0u02uddu2du0uu22d	0.5> = 2*sqrt(42)/875 (1645)
<u0d0022uud0u22d202u0u	0.5|c18a a2a|udu0022udu0u22d20uu0u	0.5> = sqrt(15)/90 (204)
<0uu022uu02d020duu20u2	-0.5|c6b a9a|0uu02duuu2d020uud20u2	0.5> = -3*sqrt(15)/250 (375)
<u0u0u0u2d0202uu22ud02	1.5|c21a a6b|u0u0uud2u0202uu22ud0d	0.5> = -2*sqrt(7)/245 (455)
<u2u20022uu020d20d0uuu	0.5|c4a a10a|u2uu0022u2020u20d0udu	0.5> = -sqrt(15)/500 (126)
<uud22d2uu020u0u00duu2	-0.5|c2b a14a|u0u22d2uu020ddu00uuu2	0.5> = sqrt(5)/100 (300)
<uu2uu200d0duud2uud0d2	-0.5|c9b a19a|uu2uu20000dudu2uduud2	0.5> = sqrt(21)/6000 (1645)
<20u0uuu20u00220u2202u	0.5|c14a a11a|20u0uuu20ud02d0u2202u	0.5> = 2*sqrt(21)/21 (126)
<uu02d22duuuu0dud02200	1.5|c7a a20b|uu02d2udduuu0duu022u0	0.5> = 3*sqrt(5)/160 (612)
<2u2d20u0002u02uu0uu2u	0.5|c16a a9a|2u2d20u0d02u02u00uu2u	0.5> = -sqrt(7)/7 (40)
<002u00uuu0202222d0uu2	0.5|c16b a5b|002uu0uud020222ud0uu2	0.5> = 59*sqrt(5)/1000 (125)
<uu0d2u0du22udd0uuu0d2	0.5|c10a a7a|uu0d2uuduu2ddu0udu0u2	0.5> = -sqrt(2)/180 (4380)
<0ud0222u0duu22uu00dud	-0.5|c3b a20a|0u00222d0uuu22uu00d2u	0.5> = 3*sqrt(2)/100 (70)
<udu2u22002uu22u00d00d	1.5|c13a a16b|udu2u22002uud2uu0u00d	0.5> = sqrt(14)/75 (250)
<0u220du0220uuu20d2uu0	-0.5|c17b a1a|ud220uu0220uuu2002du0	0.5> = -sqrt(6)/25 (70)
<2u2202u0uuu02022dd000	0.5|c15b a21b|2u2202u0uuu020d2ud00u	0.5> = -sqrt(5)/25 (126)
<0uu222uu0u02d02uu0ddu	0.5|c19b a18b|0uu222uu0u02d02uud0du	0.5> = 17/30 (461)
<uu20ud02duu0d202duu20	0.5|c20a a21a|uu20ud02duu0d202duuuu	0.5> = sqrt(30)/10 (1000)
<u2d22ud00uu0d20u20uuu	0.5|c11a a18a|u2d22ud00u00d20u2uuuu	0.5> = -3*sqrt(3)/10 (80)
<2u2220000u2u02u0u2020	0.5|c14b a19b|2u2220000u2u0ud0u2u20	0.5> = -sqrt(5)/25 (35)
<uuduuudd0u22220ddu00u	0.5|c16b a15b|uuduuudd0u2222u0du00u	0.5> = sqrt(3)/4 (1275)
<u0u2uuud20ud02u0uddu2	1.5|c3a a3b|u0u2uuud20uu02u0dudd2	0.5> = 4*sqrt(2)/4725 (1708)
<u0202022du02uuu0udu20	1.5|c1a a21b|00202022uu02uuu0dud2u	0.5> = sqrt(30)/2250 (126)
<0uu22202220du0u20d0u0	1.5|c6a a14b|0uu22d02220uuuu20d0u0	0.5> = 1/10 (105)
<2ud0ud20uu020d02du2uu	0.5|c14a a5a|2ud02u20uu020002du2uu	0.5> = -sqrt(15)/15 (68)
<0ud0u20du22uu2uudu0dd	1.5|c18a a15b|0ud0u20du22uu22uu00du	0.5> = 7*sqrt(15)/2250 (140)
<uuu2d22u0u0u20u002d20	0.5|c13a a17a|uuu2d22u0u0uu0u0d2d20	0.5> = 6*sqrt(14)/49 (434)
<2uu0du0u2d22uu0u20du0	0.5|c14b a21b|2uu0du0u2d22u00u20uud	0.5> = 2*sqrt(35)/105 (360)
<uu0du222220ud00u0udud	1.5|c21a a19b|uu0du222220ud00u0u2u0	0.5> = -2*sqrt(10)/25 (102)
<ud0uduu222u002u002duu	-0.5|c2b a17a|u00uduu222u002u0d2uud	0.5> = -sqrt(42)/350 (378)
<20ud0u0du202d2uuuu02u	0.5|c9b a7b|20ud0uud0202u2uuuu02d	0.5> = -sqrt(7)/140 (210)
<u022uu20ud00duu2u02ud	1.5|c4a a21b|u02uuu20ud00dud2u02u2	0.5> = sqrt(42)/70 (455)
<00uu0220d2uduu202u02u	1.5|c20a a9b|00uu022022duuu202u0du	0.5> = -4*sqrt(10)/225 (105)
<u0dudu2u2d020ud0uduu2	0.5|c9b a8b|u0dudu22du020ud0uuuu2	0.5> = sqrt(15)/45 (240)
<u000u02u2uu22udu0ddu2	0.5|c16b a2b|uu00u02u2uu22ud00dud2	0.5> = 8*sqrt(105)/15435 (462)
<uuu0uud0022u02udud2uu	1.5|c19a a4b|uuuuuud0022d02uuudddu	0.5> = 5*sqrt(2)/2646 (6370)
<00u0u002uuu202202d22d	-0.5|c12b a16a|00u0u002uuud022u2d22u	0.5> = 7*sqrt(5)/150 (126)
<u20uu0uduuud0d2uuud2u	-0.5|c5b a9a|u20u00ud2uuu0u2udud2d	0.5> = -9*sqrt(2)/10976 (1596)
<2u2uuud2du0dd200u2u00	0.5|c5b a11b|2u2u0uu2duudd200u2u00	0.5> = 3*sqrt(30)/160 (455)
<u0d2u20du020022u0u022	0.5|c14a a19a|u0d2u20du0200u2u0uu22	0.5> = -sqrt(30)/10 (40)
<ud0u20ud000udu22uu22u	1.5|c19a a4b|ud0220uu000duu22udu2u	0.5> = sqrt(15)/450 (210)
<u2uu2duduud02u0d02002	1.5|c5a a16b|u2uudduduuu02u0202002	0.5> = -2*sqrt(30)/225 (300)
<0u2u0u22d0u22002ud020	0.5|c16a a21a|0u2u0u22d0u2200uud02u	0.5> = 6*sqrt(5)/25 (120)
<002u2u0du202u20ud02uu	0.5|c9a a11a|002u2u0d02u2u20uu02du	0.5> = -sqrt(6)/300 (105)
<uuuduu02d20u00220022d	0.5|c12a a14a|uuuduu02d2000u220022u	0.5> = -sqrt(6)/20 (120)
<uu2ud0u00d0dud2uu2022	-0.5|c21b a6a|uu2uddu00d0duu2uu202u	0.5> = sqrt(5)/15 (600)
<220u2u2d000u20u00du22	1.5|c21a a16b|220u2u2d000u20uu0du2u	0.5> = -sqrt(6)/8 (105)
<22u0uuu2d0d20uud20ud0	1.5|c11a a16b|22u0uuu2d0020uu220du0	0.5> = 1/50 (125)
<002uu0duuuuuu2du0du22	0.5|c19a a15a|002uu0duuuuuu22d0d022	0.5> = -sqrt(42)/98 (378)
<20222u20200u00duuud02	0.5|c7a a10a|20222uu02d0u00uuduu02	0.5> = sqrt(30)/600 (105)
<2ud20u20d02uuduu0uu02	-0.5|c4b a9a|2udu0u20202uuduu0ud02	0.5> = -sqrt(70)/70 (250)
<0u022u02uu22d020d0uud	-0.5|c15b a16a|0u022u02uu22d0duu0udu	0.5> = -sqrt(5)/200 (425)
<222u0uu22d2du0u0u000u	-0.5|c17b a19a|222u0uu22d2du0u000u0u	0.5> = 3/5 (100)
<uu20uud2u0022ud20u0uu	0.5|c3b a17b|uuu0uud2u0022ud2du0du	0.5> = 4*sqrt(15)/225 (1708)
<u2uu2uu2u02200ud20d00	1.5|c17a a21b|u2uu2uu2u02200udd0d0u	0.5> = 2*sqrt(15)/15 (462)
<0u2duu2duuu22u00udud0	-0.5|c4b a11a|0u20du2uuu222d00uudu0	0.5> = -1/2100 (250)
<uuu0du02ddu0uu2u220ud	0.5|c18a a21a|uuu0du02ddu0uu2u2d0u2	0.5> = -2*sqrt(35)/21 (1190)
<0202222u0u2u00uu0uudu	0.5|c7a a13a|020222uu0u2ud0uu0uddu	0.5> = -sqrt(7)/49 (455)
<udu0u20d2du20u02220u0	0.5|c8b a1b|2ud0u2002uu20u02220u0	0.5> = sqrt(10)/40 (20)
<22uu220u22d00u20u000u	1.5|c10a a11b|22uu220u2u200d20u000u	0.5> = sqrt(30)/25 (35)
<u0u20duuuud022ud0uu2d	0.5|c20a a10a|u0u20duuu2u022ud0udud	0.5> = -17/1512 (1386)
<0222ududuu2u0duu0uu0u	0.5|c12a a20a|0222ududuu200duu0uudu	0.5> = -2*sqrt(210)/63 (420)
<0u0u202202222000uudud	0.5|c7b a15b|0u0u20d2022220u0uuduu	0.5> = -9/100 (105)
<uuu020u2dduud0u2u2u0d	0.5|c16b a4b|uuud20u2duudd0uuu2d0u	0.5> = sqrt(7)/8960 (4990)
<uu00u02u2d002uu0d2u22	-0.5|c9b a17a|uu00u02udu002du022u22	0.5> = -sqrt(6)/125 (125)
<02u02du0uu0u0uu22022d	0.5|c5b a4b|02uuduu0uu0u0du22022d	0.5> = -sqrt(14)/441 (378)
<2002u22u00u2duu0002u2	0.5|c4b a5b|200u222u00u2uud0002u2	0.5> = -sqrt(10)/300 (35)
<22u0udduu0u2ud0u2ud0d	1.5|c5a a21b|22u00dudu0u2uu0u2du02	0.5> = sqrt(30)/6000 (140)
<ud0uu2u2uu2dud2d00du0	1.5|c6a a18b|ud0uuuu2du2udd2d0uuu0	0.5> = sqrt(15)/6000 (3140)
<02u20uu2u20d0uu202200	-0.5|c19b a3a|02220uu2u20u0du202u00	0.5> = -3/100 (35)
<222u20udu20d00uudu0uu	1.5|c7a a7b|222u20udd20u00uuuu0ud	0.5> = 4*sqrt(21)/945 (210)
<002u0222udud0uuuudd02	0.5|c6b a1b|u02d0u22uddu0uuuuud02	0.5> = -sqrt(35)/225 (420)
<uu0u2u002ud2u2du200uu	-0.5|c9b a20a|uu0u2u00uud2u2dd2002u	0.5> = sqrt(105)/108 (462)
<uuu0020uuuu20dddu22ud	0.5|c1a a4a|0uuu020uuud20ddud22uu	0.5> = -sqrt(3)/4725 (1680)
<0020u02u0u2u0d22uu2du	0.5|c18b a1b|u020u02u0u2d0u22u02ud	0.5> = -sqrt(35)/21000 (125)
<2u0002uuu0d02uud22uud	-0.5|c14b a14a|2u0002uuu0d02uud22uud	0.5> = 8/15 (455)
<0uu02uu20uuuu2dd2du0d	0.5|c5b a1b|uuu0udu20uuud2dd2ud0u	0.5> = -sqrt(105)/102900 (6270)
<0uu0d20ud2002222u0uud	0.5|c14a a18a|0uu0d20ud2002d22uuuuu	0.5> = sqrt(3)/20 (180)
<00u2uuud00d02222uudud	1.5|c8a a1b|u0u2uud000u02222uduud	0.5> = -sqrt(42)/6000 (455)
<uu0ududd20uuu00u22d2d	-0.5|c21b a11a|uu0ududd202uu00u22u20	0.5> = -sqrt(5)/25 (340)
<202u0uuddu2dudd0uuduu	0.5|c1b a5b|u02uuududu2dddd0uuuuu	0.5> = 0 (9000)
<u22d2udu0000d02uduuu2	0.5|c3b a9b|u2ud2duud000u02uduuu2	0.5> = -sqrt(5)/40 (612)
<ud02uduu0d2d200u0u2u2	-0.5|c12b a7a|ud02ud2u0u20200u0u2u2	0.5> = sqrt(10)/20 (40)
<0022uuduu02002d220uuu	0.5|c17a a20a|0022uuduu02002d2u0u2u	0.5> = 2/5 (102)
<220200u2du2u2u02d00u0	0.5|c8a a15a|220200uudu2u2ud2u00u0	0.5> = 3*sqrt(6)/80 (105)
<u2u0u2u0du2d00u22uu0u	0.5|c11a a5a|u2u022u0uuud00u22ud0d	0.5> = -1/210 (462)
<u00002220u220u2d2uu0u	0.5|c15a a5a|u000d2220u220uuu2uu0d	0.5> = sqrt(7)/420 (70)
<uud2002d22202uud0uu00	0.5|c3b a20b|uu02002d22202udu0uuu0	0.5> = -sqrt(15)/60 (90)
<2u0d0002u2d20u2u2duu0	0.5|c15b a4b|2u020002u2d20duu2uuu0	0.5> = -sqrt(15)/40 (60)
<00000u2u2u02u02uuu222	1.5|c9a a4b|000u0u2uuu02u02dud222	0.5> = -sqrt(210)/441 (126)
<u22u0u2u00ud2dduud0du	1.5|c2a a4b|uu220u2d00ud2uuudd0uu	0.5> = -3*sqrt(2)/4000 (1484)
<u2u2d02u222000uu020u0	0.5|c9a a17a|u2u2d02uu22000udu20u0	0.5> = -3*sqrt(5)/50 (105)
<u2u0u0220ud2uuuu02du0	0.5|c20a a16a|u2u0u0220ud2uuu202d00	0.5> = 4*sqrt(42)/49 (125)
<2u0dud2uuu02u00u220dd	1.5|c7a a14b|2u0duduuuu02ud0u220ud	0.5> = 2*sqrt(21)/225 (504)
<02u00002u2u2u2duduu20	1.5|c18a a21b|02u00002u2u2u2dud0u2u	0.5> = 2*sqrt(2)/5 (125)
<02u0u0du0d2uu0u0u2222	1.5|c10a a9b|02u0u0duu02uu0u0d2222	0.5> = 4*sqrt(14)/105 (105)
<ud0u2duu0uu2d022uuud0	0.5|c15b a18b|ud0u2duu0uu2d0d2u2uu0	0.5> = sqrt(14)/140 (480)
<22ud2u0uduuu000u2du20	0.5|c19a a13a|22ud2u0uduuuu00u2d020	0.5> = sqrt(35)/10 (210)
<0uuud00022ud0uu022d22	0.5|c11a a11a|0uuud00022du0uu022u22	0.5> = sqrt(3)/30 (100)
<u2222u0d2u0u0uu0ud0ud	1.5|c4a a19b|u22u2d0u2u0u0uu0duddu	0.5> = -sqrt(15)/39690 (1386)
<20u22u0d0uu20u202d002	-0.5|c15b a19a|20u22u0d0uu20uu02du02	0.5> = -6*sqrt(5)/25 (105)
<2u2202u0duddu00u2udu0	0.5|c4a a15a|2u2u02d0duduu0uu2udu0	0.5> = -9/80 (420)
<2u22uu0ud2u0d220000ud	1.5|c8a a17b|2u22uu00d2u0d220u00uu	0.5> = -3*sqrt(2)/64 (116)
<022uu2udududu0uudd0ud	0.5|c2b a13b|0u2du2uududu20uudd0uu	0.5> = 7/48000 (2968)
<u020du0u200022u220uu2	0.5|c3a a18a|u0u0dd0u200022u22uuu2	0.5> = -3*sqrt(6)/20 (60)
<22uudu0u2u02200uu0duu	1.5|c17a a11b|22uudu0u2ud2200u00duu	0.5> = 4*sqrt(5)/15 (375)
<2u022u20u2d0d00020u2u	1.5|c17a a16b|2u022u20u2d0d00uu0u2u	0.5> = -sqrt(10)/10 (100)
<u00d00u222uuu02uu2udu	1.5|c21a a6b|u00d0ud222uuu02uu2ud0	0.5> = -4*sqrt(35)/49 (140)
<0uduud202220u00uudud2	1.5|c9a a14b|0uduud20u220uu0udduu2	0.5> = -3*sqrt(15)/500 (756)
<u22200u0u020ddu0022u2	-0.5|c21b a10a|u22200u0uu20ddu0022uu	0.5> = -1/2 (120)
<20020u2u0202ud2u02002	-0.5|c7b a5a|2002uuuu0202ud2u02002	0.5> = -3*sqrt(3)/10 (35)
<uu2du20020uuu0d22d0ud	-0.5|c16b a10a|uu2du2002duuu0uu2d0du	0.5> = sqrt(210)/2250 (1134)
<2ud00202udu0u2ud2uuu0	0.5|c9b a12b|2ud002020uudu2uu2udu0	0.5> = -sqrt(30)/1800 (210)
<022u2d220u00u200200u2	1.5|c3a a9b|02uu2d22uu00u200200u2	0.5> = -sqrt(30)/20 (30)
<uduuudu2uu0000d22220u	0.5|c19b a3b|ud2uuud2uu0000u222u0d	0.5> = -sqrt(35)/12600 (240)
<uuu02d022u20d00022duu	-0.5|c17b a12a|uuu02d022u2dd000u2uuu	0.5> = sqrt(30)/30 (340)
<0u2202uu02u0d2u02uud0	0.5|c6a a9a|0u220uuuu2d0d2u02duu0	0.5> = 3*sqrt(7)/3500 (455)
<uduu2dd2uu20ud2udu000	1.5|c4a a9b|udu02du22u20uu2udu000	0.5> = -3*sqrt(2)/80 (140)
<02u0u2u202u22d000ud20	-0.5|c8b a9a|02u0u2udd2u22u000uu20	0.5> = sqrt(15)/100 (100)
<u020220uud2u220duu0u0	0.5|c11a a11a|u020220uud2u220uuu0d0	0.5> = 0 (120)
<00uu2u00ud0220u220d22	0.5|c13a a14a|00uu2u00ud02uuu220d22	0.5> = sqrt(7)/5 (125)
<2200u0u2u2uuudddud0du	-0.5|c20b a3a|22u0u0u2u2ududdudu00u	0.5> = sqrt(14)/4000 (1675)
<2u00uuud0uduu22d0d2ud	-0.5|c11b a7a|2u00uu2u0d0uu22d0u2ud	0.5> = 7*sqrt(7)/5000 (455)
<2uuu022dud2u0uuuu0ud0	1.5|c6a a9b|2uuu0d2u2u2d0uuuu0dd0	0.5> = -sqrt(21)/1568 (1568)
<u2u20u2d00duu00u0d222	1.5|c12a a14b|u2u20u2d00d0uu0u0u222	0.5> = sqrt(2)/20 (100)
<uuu202u0uuu0d00d22dd2	0.5|c18a a15a|uuu202u0uuu0d0du2dud2	0.5> = sqrt(5)/210 (1716)
<0u222u2022u0200ud2000	-0.5|c7b a14a|0u222uu022u02u0du2000	0.5> = sqrt(5)/50 (35)
<0uu020d02020uu22duu2d	1.5|c7a a8b|0uu0200u2020uu22duu2d	0.5> = sqrt(35)/25 (126)
<u2uu02200220uu202u0d0	1.5|c2a a12b|uuuu0220022uud202u0d0	0.5> = 16*sqrt(21)/441 (126)
<uu02uu22ud2u2dud0000d	-0.5|c21b a3a|uuu2du22ud2u2duu00000	0.5> = -4*sqrt(15)/625 (430)
<000uu22ud22d2200uduu0	0.5|c18b a16b|000uu22ud22d220uu0uu0	0.5> = sqrt(5)/5 (100)
<u0u0200d2u2222000u202	0.5|c11a a2a|uud0200u2uu222000u202	0.5> = sqrt(30)/60 (30)
<0uu20uduu0uuu22022u0d	1.5|c19a a19b|0uu20uduu0uuu22022d0d	0.5> = 3*sqrt(35)/28 (434)
<u2uu2ud200u2ud0dduud0	1.5|c2a a21b|uudu2uu200u2du0dduudu	0.5> = sqrt(5)/2500 (5025)
<02uuuuudu00u00u222ud2	-0.5|c12b a5a|02uu2uuuu00000d222ud2	0.5> = -sqrt(210)/980 (126)
<02220022u22d20000u0uu	0.5|c13a a15a|02220022u22du0u00u0uu	0.5> = -sqrt(30)/10 (20)
<u0d2u2u022002dudu002u	1.5|c14a a11b|u0d2u2u022u020udu002u	0.5> = -sqrt(2)/6 (70)
<ud02200020u202u2uu2d0	1.5|c9a a3b|udu22000u0u202u2uu2d0	0.5> = sqrt(21)/15 (70)
<u2002uuu2u0uu0duuudd2	1.5|c5a a4b|u20uuuud2u0ud0uududd2	0.5> = -sqrt(10)/2352 (6384)
<udu2uu02022020u0u0d2d	0.5|c13a a3a|ud22uu020220u0u0u0u2d	0.5> = -sqrt(210)/150 (70)
<u20uud022uduud20200uu	0.5|c2b a16b|uu0udu022duduu2u200du	0.5> = -sqrt(2)/86400 (1400)
<022u2uu000200uu22dddu	-0.5|c20b a14a|022u2uu0002002u22ud0u	0.5> = -3*sqrt(2)/50 (35)
<20uuu02u02uu2dd22d000	0.5|c18a a9a|20uuu02uu2ud2du220000	0.5> = -sqrt(6)/180 (126)
<u02u2u020ud2u0duu02ud	0.5|c3a a14a|u0uu2d020uu2ddduu02uu	0.5> = -sqrt(35)/16800 (1200)
<002u02d0u202u020u2ud2	0.5|c18b a16b|002u02d0u202u02uuduu2	0.5> = -3*sqrt(30)/200 (70)
<2200u22u0du0uuu0d20d2	1.5|c20a a11b|2200u22u0d20uuu0u2002	0.5> = sqrt(15)/75 (30)
<0u222u0d2u00u2uud200d	1.5|c9a a20b|0u222u0ddu00u2uud20uu	0.5> = -sqrt(6)/50 (210)
<0uuu2uuu022ud0d2uuud0	-0.5|c3b a14a|0u0u2uuu022uuud2dudd0	0.5> = 27/10976 (1716)
<u202d00uuud2uudu2002d	1.5|c5a a13b|u202000duuu22uud2002u	0.5> = 1/1200 (70)
<ud2uud0u00d2u0udu2uu2	1.5|c1a a10b|0u2duu0u0dd2u0duu2uu2	0.5> = sqrt(2)/135 (600)
<0u0u222u0000uu222du20	0.5|c17b a3b|0uuu222u0000ud22udu20	0.5> = 89*sqrt(30)/4500 (126)
<000uu2udd0uu20uuu22d2	0.5|c11b a1b|u00du2uud00u20udu22u2	0.5> = sqrt(70)/6300 (240)
<u0duduu20uu2d2dd02uu0	0.5|c3b a9b|u00duud2uuu2u2dd02uu0	0.5> = -sqrt(6)/160 (756)
<200u220u2ud2uu00u2d0d	0.5|c5b a16b|200uu20d2uu2du0du2u0u	0.5> = -sqrt(10)/2400 (348)
<200u2udu2d2000u2uduuu	1.5|c11a a13b|200u2udu2du0u0u2udduu	0.5> = 6/25 (1134)
<u0uu2u0du200uu022du2d	-0.5|c16b a21a|u0uu2u0du200uu0u2dd22	0.5> = 2*sqrt(3)/49 (455)
<20u2uu0d202u002uu02du	0.5|c11b a18b|20u2uu0d20uu002uuu2dd	0.5> = sqrt(10)/105 (434)
<u0uu0u220du0ud22u0202	-0.5|c19b a20a|u0uu0u220du0ud22u0du2	0.5> = sqrt(30)/10 (455)
<20uuuu0ud0udu202202dd	1.5|c5a a7b|20uu0uuuu0ddd202202uu	0.5> = sqrt(105)/33750 (462)
<ud02uudu2uu0200duu022	0.5|c13a a14a|ud02uudu2uu0ud0udu022	0.5> = -sqrt(5)/375 (756)
<20u0uduu02u22udu02u0d	0.5|c8a a6a|20u0u2u002u22duu02d0u	0.5> = -sqrt(35)/15750 (125)
<u2u002du20du002u2uduu	1.5|c15a a21b|u2u002du20du00uu2udu2	0.5> = -8*sqrt(3)/25 (315)
<udu02220u00du0d2u2duu	1.5|c7a a9b|udu022d0200uu0u2d2uuu	0.5> = -sqrt(10)/180 (136)
<2uuu0u2du0d02uu2udu0u	1.5|c1a a21b|uuuu0d2uu0d02du2udu02	0.5> = -sqrt(5)/300 (1650)
<uuu2202d0u02d2uuu0u0u	0.5|c2b a18b|u0u2202d0u02d2uuudu0u	0.5> = -16*sqrt(70)/315 (315)
<u200u2udu20u002u02ud2	0.5|c18a a11a|u200u2udu2uu002u0udd2	0.5> = -sqrt(14)/147 (434)
<u220du0udd2udu0u0u2du	1.5|c11a a17b|u220du0udduduu0uuu2du	0.5> = 3/20 (840)
<0222u20u02duuu00duudd	0.5|c5a a9a|0222020uu2uddu00duuuu	0.5> = -sqrt(2)/360 (300)
<u2u20u2du0u2u00du2020	0.5|c18b a15b|u2u20u2du0u2u0dudu020	0.5> = -sqrt(30)/300 (434)
<0u20uuduuuud200ud2d2d	0.5|c18b a1b|uu20uduuuudd200uduu2d	0.5> = 7*sqrt(5)/12960 (5910)
<uuduu00udu0uu2du22ddd	-0.5|c9b a2a|u2uuu00d0u0uu2dd22duu	0.5> = -sqrt(210)/31500 (1680)
<u20u00d0uuud2002222uu	-0.5|c16b a6a|u20u0du0duud200u222uu	0.5> = sqrt(10)/40 (306)
<uu0udu2dudu022du0uu20	0.5|c13b a11b|uu0udu2dud20u2uu0du20	0.5> = -sqrt(10)/300 (1400)
<00u202d0220uud02ud2uu	-0.5|c19b a13a|00u202d0220u2u02uduuu	0.5> = -sqrt(10)/15 (68)
<20udu20duu220ududu0du	0.5|c14a a8a|20udu202du2200uuud0uu	0.5> = -sqrt(2)/240 (140)
<u20u2du0duduuu00uu2d2	-0.5|c17b a15a|u20u2du0duduuud00u2u2	0.5> = 2*sqrt(210)/175 (945)
<2u0200uuu2200dud20ud2	0.5|c1b a6b|uu020uddu2200uuu20du2	0.5> = -sqrt(10)/3000 (350)
<udu2u2200dd2000uuu2uu	0.5|c7b a20b|udu2u2u00dd2000uuu22u	0.5> = sqrt(6)/5 (200)
<2uu2u20u0d2u002dd0u20	-0.5|c5b a17a|2uu2020u0u2d002u20u20	0.5> = 3*sqrt(2)/800 (35)
<u20u0022u2uuudd002duu	1.5|c7a a5b|u20uu0d2u2duuud002udu	0.5> = 2*sqrt(14)/3375 (1484)
<00u2u220u2202uu0du002	0.5|c10b a16b|00u2u220uu202duuud002	0.5> = -sqrt(7)/2100 (125)
<uuu002d0222u0200u2udu	-0.5|c11b a20a|uuu002d022uu0200u2u2d	0.5> = sqrt(35)/35 (120)
<uu220du0d0uuduuuu2d20	0.5|c18b a9b|uu220du020uuduuuddu20	0.5> = sqrt(3)/504 (1365)
<ud0u2uuu20du20d0du2du	0.5|c6a a10a|ud0u20uu2ddu20d0uu2uu	0.5> = -sqrt(10)/48 (600)
<0uu2dud022u2duu0du0du	1.5|c4a a18b|0uuudud022u2duu0d20uu	0.5> = 2/27 (1400)
<0022202uu0uu2du02d0uu	0.5|c8b a10b|00222020uuuu2dd02u0uu	0.5> = 3*sqrt(15)/1000 (120)
<u0222u0uuu02dd02uu0dd	-0.5|c14b a17a|u0222u0uuu02d0022u0ud	0.5> = -sqrt(42)/75 (126)
<uud20u2udu2u00u0uudu2	0.5|c1b a8b|0uu20d22uu2u00u0udud2	0.5> = sqrt(3)/5292 (378)
<u0u02dduuuu0du2u02ud2	-0.5|c18b a2a|uuu02dduuuu0du2d0udu2	0.5> = -2*sqrt(42)/2625 (4610)
<0u0u22d200udu2u0u02u2	0.5|c6b a10b|0u0u2du20uduu2u0u02d2	0.5> = sqrt(21)/1890 (360)
<u20uu0u2duddu220u0uuu	0.5|c10b a1b|220uu0u2u0udd220d0uuu	0.5> = -sqrt(21)/1400 (434)
<0u2d02020uu20uu0u2u2u	0.5|c19a a13a|0u2d02020uu2uuu0d202u	0.5> = sqrt(105)/105 (70)
<uu0d22u0u2uu200202ud0	0.5|c18a a3a|uudu22u0u2du20020uud0	0.5> = 17*sqrt(5)/1260 (375)
<u2uu2uu0d022d0uududu0	-0.5|c12b a15a|u2uu2uu0d02du02uuudd0	0.5> = -2*sqrt(3)/525 (1666)
<2uduu2uuu0002dd0u022u	1.5|c13a a11b|2uduu2uuu0d0duu0d022u	0.5> = 4*sqrt(15)/1125 (910)
<02ud22uu22u20u00u0u0d	0.5|c10b a20b|02ud22uu2uu20u00u0dud	0.5> = 17*sqrt(42)/1764 (252)
<2uu2200ud000220u20202	-0.5|c14b a15a|2uu2200ud0002uuu20202	0.5> = sqrt(30)/10 (34)
<2u020u2ddu0uu2u0uu20u	-0.5|c14b a11a|2u020u2dduuuuuu0ud20d	0.5> = -sqrt(42)/294 (756)
<uuu2dud0u0ddduuuu20u2	1.5|c17a a7b|uuu2du20u0ddduuu020u2	0.5> = sqrt(15)/10 (1200)
<22u2000u2ud220u020d0u	1.5|c9a a6b|22u20u0uudd220u020u0u	0.5> = -sqrt(6)/72 (120)
<2uud2d2u0uuu0du02uu0d	-0.5|c7b a14a|2uud2duu0uud02u02du0u	0.5> = 3*sqrt(210)/7000 (750)
<2u0uu2du0d0d002uuuu22	0.5|c21b a19b|2u0uu2du0d0d002uuu22u	0.5> = -3/5 (340)
<200u200u2dudu2uud0uu2	0.5|c21a a2a|2u0u200u2ddud2uuu0uud	0.5> = -sqrt(70)/945 (1050)
<uu0udud2uu2du0d202u0u	0.5|c7a a14a|uu0udu02uu2dudd202u0u	0.5> = -66*sqrt(15)/625 (1592)
<uu0duddud20u2202uuuu0	1.5|c13a a15b|uu0duddud20uu2u2uudu0	0.5> = 4*sqrt(15)/75 (1260)
<uuu200u2duuud2udd0u02	0.5|c9a a19a|uuu200u20uduu2dud0202	0.5> = -sqrt(5)/9450 (461)
<22ud0uu2u2ud0u0ududu0	1.5|c3a a14b|220u0ud2u2ud020uuuud0	0.5> = sqrt(105)/3150 (360)
<20ud2uu00uu20u220dd20	-0.5|c5b a13a|20uduuu00uu2dd220uu20	0.5> = sqrt(30)/750 (252)
<udu2222u002du0u0u020u	0.5|c3b a16b|ud02222u002uu0uuu020d	0.5> = -sqrt(7)/210 (70)
<20u02020222uuu00uuudd	1.5|c9a a16b|20u02020u22uuu0uududd	0.5> = 18*sqrt(7)/343 (462)
<02u0u2000222u0uu22u0d	-0.5|c21b a1a|u2u0u2000222u0ud22u00	0.5> = sqrt(35)/70 (35)
<2uudu020222u2020u00u0	0.5|c13b a12b|2uudu0202222u020u00u0	0.5> = 3/5 (30)
<u022020uu00220u2u0uu2	1.5|c16a a5b|u022u20uu00220duu0du2	0.5> = -sqrt(35)/210 (125)
<2022uu0du202duuu0200d	-0.5|c21b a19a|2022uu0du202duuu02u00	0.5> = -sqrt(6)/5 (90)
<uu2u02ud00u0u2dd02u2u	0.5|c3a a10a|uuud02uu0ud0u2ud02u2d	0.5> = sqrt(3)/13500 (1592)
<u02d2u02020u0d2uu0du2	0.5|c16a a7a|u02d2ud2020u0u20u0uu2	0.5> = sqrt(30)/120 (40)
<0uuud2ud0u2uud202002u	0.5|c21b a1b|uuudu2ud0u2duu2020020	0.5> = -sqrt(10)/2400 (430)
<uu0u222d20uu02du0du0d	-0.5|c1b a18a|0u0u222d20uu02uu02u0d	0.5> = -2*sqrt(14)/75 (105)
<0uu0u22220002u2u2dd00	0.5|c7a a1a|udu0u2u220002u2u2du00	0.5> = -7*sqrt(3)/150 (70)
<uud0uud2ud202uuud0d20	0.5|c8a a15a|uud0uuduud202u2ud0u20	0.5> = -7*sqrt(10)/200 (1290)
<2uuu0duu0u02dud0uu2u2	-0.5|c6b a9a|2uuu00duud02udu0du2u2	0.5> = -sqrt(70)/42000 (1550)
<uu0du2du002u2uud202u0	0.5|c17b a14b|uu0du2du002u22udu02u0	0.5> = -6*sqrt(6)/25 (315)
<uu22d022uu00u20000u22	0.5|c14b a18b|uu22d022uu00ud000uu22	0.5> = 4*sqrt(5)/25 (105)
<uu202002u0du002022220	0.5|c5b a10b|uu20u002duuu002022220	0.5> = -sqrt(30)/120 (34)
<u0u20uu2202d0ud02d02u	0.5|c18b a10b|u0u20uu22d2u0du02002u	0.5> = 3*sqrt(10)/2000 (125)
<uu0u200222dud2020d0uu	0.5|c8a a17a|uu0u200u22ddd202uu0uu	0.5> = -sqrt(2)/24 (350)
<u0udduu0du2u00220u22u	-0.5|c4b a10a|u0u0dud0u22u00220u22u	0.5> = -sqrt(2)/20 (90)
<0uuu2du2u0202uu20u002	0.5|c21b a18b|0uuu2du2u0202uu20200d	0.5> = 2*sqrt(3)/7 (120)
<0u2u0u2d2ud20u000u2u2	0.5|c21b a5b|0u2uuu2d2dd20u000u2uu	0.5> = sqrt(10)/20 (350)
<udu2u0uuuu20d022d20d0	0.5|c11a a14a|udu2u0uuuud0uu22d20d0	0.5> = 2*sqrt(15)/105 (924)
<ud020uuu2uddu2duuduu0	1.5|c4a a16b|ud0u0udu2uudd2u2uuud0	0.5> = -sqrt(210)/50400 (2550)
<uu20uduu2d0uudu2udd0u	0.5|c15a a19a|uu20uduu2d0uud02uu20d	0.5> = sqrt(30)/1260 (1568)
<u2uu0d20uud2u0002d220	-0.5|c10b a15a|u2uu0d20u0d2u0u02u220	0.5> = 3*sqrt(10)/80 (116)
<00u0d22u2u0dduuudu2du	0.5|c9b a9b|00u0d22u2u0dduuuud2uu	0.5> = 0 (420)
<u0uduu2u2000dd0d222uu	0.5|c18b a11b|u0uduu2u20d0du0d2u2uu	0.5> = -sqrt(15)/30 (1230)
<uuuu2u2200uuuu2dud00d	-0.5|c8b a14a|uuuu2u2d00uuu22dud00d	0.5> = 5*sqrt(5)/24 (1708)
<u2du0u022u22uud000uud	0.5|c12a a18a|u2du0u022u2duud00uuud	0.5> = 5*sqrt(2)/14 (860)
<uu002022d2u2d0udu20u0	0.5|c10b a21b|uu002022dud2u0duu20uu	0.5> = -sqrt(30)/360 (270)
<u202222uu00200u002u20	-0.5|c2b a21a|uu02222uu00200d002u2u	0.5> = -3*sqrt(5)/50 (35)
<02u22u02u0udd2udu00ud	0.5|c2a a18a|0ud22u02u0uud2uduu0ud	0.5> = 3*sqrt(70)/320 (900)
<20u2du2u00d20uudu2uu0	0.5|c4b a21b|20udud2u00u20uduu2uud	0.5> = sqrt(14)/504 (480)
<02u0uuudud2d02uuu0dd2	1.5|c20a a16b|02u0uuudud2d02u2u0u02	0.5> = -sqrt(15)/75 (430)
<0uud0222d02uu2u02u00u	0.5|c11b a16b|0uud0222d0uuu2uu2d00u	0.5> = -sqrt(30)/150 (210)
<0ud2uuuduuuu2d2u00udu	0.5|c14b a18b|0ud2uuuduuuu202d0duud	0.5> = sqrt(35)/2058 (3192)
<uu000u2uu220u2ddu2dd0	-0.5|c16b a5a|uu00uu2ud220u2u0d2ud0	0.5> = -sqrt(210)/18900 (461)
<2200222uu000uuu0du022	0.5|c21a a13a|2200222uu0002uu0ud02u	0.5> = 1/75 (35)
<00uduuu02u00d2d2u2022	0.5|c16b a7b|00uduu202u00d2uuu2022	0.5> = -sqrt(6)/16 (68)
<2uuu2ud2u20du00200uuu	0.5|c7b a11b|2uuu2u02d2ddu00200uuu	0.5> = -sqrt(35)/70 (350)
<20202u20ududuuuuu0ddu	1.5|c9a a4b|202u2d200uuduuuuu0udd	0.5> = 8*sqrt(70)/6615 (756)
<0u2u2u00u20d2uud2200u	0.5|c3a a6a|0uud2200u20d2uuu2200u	0.5> = sqrt(6)/180 (90)
<u0202du2u20uuu2000ud2	0.5|c10b a2b|ud202uu2du0uuu2000ud2	0.5> = -25*sqrt(6)/504 (210)
<200u02u22u22u002uu0u0	-0.5|c9b a20a|200u02u2uu22d002uu020	0.5> = -sqrt(70)/70 (35)
<uuu0uudu0u0220uu2220d	1.5|c15a a15b|uuu0uudu0u0220ud2220d	0.5> = -3*sqrt(35)/196 (461)
<2udu2uuuu02d0u0d2du0d	1.5|c19a a18b|2udu2uuuu02d0u0d2200u	0.5> = -sqrt(10)/50 (252)
<00u0u202022uu220udu20	0.5|c19a a1a|u0u0u202022uu220ud020	0.5> = -sqrt(35)/10 (35)
<2000u220d0200uu2uu22d	-0.5|c1b a10a|u000u220du200uu2uu22d	0.5> = -sqrt(21)/10 (105)
<02u202u2d0du02uuud0ud	0.5|c4a a19a|02uu02u2d0du02duuuduu	0.5> = sqrt(6)/400 (1050)
<0000u22u20u0d22222u00	-0.5|c6b a13a|0000uu2u20u0222222u00	0.5> = -3*sqrt(10)/20 (10)
<uud0du2u2uu00u2udd2d0	0.5|c9a a4a|uuddud2uuuu00u2dud2u0	0.5> = sqrt(105)/4500 (1512)
<2u20d20uuuudduud2u0d0	0.5|c17b a7b|2u20d2uuduudduuuud0u0	0.5> = sqrt(5)/600 (2100)
<000u02u2uuu22ud0du2du	0.5|c8b a1b|u00u02duuuu22du0ud2du	0.5> = sqrt(6)/20250 (1383)
<2uud0022u02duu0d2020u	0.5|c17a a14a|2uud0022u02du20uu020u	0.5> = -sqrt(10)/20 (90)
<022uu02uuuu20udduu002	1.5|c18a a6b|022uuu2uudu20uudd0002	0.5> = sqrt(7)/1029 (461)
<uud220u2uu02u0dd00u2u	1.5|c5a a6b|uud2uuu2ud02u0ud00d2u	0.5> = 4*sqrt(14)/1125 (1383)
<u200uu0uud02202uu2dud	1.5|c18a a14b|u200uu0uud022u2duuudd	0.5> = 4*sqrt(5)/2205 (1702)
<222u20000uuu2duudu002	1.5|c1a a9b|u22u2000uduu2uduud002	0.5> = 2*sqrt(35)/7875 (434)
<2u20u200d0d2uuuud2du0	1.5|c3a a13b|2uu0d200u0d22duuu2uu0	0.5> = -1/240 (180)
<02uuuudu2dd0202du0duu	0.5|c7b a1b|u2uuuu0d2ud0202du0duu	0.5> = sqrt(10)/100 (1675)
<0u0002u0u2uuuuud2d2d2	1.5|c17a a13b|0u0002u0u2uu2uuudd2d2	0.5> = -sqrt(2)/28 (462)
<uu222u0dduu20u000d202	0.5|c3b a20b|uuu22d0duud20u000u2u2	0.5> = sqrt(2)/360 (340)
<uuuu2du222002u0d0u020	0.5|c2b a14b|u0uu2ud22200220u0u020	0.5> = -sqrt(30)/3000 (35)
<0ud0220u0uuu20202d022	1.5|c5a a7b|0ud0u2uu0duu20202u022	0.5> = sqrt(6)/60 (68)
<20u0ud220200uuu0d22ud	-0.5|c19b a3a|2020uu220200udu0u2udu	0.5> = -sqrt(2)/1200 (120)
<00uduu2u02du222uuu00u	0.5|c13b a19b|00uduu2u02duu22uuud0d	0.5> = -sqrt(42)/98 (868)
<00u0d22u0uudd2d0u2uu2	1.5|c18a a16b|00u0d22u0uudd2duuuuu2	0.5> = sqrt(10)/10 (400)
<0u2du00du2uduuud2u02u	0.5|c8b a6b|0u2duu00u2duudud2u02u	0.5> = 3*sqrt(5)/1000 (860)
<22u00ud002uu0du2uu2du	0.5|c6b a3b|222000u002uu0uu2ud2ud	0.5> = sqrt(15)/9450 (126)
<u0uu2duudud22uudu00ud	-0.5|c10b a19a|u0uu2duud0u22duud0duu	0.5> = -sqrt(210)/52500 (5670)
<02202u0u2ud02uudu0ddu	1.5|c5a a15b|0220uu0u2ud02d2uu0udu	0.5> = -3*sqrt(5)/800 (425)
<002u0000udd22u2uuu22d	0.5|c19a a9a|002u00002ud22u2uuuu2d	0.5> = sqrt(14)/20 (105)
<00022uu20u0uu2u202ddd	-0.5|c7b a1a|u0022u020u0uu2u202udd	0.5> = -sqrt(70)/105 (126)
<022002u0u2002d2uu2020	0.5|c3b a4b|02uu02d0u2002u2uu2020	0.5> = -sqrt(30)/30 (30)
<2u00uu22uu0u22d020uu0	-0.5|c7b a3a|2uu0uud2uu0d22u020ud0	0.5> = -sqrt(21)/1470 (455)
<2uuduu2u02u0002u002u2	1.5|c7a a12b|2uuduuuu02dd002u002u2	0.5> = -2*sqrt(35)/105 (378)
<u20202220uu020u0u2200	0.5|c2a a20a|uu0202220uu020u0u22d0	0.5> = -sqrt(42)/14 (35)
<0u2uu0uuuudu0du222dd0	-0.5|c16b a1a|uu2uu0uduuuu0dud22dd0	0.5> = 9*sqrt(30)/4480 (6390)
<2u002u2uddu0ud22u0u0d	0.5|c15a a6a|2u00222uddu0uuu2u0u0d	0.5> = sqrt(14)/30 (210)
<2uu0u2u0d2ud2000du220	0.5|c6a a17a|2uu0udu0u2du20002u220	0.5> = 3*sqrt(6)/1600 (120)
<u20u22du202uduu0udu00	-0.5|c17b a17a|u20u22du202uduu0duu00	0.5> = -2*sqrt(6)/25 (360)
<u2uu0duduu00u20duu2u2	0.5|c21a a12a|u2uu0duduu0ud20uud2ud	0.5> = -sqrt(14)/1470 (5446)
<20ud0u2u00u2ud202u02u	0.5|c12a a3a|202u0u2u00duud202u02u	0.5> = 41*sqrt(6)/1200 (120)
<00uuu0u2uu22202d00022	0.5|c8b a1b|u0uuu0uddu22202u00022	0.5> = sqrt(7)/525 (126)
<02uu00uu2d2222200uu00	1.5|c15a a5b|02uuu0ud2d2222u00uu00	0.5> = sqrt(6)/20 (120)
<2uu0du2d02uuuu2u0d200	-0.5|c15b a3a|2u20uu2d02uuuddu0u200	0.5> = 4*sqrt(21)/1575 (434)
<0u2d222u2d0000u0uud2u	0.5|c9a a10a|0u2d222ud20000u0uuu2u	0.5> = 0 (40)
<0udu2220uuuud00002u22	0.5|c7b a3b|0u2u22d0duuuu00002u22	0.5> = -sqrt(5)/300 (60)
<u2d2u202u02u000uu0d2u	0.5|c1b a16b|02u2d202u02u0002u0u2u	0.5> = sqrt(30)/300 (20)
<0u2u0u2u20uud0udu20u2	-0.5|c17b a15a|0u2u0u2u20uud02u020d2	0.5> = sqrt(14)/294 (126)
<u2u00u2020220020u2udd	0.5|c15b a3b|u2200u20202200u0u2udu	0.5> = -7*sqrt(6)/150 (35)
<uuu00uu02uu22du20u2d0	1.5|c15a a8b|uuu00uuu2ud22d020u2d0	0.5> = 3*sqrt(105)/343 (462)
<uu202u0d2uu0u22ddd00u	0.5|c6b a20b|uu20200u2uu0u22ddd0uu	0.5> = sqrt(35)/40 (462)
<002u2ud202200u0u2duud	-0.5|c11b a2a|0u2d2uu202u00u0u2dduu	0.5> = 3/200 (252)
<u0uuuuud2dud0udu022ud	-0.5|c19b a11a|u0uuuuud2d2u0dud02duu	0.5> = sqrt(210)/78750 (6342)
<u0udu02u2d02duud0uuu2	1.5|c3a a5b|u00u202d2d02uudu0uuu2	0.5> = 2/135 (180)
<2u002200u220u0uu0dd22	0.5|c10b a17b|2u002200uu20d0uuuud22	0.5> = -sqrt(70)/300 (120)
<uu0u2u2022d0u0u2d2u00	0.5|c9a a8a|uu0u2u2du2u0d0u2u2d00	0.5> = -sqrt(42)/15750 (455)
<20ud2002u0uuu2d0u2u02	1.5|c18a a20b|20ud2002u0uuu2d0uudu2	0.5> = -2*sqrt(15)/75 (250)
<222u00uu0u200du2u2ud0	1.5|c2a a19b|2u2u00du0u200du2u22u0	0.5> = -sqrt(210)/210 (102)
<uu0duu2udu20d202u002u	0.5|c16a a6a|uu0du22uud20u20uu002d	0.5> = sqrt(210)/42000 (375)
<22uu2d0u00dud0u0uu2d2	1.5|c21a a6b|22uu220u00dud0u0uu2du	0.5> = -16*sqrt(10)/225 (410)
<u200udu22uu0u0202d20d	0.5|c18b a3b|u2u0udu22du0u0202020u	0.5> = -sqrt(30)/225 (116)
<uu0du0d222uud0u0202du	-0.5|c5b a3a|uuud00u222udd0u0202uu	0.5> = sqrt(6)/108 (412)
<uuuduuududu02u02uu02d	0.5|c3b a9b|uu0uuudd2uu02u02du02d	0.5> = -sqrt(14)/2450 (1666)
<uud2u202002uddu20200u	0.5|c11a a2a|u2d2u20200uuduu20200u	0.5> = sqrt(15)/24 (68)
<u00udd22uuuuu00d22dud	-0.5|c1b a13a|000uud22uuuu200d22udu	0.5> = -7*sqrt(2)/3000 (378)
<0uuuudu0002d2202d220u	-0.5|c19b a6a|0uuuu2d0002d2202u2u0u	0.5> = sqrt(6)/80 (120)
<202uu2uud0d2u000du220	-0.5|c11b a16a|202uu2uud002u00duu220	0.5> = -3*sqrt(6)/80 (125)
<2u0u0u202dud2uud20u0d	-0.5|c1b a16a|uu0u0u202ddu2uu220u0d	0.5> = -sqrt(21)/120 (425)
<2u0u0udd0u02uuuu2u202	0.5|c12a a11a|2u0u0udd0uuuuuud2d202	0.5> = sqrt(42)/294 (1260)
<u2202uu0uu022022u00d0	0.5|c15a a21a|u2202uu0uu0220u2u00dd	0.5> = 6*sqrt(14)/49 (126)
<uu2020002u22020uu0ud2	1.5|c19a a7b|uu2020u02u22020uu00d2	0.5> = -8*sqrt(2)/21 (35)
<u2u2u2u00u0d02202ud0d	-0.5|c21b a13a|u2u2u2u00u0du2202du00	0.5> = -sqrt(6)/150 (126)
<uu020020220du2ud0u220	-0.5|c9b a12a|uu020020u202u2du0u220	0.5> = -sqrt(3)/30 (35)
<udu2ud2u00uudu0uuu022	1.5|c3a a3b|udu2du2u00uuud0uud022	0.5> = sqrt(10)/630 (504)
<u2uu0u0u0duudu22u2ud0	0.5|c12a a7a|u2uu0uud0uu0uu22d2dd0	0.5> = -1/11760 (1708)
<u0u2u0du0ud2d20u2u02u	1.5|c21a a6b|u0u2uudu0ud2d20u2u020	0.5> = 3*sqrt(3)/10 (455)
<2u0duduu2uu2d0uuu020d	0.5|c6b a16b|2u0du0ud2uu2u0u2u020d	0.5> = -5*sqrt(15)/504 (210)
<2u2uu00d022u0u020udu2	1.5|c21a a13b|2u2uu00d022uuu020udud	0.5> = sqrt(15)/9 (434)
<222002uduu00udu002202	0.5|c7b a12b|2220020uuu0duuu002202	0.5> = sqrt(15)/60 (34)
<udu2uu002du0u02d202ud	0.5|c2b a14b|u0u2ud002du0uu2u202du	0.5> = -sqrt(3)/900 (350)
<uu220ud0dduu0ud2u0220	1.5|c16a a21b|uu220ud0dduu0uduu022u	0.5> = sqrt(10)/10 (680)
<u2uuuu200udd0u2ud2u0d	0.5|c15a a13a|u2uuuu200uddduduu2u0d	0.5> = -8*sqrt(42)/2205 (6090)
<u0d2uu2uuu200u20u2002	0.5|c15b a2b|udu2ud2uuu200uu0d2002	0.5> = sqrt(2)/84 (210)
<uu2d02u0uu0ud0u2u2duu	0.5|c20a a13a|uu2d02u0uu0u20u2d2d0u	0.5> = -5*sqrt(14)/252 (378)
<2u200u020u0200u2d22ud	-0.5|c20b a5a|2u20du020u0200u2u220u	0.5> = sqrt(15)/200 (20)
<0uu2du2uu2d200d20uud0	0.5|c16b a9b|0uu2du2u22u200du0uud0	0.5> = sqrt(21)/40 (375)
<uu02udd0uu0d022u2ud02	0.5|c4a a8a|uu0duudduu0u022u2ud02	0.5> = -sqrt(14)/270 (1050)
<0220u020u02du0u2ud220	0.5|c3b a17b|02u0d020u02uu0u22u220	0.5> = sqrt(2)/40 (20)
<uu020udd2000uu22u2udu	0.5|c9a a11a|uu020uddu0u0uu22u2udd	0.5> = sqrt(10)/105 (1260)
<2020uu2uu000d0222uudd	0.5|c17b a12b|2020uu2uu00du022uuudd	0.5> = -2*sqrt(15)/75 (455)
<u00ud220u2duud00u2u2u	0.5|c4a a15a|u000u220d2uuudu0d2u2u	0.5> = sqrt(2)/480 (375)
<0u2d0uu2u22002u20200u	1.5|c8a a12b|0u2d0uuuu22u02u20200d	0.5> = 4*sqrt(21)/105 (70)
<0u0200d02u2u22220u0uu	1.5|c13a a3b|0uu200d02u2uu2220d0uu	0.5> = -sqrt(30)/25 (105)
<u20220u2u200udu0uuu02	0.5|c1b a9b|020220u22200uud0uuu02	0.5> = -sqrt(210)/210 (34)
<00uuu222ud2uuud2dd000	0.5|c6b a18b|00uuuu22du2uuud2d2000	0.5> = -sqrt(70)/350 (455)
<2u00uuu20022200uu2d20	1.5|c8a a3b|2uu0uuuu0022200ud2d20	0.5> = 8*sqrt(7)/147 (126)
<0u2uudu2duuud0d02uudd	-0.5|c21b a16a|0u2uudu2duuud0du2uud0	0.5> = sqrt(210)/30 (5370)
<20udu2du02220uuu20d00	0.5|c5b a5b|20udu2du02220uuu20u00	0.5> = 0 (40)
<2ud20u2000uu0ud2220uu	-0.5|c11b a8a|2ud20u2u000u0uu2220du	0.5> = sqrt(6)/50 (70)
<u00uuu2d2uu0222020d0u	-0.5|c6b a6a|u00uuu2d2uu0222020d0u	0.5> = 63/125 (125)
<uu002uuududu0dd22ud20	0.5|c5a a10a|uu00uuuud2ud0du22ud20	0.5> = -7*sqrt(35)/6750 (1715)
<22002u0uuu00duuud2dd2	0.5|c2b a4b|2u0u2d0uuu00ududu2du2	0.5> = -sqrt(210)/33750 (1383)
<uuu02u2u20020uuuddudu	0.5|c16b a16b|uuu02u2u20020uuuddddu	0.5> = 5*sqrt(35)/392 (1716)
<02u0ud20uuduuu0ud2d2u	0.5|c2b a15b|0ud0ud20uuuuududu2d2u	0.5> = -sqrt(21)/27000 (1844)
<uu020d2duu020202002u2	0.5|c8b a13b|uu020d20uu02u202002u2	0.5> = -sqrt(15)/10 (30)
<u00u02uduuu222dd0d0u2	0.5|c16a a5a|u00uu2duudu222u00d0u2	0.5> = -sqrt(10)/2000 (430)
<00ud02u220202d20uuu20	-0.5|c15b a16a|00ud02u220202duuuuu20	0.5> = sqrt(30)/10 (40)
<uu2d02duuuu0uu20u2u0d	-0.5|c15b a12a|uu2d02duuuuuduu0u2d0d	0.5> = -3*sqrt(70)/1960 (2766)
<02u0du0uuu2ud22u020dd	0.5|c15b a6b|02u0d20uuu2uu2ud020du	0.5> = -sqrt(210)/2250 (252)
<udu0u0220uuu022d220u0	1.5|c15a a21b|udu0u0220uuu02ud220du	0.5> = sqrt(21)/45 (252)
<202uu02du0uu02d0uuuu2	-0.5|c4b a4a|202uu02ud0uu02u0dduu2	0.5> = -sqrt(210)/6300 (434)
<u2202u202020u2u0uu0d0	-0.5|c11b a12a|u2202u2020uuu2d0uu0d0	0.5> = 4*sqrt(30)/105 (126)
<u002uuuu202uud2d20ud0	1.5|c4a a2b|uu0uduuu202udu2u20dd0	0.5> = 2*sqrt(6)/9261 (1596)
<uudd002uu022u2u00udu2	-0.5|c21b a1a|2udu002uu022u2d00uuud	0.5> = -sqrt(42)/560 (250)
<uu20d2d02u02u2ud0u020	0.5|c12a a21a|uu20d2d02u0uu2ud0u02u	0.5> = -3*sqrt(2)/8 (210)
<22u00uud000u222020du2	-0.5|c12b a5a|22u0duuu0000222020uu2	0.5> = sqrt(15)/120 (20)
<02u20u0dduuu22udu02d0	0.5|c8a a5a|02u2ud00duuu22uuu02d0	0.5> = 0 (210)
<0uu2u0du22uu2u02u00du	-0.5|c16b a6a|0uu2udud22uu2u0uu00dd	0.5> = 9/1568 (1484)
<02uduu2u2020uu2000022	-0.5|c20b a1a|u2dudu2u2020uu20000u2	0.5> = -3*sqrt(2)/20 (40)
<udu2u00022u02du0uu2du	1.5|c13a a12b|udu2u00022uuddu0uu2du	0.5> = 7*sqrt(10)/75 (850)
<2u20020220uu2u00ud02d	0.5|c8b a4b|2u2u020u20uu2u00ud02d	0.5> = -2*sqrt(15)/15 (126)
<0u0002u20uuu2202u2dud	0.5|c8b a9b|0u0002uuduuu2202d2udu	0.5> = sqrt(3)/9450 (434)
<uu0u0uu2d2uu2uud02du0	0.5|c10b a5b|uu0uudu2uuuu2dud02dd0	0.5> = 1/1344 (6270)
<22u0020d2uu020du2udu0	0.5|c6a a8a|22u00u022uu020du2udu0	0.5> = 3*sqrt(5)/20 (125)
<uuu200u0uu0022u2dud2u	1.5|c18a a19b|uuu200u0uu0022u2d022d	0.5> = sqrt(70)/98 (126)
<0uu2u2u02du00uudu2d02	1.5|c15a a17b|0uu2u2u02du00u0d22u02	0.5> = 2*sqrt(15)/45 (125)
<uuu2uu0002u0u2200d2u2	0.5|c10a a17a|uuu2uu000du0u220du2d2	0.5> = sqrt(30)/294 (461)
<uuu2d0uud220u2uduud00	0.5|c14b a8b|uuu2d0u2u220uduuddu00	0.5> = -sqrt(6)/47250 (1592)
<u0uu222020ud220u0d020	1.5|c7a a8b|u0uu22uu20ud220d0u020	0.5> = sqrt(14)/150 (126)
<0202uuu20u220u20uu020	1.5|c20a a21b|0202uuu20u220u20uu0dd	0.5> = -sqrt(70)/14 (126)
<u22u2uuu02udu00d0d20u	0.5|c12b a4b|u2222uuu02u0u00u0d20d	0.5> = -sqrt(10)/882 (126)
<2u2uu2u22002du00du0u0	0.5|c3b a7b|2uuuu2222002uu00du0d0	0.5> = 1/150 (126)
<uu222uudd0uduu20du00d	0.5|c3a a10a|uuu22udduuduud20ud00u	0.5> = sqrt(2)/48000 (5565)
<0200uuduududu2220du02	0.5|c18b a4b|020uuudduuudu22200u02	0.5> = sqrt(6)/48 (350)
<2020uu0ud2uduud0du202	1.5|c1a a5b|u0202u0ud2duudu0uu202	0.5> = 1/432 (340)
<2220u002uduuu2du00dud	0.5|c9b a10b|2220u00202duu2uu00uud	0.5> = sqrt(21)/300 (70)
<u02u0dudu0202202uu0d2	-0.5|c13b a10a|u02u0duduu20u202uu0d2	0.5> = sqrt(7)/5 (315)
<222200u0ud2u00uudduud	-0.5|c10b a5a|2222u0u0d02d00uuuuduu	0.5> = 1/1200 (210)
<02u220uuu00220202020u	0.5|c9a a18a|02u220uu000220202u20u	0.5> = 3/5 (10)
<0ud0u002u220022ud202u	0.5|c8b a3b|0u20u00du220022uu202u	0.5> = sqrt(30)/120 (30)
<uu2uduu2uud00uduududu	-0.5|c8b a15a|uu2uduuuudu00u2uddddu	0.5> = -sqrt(15)/9604 (22272)
<0u2u02u2udu0uuduuu20d	0.5|c2a a2a|0u2u02d2uuu0uuudud20d	0.5> = -sqrt(210)/27440 (1386)
<20u2uudu2u2d2uuud0000	0.5|c9b a2b|2uu2duduuu2u2dduu0000	0.5> = sqrt(105)/47250 (1134)
<u2d22u2du0uuud002ud00	0.5|c13a a14a|u2d22u2du0uu02002uu00	0.5> = -3*sqrt(30)/200 (40)
<0u0uu02u2u220ddu02u02	1.5|c2a a6b|000uuu2u2u220udd02u02	0.5> = -4*sqrt(105)/1125 (126)
<u02ud22u220d200uuu00d	-0.5|c3b a14a|u0dud22u220u2u0udu00u	0.5> = -sqrt(30)/400 (140)
<22u22uu2udu20000d00uu	1.5|c5a a16b|22u2uud2uud2000uu00ud	0.5> = sqrt(35)/10500 (430)
<00uuu22dud0uuud022uud	-0.5|c13b a5a|00uu222uud0d0ud022uuu	0.5> = -3*sqrt(7)/560 (410)
<uu2uu202d2ud0du02u0u0	1.5|c3a a15b|uuuuu202d2ud0d202u0u0	0.5> = -12*sqrt(30)/125 (461)
<220u00u0022u2u20002u2	0.5|c15a a12a|220u00u002222uu0002u2	0.5> = -2/5 (10)
<0u2u022du0u200u22d020	0.5|c2a a19a|002u022uu0d200u22uu20	0.5> = -sqrt(3)/120 (34)
<u0uud0u20d2u220d2uu0d	1.5|c10a a20b|u0uud0u2002d220u2uuud	0.5> = sqrt(7)/120 (410)
<20ud22u0022uudu00u02d	-0.5|c11b a21a|20ud22u002uuduu00u022	0.5> = sqrt(6)/60 (68)
<u20u0000ud2u22u2u20ud	-0.5|c18b a6a|u20u0u00ud2u22u2du0du	0.5> = sqrt(70)/1400 (455)
<udu2du22u0duu2u00uuu0	1.5|c8a a16b|udu2du2uu0ddu2uu0udu0	0.5> = 2*sqrt(21)/189 (1400)
<uuud20uduu020udd2udud	1.5|c3a a6b|uu0u2duddu020udu2uduu	0.5> = sqrt(6)/1600 (4080)
<020200uu2ud2uuu202uu0	0.5|c12b a6b|02020uuu2udduuu202du0	0.5> = -sqrt(21)/84 (425)
<02u2udduuuuu0u2002udu	0.5|c6b a3b|0222u0uuuuuu0d2002dud	0.5> = -sqrt(42)/24696 (462)
<u0u2uu0u2u00d0u22u2dd	-0.5|c19b a7a|u0u2uuud2u00d0u22udud	0.5> = sqrt(14)/147 (1702)
<uuduud2ud02uudu022d00	0.5|c12a a21a|uuduud2ud020uuu022d0u	0.5> = 3/25 (1230)
<uuuu00u02dud2u0u2u2ud	1.5|c4a a1b|2uu000u02uuu2u0u2d2dd	0.5> = -sqrt(70)/5880 (462)
<u22020u2u00uu00uud22u	0.5|c5b a11b|u220u0d2u0uuu00dud22u	0.5> = sqrt(6)/63 (378)
<2uu0duu2u0d0uud0duu22	0.5|c8a a11a|2uu0duudu020uuu0ddu22	0.5> = sqrt(14)/1000 (1302)
<uu2220u02d0u0du002u2u	0.5|c18a a10a|uu2220u0220u0dd00uu2u	0.5> = -sqrt(15)/40 (120)
<2u2uu2u0ud02u0ud20uu0	-0.5|c1b a21a|uu2ud2u0ud02u0uu20dud	0.5> = -sqrt(6)/735 (1568)
<0u00222uuuud22du000d2	-0.5|c6b a15a|0u002u2duuud222u000u2	0.5> = -3*sqrt(30)/500 (105)
<u0u2uuu2d200uuuu0220d	0.5|c10b a17b|u0u2uuu2du00uuudd220d	0.5> = -sqrt(42)/112 (1708)
<ud0u0u0uduu2udu2uduu2	-0.5|c1b a5a|0u0udu0uuuu2dud2uudd2	0.5> = sqrt(30)/1111320 (5145)
<20uuuduuu00ud2u2d0022	0.5|c14b a6b|20uuu2uuu00dddu2u0022	0.5> = sqrt(21)/1260 (462)
<0u2u20ud2duud20u0udud	0.5|c11b a15b|0u2u20ud2d0ud2uu0uuud	0.5> = sqrt(70)/75 (1050)
<002000u02222u0duuuu22	-0.5|c10b a6a|00200uu02d22u0uuuud22	0.5> = -sqrt(42)/210 (105)
<20uu0dduudu022dd0uu2u	0.5|c9b a3b|202u0udd0ud022uu0uu2u	0.5> = -sqrt(30)/120 (120)
<u22duu22uu0d0u0d2u00u	1.5|c8a a11b|u22duu2uuduu0u0d2u00d	0.5> = sqrt(10)/375 (910)
<0220u2uuu22ud00duu0dd	-0.5|c10b a1a|u220u2uuud2dd00uuu0ud	0.5> = -sqrt(70)/1250 (1540)
<udu20u002u220uudu0ud2	-0.5|c4b a5a|uduuuu002u220duud0du2	0.5> = -sqrt(30)/7875 (922)
<u02uu0d0uu2dd2uuu0d2d	0.5|c3a a6a|u0duudu0uu2ud2dud0u2u	0.5> = -sqrt(10)/10000 (2730)
<22u2u0u200u0d20u02u02	1.5|c13a a17b|22u2u0u200u0020uu2d02	0.5> = 8*sqrt(105)/525 (35)
<u22ud2uu00du02u20u0dd	-0.5|c14b a21a|u22ud2uu00du0uu20d0u2	0.5> = sqrt(6)/150 (360)
<u0uduuu2udu0dd20u202d	0.5|c15b a5b|u0ud2uu2uud0dud0u202u	0.5> = 3/5000 (1365)
<uuu2u000202uud220d2u0	0.5|c16b a12b|uuu2u0002022ud2u0u2d0	0.5> = 1/180 (126)
<u22d0u0uuuuu20u2200du	-0.5|c15b a5a|u22duu0uduuu2002200ud	0.5> = -sqrt(14)/588 (240)
<uu20dd20uu0u022udud20	-0.5|c12b a18a|uu20dd20uu00022uu2u20	0.5> = sqrt(30)/200 (60)
<u02uu020dudu02duud202	-0.5|c11b a2a|uu2du020ud0u02uduu202	0.5> = sqrt(5)/7200 (360)
<0u0uu0ud2dud2u2d0022u	0.5|c15b a12b|0u0uu0ud2du22uud0022u	0.5> = 9/20 (425)
<u00u2udu2d2uuud0ud0d2	0.5|c13b a3b|u0du2udu2u2u0du0ud0u2	0.5> = 7*sqrt(3)/6750 (750)
<20u2u0u0u0u2dududud2d	-0.5|c18b a7a|20u2u020u0u2duduu0d2u	0.5> = 28*sqrt(5)/3125 (450)
<2uuu20uu002uu2202d00u	0.5|c14b a6b|2uuu2uuu002udu202d00d	0.5> = -9*sqrt(42)/5488 (462)
<u2ud02u2uudd2du00uuu0	-0.5|c4b a14a|u2u002d2uuud22d00uuu0	0.5> = -sqrt(6)/120 (360)
<u20ud02ud0u0du0uu22u2	1.5|c7a a15b|u20ud0uud0d0uuudu22u2	0.5> = -4*sqrt(5)/225 (1050)
<2220u0u0u0udu2d20uuud	1.5|c3a a15b|22u0u0u0u0udu2220duud	0.5> = 64*sqrt(2)/525 (461)
<2u0uu02u2du0uu0ud2u02	-0.5|c18b a6a|2u0uud2u2uu0uu0uddd02	0.5> = 9*sqrt(10)/2240 (1596)
<0udu00uu22dudduu2dduu	1.5|c19a a19b|0udu00uu22dudduu2duuu	0.5> = sqrt(15)/15 (2312)
<uudu2020d2002u0uud2uu	-0.5|c19b a9a|uudu202022002d0uuuudu	0.5> = -sqrt(6)/150 (315)
<u2ud02uuuud20u0uuu2d0	0.5|c6b a15b|u2ud0uuuduu20uuddu2d0	0.5> = sqrt(3)/1960 (5040)
<000uu2uuddu22u0200d22	0.5|c12b a1b|u00uu2uudddu2u0200u22	0.5> = 3*sqrt(5)/200 (434)
<u2020220uu0du0u2uud02	0.5|c7b a20b|u20202u0ud0du0u2uudu2	0.5> = sqrt(210)/135 (350)
<uu20uuudu0u20d0u2dd2u	0.5|c20b a7b|uu20uu2uu0d20u0u2dddu	0.5> = 13*sqrt(105)/66150 (1715)
<0222u002u20u02u020ddu	1.5|c17a a1b|u222u002u20u02u0u0ddu	0.5> = sqrt(210)/50 (126)
<u0ud20022u0duu00u2u22	0.5|c20b a6b|u0ud2u022u0duu00u2du2	0.5> = -2*sqrt(15)/75 (360)
<u00dudu2222u0u2uu00du	-0.5|c8b a19a|u00duduu222u0u2ud0uud	0.5> = -sqrt(42)/1050 (504)
<22020u0uu0u0202220udu	0.5|c17a a3a|22u20u0uu0u02022d0uud	0.5> = sqrt(42)/1575 (126)
<u2ud0duu00du2uudu202u	-0.5|c20b a9a|u2ud0duuu0du2dudu20uu	0.5> = -sqrt(10)/20 (2376)
<uud0u20u0022d0uu2u220	0.5|c5b a7b|uud002uu0022u0uu2d220	0.5> = sqrt(14)/420 (105)
<0u20uu020duud2dduu202	0.5|c13b a9b|0u20uu02duuu02dduu202	0.5> = 3*sqrt(2)/40 (434)
<u2002uuuud220200dud20	0.5|c9a a15a|u2002uuu0d2202u0uud20	0.5> = sqrt(210)/125 (125)
<u20duuu20uu2u002d0u2d	0.5|c11a a17a|u20duuu20u02u00220d2u	0.5> = -sqrt(30)/1260 (70)
<002uu2uu02u0du2udddud	1.5|c13a a1b|u02uu2du02u00d2uuduud	0.5> = 7*sqrt(5)/16875 (1568)
<uuuu02u020200uud2u2dd	0.5|c19b a14b|uuuu02u0202002uu2dudd	0.5> = 29/2744 (462)
<uuuduu2ud0200002d2u2u	-0.5|c11b a3a|uu2duu2uu0d00002u2u2d	0.5> = 4*sqrt(105)/7875 (378)
<02uuuu020udu0dd2du2du	0.5|c3b a1b|u20uud020uud0du2ud2uu	0.5> = sqrt(6)/12000 (1460)
<u202ud2ud0d0uuudduuud	0.5|c13a a15a|u202ud2ud0d00u2uuuuud	0.5> = sqrt(14)/30 (630)
<00220020u22u2uuud02u0	0.5|c13a a1a|u0220020u22uuuuud02d0	0.5> = -sqrt(10)/105 (126)
<002uu0uduu0202uuud2d2	0.5|c3b a17b|00uuu0uduu0202du2u2d2	0.5> = sqrt(7)/588 (455)
<uud0du02u20ud0d2uuuu2	-0.5|c10b a15a|uud0du02uu0du022uuud2	0.5> = sqrt(7)/210 (720)
<000uu22uudd2u2u0u2u0u	-0.5|c12b a16a|000uu22uudddu2uuu2u0d	0.5> = sqrt(2)/21 (1225)
<222u2u0uud02d00002u02	0.5|c5a a14a|222udu0uud02uu0002u02	0.5> = -sqrt(3)/16 (68)
<ud2220002uuu2d002u0uu	1.5|c3a a19b|udu220002uuu2d002duuu	0.5> = -sqrt(10)/20 (240)
<0202002u2uuu2d000u22d	0.5|c13a a17a|0202002u2uuudd00uu22u	0.5> = -3*sqrt(2)/40 (120)
<0u02222000u222d002u0u	-0.5|c6b a9a|0u022d20u0u222u002u0u	0.5> = -sqrt(10)/20 (20)
<u02u0u00220d02u222020	-0.5|c9b a7a|u02u0ud0u20u02u222020	0.5> = sqrt(30)/40 (34)
<20uu2uu2022u0d00020u2	0.5|c21a a14a|20uu2uu2022u0200020ud	0.5> = 2*sqrt(35)/21 (35)
<02202u202u2u00ddu002u	0.5|c11a a6a|022022202uud00uuu002u	0.5> = sqrt(10)/60 (30)
<u00u0uu00202dd2u2d22u	0.5|c7a a2a|uu0u0d000202uu2d2u22u	0.5> = sqrt(10)/1200 (120)
<2u02d20202uu2u00ud020	0.5|c8a a9a|2u02d20uu2du2u00uu020	0.5> = 1/10 (60)
<200u2u02u02u0d2uudd20	0.5|c5a a12a|200uuu02u0220u2dudu20	0.5> = 7/750 (126)
<2u20u2uuudddu00u0u202	0.5|c10b a20b|2u20u2uuu0ddd00u0u2u2	0.5> = 1/10 (434)
<u02u20d22uuu2udud0d00	1.5|c19a a19b|u02u20d22uuu2udud0u00	0.5> = sqrt(2)/5 (378)
<0202uuu2u20uudd02du0d	1.5|c2a a6b|0u02u2u2d20uuuu02dd0u	0.5> = sqrt(30)/13500 (434)
<00u2202d0uuu0u2dud2uu	0.5|c7b a21b|00u220ud0udu0u2duu2u2	0.5> = -3*sqrt(6)/160 (306)
<u0ud0du2duudu0u0d22u2	-0.5|c9b a15a|u0ud0du20uudu020u22u2	0.5> = -sqrt(10)/30 (204)
<u0du2uu0u0duu2u2ud20u	-0.5|c15b a7a|u0du2u20u0udu202uu20d	0.5> = -sqrt(42)/5880 (250)
<02u0u22uu2200uudddd0u	0.5|c6a a1a|u2u0uu2dd2200uuduud0u	0.5> = -sqrt(7)/500 (1525)
<uu220uu2duu20u0000u22	0.5|c3b a5b|uud2udu2uuu20d0000u22	0.5> = -sqrt(21)/315 (315)
<uuu2u2d2u0200d2020020	0.5|c9b a21b|uuu2u2d200200u202002u	0.5> = -sqrt(6)/20 (35)
<2uuuuuud2uuu0d20d02d0	0.5|c19a a16a|2uuuuuud2uuu0d2du0dd0	0.5> = -sqrt(14)/49 (6426)
<u0d2u0d00uu22uuu2dudd	0.5|c11a a9a|u0d2u0d0uu022uuu2dduu	0.5> = 7/750 (504)
<u2d0022uuu0uu2ddduu0d	0.5|c7a a5a|u2d0u2uduu0uu2dduuu0d	0.5> = -7*sqrt(14)/250 (2730)
<u0220uuu20u0ud0d2d202	1.5|c9a a2b|uu220uuuu0d0ud0d2u202	0.5> = 4*sqrt(21)/945 (462)
<22u0u0d2uu2d00d00uu22	0.5|c7a a14a|22u0u002ud2u0du00uu22	0.5> = -sqrt(10)/360 (116)
<u220uu0u0u002d22uu0d2	-0.5|c2b a4a|uu2udd0u0u002d22uu0u2	0.5> = -sqrt(210)/350 (340)
<220uud2202u02u2020000	1.5|c6a a3b|22uuu02202u02u2020000	0.5> = sqrt(15)/15 (10)
<uu20uuu2000d02200222d	0.5|c7a a11a|uu20uu0200ud02200222u	0.5> = 7*sqrt(6)/150 (35)
<2uu02u2udu0u20ud0uudd	0.5|c7a a10a|2uu02uuud20u20ud0uddu	0.5> = -8*sqrt(70)/15435 (1708)
<uududud2u0u2d02uu00u2	-0.5|c4b a10a|uud0udu2udu2d02uu00u2	0.5> = -sqrt(2)/72 (1044)
<222u222000u2u00020ud0	1.5|c5a a8b|222uu22u00d2u00020uu0	0.5> = sqrt(6)/60 (34)
<uuu0dud2u0u2dd020uu2d	-0.5|c16b a13a|uuu0dud2u0u22d0u0uu2d	0.5> = -sqrt(21)/10 (1470)
<220uu22000uuduuud2200	-0.5|c2b a12a|2u0uu22000u2duudu2200	0.5> = -9*sqrt(35)/1750 (125)
<u02u0u0duu0220d022d2u	1.5|c17a a4b|u0220u0uud0220d0u2u2u	0.5> = sqrt(30)/960 (120)
<uud02uud00u2du2d2u0uu	0.5|c16b a19b|uud02uud00u2du202duuu	0.5> = 1/10 (1188)
<u0uu2ud22u2udu00d0d20	1.5|c1a a6b|00uu22u22d2uuu00u0d20	0.5> = sqrt(35)/2250 (120)
<2u2ud0u2002uuu00dd2uu	0.5|c8b a5b|2u2u20du002duu00ud2uu	0.5> = sqrt(5)/500 (315)
<u0u220dd02u022ududu0u	-0.5|c1b a6a|00u22uud02d022uduuu0u	0.5> = sqrt(30)/135 (300)
<0uu222u0udu200dd0220u	1.5|c10a a17b|0uu222u0u0u200ddu220u	0.5> = 3*sqrt(5)/25 (126)
<202uduuuu00uu022d2d0u	1.5|c16a a10b|202uduuuuu0uu02dd2d0u	0.5> = -16*sqrt(7)/105 (924)
<u0u20u00u0u22d2u220du	1.5|c4a a14b|u0uu0d00u0u2222d220uu	0.5> = -2*sqrt(30)/1125 (120)
<2u22u2000020uu02udddu	0.5|c1b a9b|uu22u200u020uu02duddu	0.5> = -sqrt(2)/50 (462)
<uu2uu2u0du020022ud200	1.5|c19a a14b|uu2uu2u0du020u22udd00	0.5> = -8*sqrt(7)/49 (461)
<udu2220duu00d22uuuu00	0.5|c6b a8b|udu22u02ud00u22duuu00	0.5> = sqrt(3)/180 (232)
<00002022u2du02uduu202	1.5|c21a a13b|00002022u2duu2uduu20u	0.5> = 2*sqrt(5)/15 (68)
<u2uu22uuuu0udud202000	-0.5|c6b a7a|u2uu2u2udu0uudd202000	0.5> = -sqrt(35)/1960 (461)
<uu202d0d20u0200222uu0	0.5|c18b a15b|uu202d0d20u020u22uuu0	0.5> = sqrt(30)/10 (60)
<udu0d0u2uuu2u0200ud22	0.5|c20a a16a|udu0d0u2uuu2u02u0ddu2	0.5> = -sqrt(30)/90 (504)
<0u22u2u20duuu0duuddu0	1.5|c11a a19b|0u22u2u20d0uu0uuud2d0	0.5> = -8*sqrt(7)/735 (434)
<0udu2d22uuu0220200u0u	1.5|c8a a12b|0udu2d2uuuuu220200u0d	0.5> = 4*sqrt(21)/105 (140)
<uu2d00uuu2ud2u2duu0d0	1.5|c20a a17b|uu2d00uuu2ud2u2d2u000	0.5> = -2*sqrt(21)/21 (378)
<u000u20u2uuuu20222002	0.5|c17a a7a|u000u2uu2uuud202d2002	0.5> = sqrt(42)/98 (126)
<0u0uu2ud2udu0u02u2d20	0.5|c19b a12b|0u0uu2ud2ud20u02u2020	0.5> = 2*sqrt(42)/21 (125)
<2u2u0u0220uu0d020d2du	1.5|c3a a17b|2udu0u0220uu0d02du2uu	0.5> = sqrt(6)/100 (240)
<ud200u2u0uu2d2uddu020	-0.5|c13b a13a|ud200u2u0uu2d2duuu020	0.5> = sqrt(6)/200 (240)
<2202u00u2uu0udd0202du	1.5|c19a a6b|2202uu0u2uu0dud020duu	0.5> = 1/500 (461)
<uu0d202u20u0dud2u0ud2	1.5|c2a a12b|u00u202u20ddudu2u0uu2	0.5> = 1/1080 (300)
<udud20uuuu0202u2d0ddu	1.5|c10a a19b|udud20uuu00202u2u02du	0.5> = -sqrt(6)/50 (140)
<022u0u2u2du2u00u2d00u	0.5|c3a a19a|02ud0u2u2uu2u00d2ud0u	0.5> = 13*sqrt(5)/9000 (252)
<u0u2du22udu02d2ud000u	0.5|c15b a19b|u0u2du22udu02dduu0u0u	0.5> = -sqrt(15)/30 (1020)
<uudu0u0002u00222u22ud	0.5|c10b a7b|uudu0uu00uu00222u22dd	0.5> = -sqrt(14)/147 (378)
<uu20uu0u2uuuddudd0u2d	0.5|c15a a4a|uu2uud0u2uuudu0ud0d2d	0.5> = -3*sqrt(210)/439040 (6270)
<0u222d2u020d20uu0uu0u	0.5|c7a a15a|0u222dud020u202u0uu0u	0.5> = -1/5 (40)
<uu02u20uu0dd2022ud0ud	1.5|c15a a5b|uu02220uu0du20u2ud0du	0.5> = -sqrt(105)/1875 (455)
<2u0002uu20ddu00u22ud2	0.5|c12a a12a|2u0002uu20duu00u22ud2	0.5> = sqrt(42)/15 (120)
<02u0u220d2002uu20u0d2	1.5|c21a a19b|02u0u220d2002uu20uudu	0.5> = -2*sqrt(15)/25 (105)
<0uu0uddu0uu22u2duu0d2	-0.5|c17b a7a|0uu0ud2d0uu22u2u0u0d2	0.5> = 2*sqrt(30)/315 (350)
<u20u0dud022d0uu20uu2d	-0.5|c12b a14a|u20u0dud022002u20uu2u	0.5> = -sqrt(3)/20 (90)
<2u0u22220002u2duud000	1.5|c17a a13b|2u0u2222000222uu0u000	0.5> = sqrt(6)/120 (10)
<udu22002uuudu0dudd02u	-0.5|c12b a6a|udu22u02uuu0u0ddud02u	0.5> = -sqrt(21)/125 (924)
<u2222uduuu002d0du2000	-0.5|c13b a16a|u2222uduuu00ud02u2000	0.5> = 3*sqrt(15)/25 (105)
<2222u0u00u20202udu0u0	0.5|c4b a8b|222ud0uu0d20202uuu0u0	0.5> = sqrt(15)/300 (60)
<202uu200uuu2d0u2d020d	0.5|c19a a13a|202uu200uuu220d2u0u0d	0.5> = sqrt(210)/900 (126)
<u0u0ddu0uu2d20u2d2uud	1.5|c5a a2b|uuu00dd0uu2d20u2u2uud	0.5> = -sqrt(42)/162 (1200)
<u0u0200d22uu2200du2uu	-0.5|c1b a15a|00u0200u22uu22u0du2ud	0.5> = 3*sqrt(70)/350 (126)
<202u20u0u00ud222udu0d	0.5|c1b a21b|u02u20u0u00ud222duu02	0.5> = -3/125 (126)
<2uu2200u22du0u00u02dd	0.5|c5b a7b|2uu2d0uu22uu0u00d02du	0.5> = sqrt(14)/450 (378)
<0uu0uu2u2d0u202uddudd	-0.5|c3b a11a|0u00uu2u2udd202udduuu	0.5> = sqrt(21)/3750 (1568)
<u22uuuu200020022d002u	1.5|c2a a13b|ud2uuuu20002d022u002u	0.5> = 4*sqrt(6)/75 (70)
<0uuud2000uuu2uud2d2ud	1.5|c19a a7b|0uuud2u00uuu2udd2duud	0.5> = -8*sqrt(15)/441 (5940)
<2u200u0uu200ud22ud2d0	0.5|c9b a14b|2u200u0u0200u222du2u0	0.5> = sqrt(30)/750 (35)
<uuudu20020uuuud2ud20d	0.5|c16b a14b|uuudu20020uuu2dduu20d	0.5> = -4*sqrt(35)/1029 (1596)
<00022uud200uu2d022uuu	1.5|c21a a1b|u0022duu200du2u022uu0	0.5> = sqrt(3)/90 (60)
<uu22uu0d20du0022u002d	1.5|c15a a14b|uu22uu0d20du0ud2u002u	0.5> = -3*sqrt(10)/200 (425)
<uu0220udu00ddu0222uud	0.5|c17b a3b|uud220udu00udu02u2udu	0.5> = -2*sqrt(10)/675 (1080)
<uu220u00202002udu2d02	0.5|c18a a16a|uu220u00202002u2duu02	0.5> = sqrt(6)/100 (35)
<uud22020ud2duu20002u0	0.5|c11a a21a|uud22020ududuu20002uu	0.5> = -3*sqrt(10)/20 (270)
<0u2udu02u0u002u0d22d2	1.5|c21a a15b|0u2udu02u0u00220u22du	0.5> = sqrt(2)/25 (105)
<ud002000u22ud2uuu2duu	-0.5|c5b a7a|ud00u0u0d22ud2duu2uuu	0.5> = -2*sqrt(15)/75 (360)
<uud02ud2uu20uuuud002u	-0.5|c3b a1a|2u002du2uu20duuuu002d	0.5> = -sqrt(7)/1764 (240)
<u2d0uudu200u2u2duuu0u	1.5|c13a a5b|u2d02udu200udu2uuud0u	0.5> = sqrt(70)/210 (420)
<2022000u2u22u000uuu2u	1.5|c8a a2b|2u2200002u22u000uud2u	0.5> = -sqrt(7)/21 (35)
<u20udd20u0uudu22ud0uu	1.5|c9a a10b|u20udd200uuuud22uu0du	0.5> = sqrt(5)/375 (750)
<2u0uuuu2ddud02udu0duu	-0.5|c9b a18a|2u0uuuu20ddd02uuuduud	0.5> = sqrt(21)/3500 (5586)
<2u200u02d0ud22u22u000	0.5|c17b a20b|2u200u02d0ud22u2uu0u0	0.5> = -sqrt(30)/10 (90)
<0202u2u20200u22du0du0	0.5|c2b a12b|0u02u2u2020uu22dd0uu0	0.5> = 3*sqrt(5)/100 (126)
<u00d20u2d0u2u220u0uu2	0.5|c8b a18b|u00d20uud0u2u220uduu2	0.5> = 7*sqrt(15)/50 (210)
<u0220d20022uu0u0du2ud	1.5|c21a a8b|u0220d2u022uu0u0du2u0	0.5> = sqrt(30)/20 (70)
<2uuu0dd0u2dududuuduuu	-0.5|c16b a21a|2uuu0dd0u2dudud0uuuu2	0.5> = sqrt(3)/10 (2700)
<uu002u2002duud02d202u	-0.5|c7b a12a|uu002ud002u2uu02d202u	0.5> = 3*sqrt(15)/400 (120)
<0u20u22uuud0202du0d20	-0.5|c6b a10a|0u20uu2uu2d0202uu0d20	0.5> = 7*sqrt(35)/375 (126)
<0202u0ud2u02duu0uu2du	1.5|c2a a3b|0uu2d0du2u02dud0uu2uu	0.5> = -8*sqrt(5)/675 (540)
<20uud20duuuu20u220uu0	1.5|c16a a14b|20uud20duuuu2dud20uu0	0.5> = 4*sqrt(210)/105 (750)
<2u0uu0d0022uuu2dud20u	-0.5|c17b a6a|2u0uudu0022uud2u0u20d	0.5> = -sqrt(35)/21000 (434)
<2uu0uuu02du0uudu20220	1.5|c20a a13b|2uu0uuu02du02uud202d0	0.5> = -sqrt(5)/196 (461)
<0u02u2ud20d0u2d2uu0ud	0.5|c7b a7b|0u02u2ud20d0u2u2uu0du	0.5> = sqrt(30)/540 (350)
<u220u2u0d2u0d22ud0u00	0.5|c14a a1a|2220u2u0u2d0uu2ud0u00	0.5> = 1/80 (120)
<u2ud2uuudu00ud02uu2d0	-0.5|c5b a12a|u2uduuuudd0uud02uu2d0	0.5> = 8*sqrt(30)/375 (4998)
<0uu20du20u200d20u0222	1.5|c21a a5b|0uu2duu20u200d20u022u	0.5> = sqrt(6)/24 (105)
<u20d0022uuuu2u0u022d0	-0.5|c7b a16a|u20d00u2uuuu2u02022d0	0.5> = -4/7 (70)
<0udu02uud022uu02uu0u2	0.5|c11b a15b|0udu02uud0u2udu2uu0d2	0.5> = sqrt(15)/210 (860)
<u20u0d2u0u0202du220du	0.5|c1a a3a|02uu0d2d0u0202uu220uu	0.5> = sqrt(15)/90 (60)
<0u220du22d2uuud0200u0	-0.5|c14b a19a|0u220du22d2uu0u020uu0	0.5> = -sqrt(10)/20 (40)
<u2u2000uudu220ud20u02	0.5|c3b a18b|u202000uuuu220ud2ud02	0.5> = -sqrt(6)/360 (126)
<uduu220du0u2duu02200u	0.5|c14a a4a|udu2220uu0d2u0u02200u	0.5> = sqrt(6)/120 (68)
<u2200d22uu000d20u2duu	0.5|c19a a11a|u2200d22uud00u20u20uu	0.5> = sqrt(5)/15 (60)
<u02du0uuud2uu02ud2020	-0.5|c20b a4a|u022u0uduu2ud02ud20u0	0.5> = -sqrt(35)/1200 (434)
<22uud0u2uu00udd0d22u0	1.5|c2a a10b|2uuud0u2u200uud0d22u0	0.5> = -sqrt(14)/75 (434)
<20ud02u020uu2u2u2d00d	0.5|c18a a20a|20ud02u020uu2u2u200du	0.5> = sqrt(6)/30 (70)
<0uuu20uuu020dd2du220d	0.5|c8b a10b|0uuu20u0ud20ud2du220u	0.5> = sqrt(210)/500 (461)
<u02u00u0d20duu22ud2uu	0.5|c10b a11b|u02u00u0duuduu22ud2ud	0.5> = sqrt(6)/90 (1568)
<022u2002duu0uuu0d20u2	0.5|c21a a16a|022u2002duu0uuudd20uu	0.5> = 4*sqrt(5)/25 (252)
<uu000duu22ud202uuu0u2	0.5|c21b a4b|uu0u0dud22uu202udu0ud	0.5> = -sqrt(3)/315 (1484)
<uu0uu00d222020u220u20	0.5|c2a a12a|u00uu00u222u20d220u20	0.5> = sqrt(6)/300 (35)
<uuud000ud2d22ud2u0udu	-0.5|c3b a5a|uu0ud00uu2d22dd2u0uuu	0.5> = -sqrt(3)/648 (1200)
<2uud20uu0ud2u2d0u200d	1.5|c5a a20b|2uudd0uu0uu2u2d0u20du	0.5> = -1/125 (756)
<u2u20uu2ud0uuduu0d02u	0.5|c13b a13b|u2u20uu2ud0uudud0d02u	0.5> = 40*sqrt(35)/3087 (1708)
<22002uu0ud2u0u0u02ud2	1.5|c11a a3b|22u02uu0uduu0d0u02ud2	0.5> = -4/21 (455)
<u2u20u20d0d20022u2u00	0.5|c18b a21b|u2u20u20d0d20022uuu0u	0.5> = -sqrt(30)/10 (100)
<uuu2u000du20u22uu2dd0	-0.5|c18b a10a|uuu2u000d220u22uuudd0	0.5> = 27/49 (455)
<uud2dud20u00u2d2uu200	0.5|c6b a11b|uud2d0u20du0u2u2uu200	0.5> = sqrt(5)/20 (120)
<2u2uuud02u20u2dud000u	-0.5|c3b a15a|2uduuud02u20u22uu000d	0.5> = sqrt(35)/350 (240)
<000222222000u2uu002du	1.5|c7a a1b|u00222u22000u2uu002du	0.5> = -3/10 (35)
<2udud0u02u0uu022220u0	0.5|c10a a6a|2ududuu0200uu022220u0	0.5> = 3/5 (40)
<uud20d222uu0uuduu00ud	1.5|c2a a2b|udu20u222ud0duuud00uu	0.5> = sqrt(7)/1575 (700)
<u0u202uuu2d2002d0dduu	0.5|c19b a17b|u0u202uuu2d2002dud0uu	0.5> = -sqrt(3)/4 (455)
<20uudd0u20uuu2002220u	0.5|c14a a10a|20uudd0u2uuuud002220u	0.5> = -17*sqrt(30)/150 (210)
<002022ud0u202uu020ud2	0.5|c21b a16b|002022ud0u202uuu20udu	0.5> = 6*sqrt(5)/25 (70)
<0u2u02d000uuud22uddu2	0.5|c11b a1b|uu2d02u0000udu22uudu2	0.5> = 1/400 (360)
<u0uduu002u220u2d202d0	1.5|c4a a21b|u0u0uu002u220u2d202du	0.5> = sqrt(14)/15 (126)
<20uu20222u0200uu0u2d0	0.5|c18a a11a|20uu20222uu200uu002d0	0.5> = -25/42 (35)
<uuu0d0duuddu2202uu0u2	1.5|c21a a15b|uuu0d0duuddu22u2uu0ud	0.5> = 2*sqrt(21)/21 (3500)
<00002202222u2d020uu0u	-0.5|c16b a17a|00002202222u2d0uuuu0u	0.5> = sqrt(30)/10 (20)
<u0udud0uu0uu22202du02	0.5|c6b a1b|20uuu00du0du22202uu02	0.5> = -sqrt(30)/2700 (116)
<0uu20duuddu2002du2uud	0.5|c21a a21a|0uu20duuddu2002du2uuu	0.5> = sqrt(6)/5 (900)
<uuud0duuu022d02du0d2u	-0.5|c8b a14a|uuud0du0u022du2du0u2u	0.5> = 5*sqrt(6)/96 (1160)
<2200020uu22uu2d0ud0ud	0.5|c2a a3a|2uu0020uu22dd2u0uu0du	0.5> = sqrt(3)/3000 (425)
<2u02u2uuu200d0uu02udd	0.5|c6a a12a|2u02uuudu20uu0uu02ddd	0.5> = -sqrt(3)/1960 (1680)
<u0d2u2002u222u2u0000d	-0.5|c9b a18a|u0d2u200uu222u2u0u00d	0.5> = sqrt(7)/5 (70)
<20u20u0220u2u00u02d2d	0.5|c9b a11b|20u20u02u022u00u02u2d	0.5> = sqrt(210)/150 (35)
<u22du2u200udu00uu0uu2	0.5|c20a a18a|u22du2u200udu00uuud02	0.5> = sqrt(3)/21 (240)
<ud2200uu2ud02uu0udd20	0.5|c11a a21a|ud2200uu2u002du0uud2u	0.5> = sqrt(6)/100 (240)
<uudu222002ududu02u00u	-0.5|c7b a2a|u2uu22u002udduu02u00d	0.5> = sqrt(42)/700 (455)
<2uuu0ddud20uu2ud0uu02	0.5|c14b a6b|2uuu02dud20udduu0uu02	0.5> = -sqrt(30)/675 (1160)
<ud2u20002uu0uu0200222	0.5|c5b a17b|ud2uu0002uu0uu02d0222	0.5> = 2*sqrt(42)/21 (70)
<u00du2duuuu2d2uuduuu0	0.5|c9a a20a|u00du2du0uu2u2ududu20	0.5> = sqrt(21)/6300 (504)
<u00220u0uu02du2u02u2u	0.5|c1a a1a|u00220d0uu02uu2u02d2u	0.5> = sqrt(42)/210 (70)
<u0udd0uuu22020u22002u	1.5|c10a a8b|u0udd0u2uu2020u22002u	0.5> = -2*sqrt(2)/5 (60)
<uu2udd022020u2u00uuud	0.5|c20b a12b|uu2udd02202ud2u00uu0u	0.5> = -sqrt(7)/210 (300)
<uu2uu2d002du020u0uu2d	0.5|c16b a8b|uu2uu2du02du02000uu2d	0.5> = -17*sqrt(15)/168 (450)
<u02u200d20uuud0022u2u	0.5|c17b a16b|u02u200d20uuud0uu2d2u	0.5> = -sqrt(30)/150 (375)
<0u2d0uuu02u202dud2200	1.5|c6a a9b|0u2d00uud2u202uuu2200	0.5> = -sqrt(15)/150 (60)
<u2u2du2uduu2200d0d0u0	-0.5|c4b a10a|u2uduu2du2u2200d0u0u0	0.5> = sqrt(10)/800 (360)
<2u02u0u2u202uu00dd20d	0.5|c1a a6a|uu02uuu2u202ud00du20d	0.5> = -2*sqrt(15)/315 (462)
<0u0220uuuu202u20d0d2d	-0.5|c20b a16a|0u0220uuuu202u2dd0duu	0.5> = -sqrt(30)/50 (462)
<udu2uu0u00u2du202du20	1.5|c3a a7b|ud02uuuu00d2du202uu20	0.5> = -sqrt(30)/125 (240)
<u2u02u2ud0020u220uud0	0.5|c8b a4b|u2uu2u20u0020d220udu0	0.5> = sqrt(210)/31500 (126)
<ud2ud22u000022220uu00	1.5|c16a a5b|ud2u222u0000222u0uu00	0.5> = -sqrt(5)/10 (20)
<0u0ud0d2u0du0uu2u222u	1.5|c20a a12b|0u0ud0d2u0d20uu2u22uu	0.5> = 2*sqrt(2)/5 (120)
<2u0u0u02du2uud2ud02u0	0.5|c17a a21a|2u0u0u02du2uud2u002ud	0.5> = -sqrt(35)/14 (434)
<u20duuuudd0uu02220ddu	0.5|c16b a3b|u2uduuudud0ud02u20duu	0.5> = 27*sqrt(10)/64000 (4875)
<uuduuduu0dd22uduu002d	-0.5|c11b a8a|uuduudu20u022udud002u	0.5> = -3*sqrt(30)/2000 (1302)
<20uuuuuudu2d000d22d02	0.5|c19b a19b|20uuuuuudu2d000d22u02	0.5> = -sqrt(6)/5 (462)
<0u0u0ud2dd20uu2duu202	0.5|c11a a11a|0u0u0ud2dd20uu2uuu202	0.5> = 0 (200)
<u22202d0u0uuu020uud02	1.5|c15a a8b|u22202duu0uuu0u0udd02	0.5> = -8*sqrt(7)/147 (252)
<uu0220udud2u22u0u0u0u	0.5|c19b a21b|uu0220udud2u22u0u0002	0.5> = sqrt(14)/7 (116)
<20uu002u20uuudu20220d	0.5|c15a a15a|20uu002u20uuudu20220d	0.5> = 25/42 (126)
<u2002200002u2udu2udud	0.5|c17b a4b|u20u2200002u2dudduuuu	0.5> = -sqrt(15)/3600 (340)
<0u200udd2u02u02202duu	0.5|c18a a5a|0u20uudd2d02u0220uuuu	0.5> = -sqrt(15)/30 (200)
<02022uudu0202du0u0u2u	-0.5|c21b a18a|02022uudu0202du0uuu20	0.5> = 3/5 (90)
<u20d0u2u002u2u2du0udd	-0.5|c15b a5a|u20duu2u002d2uuud0uud	0.5> = -sqrt(105)/4500 (868)
<202020uudu0u02u0uu2u2	-0.5|c5b a20a|2020u0duuu0u02u0ud222	0.5> = 1/42 (70)
<20uuuu02duu002d2u0220	0.5|c5a a11a|20uu0u02uu2002u2d0220	0.5> = -sqrt(7)/2100 (35)
<02u0200u0ud0u2duu22u2	0.5|c13b a15b|02u0200u0ud0022uu22u2	0.5> = -3*sqrt(3)/10 (34)
<u2u2uu002d2uudu0u20u0	0.5|c11b a16b|u2u2uu002duuudddu20u0	0.5> = -sqrt(15)/45 (1680)
<u2u0u0u0u2du20dudu022	0.5|c2b a19b|uuu0u0u0u2du20ddduu22	0.5> = 7*sqrt(5)/225 (1715)
<uu0duuu2dd2dd0u2uuu0u	0.5|c21b a12b|uu0duuu2dd22d0u2uuu00	0.5> = -sqrt(2)/5 (1050)
<020002u22202d2uu00uuu	-0.5|c7b a18a|020002022202u2uu0uuud	0.5> = sqrt(21)/35 (35)
<22u20u002uu2uu0ud2d00	0.5|c2b a15b|2uu20u002uu2ududu2d00	0.5> = -sqrt(14)/6174 (462)
<0u002020u02uu20uu222u	1.5|c5a a4b|0u0du020u02uu20uu222d	0.5> = -sqrt(10)/42 (70)
<00uuu022udu2u2u00202d	-0.5|c14b a2a|0uuuu022duu2udd00202u	0.5> = -sqrt(30)/4200 (455)
<022222u00002u2uudud00	1.5|c12a a9b|022222u0d00ud2uuuuu00	0.5> = sqrt(10)/200 (40)
<00u02u0d2u2u2u0202uuu	0.5|c6a a6a|00u02u0u2d2u2u0202duu	0.5> = -sqrt(35)/210 (120)
<2u00d2022uuu2uuudd0d0	0.5|c6b a20b|2u00du022udu2uuuud020	0.5> = -sqrt(30)/180 (210)
<0uu22022u2u020ddu0u0u	0.5|c10a a1a|uuu22022uuu020ddd0u0u	0.5> = sqrt(105)/250 (462)
<0202u0uuudd2u220u200d	1.5|c13a a20b|0202u0uuudd20220u20uu	0.5> = -sqrt(2)/20 (120)
<000uu02uuu22duduu22u0	-0.5|c20b a3a|00uuu02uud22uudud2200	0.5> = sqrt(105)/3780 (461)
<u2202u2uu20uu000d0u2u	0.5|c13a a11a|u2202u2uu2uu0000u0d2d	0.5> = 1/294 (126)
<2220uu02d00002220uuuu	1.5|c5a a12b|22200u02u00u02220uudu	0.5> = -2*sqrt(10)/75 (35)
<2002u2du2000u022uuuuu	0.5|c18a a18a|2002u2du2000u022uuuud	0.5> = -sqrt(3)/21 (70)
<2u2u00uuu2udd0002duu2	1.5|c1a a4b|uu2200uuu2uud0002ddu2	0.5> = 8*sqrt(35)/1575 (462)
<0u2uu0u0du2du0uu2d022	0.5|c20b a4b|0u22u0u0du2ud0uu2d0u2	0.5> = -sqrt(21)/160 (430)
<u0002u2u200dduu22ud20	-0.5|c12b a3a|u0u02d2u2000uud22uu20	0.5> = -sqrt(10)/600 (105)
<0200u2u22uuu00u0022d2	1.5|c12a a12b|0200u2u22uuu00u0022d2	0.5> = 8*sqrt(2)/21 (35)
<22u220u0u0202000202ud	-0.5|c17b a15a|22u220u0u02020u0u02du	0.5> = sqrt(5)/50 (35)
<u2u20220u02ud0uu0u0d2	0.5|c16b a5b|u2u2u220d02uu0u00d0u2	0.5> = sqrt(21)/12600 (120)
<0uu20uud2ddu22002uuu0	1.5|c11a a21b|0uu20uud2d0u22002uuud	0.5> = 2*sqrt(14)/21 (425)
<22u200u0u0222u0ud02d0	-0.5|c13b a5a|22u2u0u0u022du0ud02u0	0.5> = 7*sqrt(30)/500 (125)
<udu00220uuuuu2022u002	0.5|c2b a8b|u0d0022uuduuu2022u002	0.5> = -sqrt(21)/42 (60)
<2uuu020ud20du2du02u0u	0.5|c2a a7a|20uu02udd20uu2du02u0u	0.5> = sqrt(30)/432 (340)
<20uu22u020ududu0uu02u	0.5|c15a a16a|20uu22u020udud0uuu02d	0.5> = -sqrt(3)/21 (450)
<2u00220u2uudu200dd02u	1.5|c18a a18b|2u00220u2uudu200du02u	0.5> = -sqrt(30)/20 (125)
<u22du2u00u0u20udud20u	1.5|c2a a4b|uu22u2u00u0d20duuu20d	0.5> = 2*sqrt(7)/7875 (455)
<0200u022u2u00d2uu2udu	0.5|c9a a19a|0200u02202u00u2uu22du	0.5> = 61*sqrt(3)/900 (35)
<u2d2ud00uuu2uduudd020	0.5|c10a a5a|u2d22u00u0u2uuudud020	0.5> = -sqrt(2)/300 (252)
<ud022uuudu0uu220002dd	0.5|c20a a3a|udu22uuduu0ud2200020u	0.5> = sqrt(6)/1800 (240)
<0ud220u20u0udu20u202d	0.5|c8b a16b|0ud220uu0u0duu2ud202u	0.5> = -sqrt(5)/600 (240)
<uduu000220udu02du22uu	0.5|c1b a5b|0uduu00220udu02uu22ud	0.5> = -sqrt(14)/1008 (240)
<u0ud2202uuuudud0d0du2	0.5|c5b a9b|u0udu2022uuuddu0u0du2	0.5> = -7*sqrt(10)/2500 (1365)
<02u2du0u0dduu2u0dd2uu	0.5|c15b a11b|02u2du0u0d2uu200ud2uu	0.5> = sqrt(6)/24 (210)
<020002202u0u22ud220u0	0.5|c2b a19b|0u0002202d0u22uu22uu0	0.5> = sqrt(5)/20 (20)
<2u00u0uu02uuduud22ddu	0.5|c17a a9a|2u00u0uuu2udduudu2udd	0.5> = sqrt(42)/9261 (6370)
<udu0uuuu2u2020u0dud2d	0.5|c10b a14b|udu0uuuu20202ud0duu2d	0.5> = -2*sqrt(35)/3087 (924)
<222u0uuu00200002022u2	0.5|c11b a5b|222uduuu00u00002022u2	0.5> = 3*sqrt(2)/10 (20)
<u20d22uuu0uu00ddu220u	0.5|c21a a21a|u20d22uuu0uu00ddu220u	0.5> = 3/5 (252)
<0u2u2u22u02uudduu00d0	0.5|c12a a16a|0u2u2u22u020uud2u00d0	0.5> = 17*sqrt(30)/1512 (126)
<02200uudu202uu200d2uu	-0.5|c8b a20a|02200uu0u202ud200u22u	0.5> = sqrt(6)/100 (35)
<002uuuudud00020ud2222	1.5|c3a a13b|00uuuduudd00u20uu2222	0.5> = sqrt(10)/3200 (412)
<u2u2duu2uuud0d0u0u2u0	0.5|c11a a11a|u2u2duu2uuud0u0d0u2d0	0.5> = -4*sqrt(105)/9261 (1386)
<2uu0udd22d2u0duu2000u	1.5|c8a a18b|2uu0uddd2u2u0duu2u00u	0.5> = -sqrt(30)/40 (600)
<0uu0d2uuu00ddu2ud22ud	1.5|c18a a5b|0uu022udu00udd2udu2uu	0.5> = -sqrt(15)/3840 (1408)
<u02d202uudu2020du02u0	-0.5|c14b a8a|u02d2022udu20u0uu02u0	0.5> = -sqrt(15)/20 (40)
<02u22000d022uuu0uuu2u	0.5|c20a a20a|02u22000d022uuu0uuu2d	0.5> = 0 (70)
<00u2u020uu20udu202ud2	0.5|c18a a2a|0uu2u020uu20ddu20duu2	0.5> = 2*sqrt(42)/2625 (455)
<uuuu02uudduu2d20duu0d	0.5|c21b a16b|uuuu02uudduu2d2duud00	0.5> = 1/63 (6370)
<uuuudu20u022uuud002du	-0.5|c21b a2a|u2uuud20u022uuud002d0	0.5> = -3*sqrt(6)/280 (455)
<2u00duu22d2uu0du0u02d	0.5|c21b a5b|2u002ud22u2uu0du0u020	0.5> = -sqrt(5)/40 (105)
<uudu020dduuu0u2d220ud	0.5|c15b a7b|uudu02dduudu0uud220uu	0.5> = 9/400 (1890)
<u02u20u00u2u2d02du02u	-0.5|c21b a21a|u02u20u00u2u2d02du02u	0.5> = 3/5 (126)
<2uu02du0220d0uud0uuu2	1.5|c14a a2b|22u02ud0220u00du0uuu2	0.5> = -sqrt(6)/270 (90)
<u0d0002202u002duuu222	0.5|c20a a3a|u020002202u002duuu2u2	0.5> = 3*sqrt(5)/20 (30)
<2u2udduu0d20uuud0u20d	0.5|c16a a9a|2u2udduudu20uuu00d20u	0.5> = -1/75 (630)
<2u00ud220ud2u2d0uud0u	1.5|c1a a20b|uu00du220du2d2u0uduuu	0.5> = -sqrt(10)/25920 (918)
<uu00ud022du2220d20uu0	0.5|c2b a21b|u000ud022du2220u20uuu	0.5> = -sqrt(30)/30 (60)
<uuud20002222udu0duud0	1.5|c20a a4b|uuu220002222ddu0uuu00	0.5> = -sqrt(3)/90 (100)
<0020uuuu02d002u2u2uu2	0.5|c21b a7b|0020uu2u02u002u2u2udd	0.5> = sqrt(210)/980 (126)
<22002uuu000u002u2d2d2	-0.5|c2b a11a|2u002uuu00du002d2u2u2	0.5> = 3*sqrt(5)/1000 (125)
<2uuuuu2d2uddu0uu0200u	0.5|c21b a11b|2uuuuu2d2u2du0du02000	0.5> = -2*sqrt(21)/105 (461)
<u22u222u0000u002d20uu	0.5|c16b a20b|u22u222u0000u00du202u	0.5> = -3/25 (35)
<20uu00022uu22202du00d	1.5|c12a a20b|20uu00022uud2202du0uu	0.5> = -sqrt(6)/40 (120)
<u0202u202duduu020uudu	-0.5|c5b a19a|u020du202duduu020u2uu	0.5> = 3*sqrt(15)/100 (80)
<u2u2u0duu00022020ud2d	-0.5|c2b a11a|uuu2u0duu0d022020ud2u	0.5> = -7*sqrt(3)/150 (455)
<0uu0u2uud220022u02d0d	0.5|c5b a1b|uuu002uuu220022d02d0u	0.5> = sqrt(210)/2250 (126)
<uu22u2u200du0002d2200	0.5|c8b a10b|uu22u2uu0duu0002d2200	0.5> = -sqrt(42)/75 (126)
<020u20u2d0u02duuud202	0.5|c2b a20b|0u0u20d2d0u02uuduu2u2	0.5> = -sqrt(6)/480 (204)
<u2u22uduuud0duu0u0d02	1.5|c5a a7b|u2u2du2uduu0duu0u0d02	0.5> = 4*sqrt(10)/525 (1290)
<u2220uu2020u2uu0d00uu	0.5|c4b a12b|u22u0uu202022uu0u00dd	0.5> = -1/294 (126)
<u20u0d02du2u2u0uu20du	0.5|c11a a3a|u2uu0d02duud2u0uu20du	0.5> = -7*sqrt(2)/225 (1200)
<2u2u20d02uu2u0u200u0u	-0.5|c19b a6a|2u2u2du02uu2d0u20000u	0.5> = -sqrt(70)/210 (105)
<uuuduu020u2uudd0d22u0	1.5|c18a a3b|uu2uuu020d2uudd0du2u0	0.5> = -4*sqrt(14)/525 (1708)
<u2220u2d02uu0uudd0200	0.5|c10a a9a|u2220u2duuud0uuud0200	0.5> = -sqrt(42)/150 (375)
<2uuuu2d200udu20u0uduu	0.5|c16b a15b|2uuuu2d200udu2d00uuud	0.5> = 2*sqrt(70)/735 (1625)
<22u0u2u022002220ud000	-0.5|c17b a12a|22u0u2u0220u22200u000	0.5> = -sqrt(6)/20 (10)
<ud002020uuud2222udu00	1.5|c11a a2b|u2002020uu0u2222duu00	0.5> = 1/120 (35)
<uu02d2d20u200uu2ud002	-0.5|c1b a20a|0u02d2u20u200uu2ud0u2	0.5> = 3*sqrt(30)/50 (70)
<u20uuu20u02u022ud002u	-0.5|c20b a6a|u20uu220u02u022ud00ud	0.5> = -4/49 (126)
<0u00u22202u2u00duud2d	1.5|c20a a11b|0u00u2220222u00duuduu	0.5> = -3*sqrt(5)/100 (120)
<2uud0udu00dd0u2222u0u	0.5|c1a a20a|uudd0udu00ud0u2222uuu	0.5> = -3*sqrt(10)/160 (360)
<22ud220u0u00u0u22ud0u	0.5|c3a a14a|220u220u0u00duu22uu0d	0.5> = -sqrt(210)/12600 (120)
<022uu02ud2uddu00uuudu	0.5|c10a a5a|022u202uududuu00duduu	0.5> = -sqrt(5)/10800 (1470)
<uudd000uu02u0du2222uu	0.5|c11a a10a|uudd000uuuuu0du2222ud	0.5> = sqrt(105)/350 (756)
<uuu02u00022u0u20dud22	-0.5|c5b a9a|uuu0du00d22u0u20uud22	0.5> = sqrt(42)/49 (410)
<00ud0uuu22u2022200u02	0.5|c16b a1b|u0du0uuu22u2022d00u02	0.5> = 13*sqrt(30)/300 (70)
<u2uudu00u0002u2d2ddu2	0.5|c15b a8b|u2uudu0du0002udu2udu2	0.5> = -3*sqrt(30)/500 (1470)
<uuuuuuu0d20dd2d20uudu	-0.5|c12b a17a|uuuuuuu0d200d2d2dduuu	0.5> = 3*sqrt(10)/250 (5940)
<000ududu20u202u20ud22	0.5|c20a a3a|00uudduu20u202d20uuu2	0.5> = sqrt(6)/160 (204)
<ud2u2uuu200ddud2duu00	-0.5|c1b a12a|0u2u2udu2002duu2duu00	0.5> = sqrt(10)/192 (410)
<22uud0020du20uuduu0d2	0.5|c2a a13a|2uduu0020du2duuduu0u2	0.5> = -1/96 (612)
<02ud0ud200u0uu22ud202	0.5|c16b a20b|02ud0ud200u0uu2uud2u2	0.5> = -6*sqrt(5)/25 (140)
<0022u022duuuuu22dd000	0.5|c8a a21a|0022u02duuuduu22du00u	0.5> = -sqrt(3)/100 (240)
<ud0uduu020uu2ud2u0uu2	0.5|c9a a3a|uduuddu0u0ud2uu2d0uu2	0.5> = sqrt(42)/840 (1440)
<00u200u00uu22u2d2202d	-0.5|c7b a16a|00u200000uu22u222202u	0.5> = sqrt(5)/25 (10)
<u0u0ududu2du2du20u02d	0.5|c3a a11a|u000uuudu22u2dd20u02u	0.5> = 9*sqrt(5)/1600 (455)
<22udu020d2u0uuud00du2	1.5|c2a a3b|2u2uu020d2u0udud00uu2	0.5> = -3*sqrt(2)/200 (430)
<2uu0202u2u0d222u000u0	1.5|c10a a21b|2uu0202u200u222u000ud	0.5> = sqrt(105)/105 (35)
<u002002u0u202uu2022dd	-0.5|c1b a17a|0002002u0u202uu2u22du	0.5> = -7*sqrt(6)/150 (35)
<u0udduu02du2d02uu20uu	1.5|c11a a17b|u0udduu02d02u02u220uu	0.5> = -2*sqrt(3)/15 (180)
<u2d0u0udu20u2u20uuuud	0.5|c15b a11b|u2d0u0udu2uu2du0duuud	0.5> = -3*sqrt(6)/280 (2700)
<2u0uuudu0d0duu2u20220	-0.5|c1b a9a|uu0duududu0uud2u20220	0.5> = sqrt(15)/400 (1230)
<2u22u0udu0ud20uu20ud0	1.5|c3a a7b|2uu2d02uu0ud20uu20ud0	0.5> = 4/35 (375)
<0uuuuu020u0022d2220dd	-0.5|c18b a12a|0uuuuu020u0u22d22d0du	0.5> = 2*sqrt(21)/105 (462)
<202ud0u2022uu2uu20000	-0.5|c3b a5a|20uu20d2022uu2uu20000	0.5> = sqrt(3)/5 (30)
<2u0udu00u02u2u22dd020	0.5|c16b a10b|2u0udu00uu2u2u2dud020	0.5> = sqrt(5)/30 (378)
<u0du0u00d20uu2d2u22uu	1.5|c17a a15b|u0du0u00d20uu222022uu	0.5> = -sqrt(6)/5 (60)
<2u002u022uud2uu020dd0	0.5|c9b a7b|2u002uu2dudd2uu020uu0	0.5> = sqrt(6)/360 (340)
<02uuu2duu2uddd200udu0	1.5|c18a a16b|02uuu2duu2uddd2u00uu0	0.5> = sqrt(30)/60 (1496)
<2uduu2u0u0d200u00222u	0.5|c12b a15b|2uduu2u0u0du00200222u	0.5> = 3/5 (70)
<uu220uud02020d0u2du20	0.5|c10b a5b|uu22uuud0d020u0u2du20	0.5> = -9*sqrt(30)/500 (455)
<2uud2d0uu0u2uuu00220u	-0.5|c6b a20a|2uud200uu0u2uud0022du	0.5> = -sqrt(5)/42 (378)
<20u02u0ud022uu0d02220	0.5|c12a a8a|20u02u02u02udu0u02220	0.5> = -sqrt(10)/200 (35)
<uu2020u2ddu02u20uu0dd	0.5|c20a a12a|uu2020u2dduu2u20du00u	0.5> = -1/50 (350)
<u20u2020udu2u200202d0	0.5|c11a a18a|u20u2020ud02u2002u2u0	0.5> = -sqrt(6)/20 (34)
<u2u22u20000uu22000uu2	0.5|c21b a11b|u2u22u2000duu22000uud	0.5> = 3/7 (120)
<20u2uuu2uud0d0220ud0u	1.5|c21a a17b|20u2uuu2uud0d022duu00	0.5> = -4*sqrt(3)/75 (462)
<uu222udu0duuuuuu0002d	0.5|c15a a19a|uu222udu0duuuu0u00d2d	0.5> = 3*sqrt(21)/28 (1484)
<0u2duu2220ud2uuu0u00u	0.5|c3a a17a|0uuddu2220uu2uuudd00u	0.5> = -sqrt(5)/168 (756)
<u00u2u20duud222ddu00u	-0.5|c10b a10a|u00u2u20dudu222udu00u	0.5> = -sqrt(5)/120 (410)
<u22200u20uuud0d2duu0d	0.5|c10b a7b|u222002200uuu0d2duu0u	0.5> = 3*sqrt(5)/200 (120)
<00uuuu2ud0ud22duddu20	-0.5|c17b a17a|00uuuu2ud0ud22duudu20	0.5> = -3*sqrt(15)/25 (1675)
<0uu2u002u202222du000d	0.5|c21b a3b|0u22u002u202222uu0000	0.5> = sqrt(30)/50 (10)
<02uu0022d2u0uuuu20u20	0.5|c4b a5b|02u0u022u2u0uudd20u20	0.5> = sqrt(15)/315 (126)
<u20u0220d2d02uuu0duuu	0.5|c13a a15a|u20u0220d2d0uu2u0uduu	0.5> = -sqrt(15)/300 (210)
<000u22uud220uu02d0ud2	0.5|c14a a12a|000u22uud22uu002d0uu2	0.5> = 9*sqrt(6)/200 (120)
<00020002uu2du220u2ud2	-0.5|c14b a9a|000200022u2duu20u2uu2	0.5> = -3*sqrt(2)/40 (20)
<200uu22uu0du2u200d0d2	-0.5|c15b a11a|200uu22uu02d2uu00u0d2	0.5> = -sqrt(210)/750 (125)
<2220u2u2002000u0220uu	0.5|c21b a13b|2220u2u20020u0u0220u0	0.5> = 2/5 (10)
<u0d2u20d00uuu220u02u2	-0.5|c19b a16a|u0d2u20d00uuu22uu0du2	0.5> = -2*sqrt(30)/25 (140)
<002uuuu220u00dud2u022	-0.5|c8b a18a|002uuuuu20u00dud22022	0.5> = -7/12 (126)
<02u02uud020uu22u00d2u	-0.5|c10b a17a|02u02uud0u0ud22uu0u2d	0.5> = sqrt(7)/350 (430)
<2uduuuu2022200002020d	0.5|c19a a14a|2uduuuu202220u0020d0u	0.5> = sqrt(5)/25 (70)
<uuud0u220020ddud022uu	-0.5|c19b a9a|uuud0u22u020dddu02uuu	0.5> = -1/12 (1200)
<22u2u2du0u0uud20du00d	0.5|c5b a20b|22u202uu0u0udd20du0uu	0.5> = sqrt(3)/200 (434)
<0uu0uuuuduud20du2uud2	-0.5|c15b a15a|0uu0uuuuduud20ud2dud2	0.5> = 3*sqrt(21)/686 (6426)
<uu002d2u2u02ud0duu2d0	0.5|c12b a2b|u2002d2u2u0uud0udu2u0	0.5> = -9*sqrt(30)/4000 (250)
<0u0ud0u02d22uu0u2u202	1.5|c19a a6b|0u0uduu02d22du0u2uu02	0.5> = 4*sqrt(6)/45 (300)
<udu022duu0d0u020uuu22	-0.5|c20b a17a|udu022duu0d0u0202uuu2	0.5> = -3/5 (120)
<u0u2d22d0uu00u02uuud2	-0.5|c7b a5a|u0u222du0du00u02duuu2	0.5> = -sqrt(42)/630 (306)
<200uu02d20uuuud02dud2	0.5|c20b a8b|200uu02220uudud02uu02	0.5> = sqrt(6)/125 (125)
<2200u0uuu22uud2u0u020	0.5|c20a a4a|220uu0uud22uuu2d0u0d0	0.5> = sqrt(15)/1470 (455)
<uud0d220uuu0u2d02ud20	1.5|c15a a15b|uud0d220uuu0u2u02ud20	0.5> = 2*sqrt(105)/75 (210)
<0u22u0d2u0uu0d20u2duu	1.5|c5a a10b|0u2200u2uudu0u20u2dud	0.5> = -2*sqrt(15)/1125 (455)
<020ud02uu00d2uuuu2du2	1.5|c21a a9b|020ud02u200d2uuuu2uud	0.5> = -sqrt(210)/210 (140)
<0u220u20u002u2220u200	0.5|c16a a5a|0u22uu20u002u22u0d200	0.5> = -sqrt(42)/210 (35)
<0222u2ud2200u0u0u2d00	0.5|c5a a20a|022202uu2200u0d0u2uu0	0.5> = -sqrt(3)/120 (34)
<uu2d2u2u000u02u02u0d2	0.5|c4b a19b|uu202u2u000u02u02ddu2	0.5> = -sqrt(5)/630 (126)
<0u02du2duuuu202uud0du	1.5|c18a a6b|0u02d22uduuu202uu00ud	0.5> = -sqrt(15)/315 (140)
<uduuu200du2u0u0202022	0.5|c11b a13b|uduuu200duuuud0202022	0.5> = sqrt(42)/210 (240)
<uu0dd20uu02du0d2uuu2d	-0.5|c1b a13a|0u0ud20du02d20u2uuu2u	0.5> = sqrt(3)/80 (120)
<2002uud02dud2u0u2ud0u	-0.5|c10b a15a|2002uud020du2uuu2ud0u	0.5> = -3*sqrt(6)/40 (210)
<u2222d002u200u00udu20	0.5|c4a a1a|222u2d002u200u00uuu20	0.5> = 0 (20)
<2u22u0d2uduu0200020ud	0.5|c4b a2b|222ud0u2uuuu0200020ud	0.5> = sqrt(14)/30 (70)
<22uuduu220u0000uu20d2	-0.5|c9b a13a|22uuduu2u0u0u00du20d2	0.5> = -4*sqrt(42)/147 (378)
<002uu200u0d2uud22u0u2	0.5|c4a a2a|0u20d200u0u2uuu22d0u2	0.5> = 1/300 (70)
<02uduududu20uu200d2ud	1.5|c11a a4b|02u2duduuuu0uu200d2du	0.5> = -sqrt(7)/600 (504)
<0uuu202d2du2uu200du0u	0.5|c9a a16a|0uuu202dddu2uu2d0uu0u	0.5> = sqrt(30)/200 (680)
<uu0du200d220u2udu2u0d	0.5|c18a a17a|uu0du200d220u2ud2uu0u	0.5> = sqrt(6)/20 (306)
<uu022ud0d20uu02uudu20	0.5|c9b a14b|uu022ud0020dud2uuuu20	0.5> = -sqrt(5)/225 (300)
<2uu0uu22d02202u00002d	1.5|c12a a13b|2uu0uu22d02uu2u00002d	0.5> = sqrt(21)/15 (125)
<22uu0000u2duduuud202d	-0.5|c10b a19a|22uu0000udduuuudu2d2u	0.5> = sqrt(10)/4500 (1260)
<002uu0ud0u2ud2uu2uu20	1.5|c14a a7b|002uu02d0u2uuudu2du20	0.5> = 2*sqrt(21)/945 (378)
<2ud020u2u000u2uu2uddd	1.5|c8a a10b|2ud020uuuu00u2uu2uddd	0.5> = -sqrt(105)/35 (924)
<0uuu02uu2u0dd20duud2d	-0.5|c6b a2a|02uu0uuu2u0dd20uudd2u	0.5> = 4*sqrt(35)/3375 (1708)
<u00uu2u2ddu2uduud200u	1.5|c5a a1b|200u02u2duu2duuuu200d	0.5> = -sqrt(105)/4725 (360)
<uu22udd02uu000d22udu0	0.5|c16b a8b|uu22uddu2ud000uu2duu0	0.5> = sqrt(2)/240 (1200)
<uuu2ud00d2u022000d2u2	-0.5|c5b a5a|uuu2uu00d2u022000d2u2	0.5> = 9*sqrt(6)/200 (126)
<uu002u02d0u022uuu022d	0.5|c13b a12b|uu002u02d0uuu2udd022u	0.5> = sqrt(30)/3150 (434)
<u2u00u222d0u0uud2u0uu	0.5|c2b a21b|udu00u222u0u0duu2u0d2	0.5> = -sqrt(3)/2520 (250)
<udu2022002u00u0dud2u2	-0.5|c1b a13a|0uu2022002d0uu0uud2u2	0.5> = sqrt(3)/40 (105)
<u0u2020d0020u2duu2u2d	0.5|c11a a10a|u0u2020d0du0u2uuu2d2u	0.5> = sqrt(15)/300 (210)
<20ud220u202u22200000u	0.5|c9a a19a|20ud220uu02u222000u0u	0.5> = -sqrt(30)/10 (20)
<uu2202u02uuudd00u0220	1.5|c20a a13b|uu2202u02uuu2d00u02d0	0.5> = sqrt(70)/21 (126)
<uu00u02du0222u20d0d2u	1.5|c19a a14b|uu00u02du0222220u002u	0.5> = -sqrt(6)/40 (34)
<20uuuud0002d20u022220	0.5|c20b a10b|20uuuud00u2d20u0222u0	0.5> = 3*sqrt(2)/8 (125)
<2uuu022d22u000ud0u2d0	0.5|c4a a2a|22u0022u22u000uu0u2d0	0.5> = sqrt(105)/150 (35)
<uduu0d0uudu2dudu0u22d	-0.5|c9b a1a|2uud0u0u0du2uduu0d22u	0.5> = -sqrt(2)/8640 (1290)
<uu0uu200d202uduu02u2d	-0.5|c14b a9a|uu0uu2002202d0uu02u2d	0.5> = -6*sqrt(5)/175 (125)
<0u0u2dd0uu22du2200uud	0.5|c6a a18a|0u0u20d0du22ud220uuuu	0.5> = -sqrt(6)/240 (180)
<20u0du02u2d22uuuuu00d	0.5|c8b a2b|2ud0uu0du2u22uduud00u	0.5> = sqrt(7)/12600 (750)
<22u0d20uud2u00u00uu22	1.5|c6a a3b|2220uu0duu2u00u00ud22	0.5> = 2*sqrt(42)/315 (105)
<0u0ud02220uduu02duuu2	-0.5|c4b a6a|0u00du2220duuu02uduu2	0.5> = sqrt(15)/100 (140)
<2u00u2u000d2u02202220	1.5|c12a a14b|2u00u2u000duuu2202220	0.5> = sqrt(10)/10 (34)
<uu0ud20uuduud0uud2u2d	0.5|c20a a17a|uu0ud20uuduud0uu22ddu	0.5> = -sqrt(35)/1470 (5778)
<u0u0uuud20uu022d0dd22	-0.5|c19b a5a|u0u02uuu20ud022u0d022	0.5> = -sqrt(7)/1260 (126)
<202u000d0u2u202u2uuud	1.5|c11a a20b|202u000d0uuu202u2uu2d	0.5> = 8*sqrt(2)/21 (70)
<uu22uu0uuudud00d20u2d	1.5|c20a a18b|uu22uu0uuudud00d2uudd	0.5> = -8*sqrt(7)/49 (6434)
<uuuu00200u02dd2duu22d	-0.5|c13b a11a|uuuu00200ud20d2udu22u	0.5> = 3*sqrt(10)/1000 (455)
<20220u2duu0uuuud0du02	0.5|c1a a14a|u0220u2duu0uu2dd0uu02	0.5> = sqrt(70)/1500 (378)
<22uuuu0u0ud02000uu222	0.5|c17b a17b|22uuuu0u0ud02000ud222	0.5> = sqrt(3)/21 (126)
<u0u20u2uu00d2u20udu2d	0.5|c15a a10a|u0u20u2uuu0d2ud0udd2u	0.5> = 5*sqrt(42)/7938 (1715)
<uu02duu0u20du2duu2ud0	0.5|c6a a21a|uu02d0u0u20ud2udu2uud	0.5> = -1/5600 (1350)
<uu200022duu0d2u202uu0	0.5|c7b a9b|uu2000d22uu0d2u202uu0	0.5> = -17/36 (102)
<202u22uu220020u0ud00u	-0.5|c9b a18a|202u22uuu20020u0u200d	0.5> = sqrt(35)/35 (35)
<20u02u20020uu2uu0du2u	1.5|c1a a19b|u0u02d20020uu2uu0u22d	0.5> = sqrt(35)/882 (105)
<u0u2uu0ddu20d02u2dudu	0.5|c3b a14b|u002uu0udd20ud2u2uudu	0.5> = 1/640 (1450)
<u0uuudu0022u22u00d220	1.5|c14a a8b|u0uuudud022u2uu00d220	0.5> = 16*sqrt(10)/105 (450)
<u2ud20202d00u02002uu2	0.5|c10a a14a|u2ud20202000uu2002uu2	0.5> = sqrt(15)/10 (30)
<u0du222ud202u0u02u0d0	0.5|c18b a19b|u0du222ud202u0u020uu0	0.5> = sqrt(6)/20 (60)
<0uuuu002u2u20dd2u0d2u	1.5|c10a a21b|0uuuu002uud20dd2u0u22	0.5> = 2*sqrt(3)/225 (462)
<2u200uu0u02u0222d0dud	0.5|c1b a13b|uu200uu0u02du222u0dud	0.5> = 7*sqrt(30)/2250 (461)
<2u20u2u2uuu00uu0200d2	0.5|c15a a7a|2u20u222uuu00u00200d2	0.5> = 3*sqrt(6)/14 (35)
<2ud0uuuu2d02dd20uuu0u	1.5|c1a a13b|udu0uudu2d022u20duu0u	0.5> = -sqrt(15)/360 (792)
<0u220ud2u00u2uud02d02	0.5|c19b a17b|0u220ud2u00u2uudu2002	0.5> = sqrt(6)/5 (105)
<2uu0d00u20u0udud22022	1.5|c5a a7b|2uu000uu20u0dduu22022	0.5> = 3*sqrt(10)/500 (126)
<2022u0d0u22u00ud0u2uu	0.5|c19b a17b|2022u0d0u22u00uduuduu	0.5> = -11*sqrt(5)/50 (240)
<uduu2duu0u022ud02udu0	0.5|c4a a21a|udu02uuu0d022uu02udud	0.5> = -sqrt(30)/720 (910)
<uud20u00022du20200u22	0.5|c12a a17a|uud20u000220u202u0u22	0.5> = -sqrt(5)/5 (30)
<0u0ud0du2uu0u2200222d	-0.5|c9b a17a|0u0ud0duuuu0u220d222u	0.5> = -sqrt(5)/25 (210)
<u0d02u222u0uu0u002u2d	-0.5|c20b a16a|u0d02u222u0uu0ud02udu	0.5> = -sqrt(42)/42 (252)
<020uu0d02222u2du00uuu	0.5|c15b a18b|020uu0d02222u20u0uuud	0.5> = sqrt(7)/105 (105)
<u2d00022ud2u0220uu0uu	-0.5|c2b a16a|uud00022du2d022uuu0uu	0.5> = 3*sqrt(6)/40 (120)
<0u22u00u2dud20ud02uuu	0.5|c13b a20b|0u22u00u2dudu0du02u2u	0.5> = 1/20 (396)
<22u0ud22000220u0uuddu	-0.5|c12b a14a|22u0ud22000u2uu0udduu	0.5> = -3*sqrt(3)/100 (378)
<0022uu02uud2d2duuuu00	0.5|c6a a1a|u022u002udu2u2dduuu00	0.5> = sqrt(2)/720 (412)
<u200du0u2du0022udud2u	-0.5|c20b a13a|u200du0u2du0u22udduuu	0.5> = -sqrt(2)/32 (720)
<00uuduu0u22dduu0du22d	0.5|c20b a15b|00uuduu0u22ddu20uu2du	0.5> = -1/50 (1275)
<2u2u20d00uuu0u0dd2u2d	-0.5|c18b a12a|2u2u20d00uu20u0dudu2u	0.5> = 9/500 (375)
<u2d20u20u0uuduud0udd2	0.5|c11b a15b|u2d20u20u00udu2u0udu2	0.5> = 7*sqrt(3)/300 (240)
<udu0ud0022202u02uuduu	-0.5|c17b a7a|udu0udu022202u020uudu	0.5> = sqrt(6)/50 (210)
<u2duuuu2000220220u0du	1.5|c12a a11b|u2duuuu200ud20220u0ud	0.5> = 8*sqrt(21)/1575 (252)
<00uuuuuu20udu2udu22d0	0.5|c16b a10b|00uuuuuu2uddu2u0d22d0	0.5> = 3/392 (1716)
<0u20u0ud2ud2uud0u0u22	1.5|c12a a5b|0u2020uu2duuddu0u0u22	0.5> = -sqrt(2)/1800 (412)
<0ududu022u0ud2uu2udu0	-0.5|c8b a11a|0ududu0d2uuuu2du2uud0	0.5> = sqrt(42)/2100 (1000)
<2u22u0uduu00u2dd02200	1.5|c1a a17b|uu22d0uuuu00d2duu2200	0.5> = sqrt(5)/1500 (378)
<0u222du0020u02200202u	-0.5|c5b a1a|ud22uuu0020u02200202u	0.5> = sqrt(30)/20 (20)
<2uuuuuuuuu20dd002uddd	0.5|c17a a15a|2uuuuuuuuu20ddd0uddud	0.5> = sqrt(6)/784 (24310)
<ud2u02d2u0u02uu200u02	0.5|c6b a12b|ud2u0ud2d0uu2uu200u02	0.5> = sqrt(6)/10 (120)
<200u0uuddu222u2uu00ud	-0.5|c12b a5a|200uuuuddu2d2u2uu00ud	0.5> = 2*sqrt(10)/21 (1450)
<22u02uu20ud002uuu0duu	-0.5|c1b a10a|u2d02uu202u002uuu0udd	0.5> = -sqrt(10)/2940 (252)
<u0u2202u2uduu0d0ud2u0	-0.5|c15b a18a|u0u2202u2uduu000u22d0	0.5> = sqrt(42)/42 (125)
<2uu2u2u2du0du0uu02d00	1.5|c8a a20b|2uu2u2uddu0uu0ud02du0	0.5> = -1/60 (1540)
<u02200uu2d202u20uuuu0	1.5|c4a a12b|u02u00du2d2u2u20uudu0	0.5> = -2*sqrt(21)/189 (315)
<u020u2u0uu022du022uu0	1.5|c3a a4b|u0uuu2u0uu022dd022du0	0.5> = -2*sqrt(70)/441 (462)
<uu0u02udu2ud2d20uu0uu	0.5|c4b a11b|uu0002udu22u2u20uu0dd	0.5> = sqrt(105)/5880 (434)
<u2ud020020uu2d022200u	0.5|c12a a15a|u2ud020020u02uu22200u	0.5> = sqrt(10)/20 (30)
<u000002uuu2du2022dud2	0.5|c14b a5b|u000u02uud2dud022uuu2	0.5> = -3*sqrt(30)/1600 (410)
<2uuu00d02duudd2u2uud0	0.5|c2b a4b|20u200u02duuud2u2uud0	0.5> = sqrt(210)/270 (375)
<uu22uu00u0du22d2u0020	-0.5|c20b a17a|uu22uu00u0du22d2200u0	0.5> = -3/5 (126)
<uu0du2d2u0uduu020uu2d	0.5|c5a a3a|uudu02d2u0duuu020du2u	0.5> = sqrt(105)/28350 (945)
<00uu0uu2du2022u02dd20	-0.5|c6b a5a|00uuu0u2uu2022d02du20	0.5> = -sqrt(35)/750 (126)
<u0u0u2uud2002u0220ud2	-0.5|c19b a9a|u0u0u2uu22002u02200d2	0.5> = -2*sqrt(30)/21 (35)
<22uu0uu0d220uuudu200d	-0.5|c21b a5a|22uuudu0u220uudud2000	0.5> = sqrt(15)/35280 (434)
<0u2uuu0d2002u2u2d2d00	1.5|c14a a20b|0u2uuu0d2002udu2u2du0	0.5> = 2*sqrt(10)/125 (450)
<u2duu202uu200d0u2u002	0.5|c17b a19b|u2duu202uu200d0uuud02	0.5> = 2*sqrt(42)/21 (250)
<u000uu2duu00222d02u2u	-0.5|c19b a16a|u000uu2duu0022220202u	0.5> = -6*sqrt(5)/25 (34)
<2udu22d02uu00ud020uuu	0.5|c1b a3b|uu2u22d02uu00du020udu	0.5> = sqrt(6)/900 (430)
<u2d0uududu0uu2022d0uu	0.5|c2b a20b|uud0dududu0uu2022u02u	0.5> = 9*sqrt(30)/800 (240)
<0202u00uuuduu200d2u22	-0.5|c21b a16a|0202u00uuuduu20dd2u2u	0.5> = 6*sqrt(5)/25 (455)
<0200uu0udu2d2du2ud0u2	0.5|c16a a17a|0200uu0udu2d2duu2u0u2	0.5> = -sqrt(10)/20 (340)
<0u200uuudd202du22020u	0.5|c3b a4b|0uuu0uuudd202du22020u	0.5> = -sqrt(21)/10 (462)
<uu0ud00du2222dduu02u0	0.5|c19b a21b|uu0ud00du2222dduu0uuu	0.5> = -sqrt(30)/10 (600)
<2uu2d22uu0duuu200du00	1.5|c7a a18b|2uu2d2duu0duuu2002u00	0.5> = 16*sqrt(15)/225 (180)
<u0uuu2u02duuudud2d0uu	1.5|c7a a13b|u0uuu2002uud2uud2d0du	0.5> = -sqrt(70)/9604 (1715)
<u2u2u000020uduuuud22u	0.5|c2a a8a|uuu2u00d020duuuudd22u	0.5> = -sqrt(105)/1470 (1540)
<uuu0dd222u22000u00ud2	0.5|c21a a13a|uuu0dd222u22d00u00uuu	0.5> = 1/10 (300)
<u20uu0u000dd22u202u2d	0.5|c13b a5b|u20u20u000duu2d202u2u	0.5> = sqrt(6)/160 (120)
<0ud00uuduu2u2duu20220	-0.5|c3b a16a|0u000uuduu2u2du220220	0.5> = -4*sqrt(6)/25 (120)
<udu200udu2uu22uud0020	0.5|c20a a8a|udu200u2d2uu22uuu00d0	0.5> = 2/63 (210)
<0u002uud22020u20uu2du	1.5|c19a a1b|ud002uuu22020u20ududu	0.5> = -7*sqrt(10)/1125 (252)
<0uu02022u20uu2d20u002	0.5|c10b a17b|0uu02022uu0ud2d2uu002	0.5> = -4*sqrt(5)/125 (126)
<u2d0uu2uu0u02d220u0du	-0.5|c7b a12a|u2d0uuuud0uu2d220d0uu	0.5> = 7*sqrt(30)/3750 (910)
<2020u020uu2uu0u20d202	-0.5|c19b a2a|2u20u020uu2uu0d20du02	0.5> = -sqrt(30)/60 (126)
<udu20u2u2u00duuuu2200	0.5|c17a a12a|udu20u2u2u0dduuu02200	0.5> = -sqrt(42)/14 (240)
<2u00uu222d0dd0u20uduu	1.5|c8a a6b|2u00u22u2u0dd0d20uuuu	0.5> = -sqrt(6)/108 (350)
<u0uuud220uud0ud2u0d2u	0.5|c17b a17b|u0uuud220uud0ud2u0u2d	0.5> = -sqrt(35)/1050 (1675)
<2uu02u20u022u0022u0u0	1.5|c17a a14b|2uu02u20u022uu02dd0u0	0.5> = 5*sqrt(6)/126 (126)
<0ud202u20d0u22u0u0u2d	-0.5|c14b a16a|0ud202u20d0u2duuu0u2u	0.5> = -sqrt(3)/20 (80)
<20uuu2022u0d02uu22000	0.5|c8b a20b|20uuu20u2d0u02uu220d0	0.5> = -sqrt(42)/210 (125)
<0020uu0d022uu2d2uuuud	-0.5|c14b a6a|0020u20d022uuuu2udduu	0.5> = sqrt(7)/700 (252)
<u000u222uu2d0uudd0u2u	1.5|c6a a12b|u000uu22ud220uuud0u2d	0.5> = sqrt(3)/375 (455)
<uudud020d00uu22d20u2u	1.5|c20a a18b|uudud020d00uu22d2uuuu	0.5> = -sqrt(10)/10 (540)
<u22duu0ududuu20du0duu	0.5|c9b a9b|u22duu0uddduu20uu0udu	0.5> = -sqrt(30)/9000 (1400)
<uuud220u00020022220ud	0.5|c18a a14a|uuud220u00020u222u0ud	0.5> = sqrt(7)/5 (120)
<20000uuu2222d00uuu202	0.5|c13b a4b|200u0uuu2222000udu202	0.5> = sqrt(10)/100 (35)
<0u000u022du2uu2u02ud2	0.5|c15a a1a|ud000u022du2uuuu02du2	0.5> = -sqrt(210)/4200 (140)
<22u02uu0udu220u200dd0	-0.5|c19b a14a|22u02uu0udu22du2000u0	0.5> = 2/25 (125)
<u0ud0duuu20u2du2020d2	-0.5|c14b a2a|uudu0duuu20u20d2020u2	0.5> = sqrt(3)/300 (315)
<2u0ud2u20du202d2u00u0	-0.5|c16b a18a|2u0ud2u20du202duuu0u0	0.5> = sqrt(30)/10 (270)
<2u00uu2d0udu2u200udu2	-0.5|c15b a4a|2u0uud2d0uuu2ud00udu2	0.5> = -28*sqrt(15)/3375 (1260)
<2u20uu2uudd0022200200	0.5|c16b a10b|2u20uu2uu2d0022u00200	0.5> = sqrt(6)/5 (35)
<0020u0uuu2ud20u2u2duu	-0.5|c13b a4a|002uu0udu2uuu0u2d2udd	0.5> = sqrt(35)/123480 (1596)
<u0d20uuu202uuuduud2u0	0.5|c4a a16a|u0du0udu202uuud2ud2u0	0.5> = -5*sqrt(7)/63 (756)
<uuud20d0u0uu22udu2du0	0.5|c18b a16b|uuud20d0u0uu22u2uddu0	0.5> = -13*sqrt(35)/180 (1260)
<u20udd02u222d20u0u00u	-0.5|c8b a13a|u20udd0uu222220u0u00u	0.5> = sqrt(15)/10 (60)
<202u20ud0ud22020udu0u	0.5|c12a a6a|202u2dud0udu2020uuu0u	0.5> = 3*sqrt(10)/80 (80)
<0202udu2uuuuud22u00d0	0.5|c13b a9b|0202udu22uuu0d22u00u0	0.5> = sqrt(5)/75 (70)
<2u2uu0u2u0200udd202d0	-0.5|c1b a12a|uu2uu0u2u02u0ddd202u0	0.5> = 2*sqrt(21)/315 (462)
<0u22uuuu2dd0u000uuu22	1.5|c9a a12b|0u22uuuuddduu000uud22	0.5> = sqrt(15)/42 (1540)
<0uu0200uuuddu20d22d2u	0.5|c16a a6a|0uu02u0duuddu20022u2u	0.5> = 3*sqrt(15)/400 (412)
<22u0udduu0u2u20020dud	1.5|c1a a15b|u2d0uuduu0u2u2d020duu	0.5> = 3*sqrt(15)/1000 (756)
<u2u2uudu2du0u22u0000u	-0.5|c14b a12a|u2u2uudu2duudu2u0000d	0.5> = sqrt(10)/210 (1645)
<2u0d2u0uuu022020du2d0	0.5|c15b a10b|2u0d2u0uu20220d0uu2u0	0.5> = 3*sqrt(10)/200 (68)
<20u20uu0uddduu20u2u02	1.5|c19a a12b|20u20uu0udd2uu20u2002	0.5> = -4*sqrt(3)/15 (120)
<2u2ududuu022uu0uud0d0	0.5|c2a a13a|202uduudu0222u0uuu0d0	0.5> = sqrt(42)/1764 (210)
<u22200uu0duu00uuu22dd	-0.5|c1b a5a|0222u0uu0dud00uuu22ud	0.5> = 5*sqrt(42)/882 (410)
<u0u0022u0d2022uu0202d	0.5|c21b a2b|uud0022u0u2022uu02020	0.5> = -sqrt(3)/30 (30)
<u0u2u0u0duu2dudu0dd22	1.5|c19a a2b|uuu2d0u0uud2uddu0u022	0.5> = sqrt(5)/112500 (1592)
<0u0du0u2uud2u2uu2d200	0.5|c4b a21b|0u00d0u2uud2u2uu2u20d	0.5> = sqrt(15)/84 (240)
<u200uuuud2000u2d22d02	0.5|c2b a5b|uu002uduu2000d2u22u02	0.5> = sqrt(10)/3000 (120)
<2uu2d0u2udu02u200u0ud	0.5|c21b a19b|2uu2d0u2udu02u200uud0	0.5> = 2/21 (360)
<uu0022u2u002udu022u0u	0.5|c18a a20a|uu0022u2u002udu02duud	0.5> = sqrt(10)/42 (461)
<22u0020u002u0uuu0d222	0.5|c19a a10a|22u0020u0u2u0uuu0dd22	0.5> = -8*sqrt(14)/49 (126)
<u22uuu20u00ud0d2u2020	0.5|c20a a19a|u22uuu20u00ud0d2u2ud0	0.5> = 2*sqrt(42)/21 (462)
<u20u220u2du0002d02u02	0.5|c1a a7a|020u22ud2uu0002u02u02	0.5> = sqrt(5)/60 (30)
<020ud222ud00u20uuuddu	0.5|c13a a3a|02udu222du00020duuuuu	0.5> = -1/80 (80)
<222uu0du20u0uu0u20udu	0.5|c4a a18a|2220u0uu20u0du0u2udud	0.5> = -sqrt(30)/17640 (455)
<0u0ud20uud2220u20u0d2	1.5|c4a a20b|0u00u20udu2220u20u022	0.5> = -sqrt(3)/180 (34)
<220u02uu202u22uu0u000	0.5|c1b a8b|u20u02u2202u22ud0u000	0.5> = sqrt(105)/105 (35)
<20020u22u2u0220uud0d0	-0.5|c10b a20a|20020u22uud0220uuu020	0.5> = -sqrt(15)/150 (34)
<002udu2200u2duuud0022	-0.5|c7b a18a|002udud200u2uuuduu022	0.5> = -sqrt(10)/400 (140)
<uu02u22u0u0d00u20u2u2	-0.5|c16b a3a|uuu2d22u0u0u00ud0u2d2	0.5> = sqrt(35)/1764 (434)
<u2u2000022d2udd0u0uu2	0.5|c2a a6a|uud20u0022d2duu0u0uu2	0.5> = sqrt(30)/90 (180)
<u0uduuu20dud020202u2d	1.5|c21a a9b|u0uduuu2duud020202u20	0.5> = -4*sqrt(3)/125 (375)
<22u0u0220uuu000ud22du	1.5|c1a a9b|u2u0d022uudu000uu22ud	0.5> = sqrt(30)/4725 (360)
<0200u02u2022u200u20u2	1.5|c11a a15b|0200u02u20u2d2u0u20u2	0.5> = -sqrt(6)/15 (34)
<uuu2002u20d0du0u22uud	0.5|c7a a16a|uuu200du20u0du0222duu	0.5> = -sqrt(210)/11200 (430)
<u22202202u02020u0u00u	-0.5|c6b a15a|u2220u202u0202ud0u00u	0.5> = -3*sqrt(5)/25 (35)
<2u222d02u0udu02uud000	0.5|c1b a20b|uu222d02d0uud02uuu0u0	0.5> = 1/80 (180)
<0u0u22020uu0dd22duu02	0.5|c6a a1a|uu0u2u020dd0du22uuu02	0.5> = -sqrt(30)/360 (350)
<uuu02u20u0u2du0d2u0d2	0.5|c21a a10a|uuu02u20udu2du0u2u0dd	0.5> = -10*sqrt(14)/441 (1702)
<u2du0uu02uud00220d220	0.5|c11a a6a|u2du02u02u0u00220u220	0.5> = -sqrt(5)/50 (20)
<u002du2du2du0uud2duu0	1.5|c9a a21b|u002du2d02ud0uud2uuuu	0.5> = -sqrt(30)/90 (240)
<220020uu2uudd0uddu0u2	-0.5|c1b a6a|u2002udu2uddu0duuu0u2	0.5> = sqrt(2)/216 (900)
<udu20u2d2uuuu20uuu00d	-0.5|c8b a8a|udu20u2u2uuud20uud00d	0.5> = sqrt(3)/98 (924)
<2u2du0du222u2u00uu000	1.5|c13a a19b|2u2du0du222uuu00uud00	0.5> = -2*sqrt(21)/21 (140)
<u0d0uu0d20202uduuu2u2	0.5|c9b a4b|u0duud0ud0202duuuu2u2	0.5> = -sqrt(2)/360 (360)
<u2222u0200002u02u20u0	0.5|c20a a15a|u2222u0200002uu2u2000	0.5> = -3/5 (10)
<u0d22u0u2duu0002du2ud	1.5|c17a a17b|u0d22u0u2duu0002uu2ud	0.5> = -sqrt(7)/10 (210)
<uu0u2du202220002ud200	1.5|c11a a21b|uu0u2du202u20002ud20u	0.5> = 2*sqrt(15)/25 (120)
<22uuud02d002uuduu0uud	0.5|c19a a18a|22uuud02d002uuduuu0du	0.5> = sqrt(35)/1050 (1200)
<uu2ud00udu20u2u02u2d0	0.5|c14a a6a|uu2udu0ddu20uuu02u2d0	0.5> = 17*sqrt(6)/378 (1190)
<2u00duu22000220202u02	0.5|c21a a3a|2uu0duu22000220202u0u	0.5> = 3*sqrt(10)/20 (30)
<uud02d2uudu02duu0ud02	0.5|c13b a14b|uud02d2uudu0u2uu0ud02	0.5> = sqrt(42)/15 (630)
<0u2du0dududuuu20udu2d	0.5|c8a a7a|0u2du020uduuuu20dud2u	0.5> = sqrt(10)/3000 (756)
<0u02ud0du20u2du0u2202	1.5|c13a a7b|0u02ududd20uuuu0u2202	0.5> = -sqrt(10)/40 (180)
<0uu02uu2du2ud22u0uu00	1.5|c13a a3b|0u202uu2ud2u022u0ud00	0.5> = -sqrt(6)/630 (125)
<u02u2uuu0d0u2u020uu2d	0.5|c16b a11b|u02u2uuu0duu2d0d0uu2d	0.5> = -sqrt(210)/196 (1708)
<222200u0u020u22u20d00	1.5|c17a a6b|22220uu0u020u22du0u00	0.5> = sqrt(10)/200 (35)
<ud02uduud02ud2u2u0002	-0.5|c21b a13a|ud02uduud02u22u2u000u	0.5> = sqrt(5)/5 (120)
<u0duuuu022u0220uddudd	0.5|c11b a21b|u0duuuu02200220ududu2	0.5> = sqrt(7)/900 (252)
<u02uu20uddu0u22uu0duu	1.5|c14a a2b|ud2uu20uduu0du2uu0dud	0.5> = 5*sqrt(10)/3528 (3136)
<0200uuuu2d0d22u2uu002	1.5|c9a a4b|020uuuuudu0d22u2du002	0.5> = 4/125 (461)
<u2u002uu20d20d20u2u0u	1.5|c2a a14b|uuu002uu20d20220u2u0d	0.5> = 4*sqrt(42)/175 (126)
<22u2uud020uu0d200u2d0	0.5|c19b a13b|22u2uud020uudd200uuu0	0.5> = -3*sqrt(2)/40 (412)
<2200u2202002u0uuuuddd	1.5|c12a a14b|2200u220200uuuuudduud	0.5> = -sqrt(21)/4725 (462)
<2u2d0uu00d20duud0uu22	0.5|c11a a5a|2u2duud00ud0duuu0uu22	0.5> = 0 (360)
<u200u22022uud00uuduuu	-0.5|c7b a18a|u200u2u022uud00du2udu	0.5> = -4*sqrt(105)/2625 (455)
<u2ud0uud220002022200u	0.5|c18b a13b|u2ud0uud2200u2022u00u	0.5> = sqrt(30)/10 (102)
<2uduu0uuu22d0d00udu2d	0.5|c2a a16a|20uuu0uud22d0d0uuud2u	0.5> = sqrt(6)/2000 (1540)
<u0u2ud022u0u00uu220d2	1.5|c21a a14b|u0u2ud022u0u0udu220ud	0.5> = -sqrt(15)/315 (434)
<udud2u0uduud222u0uu00	1.5|c5a a20b|ududuu0duduu222u0udu0	0.5> = -sqrt(30)/2700 (1260)
<002uduuud2uuu02uud2d0	-0.5|c7b a7a|002uduuuu2uuu02udd2d0	0.5> = 3*sqrt(6)/196 (924)
<0uudd0002u22u0uuuuu22	1.5|c21a a1b|uuudd0002u22u0uuuud2d	0.5> = sqrt(105)/147 (1260)
<2202u02u2du20u00u2u00	0.5|c2a a16a|2u02d02u2du20u0uu2u00	0.5> = 3*sqrt(6)/20 (40)
<u02uuduu00u22200u2u02	-0.5|c12b a8a|u02uudu200uu2200u2d02	0.5> = sqrt(3)/21 (120)
<ud2uu0dud200uduuuuu2u	1.5|c10a a17b|ud2uu0dudd00uuuu2uu2d	0.5> = sqrt(15)/126 (1260)
<22u0d20u2000u2u2200ud	-0.5|c21b a12a|22u0d20u200uu2u2200u0	0.5> = -sqrt(6)/5 (20)
<2uuudu0uu2dddu002u0u2	0.5|c1a a5a|uuuu2u0du2dudu002d0u2	0.5> = -7*sqrt(6)/7500 (1702)
<02uu2d20u2002u2000u2d	-0.5|c10b a17a|02uu2d20uu002u20u0u2d	0.5> = -sqrt(7)/5 (105)
<200udu2d0u22uudu02uu0	0.5|c18b a20b|200udu2d0u22uudu0uu20	0.5> = 3/5 (136)
<uu200duduuddduuu2d2u0	0.5|c18a a10a|uu200dudu2dduuuu202u0	0.5> = sqrt(30)/20 (540)
<ud02002uuuduudu0dd2u2	-0.5|c21b a14a|ud02002uuuduu2d0du2uu	0.5> = sqrt(6)/80 (824)
<220uu02uud00uu2du0u2u	1.5|c7a a17b|220uu0duuu00ud2d20u2u	0.5> = 2*sqrt(35)/525 (378)
<220ud20000uuuu2220udd	1.5|c2a a4b|2u02u20000uudd2220uuu	0.5> = -sqrt(2)/600 (120)
<uu2u2uu20uudd0002ddud	0.5|c4a a15a|uu202uu20uuud0d02uddu	0.5> = sqrt(35)/7350 (1716)
<u002uduud0d0duu22u202	-0.5|c21b a13a|u002uduud0d02uu22u20u	0.5> = sqrt(15)/10 (300)
<uduuu02udu2du00ud2uud	1.5|c13a a15b|uduuu02udu2d00duu2udu	0.5> = 2*sqrt(7)/525 (3050)
<0u002u22u2200u02d0220	0.5|c16b a9b|0u002u2222200u0uu0220	0.5> = -sqrt(6)/20 (10)
<2u2d22uuuu0d2000u0udd	1.5|c6a a16b|2u2d2uduuu0u200uu0ddu	0.5> = sqrt(210)/4500 (504)
<u22du2uu02uuudu0d0200	-0.5|c10b a20a|u22du2uu0uduudu0d02u0	0.5> = -7*sqrt(5)/120 (910)
<000u2u2d222u020u020du	-0.5|c10b a13a|000u2u2d2d2uu20u020uu	0.5> = -sqrt(5)/20 (60)
<0u222u000uu0220u02022	-0.5|c20b a12a|0u222u000uud220u020u2	0.5> = 6*sqrt(5)/25 (35)
<00uu022u220d20uuud02d	-0.5|c15b a2a|0uud022u220u200uud02u	0.5> = -7*sqrt(3)/900 (105)
<u0uud020202uduud22u0u	0.5|c7a a20a|u0uud0u0202dduud22uuu	0.5> = sqrt(10)/20 (1156)
<02u0u02d220uu0022d02u	1.5|c16a a11b|02u0u02d22uuu00u2d02u	0.5> = -3/10 (105)
<u02u0uu22u002d02u0220	-0.5|c9b a5a|u02uudu2du002u02u0220	0.5> = sqrt(30)/100 (116)
<2uu0uu0d2uud2uud20dd0	0.5|c17b a15b|2uu0uu0d2uud2u2uu0dd0	0.5> = -sqrt(70)/105 (1675)
<200uduuduuud2u222000d	-0.5|c15b a9a|200uduud2uuu2ud22000u	0.5> = -1/50 (210)
<2u20ud022u20u22uu0000	-0.5|c1b a19a|uu20du022u20u22uu0d00	0.5> = sqrt(42)/84 (105)
<00uud2uu0du022ud2udud	0.5|c5b a2b|0uud02uu0ud022uu2uddu	0.5> = sqrt(14)/18000 (1365)
<u02duuu2dd2d0002uuu20	0.5|c8b a2b|ud2uduuddu2u0002uuu20	0.5> = sqrt(5)/30 (240)
<20u2duduuu00u202du2d0	0.5|c14a a21a|20u2duduuu00uu02du2du	0.5> = 12*sqrt(30)/125 (504)
<uu2uu2u00u002220d0ud2	0.5|c3a a11a|uuuuu2u00dd02220u0du2	0.5> = -sqrt(42)/26460 (462)
<2ud020u0uu02d0u22uudu	0.5|c2a a19a|20u020u0du02u0u22d2uu	0.5> = -sqrt(6)/3600 (105)
<2u0u2u0uu0u2d2dd20du0	0.5|c1a a21a|uu0u2u0uu0d2d2dd20uuu	0.5> = -sqrt(30)/240 (1596)
<uuu22dd2d0u0000u22u20	0.5|c20a a15a|uuu22dd2d0u000uu22uu0	0.5> = -sqrt(30)/10 (200)
<uu002u200d202u020u22u	-0.5|c1b a3a|0ud02u200u202u020u22u	0.5> = -sqrt(6)/10 (20)
<uu2uuu0u0u002d2022d02	0.5|c2a a12a|u02uuu0u0u0d2d2022u02	0.5> = 2*sqrt(105)/735 (126)
<22uud0000u20u222uu200	0.5|c16b a21b|22uud0000u20u22duu20u	0.5> = -sqrt(3)/5 (102)
<22u00222uuud022uu0000	-0.5|c6b a21a|22u00u22duuu022ud000u	0.5> = 1/100 (105)
<0u00du02u0202u0u2u222	1.5|c13a a3b|0uu0du02u020ud0u2u222	0.5> = sqrt(30)/25 (105)
<ud0u2uduudu02uuu20d20	0.5|c4a a21a|ud002uuudud02uuu20d2u	0.5> = sqrt(70)/1440 (820)
<uuu2u00220220d2002200	-0.5|c19b a21a|uuu2u00220220d2002u0u	0.5> = -sqrt(30)/10 (35)
<2220ud2uduu0duu0u200d	1.5|c3a a13b|22u0ud2uduu02uu0d200u	0.5> = sqrt(10)/200 (315)
<22ud0uduu0u22uu00ud02	0.5|c1a a1a|22uu0duud0u22uu00ud02	0.5> = 0 (360)
<uuuu2d0u02d020duuud2u	-0.5|c6b a21a|uuuu200d02d020duuuu22	0.5> = 1/50 (350)
<02u220200duu0uu2d02ud	0.5|c4b a4b|02u220200uuu0uu2d02ud	0.5> = 0 (126)
<u022uuu020222uuuu000d	-0.5|c9b a2a|uu22uuu0u0222uudd000d	0.5> = -sqrt(42)/392 (462)
<uduudu00udd2220u0u2uu	0.5|c13b a17b|uduudu00udd2u20duu2uu	0.5> = sqrt(6)/15 (1800)
<2uduuu2udu000d20uu2uu	0.5|c15a a2a|22uuuu2dud000uu0dd2uu	0.5> = sqrt(42)/84000 (1645)
<u2duuu0d2u0ud2du2du00	0.5|c6b a12b|u2duu00u2u02u2dd2uu00	0.5> = sqrt(3)/400 (252)
<u2udu22uudd0uu0d2u00u	-0.5|c2b a20a|uuddu22uudd0uu0d2u0uu	0.5> = 3/16 (2040)
<uu22uu0duddddudu0uuuu	0.5|c15b a18b|uu22uu0duddddu0u02uuu	0.5> = 3*sqrt(2)/10 (2500)
<uu0022u2ududud00ud2ud	1.5|c8a a3b|uuu022uuduuddd00uu2ud	0.5> = 7*sqrt(10)/12500 (6235)
<222202uu0uu0u202000uu	-0.5|c3b a17a|22u202uu0uu0d202d00uu	0.5> = -2*sqrt(21)/105 (126)
<udu220u02220u0200ud02	1.5|c4a a17b|uduu20u02220u020duu02	0.5> = -3*sqrt(10)/200 (70)
<ud2uuu20d0002u0022220	1.5|c20a a11b|ud2uuu20d0u02u00222u0	0.5> = sqrt(10)/10 (68)
<00uuuu2d02u222u002200	1.5|c13a a3b|002uuu2d02u2u2u002200	0.5> = -sqrt(30)/10 (34)
<0u2u0002d2u022uu20udu	0.5|c16b a5b|0u2uu002d2u022u020udu	0.5> = 61*sqrt(2)/225 (120)
<uu0uu20u02022002d0d22	0.5|c6b a15b|uu0uuu0u020220u2d0d22	0.5> = 2*sqrt(15)/15 (126)
<2u202020uuuu0uu202u0d	0.5|c1a a12a|uu202020uuu20du202u0d	0.5> = 3*sqrt(5)/70 (126)
<2uu0d2uud0udud02uu0d2	-0.5|c7b a19a|2uu0d20uu0uddd02uuuu2	0.5> = sqrt(5)/240 (1050)
<u220u2u0uudud20ddudu0	0.5|c3b a1b|22u0u2u0uuuud20ddduu0	0.5> = -sqrt(3)/150 (1716)
<2u2d0uu0u0uud20duuu2u	-0.5|c7b a18a|2u2d0u00u0uud20ud2u2u	0.5> = sqrt(21)/175 (250)
<0u022uud2u020uud022u0	0.5|c5b a11b|0u02duuu2ud20uuu022d0	0.5> = -sqrt(42)/8400 (250)
<00uuu0u02022u0u02d222	-0.5|c17b a2a|0uudu0u02022u0u0ud222	0.5> = -2*sqrt(6)/21 (105)
<u2uu20uduu0dd22ud00ud	-0.5|c10b a8a|u2uu20u2u00ud22du00ud	0.5> = 7*sqrt(30)/5625 (462)
<0u0d2002022u0uu2u02u2	1.5|c19a a18b|0u0d2002022u0uu2uuud2	0.5> = 4*sqrt(21)/105 (70)
<0u0u2d2ud00u22200u220	0.5|c5b a10b|0u0udd2uuu0u22200u220	0.5> = -sqrt(10)/20 (60)
<u2u20d0u0ud2u22duu00d	1.5|c18a a7b|u2u20duu0ud2d22uu000u	0.5> = sqrt(30)/960 (360)
<220u2uu20000u20u0ud22	0.5|c13b a10b|220u2uu20d00020u0uu22	0.5> = sqrt(14)/140 (34)
<022uu0uud02udduu2d200	0.5|c2b a10b|0u2du0uudu2uduud2u200	0.5> = 9*sqrt(2)/1600 (860)
<2u02ud0uu22uuu0du0ddu	1.5|c10a a20b|2u02ud0uuu2uuu0dd0d2u	0.5> = -8*sqrt(6)/315 (1386)
<020u220u002u2uuu0dd2u	1.5|c6a a7b|020u2uuu002u2uud0ud2d	0.5> = 4*sqrt(15)/2205 (462)
<202uu220uu202d020d00u	0.5|c16a a19a|202uu220uu202d0d0uu0u	0.5> = -sqrt(30)/40 (120)
<0220020u02u2ud2uuu002	1.5|c3a a13b|02u0020u02d22u2uuu002	0.5> = 2/15 (30)
<u2ud02u00du22u2000d2u	0.5|c13a a9a|u2ud02u0ddu2uu2000u2u	0.5> = -sqrt(5)/20 (180)
<uudd2020u2u0uu220020u	-0.5|c16b a2a|u2du2020d2u0uu2u0020u	0.5> = -3*sqrt(3)/20 (40)
<00u2u2u0uu0d22u20u0u2	0.5|c21a a12a|00u2u2u0uu0222u20u0dd	0.5> = sqrt(35)/98 (126)
<22u0u0d2u0du0220uu0u2	0.5|c15b a13b|22u0u0d2u0dud2u0uu0u2	0.5> = -sqrt(6)/5 (270)
<u0ud0uuu20002u222duud	0.5|c16a a20a|u0ud0uuu20002u2u2dd2u	0.5> = -1/180 (378)
<u02d02uuduu0d0u220uu2	-0.5|c13b a20a|u02d02uuduu000u220u22	0.5> = -3*sqrt(3)/10 (60)
<uuuuu0u2ud20d20u2dd0d	1.5|c10a a10b|uuuuu0u2ud20u20d2du0d	0.5> = -sqrt(210)/8820 (1716)
<u2u2u202u022200ud000d	0.5|c4b a20b|u2udu202u022200ud00uu	0.5> = sqrt(6)/25 (105)
<uuu0du20uuu0ududd0222	0.5|c7a a18a|uuu0duu0uuu0dduddu222	0.5> = 6*sqrt(10)/245 (5940)
<2ud200uu2uu202d00ud20	0.5|c12b a21b|2ud200uu2uud02u00ud2u	0.5> = 6*sqrt(5)/125 (250)
<u20uu02202uu0220dduu0	0.5|c15a a11a|u20uu022022u02u0dudu0	0.5> = 7*sqrt(6)/2250 (126)
<202u0udu2uuu0d202uuu0	0.5|c1b a5b|u02duduu2uuu0d202uud0	0.5> = sqrt(2)/45 (504)
<02u2u2000dd0u0d2u2uu2	-0.5|c13b a1a|u2u2d2000ud000u2u2uu2	0.5> = sqrt(5)/40 (90)
<2u00uuu2u0d02udduuu2d	0.5|c6b a4b|2u0du0u2u0u02uuduud2d	0.5> = -sqrt(30)/4725 (924)
<0ud2uuudd0u0u2uu022dd	-0.5|c18b a12a|0ud2uuudd0uuu2uu0d2du	0.5> = sqrt(7)/30 (2520)
<22200u02u2uuu0d2u0002	0.5|c2b a20b|2u200d02u2uuu0u2d00u2	0.5> = sqrt(2)/150 (70)
<2uud020u0uu22200u2020	1.5|c18a a21b|2uud020u0uu22200ud02u	0.5> = -2*sqrt(15)/15 (105)
<uuuu2200u2u2u0000u22d	-0.5|c10b a14a|uuuu2200uuu2dd000u22d	0.5> = 9*sqrt(2)/196 (462)
<u220u2ud0ud20d02duu0u	1.5|c11a a11b|u220u2ud0uu20d02duu0u	0.5> = -sqrt(6)/12 (412)
<2ud0u022u02u20u0du2u0	0.5|c18a a14a|2ud0u022u02u2uu0d02u0	0.5> = -6*sqrt(6)/25 (70)
<uu000u22u2d20u02u2002	0.5|c21b a4b|uu0u0u22u2d20u02u200d	0.5> = 6*sqrt(7)/35 (126)
<u00uuudu02du02u202220	0.5|c4a a9a|u000uuuuu2du02d202220	0.5> = -1/150 (126)
<0u02uuddu0d20u02u2uu2	0.5|c21b a3b|0uu2uuddd0d20u02u2uuu	0.5> = -sqrt(15)/20 (700)
<2uu002u02u02duu2u020d	1.5|c10a a5b|2uu0u2u02002uud2d020u	0.5> = 2*sqrt(3)/1575 (126)
<u0u0du222uud0d200u022	0.5|c8b a19b|u0u0du2d2uud0u200uu22	0.5> = -1/8 (306)
<uuuud2uu220d0du0dduuu	-0.5|c12b a16a|uuuud2uu22000duuddudu	0.5> = -6*sqrt(14)/125 (6230)
<u22du0d22u0uu020uu0du	-0.5|c15b a11a|u22du0d22uudu0u0du0uu	0.5> = sqrt(15)/150 (408)
<uuu220uu002ud2ud20dd0	0.5|c15a a6a|uuu22uud002ud20d20uu0	0.5> = -7/900 (461)
<uu20000du020u222du202	1.5|c19a a5b|uu20d00uu020d222uuu02	0.5> = -sqrt(10)/360 (102)
<0uu0d220u2uuduuuudd02	-0.5|c17b a17a|0uu0d220u2uuduuuudd02	0.5> = 27/49 (1365)
<u0220u02220uudu2d0d0u	0.5|c10b a7b|u0220uu22d0uddu2u0u0u	0.5> = -sqrt(15)/360 (340)
<u02uuduu0ud20u2uud02d	-0.5|c12b a19a|u02uuduu0udu0u2uudd2d	0.5> = -9*sqrt(2)/28 (5908)
<u0d2ud02uu2d02u2u0u0d	0.5|c9b a7b|u0d2udu20u2u02d2u0u0u	0.5> = -sqrt(3)/60 (136)
<u0u0u2u20uuu20dd0d2u2	1.5|c6a a14b|u0u0udu20uuu2udd0d2u2	0.5> = 6*sqrt(6)/35 (1596)
<22u0u0d20u0uuudu20202	0.5|c10a a4a|22uuu0d2000uuuud20202	0.5> = sqrt(70)/1575 (120)
<u0uduuu0u202d20220d02	0.5|c6b a18b|u0udu0u0u202u2022du02	0.5> = sqrt(6)/150 (105)
<20u22220u00uu00u2dd20	-0.5|c20b a2a|2uu22220u00ud00u2udu0	0.5> = -sqrt(30)/250 (125)
<2u22uu0d0u0200du22200	0.5|c19a a14a|2u22uu0d0u020duu22u00	0.5> = -sqrt(30)/40 (116)
<2020uu0ud2u2udu0220u0	-0.5|c3b a4a|20uudd0uu2u2uud0220u0	0.5> = sqrt(6)/150 (210)
<uu220duu220uudud0u002	0.5|c8a a17a|uu220du0220uuuuddu002	0.5> = -13*sqrt(35)/900 (378)
<2u02udu00d20uuu2uuddd	1.5|c15a a21b|2u02udu00d20uu02uudu2	0.5> = sqrt(21)/90 (315)
<2u02uu0dud20000220u22	0.5|c1a a14a|uu02ud0duu200u0220u22	0.5> = -sqrt(15)/90 (100)
<020u022u02u00u202u220	-0.5|c19b a13a|020u022u02u0uu202ud20	0.5> = sqrt(42)/14 (35)
<udud02uu2d02uu20uuu0d	1.5|c21a a11b|udud02uu2dd2uu20uuu00	0.5> = -sqrt(42)/21 (240)
<uu0u022d202020ud022u0	0.5|c18a a3a|uudu022u202020du0u2u0	0.5> = -sqrt(15)/360 (102)
<222uu2ud20ud20d00uu00	0.5|c13a a21a|222uu2ud20udd0u00uu0u	0.5> = sqrt(30)/30 (340)
<uu2u22d0d0du2u02uud00	0.5|c3b a11b|uuuu22d0d02d2u02uuu00	0.5> = sqrt(15)/60 (350)
<0u0uuud222u2dd0u0uuuu	-0.5|c11b a13a|0u0uuud222022d0u0duuu	0.5> = -sqrt(210)/168 (410)
<u0u0220d0222uu2u0uud0	0.5|c3b a20b|u000220u0222du2u0uu20	0.5> = -sqrt(42)/84 (30)
<u000uuu2022u2u022dd0d	0.5|c16a a19a|u000uuu2022u2u0d2d20u	0.5> = sqrt(6)/30 (126)
<uu22uu200d02uddu2uu00	1.5|c4a a2b|u22uuu200d02uudd2uu00	0.5> = -27*sqrt(5)/1250 (455)
<2u0u2u0u0d02d20u2u0u2	0.5|c14b a8b|2u0u2u020u02du0d2u0u2	0.5> = -sqrt(15)/400 (125)
<u2u0u00u02d0u02uu2d22	1.5|c15a a6b|u2u0ud0u02d0u0udu2u22	0.5> = sqrt(21)/140 (410)
<u020uu02u22udddd02u0u	1.5|c9a a2b|uu20uu02022ddduu02u0u	0.5> = -sqrt(3)/120 (350)
<uuu200ud020220d02d2uu	-0.5|c7b a1a|2uu2000d020220u02u2uu	0.5> = -sqrt(2)/12 (30)
<0022uuu220uu200uud02d	-0.5|c4b a2a|0u2uuuu220du200duu02d	0.5> = -2*sqrt(14)/735 (461)
<uuu20ud20022dd0uuuu02	-0.5|c11b a20a|uuu20ud200d2ud0uuduu2	0.5> = sqrt(10)/100 (1450)
<uu22000u22uu2udud0d0d	0.5|c14b a5b|uu22u00u22uu20udu0d0d	0.5> = sqrt(210)/4410 (462)
<0222uu0022d0uu2000u2d	0.5|c20b a5b|02222u0022d0uu2000uuu	0.5> = -3*sqrt(2)/40 (20)
<0u0u02ddu20u2ud2uuu20	0.5|c10b a9b|0u0u02dd2u0u2uu2uud20	0.5> = sqrt(14)/420 (210)
<u20duud2u20udu0uu0uu2	1.5|c9a a11b|u20duud202duuu0ud0uu2	0.5> = -sqrt(7)/42 (420)
<0000202u20uu2d0u2u2u2	0.5|c13a a10a|0000202u2uduuu0u2u2d2	0.5> = -sqrt(21)/1260 (105)
<u2020u20d0uu22uu200du	-0.5|c11b a8a|u2020u2du00u22du200uu	0.5> = sqrt(10)/150 (102)
<22u2du2u0d00du0u0u2ud	1.5|c3a a18b|2202ud2u0d00uu0u022uu	0.5> = sqrt(3)/80 (40)
<u0uuuu20d20220duu0du2	0.5|c13b a2b|uuuuud20u202u0ddu0ud2	0.5> = -sqrt(5)/33750 (1708)
<0u00uu2u220u0200ud222	0.5|c20a a11a|0u00uu2u22uu0200ud2d2	0.5> = 8*sqrt(14)/49 (126)
<2020u2u02u0u2002du20d	0.5|c16a a2a|2u20u2d02u0u200uuu20d	0.5> = -sqrt(210)/300 (105)
<u2ud02uuudd0u0u0u22uu	-0.5|c15b a3a|u22d02uuuud0u000u22du	0.5> = sqrt(105)/560 (250)
<uuuuu220uddu0u0d022ud	1.5|c14a a15b|uuuuu220uddu00ud022du	0.5> = 8*sqrt(70)/2205 (1708)
<u0u00u2uuuddu222d0ddu	0.5|c11a a18a|u0u00u2uuu0dd222duudu	0.5> = 3*sqrt(10)/500 (1680)
<u22uuud0uu0d0udud2d02	0.5|c17a a11a|u22uuud0uudd0uud02u02	0.5> = 1/375 (1650)
<u0d2u0020u22220uu0uuu	-0.5|c13b a18a|u0d2u0020u22u20uudduu	0.5> = -2*sqrt(21)/105 (252)
<u2uu002u2u2d000u2d2d0	-0.5|c7b a15a|u2uu00uu2d2d00ud2u2u0	0.5> = -sqrt(5)/1250 (455)
<uu0220d00uud220uu220d	1.5|c11a a15b|uu0220d00u0u22uuu220d	0.5> = -sqrt(7)/30 (105)
<22020u20uuud00u002d22	0.5|c7a a3a|22u20uu0duuu00u002d22	0.5> = -sqrt(105)/150 (120)
<u0uuuu2ud02ddu2uud002	1.5|c5a a5b|u0uuuu2ud02dud2udu002	0.5> = 16*sqrt(105)/70875 (1708)
<uu0uud2202uu0u2u0d02u	1.5|c6a a21b|uu0uu02202ud0u2u0d022	0.5> = 8*sqrt(105)/735 (126)
<2u2u220d0ud0u02u0uuuu	0.5|c1b a20b|ud2u220u0du0u02u0uu2d	0.5> = 1/252 (210)
<2uu0202u0uu2u0u2002du	-0.5|c5b a21a|2uu0u02u0du2u0u2002d2	0.5> = -2*sqrt(210)/245 (125)
<uu0000uudu02d2d2u2022	1.5|c1a a1b|uu0000uuud02u2d2u2022	0.5> = -sqrt(30)/1000 (126)
<2u20u0du00uu22du02uud	0.5|c12a a9a|2u20u0duu0u022dd02uuu	0.5> = -3*sqrt(14)/1400 (360)
<022u0u0d2uu20202uuud0	1.5|c14a a15b|022u0u0d2uu20dd2uuuu0	0.5> = 2*sqrt(42)/105 (300)
<0u22uu0u20dd20ud0ud2u	0.5|c4a a7a|0u2uduud20du20ud0uu2u	0.5> = -5*sqrt(2)/864 (1020)
<022u00du0u02u22u0d022	0.5|c7a a9a|022u000uud02u22u0u022	0.5> = 1/20 (34)
<u2ud0du2du0u0uud2d20u	-0.5|c6b a13a|u2ud00d2uu0duduu2u20u	0.5> = -1/240 (540)
<uudu0u22002u20du0d220	0.5|c12b a9b|uudu0u22d02020uu0u220	0.5> = 3*sqrt(10)/200 (102)
<2ud20022ud0u02u02uuu0	0.5|c14b a2b|22u20022ud0d0uu02uuu0	0.5> = -3*sqrt(3)/20 (60)
<uu02002022u00u2u02uu2	-0.5|c11b a12a|uu020020220u0d2u02uu2	0.5> = sqrt(42)/42 (34)
<u00202u02uuud020dd22u	0.5|c19a a5a|u002u2u02duud020duu2u	0.5> = -sqrt(3)/40 (412)
<0u20du02000ud2ud22u2u	0.5|c20b a16b|0u20du02000ud2u222uuu	0.5> = sqrt(5)/5 (60)
<0u0u0u02u2udd2uu0ud22	-0.5|c12b a3a|0uuu0u02u2d0u2uu0dd22	0.5> = 2*sqrt(70)/3675 (461)
<u00u0uudu0u2220u2202u	1.5|c12a a16b|u00u0uudu0ud22022202u	0.5> = -5*sqrt(7)/21 (125)
<u0d2uu0uuduuuu20d2d20	0.5|c18a a7a|u0d2uuuuuduudu20dud20	0.5> = 68*sqrt(21)/5145 (3416)
<u2uuu0d0u0u02duu2ud2d	0.5|c20b a8b|u2uuu0duu0u02duu2ddud	0.5> = -25*sqrt(30)/1764 (6265)
<222uu2duuu00udu02d0u0	-0.5|c6b a11a|222uuduuuuu0ddu02d0u0	0.5> = -28*sqrt(42)/3375 (1386)
<2uudu2ud0d0u22ud00duu	-0.5|c10b a7a|2uudu22d000u22ud00uuu	0.5> = sqrt(15)/54 (306)
<0002uu0udd2u2d0uuuu22	1.5|c21a a7b|0002uududu2d2u0uuud2u	0.5> = 2*sqrt(30)/2025 (945)
<ud0u0u0ud2ud20u202ud2	0.5|c13b a15b|ud0u0u0ud2udu02202uu2	0.5> = -sqrt(6)/20 (232)
<uuud022dduu22u0uu00du	0.5|c12a a15a|uuud022dduuu2duuu00du	0.5> = 89*sqrt(3)/900 (2400)
<u02ud0u002u22202duu0d	0.5|c19b a9b|u02ud0u0d2u22202uu00u	0.5> = -sqrt(3)/60 (90)
<202u0du20220002u0uu2d	-0.5|c20b a13a|202u0du20220d02u0uuuu	0.5> = sqrt(3)/20 (40)
<uuuduuduu2002udd02u02	-0.5|c15b a1a|2uuduuuud2002u0u02d02	0.5> = sqrt(10)/3150 (378)
<2200uu000d22uu02u20u2	1.5|c5a a8b|22000u0u0u22du02u20u2	0.5> = -2/15 (34)
<2uu02du2d02uuuuuu0020	-0.5|c5b a10a|2uu0duu2du2duuuud0020	0.5> = 2*sqrt(2)/189 (1230)
<22uu2du2d00u0u0duuudu	0.5|c4b a15b|22u02ud2u00u0duuduudu	0.5> = -7*sqrt(30)/162000 (1290)
<ud202u0duu20ud02u0uu2	0.5|c14a a8a|ud202u02du20u002u0uu2	0.5> = -3*sqrt(3)/20 (40)
<uud0u202u0d20022u0202	1.5|c15a a11b|uud0u202u02200u2u0202	0.5> = -sqrt(30)/20 (30)
<uu02d00222u020u00u22u	0.5|c4b a11b|uu0du002222020u00u22u	0.5> = -1/5 (30)
<uuuuu02uudud220dduu0d	0.5|c14b a6b|uuuuuu2uuddu2d0uddd0u	0.5> = -sqrt(6)/658560 (24300)
<u0uu002d200duuu22202d	0.5|c7b a1b|20uu00uu200duuu22202d	0.5> = sqrt(70)/60 (125)
<uuuu2du00d20d02u22200	0.5|c17a a21a|uuuu2du00d20d02uu220u	0.5> = sqrt(30)/10 (430)
<u2d0uuu02uud2u202d0u0	-0.5|c9b a3a|u220uuu0udud2d202u0u0	0.5> = -7*sqrt(10)/1875 (461)
<02u2202d0uu2u0u0uuduu	0.5|c19a a1a|u2d2202u0uu2u0u0uu0dd	0.5> = 1/98 (252)
<u2u0d022du2uuu20u0200	-0.5|c11b a18a|u2u0d022duuuuu20ud200	0.5> = sqrt(42)/14 (210)
<uuuu0du0d2uu2d00u22ud	-0.5|c6b a9a|uuuu00u022du2u00d22ud	0.5> = 16*sqrt(42)/11025 (461)
<0202uu2uu0ud002220d02	0.5|c4a a14a|020uuu2uu0ud0d2220u02	0.5> = sqrt(7)/30 (126)
<0u202uu0ud20du2220200	1.5|c13a a20b|0u202uu0ud200u22202u0	0.5> = sqrt(30)/20 (35)
<uu0u22duudu0duu20u02u	0.5|c16a a9a|uu0u22du2du0uduu0u02d	0.5> = sqrt(5)/560 (1470)
<0u20u0uud0dd222uud20u	0.5|c12a a11a|0u20u0uud020222duu20u	0.5> = -sqrt(15)/60 (120)
<222u02d0uuu0002d2u200	-0.5|c3b a7a|22uu0220uuu0002d2u200	0.5> = 3*sqrt(6)/20 (35)
<uu0u0u2002dud02u2u022	1.5|c21a a5b|uu0uuu2002ddu02u2u02d	0.5> = -sqrt(14)/175 (455)
<uuuduu0d02u2u0u220udu	0.5|c1a a9a|0uuduu0dd2u2u0u220uud	0.5> = sqrt(210)/882 (1050)
<0u2u20220dd02u0uuu20u	-0.5|c4b a21a|0u2020220du02u0uuu202	0.5> = 3*sqrt(6)/20 (20)
<0200u2du22duu2u0u0u02	0.5|c21a a18a|0200u2du22duu2u0uuu0d	0.5> = -2*sqrt(42)/21 (140)
<2u22u2u0u00u20uu02200	0.5|c3b a10b|2uu2u2u0uu0u20dd02200	0.5> = sqrt(42)/294 (126)
<uuuu2uuddd2u20d00uduu	1.5|c5a a10b|uuuuduuud22d20u00duud	0.5> = 2*sqrt(70)/118125 (6235)
<u20d2u2u02ud02uuud00u	1.5|c18a a21b|u20d2u2u02ud02uuu0002	0.5> = -2*sqrt(15)/15 (68)
<uu2u020u2d00220d0022u	-0.5|c14b a11a|uu2u020u2du02d0u0022u	0.5> = 3*sqrt(2)/40 (125)
<22u200u2d00020u2ududu	-0.5|c2b a6a|2uu20du2u00020u2duudu	0.5> = sqrt(5)/200 (375)
<2u00udu0u222udd020uud	0.5|c7a a8a|2u00ud0uu222udu020uud	0.5> = 3*sqrt(21)/100 (375)
<00uuuduu22duuduu002u2	-0.5|c21b a1a|u0uudduu22duuduu002ud	0.5> = -2*sqrt(5)/35 (4300)
<u2u0ud2duduu2duuu0du0	0.5|c15a a21a|u2u0ud2duduu2d0uu0duu	0.5> = -6*sqrt(6)/25 (3600)
<uuu2u0ud20d0uuud20d2u	0.5|c14b a12b|uuu2u0ud20duu0dd20u2u	0.5> = -sqrt(210)/2250 (1666)
<u20u22u0u020u2du20020	1.5|c16a a8b|u20u22uuu020u2d020020	0.5> = sqrt(70)/15 (35)
<uud022udd00uuuuuu02u2	1.5|c17a a10b|uud022uddu0uuuuu002d2	0.5> = -sqrt(5)/21 (630)
<u0d2u2u22uud0ud2du000	0.5|c4a a13a|u0duu2u22uudduu2du000	0.5> = 27*sqrt(2)/500 (910)
<uduudu0u0d022u202d20u	0.5|c12b a9b|uduudu0udd0u2u202u20u	0.5> = -sqrt(15)/30 (600)
<uud22duuud020u0220200	0.5|c12a a13a|uud22duuud0uuu0220200	0.5> = -sqrt(30)/10 (204)
<02ud00u2u002u2uuu2ddu	1.5|c12a a1b|u2ud00u2d00du2uuu2uud	0.5> = sqrt(15)/1575 (630)
<u220uuuuudduuu020ddud	-0.5|c16b a8a|u220uuu2ududuu0d0uddu	0.5> = sqrt(3)/6615 (6342)
<202u2u02u0d0uuu20uu20	1.5|c5a a21b|202uuu02d0u0udu20uu2d	0.5> = -1/84 (430)
<uu2udu0222uddudu00uu0	0.5|c3b a7b|uuudduu222duuudd00uu0	0.5> = -sqrt(15)/9000 (4340)
<uuud2220u0u020du0uu2u	0.5|c7b a8b|uuud22dud0u020uu0du2u	0.5> = -sqrt(14)/210 (1050)
<002u00200u2u22uuudd2d	0.5|c11b a5b|002ud0200uuu22uudud2u	0.5> = sqrt(105)/2250 (252)
<uud2u0002u0220022u20d	0.5|c13b a15b|uud2u0002u02u0u22u20d	0.5> = -sqrt(7)/5 (105)
<uu02du0uudu22uudd2u00	0.5|c2a a9a|u002uu0u2uu22uddd2u00	0.5> = sqrt(105)/4725 (462)
<00u2duuduu2220uu0dudd	0.5|c4a a8a|00uuddu2du2220uu0uudu	0.5> = -7*sqrt(10)/3000 (420)
<uu2u0duuu0duudud22u0d	1.5|c16a a10b|uu2u0duuuududud022u0d	0.5> = -5*sqrt(70)/27783 (5936)
<00u0du2u200u220uu2d2u	1.5|c9a a15b|00u0du2uu00d22uud2u2u	0.5> = -1/75 (240)
<2000u2uuud22du000d2u2	0.5|c19a a3a|20u0u2udud22du000uuu2	0.5> = 1/24 (340)
<00ud220u2u2u2d02ud0u0	1.5|c5a a7b|00udu2uu2u2d2d02uu0u0	0.5> = sqrt(6)/72 (240)
<uuu2u2200udud2dud0u0d	1.5|c21a a11b|uuu2u2200u2ud2dud0u00	0.5> = 4*sqrt(21)/75 (462)
<2u2ud0u0d2u0220uud0ud	0.5|c16a a8a|2u2ud0udu2d02200uu0uu	0.5> = -sqrt(5)/300 (270)
<2u2uud0uud22u000uudud	0.5|c11a a10a|2u2uud0uu2d2d000uuduu	0.5> = sqrt(15)/750 (1460)
<0u2202u2022u0u2d0u00d	1.5|c21a a1b|uu2202u2022d0u2u0u000	0.5> = -sqrt(30)/300 (34)
<uu0u20ud0u0ud2dd2ud2u	-0.5|c12b a3a|uuuu20ud0d00u2du2du2u	0.5> = -3*sqrt(6)/5000 (1645)
<uuuduu2u2222d00ud0d00	0.5|c9a a2a|u2uuuu2ud222u00dd0u00	0.5> = sqrt(15)/2700 (462)
<uu00uduu2u2ddu22uu0d0	-0.5|c11b a19a|uu00uduu2ududd22uuud0	0.5> = 2*sqrt(30)/525 (5790)
<u0duu00du0d2222uuu2u0	0.5|c14b a3b|u02du00du0u22u2uuu2d0	0.5> = sqrt(21)/840 (140)
<0u22u0u0u22u020dd2ud0	-0.5|c11b a21a|0u22u0u0u2du020du2duu	0.5> = -3*sqrt(5)/1250 (450)
<u0uuuu20d202ud0u022uu	1.5|c19a a13b|u0uuuu20d2022u0u02ddu	0.5> = sqrt(5)/126 (461)
<u02u02ududud2d2u0020u	-0.5|c8b a18a|u02u02u0dudd2u2u0u20u	0.5> = sqrt(10)/720 (340)
<2222uu0000uuududu2u0u	1.5|c2a a5b|2u222u0000uduuuud2u0d	0.5> = sqrt(70)/13230 (434)
<0202000u0u2uduu22d022	1.5|c18a a5b|0202u00u0u2uduu220022	0.5> = sqrt(30)/20 (35)
<2uu2022u00002020uud2u	-0.5|c2b a12a|20u2022u000u2020udu2u	0.5> = -sqrt(6)/50 (35)
<u20du02u2du0d00uu2d2u	-0.5|c17b a6a|u20duu2d2du0u00u02u2u	0.5> = sqrt(30)/240 (120)
<uu022d0uudu02uu0ud220	-0.5|c20b a18a|uu022d0uudu02uu0u22d0	0.5> = -3/7 (360)
<22uu00u2dud220u0200ud	-0.5|c8b a19a|22uu00uuddd220u020uuu	0.5> = sqrt(15)/120 (350)
<ud0u00u2uu0222200022u	0.5|c14b a3b|uduu00d2uu022u200022u	0.5> = sqrt(6)/10 (60)
<0uduudu0d2uuuu2000222	0.5|c21a a18a|0uduudu0d2uuuu200u22d	0.5> = 2*sqrt(42)/21 (630)
<22002u0020u222u0uu0uu	1.5|c12a a8b|22002u0u20uu22u0dd0uu	0.5> = -sqrt(35)/105 (126)
<0uu00u2uudduud22udu02	0.5|c21b a10b|0uu00u2uu2dduu22udu0d	0.5> = -1/60 (1666)
<022u00ud02uududduuuu2	0.5|c21b a21b|022u00ud02uududduuuu2	0.5> = 1 (1020)
<2022u2uu00202020du002	1.5|c3a a19b|20u2u2uu00202020duu02	0.5> = sqrt(6)/8 (35)
<2uud0u0ud2ud20022uu0u	0.5|c4b a20b|2uu00d0uu2ud20022uuud	0.5> = -sqrt(210)/5040 (375)
<00uu222u002020duud022	0.5|c20a a9a|00uu222uu02020dduu0u2	0.5> = sqrt(30)/160 (120)
<u0220u0u200u222u0u02d	-0.5|c13b a11a|u0220u0u20duu22u0d02u	0.5> = -sqrt(105)/350 (120)
<2uuuu00du2dududu20duu	1.5|c1a a6b|uuuuud0uu2dududd20udu	0.5> = -56*sqrt(14)/84375 (24003)
<u2uu20d0u020u20022d02	1.5|c2a a20b|uduu20u0d020u20022uu2	0.5> = -1/240 (68)
<uuuu2d0duu222u00udd0u	0.5|c5b a1b|2uuudu0ddu222u00uud0u	0.5> = sqrt(105)/2700 (1190)
<022uu222u00u0202u0uu0	0.5|c5b a1b|u22u0222d00u0202u0uu0	0.5> = -sqrt(21)/21 (30)
<u2u2d00u020ud2uu2d0ud	1.5|c5a a3b|u222000u020du2uu2u0ud	0.5> = -sqrt(35)/900 (105)
<u2u0uddd0202uu20u2uu0	0.5|c2b a21b|uuu0dddu0202uu20u2duu	0.5> = -sqrt(5)/150 (700)
<u2uu0202uuu0ududduudu	-0.5|c1b a1a|u2ud0202uuu0uuudddudu	0.5> = 5*sqrt(21)/2401 (5148)
<0udu2u02uu0022u20dudd	0.5|c16b a17b|0udu2u02uu0022uuududd	0.5> = -4*sqrt(7)/21 (924)
<uuu2u0d20u022002u2d0u	-0.5|c7b a19a|uuu2u0020u022002u220d	0.5> = -2*sqrt(7)/35 (35)
<2022200uu2u0020uu20ud	0.5|c10b a6b|20222u0duuu0020du20uu	0.5> = sqrt(7)/420 (68)
<2uu202020200du20uu20u	-0.5|c1b a20a|uuu202020200du20uu2du	0.5> = 8*sqrt(15)/75 (120)
<uu2u0u020du2dudu2udd0	0.5|c12b a7b|uu2u0uu20dduuudu2ddu0	0.5> = -7*sqrt(5)/9375 (6174)
<0uuuuudd2u20duu2020dd	-0.5|c6b a1a|uuuuu0ud2d20uud2020du	0.5> = 7*sqrt(6)/33750 (1708)
<u002u2220dud2uu02ud00	0.5|c10a a3a|u0d2u22200uu2uu02du00	0.5> = sqrt(10)/600 (70)
<00u2u2d0uuu0222dd002u	1.5|c20a a19b|00u2u2d0uuu0222dd0uuu	0.5> = sqrt(10)/10 (360)
<uuu02u2uddu02u0ddu20u	-0.5|c11b a20a|uuu02u2udd002u0duu2du	0.5> = 12/125 (1645)
<u2u00udddud0uuu2u2u02	1.5|c3a a11b|u2000uuddu20uuu2d2u02	0.5> = 2*sqrt(15)/225 (350)
<u0u0u02u2u22000u2202u	0.5|c18b a15b|u0u0u02u2u2200du2u02d	0.5> = sqrt(10)/42 (126)
<ud0u002ud2u20dud02u2u	0.5|c16a a8a|ud0u0022u2u20du002u2u	0.5> = -2*sqrt(15)/45 (68)
<uu2022uu000d20duu2u20	0.5|c13a a16a|uu2022uu000du0d2u2u20	0.5> = -sqrt(15)/10 (125)
<u022uudd2u20u0duu2u00	1.5|c15a a1b|2022uuud2u20u00uu2d00	0.5> = 2*sqrt(42)/315 (120)
<uuuu0u020202022d2020d	0.5|c15a a2a|u2uu0u02020202uu2020d	0.5> = -sqrt(210)/150 (35)
<002200u2200uu2uud2udu	0.5|c17b a17b|002200u2200uu2uuu2dud	0.5> = 1/630 (126)
<u2u0u22u2u00uud00ddd2	0.5|c15b a4b|u2uuu22u2u00ud000dud2	0.5> = -sqrt(210)/1470 (462)
<02uu00u2uu22u00d0du22	0.5|c10b a10b|02uu00u2uu22u00d0du22	0.5> = 37/90 (126)
<202u0uu02dd220u0u2u0d	-0.5|c1b a11a|u02d0uu02d2220u0u2u0u	0.5> = -1/30 (60)
<uduud2uuud02udu0u2du0	1.5|c6a a17b|uduududuuu02udu022du0	0.5> = 28*sqrt(10)/1875 (2268)
<ud0u0uu2022ud02u200u2	-0.5|c16b a14a|ud0u0uu2022udu20200u2	0.5> = -3/5 (70)
<u0u22000dd2uuu02d2u20	0.5|c4b a15b|u0uu2000dd2duuu2u2u20	0.5> = sqrt(30)/60 (200)
<02udu0ud2u02d22uu00ud	1.5|c9a a1b|u2udu0dduu02u22ud00uu	0.5> = -sqrt(10)/800 (630)
<0u2duu020uu20uu022d02	1.5|c18a a13b|0u2duu020uu2uud02ud02	0.5> = -8*sqrt(21)/441 (252)
<ud0002u2uu022dududu02	0.5|c13b a10b|ud0002u2u202uuudduu02	0.5> = -sqrt(15)/200 (252)
<u0u0u2d22u202uu0002uu	0.5|c3a a2a|uu00u2d22d202uu0002uu	0.5> = -5*sqrt(21)/126 (100)
<2uudu020uu0u022u0022u	1.5|c10a a11b|2uudu020u0ud022u0022u	0.5> = sqrt(42)/42 (105)
<0u0duuuuuu2u0d0ud22d2	-0.5|c11b a15a|0u0duuuuuuuu0dddd22u2	0.5> = -3*sqrt(210)/1960 (3432)
<u22d20022000uud2u0uud	0.5|c17b a17b|u22d20022000uud2u0uuu	0.5> = sqrt(6)/20 (60)
<u2duu0uud2u20202u0u0u	1.5|c9a a18b|u2duu0uu02u20202udu0d	0.5> = -5*sqrt(42)/441 (252)
<uuud0d2udu20u0udu220d	1.5|c13a a12b|uuud0d2udu2d00uuu220u	0.5> = -sqrt(15)/150 (900)
<2u0d2u02udu20u200uduu	0.5|c4b a2b|22002u02uuu20u200dduu	0.5> = 0 (126)
<02220u0uu2u2u2u0u00ud	0.5|c2b a18b|0u220u0uu2u2u2u0dd0ud	0.5> = -9*sqrt(2)/196 (462)
<ududud2uuuu20000u22dd	1.5|c11a a5b|udud2u2uuu020000u22ud	0.5> = -sqrt(35)/150 (140)
<2uu2u0022duu2du00d002	0.5|c13b a18b|2uu2u0022duuduu002002	0.5> = sqrt(6)/25 (120)
<uu0u200u20du2ud22020u	-0.5|c5b a20a|uu0ud00u20du2uu2202ud	0.5> = -3*sqrt(7)/280 (410)
<2u0udu0002220u2u20udu	0.5|c17a a18a|2u0udu0002220u2uududu	0.5> = 197*sqrt(30)/2250 (378)
<0000uu0ud022u2uuu222u	-0.5|c6b a4a|000uu00du022d2uuu222u	0.5> = sqrt(42)/126 (90)
<0u20uu22uu0u02uudddud	1.5|c15a a15b|0u20uu22uu0u02duuuddd	0.5> = -sqrt(2)/343 (1715)
<200202uuu02022ddu00u2	0.5|c6b a2b|2u020uuud02022udu00u2	0.5> = sqrt(15)/60 (125)
<2uu22u00u02dd00u0u2d2	1.5|c4a a13b|2uud2u00u02u200u0d2u2	0.5> = sqrt(6)/600 (105)
<u2udud2u02u00udd220u0	0.5|c17a a19a|u2udud2u02u00uddu2uu0	0.5> = sqrt(30)/10 (1080)
<uuduu022u0dud00ud0222	0.5|c1b a6b|0uuuuu22u0ddu00du0222	0.5> = sqrt(42)/4500 (462)
<u00uuuudd2d0022uu02u2	-0.5|c21b a18a|u00uuuudd2d0022uuu2ud	0.5> = sqrt(42)/14 (1540)
<uu022duu220ud20udu00u	-0.5|c1b a11a|0u022duu22duu20duu00u	0.5> = -sqrt(6)/100 (204)
<2u0u00002ddu2du202u2u	0.5|c9b a7b|2u0u00d0udud2uu202u2u	0.5> = sqrt(30)/45 (270)
<uudu2ud2u2duu00du020u	0.5|c10a a14a|uudu2ud2ududuu0ud020u	0.5> = sqrt(2)/2400 (4200)
<u2uu220uu020002uddu20	0.5|c5b a3b|u22uu20uu020002uudd20	0.5> = -sqrt(105)/2205 (126)
<2000u0u2u0200222022uu	0.5|c16b a7b|2000u022u020022u022uu	0.5> = 3/5 (10)
<uu022u00220duu2020uuu	-0.5|c4b a8a|uu0u2u0u220duu2020udd	0.5> = -sqrt(105)/490 (461)
<0u2ud002u0uu2d2udud20	0.5|c4b a1b|uu20d002u0du2u2uuud20	0.5> = -sqrt(42)/450 (315)
<uu0u2uu0u0002u2d02u22	0.5|c4a a11a|uu002uu0u0u02d2d02u22	0.5> = -2*sqrt(35)/147 (126)
<u02uuu0dd022duuud02uu	-0.5|c3b a10a|u0uuud0udd22ududu02uu	0.5> = -sqrt(6)/4800 (5020)
<0uu2ududuu20d20220ud0	-0.5|c11b a5a|0uu22uduuud0u20220ud0	0.5> = sqrt(14)/1800 (434)
<ud0uu20u202uu2du20uu0	0.5|c5b a5b|ud0uu20u202uu2dd20uu0	0.5> = sqrt(70)/75 (252)
<2u2u2d00udu0u02u002u2	0.5|c10a a12a|2u2u2d00u0uud02u002u2	0.5> = -sqrt(30)/150 (105)
<0uud0u20uu0222uu0dud2	0.5|c21b a4b|0uu20u20uu0222ud0dudu	0.5> = sqrt(7)/36 (462)
<20u20uud02u0udud0uu22	0.5|c1b a13b|u0u20dud02u02udu0uu22	0.5> = 1/450 (306)
<uuu02d0ud200u2u2202u0	0.5|c20a a9a|uuu02d0u2200u2u220200	0.5> = -3*sqrt(3)/10 (34)
<uu0u22du0ud0uud020u22	0.5|c17b a18b|uu0u22du0ud0uud0uud22	0.5> = sqrt(42)/210 (1568)
<u0022u0u002ud2ud202du	0.5|c11a a2a|uu022u0u00uud2dd202uu	0.5> = 3*sqrt(70)/500 (462)
<uuuu20d2u2d2dd2u000u0	1.5|c5a a19b|uuuuu0d2d2d2ud2u00uu0	0.5> = sqrt(30)/300 (1484)
<22ud0u20uudu2d0uuu200	-0.5|c2b a15a|2udu0d20uuud2uduuu200	0.5> = sqrt(2)/480 (464)
<uu20220u22uudu0u00d02	-0.5|c6b a8a|uu202u0222uuuu0d00d02	0.5> = 2*sqrt(105)/735 (126)
<2u20uuu20du2020020dud	0.5|c14b a9b|2u20uuu2duu20u0020ddu	0.5> = sqrt(42)/750 (455)
<002u20uuuu220020u2d20	0.5|c7a a16a|002u200uuu22002ud2u20	0.5> = sqrt(35)/1050 (35)
<u0d2u2d000udu2u2u2u0u	1.5|c12a a8b|u0d2u2du00u0u2u2u2d0u	0.5> = -2*sqrt(30)/75 (140)
<u0000200uuuu222d2022u	-0.5|c14b a5a|u000u200uuuu2d2u2022d	0.5> = sqrt(30)/210 (126)
<2uuu02ud0du0uud2duuud	0.5|c1b a5b|uduud2uu0du0dud2uuuud	0.5> = sqrt(10)/1260 (8400)
<2u0d0uu2d22u0u0uuuu20	-0.5|c17b a4a|2u020ud2u22u0d0u0uu20	0.5> = sqrt(21)/252 (102)
<u0u2022du0uduud2uu0dd	1.5|c16a a5b|u0u2d22uu0ududdduu0uu	0.5> = sqrt(2)/960 (3750)
<0u0uuu2uddu2duu0u22d0	-0.5|c19b a13a|0u0uuu2uddu22ud0u2ud0	0.5> = -4*sqrt(6)/105 (1666)
<002200002u2u0u22ud2uu	0.5|c15a a6a|00220u002u2d0uu2ud2uu	0.5> = -41*sqrt(6)/600 (105)
<0u02222u000duu22u0udd	1.5|c5a a8b|0u02u222000uuu22d0uud	0.5> = -sqrt(14)/450 (126)
<uuuu2ddu220u02u200uu0	0.5|c9a a19a|uuuu2ddud20u02u2002u0	0.5> = -sqrt(42)/14 (410)
<uudd0uuduuuuudu20202d	1.5|c16a a5b|uudduduuuuuuudud0202d	0.5> = -16*sqrt(7)/343 (5544)
<0u22u0udu00u2dduuuuu2	-0.5|c15b a20a|0u22u0udu00u2d0uuud22	0.5> = 1/14 (430)
<u0u020u202222uu0d200u	0.5|c8b a17b|u0u020uu02222uu02200d	0.5> = -sqrt(35)/210 (35)
<000u20020u22uuu2022du	0.5|c5b a6b|000uuu020u22udd2022uu	0.5> = sqrt(5)/750 (126)
<2002uu2uuu022du002dd0	1.5|c20a a16b|2002uu2uuu022dud02u00	0.5> = sqrt(2)/30 (126)
<0u2220u2002200u0d2u02	0.5|c4b a1b|uu2u20d2002200u0u2u02	0.5> = -sqrt(30)/60 (34)
<0u2uud0uuudddu22uu020	1.5|c16a a19b|0u2uud0uuudddu2uudu20	0.5> = -2*sqrt(15)/75 (5310)
<02222u0220u0du0duu002	1.5|c8a a1b|u2222u0u20d0uu0duu002	0.5> = sqrt(6)/36 (120)
<ud0u22uuu22udd00uuu0u	0.5|c19b a15b|ud0u22uuu22uddu0uu00d	0.5> = sqrt(3)/21 (910)
<uu02u0222u0202uu0d0ud	1.5|c14a a11b|uu02u0222uu20uuu0d0dd	0.5> = 4*sqrt(3)/49 (462)
<0uuuu000220ud02d222ud	0.5|c2b a2b|0uudu000220uu02u222ud	0.5> = sqrt(7)/150 (105)
<uu02d22u2u2u0d00u0dud	0.5|c9a a16a|uu02d22uuu2d0u0dd0uuu	0.5> = 3*sqrt(2)/8000 (1290)
<u2duu020du220uu02duu0	0.5|c18a a18a|u2duu020du220uu02uud0	0.5> = sqrt(210)/525 (210)
<ud022u02220u0u020uudu	-0.5|c18b a21a|ud022u02220u0u0200uu2	0.5> = sqrt(30)/50 (20)
<uuud0u2ud20uu0duuu2dd	-0.5|c8b a8a|uuud0u2uu20du0uudu2dd	0.5> = -9*sqrt(70)/34300 (5908)
<2uu0ud2uu00uud022dddu	1.5|c16a a20b|2uu0ud2uu00uud0d2ud2u	0.5> = sqrt(5)/50 (1596)
<0uu22ud0020u0uuu20u22	0.5|c3a a13a|0u022ud0020uuuud20u22	0.5> = -2*sqrt(210)/315 (105)
<uud0du220uuu2duu0d02u	1.5|c13a a9b|uud0du22uuuuuduu0d02d	0.5> = -8*sqrt(42)/315 (2772)
<0uu0uudud220d2uu2u020	-0.5|c9b a9a|0uu0uuduu220d2uu2d020	0.5> = 6*sqrt(21)/175 (455)
<ud220uu0uuuu00d02u2d2	1.5|c18a a2b|u2220du0uuuu00d0202u2	0.5> = -sqrt(15)/45 (70)
<2u2uu2u002udud0uu0duu	-0.5|c11b a16a|2u2uu2u0020uud02u0ddu	0.5> = sqrt(10)/189 (462)
<ud2ud2uu2du00202u0du0	1.5|c1a a18b|0u2du2ud2uu00202uduu0	0.5> = sqrt(3)/480 (210)
<0202222u0uu0d2uu0200u	0.5|c4a a19a|020u222u0uu0d2uu02u0d	0.5> = -sqrt(70)/280 (125)
<02u0202uu002d02220uud	0.5|c8b a20b|02u02020u002u02220u2u	0.5> = sqrt(2)/40 (10)
<2u00u0duu0duu22duu220	1.5|c17a a10b|2u00u0duudduu22u0u220	0.5> = 2*sqrt(15)/75 (300)
<ud2uud0uduu0uu2d0u2ud	-0.5|c3b a14a|ududud0uudu0u22d0u2uu	0.5> = -3*sqrt(70)/1400 (816)
<ududu2duuu0dud2u00u2u	0.5|c3a a19a|ud0ud2uduu0udu2u0022u	0.5> = -sqrt(3)/720 (272)
<0ud00u022uu2du02u022u	0.5|c6b a2b|02u000022uu2du02u022u	0.5> = -5*sqrt(2)/24 (34)
<002u2d00uu02220u022uu	0.5|c18a a11a|002u2d00uuu2220u0u2ud	0.5> = -sqrt(42)/210 (70)
<002uu002dd0222uu0u2uu	0.5|c5a a2a|0u2d0002uu0222uu0u2ud	0.5> = sqrt(7)/210 (70)
<uuudu20u0uu2u0dd2d20d	0.5|c6a a14a|uuuduu0u0uu2uddu2d20d	0.5> = -3*sqrt(35)/280 (5940)
<u02u0du222uuud0d00uu2	1.5|c21a a2b|ud2u0uu222duud0u00udu	0.5> = sqrt(2)/750 (860)
<22uu002ud0uu20udu0022	1.5|c7a a18b|22uu00duu0uu20dudu022	0.5> = sqrt(30)/6750 (378)
<u0duudu00202u2uud202u	-0.5|c14b a17a|u0duudu00202uuud2202u	0.5> = -2/25 (210)
<uu0ud2022ud20uuduu020	1.5|c20a a11b|uu0ud2022u220uduuu0d0	0.5> = -sqrt(7)/140 (430)
<uduud20uuu02du02u0d2d	0.5|c12b a11b|uduud20uuuuudu02d0d2u	0.5> = 7*sqrt(30)/1125 (2772)
<020uu02u2d2uu0uu0u202	1.5|c11a a20b|020uu02u2duuu0du0u2d2	0.5> = -sqrt(6)/21 (434)
<2u02du20d0uu2uu2000u2	0.5|c13b a9b|2u02du2020uduuu2000u2	0.5> = -sqrt(3)/10 (60)
<u0d020u0u02202u2uudu2	0.5|c5a a1a|20u0u0d0u02202u2uudu2	0.5> = -7*sqrt(3)/225 (105)
<2u0d2ud0u200202uudu02	-0.5|c4b a3a|2uu02du0u200202uduu02	0.5> = sqrt(3)/60 (105)
<02udu20u002u0220u022d	1.5|c6a a1b|u2duuu0u002d0220u022u	0.5> = -sqrt(10)/200 (70)
<uud220u0d0uuu2202duu0	0.5|c2a a6a|u0u22uu0d0uuu2202ddu0	0.5> = -sqrt(35)/450 (455)
<020udu0u222d0uuu20u20	0.5|c9b a21b|020udu0ud22d0uuu20u2u	0.5> = sqrt(2)/5 (120)
<2020u0u00002ud22022u2	0.5|c3a a17a|20u0u0d00002uu22u22u2	0.5> = sqrt(15)/60 (30)
<uud2uu2duu2du2002000u	-0.5|c3b a16a|uu02du2uuu2du20d2000u	0.5> = 4*sqrt(15)/375 (378)
<2u0u022uu20du2000u220	0.5|c19b a19b|2u0u022uu20du2000u220	0.5> = 1 (35)
<uuu20dd20dud2uuu2ud00	0.5|c13a a10a|uuu20dd202duuuuu2du00	0.5> = -sqrt(10)/200 (700)
<uu00udduuuu2d2u0duu2d	-0.5|c20b a16a|uu00udduuuu2d2uudduud	0.5> = -sqrt(42)/63 (17080)
<u0uud022uuduuuududd20	0.5|c7a a7a|u0uud022uuduuudduud20	0.5> = 0 (5796)
<uu00200022u02udud22ud	0.5|c17a a21a|uu00200022u02udu022u2	0.5> = -2*sqrt(30)/25 (35)
<0200u020duu2d222uuu0u	1.5|c16a a20b|0200u020duu2d22uuuudu	0.5> = -8*sqrt(15)/75 (210)
<2uu0uuu2uud0du2d2dd00	0.5|c11b a16b|2uu0uuu2uu00du222dd00	0.5> = 4*sqrt(15)/35 (462)
<u220u0dd2uu2du0u0du02	0.5|c5b a4b|u22u00du2ud2uu0d0uu02	0.5> = -sqrt(2)/180 (360)
<22u0d22uu02020uu0uud0	0.5|c2a a4a|2uduu22uu02020ud0udu0	0.5> = sqrt(42)/6300 (252)
<0u0duduu2dudu022uduuu	0.5|c8b a14b|0u0dudu02uduud22uuduu	0.5> = sqrt(30)/10800 (1440)
<02u22uuduu02u0ud02d0d	1.5|c4a a1b|u2du2duudu02u0uu02u0d	0.5> = sqrt(30)/2700 (420)
<uu002d2u2ud0u002022uu	-0.5|c18b a17a|uu002d2u2ud0u002ud2uu	0.5> = 9*sqrt(5)/50 (360)
<200202u2uud20000u2ud2	1.5|c18a a2b|2u0202u2uud20000uuud2	0.5> = -sqrt(35)/20 (125)
<20222uu20u0u002d0duuu	1.5|c15a a20b|20222uu20u0u00dd0uu2u	0.5> = -sqrt(2)/10 (120)
<2u0220uu02u2duu0d020d	0.5|c21a a17a|2u0220uu02u2duu020200	0.5> = -sqrt(5)/5 (35)
<uu20u2d2u2u02udd0du00	0.5|c13a a16a|uu20u2d2u2u0uud20du00	0.5> = sqrt(21)/10 (434)
<0u02uuuu2d0200202d220	1.5|c20a a3b|0uu2uduu2d0200202u2u0	0.5> = 1/50 (120)
<0uuu02uu020u2022ddddu	0.5|c8b a12b|0uuu02u002022022duudu	0.5> = sqrt(105)/250 (125)
<ud020u20u2uu2200u0u2u	1.5|c4a a18b|ud0u0u20u2ud2200uud2u	0.5> = -sqrt(35)/210 (250)
<02uuu0udd2ud2uududuu0	1.5|c16a a20b|02uuu0udd2ud2uu0udu20	0.5> = 16*sqrt(15)/125 (1450)
<uuuudd222u0u0200du20d	0.5|c14b a6b|uuuud2222d0u0d00uu20u	0.5> = -3*sqrt(10)/800 (410)
<u02uu02022u0ud00u22uu	0.5|c10a a6a|u02uuu202ud0dd00u22uu	0.5> = -sqrt(210)/350 (434)
<uud002u0duuud0220u22d	1.5|c20a a11b|uud002u0du2uu0220d2uu	0.5> = sqrt(2)/400 (315)
<u2uuud202d2d0uuu00udu	1.5|c12a a18b|u2uuud202d200udu0uudu	0.5> = 28/225 (1450)
<u22udu0udu20000220ud2	1.5|c1a a15b|022udu0uud2000u220uu2	0.5> = sqrt(6)/480 (68)
<uuuu2u2u00du0du02ud2u	1.5|c12a a16b|uuuu2u2u00d00udu2ud2d	0.5> = -3*sqrt(5)/2744 (1715)
<u2du0u0du020uu22ddduu	-0.5|c19b a1a|22uu0u0du020ud22ud0uu	0.5> = -sqrt(3)/120 (430)
<uuduuu20d22d0020uduuu	-0.5|c1b a20a|0uuudu20u22d0020duu2u	0.5> = sqrt(6)/1920 (412)
<ud22uuu2u020dduu00dud	0.5|c14b a17b|ud22uuu2u020d0duu0uud	0.5> = sqrt(35)/200 (850)
<0u02uu202d220duu0uuud	0.5|c11a a1a|uu02du202du20udu0duuu	0.5> = sqrt(21)/5670 (1044)
<u220d202u2u0u00uu02du	0.5|c19b a17b|u220d202u2u0u00u20udu	0.5> = 89/150 (70)
<0uu22u2uudduu0du0uu02	0.5|c4b a6b|0uud222uuuddu0uu0ud02	0.5> = sqrt(6)/1050 (1275)
<u00u0u222d0udu022ud20	-0.5|c13b a4a|u0020u222u0d0u022uu20	0.5> = -sqrt(2)/240 (34)
<2u22u0u22000du2uudu00	0.5|c1b a21b|uu22u0d22000du2uuud0u	0.5> = sqrt(6)/675 (350)
<02u0uu0u2dudd00u22u2u	-0.5|c20b a4a|02uuud0u2uudd00u22duu	0.5> = 3*sqrt(30)/2000 (1570)
<2uuuu2u2u0du0dudu02u0	0.5|c1b a11b|uuudu2u2u02d0uduu02d0	0.5> = sqrt(42)/111132 (1592)
<2220uud0duu00uu0u2dd2	0.5|c6b a16b|2220u0d0udu00uudu2uu2	0.5> = 3*sqrt(5)/400 (136)
<u0u20d2udu0uuu00d222u	0.5|c7a a12a|u0u20dduuu02du00u222u	0.5> = -sqrt(30)/1800 (204)
<00u2ud0u2u0uu2ud02202	-0.5|c14b a12a|00u2ud0u2u02uudu02202	0.5> = -sqrt(35)/175 (105)
<u0u2du00du2uu20udu2uu	1.5|c1a a15b|00u2du00uu2ud2uuud2ud	0.5> = sqrt(70)/17640 (910)
<u0000d2uuu002u022u222	1.5|c16a a15b|u0000d2uuu002uud2u222	0.5> = 8*sqrt(15)/75 (70)
<u0u20du02uuduu2220ud0	0.5|c9a a1a|20u20du0uuuduu2220ud0	0.5> = 29*sqrt(3)/140 (250)
<udu02u020u0u0ud2u2ud2	0.5|c1b a11b|0uu02u020uud0du2u2ud2	0.5> = sqrt(10)/1575 (455)
<u220u0222u2002d0uu00u	0.5|c7a a20a|u220u0u22d2002u0uu0ud	0.5> = sqrt(42)/2520 (120)
<uu002d22uudu0d22u0u0d	0.5|c9b a20b|uu002d220udu0u22u0uud	0.5> = sqrt(42)/45 (315)
<uu02u0d0uu2u2u02u2002	0.5|c4b a4b|uu02u0u0uu2u2d02d2002	0.5> = 0 (126)
<2udu02du0uduuuu2d200d	0.5|c14a a15a|2udu02du0uduu022u200u	0.5> = -sqrt(5)/50 (120)
<2ud020uu20220020udduu	0.5|c1b a16b|udu020du2022002uuuduu	0.5> = -sqrt(6)/48 (140)
<002u2uuuu022ud02udud0	0.5|c12b a14b|002u2uuuu02uu202dudd0	0.5> = -1/1029 (462)
<0u2udu0uu02d0222u0u02	0.5|c8a a7a|0u2uduu0u02u0222u0d02	0.5> = -sqrt(210)/2100 (105)
<2u022u22dudu0uu000udu	-0.5|c10b a3a|2uu22d22u0du0ud000uuu	0.5> = sqrt(10)/450 (306)
<uu0202000d2d22u2u020u	-0.5|c13b a1a|2u0202000d2uu2u2u020u	0.5> = 3*sqrt(5)/20 (20)
<uu00d2d0ud2u2duu20uuu	1.5|c13a a9b|uu00d2d02u2duudu20uuu	0.5> = -sqrt(6)/15 (360)
<2u2udd0u20duu20uu0u20	0.5|c14b a17b|2u2udd0u20duuu0u20u20	0.5> = 3/5 (120)
<u0u0ud2duuu2202uddd0u	0.5|c7b a10b|u0u0udddu2u2202uuud0u	0.5> = -3/100 (700)
<uu00220u2udud220u002u	1.5|c5a a7b|uu00u2du2uduu220d002u	0.5> = 3/125 (430)
<uud0d0u02duu0uu022d22	0.5|c17a a16a|uud0d0u02duu0uudu2u22	0.5> = sqrt(30)/50 (420)
<u0u2d2002u20022002udu	0.5|c11b a8b|u0u2d20u2uu0022002udu	0.5> = -3*sqrt(3)/10 (105)
<02ud20uu0u2002du2duud	0.5|c18b a9b|02ud20uudu2002du20uuu	0.5> = -sqrt(6)/45 (180)
<220u0ud20u20222uu0u00	0.5|c14b a6b|220u02u20u202u2ud0u00	0.5> = -sqrt(5)/150 (35)
<udu00du222220u0uud0uu	-0.5|c9b a16a|udu00du2u2220u02uu0ud	0.5> = -sqrt(210)/350 (140)
<udu2u022u0uu20du020ud	0.5|c4a a14a|uduud022u0uu2ddu020uu	0.5> = -sqrt(14)/350 (720)
<2u2uu020002uu022d20u0	0.5|c3b a14b|2uuuu020002udu22u20d0	0.5> = sqrt(42)/6300 (126)
<00202u0202u0uuud2u202	0.5|c8b a4b|002u2u0u02u0uuud2d202	0.5> = sqrt(10)/105 (126)
<0000u0u2uu022220022d2	0.5|c10b a11b|0000u0u2u0u22220022u2	0.5> = sqrt(6)/20 (10)
<u0d2uu0uuu2ud222u00u0	-0.5|c20b a20a|u0d2uu0uuu2ud222u00d0	0.5> = 2*sqrt(3)/7 (252)
<22202u0022d0uuuuu0u0d	-0.5|c3b a14a|22u02d0022u0u2udu0u0u	0.5> = -sqrt(14)/140 (68)
<0020u2u02u2uudud0220u	0.5|c19a a2a|0u20u2u02u2uduud02u0d	0.5> = -sqrt(30)/5400 (461)
<u200u222uu02u000uu022	0.5|c17b a17b|u200u222uu02u000ud022	0.5> = sqrt(3)/21 (35)
<0u2uu0200duudu2du0d22	1.5|c20a a11b|0u2uu0200d2uud2ud0uu2	0.5> = -sqrt(2)/8000 (430)
<u0u2du20d0uu22du020du	0.5|c9a a2a|uud2du2000uu22uu020du	0.5> = sqrt(3)/80 (210)
<u0ud0duud22u0uuu2uddu	0.5|c1a a14a|00uu0dduu22u02uu2dudu	0.5> = -sqrt(210)/27000 (756)
<2ud0u220uu2d0uu00202u	0.5|c14a a16a|2ud0u220uu2d00uu0202u	0.5> = -3/5 (68)
<0u0ududud2u0222u0uudd	1.5|c2a a3b|00ududuud2u0222d0uuuu	0.5> = -sqrt(10)/1350 (360)
<2uu0uu20uuu0du2022200	-0.5|c14b a9a|2uu0uu202uu0d02022200	0.5> = -4*sqrt(42)/49 (35)
<ud2uu22u20d0du20u00du	0.5|c6a a12a|ud2uuu2d20uudd20u00uu	0.5> = -1/144 (824)
<u0ud0u0u220udu02udu22	0.5|c10a a7a|u0ud0uuu2u0udd02duu22	0.5> = sqrt(42)/2250 (1386)
<u00022020uu2u22uddud0	1.5|c5a a3b|u0u0d2020ud2u22uuduu0	0.5> = -sqrt(15)/1000 (315)
<ud0u2u22duu0ud2u0duu0	1.5|c8a a6b|ud0u222uduu0dd2u0uuu0	0.5> = 2/45 (600)
<20u0000uuu222u22d0u20	0.5|c11b a6b|20u00u0uduu22u22u0d20	0.5> = -sqrt(105)/6300 (120)
<ud02u0uuu2ud2uu0dduud	0.5|c15b a16b|ud02u0uuu2ud2u0ududud	0.5> = -8*sqrt(35)/9261 (3416)
<00200uuud22u2uu022u0d	-0.5|c3b a2a|0uu00uudu22u2ud022u0d	0.5> = 2*sqrt(70)/735 (455)
<uuu00u2dud20udu02u2ud	0.5|c17a a3a|uu200u2dud20uuu0ud2du	0.5> = sqrt(6)/6720 (1484)
<u22u22uuu20udu000ud0u	0.5|c10b a16b|u22u22uuuu0udu0d0dd0u	0.5> = 4*sqrt(30)/343 (1716)
<ududuuud0ud0202u2u0d2	0.5|c1b a19b|0ududuuu0ud0202d2uuu2	0.5> = sqrt(10)/1280 (480)
<u0u00222udd2u0d20u20u	1.5|c19a a17b|u0u00222udd2u0d2uuu0u	0.5> = -sqrt(10)/10 (300)
<uudu20002ddu20u2u2ud0	1.5|c16a a8b|uudu200d2duu20uud2uu0	0.5> = -sqrt(10)/200 (630)
<uudd0u22d2002u02uuuu0	0.5|c7b a21b|uudd0ud2u2002u02uuuud	0.5> = sqrt(42)/21 (420)
<u0d00u002u02uud2222uu	-0.5|c9b a4a|u0du0u00ud02uuu2222ud	0.5> = sqrt(70)/350 (240)
<20u02uuuuu0d2u0022u02	-0.5|c18b a16a|20u02uuuuu0d2u0d2ud02	0.5> = -sqrt(14)/49 (462)
<00200uu22udu0u02u22ud	1.5|c18a a2b|0u200ud22uuu0u02uu2dd	0.5> = -2*sqrt(14)/441 (378)
<u0220u202u0u0d22d0uud	0.5|c7a a14a|u0220uu02u0u0222d0udu	0.5> = 3*sqrt(10)/250 (126)
<u20uu20022u20d0du2020	0.5|c10a a21a|u20uu2002uu20d0du202u	0.5> = -3*sqrt(3)/10 (126)
<u20d00ud0u0u2d22u2uuu	0.5|c13b a11b|u20d00ud0uuuud22u2uud	0.5> = sqrt(35)/210 (500)
<u0duu022uu02d2d2002u0	-0.5|c15b a5a|u0du2022uu02u202002u0	0.5> = -3*sqrt(2)/40 (20)
<0uudu22u2duuu020d0u20	1.5|c4a a14b|0uu0u22d2duuuu20u0d20	0.5> = -4*sqrt(70)/4725 (350)
<udu2u00d2d00u222uu0uu	0.5|c10b a7b|udu2u0du2000d222uu0uu	0.5> = sqrt(3)/90 (180)
<02u20222u200uuddu00uu	1.5|c4a a19b|02uu0222u200uuddu0udu	0.5> = -2*sqrt(6)/25 (455)
<uu202uu2du02d0ududuu0	0.5|c15a a15a|uu202uu2du02d0uduuud0	0.5> = -3*sqrt(210)/7000 (1625)
<2u002u22d0uuu0022udd0	0.5|c8a a11a|2u002u2dd02uu0022uuu0	0.5> = sqrt(10)/100 (60)
<u22du2uu02ud00uuu200u	0.5|c6b a13b|u22duduu02uuu0uud200d	0.5> = -sqrt(105)/2940 (504)
<0uu22u2ud02uu0u2d0002	1.5|c4a a18b|0uuu2u2dd02uu0u2ud002	0.5> = -sqrt(6)/168 (425)
<u222d00u02d0uu2d2uu00	0.5|c2b a6b|uu22du0u02d0ud2u2uu00	0.5> = -sqrt(30)/60 (348)
<u2002uu20udu2ud2dud00	0.5|c8b a4b|u20u2uuu0udd2du2uud00	0.5> = -7*sqrt(30)/11250 (1680)
<u22uuu00duddu20002ud2	-0.5|c3b a7a|u2uuduu0dduud20002uu2	0.5> = 3*sqrt(2)/8000 (1460)
<2u0uuduuudd0udd0222u0	-0.5|c19b a21a|2u0uuduuudd0udd022uuu	0.5> = -sqrt(30)/10 (5412)
<2u2u200u0du2u0uud0d2d	0.5|c12a a9a|2u2u200uudduu0uud0u2d	0.5> = -sqrt(42)/252 (1540)
<u22d0uuu20ud20u220u00	0.5|c15b a5b|u22duudu20uu200220u00	0.5> = sqrt(30)/150 (60)
<0uu0uud2d0d22u0u2d20u	0.5|c12b a18b|0uu0uud2d0du2u0u2220u	0.5> = -3*sqrt(10)/20 (350)
<u0u0220u220duu022u0uu	-0.5|c9b a15a|u0u0220ud20duuu22d0uu	0.5> = sqrt(105)/105 (350)
<uu0ud2uuu00dd22d02uuu	0.5|c14b a17b|uu0ud2uuu00ddu2du2udu	0.5> = -sqrt(2)/40 (5680)
<uu0ddu2udu2u0u0du2duu	0.5|c7b a3b|uudduuudud2d0u0uu2duu	0.5> = -sqrt(5)/2000 (7140)
<0u0uu20uu2duu220u02ud	0.5|c8a a20a|0u0uu200u2udu220u022d	0.5> = sqrt(6)/140 (126)
<20udu02000uu2uu22dd02	0.5|c7a a6a|20ududu000uu2ud22uu02	0.5> = sqrt(2)/200 (140)
<2u22uu020ddu0u00ud2du	1.5|c5a a10b|2u220u0202uu0u00dd2uu	0.5> = sqrt(2)/200 (126)
<02uuu220u200200u22002	1.5|c7a a15b|02uuu2u0u20020du22002	0.5> = -8*sqrt(15)/75 (35)
<0u2uu0d22022d200u200u	-0.5|c11b a6a|0u2uuud220u2d200u200u	0.5> = -sqrt(15)/8 (125)
<uuu222002dduuu0d2d00u	0.5|c6a a13a|uuu22d002ddu2u0u2u00u	0.5> = -1/20 (200)
<000u220u022u02udu0d22	0.5|c14a a2a|0u0u220d022u0uuuu0d22	0.5> = -sqrt(210)/300 (105)
<u0u0222duuduu20uddud0	-0.5|c19b a9a|u0u0222d2uuuu20ddu0u0	0.5> = sqrt(2)/1000 (378)
<u02ud2u02u2u020d02020	1.5|c18a a15b|u02ud2u02u2u02ud0u020	0.5> = -2*sqrt(15)/25 (105)
<u22uuu0u000du2du022du	-0.5|c1b a7a|022uuuud000ud2uu022ud	0.5> = -sqrt(35)/26250 (450)
<2uudu2d0u0ud0uu0u2dd2	0.5|c6b a3b|2u2uuud0u0du0ud0d2uu2	0.5> = -sqrt(10)/18000 (1645)
<uuu002u2u2d20duu020ud	-0.5|c20b a7a|uuu00222u2d20uud0200u	0.5> = sqrt(42)/875 (125)
<22u20u020udu20d0uuduu	0.5|c13b a16b|22u20u020udud0duuduuu	0.5> = -sqrt(10)/300 (1156)
<uuuu0u022duuduud2002d	0.5|c16b a13b|uuuu0u022duu2ud02002d	0.5> = -4*sqrt(42)/343 (461)
<uuuu2u2udd0u002dd0220	-0.5|c5b a17a|uuuuuu2udd0u002d20220	0.5> = -sqrt(2)/3 (462)
<u2uddu0uu20u202200dud	0.5|c2b a18b|uududd0uu20u20220uduu	0.5> = 9/800 (630)
<220uuu0du0u0d2u2u02du	1.5|c6a a7b|220uu0uuu0u0d2u2u02dd	0.5> = 4*sqrt(14)/315 (462)
<uuu200udu20udu2ud02uu	0.5|c20b a16b|uuu200udu20udu22u020d	0.5> = sqrt(14)/294 (455)
<uu22u00d2200uu0uu2ddd	-0.5|c20b a8a|uu22u0022200uu0du2d0u	0.5> = -sqrt(70)/600 (126)
<u00dudu22uuu2du0202d0	-0.5|c9b a21a|u00dudu2uuuu2du0202du	0.5> = 12*sqrt(30)/125 (504)
<2000u2uu2uuu2du002udd	0.5|c11b a4b|200uu2ud2u0u2uu002dud	0.5> = -sqrt(42)/18522 (434)
<2u2002d0222uuu2u000u0	-0.5|c10b a4a|2u2u02d02u2uuu2u000d0	0.5> = 3*sqrt(14)/70 (105)
<0uuuu2022uud0ud20d20u	1.5|c6a a10b|0uuuuu0222ud0dd20u20u	0.5> = 16*sqrt(105)/4725 (462)
<u2u00u2ud2d2200ud2u00	0.5|c12a a4a|u2uu0u2dd2du200uu2u00	0.5> = sqrt(15)/120 (350)
<0u022uu20udu2020udd02	-0.5|c21b a9a|0u022uu2uudu2020udd0u	0.5> = -2*sqrt(42)/25 (461)
<uu0u022d220uuudu020du	0.5|c8b a5b|uu0ud220220uuudd020uu	0.5> = 7*sqrt(6)/4500 (434)
<u0uu2d0udu02uuuu2d02d	1.5|c20a a19b|u0uu2d0udu02uuuu2dudd	0.5> = 8*sqrt(7)/49 (5460)
<22u20u0u02200du2du200	-0.5|c16b a14a|22u20u0u022002uudu200	0.5> = -9/20 (35)
<uudu2u0uuu200udu2dudu	1.5|c10a a10b|uudu2u0uud200uud2dudu	0.5> = 50*sqrt(21)/9261 (5124)
<uu002uu2000du2ud2ud2d	0.5|c12b a9b|uu002uu2d000u2du2du2u	0.5> = -sqrt(6)/5000 (450)
<u020uud0u22d22u02du00	0.5|c11a a15a|u020uud0u2du22202uu00	0.5> = -sqrt(10)/80 (116)
<2u2uuuu0u022d02u0udu0	-0.5|c4b a21a|2u20uuu0u022u02u0ddud	0.5> = -2*sqrt(3)/343 (462)
<u2du20uuud2u0uu022d00	1.5|c17a a19b|u2du20uuud2u0uu0d2200	0.5> = -2*sqrt(2)/7 (250)
<02uud22u20000u02ud2ud	0.5|c18a a1a|u2uud22u20000u02u02ud	0.5> = 4*sqrt(70)/75 (120)
<020u22uuuuu2d0d0002u2	-0.5|c6b a15a|020u2uuduuu2u020002d2	0.5> = -sqrt(10)/420 (120)
<uuu000022d2220uuu2002	1.5|c17a a14b|uuu000022d222uuu02002	0.5> = 2*sqrt(2)/5 (34)
<02uu020002uudu22duu02	0.5|c10b a20b|02uu02000duudu22uuud2	0.5> = -sqrt(21)/42 (360)
<u0u0uu2d00d2uuu0222ud	1.5|c5a a9b|u0u00u2du0u2ddu0222uu	0.5> = sqrt(7)/420 (412)
<u02u2duu0uudu002u2u20	-0.5|c3b a2a|uduu2uuu0dudd002u2u20	0.5> = sqrt(7)/225 (922)
<0uu222ddu0220ud200u0u	1.5|c4a a13b|0uud22dud022uuu200u0u	0.5> = sqrt(30)/120 (120)
<20uu0dudu2022uduu20u0	0.5|c6b a21b|20uu00dud2022uuuu20du	0.5> = sqrt(10)/2700 (315)
<0u02u2u20220202uud00d	0.5|c4b a12b|0u0ud2u2022u202uuu00d	0.5> = -sqrt(35)/150 (105)
<2u20ud20022uu02d0002u	0.5|c13a a13a|2u20ud20022uu02u0002u	0.5> = sqrt(10)/20 (30)
<2uu0u2ud2uu022d20u000	1.5|c14a a8b|2uu0u2u22uu02dd20u000	0.5> = 8*sqrt(105)/225 (126)
[truncated: 98,001 more rows]
