# Supplementary material for: A Graph-Based Algorithm for Computing Matrix Elements of Arbitrary Operators between Configuration State Functions
Source: J Phys Chem A. 2026 Feb 18;130(9):1924–32. doi: 10.1021/acs.jpca.5c08310 (PMC12969370; doi:10.1021/acs.jpca.5c08310)
Supplement: Supplementary file 2 [file jp5c08310_si_002.zip › list_21,21,6_8.txt]

target: 21 21 6	27887141700 CSFs
<uuu0022du0222000u2duu	2.5|c7a c2a c13a c1b a9b a15a a1b a14a|u0u002du2022uuu0d2duu	1.5> = sqrt(3)/600 (231)
<uu20d02udu02uud2du0uu	0.5|c16b c3a c3b c17b a8b a17a a4a a16b|uu0ud022uu02duu2du0ud	1.5> = -sqrt(70)/10500 (1074)
<u02ud2u0d202d0uuu2du0	1.5|c4b c6a c13b c10a a21a a15b a1b a8a|2020uduuud02002uu2duu	1.5> = 13/720 (140)
<u00uu0u200222ud02d2du	0.5|c19b c8b c12a c17b a2b a1a a10a a16b|2u0ud0ud0u2d2duuuuduu	1.5> = sqrt(2)/400 (1080)
<2002u0udu2u00u220du2u	0.5|c1b c18a c10a c15a a6a a5a a13a a12a|u0022ududuuuuud200d2u	1.5> = -sqrt(21)/525 (756)
<u02uud0d2uu22d020uu0d	1.5|c9b c4a c13a c5b a15b a17a a5b a20a|u020uu0dudd2udu2uduuu	1.5> = -71*sqrt(2)/25920 (1836)
<ud020u202uuu22uud0200	2.5|c4a c16b c9a c17b a5a a8b a21b a11b|ud0uuu2uuu2u22d00020d	1.5> = 0 (168)
<u2uddu022u0200u00uu22	2.5|c15a c19b c8a c4b a3b a18b a13a a19b|u220uu0d2u02u00002u22	1.5> = 0 (18)
<uu02u020200uud0u20222	1.5|c17b c20a c9b c1b a6b a5b a16b a3a|0uu22u20u00udu02u02d2	1.5> = -sqrt(42)/315 (83)
<22u0uduuuu22ud00d02d0	0.5|c6b c3a c7a c11b a18a a14a a7b a15a|2200u0duuud2u2u0uu2d0	1.5> = -sqrt(10)/1050 (148)
<ud22u02ud20uu22000du0	1.5|c20a c3a c10b c14b a13b a3a a16a a21b|ud22u02udu0d2u2u00u0u	1.5> = sqrt(10)/60 (90)
<2u20uu00d20uu222ddu00	-0.5|c1b c19b c16a c14a a11a a21a a7a a16a|uu20udu0u2uuud22dd00u	1.5> = -2*sqrt(10)/225 (1152)
<0uuu20ud2d0ud200202d2	-0.5|c12b c17b c14b c5b a11b a11a a10a a18b|0uuud0uu2220dd00uu2u2	1.5> = sqrt(30)/400 (224)
<2udu22uuu0000du0ud2u2	2.5|c9a c8b c20b c1a a8b a11b a18b a12a|uudd22ud00uu0uu0u2202	1.5> = 0 (60)
<0u22022u2u200uu002002	2.5|c10a c21b c6b c4a a16a a15b a5b a20b|0u2uuu2u20200u2d020du	1.5> = 4*sqrt(7)/105 (84)
<u022uu220u002u002d20d	0.5|c18b c13a c19b c1b a20b a11b a16a a1a|u022uu220uu0dd0u20duu	1.5> = sqrt(3)/500 (280)
<uu2d02u20222u00u0uu0u	0.5|c4b c3b c1a c2b a15b a13b a2a a14a|0uu002d202222udu0uu0u	1.5> = -4*sqrt(42)/315 (45)
<uu202220u20u0d20du002	-1.5|c9b c2a c10b c1b a1a a13a a9a a4a|u02u2220du0uuu20du002	1.5> = 0 (63)
<020u202uuuuudd0dduu2d	0.5|c20a c7a c2b c18b a6a a15b a4a a15a|0u022ududuuduu2dd0uuu	1.5> = 0 (2016)
<22222000ud20002u2u00u	0.5|c15b c4a c3b c1a a7a a19a a8b a18a|u2du20uuud2000uu22d0u	1.5> = sqrt(10)/60 (160)
<u0u2u22d200uu022u00uu	3.5|c12a c8a c7a c3a a13b a8a a18b a2a|uu02u2ud20002022uu0du	1.5> = -sqrt(10)/75 (80)
<uduuud0000222202uud20	1.5|c12b c18a c2a c20a a18a a15a a15b a10a|u0udud000d2u2222uuuu0	1.5> = -sqrt(3)/90 (90)
<0uuuud2du2u220000u022	2.5|c20b c13a c12b c10a a14b a19b a17a a15b|0uuuud2duudduuu0duud2	1.5> = 0 (12625)
<0u22022u020uu0uuuuuuu	5.5|c6a c10a c4a c18a a20b a12b a11b a9b|0u2u0u2dudu2d0uuu0d2u	1.5> = sqrt(2)/60 (868)
<0u200uduuduu2ud02d2ud	-0.5|c17b c9b c18b c3b a9a a14b a20a a5b|0ud0uudududu22u0u022u	1.5> = sqrt(3)/300 (270)
<0220022uu0u02022uu200	2.5|c17a c11a c16a c7a a21b a4a a16a a1a|u22u02duu00020220u20u	1.5> = sqrt(30)/15 (15)
<uuudud2ud20220ud20u00	1.5|c17b c1a c4b c12a a11b a20a a16a a14b|0uu0ud2dd2uu2uu2d0uu0	1.5> = 0 (400)
<00u0022duu2u002uu2022	2.5|c21b c7a c15a c10a a2a a14b a15a a3b|0u2002duu02d0u2uu202u	1.5> = sqrt(30)/60 (30)
<uu2d0d0uuu20uu0d2022u	2.5|c3a c20a c17a c6a a14b a18a a13a a16a|uuud000duu202202uu2du	1.5> = 0 (210)
<u200duu2uduu2202du00u	2.5|c14b c13a c12a c9b a12b a1b a13a a9b|2200uuu2duuu2d02du00u	1.5> = -sqrt(3)/120 (268)
<20uu020020ud20220u202	1.5|c19b c6a c15a c16b a17b a7b a8a a4a|20u20udd20uu20duuuu02	1.5> = -sqrt(30)/180 (90)
<002uu0d0u022222202d00	0.5|c16b c9b c4b c12a a20a a1b a2a a10b|uu20d0d00u2u222u02uu0	1.5> = 0 (30)
<uu02d2u2u20200d002dud	0.5|c12b c8a c7b c18a a2b a15a a11a a7a|u202u2uud2ud00200uuud	1.5> = -sqrt(105)/3150 (295)
<uu200ud2220uduuud00u2	-0.5|c17a c7b c10b c8a a4a a18a a1a a17a|2u2d0u0u2d0uuuuddu0u2	1.5> = 11*sqrt(30)/18000 (462)
<u20u0uu200u2002uu2022	3.5|c8a c4b c17a c15a a6b a10a a1b a13b|220002uu0uu2d0uu02022	1.5> = 0 (20)
<u0uuu02d2220u02dud200	-0.5|c19b c15b c5b c7b a12b a5a a6b a21a|u0uuddud222du0duuuu0u	1.5> = 0 (600)
<22u0uu20u0u2uu20002ud	1.5|c1a c15b c20a c14a a21b a16a a14a a17a|u2u0uu20u0u2duddu0202	1.5> = -sqrt(7)/294 (329)
<u0000u2d0022du2uu2du2	0.5|c7a c14b c20b c8a a20a a14a a3b a5a|u0u0uud00022uu2ud2ud2	1.5> = sqrt(3)/1260 (315)
<0u2ud2u22u0002dud0uuu	1.5|c6b c14b c21a c15b a7b a16b a15a a18b|0u2udu222u000du2uudu0	1.5> = -sqrt(10)/180 (222)
<u2u2uu0220uduu022d000	1.5|c12b c8b c2a c14b a7b a13a a15b a6b|uuu2u2du20u020d22u000	1.5> = -sqrt(210)/525 (80)
<2u2u00du002u0u22u2020	2.5|c18a c16a c20b c1b a9b a6a a19b a10b|ud2u0uuduu2u0d2duudu0	1.5> = 0 (2088)
<u20ud20uu0u0200d2uu22	0.5|c11b c6b c20b c13b a13b a3a a3b a15b|u22uuu0dd00020uu2uud2	1.5> = 0 (265)
<2u2ud0u02ud2u2uu000uu	1.5|c21b c3b c1a c14a a20b a7a a16a a18b|uuuud0202ud2uud20u020	1.5> = -sqrt(7)/2520 (295)
<ud0u022uu00udu2022udd	0.5|c8a c13b c4b c21a a19a a11b a21a a5a|ud00u220u0uu0u20222du	1.5> = -13*sqrt(15)/750 (42)
<220ud002uuu20u2duu002	0.5|c18a c10b c15b c1b a20a a19b a13a a5b|u20u2002d0d2uuuuu0du2	1.5> = -sqrt(2)/50 (126)
<222020u0duud00ud2u2u0	1.5|c20b c5a c1a c17b a13b a21a a20b a7a|u220u020uduuu0uduu2dd	1.5> = 0 (1148)
<u020u02u022002020u22d	1.5|c20a c1b c18b c16b a9b a1b a6b a17a|u020uu2ud220020uu02ud	1.5> = 0 (80)
<u0u20002uu02u22du2020	2.5|c4a c8a c3a c13b a7b a21a a19a a11b|u00u00uuudu2022uu2d2d	1.5> = sqrt(15)/700 (325)
<u0u00d00u2uu0u2222d2u	2.5|c18b c21a c6a c9a a9a a4b a12b a5a|u0udu000u2u20u222du20	1.5> = -sqrt(5)/450 (63)
<000u2d2uud200u2uuuu2d	-1.5|c11b c15a c14b c16b a3a a18a a12a a2a|0uuu2d2uduud00u0u2d2u	1.5> = sqrt(21)/1575 (952)
<uu002200udu2u20020u22	1.5|c14a c19a c21b c12a a4a a8a a3b a18a|uuud220uuuuudd002d02u	1.5> = -2*sqrt(10)/1575 (1152)
<200u22u00u0u2220dudud	0.5|c15b c7b c1b c15a a21a a7a a8b a18b|u00d22uu0d0u2200u2uu2	1.5> = 1/50 (30)
<uuduud02u00d22u0ud022	1.5|c13b c4a c18b c2a a7a a16a a2b a18b|udu0dud2u00uu2duuu022	1.5> = -1/60 (144)
<0uu20d2u0u2uu0duu2d02	2.5|c19a c12b c7a c21b a19b a20b a20a a14b|0uu20duu0u20uuddu2d2u	1.5> = 37*sqrt(6)/4725 (966)
<022uu002ud2002u00u22d	-0.5|c15b c18a c11b c14a a15a a6a a10a a12a|022uuu02u2ud0uu00022d	1.5> = -4*sqrt(35)/525 (83)
<2uu2ud2du202200u00u0d	1.5|c10a c12a c8a c2a a19a a18a a6a a20a|20u2u220uu0u200u0d2ud	1.5> = -sqrt(2)/210 (84)
<20u0u2u0u0ud2220uu0d2	1.5|c6b c13b c12b c3a a11b a20b a8b a3a|20u0uuudu020u220ud022	1.5> = 43*sqrt(6)/1575 (80)
<u000u02d002uu2222uddd	0.5|c8a c20b c12b c17a a6b a18a a9a a10a|u000uu20uu20d222u2d0u	1.5> = -2*sqrt(3)/675 (83)
<20u0du0202uu20du2u02d	1.5|c11a c3a c21b c8b a3a a14b a21a a2b|2uu0uu0u020u2udd2d02u	1.5> = sqrt(15)/105 (330)
<022uu2u2d0duu2u2000u0	0.5|c14a c13b c6a c11a a21a a10a a1a a17a|u22uduu2dd0u0uu2u00du	1.5> = -11*sqrt(10)/2700 (630)
<uuudd0u2u020u0022d022	1.5|c20b c5a c7b c21a a10a a9b a7a a19b|uuud00u22u20u0022dduu	1.5> = -1/75 (268)
<2ud2u2u2udud0u2u0u000	2.5|c6b c18a c14a c12a a16a a19b a17b a20a|2ud2uuu2udu00022u0du0	1.5> = 0 (160)
<udu2duuudu020u0ud0u22	1.5|c2b c19b c1a c16a a7a a15a a14b a1b|u0u2du2uuu0202d0u0022	1.5> = -sqrt(2)/1200 (63)
<udu0uuu2uu2uduudu2u00	1.5|c15b c18a c8a c12b a20a a3b a15a a12b|ud20uuuuuu2duddududu0	1.5> = 13*sqrt(2)/158760 (9282)
<uuu0u20u2duuu2u0du2u0	0.5|c19b c9a c13b c15b a16b a7b a21a a15a|uuu0u2uududd02uuuuddd	1.5> = 5*sqrt(210)/2667168 (18396)
<u200u220u2udd0ud2d020	0.5|c16b c7a c12a c18a a3a a11a a19a a12a|u2u0u2u0d22du0u020u20	1.5> = 7*sqrt(10)/3600 (65)
<00u2uu02200d2u0u0d222	0.5|c18b c9a c4a c14b a15a a1a a3a a14b|u02uuu02u00d2duu00222	1.5> = -sqrt(6)/200 (77)
<0u20d022u2u0u200ud2du	-0.5|c3a c10b c2a c20b a16a a1a a2a a11a|uuu0d022uu20d20uud20u	1.5> = -1/300 (278)
<020u200000u22uuu22u2u	3.5|c12a c18a c20a c14a a7b a15b a9a a11a|020u20u0u02u202u2uddu	1.5> = 0 (84)
<0uu0ud2u2u02d00d022u2	-0.5|c7b c19b c9b c12a a4b a3a a15a a8a|0u2duuu2uu0dd0du02uu2	1.5> = 29*sqrt(3)/7200 (476)
<00u2222uuuu0200220002	2.5|c13a c8b c7a c9b a12b a10a a20b a18b|00u222u002udu0022u0u2	1.5> = 0 (18)
<2002u02uu00d22d2uuuu0	1.5|c13a c14a c1a c16a a10a a21a a5a a6a|u0022u2udu0uduuudduud	1.5> = -1/6300 (4136)
<2uuuuu00du0202200ud22	2.5|c12a c15a c20a c3b a8a a16b a5b a11a|2u0u2u0uuuud02ud0ddu2	1.5> = -41*sqrt(5)/11760 (1286)
<2000uu22uuu0dd20duu2d	1.5|c20b c8a c17b c6b a13b a2b a16b a18a|2u00u02uddu02d2u02uuu	1.5> = -sqrt(6)/600 (150)
<uu202u02u2u0d2u0u2u00	0.5|c2b c10b c8b c6b a7a a15b a11b a12b|u02020uuuu2dd220u2u00	1.5> = 4*sqrt(35)/175 (77)
<00u2u020du2d0d202202u	-0.5|c17b c15b c20b c11b a19a a1b a2b a1a|2uu2u020uddu0uu0d2duu	1.5> = 0 (955)
<2u2002u202uuu000u2u02	3.5|c18a c13a c8a c17b a4a a5b a9b a13b|2u2uu2ddu2duu0000uu02	1.5> = 0 (150)
<00uu22u000du2u020u222	2.5|c6a c13b c4a c5a a9b a4a a14a a8b|00uuduuuu0dud2020u222	1.5> = 0 (249)
<uu2u2002uu2022d00uud0	1.5|c11b c15b c4a c3a a17b a9a a10a a4b|uuuu200222d02200uuud0	1.5> = sqrt(6)/525 (80)
<0ud0u0u2ud22d0uddu022	0.5|c8a c15b c20b c13a a14a a18a a6b a13a|0ud0uuduud22uu0ud20u2	1.5> = 0 (444)
<udu2ud00202u202uu20u0	1.5|c20b c3a c11b c13b a3b a19b a20b a19a|udu2uu0020ddu02uu22u0	1.5> = sqrt(3)/90 (100)
<2uud2u2uuuu0d0u020u02	3.5|c19b c8a c7a c21a a15a a3b a9b a12b|2u2u2uu02duud0202000u	1.5> = 0 (80)
<0uu0u220002d2u020du22	0.5|c11b c20b c16a c3a a2b a3a a17a a14a|02u0u22000ud220uuudu2	1.5> = -4*sqrt(6)/135 (74)
<022022u02202uuuu00u0u	0.5|c16b c10a c12b c19b a4a a20a a11b a16b|022u22d02uuuuudu000ud	1.5> = sqrt(10)/525 (166)
<u0uu2uu200du00022du22	2.5|c4a c21b c6a c12b a4b a18a a11b a7b|u0uu20220020000222u2u	1.5> = 0 (5)
<u000dudu2dud022uu2uuu	1.5|c21a c5b c15b c8a a3b a4a a12b a13a|u0du0uu02uu2u2udd2ud0	1.5> = 0 (660)
<u0u00u2uu2uu20uu2u20u	5.5|c17a c12a c3a c7a a11b a5b a2b a6b|uu00d2uuu22020duuu20d	1.5> = sqrt(7)/105 (240)
<2u0u2uu00u2022d02002u	1.5|c17b c13b c7a c6a a6a a12a a7b a2b|220u2uu00u2uu2d0d002u	1.5> = sqrt(42)/60 (84)
<u0uu22uuu02d2d002u200	2.5|c4b c1a c5a c17a a3a a12b a16b a8a|0020u2u2d0222u0uuu200	1.5> = 0 (15)
<02u0u00222u0u20uuu2dd	1.5|c20b c3a c17a c2a a20a a12b a2a a1a|u200u00222uuu20u0d2ud	1.5> = sqrt(3)/36 (84)
<2u222uuu0udu000ud20uu	1.5|c2a c10b c3b c11b a14a a9b a16b a19b|20u22udud00u0d02u2uuu	1.5> = sqrt(2)/252 (135)
<22uuduudu0uu00uuudu2u	3.5|c1b c18b c21a c2a a6b a8b a12b a14b|uduuu2d2d0d20uuuu0u20	1.5> = 0 (200)
<02220u022020u2u20u0u0	2.5|c3a c16a c8b c6a a6a a21a a15b a21b|02u20u0d2020u22u0u0u2	1.5> = sqrt(30)/30 (15)
<u0u2u20u0u2du22200020	1.5|c16b c6b c4a c15b a17a a2b a7b a3b|ud2uuddu0u2du2uuu0020	1.5> = -sqrt(30)/75 (180)
<02002uuuu02020uu2d2ud	2.5|c17a c21a c13b c11b a4b a21a a12b a13b|020u2uuud0du20uuud2du	1.5> = -sqrt(105)/2205 (1050)
<2uu02uuu2u02ud002u0ud	3.5|c7a c12a c17a c1b a16b a19b a11a a20b|udu02u0u2ududd0uuuu2d	1.5> = 0 (1910)
<uu20d2ud0ud2u0uu0u220	0.5|c15a c5b c7b c20b a5a a14b a1a a16b|2u20u20u0du2uu020u2d0	1.5> = sqrt(42)/315 (74)
<20udu02uuu0dd022ud2u0	1.5|c7b c3b c9b c20a a5a a21b a12b a9b|200u20uuud02u022uu20d	1.5> = sqrt(105)/720 (80)
<0u002du2u20u0u022220u	2.5|c21b c6b c17a c14a a20a a14b a11b a2b|020020u2d2uu0u02u22u0	1.5> = 0 (10)
<20u22002u0020d22uu002	1.5|c9a c16b c17b c4a a10a a3b a2b a11a|2u2u20020uu20d2u0u002	1.5> = 0 (20)
<0uu200u2uu2u02020uu2u	1.5|c18a c7b c16a c9a a15a a17b a6a a19a|0uu20d020u2u02udu022u	1.5> = sqrt(14)/105 (60)
<uud0uu20222u0uuu00dd2	2.5|c3b c20a c5a c1a a8b a5a a2a a17b|0200uu2u222u0uddu0u02	1.5> = sqrt(15)/6300 (77)
<00u202202uu0ud0uuu22d	2.5|c7b c17a c16a c7a a8b a17a a8a a7b|00u202u22uu0du00uu22d	1.5> = 19*sqrt(5)/2100 (80)
<22220uu0uu02uu0uuu0uu	3.5|c6b c20a c12b c13a a8b a11b a5b a15b|2222u0uuuudd0uuudd00u	1.5> = 4*sqrt(2310)/28875 (1176)
<u200uu0d0d2ud2u20022u	-0.5|c19b c8a c21b c1b a9a a1b a3a a4a|u2uddu00uu2uu2u200d20	1.5> = -sqrt(70)/1890 (126)
<u022u000u22d2202u0002	-0.5|c14b c10b c10a c12b a17a a19a a12a a8b|u022u00du02u2u0220u02	1.5> = 2*sqrt(30)/45 (15)
<0u2002u020u2uuuud022u	3.5|c16a c2a c9a c13b a16b a5b a15b a18a|0020u2u0u0d20u2uud22u	1.5> = sqrt(7)/210 (74)
<uuu0u2uud0d0d2u22uu0u	2.5|c5b c6b c14a c3b a10b a4b a19b a3b|uudu0uuuddu0duu22u20d	1.5> = -281*sqrt(42)/441000 (3276)
<0uuu0uu0dud2du20u2dd2	1.5|c12b c7a c15b c14a a17b a3b a1a a9a|uu2d0u002uuuu0d022du2	1.5> = -sqrt(35)/7875 (252)
<2uu2u0u0220ududddudu0	1.5|c10a c10b c9b c20a a10a a6b a7b a12a|2uu2uu20du02ududduu00	1.5> = 7/3750 (1075)
<2220uu00du0uuuu0d2u2u	3.5|c20b c20a c18a c17b a16b a11b a12b a4b|222uud00uuu2duud0du0u	1.5> = sqrt(7)/175 (855)
<u0uuu0u2uu22u20002duu	4.5|c8b c8a c19a c3a a2b a10b a17b a16b|uu0du0u0u222u20ud20ud	1.5> = sqrt(15)/189 (252)
<u0202d00uu022202uuudu	2.5|c10b c14a c6a c14b a15b a8b a19a a18b|u020200uu00220u2u22ud	1.5> = 0 (21)
<u2u2u02uu002220duuu00	2.5|c18a c2a c14b c7a a16b a5a a21b a11a|uuu220uuu0d22u02d0d0u	1.5> = -sqrt(35)/1575 (329)
<20202uu2u02uu2uduu000	3.5|c16a c5a c1b c11a a11a a19b a7b a12b|u020du22d022u2u0uuu00	1.5> = 0 (20)
<00u0du20220uuu2uu202u	2.5|c10a c17a c15a c14b a8b a19a a4b a17a|00uduu2u2d0uu0uuu2d2d	1.5> = -sqrt(35)/1960 (588)
<202u0u200u0dududu2d2u	-0.5|c12a c7b c14b c17b a11a a5b a2a a8a|2u2uuudd0ud0d0uu02u2u	1.5> = -sqrt(2)/3240 (600)
<2u202uu0u2202000d0d2u	1.5|c17a c5b c10b c3b a21b a17b a5b a14a|2uu02uu0uu202d00u0d22	1.5> = 3*sqrt(3)/70 (84)
<202uudu0220u2u220000u	0.5|c10b c7b c15b c13a a7b a7a a11b a19a|202uud202uududu200u0u	1.5> = sqrt(2)/120 (186)
<02udu0d22uu0u222u0u00	1.5|c16a c14a c7a c9b a21b a7a a19a a1a|u2udu0u2ddu0uu2du020u	1.5> = 0 (600)
<ud2u220u220uddu00d020	0.5|c15b c14a c10b c13b a14a a1a a13b a15b|2u2d220u2u0uuuu00d020	1.5> = -sqrt(70)/1260 (42)
<ud20uuuduuu0d0222dd0u	-0.5|c21b c19b c3b c9b a9b a20a a21b a14a|udu0ududuud0du222u0uu	1.5> = 2*sqrt(5)/675 (900)
<2uu02ud020uuu0u2220d0	2.5|c3a c5a c16b c15b a13a a8b a12b a15b|2u00duuu20d220uu220u0	1.5> = 0 (36)
<000020uu0u2duud2222uu	2.5|c7a c15b c18a c17a a2b a1a a14a a9b|ud00200uuu2du202uu2ud	1.5> = 0 (148)
<uuu2duu20ud02udd00u2u	1.5|c7b c13b c10a c8b a16b a17b a8b a18a|uuu2du0200d0udu2udu2u	1.5> = 1/125 (820)
<0u2uu2020uud0ud2duudu	0.5|c3a c8b c6a c21b a12a a9a a21b a13a|0uuuuu0dddu2uuu2ddudu	1.5> = 226*sqrt(7)/590625 (14546)
<2u20d22u02uudd2000uu0	1.5|c11b c1a c10b c8a a19b a9a a18b a8a|uu20d22uuu0dud200u2u0	1.5> = 0 (225)
<uu0ud022u002uu220du20	2.5|c19b c1b c2b c9a a10b a1b a18b a17b|u00uu0220u02du22u2020	1.5> = 0 (20)
<u2d02022u02uu0u20u0uu	3.5|c16a c7a c5b c9a a1b a19b a9a a14b|22u0u0d2u02duuuu0duud	1.5> = sqrt(14)/630 (747)
<200u2u22002200uuudu02	2.5|c6a c5a c1b c4b a6a a14b a13b a20b|u000ud220022uuuduuud2	1.5> = -sqrt(210)/1260 (240)
<202002u0u2u0u0020222u	2.5|c20a c16a c7b c3a a17a a4a a2b a12b|2uuu0200d2udu00ud22uu	1.5> = 0 (240)
<0u20du20u0u2uu2u2d020	-1.5|c11b c20b c13a c3b a19a a13a a21a a5a|0uu02d20u002uu2u2dudu	1.5> = -11*sqrt(14)/1050 (249)
<uu020d0ud0u2u2200u22u	2.5|c15a c14b c2a c20a a20a a10a a14b a11b|u0020u0ddu22u2u00u22u	1.5> = -sqrt(15)/60 (30)
<uu2d220u0002u0udd2uuu	2.5|c2b c8a c6a c3a a16b a14a a7b a9a|u0uu2uu0d002duu2u2udd	1.5> = -1/525 (1176)
<u02uu0002uud202u2d20d	0.5|c10b c13b c3a c17a a10a a14a a2b a20a|uuuuu0002duddu2duu2ud	1.5> = -17*sqrt(14)/13125 (4057)
<2u20du2u02uu02200uu0u	2.5|c10b c14b c15a c3a a2b a16a a11b a18b|22u0uu2u0u2u0ddu02d0u	1.5> = sqrt(15)/210 (322)
<u0022du2uu0u2ud0d0202	-0.5|c19b c17b c4a c15b a9a a3a a17b a20a|u0uu2du22u0u2d00d0uu2	1.5> = -sqrt(10)/250 (268)
<00u2022u022u2u0uu0d02	2.5|c6a c10a c13a c7a a1a a16b a7a a14a|u0u20u2u0d2uu202u0d02	1.5> = 1/70 (80)
<2u2uu2d0u0uudu2200002	0.5|c6b c16a c5b c1a a13a a9a a8b a16a|uu2u0duu20uu2d2200002	1.5> = -sqrt(70)/900 (74)
<0u2u02022duud2uu0uu0d	1.5|c3a c16a c6b c15a a16b a20a a1a a15a|uuud0u022ddud2uu0uuud	1.5> = -17*sqrt(2)/1080 (2142)
<00uu2uu2uu220002d2002	2.5|c8b c16a c12b c6a a14b a4a a6b a2b|0uu22uduuu2u0u0dd2002	1.5> = -sqrt(210)/1764 (294)
<0uu200u2duu22u02uu200	3.5|c17b c12a c7a c16a a11b a6a a3b a9b|0u220u022u2d2u0u0u200	1.5> = 0 (18)
<u202u2u0udu00uudud2uu	3.5|c2a c15a c19a c6a a18b a8a a5b a12a|uu022ududddu0u0uu2udu	1.5> = sqrt(10)/3150 (1428)
<u220u2d020u002002d202	0.5|c21b c11b c14b c3b a10b a4a a8b a20b|u2duu2ud2u000d002u2uu	1.5> = sqrt(10)/240 (124)
<022200u022d0u0du22020	-0.5|c16b c10b c20a c15a a14a a5a a13a a11a|0222u0u02u202u00220u0	1.5> = sqrt(5)/10 (5)
<0uuu2uu0ud220202uuu0d	3.5|c5a c14a c11b c4b a3b a2b a4b a8b|022ududuudu20u02uuu0d	1.5> = 0 (252)
<0uu2duuu20u022u20002u	3.5|c16b c20a c13a c6a a18b a5b a17a a12b|0uu220uu20uud2uuud0dd	1.5> = sqrt(210)/441 (1281)
<ud20u020d02ud2uuu2020	1.5|c2b c20b c5a c14b a17b a21b a19b a5a|u020d020u02uuduu22uud	1.5> = 0 (148)
<222u2uud0022u200u000u	2.5|c11b c13a c3a c4a a17b a9a a15b a19a|22u02dudu0u202u020u0u	1.5> = -sqrt(15)/15 (20)
<u2u2du02u00222u00u020	0.5|c13a c2b c18b c8b a19b a11a a10a a17b|udu2ud0uuud2u2u0u0d20	1.5> = 0 (480)
<0uud2uu0u2d02u0020u22	1.5|c14a c6b c3a c21b a3b a1a a7a a2b|u2uu2020u2d0200020u2u	1.5> = -sqrt(6)/75 (20)
<0uduud2u0u0u02ud2u2du	0.5|c16a c18b c14a c19b a18a a16b a11a a9a|0uduud2uuuuu0ddd2duuu	1.5> = -23*sqrt(42)/15750 (5292)
<u0u222200uuuu02002udu	3.5|c21b c1a c18a c3b a12b a1b a8b a3b|u0u2222u0ud2u0200udu0	1.5> = 0 (80)
<000022u22uu2d22uu000u	2.5|c16a c9a c5b c15a a7a a19b a3b a20a|00u0u222udu2u2u0u0ddu	1.5> = -2*sqrt(7)/315 (294)
<uu2ddu0020u22000udd22	-0.5|c3a c9b c4a c13b a5a a1a a7a a16a|2uu02uu0u0u2d00uudd22	1.5> = 43*sqrt(105)/13230 (329)
<uu0222ud0000ud22dduud	0.5|c8b c14b c6a c16b a13a a19b a14a a10b|uu022du00u002u2duu2ud	1.5> = -sqrt(14)/630 (240)
<0uduu2d2uu2d000udu2dd	-0.5|c7b c18b c6b c19a a12a a18b a1a a17a|uduudu02uu22000d2uduu	1.5> = -sqrt(10)/1600 (450)
<u20ud00u2uuuduu02220d	0.5|c15a c19b c9a c9b a6b a12a a5a a16a|u20u2u0u0uu2uu0d22d0d	1.5> = 4*sqrt(70)/2205 (330)
<0uu2ddu0uuuuu2d0d02d2	1.5|c9b c6b c12a c14b a6b a1b a8a a12b|udu2uudu0duuudu0u02d2	1.5> = 169*sqrt(6)/453600 (1988)
<uu002u20uu20220u22u00	3.5|c14a c13b c10a c5a a10b a4a a1b a8b|2u0uuu2uud20uu0d22d00	1.5> = sqrt(70)/245 (329)
<00202uuuuuu02u2u0u202	4.5|c8a c3a c13a c18a a6b a2b a3a a7b|0u202220udu0uu2u00202	1.5> = -sqrt(30)/30 (15)
<00uu22udd00u2udd22002	-0.5|c12b c5b c21a c21b a11a a2a a1a a12b|uuudu2duu0uu2udd22000	1.5> = 11*sqrt(15)/2835 (1008)
<u2u2uuu20ud022u020d00	1.5|c13a c4a c14a c7b a15b a21a a14a a20a|u2uduu020uu0d22020uud	1.5> = 8*sqrt(210)/11025 (249)
<uu00du22000222udu0uu2	0.5|c21a c8b c1a c6b a1a a6b a4a a20a|ud0uuu2d000222uud0u2u	1.5> = sqrt(30)/900 (140)
<ud20u020uu2d02ud02duu	0.5|c18b c14b c12a c18a a5b a21a a4a a8a|ud2u202uuu200duu00ud2	1.5> = sqrt(21)/1890 (160)
<0uu220020uu2du2u02d0d	0.5|c2b c15b c14b c11a a11b a14a a20a a6b|00u22d020ud2uduu02uuu	1.5> = 3/200 (40)
<ud220u20u020u20022ud0	1.5|c13b c4a c6b c20a a6b a21b a10a a12a|ud2u0u20ud2u020022u0u	1.5> = 0 (36)
<0u0u0uu2u22020dud22u0	2.5|c17a c16b c19b c4b a7b a5b a16b a17b|0u00du22u22020uud2uu0	1.5> = -sqrt(2)/200 (40)
<2u2uuud20ddud2uuu0u00	-0.5|c11a c16b c10b c3a a2a a15a a16a a9a|22uuuuu2u00dd22du0u00	1.5> = sqrt(210)/18000 (294)
<u0u0d2ud2dud2u0202ud0	-0.5|c6b c16b c12b c14b a5a a2a a6b a12b|udu022du2udu200u02uu0	1.5> = 0 (60)
<2uud0200uudd2uud022u0	1.5|c18b c15a c1b c3a a5a a21a a10b a12b|uu0uu200u2u22u0d0d2ud	1.5> = -sqrt(70)/1764 (330)
<2uud0du02uu22d00u20ud	0.5|c13a c4a c11b c6b a3a a15b a15a a8a|2u2000ud2u02du20u20uu	1.5> = sqrt(3)/360 (45)
<000u02002u0222220uuu2	2.5|c14a c19a c21a c16a a11b a1a a2a a8a|uu0u020u2du22u2u0u0dd	1.5> = 0 (315)
<uuud202002220uuu2u0u0	3.5|c12a c15b c1a c5a a1a a16b a3b a9b|uu2ud020u22d0u022u0u0	1.5> = 0 (62)
<uu2020duddu02u02d2020	0.5|c5b c9b c3b c17b a1b a2a a6b a7b|22u0uu2u0ud02u0202020	1.5> = -sqrt(2)/90 (21)
<u2d0uu0020dd0uuu22022	0.5|c17b c1b c11b c2a a11a a5b a4a a10b|0udu2u002duu0duuu2022	1.5> = 0 (108)
<2u20u00u020u2uuu22002	3.5|c21b c13a c5a c18a a9b a2b a4a a11b|222u000uu2uuuuud2d00d	1.5> = -sqrt(30)/168 (330)
<u0u0022ud02u0dduuu22u	0.5|c11b c14a c18b c12b a18b a3b a14a a4a|u02d022uu0u00duduu22u	1.5> = -sqrt(6)/720 (124)
<20u20u002d0uudud220u2	1.5|c16b c6b c20b c14b a8b a2b a16b a20b|2uu2000u2u0ud0uu220d2	1.5> = 0 (83)
<02002u0u22d0uu2ud0du2	1.5|c20b c21b c17a c9a a7b a12b a18a a1a|u2002uduu2dudu2d0uu0u	1.5> = 0 (636)
<uduu222u200u0u02dd002	1.5|c21b c1b c3a c5a a12b a20a a15b a3a|0udud22u20020ud2uu0uu	1.5> = 0 (60)
<u222uu0002u02d2ddu0u0	0.5|c15b c3b c3a c14b a18a a12a a21b a14b|u202uu0002ud2uudd20uu	1.5> = -sqrt(5)/125 (285)
<uuuu200d02duddu2uudud	0.5|c8b c2a c1b c18b a7b a1a a6a a18b|u0du2uu002uuudu2dudud	1.5> = 169/529200 (2548)
<u220du02202uu20uu0u0u	3.5|c14a c8b c9a c12a a15b a12a a13b a18b|u220du0du02u2ududuu0u	1.5> = 0 (248)
<00uu022222ud0du2002u0	0.5|c19b c6a c4a c16a a13a a6a a18a a3a|0020022222uuuuuu0dud0	1.5> = sqrt(30)/1890 (84)
<u0u200u2202uu0uu2uu20	4.5|c3a c11a c1b c19a a3b a6b a13b a18b|00u20du220uu20uu22020	1.5> = 0 (10)
<202u220002002u22uud00	0.5|c3b c10a c15a c5b a7b a11a a18a a2a|2uudu2d00uu02uu2d2u00	1.5> = 2*sqrt(10)/225 (189)
<u2220du0u2u0u00d022uu	1.5|c11b c16a c3a c6a a12a a17b a6a a8a|u2u20duud20uu000u22du	1.5> = -sqrt(6)/1800 (222)
<u2ud2020uu02ud0du2du0	1.5|c14a c2a c12b c13a a6a a11a a16b a8a|uduu2u2uuudu0002d2ud0	1.5> = sqrt(14)/1960 (658)
<22200200u202udu2uu00u	2.5|c6a c14b c10a c17b a20b a8b a17a a14b|22200u0uud02uuu2ud0ud	1.5> = 0 (294)
<uu2u0uu0ud2u2000uu22u	4.5|c11a c4a c9b c18a a4b a10b a16b a7b|uu2u0u2002ud200du022u	1.5> = sqrt(35)/350 (77)
<ud2220202u0uu0u20uu0u	3.5|c5a c16a c4a c18a a14b a11b a6a a18a|ud2uuu202uddudud0uu0u	1.5> = sqrt(3)/45 (1500)
<202020u0022u0u2uu2du0	1.5|c19a c3b c5b c14b a4a a12b a8b a14b|20uuu0ud02220u2uu20d0	1.5> = 2*sqrt(7)/175 (80)
<uuud02200u20u2d0d02d2	0.5|c20a c7b c6a c21b a16a a9a a18b a17a|uuud0du0uu20u2ud2d20u	1.5> = 2*sqrt(105)/1575 (840)
<u2d00uu2u202duduu00d2	0.5|c3b c10a c21a c1a a3a a1a a18a a19a|u2u00du2uu02duududuud	1.5> = -sqrt(210)/5040 (3540)
<u0u0d0duud22u22u0uuuu	1.5|c14a c15b c1b c5a a18a a19a a13b a15b|00u000dudu222u2u022uu	1.5> = 0 (20)
<2udu0222ud000uddududu	0.5|c4b c18b c10a c1a a16a a4a a11a a5b|uduuu222u0d00uu2u0ddu	1.5> = 0 (630)
<u2u0d200u2ud222u0d00u	1.5|c10a c9a c13b c16b a21a a8b a7b a19a|u2u0d2ud0uudu2200uu02	1.5> = 0 (162)
<u0uduuu002u202u2dd2u0	1.5|c16b c16a c19a c12a a5a a17a a8b a20a|u0ud2uuu02du02d02uu20	1.5> = sqrt(35)/4200 (225)
<u2u0d2u0u2dd2uu0d0ddu	0.5|c14b c11b c6b c2a a1a a15b a18b a8a|2ud0uduud20u2020uduuu	1.5> = sqrt(30)/1620 (216)
<02000u22u0u0d0u222d2u	-1.5|c19b c8b c16b c9a a6a a14a a10a a12a|0200022u0uuuduud2202u	1.5> = 13*sqrt(30)/3600 (80)
<uududuu2uu200u2u020du	3.5|c1b c5a c7a c10a a10b a7b a19a a16b|0uud0uu2ud200u2202uud	1.5> = sqrt(2)/504 (240)
<u22udu02u02uu0u2dd00u	2.5|c16b c18a c2a c8a a10b a4a a19b a15a|uu22ud0dud2ud02uu0u0u	1.5> = -sqrt(21)/11340 (450)
<uu202u002u202d00220du	1.5|c9a c18b c10b c5b a19a a10b a8b a7b|uu20uudduu202u002uudd	1.5> = sqrt(15)/280 (1050)
<20uu02d022ud2uud0ud0d	0.5|c19b c13b c21b c12a a17b a8b a3a a20a|202u02uu22u0dduuud0u0	1.5> = -sqrt(15)/2700 (265)
<u0uu2uud22d20u0uu002d	1.5|c21b c1a c10b c11b a11b a14b a18b a21a|00uu2uud2du2020uuu02d	1.5> = 3*sqrt(10)/350 (265)
<uu02220d2uud002ud002d	0.5|c16b c2b c9b c15b a14b a8b a9b a18a|u00222022uuu0dd0uu02u	1.5> = sqrt(3)/1080 (65)
<uuuu02022u20020d02dud	1.5|c9b c6b c21a c6a a4a a12b a7b a5a|uuu2d0u2ud2u020u02du0	1.5> = -13*sqrt(3)/6000 (278)
<2uu0u2d02ud0ddu20uddu	-0.5|c2b c16b c1a c10b a14a a1a a19a a12b|20u0u2u020udu2du0d2uu	1.5> = 7/14400 (275)
<u0uuuu202200u2ud0022d	0.5|c20b c19b c13a c16b a8b a18b a15a a21a|u0uuuu2u220002200udd2	1.5> = -5*sqrt(2)/196 (84)
<02u220d222u00uuud2000	1.5|c8a c11b c17b c15a a15a a12b a17a a11b|02u220du22ud0uuuu2000	1.5> = 0 (30)
<u00u22202d2uuuuuu0u0d	0.5|c11a c9b c5b c4b a12b a15b a10a a8a|u000u22uu2u2du2uu0d0d	1.5> = 17*sqrt(210)/88200 (325)
<2u200u0uu2ddu0uud2u20	-0.5|c9b c12b c3b c10b a15a a7a a2b a21b|22u00udu0du0u02uu2d2u	1.5> = sqrt(30)/4000 (189)
<020020022022u0uuu22u0	2.5|c20b c19a c5a c16a a3b a10a a14a a4b|02uuu0022u22ddu0u2u00	1.5> = 0 (65)
<u20ud20002u02u0dd0222	-0.5|c10b c6b c6a c2b a6b a9a a3a a18a|uduuuu00udu02d0duu222	1.5> = -11*sqrt(6)/2700 (584)
<220udu20u0duu200ud220	1.5|c11b c13a c20a c2b a12a a21a a10b a15b|2u0udu20du0202u0du2uu	1.5> = 0 (162)
<22u2000u0u0u2u2uduu20	3.5|c16a c15b c10a c13a a6b a21b a9b a21a|22u20d0uu00uduu0uud22	1.5> = 2*sqrt(30)/315 (148)
<2u0uduuud2u2uddd0du0d	-0.5|c18b c1a c9a c12b a8a a4a a21a a18a|uu02duu202duudud0uu02	1.5> = 569*sqrt(6)/216000 (780)
<202u02d0222uduu0duu00	-0.5|c6a c7b c15b c18b a7a a18a a14a a19b|202u0du0222uu200uu200	1.5> = 0 (10)
<uu0200020u2u2u0u0222u	3.5|c8a c18a c18b c20a a6b a9b a10a a18b|uu020u0du22u2u0d0u2du	1.5> = 0 (290)
<02u2u2u22002du002uu00	-0.5|c7b c12a c18b c9a a16a a20a a3a a5a|02222202u00uuu0u20du0	1.5> = -sqrt(5)/50 (21)
<u2u02ud0u0d202u20uduu	2.5|c15b c14a c7b c3a a7a a3b a15b a4b|u2uu2ud0u0u20uu20ddud	1.5> = 0 (1230)
<u2du0u0u00d00222d2ud2	0.5|c19b c18a c11b c16b a13a a20a a9b a12b|u2du0u0uu00ud22uud022	1.5> = 0 (166)
<udu0uuu002u00u022d222	0.5|c1a c6a c17b c18a a4a a6a a13a a12a|0uuuduu002uddu02u0222	1.5> = sqrt(21)/700 (268)
<002uu0d002duu220d2u2u	0.5|c18a c20a c10b c18b a7b a16a a9a a19a|002uu020ududd22uu02uu	1.5> = -sqrt(5)/270 (170)
<uuuu0u2d2d022220d0d00	0.5|c17b c9a c12b c6a a19a a11a a17a a6b|uuuu0u2ududu2220d0200	1.5> = sqrt(70)/7350 (329)
<uu220002u0uu00dd22022	-1.5|c18a c18b c9b c11b a13a a9a a10a a14a|uu220002du0uuudu20022	1.5> = -3*sqrt(6)/50 (63)
<u02du02uudud200uu022u	0.5|c10b c5b c7a c13b a21b a15b a1a a18a|202u00uuu0udd0uudu222	1.5> = -7*sqrt(5)/4500 (301)
<2udud2u02000022d2u200	0.5|c5b c1a c14b c1b a18a a13a a12b a5b|0uudu2u0200duu2u22200	1.5> = 0 (54)
<022202uu020u0uu0u02d2	1.5|c17a c2a c10b c12b a13a a12b a16b a1a|uu2202uu0u0uudud002d2	1.5> = 3/98 (330)
<00uu02u2dudu2u2uu0d02	-2.5|c12b c11b c19b c7b a12a a17a a5a a14a|00uuu202uu0d222u20002	1.5> = sqrt(7)/210 (21)
<uu200dd0u2u22d0u2u0dd	-0.5|c10b c14a c3b c18b a15a a7b a21a a2a|u2u00d20duu220uu200u2	1.5> = sqrt(15)/135 (30)
<uu0d2u2u02u220u200uu0	3.5|c2a c16a c10b c12a a6a a17b a14b a3b|u0du222d0uud2uuuu0ud0	1.5> = 0 (252)
<00u2002d00u2uuu22u2dd	1.5|c16b c4b c7a c13a a20b a14a a8b a6a|00uu0du200u202ud2u22u	1.5> = sqrt(2)/200 (60)
<0uu02uuu222000u2020u2	2.5|c2a c9a c5b c21a a9a a13b a12a a2b|0ud0uuuu222uu0d2020ud	1.5> = -sqrt(70)/294 (168)
<022002u220u2202u0d00u	-0.5|c15b c2b c13b c12a a20a a12a a17a a19b|0u2002d220u2u0uduuduu	1.5> = -7*sqrt(6)/180 (140)
<u2uu0020du200u220022d	1.5|c10b c4a c16a c14b a10a a6a a9b a8b|u2u00u2d2u20002u0022u	1.5> = 0 (18)
<020uuuduu200d2u2u2ud0	0.5|c9b c18b c20b c13b a21b a13b a19a a1b|u20duuuu0200d2d2uu20u	1.5> = -sqrt(42)/2800 (130)
<022002u2020202d0ud0u2	0.5|c8b c7b c21b c10b a16b a5b a13a a7b|0220u2ud0u02u2duud0uu	1.5> = -sqrt(2)/24 (210)
<2u000uuu202d002d2d2uu	1.5|c19a c2b c1b c11a a20b a3a a19a a8b|u0u00du220uu002u2u22d	1.5> = -sqrt(14)/210 (63)
<2u0dud0uu200uu2d2duud	1.5|c16a c9a c18b c10b a13b a16a a19a a7b|2u0duduu0u002u2u202du	1.5> = -sqrt(2)/100 (84)
<20u220u00u02u22000d22	0.5|c14a c14b c7a c3b a7a a9a a14b a18a|200220u0uu02ud200uu22	1.5> = 0 (20)
<u2d2200uu0202uduu02d0	-0.5|c20a c1a c17b c9b a10a a3a a7a a12a|022220uu0u2u2uud00200	1.5> = sqrt(21)/105 (21)
<u02d0u2uu0u2du0uuudu2	-0.5|c7b c6b c12a c14b a10a a8b a5a a17a|u02du0u2uuuuu00d2udd2	1.5> = -sqrt(105)/6860 (660)
<u2uu2d20d2020u0uu00u2	2.5|c4a c1a c2b c16a a16a a18b a19a a17b|0uu02u20u2020d0d2uuu2	1.5> = sqrt(6)/180 (65)
<u0022222u020000d20d2u	0.5|c7b c9b c4a c5a a9b a13a a19a a15a|u00du2u2d020u0uu2022u	1.5> = sqrt(5)/60 (30)
<022u022uu00d2d2u0200d	0.5|c13b c14a c4b c9b a9b a1b a14a a1a|2220022uu00udu2u0200u	1.5> = -sqrt(5)/60 (18)
<u0uu2u0uu0u00udd2222d	1.5|c19a c5a c15a c18b a5a a15b a12a a7a|u0uu2uudu0du0ddd2uu2u	1.5> = 0 (3262)
<0u0uuuu0222u0022ud02d	0.5|c4b c9b c18b c11b a6b a13a a11b a8b|0u00u2udu22du022u002u	1.5> = -sqrt(6)/210 (62)
<u0022u0u2220u0u20u02u	3.5|c5b c15a c1a c11b a19b a8b a17b a13b|0002ud0222u02002uuu2u	1.5> = 0 (10)
<ud222u00u0u2u0d20u0u2	-0.5|c9b c2b c11b c16b a7b a14a a11b a2a|uu222du000u2dudu0u0u2	1.5> = -sqrt(30)/450 (186)
<u2d2u2000uud20duuu0d2	0.5|c13a c18b c4b c3a a9a a19a a10a a9b|u20uu20022uud0duu0du2	1.5> = -23*sqrt(15)/9000 (301)
<0udu202020udduu22020d	0.5|c5b c17a c3b c16a a3a a1a a8b a11a|uuuuu02u202dudddu020u	1.5> = 2*sqrt(30)/945 (1120)
<22u2d000uuu0u22d02200	1.5|c15a c13b c10b c9b a20b a10a a7b a17b|22u2d0u00uu002duu22u0	1.5> = 0 (36)
<u200022u02u0222200002	0.5|c14a c2b c21a c6b a9a a1a a4b a12a|2u0d0u2uu2ud2u220000u	1.5> = 0 (40)
<u0u0du02uu02uu02d2022	0.5|c8a c9b c12b c20b a7a a17b a9b a19a|u0u0duuuuu0uud0222dd2	1.5> = -sqrt(14)/980 (990)
<2uu2d2u0dd0u20uu0uu20	-0.5|c12a c4a c15b c13b a5a a14a a7a a8a|2uuu222udu00uu0d0ud20	1.5> = sqrt(5)/210 (315)
<0u220202202u20u0d0udd	0.5|c8b c2b c19a c4a a4a a20a a19a a12b|0022020u202220u0u0u2u	1.5> = sqrt(30)/60 (5)
<u0222002200ud0uu00222	1.5|c9a c3a c1a c16b a2a a15b a7a a6a|0uu22uu2u00du02000222	1.5> = 0 (21)
<u0u2uudu200uu222u0u0d	3.5|c15a c6b c8b c16a a5b a8b a12b a17b|u0u220uu2002d2uu20d0u	1.5> = sqrt(3)/1800 (80)
<0u22022uu002u0uuuud02	2.5|c15a c13a c4b c21b a15b a13b a1b a18a|uu2u022uu002d0uud2u0d	1.5> = sqrt(21)/2646 (325)
<u2ud0u0uuuuu202020du2	2.5|c17a c21a c1b c20a a16b a5b a14a a4a|02u2uu0uuduu2u2ud0d0d	1.5> = 29*sqrt(3)/7056 (1266)
<uu2u0u00u002d22d2u0d2	-0.5|c12b c9b c14b c21a a16a a6a a11b a8a|uu2u020u00uduu222u0dd	1.5> = 3*sqrt(5)/200 (325)
<002u22u2udu00202d02u0	1.5|c5a c3b c4a c8a a15a a1a a2b a11a|uuu0u2dudu2002d2u02u0	1.5> = 11/600 (275)
<0uuu20du200uu2udu202d	-0.5|c20b c15a c16b c5b a15a a10a a13b a4a|0uu2u0uu2d0d22u0u20ud	1.5> = -107*sqrt(42)/88200 (301)
<02u0u2u2u002udduu0d2u	0.5|c9b c17b c12b c7a a1b a9a a15a a4b|u2udd202u00uuu2u00u2d	1.5> = -sqrt(35)/3150 (126)
<220uu00u02020d2uu2uuu	3.5|c17a c15a c18b c4a a7b a4b a4a a8b|2202u0u202020dud0uuuu	1.5> = -sqrt(15)/18 (45)
<22202u00du000220uud2u	1.5|c17a c19a c1b c5a a16a a9a a11a a18b|u220uu002uu0022u0202d	1.5> = sqrt(35)/210 (21)
<u20u02d2d02220u2u000d	-0.5|c11b c7b c1a c2b a15b a1a a10a a19a|uu0u0202uud22022u0u0d	1.5> = -sqrt(14)/504 (83)
<u20002u00uu22200220u2	1.5|c6a c20b c7a c21b a19b a20a a9b a15a|u2000u00udu222u022udu	1.5> = sqrt(10)/75 (74)
<02u0ud0200uud0u22ud22	1.5|c20b c2a c17a c21b a7b a3b a1a a10a|uu20uuu20uduu0u2dddud	1.5> = -sqrt(3)/784 (4977)
<uuu00dd2u00duuu2d2220	-0.5|c8a c17b c12b c18b a4a a11a a17b a14a|uuud0dduu0u0d2u2uu220	1.5> = sqrt(3)/180 (360)
<uu200duud022d0u20u022	0.5|c3a c13a c12b c20b a14b a18a a17a a7a|uuu00d2ud02u0ud2u20u2	1.5> = -2/45 (240)
<u2u0ud2u2u2duuu02000d	-0.5|c15b c3b c10b c11a a10a a20b a4a a5a|u20d2u2d2uuduu00200uu	1.5> = -sqrt(210)/1050 (60)
<ud0ud220200uuuu02duu2	-1.5|c17b c20b c1b c14a a8a a16a a14a a1a|uu0ud22u200uuududdu02	1.5> = -17*sqrt(2)/1575 (1148)
<20u2u0u2d0uuu22u00d20	2.5|c4a c3b c14a c15a a17a a7b a3b a21a|20udu022u0ududuuu0d2u	1.5> = 0 (508)
<22u0uuu0uu2duuu00uu2d	1.5|c3a c1a c13b c9b a17b a3a a21a a8b|u2u0uddu0d2u0ud0uuu22	1.5> = sqrt(11)/4752 (540)
<22000u2uuu20udd0u2ddd	0.5|c1b c2b c14a c13a a8a a2b a15a a9a|u2000d222u200020u2uuu	1.5> = -sqrt(6)/600 (10)
<uud0dud022u2020u0202u	1.5|c6b c14b c2b c10a a2a a1b a17b a13b|2uu0u0u02du2du0du202u	1.5> = -3*sqrt(6)/400 (275)
<00220u02uuuu20u2u02dd	0.5|c3b c13a c6b c21a a2a a7a a1b a18a|udu200u2duudu0u2ud2u0	1.5> = sqrt(5)/300 (444)
<u2u2u00d0uu20du2u02ud	1.5|c14a c16a c1a c2b a10b a3a a14a a20a|0u22u00u02u20duud022u	1.5> = sqrt(105)/5040 (80)
<0u2u00uu0uu222022udu0	3.5|c4a c11a c13b c19a a4b a6b a9a a11b|0u2u0duuuud2u2022u0d0	1.5> = 13*sqrt(3)/1260 (249)
<uuudu0d00222d2ud20002	-0.5|c7b c1b c21a c13b a8a a5a a1b a4a|uuu2200u022202du2000u	1.5> = 0 (20)
<2uuu202d2u20udu000udd	0.5|c4b c13a c1b c11a a4a a18a a10b a13a|uuud202u22u0udu00udud	1.5> = 373*sqrt(15)/189000 (1132)
<2ud0u02020202u2uuuu0u	0.5|c3a c1a c16a c7b a12a a10a a6a a8a|uu00uduu2u2u2d20duu0d	1.5> = 8*sqrt(35)/3675 (1122)
<020u20u00u22002202uu2	1.5|c19a c16a c12b c2b a19b a7a a17a a6b|0u0d2u200d2u002uu2uu2	1.5> = 0 (20)
<u2022000uu202002u220d	0.5|c5b c11b c4a c16b a14b a6a a20b a4a|u202du00duu02u0uu22ud	1.5> = sqrt(14)/210 (84)
<0u0u22uu02u02u0ud20d2	2.5|c2a c16b c18b c18a a18b a19b a1a a11b|u00d22uu02202u00uuud2	1.5> = sqrt(35)/1470 (42)
<2220220020uu00ud002u2	1.5|c11b c6b c6a c1a a12b a6a a11a a17b|u2202u0020u200duu02u2	1.5> = -sqrt(5)/60 (18)
<20u0d200u002u220u2022	1.5|c9b c15a c21b c17b a5b a19a a8b a7b|20u022uu0002u2u002u2d	1.5> = 0 (21)
<0u02uudduu0uu202u202u	3.5|c13a c6b c20a c2b a3b a13b a7b a11b|00u2u02uuudud202d20uu	1.5> = -2*sqrt(2)/225 (292)
<0uu022000uudu22002u22	2.5|c14a c20a c21a c6b a6b a1a a4a a1b|2uuu22000uuudu2002dud	1.5> = 0 (329)
<u22002u22u00002020u2u	2.5|c15b c2a c20b c7a a7b a4a a21b a11b|uu2u02d22uu000d020uu2	1.5> = sqrt(3)/15 (70)
<2u2u0202u0u0uu200uu2u	3.5|c1a c9b c8a c11b a13b a9b a21b a18b|uu2u020du0002u2002u22	1.5> = 0 (18)
<u022u20uuuuuu02u020du	3.5|c3b c6a c21b c1a a17b a14b a8b a20b|00u2du02uduuuu2du2020	1.5> = sqrt(5)/2700 (126)
<2u00u22udu22d0uu200u0	0.5|c13b c15b c16a c7b a21a a15b a3a a19b|2uu0d2uuuu2200d020uud	1.5> = -13*sqrt(105)/12600 (249)
<0022u022uu2ud00d0du2u	0.5|c5b c8b c13a c10b a1a a6b a10a a2b|ud220u2udd2u000u0uu2u	1.5> = 1/30 (60)
<022uu02ud0d0ud2udu0d2	0.5|c15b c16b c2b c4a a16b a1a a4a a10b|uu2uu02duud0duudud0u2	1.5> = -149*sqrt(2)/27000 (4225)
<2uu220u2d02d20uu02000	1.5|c15b c5a c13b c11a a14b a10b a21a a16a|2uu2u0d2duduuu020200u	1.5> = 0 (150)
<2u202d220220u000uu020	0.5|c1b c3b c11b c13a a21a a14b a16b a4a|uudu2u2202u00u0duu02d	1.5> = 4*sqrt(7)/315 (249)
<0u0uudu2uu2u20ud20uuu	1.5|c19b c8a c17a c7b a19a a3b a7b a3a|0u2uuduudd2u20duu0duu	1.5> = 0 (2920)
<u020u20u02u20uu20dd2u	2.5|c16b c6a c3a c11b a2b a21a a11b a4b|uuuudd0u02u20duu0du22	1.5> = 0 (990)
<0uuuud2d2uu0ud2dd0uuu	2.5|c9a c19a c11a c7a a14b a18a a10a a16a|0uuuududd200u222uu0du	1.5> = 0 (955)
<uu2u02uuuud2u00uddudd	0.5|c8b c4b c17a c7a a7a a14a a8a a15b|uu2002uuduu2uudu0dddu	1.5> = 67*sqrt(21)/144060 (4780)
<22200u0uu200u2d0ud2du	1.5|c1b c18b c17a c19a a4a a11a a21b a5b|u22uud0du2u0u2d000uu2	1.5> = sqrt(6)/80 (200)
<2udu0uuddu0u222020200	0.5|c3a c6a c17a c12b a21a a20a a11a a3a|2uuu00uudud02220d02uu	1.5> = -sqrt(3)/150 (292)
<2uu2uu22200d20d0d2000	0.5|c12a c9b c8b c4a a14a a19a a11a a10b|2uuuuu2dduu02dd0u2u00	1.5> = 11*sqrt(2)/375 (1057)
<u020u2u002d220u22u0d0	-0.5|c7b c18b c10b c6a a9a a20a a7a a2b|uu20uud0uuu220d220020	1.5> = sqrt(210)/2100 (80)
<200u000u2u22020200222	1.5|c21b c12b c4a c12a a3a a8b a6a a13b|20u00u022u20u2020022u	1.5> = sqrt(5)/5 (5)
<u0u2220u02u20220uu00u	3.5|c6a c18a c12a c5a a2b a20a a13b a18a|udu2ud0u02uuu220du0ud	1.5> = -sqrt(21)/210 (498)
<0u2200d2uu2000u2uu220	2.5|c20b c18b c4a c10a a5b a12b a9b a2a|022uu0u2202u00u2d02u0	1.5> = 0 (21)
<02uud2u2020uu02d02u0u	2.5|c16b c13a c8a c15a a14a a9b a1b a9a|u2udd2uu220u0du002u0u	1.5> = -sqrt(6)/60 (108)
<uu0u2u2d22u0020u02ud0	2.5|c9a c14b c19b c20a a13b a14b a12b a1a|2u0u2u2ud2udu20u02000	1.5> = -sqrt(42)/525 (75)
<20uu20ddu02d0u02u022d	0.5|c5b c1b c3b c4b a2b a4a a7b a17b|ud0uu02ud02u0u022022u	1.5> = sqrt(30)/120 (36)
<u2u2u20u02duu20d020u0	0.5|c4a c10a c18b c11b a11a a9a a3a a8b|u22ud202uduuu20u0d0u0	1.5> = sqrt(10)/900 (189)
<uu0du2du2220uu2u00u0u	-0.5|c10b c2b c9b c1b a17b a3b a1a a13a|u0udu2uuud202u2uu0d0d	1.5> = -sqrt(105)/11025 (975)
<0222uuuu2u0u0udddduu0	-0.5|c17a c12b c15a c4b a19a a20a a1a a11a|u22uduuu2ud00u0u0d220	1.5> = 9*sqrt(210)/6125 (249)
<uu2202d02u0u2duu20u00	2.5|c13a c19b c6b c10a a21b a5a a16b a15b|uu22uud0200udu222000u	1.5> = 0 (75)
<00u02u2d2200u2020220u	-1.5|c14b c18b c6b c9b a6a a4b a17a a12a|00uu2d2uu20dud02uu20u	1.5> = sqrt(5)/120 (186)
<0uu2uuu22uuu20d02ud00	3.5|c18a c8a c3a c10a a3b a20a a18a a21b|0ud2uuuu20ud20u02dudu	1.5> = 0 (638)
<202220uuu2u0d2u0dd00d	-0.5|c13b c7b c5b c4a a12a a4a a6b a7a|2022uuuud2du02u0du00u	1.5> = sqrt(30)/1440 (250)
<u2u202ud2uud0002u002u	1.5|c4b c20a c4a c17b a8b a4a a14b a17a|u2uu02d22uuu0d02u00ud	1.5> = -sqrt(7)/1575 (290)
<uduudu222000022202u00	-0.5|c14b c4a c9b c7b a17a a21a a20a a21b|udu0udu2u0000d22u2uu2	1.5> = sqrt(5)/180 (108)
<00uu0d02dudududu2u22d	0.5|c6b c8b c3b c4a a1b a5b a4a a11a|u00du00duu2uuduu2u22d	1.5> = 0 (320)
<200uududud220u20d2u0d	0.5|c5b c1a c18b c8a a20a a8b a19a a2a|uu0u0ududu220d20uu2du	1.5> = sqrt(5)/1200 (1075)
<uu2u0200ud20u2duu0du2	2.5|c3a c10b c15a c4a a17a a8b a15a a10b|uuu0020uud20d2du20uu2	1.5> = sqrt(3)/600 (238)
<22u000u2u02u0222000u2	2.5|c15b c3a c2a c15a a18a a9b a10b a12a|2u0000u22u2202020u0u2	1.5> = 0 (5)
<202uud2u0220d0uuuuud0	2.5|c7a c11b c13b c10a a18a a2b a9b a13b|2u2duuududu0d0uuu2du0	1.5> = -sqrt(42)/22680 (1736)
<u22u22d0u22d000u0dud0	0.5|c18b c10a c19b c12b a21a a8b a15b a7a|u22u222udd2000uu000uu	1.5> = sqrt(10)/135 (50)
<2u02u2220u2020uuu00u0	3.5|c13a c11b c17a c1a a20b a14b a3b a19a|uud2u2220du0uuuu00d20	1.5> = -sqrt(210)/630 (189)
<0uudu0dd20u0u2u0u22u2	2.5|c7a c2b c3a c18a a1a a3a a11b a15b|u0udu00u2020u220du2u2	1.5> = sqrt(3)/180 (60)
<uu02uuu202uu2u20000u2	4.5|c15a c11a c10a c4b a11b a18b a17b a20b|uu0duuu20udu2uu0dd022	1.5> = 0 (975)
<u22d002220uudd0u020ud	0.5|c8b c16a c1b c2a a19a a14a a17a a6b|0u2d0u2u20udu200u2udu	1.5> = -1/60 (148)
<0u22du02u0u00du2u20u2	2.5|c11a c21b c18b c2a a20b a11a a18b a19b|0022ud02u0d00uu2u2u2u	1.5> = sqrt(30)/120 (20)
<02uu0002du0dduuud222u	1.5|c12a c17a c20b c15a a7b a12a a17a a5a|02uud0u2ud0udu0uu22ud	1.5> = sqrt(210)/5670 (762)
<20u0d0ud2uu0uu0222duu	1.5|c5b c13b c1a c16b a6b a20b a15b a15a|u0d00uuu2du00u2u22u2d	1.5> = 0 (148)
<0220uu02uu02uddu0d2uu	0.5|c19b c9a c8b c2b a13a a7a a4b a17b|0u2uduuu0u022ddudduuu	1.5> = -161/5000 (2583)
<0uu0u2d2d202uu002uu02	1.5|c14a c12b c18a c10a a20b a16a a18a a4a|0uuud2d2uu0ud00u2duu2	1.5> = -1/900 (750)
<uu00u22u222d20002u0d0	-0.5|c11b c5a c13b c8b a16a a21a a15a a19b|uu00022022uud0du2duuu	1.5> = 0 (220)
<udu22020u02ud0020uu2u	2.5|c12a c4a c19a c9a a9b a14a a12a a8a|uduu202uu02duu020u02d	1.5> = -sqrt(14)/140 (160)
<0202u220u0uu0du2ud02d	0.5|c17b c20a c4a c6b a10a a4a a3a a10b|02u2uu20d2du0du20u0uu	1.5> = -sqrt(6)/180 (150)
<u02uu02dudud020uuuuu2	-1.5|c19a c9b c21b c16b a2a a4a a9a a15a|ud22u02ududu02u0du0uu	1.5> = sqrt(210)/840 (324)
<222000u02du20uu02uuud	0.5|c12b c10a c1b c11a a4a a6b a18a a5a|u22uudu0200u0ud022uud	1.5> = -3*sqrt(10)/700 (290)
<u22uu20ud0d2u0d0uduuu	1.5|c21b c2a c11a c8a a16b a1a a14a a11a|2u2ud200u0d2uududuuu0	1.5> = -23*sqrt(15)/129600 (558)
<u202uuud00u20du20022u	1.5|c4a c1b c19b c16a a15a a1b a13b a3a|u2uduuud00u2du2d00u2u	1.5> = -sqrt(30)/800 (825)
<2u0du00udu202u0u202u2	2.5|c16a c11b c17a c14b a9b a14a a18b a16b|2u0du00u2ud02u0udu2u2	1.5> = 0 (140)
<uu02uud0du22duu002u02	-0.5|c5b c14b c15a c10b a15a a14a a20a a5b|uu02udu0d022duu002uu2	1.5> = sqrt(15)/2160 (170)
<u200200u02uudud220220	1.5|c20a c19b c17a c12a a8b a12a a3a a17a|u2d0200202uduuu220uu0	1.5> = sqrt(5)/100 (20)
<uu0d202002u0u20d22udd	-0.5|c4b c21b c11b c14a a3b a4a a15a a1a|2udu20200200uuuu22ud0	1.5> = sqrt(105)/420 (42)
<u0d0200u20222ud20uu20	-0.5|c11b c18b c1b c9a a18a a17b a1a a7a|u0u020uuu0d22du2udu20	1.5> = -11/900 (301)
<u0u0u002u202d02d22uuu	2.5|c5a c12b c18a c9a a3b a13a a19a a6b|u0200u02020u202u2u2ud	1.5> = 0 (21)
<uuu02222duu200u002ud0	0.5|c19a c6a c6b c8b a3a a11b a16a a10a|uu20202ud22200uu020u0	1.5> = sqrt(21)/126 (18)
<2u22u2d00uu02d0u02uu0	1.5|c11b c1a c19b c3a a12a a19b a16a a5b|uuu222d00u0u2u0202ud0	1.5> = 0 (74)
<uu22u220u0uu000d02ud2	0.5|c11b c4b c18b c7a a16b a5a a13a a12b|uu2u22u0d002d0020uuu2	1.5> = 3*sqrt(30)/2800 (65)
<u2ud0uuuu2u002u0dd220	2.5|c8a c1b c19a c18b a13b a1b a21b a5a|u2uuudu0d2d0u2d0u0u2u	1.5> = 0 (790)
<u00u2udu020uu22202020	1.5|c10b c1b c4a c12b a3b a4b a2a a7b|0uuu2u2u0u00d22202020	1.5> = -sqrt(14)/210 (21)
<2u0u2ud022u0022uu0ud0	2.5|c20b c9a c10a c15a a19a a20a a13b a8b|2u0u2uduudu0d2uud02u0	1.5> = 0 (1020)
<02uuuu2uu2020200uu0u2	3.5|c7a c10a c18a c14a a16b a10a a9b a1a|u2uuuuud22020d0du00u2	1.5> = 19*sqrt(35)/1575 (294)
<uu20uuu22u0du2u0d2u00	2.5|c14a c7a c15b c19a a4b a7a a11a a21b|uu2uuuu22dduud00u200d	1.5> = 37*sqrt(3)/37044 (1246)
<u2202u0u220u0u2u0200u	3.5|c3a c12a c16a c9b a17b a19b a3a a11b|u2202u0du2u00u20d2u0u	1.5> = 0 (60)
<0u2udu02u0d2202ud002d	0.5|c15b c13b c9a c21b a9b a5a a14a a6b|0u2u2202u0u2udduu0020	1.5> = -sqrt(30)/1350 (77)
<uud0020022u00uuu20222	2.5|c19a c21a c10b c20a a11b a18a a12a a4b|uudu02002u2d0duu2uuud	1.5> = 0 (630)
<0022uu2du2du20d0020uu	0.5|c4a c3a c3b c20b a3a a20a a2b a12a|0uuuuu2dd2u220d0020uu	1.5> = -sqrt(3)/150 (280)
<2uud2uuuu0u2dud0u020d	-0.5|c6b c2b c1b c11b a20b a1b a9a a14a|20uu20dd2002u2u0u02uu	1.5> = 0 (30)
<0uu02u2uuddu20u020220	-0.5|c3b c17a c15b c19a a4a a1a a18a a2a|u20u2u2uuduu2000ddu20	1.5> = -sqrt(14)/175 (325)
<020udu20u22d0u0uu20d2	1.5|c11a c18b c21a c2b a1b a11a a13b a19a|ud0uuu20u22ddu0dduuuu	1.5> = 0 (1200)
<uu0u2ud0u22ud0d0uu202	1.5|c18b c11b c2b c10a a2b a20b a16a a18b|uu0d2ud0ududd0uuuu2u2	1.5> = 0 (810)
<0uuu0d220du2u2u2u0d0u	-1.5|c15a c7b c12b c21b a13a a1a a18a a21a|uduu0du20dud2202uuu0u	1.5> = -4*sqrt(5)/675 (270)
<uu220200u22du00220002	1.5|c4b c9a c10a c17a a8a a9a a14b a7a|uu2d02uduu2duu02u0002	1.5> = 0 (162)
<ud222u000u0u02002u22u	-0.5|c3a c18b c2b c14b a11a a2a a16a a9b|uud22d00uuuu0u0d2022u	1.5> = sqrt(10)/60 (126)
<u22u0u2ddd020u020uudd	0.5|c19a c18b c2b c8b a13b a11b a5a a17a|uu2udu20duu2dd02u00uu	1.5> = sqrt(6)/216 (766)
<uud0u222000u02du2d2u0	1.5|c14a c8a c16b c18b a9a a10a a21b a4b|uuduu22uuu0d0ud0202du	1.5> = 0 (987)
<0uu0uu22200u202u220u0	3.5|c8a c7a c15a c18a a5a a1b a11b a10a|uud02uuu2udu20ud2u0d0	1.5> = 0 (975)
<uu0u00u0222020uud2uu2	1.5|c18b c10b c10a c21a a3a a4a a20b a15b|uuu200d02020202duuu2u	1.5> = 0 (50)
<u0u22020u0d020du20d22	-0.5|c9a c21b c13b c4b a10a a18a a1a a14b|20uu20200ud0uduu2uu2d	1.5> = -sqrt(70)/378 (254)
<02u202du0uud0uu2ud2d0	1.5|c6a c3b c2b c4a a5b a14b a4a a21a|0u02uduu0uuu02d2du2du	1.5> = 0 (966)
<uuu2u2u00d0uuu0dud22d	1.5|c1b c10a c13b c4b a17b a13b a1b a11a|uuuuu2d000uddu0u2u22d	1.5> = -13*sqrt(6)/55125 (1128)
<0u2002uu2u222000202d0	0.5|c19b c6b c2b c9a a15a a18a a5b a21b|0020uuuuud2220u02duud	1.5> = sqrt(14)/420 (319)
<0ud00uudd22ud0u2u0d22	-0.5|c10b c9a c6b c3a a6a a4a a3a a5a|0uuuudud0u2du0u2u0d22	1.5> = -sqrt(21)/300 (1075)
<2uu0u02uud00u00222u2u	2.5|c21a c19a c1a c10b a19a a14a a12b a13b|udu0u02uu00u2u0222d20	1.5> = 8*sqrt(2)/105 (42)
<200022uu200du02uu0u22	-0.5|c13a c15b c21a c16b a18a a2a a3a a11a|2uu022du20du00u0udu2u	1.5> = -sqrt(15)/450 (180)
<uud202uu022uuu0ddudu0	2.5|c11a c2b c1a c4b a20b a5b a19a a8b|00uuu2d202uuud0uud220	1.5> = 43*sqrt(3)/11340 (290)
<200uu2u02uu0d22022u00	2.5|c19b c5b c17a c6a a3b a5b a2b a21a|2uuddud02uu0u220u200u	1.5> = 0 (60)
<02uu02202uudud0u220u0	2.5|c9a c16a c11b c7a a19b a7a a20a a11b|02uu0220uduudu0022u20	1.5> = 0 (70)
<udu022uu2udd020uddd0u	0.5|c14a c21a c8b c9b a11b a1a a15a a21a|2uu022u0ud2d0duuuuu0d	1.5> = 0 (735)
<0u0u2d00u02d20222du02	0.5|c11b c17b c4a c18b a10a a3b a14b a18a|0uu02u00uudu2d22uud02	1.5> = sqrt(105)/3150 (319)
<20uu2d0uu22duu0d2uu00	2.5|c9b c16a c4b c8a a12a a15b a9b a4b|20uu2u00u222ddu02uu00	1.5> = sqrt(30)/1800 (65)
<uuuu02uu2duu2u0020u20	-0.5|c14a c13b c20b c17b a15a a5a a11b a18a|uuuud2uu2u2uu0d0dddu0	1.5> = sqrt(15)/2205 (4785)
<uuu2u0u0u0220u20dddu2	0.5|c15b c11a c21b c9b a20a a6a a21b a16b|uuu2uud000d20uuuudd22	1.5> = -163*sqrt(10)/110250 (1176)
<20uu20du2du0d20uuu02u	2.5|c7b c11a c1a c9b a3b a4b a19a a15b|u022200duu00u2uduuu2d	1.5> = -sqrt(14)/105 (160)
<22uuudu00d0u222002u0u	2.5|c1a c18a c3b c2a a20a a12b a9b a2a|u20uuuu0du0222200dudu	1.5> = sqrt(6)/600 (319)
<20uud002u2ud22u0udd0u	0.5|c9b c15a c8b c13a a11a a3a a7b a17a|202ud0ud022uu2002uu0u	1.5> = -3*sqrt(2)/80 (20)
<0uuu0220u0002222022u0	2.5|c14a c14b c20a c15a a17b a1b a2a a10a|u2du0220uu0020u2u2200	1.5> = 0 (10)
<uu202du0d000222uu0220	1.5|c3a c15b c13b c20b a2b a18a a7b a12b|u2d02u20u00ud2duuu2u0	1.5> = sqrt(5)/15 (100)
<uuuduu20d00d2202u20uu	1.5|c14a c1a c7b c14b a9a a14a a5b a1b|uuuu2ud0200u2d02u20ud	1.5> = -sqrt(210)/18000 (319)
<200u222000022uuuuu2u0	0.5|c13b c1b c5a c17b a8b a14a a11a a1b|200uu22u00d2d2uu0u2u0	1.5> = sqrt(14)/30 (50)
<udu0000u22220du220udu	1.5|c12b c17a c10a c3b a5b a13a a3a a4b|uduuu00u2u2dudu2d0udu	1.5> = -19*sqrt(10)/1800 (2418)
<uu2du02du2ud02002u002	1.5|c14b c21b c7b c12b a20b a19b a16b a14b|uu2du0udu2u0020u2dduu	1.5> = -2*sqrt(5)/75 (804)
<002u0ud22u220020u2200	1.5|c8a c8b c18b c7a a8a a5a a21b a1b|u02udd0u2u220020uu20u	1.5> = -sqrt(10)/60 (30)
<udu22udu00u0202d2ud0u	1.5|c5a c17a c17b c16b a12b a10a a2b a14a|u2u2dduu0duu2u200du0u	1.5> = -sqrt(6)/720 (360)
<02202u0u02u200uu02d2u	2.5|c11a c16a c18a c10a a13a a9a a1b a17a|u2202u0uuu02d0d0duu2u	1.5> = -sqrt(3)/300 (238)
<20uuu0ud2u200d2002dd2	0.5|c21a c1b c4b c10b a4b a20a a6b a2a|uuuuduuu20200d2002d2u	1.5> = -sqrt(70)/14000 (315)
<22uu0000u2ud202du0220	-0.5|c20b c13a c4a c19b a16a a12a a21a a4a|22ud0000u2u2u022u0uud	1.5> = sqrt(21)/126 (42)
<u0d2u0u20dd2222u00uu0	0.5|c7b c11b c1b c16b a9a a1b a9b a6b|u0u2uu022d02222000uu0	1.5> = sqrt(2)/60 (20)
<00022u00u20u220uuuu22	1.5|c10a c18a c16b c19b a8a a11b a2b a18a|0u022u0uuuud2200du022	1.5> = -sqrt(3)/105 (84)
<u0022uu2uu20ud02uddu0	-1.5|c11b c7b c9b c16a a3a a2a a9a a20a|uuu22u02udu0uu0dudd20	1.5> = -201*sqrt(42)/27440 (1266)
<00u20222000u0uu2u22du	2.5|c21b c19a c8a c18b a11b a2b a5a a10b|0ud2u22u0uud0ud2duuu0	1.5> = 0 (470)
<00u0020u20uuu2u22uu2u	3.5|c13b c18a c20a c6a a2b a19b a4a a7b|0uuu0dud20uu02u2202du	1.5> = 2*sqrt(6)/135 (254)
<20u2uu0202u0u2u0d0022	2.5|c14a c20b c15a c6b a2b a14a a19b a9b|2uu2u002d2u0u200u0du2	1.5> = 2*sqrt(21)/315 (74)
<20220u02u02d2u202u000	0.5|c12a c14a c15a c8b a9a a12a a15a a2a|2u220u0u202u20202u000	1.5> = -sqrt(10)/10 (5)
<uuu02duddu2u002u202d0	1.5|c8a c19b c2a c1b a1b a13a a2a a14b|uuu02du0ud2dud2u20uu0	1.5> = -sqrt(10)/1200 (756)
<0u0u002udd0ud202u222d	0.5|c14a c20b c4b c19a a1a a12b a15a a6a|ud000u2uuu02dud2d2uuu	1.5> = 7*sqrt(15)/7200 (470)
<22u2u0u00d0uu02u22uu0	0.5|c20a c5a c12b c13b a20a a11a a12a a6b|22u20du00uuu002u22ud0	1.5> = 1/35 (42)
<220u2dud00u02u02u2du0	-1.5|c4b c5a c16b c7b a12a a21a a15a a17a|2200uu0u00ud2uud22udu	1.5> = -sqrt(3)/100 (310)
<022u2u000duu2duu020d2	-0.5|c6a c12b c2b c13b a9a a7a a14b a8a|0u2d20uuduu0u2uu020d2	1.5> = 0 (126)
<00u020uuu20220u2d2u20	1.5|c12b c18b c13b c10a a6b a3a a7b a12b|00202u2uuu02d0u2duu20	1.5> = -29*sqrt(30)/1500 (75)
<20u20u0u00duu22220dud	1.5|c1b c20b c6a c13b a3b a5b a7b a6a|u022uudu00uu022220d0u	1.5> = -sqrt(6)/900 (74)
<ud2uudu002ud022d02200	0.5|c19b c15b c5b c12a a13b a16a a17a a21b|ud2u0uu002u0u2d2u2d0u	1.5> = -sqrt(15)/450 (166)
<u002u0uu2ddududuu2d02	0.5|c15b c8b c18b c4a a12a a10a a3b a16b|u0duu0u022u2dd02uuu02	1.5> = 79*sqrt(6)/86400 (130)
<2uu00u2du220d0020dud2	0.5|c21b c18b c10b c9a a17a a4a a21b a4b|2uu20u2u0d20u002u0ud2	1.5> = 0 (80)
<200u22u0dud2du0du2u0u	1.5|c18a c21a c10b c1a a16a a17b a2a a4a|uu0222u0d0u2uu022ud00	1.5> = sqrt(70)/252 (74)
<0u2202u20d022uu000u2d	-0.5|c3b c14a c4b c21b a19a a4b a17a a9a|0uu202u2uu0220d0u0220	1.5> = 0 (21)
<u0ud00222u2duuduu002u	1.5|c12b c20b c9b c17a a21b a6a a5b a20b|u0uduu22ud20uuud00022	1.5> = sqrt(105)/4200 (240)
<uu0uu20u00u222202d002	2.5|c12a c13a c8b c21b a3b a9a a16b a8b|uuduu20uu0ddu22d2u00u	1.5> = sqrt(42)/1050 (840)
<0202u2u20u2uuduud0ud0	-0.5|c7b c12a c10a c16b a5a a21a a9a a16a|02022202u020uuuud0duu	1.5> = -2*sqrt(10)/2625 (77)
<2uduu00uudd2uuu202ud0	2.5|c1b c13b c16b c2a a17b a21b a9b a1b|20uuu00u2uu20duud2dud	1.5> = 0 (1281)
<02220202200uuu02uuu0u	3.5|c6a c14a c16a c4b a10b a21a a5b a15b|022uuu022u0du0uduud02	1.5> = 0 (310)
<0uuuu2uudd2d2uu200du0	-0.5|c5b c10a c20b c6a a21a a1a a5a a12a|uududuuud0222du200u0u	1.5> = -sqrt(7)/4200 (585)
<20uuu22u202u0200d0uuu	1.5|c11b c19a c1b c21b a18b a20b a19b a2a|uuuuu22u20ud0200dud20	1.5> = 4/147 (330)
<02u0222u0uud0020u2duu	1.5|c19a c20b c2a c8b a8a a20a a9b a19b|0uu0222duuuu0020d2udu	1.5> = -sqrt(6)/1500 (249)
<020022uu0u20202dd0022	0.5|c15b c5a c7b c11a a9a a7b a8a a19a|0200u2d2uuu020uud0u22	1.5> = 0 (42)
<2uu02uuuudu0d02duu2u0	2.5|c1a c2a c9a c10a a2a a1a a11a a13b|2uu02uud0020202uud2u0	1.5> = sqrt(7)/17640 (80)
<02u200u2u200uu2udd2u0	1.5|c16b c20b c17b c8a a11b a12a a21b a5b|02u2u0duu2uudu200u20d	1.5> = sqrt(6)/756 (249)
<0u0uuu2020d02u2d20202	0.5|c7b c19b c13a c17b a18b a10a a11a a8b|0u0uuuud2d20du2uduu02	1.5> = sqrt(6)/500 (910)
<00222u2du000u02u202du	0.5|c6b c15b c20a c19b a20a a18a a2b a14b|0u22202uu000uuud2uddu	1.5> = sqrt(3)/378 (329)
<0uu02ud22uu0u2uduuuu0	3.5|c2a c7b c11a c8a a1b a6b a7b a11a|u0u022ud2ud0d2duuuuu0	1.5> = sqrt(210)/15120 (340)
<202uuuuud20dd2d020uu0	1.5|c6b c7a c17a c8b a2a a20b a11a a11b|2u2uu000u22uu2d0u0d20	1.5> = sqrt(15)/450 (84)
<0uud20d20u2uu020uuuu2	3.5|c13a c15a c11a c21b a20b a6b a17b a7a|0uud2u220uuu00u02du2d	1.5> = sqrt(10)/70 (252)
<2uu0202uuuu00dd2du20u	2.5|c1b c7b c8a c19a a20b a4a a12b a1b|2uuu20d0uuuu0ud2ddduu	1.5> = 2*sqrt(210)/6125 (3900)
<0u20uuduuu2022ud02du0	2.5|c7b c10a c3a c11b a12b a6b a21a a16b|0uu0d20du0du22u202uuu	1.5> = -sqrt(14)/2520 (60)
<u00u22d2200uuu0uudud2	1.5|c17a c13a c18b c4a a18a a12a a4a a17b|u00d22u220020u0duuuu2	1.5> = -2*sqrt(2)/315 (30)
<uu2002d02u00u22202200	1.5|c16b c9a c14a c15b a21a a20a a13b a11b|uu2002d0uuu02duu022ud	1.5> = -sqrt(42)/105 (240)
<u200u20d202u202u00ud2	1.5|c2a c8b c1b c21b a1b a7b a4b a7a|uu0uu220202d202u00udu	1.5> = 1/100 (80)
<u2u22u0u0d020dud0220d	-0.5|c10a c14b c21b c4b a20a a16a a14a a21b|u2uu2u0u00020ud2022du	1.5> = sqrt(210)/6300 (84)
<u22u200u00u2u0u02u202	2.5|c2a c21a c13a c19b a6b a16a a13b a13a|uu2u2d0u00d220ud2uu0u	1.5> = -sqrt(105)/420 (212)
<20uduuuduu0020220udu2	1.5|c16b c16a c8a c21b a17b a11a a18a a8b|20uduuuuuud02020d2uud	1.5> = 4*sqrt(3)/525 (644)
<u2u0d2u2udd0u2uu2000u	1.5|c3a c6b c9b c7b a13b a4a a5b a7b|u20u2uu20du022uu2000d	1.5> = -sqrt(70)/6300 (80)
<0220uud00u02uu0u22022	0.5|c20b c6b c21b c13b a13a a16b a9b a8b|0220u0duuu02uu02220ud	1.5> = sqrt(7)/70 (42)
<0220u0uuu2u022u2002u0	2.5|c10a c3a c14b c7a a14b a12a a8a a4b|02uud002duuu22u2002u0	1.5> = sqrt(105)/105 (30)
<2u00d00uuu20202220d2d	0.5|c20b c16b c15b c17a a4b a21a a18a a7b|2u0ud0uuuu2020uduudd2	1.5> = 19*sqrt(105)/5880 (987)
<02uu2d02020u0002d2du2	0.5|c8b c10b c20b c18b a3b a18b a7b a19a|022u2duu0u0u0002u2202	1.5> = 0 (10)
<2uu222duuduuu000ud0dd	1.5|c18a c9b c10a c17b a18b a10b a16a a15a|2uu222du0duuu0du0u0ud	1.5> = -sqrt(3)/225 (720)
<0u2uud02du02uduu2u002	1.5|c2a c8b c9a c6a a19a a20a a6a a10b|002uuu0u0202duud2uud2	1.5> = -sqrt(42)/9450 (310)
<0u222d002u022d20u00uu	0.5|c6b c21a c9b c2b a18a a10a a1b a6b|u0222u00d2022u20uu0u0	1.5> = 0 (15)
<u20u2duuu0000d2uuu2u2	-0.5|c14b c15b c4a c21b a17a a11b a13a a11a|u2002uuuu020u0dd2d2uu	1.5> = -11*sqrt(30)/15750 (294)
<00u0u2d22u2u2200dud0u	1.5|c9b c6a c21b c3a a1a a16b a15b a10a|u000udd2u22u22uuduu00	1.5> = 0 (120)
<0uu2200ud0duu2202uu20	2.5|c15a c5a c4a c20b a1b a19a a7a a13b|uduud0duu0uu22d02u2u0	1.5> = 0 (240)
<uuuud20d0d0uduu2d2d02	0.5|c21b c14b c13a c18b a4b a9b a20a a11a|uuu2d20ududu00d2duuuu	1.5> = -13/5184 (1980)
<020u020u0ud0u2uu222dd	-0.5|c6b c17a c20b c18b a1a a10b a7a a12a|u20d0uuu02duu2dduu20u	1.5> = -sqrt(3)/180 (448)
<00uuu2020ddu222uuu0ud	0.5|c13b c6b c15b c8a a19a a21a a3b a1b|u02uuu0u0dduu2uduudd2	1.5> = -17*sqrt(2)/3675 (4557)
<udu22uduu0u20u2d02d00	-1.5|c18a c19b c3b c12b a17a a16a a10a a20a|ud022uuuduud0u22du0u0	1.5> = sqrt(15)/2000 (520)
<2202uuudu02uuu00u0ud2	1.5|c1a c20a c19b c17a a10a a16a a15b a1a|2202uuuuuu2ddudu00002	1.5> = 0 (322)
<u2ud00d0uu0d2uu2u202u	-0.5|c2a c4b c16a c1b a8a a4a a5a a6a|0uuuuuduud0u2uudd202d	1.5> = 5*sqrt(210)/42336 (4884)
<uuuuduudd0d2uu22d00uu	1.5|c6b c20a c4a c15b a17b a14b a18a a7a|uuu0d02uu0u2d2u22u00d	1.5> = sqrt(210)/14000 (290)
<22u002uuu20ud2u2d00u0	1.5|c15a c1a c6a c10b a18a a4a a21a a5b|u2duuduudu0ud202uu0ud	1.5> = 41*sqrt(210)/75600 (1668)
<u20u0u22d0u20duudu2d0	-0.5|c12b c6b c7a c2a a14a a13a a11a a16a|ud0u00u2u02du2u2du2u0	1.5> = sqrt(2)/720 (140)
<02u022000dudu22uu02du	1.5|c3a c6a c16b c19a a7b a3a a8a a21a|02u02duu0uuud220u0ud2	1.5> = 0 (166)
<0ud022ud20udu02u2udd0	0.5|c9b c5a c13a c9a a1a a7a a13a a16a|uud0u22u00udd0222uuu0	1.5> = sqrt(2)/96 (195)
<022uuu0udd2u0u0u2u0u2	3.5|c3b c14a c10b c21a a13b a10b a7b a18b|02uuuuddud2du00u220uu	1.5> = 0 (600)
<0u0u022uddd22udu00ud2	-0.5|c13b c6b c21b c4a a3a a4a a8a a1b|uuuu0u22udu2uddd00udu	1.5> = 0 (4767)
<0u2u2ud2u000uu22ud200	0.5|c15a c18b c17b c13b a20b a1b a12a a14a|uu2u2du2u00u02d2002u0	1.5> = 0 (74)
<00u222uuuu0ddduu0d220	-1.5|c6b c20b c4b c16b a1a a10a a17a a2b|uuuu2ddud20duud0uu2u0	1.5> = 21*sqrt(5)/4000 (2160)
<202uu200ud020u002u2d2	-1.5|c19b c12b c10b c20b a8a a15a a11a a2b|2u2uu20ud0du0ud02uu02	1.5> = -1/600 (250)
<0u0202uuuuuud22u02ud0	2.5|c7a c15a c2b c16b a21a a2b a7b a5b|0u02u2duudduu2d002uuu	1.5> = 0 (540)
<0u2u2u002u2d0d00ud2u2	-0.5|c5b c3b c19a c2b a14a a18a a2a a13b|0uuuud002u2uu200d2ud2	1.5> = -2*sqrt(15)/1575 (315)
<0u00ud22u2ud2u02u0udu	2.5|c8a c17a c20b c7a a4a a18b a15b a3a|0uuduuuuu2ud2du20ud0d	1.5> = -sqrt(2)/588 (3834)
<u0uu2d0uu2u022uuu0uuu	4.5|c10a c4b c8a c5a a19b a8b a7b a15b|u0u0uuuuudd0222dd02uu	1.5> = -sqrt(330)/11550 (1122)
<0uuuduu020ud0022u2022	-0.5|c18a c21a c2b c20b a10a a12a a14a a19a|00uuduu02uu20d22duuud	1.5> = -2*sqrt(210)/1575 (903)
<u0ud2u0uu0u02022u2u20	3.5|c20a c5a c13b c9a a13b a7b a9a a2b|uuududuud0d02022u2uu0	1.5> = -sqrt(2)/45 (766)
<uuu20u0ddu02d22duu0uu	-0.5|c15a c12b c21b c14a a1a a16a a21a a11a|2uu20u0uduuuddd2ud0uu	1.5> = sqrt(105)/400 (3850)
<02u0uudu0ddu22du02udd	0.5|c13b c14b c5a c18b a15b a1a a21b a4a|u2uu0udu0uduud2d0udu2	1.5> = -sqrt(70)/47250 (4525)
<uuduud2du002dudu0022u	-1.5|c14b c2b c12b c21a a14a a17a a15a a21a|u0duuu2du00udu2uu022d	1.5> = 0 (556)
<uuu0du20u0u22dd0u2ddu	0.5|c14a c13b c6b c2b a4a a17b a2a a9b|uduuu02020d2d0u022uuu	1.5> = sqrt(2)/225 (100)
<u2200u00ud220u2ud0202	1.5|c11b c12a c9b c21a a13a a20b a4a a17b|u22d0u000uduuu2u202du	1.5> = 0 (126)
<0u02u20uu22200dd02udd	0.5|c10b c20a c4b c21b a14b a15b a14a a13a|0u0uu20dud22u22u02u00	1.5> = sqrt(6)/144 (62)
<202uuud00uu2220u20u0d	1.5|c10a c16b c19b c7b a6a a20b a16b a15b|202uu20000u222du200uu	1.5> = 0 (18)
<20uu0uu00u2u200ud2d22	2.5|c10a c17b c12a c3b a15a a15b a2b a3b|2uuu0ud00020202u02u22	1.5> = sqrt(3)/70 (20)
<uuu0022u2200ddduuuddd	-0.5|c16b c7a c13b c15a a14a a11a a16a a4a|uuuu02uu22d0020uddduu	1.5> = 19*sqrt(30)/6750 (1120)
<00u2uu022222dd2000u0u	-0.5|c19b c15b c12b c5a a19b a7a a3a a2a|0u220uu2222uuud000d0u	1.5> = -13*sqrt(42)/3780 (84)
<00222uuudu022u0udu0ud	2.5|c7b c13a c16a c6a a1a a9b a19b a10a|u022200u2202du00uuduu	1.5> = -17*sqrt(70)/12600 (60)
<u0d00u22uu2uu0d20202d	0.5|c21b c13b c9a c7b a3b a13a a17a a4b|u02u0ud20u2uu0u2d2020	1.5> = -sqrt(70)/700 (74)
<uu20d0220uu2220u00d20	0.5|c3b c14b c20a c8b a9a a6a a21b a17b|uuu0du2uddd22u0du0uuu	1.5> = 0 (1800)
<0u202ud20duud2uu00u2u	1.5|c10a c8a c11b c12a a18a a6a a1a a11b|ud2022uu00u0u2du0du2u	1.5> = 1/300 (150)
<0uu0020ud0u22ud22u20u	2.5|c8a c14b c16a c17b a2a a20b a1b a4b|u2uu0200u0u220uudd2du	1.5> = sqrt(30)/2100 (330)
<0uu020ud20020222uuduu	2.5|c14a c8a c12b c20a a6b a2b a21a a10a|02u02uu02d0u0u22udu02	1.5> = 0 (74)
<2u20u0uuu20dudduuu2d0	0.5|c3b c7a c1b c5a a17a a2a a11a a7b|u2u000duu2uuuddd2u2u0	1.5> = 46*sqrt(10)/118125 (882)
<u2uu2d20u02d0u02uu200	1.5|c6b c3a c7b c19a a20a a15b a3a a1b|22uu20u0d02u0ud2duuu0	1.5> = 9*sqrt(5)/800 (224)
<000u2d202202uuduuuu20	-1.5|c18b c10b c9a c20b a3a a18a a2a a21a|0uuu2d20ud02uudduuudu	1.5> = sqrt(6)/90 (3118)
<u200uud2du220ud0ddu20	-0.5|c20a c12b c20b c2b a9a a4b a13a a5a|uu0d2uu22d2uuuu0dud00	1.5> = sqrt(5)/378 (882)
<uu20uu022d20u02u20200	2.5|c11a c3b c6b c16a a12a a21b a16b a7b|uuu0u0u22duuu02d2020d	1.5> = -sqrt(10)/280 (325)
<u220uudu02ud020d0udu2	1.5|c14b c10b c1b c21a a20b a4b a9b a13a|022uduuudduuuu0d0uu2d	1.5> = sqrt(105)/3024 (1660)
<0u2u0u202uu2u2d000220	2.5|c12a c9b c15a c3a a18b a16b a10a a13a|0uuu0u20d2du220u0u220	1.5> = 0 (65)
<u2u0u20u0d2220uudu020	2.5|c5a c13a c3b c2a a14b a2a a8a a21b|u20002020u22udduuu02u	1.5> = -sqrt(15)/450 (50)
<2u0200u00du2du0222udu	-0.5|c12b c18b c21b c1a a19b a6a a21a a14a|uu020du00uuud2022u2du	1.5> = -sqrt(30)/225 (249)
<200uu0u0d02du222u2du0	0.5|c11b c16b c17b c18b a2a a12b a19b a10b|2u0ud0u0udu2u22u0u2d0	1.5> = -sqrt(210)/22680 (222)
<0200uuuudud0du22022uu	2.5|c2a c14a c11a c16a a20b a11a a13a a4a|0u0duduuuuu0202u0222d	1.5> = 0 (84)
<020u0u0d22u2d220u0u20	1.5|c2a c10a c6a c4b a1a a18a a8b a3a|uuu000022du2u220uud20	1.5> = -sqrt(70)/630 (74)
<220ud22uu00uu200200d2	-0.5|c2b c14b c2a c9b a3a a11a a15b a15a|20uuu22d00duuu20200u2	1.5> = 0 (50)
<0u2202d22uu00u0u02uuu	3.5|c6a c19a c9a c8b a17b a8b a5a a5b|0u222du2udu00u0uu20du	1.5> = 1/15 (126)
<u2uuu202d0uu20d00ud2d	1.5|c19a c4b c8b c6a a7a a5b a12b a4a|u2ud2uuud0u220d00u02u	1.5> = -sqrt(30)/600 (225)
<2u0u0u22duu0002uu0d22	1.5|c17b c8a c21b c10b a9b a5b a3a a21b|2uuuud2d20u0002u00u22	1.5> = sqrt(210)/6300 (65)
<22ud0u02u00d2d2u20002	-0.5|c4b c14b c8a c16b a19a a10b a11a a12a|22u00u0uuud2202020u02	1.5> = -1/15 (21)
<u2uduu00du2udd2ddu0ud	0.5|c15b c2b c20a c12b a14a a19b a7b a20a|uuduuud0dd20u2uduuudu	1.5> = 0 (7770)
<uuu00udd20du20u0u2d22	-1.5|c21b c8b c7b c18b a21b a15a a16a a19a|uuu00u0020dd202uuu222	1.5> = -sqrt(6)/30 (65)
<uu0u202uu0uu2du202002	3.5|c1a c14a c4a c18a a14a a1b a20b a17a|uu00202uu0du2uu2du0d2	1.5> = sqrt(14)/588 (315)
<02u22u200uu2200uu0d02	2.5|c5a c21a c4b c17a a1a a9a a18b a1b|22uuud20uuu2200d0ud0u	1.5> = sqrt(70)/4200 (290)
<2uduuu0u0ud2dduuudd02	1.5|c18b c1b c8b c3a a13b a20a a18b a7b|uu0uuud00du22ddduuuu2	1.5> = -sqrt(2)/15000 (2275)
<u200d2u0uu200u2u02d2u	1.5|c5a c7a c18a c16b a9a a19a a17b a16a|u20002002u200d2uuu22u	1.5> = 0 (15)
<20u2020u200u202u022u0	2.5|c18b c20b c4a c13a a17b a10b a21b a20a|20uu020d2u0ud02uud2uu	1.5> = 0 (210)
<uuduuuu22uudu02020d0u	-0.5|c5b c6b c12b c9b a16b a3a a5a a2b|u22uu0u2dud0d02u20u0u	1.5> = -29*sqrt(14)/94080 (235)
<00udu22020uud20ud2d20	0.5|c11b c6a c20a c3b a8a a1b a15a a2a|uu0uuu2u200du2uud2dd0	1.5> = -sqrt(105)/3528 (1281)
<u22uudu20u00002ududu2	2.5|c3b c8a c17b c18a a4a a5b a1b a14b|22u22uuu0d000d2u00uu2	1.5> = -103/3600 (65)
<0uu02ddu2200uuuudud2u	1.5|c10a c5a c17b c20b a4b a18a a8a a1b|uduuduu22u00uuuu02ddd	1.5> = -sqrt(6)/4725 (1980)
<uudu202d0002d202u2u0u	1.5|c13a c12b c18a c3b a11a a6b a8a a13b|uu0u2d2200dud202uuu0u	1.5> = sqrt(30)/135 (150)
<20uud02u00020022uuu22	0.5|c19b c16a c8b c5b a2b a19a a9b a10a|2uud0020uu02002uuud22	1.5> = -sqrt(21)/315 (63)
<uu20u02200u0uu2u2du20	1.5|c18b c15a c7b c1b a6b a1a a12b a9b|ud20uud2u0duuuud20u20	1.5> = -sqrt(2)/504 (378)
<u02d2ud200u202du2u00u	-0.5|c5b c21b c14b c3a a21a a3a a9b a20a|u02uddu2u0u20uuu2u0dd	1.5> = 0 (504)
<u02u20220u2u0u200uudu	0.5|c8a c7b c4b c3b a17b a14a a12a a6b|u0d02uud0u220220uuduu	1.5> = sqrt(30)/1050 (120)
<uuuu0d202uuu220d0u02d	-1.5|c9b c3b c20b c6b a3a a8b a12a a4a|uuu2002uudd2220d0u0uu	1.5> = -sqrt(10)/500 (238)
<u0u2uuu2u0d00222u020u	1.5|c15b c3b c16a c8b a9a a3b a2b a10b|uud2duuu2ud002uud020u	1.5> = -sqrt(5)/300 (480)
<u0u0u2220u2d0uuu00u22	3.5|c6a c21a c19a c1a a1b a17a a2b a19a|uud0uu220u2u0uddd0u2u	1.5> = sqrt(42)/1050 (882)
<uu2udd202uu000022uuuu	3.5|c7a c10a c21a c9b a14b a4b a21a a13b|uu22ddu0d0u0du022uuuu	1.5> = sqrt(30)/30 (120)
<200u0u2u220duu002220u	2.5|c19a c9a c7b c6a a6a a20a a14b a8b|200u0uu2d20uu20022uud	1.5> = sqrt(210)/180 (74)
<2u22uu0000d2uuu2002uu	2.5|c19b c4a c19a c5a a17a a7b a5b a18a|2u2udud000u2uuu2ud0ud	1.5> = -sqrt(105)/1470 (756)
<20uu02uuu22u0uu220u00	1.5|c14b c11a c10a c6b a5b a2b a20a a13a|2uuuuudduudud0u220du0	1.5> = -31*sqrt(21)/94500 (4375)
<uu22u0u2d2uduud0u00uu	3.5|c10a c14a c8a c20b a9b a20b a18a a19b|uu22u0ud2dudu0d0uuduu	1.5> = 0 (2900)
<00ud2uuu0220u202d2d0u	-0.5|c14a c6b c19b c13b a19a a6b a12a a6a|00ud22uu022u0u02u2d0u	1.5> = -sqrt(30)/150 (42)
<u0u000duuud22202uu220	0.5|c8b c16b c18b c10a a16b a15b a7a a5a|u0u0u020u0u222u2d0220	1.5> = -sqrt(70)/700 (21)
<u02ud22022020ud0200uu	0.5|c12b c21a c1b c7b a19a a7b a13b a18a|002uu220220udud02uuu0	1.5> = 41*sqrt(15)/1080 (62)
<0u02220u22u020002u20u	1.5|c5b c6b c9a c19a a16a a20b a14a a1b|ud02uu0uu2d02u0d2duuu	1.5> = 0 (470)
<00uuu0222ud0du2u2dd0u	1.5|c18a c3b c17a c4a a19a a17a a20a a6b|0000uu222ud0uu2u202ud	1.5> = -sqrt(70)/840 (74)
<20u2du200022u00d2u0u2	1.5|c16b c6a c20a c5a a16a a10b a3a a15a|202200200u22u0uu2u002	1.5> = -sqrt(15)/15 (5)
<u2duu0u2uduu0du0d022u	1.5|c21a c4a c1a c5b a1a a7b a13a a5a|u2u0u022uuuuudd0d0220	1.5> = -31*sqrt(15)/8400 (330)
<uduuu20ud0u00u2uu0222	2.5|c9a c15a c6a c19b a15a a9a a8b a10b|uduuuu02uud00u2ud0d22	1.5> = 9*sqrt(2)/980 (658)
<u0u22uuu0uu00du2202uu	4.5|c17a c6a c14a c7a a15b a13b a7a a12b|u0u220ud0uudu022u02du	1.5> = -sqrt(35)/1050 (278)
<0u0ud22u2ud22u02u00d0	-0.5|c16b c9a c6b c12b a15a a8a a2a a20b|020uuu22uudd2uuud0020	1.5> = -17*sqrt(42)/5040 (301)
<u0du02u220u220uudud0u	2.5|c3a c4a c12b c9b a21b a3b a11b a14a|u0u002d2u02u2ududuu02	1.5> = -3*sqrt(15)/250 (225)
<uu02u0u0ddu222u2d0200	1.5|c12b c2a c16b c11b a6b a9b a2a a11b|uu02dud02uuu22uud0200	1.5> = sqrt(70)/25200 (189)
<0u0u0udu220u2uu22002u	1.5|c10a c4a c8a c20b a18a a3a a1b a10a|uuu00du0220u2du22u0du	1.5> = -sqrt(70)/3150 (278)
<20u2uu02u20udd00dd202	0.5|c10a c4a c8b c9a a17a a11a a10a a9a|20uudu0uu2duuu002d202	1.5> = sqrt(21)/525 (240)
<000000022uuud2222202d	-0.5|c16b c11b c15b c20b a11a a13b a12a a6b|00000u022ud222uu220uu	1.5> = -sqrt(15)/18 (15)
<2u20u2d000duu0u022ud2	0.5|c1b c3a c6b c5a a2a a16a a9a a10b|u2d00ud0uuuuu0du22du2	1.5> = -1/1200 (332)
<0u200u2u2uuu02u200220	1.5|c12b c6b c11a c3b a12a a21b a10b a6b|0uu00u2d220u02u20022u	1.5> = -sqrt(35)/210 (18)
<ud202u2d2uu20u0d20u00	1.5|c3a c17b c12a c19a a4a a13a a15a a8b|udud2u222ududuuuu0000	1.5> = 0 (180)
<u222u2d2u2u00200u000u	2.5|c3b c14a c4a c1b a13b a18b a16a a1b|u2duu2u2d2u0uu0dud00u	1.5> = -sqrt(5)/225 (580)
<02u0u2u2002220uuu2u00	3.5|c18a c11b c19a c6a a18a a4b a11b a10b|02uuuuu20u2220ddu2000	1.5> = -sqrt(7)/35 (84)
<0020002u2d022u2uuuduu	1.5|c15b c12b c13a c19b a2b a17b a19b a2a|0220002u2u0uuudd2duuu	1.5> = 0 (238)
<2uuu2d0220ddu0uu0uuud	1.5|c16b c5b c8a c3b a3a a5b a17b a2b|22uu2u0u20duu0d0uuudd	1.5> = -3*sqrt(21)/4900 (1205)
<2uudu2du00u0d2u022002	1.5|c18a c17b c6b c15a a19a a20b a17b a15a|2uududuu00u0d2u02duu2	1.5> = sqrt(15)/30 (675)
<20020uuuuuu2u020022ud	3.5|c18a c8a c21a c19b a7b a17b a8b a14a|20020u2uduu2uu20dduu0	1.5> = 17*sqrt(10)/900 (231)
<0ud0uuu2u00u220d2d202	0.5|c18a c2b c13b c19a a7b a2a a1a a20a|uuu0du22u00ud20u20du2	1.5> = -sqrt(15)/250 (290)
<0uu2020u2uuuud2udud0d	1.5|c12b c13a c14b c15a a11a a5a a3b a1b|uu22d20u2u2000uudud0u	1.5> = -263*sqrt(2)/23520 (249)
<200uuuddduuud22uudud0	1.5|c11b c14b c18a c15b a10b a4a a21b a2b|2u02duudu20uduudd0uuu	1.5> = -17/10800 (1344)
<0u2u0ddu2udududduu20u	1.5|c8a c7b c19a c6a a20a a19a a4a a16b|0u2200002uudduu2du2uu	1.5> = -sqrt(30)/1620 (180)
<uu2002u2u0u020u2ud2d0	0.5|c16b c6a c19a c18b a17a a20a a7a a4b|uu2u0u22d0u020uu20d20	1.5> = -sqrt(35)/294 (80)
<02200uu2u2duuuu20dud0	-1.5|c10b c13b c14b c8b a6a a4a a17b a13a|022u02uududdu0u2uduu0	1.5> = sqrt(10)/140 (680)
<uud0d2u0d2020uuuuudu2	2.5|c9a c7a c1a c14b a17b a8b a14a a7a|0uu0d2uu02020duu2uud2	1.5> = 0 (222)
<2u02d20u2udu00022u020	0.5|c1b c11a c20b c17a a2a a7b a10a a3a|u2u2u2uu220d0002ud0u0	1.5> = -sqrt(5)/225 (83)
<uduu2220020u02220ud00	1.5|c16a c6a c19a c18b a19a a18b a13a a2a|u2ud2u20020du22u0uu00	1.5> = 0 (45)
<002u00222uu2002u0du2d	1.5|c11b c3a c8b c7a a13b a11b a14a a6a|00ud0uuu2du2ud2d0uu2u	1.5> = 11*sqrt(2)/1200 (448)
<020220uu00200022uu22u	-2.5|c2b c17b c20b c15b a14a a7a a13a a1a|uu02202u0020uuu20d2ud	1.5> = -5*sqrt(5)/42 (84)
<uu02duuu0202220du0uud	1.5|c4b c14b c10b c14a a7a a15b a1b a3b|2uduuu2u0u0220udu0dud	1.5> = -17*sqrt(15)/3150 (658)
<20uu0uu22udu0u00u2202	0.5|c19b c8a c1a c21b a3a a4b a15a a6a|u02202ud2udu0du0u2u0u	1.5> = -sqrt(35)/450 (135)
<u22u002020d0u2duu0u2d	1.5|c9a c14b c7a c20b a12a a6b a18a a11b|u22u0uu0u02uduududdud	1.5> = -11*sqrt(42)/12348 (4970)
<2uu2u0uuu202u2u0000u2	2.5|c7a c1a c20b c4a a7b a16a a11a a19b|uuuuu0udd2u2d2ud00u02	1.5> = sqrt(7)/2100 (1218)
<020uu22d022uuuu002du0	2.5|c11b c10a c12b c2a a19b a16b a12a a8b|0u0uu2220ududduu022u0	1.5> = -sqrt(3)/300 (235)
<u0200ud22du20200220uu	1.5|c18a c18b c20b c8b a19b a2b a15a a18b|uu200udu2du202u02uu0d	1.5> = 0 (254)
<ud2uu22u0du2uud000u20	2.5|c19b c13a c4b c12a a19b a8a a11b a15b|ud20u2220u2u0u2000u20	1.5> = 0 (10)
<0u0d0u2d2002u2u0220u2	0.5|c4b c21a c7b c13b a16b a13b a10a a15a|0u000duu2u02u22d220uu	1.5> = 0 (40)
<200uud2u00u22022020du	1.5|c15a c18a c16b c1b a18a a6b a10a a2b|ud0ud22u0uu220uu020ud	1.5> = 0 (84)
<2uu2u0duu0d00du20ud22	1.5|c21a c2b c1b c8b a9a a17b a2b a8b|uuu2d0du20u00ud2uud2u	1.5> = sqrt(15)/18000 (800)
<0u0uu20duudd2uddu2u02	0.5|c16b c21a c10b c15b a10b a15a a20b a8a|0u0uu202dudd2uu0u2uud	1.5> = -5*sqrt(42)/9072 (714)
<20220u2uu2u0000du202u	2.5|c20b c9a c11a c8b a19b a13b a2b a15a|2u220u200200u0uud2uud	1.5> = sqrt(35)/525 (83)
<0u2202duu00d202d2u020	-0.5|c18a c20b c12b c4a a12a a18a a7a a1a|uu2d022du00u202u2u0u0	1.5> = 0 (30)
<0u02d0uu2u2duudu2udu0	1.5|c17a c8b c14b c13b a13b a1b a19b a15a|uu02d0d02u2uu02udu2u0	1.5> = sqrt(15)/1000 (120)
<uuu0u2dud20u0d22u0ddd	0.5|c15a c19b c10a c7b a8b a11a a13a a4a|uuuuu202dduuudu2u00dd	1.5> = 5681*sqrt(210)/441000 (4557)
<u0u20u00uu22udd0u2202	2.5|c19b c4b c13a c21a a2b a8b a9a a17b|uuud0u0d2u220uu022u0d	1.5> = sqrt(6)/756 (254)
<2200uuud002uu2200udu2	2.5|c6b c5a c1a c8b a18b a16b a4b a1a|220u00d0002uu22u02uu2	1.5> = 1/30 (10)
<2u220u20u0d0d2ud0d02u	-0.5|c11b c20b c16b c1a a12a a5a a10b a16a|uu22uu20ud0ud2uu0d0du	1.5> = -7*sqrt(42)/1800 (1236)
<2u02u02d00u20uduud202	1.5|c19b c1b c2b c21a a2b a9a a3b a16b|uuu2u02dd0u20du2duu0u	1.5> = 17*sqrt(30)/21600 (750)
<02u20u22u222u00000u02	2.5|c9b c7b c13b c4a a3b a18b a7b a5b|022uuu22022200000uu02	1.5> = 0 (5)
<ud0u002du020uu2u22u02	2.5|c4b c18a c16b c13a a3a a6b a14b a10b|udu00u2udu2002202uu02	1.5> = 0 (36)
<uu20ud222d00u00u2d02d	-0.5|c7a c13b c7b c20b a4a a2a a12b a19a|u22uuu022u0d000u2uudd	1.5> = 0 (325)
<2uuduuduud0d2u0udud20	0.5|c13b c12b c5b c18a a8a a19a a21b a5b|2uudduu2uu00uu0du022d	1.5> = -13*sqrt(6)/40320 (504)
<u2020u202uud00d220udu	-0.5|c6b c15b c12a c17b a10a a1a a15a a6b|22020u2022u000u2u0uud	1.5> = sqrt(14)/280 (21)
<2uu0u020u022u022d200d	-1.5|c13b c16b c9a c11b a13a a4a a5a a19a|2uuu202000d2u02du2u0u	1.5> = -sqrt(30)/225 (62)
<22uu20002udu0d2uuu0dd	0.5|c4b c17b c12b c1b a20a a19b a6b a8b|u2u02u0u2ud00d2u0ud2u	1.5> = -83*sqrt(2)/9000 (301)
<uuu00u2dd220020022u20	1.5|c3b c11a c19a c20b a4b a21a a15a a19b|uu0u0d2ud2d002u022uuu	1.5> = -sqrt(2)/72 (170)
<u0du22u2uu0002u020du2	0.5|c14b c8b c4b c5a a20b a12a a2b a10a|uud0u2udu20u0ud020u22	1.5> = 0 (222)
<0uu0uu022u2uu2000u22u	4.5|c12a c3a c6a c9a a3b a17a a16b a2b|02u0d002ud20u20uuu22u	1.5> = -sqrt(5)/10 (20)
<2u0udu2u0u0udd220ud02	1.5|c6a c21b c12b c10a a12a a10b a3b a11a|2udud02u0udduu220uu0u	1.5> = -3*sqrt(3)/200 (120)
<2ud2200002u22u2d000ud	0.5|c1b c10b c14a c3b a17a a18a a8b a2b|u202200u0du2202uuu0ud	1.5> = -sqrt(70)/180 (63)
<0u200d020u2ud2ud20u2u	0.5|c3b c20b c11b c10a a10b a7a a12a a2b|02u00uu20ud2u2du20udu	1.5> = -1/600 (295)
<uuduuudu22ud0u2u00uuu	3.5|c14a c10b c1b c16a a20b a13b a6b a1b|uuuuu2dd2duud02000u2u	1.5> = -7*sqrt(2)/9000 (910)
<u02u220u2202200000u2u	2.5|c9a c5a c6a c20a a14a a17a a8a a19b|u02uud02u2022u00u02du	1.5> = 0 (74)
<20uuu02202uuuu2002002	3.5|c18a c15a c10a c12a a4b a17b a5a a20a|20u220220du0uuu0uu0d2	1.5> = 0 (42)
<u2u02d002u0d2uu02d20u	0.5|c5b c13a c6b c10b a8b a6a a21a a20b|u2u0uu0d200uduu02d2u2	1.5> = 139*sqrt(6)/5400 (295)
<uud2u020u0u22d0002d2u	1.5|c18a c7a c12b c20a a9b a20a a3a a6a|uu22dud020uu2d000uu2u	1.5> = sqrt(6)/90 (162)
<udu0uuuuu2du022d20dd0	1.5|c10b c15b c5b c14a a13b a2b a8a a6b|u2u002u2uuduuduu20dd0	1.5> = 7151*sqrt(7)/3704400 (1260)
<0uudu02u2d2022000u202	0.5|c5b c9b c10b c13a a3b a20b a6a a12a|0u2u0u2ud02ud2000u2u2	1.5> = -sqrt(30)/450 (75)
<u222duu2uu0dudd0u0002	-0.5|c10b c12b c21a c7b a10a a1b a15a a11a|2222uu02duu0uu20u000d	1.5> = 13*sqrt(70)/10080 (63)
<2uuu0ud20d002u2002d2d	0.5|c7b c13b c10b c21b a7b a11b a2b a10a|22uu0ud20du0uu2002u20	1.5> = sqrt(3)/60 (50)
<0u0u2u022u02uuu02uu02	2.5|c12a c2b c4a c9a a7b a1b a2a a4a|uu0u2uu2ud0duud02ud02	1.5> = sqrt(7)/8820 (1246)
<0u02ud0uuu202uu0220u2	3.5|c2a c8b c21b c11a a12b a7b a3b a1b|u0u2uud0uudu2du0220ud	1.5> = 0 (1180)
<u0222u0u2du2uuu000d20	1.5|c20b c5a c11b c9b a18a a21b a9b a13b|u022uu0d2u022uu00uddu	1.5> = -41*sqrt(30)/75600 (294)
<u22u0uu000u0220u2uu2d	3.5|c14a c7a c14b c13a a9b a19b a5b a10a|u22udu00udu0d00u2u22u	1.5> = -sqrt(15)/135 (186)
<u22u2220uu2u20uu00000	3.5|c5a c12a c7b c3a a19b a1b a16b a20a|22uuu2u0ud2020u200ud0	1.5> = 2*sqrt(7)/105 (83)
<uu2duduudd0d20200uu2d	-0.5|c12b c21b c9b c10b a4a a11a a5b a10b|uu222uud0du020200uu20	1.5> = -sqrt(2)/120 (65)
<u20ud2uudduu22d00uuu0	0.5|c6b c13a c14b c7a a16b a3a a17a a11a|u2uudd0uuu2uuduudddu0	1.5> = -19*sqrt(105)/595350 (12810)
<0uu2uud2u2udu00d2u0uu	3.5|c13a c8a c20a c11a a19b a3a a5b a18a|0u222uuuu20u000u22d0d	1.5> = 0 (84)
<2u0uu02d0uu2u00222du0	2.5|c16a c12b c10a c8b a9b a14a a21b a3b|2uuuu020u0dduu0u22dud	1.5> = 11*sqrt(3)/840 (1176)
<02uuu200uu22ud0ud0ud2	1.5|c21b c12b c6a c2b a21b a15b a1b a19a|uduuud00du2uuduuu02d2	1.5> = 0 (1600)
<2u0022du20uu2200uu0uu	3.5|c9a c1b c17a c6a a19b a10b a16a a3b|uuu02dududud220u0uuud	1.5> = -sqrt(105)/3780 (2964)
<uu20u00d220u02u02u202	2.5|c9b c2b c15a c17a a16a a11b a15b a7b|u020u0uuu2dd02uudu202	1.5> = 2*sqrt(3)/225 (301)
<0u02udd20u0u2u2uu2d0u	2.5|c13b c18a c19b c12a a9b a13b a1a a20b|uu02udd2ud002d2uuu0uu	1.5> = 0 (300)
<u2uu2u0u0du02ud0u22u0	3.5|c6a c1a c13a c3a a3b a1a a11b a6a|u2du2u0u0u20uuu0d22d0	1.5> = 3*sqrt(42)/1960 (168)
<200u22u202u0dd02uduu0	0.5|c10b c5a c19a c6b a7a a14b a19a a20a|200uuu220uu0d202udu20	1.5> = 11*sqrt(5)/270 (83)
<0uu0u020022u0uu2u2du2	3.5|c10a c21b c15a c7a a8a a1b a17b a9b|uuu0u0uddd2d0u0222uuu	1.5> = sqrt(210)/1050 (630)
<u00uudu202u2d220uu0dd	0.5|c5b c12a c14b c12b a16b a19b a3a a4a|u0u20uu202d0du2uduudu	1.5> = sqrt(15)/2500 (990)
<2u00202du2020d0udu202	0.5|c19b c1b c1a c7a a15a a11a a4b a1a|uu0u20udu2u20duuddu02	1.5> = sqrt(21)/60 (1205)
<u000202222duduuuuddu0	1.5|c16b c10b c5b c1a a13b a6a a16b a21b|0000uu222duu2ududduuu	1.5> = 0 (705)
<uuuuu020u2ud200u022ud	1.5|c3b c10a c2b c13a a14a a2a a21b a2b|u20uu020ududdu0u022u2	1.5> = -8*sqrt(5)/175 (235)
<22u0u2222u0d0u0u200u0	-1.5|c10b c6b c2a c12b a18a a12a a21a a19a|2uu0du22200u0u0d2uduu	1.5> = 11*sqrt(2)/1200 (225)
<uuu202u22uu02u00020uu	2.5|c9a c8b c21a c2b a16a a8b a17b a20b|u0u202u2dud02u0uu2020	1.5> = 0 (62)
<022ud002u0u02u002u22u	2.5|c5b c11b c3a c17a a6b a7b a12a a21b|02uu0du2u00u2d00uu222	1.5> = 0 (60)
<00u022022u202d002u2d0	-0.5|c5b c8b c20b c11a a12b a15a a2a a10a|0ud0u20u22uu2ud02u200	1.5> = sqrt(3)/45 (42)
<2u02220000u2u0dduu220	1.5|c19b c4a c5a c15b a3a a3b a8b a7a|2u2uu2ud00d2u00uuud20	1.5> = sqrt(7)/180 (265)
<0uu200200ud20d2uu2d2u	-0.5|c11b c2a c7b c16b a13a a1a a8b a3a|u02200ud0u02uu20u2u2d	1.5> = sqrt(70)/1890 (63)
<20u0ud20220du200uuuu2	2.5|c12a c9b c21a c14b a19b a2b a16a a3b|2u20uu20u200du0uuu2dd	1.5> = 1/56 (315)
<u002duu20dud22udu2u00	0.5|c17b c7a c10a c12b a11b a20a a7a a17a|u002duu2002022uud2uu0	1.5> = -sqrt(2)/90 (40)
<2u0002u2u02uu2u2000u2	3.5|c11a c7a c14b c6a a18b a3b a19b a4a|2udu0d02u0duuuu20uud2	1.5> = -sqrt(105)/210 (168)
<u0002uu0u022uu0u2d2d2	0.5|c20a c7b c9a c17b a9a a18b a3a a4a|u0ud2u00u022du0uu2202	1.5> = -sqrt(3)/70 (54)
<u2uu022du0d002uu2uu0u	2.5|c8a c7a c14a c3b a1a a13b a5a a12b|220uu2u0u0dudduu2ud0u	1.5> = 41*sqrt(14)/25200 (955)
<00u20u2u22uu2u202u000	3.5|c10b c14b c11a c15a a16b a2b a5b a18b|0uu2du2u2u0d20uu22000	1.5> = 0 (60)
<0uud2u2duuu20d00udu2d	1.5|c21a c12b c7b c12a a4b a15a a9a a12b|0uu22udu2uud0du0duu20	1.5> = 23*sqrt(10)/45000 (970)
<02u0uuuduu202u2d00d2u	0.5|c15a c3b c10b c5b a5b a16b a12a a3a|02u0uduud02u2du200u2u	1.5> = -sqrt(21)/630 (186)
<0u0uuuuuud020udu20222	2.5|c10a c19a c12b c16a a13b a6a a8b a13a|0u0uu2u2u00d2uu020d22	1.5> = 5/147 (83)
<0uu2u020dduduu22du002	1.5|c3b c11b c17b c10a a3b a12b a19a a20b|0uu2u020u002ud220udu2	1.5> = -sqrt(5)/900 (83)
<u020u0ud2u0uu2u2uuu20	3.5|c14a c17b c16a c3a a1b a5a a17b a4b|20uu20uu2u0uuddudud20	1.5> = sqrt(5)/1323 (1278)
<02uuuu02d0u0ud20u2u2u	0.5|c5b c19b c6a c20a a12a a7a a14a a21b|02uu00u2d0duu220u20u2	1.5> = -sqrt(21)/350 (50)
<u2duuu02u2uu0u0020d2u	3.5|c12a c11a c17b c10a a14a a6b a16b a7b|u2duu2u2du00020uu0u2d	1.5> = -sqrt(5)/420 (148)
<2u020ud0u0du2d00d222u	0.5|c17b c20b c1b c18a a2a a3b a16a a14b|u2u20dd0u0uu220u0u2du	1.5> = sqrt(6)/540 (126)
<uu222du00dud0u22d00uu	-0.5|c14b c4a c20b c2b a9b a8a a6a a19a|u02d22uuudud0022u0u0u	1.5> = 19*sqrt(30)/3240 (124)
<uu20u0u2duu02uu020220	3.5|c19b c5a c8a c13a a11a a21b a5b a6b|uu20uududu20uuu020d2d	1.5> = 0 (1155)
<u20duu0u220du0d2u0u2u	2.5|c20a c17a c5a c13b a13b a14b a17a a3a|u2ud0d0u220uuuu2u0ddu	1.5> = -sqrt(42)/1260 (504)
<u0u202u2uudu2u02d0200	2.5|c8a c3b c10a c6a a3a a5a a18b a10b|u0u2dduuduuu2u02ud200	1.5> = -sqrt(3)/756 (378)
<0020u02u22uu2u2uu0u0u	3.5|c15a c14b c7b c13a a8b a6b a4b a1b|u02uuuu222ddd0uuu0u0d	1.5> = -sqrt(105)/1575 (966)
<uuu2d02u00d022u0ud2du	-0.5|c14b c4b c7a c21b a11a a12a a10b a21a|uuuud0ud0d2u2ud0uu2ud	1.5> = 13*sqrt(70)/50400 (3560)
<0u2000uuuu0d2u2u2udu2	1.5|c13a c3a c21b c13b a9b a20a a11b a18a|0uu000uu2udd0u2u22u2d	1.5> = sqrt(7)/525 (301)
<u0d2002uu020uuddd2022	0.5|c20b c14b c18b c4b a13b a12b a15a a5b|u0duu02uu02d202duu0u2	1.5> = -sqrt(30)/144 (130)
<2002002uud20uuudu2ddd	0.5|c11a c20b c1b c18b a3b a13b a19a a8a|u0u20022uuu02udddu20u	1.5> = -sqrt(105)/1050 (294)
<2u20uu002020u020202u2	2.5|c20a c2a c1b c19a a14a a12b a20b a7a|u020udu0202uud2020uu2	1.5> = 0 (60)
<002u0u0u2u2d202uu2du0	1.5|c3b c19a c15b c8a a2b a19a a14a a21b|0udu0u002u2u2uuuu2ddd	1.5> = sqrt(2)/336 (660)
<uud2020duuu22u2020u00	1.5|c14a c6b c4a c1b a20a a18b a16b a21a|0uud0u0uddu2202u2uuud	1.5> = -sqrt(42)/1890 (630)
<2uu22du2000u0d200udu2	-1.5|c3a c8b c21b c18b a9a a10a a13a a19a|2u022duuuu0udu20002du	1.5> = 0 (166)
<uu2d2u202u2uu0ud00du0	2.5|c6a c4a c20a c16a a1a a16a a6b a17a|2u202u202u2uu0duu0d00	1.5> = -11*sqrt(30)/2100 (83)
<02020u22u2d0uu2000202	-0.5|c15b c21b c2b c19a a20a a18b a12a a9a|0u020d2222uuuud00uduu	1.5> = -sqrt(5)/50 (150)
<0u02222du2dud200uud00	0.5|c6b c7a c9b c11b a16a a17b a15a a3b|0uu22uud020uu2dd2uu00	1.5> = 0 (285)
<uuduu022du02u2u20u00d	2.5|c10a c7b c5b c13a a5b a6b a3a a13b|uu2duuu2u002d2d20u00u	1.5> = -sqrt(105)/3150 (231)
<000ud22u0u22u0u022ddu	1.5|c21b c18a c7a c17b a2b a15a a18a a21b|0u0du2uu0d22d020u2uuu	1.5> = 0 (100)
<u0u2uud2d22du02d000du	0.5|c6b c16b c13b c20a a2a a20b a16b a14a|uuu2d0d2u22u0u2u000du	1.5> = sqrt(10)/540 (210)
<u0u2220uu0uu002d22d0u	2.5|c4b c17a c18a c6a a12b a14a a20b a19a|u0uu2u0ud0u20u2ddu2ud	1.5> = -13*sqrt(7)/1764 (1227)
<2022u22d02u0d0uuuuu00	2.5|c7b c11a c5a c1a a5b a8a a14a a21b|u022u2d20200uduuudu0u	1.5> = -1/30 (180)
<u2d0uu2uu02d0u2duuu0d	2.5|c17b c14b c18a c7a a4b a20b a14b a17a|u2duuuddu02u0u2ud0uud	1.5> = -sqrt(3)/9450 (1660)
<u020u200u20u0uu02d222	1.5|c21a c3b c20b c10b a14a a13b a4b a7b|u0uud2u0uu0du2u02u2dd	1.5> = -sqrt(35)/2520 (1132)
<02ud2u200uuuu0022d2u0	1.5|c17a c2b c19b c12a a14a a12b a19b a1a|uudu2u200uddud02uu2u0	1.5> = -7*sqrt(2)/900 (660)
<0u0u0du202d220200u2u2	1.5|c10a c13b c12a c21b a16b a17a a9b a1a|uu0u0dd2uuduu02uuu2dd	1.5> = -sqrt(10)/630 (2940)
<0u2u22duu0u2d2udd0u00	-0.5|c19b c8a c3b c9b a20a a1a a19b a8a|uduu22uu00u2d2dud0uu0	1.5> = -7*sqrt(2)/1000 (560)
<uu0202020u2uu2220u0u0	-0.5|c8b c10a c13a c18b a9a a13a a18a a17a|uu02020du02uu222uu0d0	1.5> = -8/105 (63)
<uu2222u0uu0uduu02uu00	3.5|c6a c14a c4a c13b a16b a13b a21a a21b|uu2u2du0uu0ud0ud2du02	1.5> = 59*sqrt(21)/7938 (1148)
<u22u22d02uu0u002uu0u0	1.5|c6b c5b c2b c13b a12b a21b a1b a5b|2u2u2du02udu0002uu0du	1.5> = sqrt(42)/2520 (222)
<uu0uuu2uu00202d2u02uu	4.5|c7a c6a c4b c12a a6b a13b a1b a18b|2u00uuudu00uu2d2dd2uu	1.5> = 3*sqrt(2)/1400 (1085)
<u2uduuu220dudu0u0udud	-0.5|c19a c8b c20b c18b a15b a3a a18a a17a|u22uudud20ududuuuu00d	1.5> = 47*sqrt(14)/1411200 (2964)
<2u002uu200uu222002uu0	2.5|c13a c2a c12b c14a a10b a7a a4a a16b|200u2u220uu0du2u02ud0	1.5> = 0 (80)
<22uu2u20u0uuuu0u0du20	4.5|c6a c3a c5a c7b a10b a6b a15b a3b|22uuudu0duududud0uu20	1.5> = sqrt(10)/1200 (3250)
<00222u0u0020u2d2u2u0u	2.5|c19a c16b c18b c5a a15b a7b a1a a18b|u022uuuu0020u22du200d	1.5> = -sqrt(15)/70 (84)
<202uuu0u0du2222du0u00	2.5|c16a c15b c10a c5a a9a a5b a6b a16a|202ud20uu0u222uuu0d00	1.5> = sqrt(105)/2100 (42)
<uuu0uu0ud22d2002d2d0u	0.5|c12b c17a c18b c13b a8b a1a a7b a6a|2uu0u2u2d220u0020uu0d	1.5> = -17*sqrt(6)/12600 (80)
<udud0uudu202u02d2uuu0	1.5|c20b c7a c10b c18a a14a a18a a1b a7b|2uud0uuudu02ud2u2ud00	1.5> = 0 (930)
<u020uu2uu2uu002u0dd2u	2.5|c10b c8a c6a c7b a1b a11b a13a a2b|2u20u0u0ud2du02d0uu2u	1.5> = -7/1440 (220)
<u0uu0d2ud02uuuu2220u0	3.5|c3a c17a c14b c18a a19b a10b a5a a9b|u00uud2u2d2uu0u2uudd0	1.5> = 0 (1008)
<22u02uu2u0u0u22d000du	2.5|c1a c20a c21b c8a a10b a4a a21a a16b|u2ud2uduuuu0d2220000u	1.5> = 0 (189)
<20uuu00uud2duu220d02d	1.5|c1a c11a c15b c13b a15b a11a a19a a17b|u0uud00uud2u0u22dud2u	1.5> = 0 (1074)
<00u0u202u200u2uud22uu	2.5|c10a c20b c19b c8a a2a a11b a15b a19b|0uu0u20uuud0d22ud220u	1.5> = -17*sqrt(35)/3150 (322)
<u2duuduu2u002d0duu02d	1.5|c10a c20a c2b c17b a6a a20a a8b a4b|udu2u2u220002d0u0u02u	1.5> = 59*sqrt(30)/14400 (36)
<2ud00u00022u0u2u22d20	-1.5|c15b c10b c14b c2b a2a a8a a15b a5a|2uu0uu0u0d2d002u22u20	1.5> = sqrt(3)/50 (77)
<2uu2u0uu2020u022u0002	2.5|c4a c21b c11b c4b a20b a21b a5b a6b|2uu02uud20u0u022u00d2	1.5> = -5*sqrt(6)/84 (80)
<22uduuud2200uuu00dd20	1.5|c10a c8b c5b c6a a21b a3b a5a a7a|222uu0202u00ddu00uu2u	1.5> = -sqrt(10)/1800 (50)
<uuu20020u2ud00u0u222u	3.5|c21b c20a c2a c17a a17b a9b a1b a21a|20u2002022uu00u0d22uu	1.5> = 0 (20)
<uu22u202duu0u20d0002u	2.5|c8b c20a c14a c11b a18a a12b a17b a19b|uu22u20udu0dud0dduuuu	1.5> = 0 (2250)
<udu0du0uuu2200ud22d02	1.5|c10a c21b c12a c11a a19a a20b a14a a13a|udu0du0uu0duuduu222ud	1.5> = 0 (1112)
<u2udu2u022000u022u002	2.5|c3b c21a c10b c17b a20b a11b a12b a1b|220uu2d02dud0u02uu0uu	1.5> = 0 (60)
<u2uu0d00du2uu02202dud	1.5|c13a c3b c19b c16a a17a a3b a13b a19a|u2uu0d00dd2uu02uu2duu	1.5> = -sqrt(2)/120 (400)
<u0u0ud2u022ud20202020	1.5|c11b c20b c1a c12a a1b a12a a3a a19b|u020uu2d02udu20202uu0	1.5> = -sqrt(3)/360 (62)
<u00u2uu02d0dd20u202u2	0.5|c17b c14a c17a c5b a15a a10b a20a a13a|u00uuuu0220d2uud00222	1.5> = -2*sqrt(210)/525 (83)
<u0u2d0u200dduuu22uddd	0.5|c7b c4b c8a c16a a6a a2a a20a a10b|uuduud0u0uuuuddd2uu2d	1.5> = 643*sqrt(210)/19051200 (12972)
<20uu0uuu000u2200222d2	1.5|c14b c12a c17b c20b a16a a14b a5b a11b|20uuuuuu00d0220du2202	1.5> = -2*sqrt(30)/63 (84)
<20222uu00202duu02u00u	1.5|c12b c15b c14b c4b a8b a2b a21b a20b|2u2u2uud020uu0002d0u2	1.5> = 0 (80)
<uu0ud2d20u0ududu0du22	1.5|c19b c13b c14a c21b a14b a1b a3a a7b|2uuud2220d0u0duu0u02u	1.5> = 0 (150)
<222ud0uu0d0uu2uu22000	2.5|c2b c4b c14b c8a a2b a20b a13b a7b|2220u0200u0u2udu220u0	1.5> = sqrt(3)/30 (20)
<00222uu2u20udud0d0dud	-0.5|c9b c4b c10b c5a a11a a6a a20a a16b|002ud2u20uduuuduu0u2d	1.5> = sqrt(42)/800 (480)
<22u200udud0u02202u200	1.5|c15a c3b c14b c12a a20b a20a a10b a12a|220200udu20u0uu02u220	1.5> = -sqrt(10)/20 (10)
<u2duu2u002020du020u2u	2.5|c20b c21b c6a c12b a9b a19b a12b a13b|u2duudu0u202udu0202u0	1.5> = 0 (120)
<22022u02du0uuu0d0ddud	0.5|c5b c1a c2b c19b a7b a6a a14a a17b|uu02u2u2ud0du20dud0uu	1.5> = -23/9000 (1015)
<u022u02uud02u0202002u	1.5|c1b c3a c10a c15b a8a a18b a14a a1b|u0d2u022d002uuu02u02u	1.5> = 0 (20)
<000u2u0uuu2u2u22dd020	2.5|c6b c4b c17a c20a a17b a4a a1b a19b|u00u200uuu2d2u22uddu0	1.5> = sqrt(70)/17640 (325)
<20uu22020u020uu200022	1.5|c8b c12b c15b c3a a11a a11b a17b a3b|20uu220u0u2u0u02d0022	1.5> = -sqrt(42)/42 (21)
<0222uu02020uu00u2uuuu	3.5|c3a c10a c5b c2a a9b a19b a14b a1a|uuu20u02du0uud0u2d2du	1.5> = sqrt(30)/1050 (1225)
<22u2d02uu200u0u2d0u0u	1.5|c8b c3a c7a c2a a12b a3a a20a a9a|2uu2u0u0220du0d2d0uuu	1.5> = sqrt(30)/1000 (235)
<2uud200du2020du002d2u	-0.5|c5a c20b c18b c12b a17a a3a a4a a6b|2u22uu0ud20d0uu0uudud	1.5> = 1/48 (1050)
<2u02uu0u0u02222u020u0	3.5|c18b c12a c18a c2a a17b a2a a11b a19b|2u02uu0u0dud222uu0du0	1.5> = 0 (295)
<20uu020d2uu222u0ud0u0	2.5|c12a c8a c15a c14a a17b a3a a4a a16a|202202002uuu2u0u2d0u0	1.5> = sqrt(30)/225 (21)
<uu2d0u2u0uudu2200ud20	2.5|c4a c13a c11b c3b a11b a18b a4a a9b|uuud0u2duuuu022002d20	1.5> = 0 (254)
<ud2uu20uuu20d00ud022u	2.5|c4a c6a c6b c1b a6a a15b a2b a12b|0220ud0uuu2du0uuu022d	1.5> = sqrt(70)/1050 (148)
<uu0uudd202u0020d0222u	1.5|c2a c16b c21a c8a a17a a3a a12a a21b|u0uudduu02du0200u222u	1.5> = -sqrt(6)/288 (180)
<200u220u02u2uu0u2200u	3.5|c8a c5a c4a c14b a11b a19b a20b a15a|2000u2000222d0uu22uuu	1.5> = 0 (10)
<ud20u00u00220du2uu22u	0.5|c5a c16b c1b c12a a13a a14b a21a a7a|0u2000uu002uu2udud222	1.5> = 0 (84)
<uu22ud220ud2000u02002	-0.5|c7a c18b c4b c10b a10a a5b a19a a13a|uu2u2ud20du2u00u0ud02	1.5> = -11*sqrt(42)/15120 (265)
<0u2uuud2u0uuuu00d2022	1.5|c5a c20b c17a c21a a17a a4b a15a a19a|0u220uu2u0uuudd0d2duu	1.5> = sqrt(21)/2940 (1122)
<02u0d0uuu2uu00220u2u2	2.5|c10a c9a c3b c8b a10a a6b a13b a17b|0200udu002udu022uu2u2	1.5> = 0 (30)
<2uud202ud20ud2uu00d0u	1.5|c14b c19a c7b c7a a17b a19b a19a a7a|2uud20uud20uuuudu020d	1.5> = 0 (882)
<u000d220u22uu02d2uuu0	2.5|c18a c17a c16b c20b a14b a4b a2a a5b|uu0u2220d22uuu20d0u00	1.5> = 0 (74)
<uu002u0u0u2uu22du20du	2.5|c15a c14a c5b c10a a10a a4a a6b a7b|uu0uu2uu0d2dduudu20du	1.5> = 137*sqrt(5)/220500 (4326)
<udu2000u2u2u0du2u2002	0.5|c18b c9a c21a c16b a9a a6b a2a a6a|u2u2020d2u2d0uuuud00u	1.5> = 0 (189)
<uuu2duud02u0duud0d022	1.5|c10a c21a c10b c7b a8a a15a a10b a5b|uuu22u020ud0du2d0u02u	1.5> = -3*sqrt(3)/2500 (280)
<u022u000u2d2uu2002u20	1.5|c18b c10a c12b c19a a1b a8a a16b a19a|2022u00uduuduu2u0ud20	1.5> = -sqrt(7)/630 (222)
<2uu2d0u022d0u2duu0du0	1.5|c5a c20b c1b c13b a21b a17b a20b a7a|uud2002022u002uu20udu	1.5> = 0 (63)
<202uu020u20u2020d2uu0	1.5|c17b c18b c13a c13b a11a a11b a18b a21b|202uu020u22u002002udu	1.5> = sqrt(6)/75 (21)
<20u0ud20uuuuud02uud2d	2.5|c6a c1b c7b c16b a6b a5b a10b a2b|uuu02dd0u2uudu0duud2u	1.5> = -11*sqrt(7)/352800 (2950)
<00200uu222uu2220ud0u0	0.5|c14b c9b c12b c3a a5b a16a a4a a19b|00uduud2u2u02d2uduuu0	1.5> = -sqrt(5)/300 (372)
<20u22d00uu202uuu02dd0	0.5|c14b c18b c16a c3b a17a a3b a6a a7b|20u222d0uu2020u0uduu0	1.5> = 0 (40)
<2u0u2u200uuud2du00202	1.5|c10a c12a c2b c21b a20a a2a a3b a17b|2uuu2u2000d0d2udu02uu	1.5> = -23*sqrt(7)/5040 (220)
<u0u02u22uu020d002udu2	-0.5|c10b c17b c5b c12a a18b a2a a11a a14a|uud0uu22u0ud0200u2ud2	1.5> = -53*sqrt(105)/63000 (249)
<2u02u22udduu00dud2u00	1.5|c2b c11a c7a c6b a5b a3b a21a a2a|2uu22uudud0u00udd2u0u	1.5> = -sqrt(15)/4500 (1040)
<u00d2020uu22du020du2u	1.5|c4b c11b c19a c16a a2b a19a a9b a4a|uu0u20202uu2ud0u0du2d	1.5> = 13*sqrt(105)/26460 (329)
<u2u2u22002d002uu00u20	0.5|c10a c1b c20a c19b a5b a21a a1a a3a|u22222200uu002uu000du	1.5> = 2*sqrt(5)/75 (21)
<0220uu0202u22u20d0200	0.5|c12b c2b c8a c10a a1a a4b a18a a17a|uu2duu0d0uuu2d202u200	1.5> = -sqrt(5)/150 (222)
<uu0u22udd20uudu020u20	-0.5|c7a c5b c8b c10a a21a a3a a11a a7a|uuduu2d0udduuud020u2u	1.5> = sqrt(30)/9000 (2040)
<002u22u2ud22uu00uud00	2.5|c6a c6b c8a c17a a14b a15a a10a a20b|002u20uuu222u2u00udd0	1.5> = 11*sqrt(210)/588 (84)
<2uu2u0u02u0d0du2u0022	2.5|c9a c4b c1a c17a a8b a11a a18a a13b|uuuuu0duuududud20d022	1.5> = sqrt(3)/3920 (4914)
<u2u220u02000duu20u022	1.5|c9b c20b c21b c4b a9b a12b a18b a19b|u2uu20u0200dduu202uud	1.5> = -sqrt(210)/84 (265)
<0uudu0du22du2u2u00u20	-0.5|c7a c14b c12b c8b a19a a12a a2a a5b|02uu200022uu202u00220	1.5> = -sqrt(3)/180 (5)
<022u02u20uu00u0u2uuu2	3.5|c16a c6a c20a c3a a13b a10a a4b a9a|02u20uu2u2u0dd002uu02	1.5> = -sqrt(30)/150 (77)
<u00uuddu2u0u22d20u20d	1.5|c19a c10a c5a c16b a10a a20a a3a a11b|u0uu0ddd2uuu22uu0dudu	1.5> = sqrt(10)/675 (1660)
<ud2uuu0u220u2ddu00ddd	0.5|c4a c9a c1b c10b a18a a8a a16b a1a|uu20du02uu0d2ud20uudu	1.5> = sqrt(30)/3000 (885)
<uu0u0u22202000u2uu202	3.5|c7a c19b c1b c17a a15b a6b a3b a17b|0uuu02u220200022uud02	1.5> = 0 (21)
<u020u002uuu2dud2uu2u0	1.5|c19a c14b c12b c16a a2a a16a a1b a14b|2u20u002uuduuuu2uddd0	1.5> = sqrt(14)/23520 (1230)
<ud00uudu0d2u202duud2d	0.5|c6a c10b c16b c15b a4a a10b a14b a17a|ud0ud0uu0u2u2uu02dd2u	1.5> = -sqrt(42)/11340 (336)
<2uu0u02d0000d2u2d2d2u	0.5|c8a c13b c17b c7b a8a a11b a10a a12b|2uu0u0ud0ddu02u202u2u	1.5> = sqrt(3)/180 (175)
<u2u22du0u0uu2u20uu0u0	4.5|c2a c9a c1a c7a a2a a9b a7b a10b|02u22uu0udud2u20du0u0	1.5> = sqrt(6)/200 (275)
<02u22u0u020uuu20d20uu	3.5|c8a c14a c15b c12a a7b a9a a6b a11b|02u222d0u2d0u0u0u20uu	1.5> = -sqrt(210)/84 (20)
<2200u2u20022d0u2uu0u0	2.5|c2a c2b c12a c20a a10a a9b a7a a3b|20u0u222uu2uu0u2dd000	1.5> = -sqrt(10)/140 (84)
<uuuuuu020u020u0u22d2u	1.5|c16a c3b c2a c17a a9a a15b a5a a13a|u00u2u02uu02dud0u2u2d	1.5> = 1/1350 (319)
<00uuuu22uu020u00222uu	4.5|c3a c19a c18a c10a a6b a2b a13b a15a|0u0uu222d002duu02uuud	1.5> = sqrt(105)/315 (210)
<uuuud0u202dd2uu0u20uu	2.5|c13a c5b c10b c3a a15b a6b a7a a21b|uu0u0u220uuddu20d20u2	1.5> = 0 (322)
<u2du02u20020020u2u02u	1.5|c20a c2a c16b c14a a13a a5a a15b a12a|ududu2u2002uduu02d0uu	1.5> = 0 (280)
<u000u22020ud2dudu2d20	0.5|c15a c13b c1b c7b a15b a4a a11b a8a|000ud2uu202uduudu2u20	1.5> = sqrt(3)/1080 (140)
<00220ud2uuu20ud2u20u0	2.5|c11b c15a c8a c14a a21a a21b a1a a13b|u0220uduuu02u002u20d2	1.5> = sqrt(14)/140 (63)
<22u2duu0u000uuu202u20	0.5|c16b c15a c14a c20b a10a a5a a17a a14b|22u22uu0ud00du0uu2du0	1.5> = 0 (265)
<ud2002020uuu22200u2u0	0.5|c2b c1a c10a c11b a7a a1b a11a a21a|u02002d200uu22200u2uu	1.5> = 3*sqrt(2)/20 (10)
<0u2du2u2d220d2200u000	0.5|c6a c3a c13b c2a a13a a19a a21a a12a|00uuudu2u22dd2200uu0u	1.5> = -sqrt(6)/240 (224)
<u0020u0u0d22dudu22dud	0.5|c12b c4b c11a c13b a1a a13b a3a a12b|20uu0d0d0uu2uudd22uuu	1.5> = 0 (390)
<2u00ud222uud2uu0002u0	2.5|c11b c15a c13a c19a a17b a21b a12a a16a|2u00ud222u02ud0uu0uud	1.5> = 0 (222)
<uu2u22u0du2udu0d2d000	-0.5|c17a c12a c13b c10b a18a a10a a8a a15a|uu2u22uudu200uddu2000	1.5> = 19*sqrt(70)/5250 (325)
<00u000u222022u2u002u2	1.5|c12b c3a c7b c9a a1a a14b a5b a11a|u000u002d2uu222u002u2	1.5> = -sqrt(6)/30 (15)
<u0u0d02uud0d2202u2u02	0.5|c17a c5b c1b c21a a6b a2a a9a a11a|0uu00u2u2duu220202u0d	1.5> = sqrt(42)/168 (80)
<uu22u002uuduu00uuudu2	4.5|c21b c10a c3a c16a a16b a10b a7b a13b|uuu2u0d2dudu200duduuu	1.5> = -49*sqrt(3)/10800 (2560)
<0220u02uu22020u0duuud	1.5|c11a c7b c20b c2a a4a a2a a1b a16b|u22uu0uuu2d020ududu0d	1.5> = -19*sqrt(210)/30870 (1274)
<u022u020u00022d0udu22	-1.5|c1a c7b c18b c3b a12a a1a a6a a16a|u0u2ddu0d00u22uuu0u22	1.5> = 0 (60)
<000220uu22u0du22u020d	0.5|c17b c19b c10a c5a a17b a17a a14a a2a|0u02u0uu2ud0u22220u0d	1.5> = -sqrt(35)/1050 (83)
<20u0u002uduu202udu2ud	1.5|c8a c21b c11a c19b a10a a20b a6a a21b|20u0uu0uu20u202dduu2d	1.5> = 5*sqrt(14)/1176 (322)
<0uuuudu2dd20uu002u220	2.5|c3a c9b c20a c4a a9a a1b a7a a16b|uu00du22uu20du0d2u2u0	1.5> = -3*sqrt(10)/2000 (225)
<u2d20u200u2u2u2ddd000	-0.5|c4a c2b c1b c7b a1a a8a a6a a2b|u2ud02uu0d2d2u2uuu000	1.5> = -sqrt(3)/60 (150)
<2uu220u0u020u220uu200	2.5|c14a c2b c3a c11b a17b a20a a8b a12b|200220uud0uduu202u2u0	1.5> = -sqrt(35)/105 (45)
<u022d00002uduuu2uuud2	1.5|c12a c3a c20a c4b a18a a17b a7a a9a|u0uud0d0u2u0udu222u02	1.5> = sqrt(105)/3150 (200)
<u00u2uu00d2022ud0uu22	1.5|c14b c4a c20b c7a a7a a2a a10b a12b|uu002uu0022u2udd0uud2	1.5> = -11*sqrt(30)/10500 (322)
<0uuu0udu2ud2ud22020d0	0.5|c9b c12b c8b c18b a21b a5b a20b a10a|0uuuuud0u2dudd220u02u	1.5> = -17*sqrt(10)/9375 (1099)
<0uu220uu220002u020du2	1.5|c15a c4a c2a c17b a7b a16a a2a a15a|0uuu202d220002uuu0du2	1.5> = -7*sqrt(3)/300 (74)
<u00u00uu2udduu0222u2u	3.5|c17a c13a c8a c20a a10b a3a a3b a6a|u02u0du022uu0d02d2uuu	1.5> = sqrt(3)/150 (195)
<02uu00d0d220u2duu022u	1.5|c13b c14b c15b c20a a13b a12a a14b a8b|02uu00dud22uu20ud02uu	1.5> = 0 (180)
<u20220uu02d20022u00du	0.5|c1a c12b c21b c5b a9a a6b a9b a1a|u202uuuu22ud0022d00u0	1.5> = -sqrt(21)/3780 (84)
<000u0du0ud2022ud2uu22	0.5|c9a c18b c7a c11a a5a a7a a12a a2a|0u0uduu00uud22uu20d22	1.5> = sqrt(7)/945 (249)
<0u0u222ud0uuuu2200ddu	1.5|c19b c6a c12b c9a a20a a9b a18a a21b|0u0u2u2uu0d0ud220u022	1.5> = sqrt(105)/525 (83)
<02u2u0d0u2u002202uu02	1.5|c4a c11a c17b c14b a20a a6a a13b a6b|02uuu2d0u200du20uudu2	1.5> = 0 (254)
<00uuuud202uu0du2uudu2	2.5|c8a c15a c14a c21b a13b a17a a7b a14a|00uuuu2d02uduu022udud	1.5> = -11*sqrt(15)/12250 (1155)
<2ud0ud0u2u220200u0uu2	0.5|c11a c1a c19b c5a a1a a18a a16a a5a|2uu0dd0u2uu2020uuu0d2	1.5> = 0 (126)
<u2ud0002u220u00u2uuu2	3.5|c11b c21a c10a c4a a7b a5b a6a a4b|u2uudud2uud0u00u2uddu	1.5> = sqrt(210)/12600 (3738)
<00uuuu200du222uduu0u2	1.5|c16a c17a c12b c14b a18a a2a a19b a20b|0uduuu200udu2du002u22	1.5> = sqrt(35)/7000 (150)
<002u2022duu00udu2u2d0	1.5|c17b c16b c8a c9a a6b a9b a21a a10a|002u2u2uu2u00dd0ud2uu	1.5> = -sqrt(5)/500 (280)
<u2020d0uuu022d02u2d0u	0.5|c12b c2b c10b c18b a15b a5b a7a a20b|ud02uuuuu00d2dd2uduuu	1.5> = -sqrt(10)/400 (1596)
<0u22uu2d00d2020ududuu	1.5|c7a c4a c21b c17a a21a a6b a19a a13a|0u2uu2uu00d2u20u0d2du	1.5> = 0 (325)
<2uu0duduudu0uu2d2uu0u	0.5|c14b c1b c15a c1a a12a a4a a9b a14a|0uuuudud2dduuddu2uu0u	1.5> = 0 (6250)
<2u20u2d00uuu020u02d2u	1.5|c16a c14b c2b c5b a4a a8b a2b a5b|2u2uu2du0duu0u0002u2d	1.5> = sqrt(210)/1350 (254)
<0uu02uu0d22020d0uuu22	-0.5|c7b c11b c20b c17a a7a a14a a1b a15a|uuu02du0u2u02d200uud2	1.5> = sqrt(14)/12600 (290)
<020u22u22u0uu020uuu0u	-1.5|c10a c4b c15b c21b a20a a21a a7a a4a|020u2222200uu0u0ududu	1.5> = -2*sqrt(105)/525 (83)
<00uuu0u22002002dud222	0.5|c17b c18b c21a c20b a13a a1b a17b a2a|uudud0u22002d02uu02uu	1.5> = 0 (135)
<02000u2202d0u2du0u2d2	0.5|c11b c21b c16a c10b a16a a11a a1b a4b|u20u0u220dd0u2uu0u2du	1.5> = 0 (210)
<2uud00udu200d2220uduu	-0.5|c1b c2a c14b c21b a19a a4a a6b a17a|u0u20uuud200ud22uu2d0	1.5> = sqrt(70)/5670 (319)
<20u0uu2duuuuddd20ud02	0.5|c15b c1b c7b c14b a2b a20b a14b a12a|uuu0duduuuu2ud020dud2	1.5> = -11*sqrt(2)/17640 (3948)
<ud0u220002220udu0022u	-0.5|c5b c20b c2a c19b a8a a18a a9b a13a|u00du20ud222uuuu0dudu	1.5> = sqrt(15)/270 (498)
<20uud02uuu2222dud0000	1.5|c8a c13b c5a c11a a6a a9a a4a a2b|2uu20d202uu2u2duu0000	1.5> = -13/600 (60)
<0u0ud20u20uuu0u22d202	2.5|c17b c6a c21a c19b a3b a12b a4a a2b|02u2ud0u20u2u0u2ddu0u	1.5> = -4*sqrt(35)/1575 (231)
<00uu0d20222ud2u20002u	0.5|c9b c3b c16b c10a a13b a5a a6b a1a|u00uu220uu2d22ud0002u	1.5> = -2*sqrt(15)/225 (83)
<0u0222duudu0u220d00d2	0.5|c4b c9a c21b c17b a1a a3a a1b a17b|2udu22uu0ud0d220u00uu	1.5> = -1/180 (130)
<022002uduu02uu0u22020	2.5|c18a c7b c2b c3b a2b a19b a4b a15b|02uu020uuu02dudu2du20	1.5> = -sqrt(3)/36 (319)
<udu00222u00ududu2u20u	2.5|c1a c19b c8a c7a a10b a1a a3a a5b|uu20u2dduu0dduuu2ud0u	1.5> = 0 (2100)
<u020u2ud002du202uuuud	2.5|c3a c14a c3b c7a a10a a19a a5b a9b|u000220duu2uuu02dd2uu	1.5> = sqrt(35)/525 (154)
<2020u220u0uuu020u220u	3.5|c15b c15a c12a c6a a8b a14b a5b a2a|2u202u2uu0d0uu00u220d	1.5> = -sqrt(42)/105 (80)
<uuu20u00dud0u2022d2ud	1.5|c21b c4a c17a c18b a1b a12a a5b a8a|2uuudu0ududuu202u02d0	1.5> = 13*sqrt(70)/2625 (1020)
<uu2d2u00uu0uu22udduu0	3.5|c19b c1a c10a c6a a11b a4b a9b a12a|0u22200020u2d22uuu0u0	1.5> = 0 (15)
<200uu20u0u0022u2ud220	0.5|c6b c20b c20a c1b a17b a3a a10a a18b|u0uuuu0u020022d222200	1.5> = 9*sqrt(2)/140 (21)
<22ud20022u00uud0duduu	0.5|c18a c8b c14b c2b a14b a11a a18a a16b|2uud200u2du0uuduuudud	1.5> = -sqrt(2)/1080 (2835)
<0u22020u200u0u202220u	1.5|c6a c12b c17b c4a a20b a11b a2a a1a|u22d0u0u20d00u20u22uu	1.5> = 0 (30)
<2uu0u2022220u0u0uuu0u	1.5|c19b c9a c3a c11b a16a a18b a7a a5b|2u0022d2u2u0u0udu200u	1.5> = -sqrt(42)/140 (40)
<uud0u20u2u0d200udd2d2	0.5|c5b c19b c3a c6b a12a a14b a15a a18b|uu000u0u2u022duud2ud2	1.5> = -67*sqrt(2)/2100 (325)
<0u2u02u22duuu2000u02d	2.5|c18a c14a c21b c20b a10b a18b a19a a21b|0u2u02u222duud000uuud	1.5> = -1/14 (278)
<ud2u00200u2uu02u20u2d	2.5|c2a c17a c7a c16a a5a a9a a2a a16b|uu2du0d0uu2uu02du0u2d	1.5> = -sqrt(3)/21 (747)
<u2000u00u0222ud0u222u	2.5|c17b c20a c6a c20b a4b a17b a5a a20b|u20uu000u0222uu0d22ud	1.5> = 0 (84)
<uuu2u2u000u2d02uddu20	-0.5|c2a c3b c13b c6b a2b a14a a8a a19a|uu02duuu00d20u2udu220	1.5> = 37*sqrt(15)/31500 (240)
<u202022020d02uuuu002u	0.5|c20b c14b c1a c21a a10a a19a a18b a3a|02u202202uu020uuuudd0	1.5> = -3*sqrt(3)/140 (84)
<0ud22uu02d02u0uuuu02u	3.5|c10a c12a c20a c4b a7b a2a a14b a10b|02uu2u202u0uududdu0ud	1.5> = sqrt(21)/1470 (1239)
<02202020u02d20200uu2u	0.5|c12b c15a c19a c3a a16a a17a a14a a18a|02u02020u0202uudu202u	1.5> = -sqrt(6)/30 (20)
<0202u2200ud022uuu020u	2.5|c7a c15a c6b c13b a9a a17b a8b a3b|02u2duduuuu0d20u2020u	1.5> = sqrt(6)/60 (80)
<0u002202u22d0u0uudu2u	2.5|c6a c20a c17a c10a a15a a18b a7a a13a|0u002du2du2uuuud02duu	1.5> = 1/300 (308)
<2u002u02uuudu20ud20dd	1.5|c11a c16b c13a c10a a11a a6b a7a a16a|2u0022u2u0du020uu20ud	1.5> = 53*sqrt(3)/9450 (74)
<2u022uduu0u2u0uu0u02u	4.5|c18a c5a c15a c4a a13b a3b a18a a14b|2uuuduudd0u22d0u0u02u	1.5> = sqrt(2)/120 (756)
<u002u2u0u0du022d0d2u2	0.5|c5b c1b c19a c15b a5a a9b a10b a13a|0002u2u02uuud2ud0duu2	1.5> = -3/250 (292)
<00222u020u0du2du20uuu	1.5|c21a c5b c12a c17b a21a a18b a13b a12a|0022uu020d0d22uuuduuu	1.5> = -1/30 (108)
<u0uu0du02u2u0d2u2d20u	2.5|c4a c3b c11b c17a a12b a8a a16b a7b|u0000u2u2du20d22uu20u	1.5> = sqrt(15)/270 (62)
<20220u000022u220ud0u2	1.5|c21b c4b c14b c18a a10a a17b a16b a9b|202u0u00du22uu2d200uu	1.5> = 3*sqrt(2)/40 (60)
<2u2022200u02uu220000u	2.5|c14a c1a c16a c15a a20a a21a a11b a9a|uu202220dud2u0uu000u2	1.5> = 0 (45)
<22u22d0uu200uu0d02u0d	0.5|c2b c21a c6b c18b a12b a20b a6a a21a|2uu22u0du20uuu0u0dddu	1.5> = 1/350 (1152)
<2u22ud00uuuu0d022002u	1.5|c11b c4a c1b c20a a13b a18a a8b a20a|ud2uuu0udu0uud022u02d	1.5> = 13*sqrt(2)/3150 (630)
<u220u20uuuu02002uuuuu	0.5|c6a c6b c1b c13a a12a a21b a15a a7a|0220u0udududu0u2duuu2	1.5> = 0 (486)
<022uuu02uu020d2uuuuu0	2.5|c2b c8a c16b c15a a13a a1b a16b a7b|uu2uuuduud02ddduuuud0	1.5> = -71*sqrt(10)/84000 (13256)
<220002220u2uu0u0dd20d	0.5|c12b c1b c7b c2b a20b a9a a12b a16b|uu0002u2uu2du0dduu2du	1.5> = -41*sqrt(3)/3375 (1128)
<0u2u20u2d0u2dd20u0uuu	0.5|c14b c3b c7b c12a a14b a21b a2a a7a|02uu20d2u0uuuu20d0ud2	1.5> = -sqrt(2)/360 (252)
<0u0uu0duu22u0200u2u22	-1.5|c11b c14b c5b c9b a16a a5a a15a a3b|0udud0uu02du0uudu2u22	1.5> = sqrt(42)/840 (240)
<u0u2202u2u00u0dud2u20	-0.5|c20b c9a c10a c13b a10a a2a a8a a12a|uuu22022ud0u00udu2ud0	1.5> = -109*sqrt(14)/63000 (310)
<2u20002222uu022200000	0.5|c8a c16a c7b c11b a17a a4b a13a a4a|2u2200ud220uu22uu0000	1.5> = -sqrt(10)/15 (15)
<2uuu220d202ud200u0d0u	1.5|c3b c12b c14b c8a a3b a18a a13b a12b|2uud2200202u2d00uuu0u	1.5> = sqrt(15)/360 (45)
<0u2uduu20d200ud22uu0u	2.5|c3b c17a c6a c3a a1a a12b a10b a13a|uu0du0d2022udud2uuu0u	1.5> = 11*sqrt(30)/12960 (405)
<uu2u00dd00uu0ud222u2d	1.5|c1a c8b c18b c21a a19a a6a a1b a14b|ud2u0ud000uu02u22u220	1.5> = 13*sqrt(30)/3600 (30)
<02u2u0ddu022220uu2000	-1.5|c17b c13b c12b c3b a1b a16a a6a a9a|u202uduu202uu20202000	1.5> = sqrt(10)/30 (15)
<u020u2uu2du0dd02uu20u	0.5|c6b c3b c10a c11b a1a a4a a7b a12b|20uuuu2u200ddu02ud20u	1.5> = -29*sqrt(30)/10000 (301)
<0u22uudu02uuu0duuu0d2	3.5|c11a c18a c3a c10b a19a a5b a14b a9b|0ud22uuduu0udduuu0ud2	1.5> = -13*sqrt(6)/3240 (1590)
<000u2u22u2u20u0022u0d	2.5|c5b c12a c10b c18a a20b a20a a3b a16b|00uuuu22dduu0u0d2ud2u	1.5> = -sqrt(14)/3150 (1035)
<2uu000uuu2d2u00d20d22	0.5|c1a c19b c17b c16b a14a a8a a5b a16b|udu0u0u2d2u2du0uu0022	1.5> = sqrt(6)/600 (124)
<02u0ud2u02u20u2udu0uu	3.5|c11a c14a c15a c7a a13b a16a a14a a4b|02uuddud0202uuu2uu0du	1.5> = -sqrt(5)/300 (252)
<uuu000020022uu202u2u2	3.5|c12a c8a c2a c15a a3a a4b a2b a6a|uu2u0d0d002uuuu02d2u2	1.5> = 0 (210)
<22uuuuu0uudu0202u020d	2.5|c19a c7b c4a c16a a18b a8a a4a a15b|22uuud0uuudd02udduu0u	1.5> = 0 (2974)
<u2u22u20u0u0duu02u002	3.5|c21a c2a c2b c9a a19b a3b a16a a11b|u0222u200020duuu2ud0u	1.5> = sqrt(30)/15 (63)
<2uu20200u20d202duddu0	0.5|c13b c20b c6b c9b a11a a21b a16b a5b|2uu2uu0002uud022duu0d	1.5> = 0 (322)
<002uu2022uu2020u02200	2.5|c9a c5a c6b c8a a4b a15a a5a a7b|0022uuuuduu202ud02200	1.5> = sqrt(42)/105 (80)
<ud2u2du02uu0d00uuudd2	-0.5|c11b c21b c13b c17a a20b a6a a8a a14a|ud2u22uu2d000u0u0ud2u	1.5> = -sqrt(6)/150 (148)
<u0u0duuu0u20u2u2d20u2	2.5|c14a c8a c20b c10a a5a a9a a4b a20b|u0uu2du0d020duu2u20u2	1.5> = 0 (170)
<ud0200uu02u20u002u222	2.5|c20b c21a c12b c19a a15a a5b a13b a7b|ud02u02u02uuddu02uudu	1.5> = -sqrt(10)/200 (530)
<22uu02u22u20000200uuu	3.5|c7a c11a c21a c3a a12a a18b a3a a21b|22uu02022duu00020duuu	1.5> = 0 (54)
<22u02uuuu0uuud000u22d	2.5|c20a c9a c1b c19a a17a a4a a8b a9b|u2ud2du2u0duuu00duudu	1.5> = -sqrt(105)/37800 (1440)
<0u22u00u02du2220020uu	2.5|c11a c12b c8b c4a a19b a7b a8a a11b|0u2uu0ud02d0222002uuu	1.5> = 0 (65)
<02uu2u0uu002u02u0uu22	4.5|c4a c19a c16b c3a a7b a4b a19b a14b|020u2duud002uu200uu22	1.5> = 0 (30)
<2uuu200u02ud0du22002u	2.5|c16a c20a c1b c11a a7a a11b a19a a9b|uduu20uuu2uu0ddu20dud	1.5> = 13*sqrt(5)/22050 (2556)
<20udu222000u202d20du0	-0.5|c12b c17a c20a c8b a17a a2a a21a a14a|2uudu22d00002u2u20u0u	1.5> = 0 (45)
<022u0u2u200uuu0u22d0d	1.5|c3b c3a c18a c7a a3a a13a a5a a10b|02uuudud2u0d2u0u2uu0d	1.5> = sqrt(42)/7056 (868)
<0uu20ud00u0u22u0u222d	1.5|c20b c21a c14a c19b a8b a1a a9a a15b|uuu20uduud0u2d20d2uu0	1.5> = -sqrt(14)/280 (1075)
<000u02u2u02d2u0u22u20	2.5|c17b c12a c11b c19a a19b a15b a1a a2b|uu0d02u2u0u02duuu2d20	1.5> = -sqrt(21)/504 (240)
<2uuud0uuuuuudd22d00du	1.5|c21a c8b c11a c1a a3b a18a a11a a19a|uu2uu0u0duduud22dduu0	1.5> = 4*sqrt(105)/118125 (4174)
<uud22uu202d2u000d020d	-0.5|c17a c1b c8b c19b a20b a21a a13a a16a|0uu22duu02d2200u00uu2	1.5> = sqrt(10)/216 (54)
<0222u00uudu0dd2uud02d	-0.5|c17b c14b c4b c2b a6a a9b a17a a12b|0u2uuu0u2duud02udd02u	1.5> = -791*sqrt(15)/97200 (1260)
<uu02202u0u2200uu0u022	2.5|c8a c12a c10a c11b a8a a6b a15b a14a|uu022u2d00uu0d2u0u022	1.5> = sqrt(21)/42 (70)
<uu20u022002d22ud20u00	1.5|c14b c19b c7a c15b a19b a21b a15b a15a|uu20u0u2002d2u2u20u0d	1.5> = 0 (80)
<00u2200022uu02u22020u	1.5|c10a c4b c4a c14b a7a a8b a10a a18b|00u020du22ud0uu22u20u	1.5> = -sqrt(3)/30 (30)
<0uuu222ud02020dd20020	0.5|c7a c13b c16b c4b a19b a10a a18b a4a|0uuu22udud20u0u02du20	1.5> = -sqrt(15)/3600 (295)
<02u00uu2022d2ud0u0uu2	0.5|c11b c10b c6a c15a a5b a15a a3a a18a|0220u0u20duu2uu0uddu2	1.5> = -23*sqrt(105)/25200 (252)
<u0220ud22u00udu2u002u	0.5|c21b c13a c4a c20b a17a a18a a5b a4a|u022udu22u000uu22d0u0	1.5> = sqrt(5)/900 (63)
<u20u22u20u0dd00u2du20	1.5|c20a c19a c17b c13a a1a a19a a3b a18a|22uu22u20u0u000dd2uu0	1.5> = sqrt(6)/400 (77)
<ud02u022d2u02duu0uu0u	2.5|c7a c16a c21b c18b a5b a1b a17b a18a|2u0220u2u2d02uu0duu00	1.5> = 0 (70)
<0u0ud0u0uuu222u2duduu	0.5|c7b c17a c14b c5a a6b a20a a19a a6a|0u0u0200udu22uu20d22u	1.5> = -31*sqrt(105)/132300 (74)
<00u02u00duuud2u22u022	1.5|c17b c21a c20a c6b a13a a18a a4b a10b|00uu2000d2uu22u2u20ud	1.5> = -sqrt(210)/630 (63)
<02uu2d0uuu2uu0duu20du	3.5|c16a c20b c12a c2a a17b a14a a12b a20b|0udu2d0uuu2duuu0220ud	1.5> = -3*sqrt(35)/560 (296)
<0udu2u02d2u020022d002	-0.5|c13b c16b c11b c4a a9a a11a a1b a15a|uud02u0222u0u0uu2d002	1.5> = -sqrt(70)/60 (63)
<2u202022uu0uu00222000	2.5|c12a c8b c18a c7b a12b a19a a14b a21b|2u2020uudd0udu022uu0u	1.5> = 0 (150)
<02u20uuud2du2d020u0dd	-0.5|c2b c8b c9b c12b a17a a1a a15b a12b|uud20uu002ud2du2uu0du	1.5> = 7*sqrt(6)/1200 (795)
<u02u2d2du200200d20uuu	0.5|c21b c5b c20b c7a a6b a12b a2a a21a|uu2ud2uud20u200u20d0u	1.5> = 0 (278)
<u0d02u22uuuuu000u2202	3.5|c7a c8a c21a c18a a3b a9a a14a a2b|uu202duu2ddudu00uu20u	1.5> = 0 (450)
<uu0uuu222d0uu0uu2dd0d	1.5|c15a c18b c19b c9a a20b a3a a1b a13a|2uuuuu22uu0d200u200dd	1.5> = 5*sqrt(210)/16464 (330)
<2u0udu2ud0udu20uu2020	0.5|c7a c7b c5a c12b a7a a5a a16b a12a|2u0uduuuu0udd202u2020	1.5> = -11*sqrt(70)/25200 (252)
<u222uu00du2uu0uuu200u	4.5|c2a c15a c16b c3a a20b a5b a21b a12b|udu22u00uu22d000u20u2	1.5> = 0 (40)
<u0u2200u0ud22udu202u0	2.5|c5a c8a c19a c14b a2a a9a a8b a18b|udu2u00uuuu220dd2duu0	1.5> = -sqrt(70)/10500 (588)
<2u2ud02u2uuu002u0002u	3.5|c9b c8a c21a c7b a2b a13b a4b a14b|2222u0u0udduuu2u00020	1.5> = 0 (50)
<02222u0u2202u0u00200d	0.5|c3b c8a c6b c4b a6b a7b a1a a17a|u2uu2uu02202d0u0u200d	1.5> = 13*sqrt(105)/3150 (83)
<u2u0u02u02u2d20du02d0	1.5|c12b c16b c7a c19b a4b a6b a3b a17a|u22uduuu02uuu20020dd0	1.5> = sqrt(3)/1050 (252)
<u02uuuuuu0u20u2220d0d	1.5|c7a c19b c3b c17b a10b a20b a2a a13b|uuuudu0duud2uu22u00dd	1.5> = sqrt(210)/14700 (4400)
<202u0uu002ud0uu2220ud	0.5|c10a c18b c7b c20b a13a a2b a15b a20a|2u2u0u000uuddu222u0ud	1.5> = -577*sqrt(15)/31500 (301)
<u002uuu20022d2022u0d0	1.5|c12b c11a c4a c13b a13a a9b a6b a19a|u00ud2u2d0duu2022uuu0	1.5> = sqrt(10)/50 (90)
<222u20000u2d2uu0uu020	2.5|c10a c15b c11a c13a a17b a15b a16a a6a|222u2u0000uuduuu2d020	1.5> = 0 (80)
<u0u222200u0du0022uduu	2.5|c7a c17a c4b c7b a3b a9b a21a a8b|u02d220uud0uu002uuud2	1.5> = 0 (126)
<2u2u202u2u00d02u200u0	0.5|c2a c1a c16b c9a a12a a11a a21a a16a|u02d202uuduuu02d200uu	1.5> = 3*sqrt(6)/400 (120)
<u2d220u2udud0020u02u0	0.5|c1a c20a c11b c17b a10a a14b a13a a6a|02u22uu2u20udu2000200	1.5> = 1/90 (21)
<02u20u00u2022u00u2u2u	1.5|c21b c2a c4b c4a a15b a5b a8a a2a|02u0du0ud2022uu0u2u20	1.5> = sqrt(35)/210 (30)
<220u022020u2dduu0du0d	0.5|c9a c12a c7a c16b a17a a20a a7a a21a|220u0220u0dduud0uuuu2	1.5> = sqrt(30)/270 (90)
<02uu22d2uu02uu0uu00ud	1.5|c17b c2a c5a c12b a13a a1a a15b a14b|uduuu2u2uu0u22du000dd	1.5> = 0 (660)
<uu0d22uuuu00u2d0u0u22	3.5|c9b c21a c8a c14b a9b a17b a8b a2b|u20u22uuud00duu020u2d	1.5> = -sqrt(5)/420 (301)
<u20000du0u0d2d2u22u2u	1.5|c2a c13b c1b c17a a6a a1b a5b a7a|uu00dd2u0u0udu2uu2d2u	1.5> = 0 (444)
<20uu0udu22u2000u2uddu	1.5|c8b c19a c6b c21a a2a a21b a13a a20b|2uuu00d022u2u00d2u02u	1.5> = -sqrt(7)/210 (70)
<uu2022uuuu0dd200u2u0u	3.5|c5a c17a c7a c1b a1b a7b a15a a4b|uu2ud2uudd0ud2u002u0u	1.5> = -sqrt(105)/6300 (756)
<02u0002u222uu00d202du	1.5|c7b c16b c2a c17a a1a a18b a16a a1b|2ud000uu222ud00uuu2du	1.5> = -sqrt(15)/600 (148)
<22u0u20d2d02uduuu0u0u	1.5|c17a c12b c10a c12a a16a a4a a20a a17b|22udu20u2000uuu2d0udu	1.5> = 0 (166)
<2u020002uu2du200d02d2	-0.5|c17b c21a c11b c12b a3b a17a a18a a6a|2uu20u02ddu0u200uu2ud	1.5> = sqrt(70)/1512 (210)
<20uu2u20u2u0uuu2020u0	3.5|c7a c15a c16a c18b a2b a13b a14a a17b|2udu2uu0u2d0220uuu0d0	1.5> = -sqrt(21)/630 (160)
<220uu22u0dd0uu0202u0u	2.5|c10b c6a c18a c14a a8b a5b a20a a4a|22022u2200u0u0020duuu	1.5> = -sqrt(30)/90 (18)
<uu22uuuu0d2u00u20d0u2	3.5|c5a c6b c15a c4a a13b a17b a5b a15a|uu2du0uu0u2ud0u2du0d2	1.5> = -143*sqrt(105)/185220 (987)
<u2u0u22200d020uuudddu	-0.5|c13b c7a c11b c6b a20a a16a a1a a13b|22u0uuu2000020d2uud2u	1.5> = -sqrt(15)/1125 (80)
<uuud202du2udu2u00d0du	1.5|c12b c8b c14a c3a a6b a8a a3b a16a|uuuu2d2du2d0uudu0u0ud	1.5> = sqrt(21)/30240 (3370)
<2u0du02uu02u20d00u2u2	2.5|c13b c13a c7a c21b a9a a21b a3b a16b|2uudu0du202u00uu0d2u2	1.5> = sqrt(15)/300 (189)
<220u2002uud2udu02ud00	-1.5|c12b c17b c18a c4b a6a a18a a19a a16a|22002u02uuudududuu200	1.5> = sqrt(5)/500 (275)
<uuudu0u2000u22uu022dd	2.5|c4b c7a c5a c14a a2a a9b a4a a10b|u2uu0002dd0u2uuu022ud	1.5> = -47*sqrt(105)/26460 (210)
<u02ud0ud0220uduuud202	0.5|c19b c21a c14b c21b a19b a6a a5a a16b|u02u2udu0220u0d2uu200	1.5> = sqrt(30)/900 (70)
<0222u0uu0uuu22220u000	3.5|c3b c16a c4a c2b a19b a9b a2b a10b|02udu0uud2uu222u0du00	1.5> = 1/20 (148)
<uu0ud2u220202uu200200	2.5|c8a c13a c7a c1a a7a a18a a13a a17b|0u0uu2ud20202uu2du200	1.5> = -sqrt(10)/50 (80)
<2ud0u0u2u0uu20uudu2du	2.5|c11b c17a c5a c8a a10a a14b a4b a7a|2udu002dud0u2duu0u2uu	1.5> = 0 (80)
<2uu2020222ud0020d0du0	-0.5|c20b c10b c8b c3a a21a a13a a2a a3b|22u2020u2duuu020u0d0u	1.5> = -1/30 (63)
<2uu2220020002u0ddu0d2	-0.5|c9b c6b c1b c2a a7a a12b a15a a19a|u0u22uu0d00u2duuduud2	1.5> = -17*sqrt(21)/15120 (1135)
<0u022u00uu2du0ud2d022	0.5|c16a c10b c20b c12b a3a a2a a14b a7b|02u22du0d020uuu02u0u2	1.5> = -sqrt(2)/200 (20)
<20uuuu0u202uu00220022	1.5|c1a c16a c11b c9a a16a a10b a3a a18a|u02duu0ududuu0022u022	1.5> = sqrt(210)/140 (124)
<u0uu0u202d0022d220d02	0.5|c17b c4a c6b c13b a6b a8a a19a a11b|u0u00d2u2uu0d2u2u0202	1.5> = sqrt(15)/180 (60)
<u2u0d0u2022000uuu22uu	2.5|c3b c8a c7a c18a a9a a6b a7a a14b|u200duudu2200duuuu2ud	1.5> = sqrt(10)/420 (378)
<02u2uu2200u02u20udd0u	0.5|c14b c18b c13a c21a a21a a18a a19b a1a|u2d2uu2200u0u020uu20d	1.5> = sqrt(30)/175 (42)
<0u20200022d2uu20d2uu0	1.5|c3a c5a c2b c13a a20a a6b a2a a13a|0uu0ud0022u2uu20d2u20	1.5> = 0 (74)
<2200ud22u0020200u0u22	1.5|c12b c19a c5a c9a a3a a11b a10a a5a|22u0uu220uud0200u0022	1.5> = sqrt(3)/15 (21)
<200u22u00u022u02200u2	0.5|c5b c12a c12b c21b a20b a9a a14a a8b|200uu2uuud0022022002u	1.5> = 0 (21)
<u00222uuu2u202000ddud	1.5|c21a c4a c14a c1a a3a a17a a21a a7a|00uu222ud2u20u00uudud	1.5> = 11*sqrt(2)/6300 (294)
<2uduuuu0u200uu02u220u	4.5|c7a c13a c16a c10a a21a a5b a2b a8b|22uu2d0uud000u0uu2202	1.5> = 0 (54)
<u0ud0u2d0uuu2d2d2d200	-0.5|c18a c4b c19b c13b a5a a4a a14b a9a|u0uuud2uuudud22d20u00	1.5> = -4*sqrt(3)/525 (1225)
<00uuu0202udu0222uu20u	2.5|c16b c9a c4a c14a a5b a18a a21b a20a|00u02020uduu0u2du22u2	1.5> = sqrt(210)/700 (60)
<0222u0u222000du200uuu	2.5|c16a c8a c20a c14a a19b a15a a11a a20a|0222u0uu22d0002u002uu	1.5> = 0 (18)
<u22uduu00200020u02u22	2.5|c21a c3b c10a c18a a9a a11b a19a a17b|u2uduud0uuu0020ddu22u	1.5> = 0 (804)
<020002uuu2u2u022uu020	2.5|c10a c15a c12b c2a a4b a15a a11b a1a|uu0u02uduu2ud022du020	1.5> = -sqrt(5)/210 (315)
<0u0uud2u0u2u02220u02u	3.5|c21a c7a c15a c20a a9a a6a a1b a3b|uduud2duud2u02u20u0u0	1.5> = 0 (180)
<2u0u0du20222022dd0u00	0.5|c7b c19a c11b c14a a4a a13a a21a a19b|2u020d0202u2uu2du0u0u	1.5> = sqrt(15)/60 (36)
<0u2022uuu2d00002u02u2	1.5|c3a c19a c10b c6b a14b a9a a3a a18b|0u202uuu2ud00u02uudd2	1.5> = -sqrt(2)/40 (325)
<2uu2000duu2d20uuu2uu0	3.5|c11a c1b c17a c10a a16b a14b a11a a6b|udu20u0uu02d2uu202du0	1.5> = -13*sqrt(30)/1800 (160)
<u2du2uuud00dd202u2u00	-0.5|c18b c2b c2a c17b a17a a12a a19b a13a|u0du2duuu0022202uu200	1.5> = 0 (20)
<2022u2u0u0200uud022d0	1.5|c4b c3b c14a c20a a10a a21b a2a a13b|2uuuu2d0dd20u0uu0220u	1.5> = 0 (175)
<uudu20200ud20uudud220	1.5|c7a c20a c2a c5b a6a a16b a9a a20a|u0uuudu0uud20du2ud220	1.5> = 319*sqrt(15)/252000 (1195)
<u02duudud020uuu2uduuu	3.5|c18a c14b c15a c19a a4a a12b a14b a1b|2022uduud02uuu02d00uu	1.5> = 0 (120)
<u20udu20u2dudud020duu	1.5|c13a c14b c6a c21b a18a a21b a16a a8b|u20ud02uu2uu00du2dduu	1.5> = 0 (876)
<00u22uu022d2u20000022	1.5|c9a c21a c14a c11b a21a a15a a7b a11a|00u22u20d2u2uuu000022	1.5> = sqrt(10)/10 (15)
<00u2udu20d2duuuuu2002	2.5|c15a c16a c10a c13b a19b a16b a13a a2a|0uu2dud2002uuu0du2u02	1.5> = 0 (180)
<ud00u22u220u002220u0u	2.5|c6b c7a c2b c17b a14b a6b a12b a11b|u000u2uu22d20u22u0u0d	1.5> = -sqrt(21)/70 (80)
<uu2ud022d020uuu002duu	2.5|c8b c1a c11a c9a a5a a9a a13b a17b|0u2u202uu0u02dd0u2uud	1.5> = -17*sqrt(14)/6300 (301)
<u22uuuu20u0u0u020u202	3.5|c2a c21a c3a c16b a6b a11b a11a a9b|uduuu2u2uu2u0d0d0d20u	1.5> = 1/252 (660)
<20uduuu22u220u0uu0u0u	3.5|c17a c14a c6b c16b a13b a6b a20b a18b|20uduuu22u22d0000uuud	1.5> = 0 (160)
<002220u0222002d0u0u2d	0.5|c17a c3a c21a c5b a2a a7a a18a a6a|0ud2uu20222002u00uu20	1.5> = sqrt(30)/60 (10)
<u0020udu22uu2uuuduud0	3.5|c9a c13a c16a c4b a7b a5b a16a a20b|u00udu2uu2uddduuudu20	1.5> = -11*sqrt(21)/151200 (2898)
<uu00200udd020u22u2ud2	0.5|c12a c14b c5b c20a a4a a8a a2a a7b|u20ud0u2du0u0022u2u02	1.5> = -sqrt(6)/180 (45)
<2u0d0u22du0d0u2uuu2d0	0.5|c4a c20b c10b c7a a10a a13a a12a a13b|2u000du2uu022u2duu200	1.5> = 0 (40)
<u0u2udduuu2000du20d22	0.5|c17b c9b c19a c20b a5a a13b a14b a15a|u0u22udd0u20ud2uu00u2	1.5> = sqrt(5)/675 (180)
<uu20202200uuu2uuudd0u	3.5|c5a c13a c3a c21b a12b a4b a20a a13b|uuudu02200u2u2uududd0	1.5> = 0 (1152)
<0u2uuu20d20ud0uuudd2u	0.5|c17b c5a c19a c7b a13b a17a a9a a2a|022u0uu0220d20uuud02u	1.5> = 799*sqrt(7)/63000 (74)
<u00d22u0u220u022002uu	-0.5|c1b c11a c13b c6b a21a a1a a3a a17b|u0uu2uu0u2d00022d02u2	1.5> = sqrt(35)/30 (84)
<2u0uu2u2u20uu00220200	3.5|c10b c1a c8a c6a a18b a5b a3a a21b|uudu2duuuu0dd0022u20u	1.5> = 0 (693)
<22u0220d00uu2u00uu2du	2.5|c20a c5b c8b c2a a18b a20b a3a a15b|2u20u20000ud2ud0u22uu	1.5> = 0 (62)
<02uu2u202dudduu02u0u0	2.5|c15a c14b c10a c2a a3b a1a a21b a18a|ud2u2u2020uud000220uu	1.5> = 0 (40)
<uu0u02ud2ud20u2uu200d	0.5|c18b c10b c12a c8a a3a a5a a20a a8b|uuduu2ud20ud0d2duu0uu	1.5> = sqrt(7)/6000 (1875)
<uu2222220u002uu0u0u00	2.5|c15b c7b c1a c13b a1b a13b a16b a15b|uu2222d20u002uuuu0d00	1.5> = sqrt(5)/105 (63)
<2uuu2020220ud0d0u0uu2	2.5|c21b c7a c10a c15a a11a a6b a17b a12a|2uuu2uu02du2u00020ddu	1.5> = -sqrt(14)/1400 (325)
<202u0uudd200220020202	0.5|c21b c13a c10b c4b a16b a7a a10b a11a|20200u2uu2u0d20u2020u	1.5> = sqrt(2)/15 (20)
<2u2u0du2uu2d2ud0u000u	1.5|c6b c8b c1a c21b a8b a6a a4b a12b|uu220ud2uu222uu0d0000	1.5> = sqrt(21)/1050 (74)
<u00uu200u02d202022d2u	1.5|c12b c6a c17b c11b a12a a1b a9b a4b|2002uu0020uu2020u2u2d	1.5> = 3*sqrt(14)/140 (21)
<002222uud000202220u0u	1.5|c5b c17a c4b c13a a10a a21a a11b a2b|0u2ud2duudu0u022u0u02	1.5> = 0 (90)
<u220uud00020u0uu222dd	1.5|c16b c6a c11b c2a a4b a16b a13a a14a|uu2uu0u000d02dud222uu	1.5> = sqrt(3)/1000 (280)
<022202002uud200u2uuu0	2.5|c13a c17b c10a c20b a12b a21b a1b a19a|u222020020u2u00uuu20d	1.5> = 0 (21)
<220022002u0u2u0ddu20u	1.5|c21a c5a c18b c13a a4a a11b a10a a21a|220uu20022dduu0uu020u	1.5> = 0 (30)
<uu2uudu22200u0du0dd02	1.5|c21b c4b c5a c1a a14a a19b a1b a15a|ud200uu22200ud2u0u20u	1.5> = 13*sqrt(30)/9000 (36)
<2uuuu222ddu0uu00u20d0	1.5|c2a c11a c8a c6a a8a a19a a15a a20a|20uuuu22du00uuu0d2d20	1.5> = sqrt(42)/560 (315)
<22uu0d000222uuu20200d	1.5|c2b c6a c16a c18b a21a a17b a5b a9a|2uuud000u222duduuu002	1.5> = 0 (212)
<udu0uu002uu220u0222u0	0.5|c18a c19b c13a c18b a1a a7b a3a a7a|2u20du202du2u0u020uu0	1.5> = 0 (20)
<00u2d2u20uu2d0uu20uuu	3.5|c12a c4b c8b c17a a14b a8b a1b a7b|u0udd2220uuuuuddd0uuu	1.5> = sqrt(5)/200 (1428)
<u2u2u0u00duu22d0u2u0d	2.5|c21a c1a c2a c15a a6a a17b a11a a1a|uuu2uuu00u2d220022d00	1.5> = sqrt(105)/29400 (84)
<2u20u0u22u0ud2dd0020u	1.5|c10a c16a c19b c9a a10a a18a a15b a17a|2u20u0u2uu0ud220dud0u	1.5> = -17*sqrt(105)/5250 (322)
<u000u2022u22u2uuu0uu0	3.5|c15a c6a c11a c16a a18a a17a a21b a13b|u000uu022du222002uudu	1.5> = sqrt(2)/180 (74)
<022u02u0dududduu2udu0	1.5|c12b c11a c14a c7b a16a a19b a8a a1b|u22u020uud00u0d22u2u0	1.5> = 7*sqrt(5)/3600 (75)
<20u2ud20d20uuu00du2uu	2.5|c4a c18a c13b c20b a16b a13a a15b a18b|20uudd20u20duuduuu20u	1.5> = 0 (180)
<u02uuud00202d2u2ud002	1.5|c21b c3a c10a c6a a15a a6a a2a a19b|uduuuud00u02d222duu0u	1.5> = -43*sqrt(10)/48000 (470)
<0u2uu0uud0uud0du22ud2	2.5|c19b c11b c8b c21a a9b a14b a6b a1b|ud2uudu0200uuduu220du	1.5> = sqrt(10)/75600 (480)
<0u222020uu2u0002udu02	2.5|c11b c7a c4a c21b a21b a9a a13b a6b|0u2u2ud02duuu002duu02	1.5> = sqrt(15)/450 (200)
<u2u0uuu2d0d2u02u200ud	1.5|c12b c12a c17a c6a a16a a6b a4a a5a|u2ud2ud2d0u0u022u00uu	1.5> = -sqrt(14)/525 (90)
<220uuu00u200u20d2uu2u	1.5|c19b c21b c13a c5b a21b a7b a12b a13a|220u0ud0u20uu20u2d02u	1.5> = sqrt(70)/3150 (63)
<2uuuu2200u02u2udd00dd	-0.5|c3a c16b c4b c12a a4a a18a a3a a13a|2udud2200u0u22u0uu0du	1.5> = -23/2100 (84)
<2u2uu002uduuu0duuu0u2	0.5|c2b c3b c15a c20b a16a a13a a7b a20b|20uuu0u2uduu2002dd0u2	1.5> = 37*sqrt(14)/264600 (325)
<20222020u20002uuud002	1.5|c5a c7b c21b c14a a8b a20a a19a a19b|2022u0uud2000uuuud2du	1.5> = -47*sqrt(105)/6300 (294)
<u200uuu02u2dd2u0u2200	2.5|c12b c11a c17a c19a a8a a5b a13b a12a|u2002uuu2ddu22u002u00	1.5> = -sqrt(2)/100 (65)
<022u02u0uduuu20202uu0	1.5|c14a c3b c18a c2b a7a a9b a17b a21a|0uuu02202uduud02duuud	1.5> = -1/45 (1105)
<2uu20uudu0u00du2du2du	1.5|c1a c21b c17b c3a a9a a12b a8a a13b|uu020uu220duuuu20d2d0	1.5> = -sqrt(10)/3150 (315)
<022u200220duu00u2u0d2	-0.5|c3a c4b c12b c20b a6a a16b a4a a1a|u2uu2u0220d0u0022u002	1.5> = -sqrt(30)/150 (20)
<02uuuu0u02u0u202uud2d	3.5|c14a c3a c10b c18b a9b a18b a1b a3b|u2uddu0uuud0uu02duu2d	1.5> = sqrt(21)/9450 (1860)
<uu220d22u020uuu0uuu0u	3.5|c14b c9a c11a c8a a9b a12a a16b a2b|u2220u2uu0ddu0uduuu0d	1.5> = sqrt(105)/6300 (990)
<02uduu20uu00ud0u22d2d	1.5|c2b c18b c16a c4a a12a a4b a1a a15b|uuuuud20uu0uudu02dd2d	1.5> = -1451*sqrt(5)/189000 (4920)
<ud0uu222222000ud0002u	1.5|c15a c6b c1b c8b a1b a18b a13a a14b|uu0dud2u2220uu0u0d02u	1.5> = 0 (189)
<u0202200ud2u20uddu02d	0.5|c11b c1a c12b c10a a14a a2a a19a a4b|0u2d2200u0u02uudduu2u	1.5> = sqrt(3)/360 (130)
<u2d02220uu20u0u0u20uu	2.5|c5a c15a c7b c6a a12a a19a a16b a19b|u2d0uuu0uu2du00ud22du	1.5> = -sqrt(30)/315 (650)
<020u0202u200u222uu002	2.5|c2b c15b c17a c21b a19b a5b a18b a3b|0uuud202d200u2u202u0u	1.5> = -sqrt(10)/30 (50)
<u00u0202ud02220u2u2u0	1.5|c8a c8b c19b c13b a2a a13b a11b a7b|uu0d02u0uuu2220d2udu0	1.5> = sqrt(2)/150 (249)
<22u0002220ud022d000u2	-0.5|c12b c11b c15a c15b a5b a15a a18a a4a|22udu022200002uu0u0u2	1.5> = 0 (10)
<00222u220u0uuu0uuu0u2	4.5|c16a c4a c20a c8a a19b a15a a18b a11b|002u2u2u0duuddu0u2u02	1.5> = 1/30 (224)
<2202ud2ud20000u0udu2u	1.5|c15a c4b c1a c7b a3a a3b a11a a13b|u22uduuud2u0d000uuu2d	1.5> = sqrt(210)/840 (885)
<u22u2d22uuu00020u00uu	2.5|c10b c2a c8b c5b a5b a8b a18b a14b|ud2u2d22u0d00u20uu0uu	1.5> = 0 (40)
<u20d202u220d0u20uu002	0.5|c14a c9a c8b c10b a17b a3a a6a a14a|u2ud2u20uu0u0d202u002	1.5> = -sqrt(3)/60 (63)
<u0u0202d02uu0u202d2dd	0.5|c8a c19a c20a c5b a6a a9a a8a a11a|u0u0ud2ud22u0d202uu0u	1.5> = 1/180 (212)
<02u2uuu2000020dd2u2du	0.5|c17a c16b c4b c19b a14b a19b a12a a15a|02uuduu2000u2d20uu2du	1.5> = -4*sqrt(3)/225 (240)
<20uuu2u0dd0uud0u22uuu	3.5|c20b c18b c17a c3a a21b a2b a9b a3b|2uuuu2d02d0uuu0udud02	1.5> = 0 (1050)
<00u2ud0u002u0u20u2222	2.5|c19b c14a c21a c5b a13b a6b a9a a14b|00u2020ud02uuu20u2u2d	1.5> = 0 (63)
<uu200du0d2u20ddu2d0u2	0.5|c12b c9b c21b c16a a4a a5b a9b a16a|uu2uudu0d2uu0udu2d0ud	1.5> = sqrt(35)/1890 (4480)
<200u02u2u0u2u2uuu20u0	4.5|c1a c17b c7a c13a a7b a17b a21b a16b|u00u02u2u0u202u2u20dd	1.5> = 0 (84)
<02u02u2uuu2u22002000u	3.5|c9a c13b c12a c5b a1b a4b a6b a16b|u2duu22u0u20d20u2000u	1.5> = sqrt(2)/20 (40)
<00uuuuu22d0dd2ud020d2	-0.5|c6b c21a c8b c18b a11b a1a a12a a10a|u0uud0uu22d2d2uu0d0uu	1.5> = 7*sqrt(5)/12000 (860)
<udu222u20udu0u020uud0	2.5|c5a c12a c20a c16a a15a a17a a12b a21a|udu2d2u20udd0uuuudu0u	1.5> = 0 (480)
<u02u00u2d20u222ud0020	1.5|c14b c8a c12a c10a a9a a11a a2b a21a|uu2u00uu2uu02d2dd002u	1.5> = -sqrt(30)/140 (330)
<uu2u2u0uuud2d020d02u0	2.5|c13b c3a c4a c5a a17b a6b a21a a4a|uuuuu20udud20020202du	1.5> = sqrt(15)/245 (329)
<0222ud0udu02du02200ud	-0.5|c5a c17b c6b c9a a18a a14a a7a a20a|022200ud0u02u202uu02u	1.5> = 0 (10)
<udu22u0u0u220u0d02uud	2.5|c5b c10b c21a c6b a14b a17b a19b a9b|udu2u00du022020uu22u0	1.5> = 0 (30)
<u000222200u22dd00u202	-0.5|c19b c13b c15b c5b a4a a10b a9a a15b|u00uu222duu2ddu00uu02	1.5> = 0 (224)
<u0u2d0uuu2d0u2d222000	0.5|c16b c14a c18a c4b a20b a19a a6a a8a|u0uduuu2u2u0uddd2duu0	1.5> = 2*sqrt(30)/1575 (3366)
<u2duu02uu20020000222d	-0.5|c10b c18b c9a c2b a17a a15b a4a a14a|uud2u02d0u002uu0du22u	1.5> = -sqrt(30)/300 (180)
<0uuu22u20002ud0du2ddd	-0.5|c6b c21b c8b c4a a9b a15a a11a a2a|02u02uuud0u2udduu2ud0	1.5> = 17*sqrt(105)/52500 (1105)
<u2uu0u20ddu2dddudu200	0.5|c12b c11a c2b c6a a3a a6a a5b a21a|uu2udu20uu0dduuduu20d	1.5> = 13*sqrt(105)/226800 (4000)
<20uuu0u0u02duuu2u2u20	2.5|c1a c15b c20b c11a a8b a15b a19a a9b|u0uud0uu20uuudd2d22u0	1.5> = -sqrt(5)/3150 (1152)
<u0u202du020d202022du0	0.5|c4b c12b c20a c6b a4b a12b a16a a21a|u0u20duu020u202u22d0u	1.5> = sqrt(2)/15 (63)
<0u2u00u0u220u02d22uud	2.5|c18a c3b c3a c15a a5b a14b a1a a15a|uu0ud0u0d220uu2d2uduu	1.5> = sqrt(7)/630 (890)
<0uuu20du220dud022u200	1.5|c17b c3a c13b c7b a20b a4a a17b a21b|0u02200u220u0u022u2ud	1.5> = sqrt(70)/504 (21)
<u022u0ud02uu02uduu20u	-0.5|c15b c1b c17b c4b a17a a16a a11b a13b|002uu0dd022uu202uu20u	1.5> = -sqrt(210)/1575 (30)
<uu0uu2udu02du00ud2dd2	-1.5|c5b c13b c16a c19b a3a a15a a16a a14a|uuuu02uud02u0dddu20u2	1.5> = -sqrt(210)/826875 (1120)
<0u02ud02d0u20220uu022	1.5|c12b c8a c6a c2a a10b a6a a7a a2a|0u02uuuuuuud0220dd022	1.5> = sqrt(10)/420 (330)
<ud000u2u2d2d2uu0d20uu	1.5|c13b c7a c11a c21a a12b a16a a3a a8a|udu00du22du2duuuu20u0	1.5> = 0 (80)
<00uudu2d00uud2u0d2u22	1.5|c3a c20b c7a c17a a17a a4a a5b a9a|00022uduu0duu2d0u2uu2	1.5> = -sqrt(5)/1080 (108)
<000u2d2u0u002222u0dd2	0.5|c14b c8b c15a c21b a9a a21b a12a a11b|000u2d20udud2uu2u0uu2	1.5> = sqrt(10)/60 (40)
<0u0d002uudu2u2du22200	1.5|c4b c14a c12b c19a a4b a16a a20a a21b|0u0u002udduduuu222duu	1.5> = 0 (600)
<u0022u0uu2uuu2uu00022	4.5|c14a c21a c15a c11a a7b a12b a18b a3a|u0d22uuuu202uu0d0u02d	1.5> = 0 (168)
<2000u0u202uud20u2u220	0.5|c8b c18b c10b c14a a9a a11a a8b a18b|2000u0u2ud2duu0u2u220	1.5> = 0 (50)
<02uu22duuuu02ddd0020u	1.5|c19b c13a c15a c6a a12a a10a a17b a18a|02uu2uduu2duud0uduu0d	1.5> = -sqrt(42)/7875 (4082)
<20u2u0uuuu2u02ud0d02u	2.5|c14a c4b c9b c20b a15b a21b a7b a6b|20uduu2d0u2u0u2u0d0u2	1.5> = sqrt(2)/168 (126)
<uu0u022200du0udu2udd2	-1.5|c17b c4b c6b c15b a4a a3b a2a a13a|u2uu0d2200uuuu0dudud2	1.5> = -839*sqrt(7)/176400 (1148)
<u22u22uu2u0d00u0002uu	3.5|c3b c19a c9b c10a a7b a9b a20b a8b|u2du2222200u00u000u2u	1.5> = sqrt(3)/30 (10)
<202uduu2ud0ud0u02u20u	-1.5|c8a c13b c5b c19b a16a a20a a15a a13a|202u0duuuu0uu02u2uddd	1.5> = -11*sqrt(6)/6720 (660)
<u0uudu20022ddu0u2u20u	-1.5|c10b c17b c7b c13b a9b a8a a18a a21a|u0uududuuu2u0d0ud2202	1.5> = -sqrt(6)/180 (1008)
<u2d20u00d2uu2u002uuuu	3.5|c14a c19b c12a c6a a5b a15b a7a a16b|u2d2u0d0u2u020uu2u0du	1.5> = 0 (84)
<222u0du0uud002dd20uuu	0.5|c14a c1a c9b c6a a11a a6a a7a a18a|u22u0d200u200uud2uudu	1.5> = sqrt(30)/2700 (240)
<0uu0200u022d2udu20220	0.5|c20a c2a c5b c12b a6a a7a a2b a12a|0ud0uduu022u2uuu202d0	1.5> = 0 (84)
<0u2u0duu02uuu2uu0uud2	3.5|c6a c12a c2a c11a a9b a12a a13b a15a|002u00udd20u222u0uuu2	1.5> = sqrt(11)/660 (30)
<0020uu2uu02uu0uu2d022	3.5|c12a c17a c11a c3b a10b a12a a19b a1b|u0d0uu2duuduu0duuud22	1.5> = 0 (1668)
<02202u020u2020d2u00u2	1.5|c5a c8b c6b c21b a6b a4b a1a a14b|u22uud0u0d202uu2u00du	1.5> = -1/90 (254)
<0220uud0d2u0202uu2d0u	1.5|c15b c2a c18b c2b a15b a12b a8b a1a|u020udduu2ud202uudu0u	1.5> = 1/120 (420)
<u0du22uuud0uuuu2ud0uu	1.5|c21a c5b c12b c10b a10a a7b a19b a4b|u0d2u22duu00uud2uuud0	1.5> = sqrt(10)/8400 (320)
<0uuuu0u2d2u02u0220uud	0.5|c4a c5b c10b c16a a15b a18a a1a a19a|uuu000u2duu02ddu2u2du	1.5> = -41*sqrt(105)/315000 (1105)
<2220uuud0uuu0d00202u2	1.5|c2a c21a c3b c1b a18b a10a a16b a20a|uud0duuu02ud0u0u2d22u	1.5> = 0 (480)
<0u22u0uud2u02ud0uu2u0	1.5|c3b c9a c4b c11b a1b a15b a18b a12a|uuuud0uu020u2d20u22d0	1.5> = -29*sqrt(14)/176400 (315)
<2u0u00u0duuu22uuu22u0	4.5|c17a c19a c2a c14b a21b a12b a17b a2b|2u0u00u0udu22uudu2ddu	1.5> = sqrt(10)/2520 (1225)
<2220u220u200ud2d000uu	-0.5|c2b c7a c21b c6b a18a a11b a12a a8a|2u20uuddu2uudu2u0d0u0	1.5> = -sqrt(10)/600 (800)
<u2022uu0d0d0u2du200u2	1.5|c2a c21a c9a c14b a18a a8b a16a a12a|uu022uuu00dudud22u0du	1.5> = 0 (1209)
<22u20u0u0220uu0uu0dd2	-0.5|c6b c19b c11b c16a a15b a7a a20a a12a|22u200uu02uuudd0u0022	1.5> = -17*sqrt(210)/4900 (84)
<020uu00d22u0u0d2dd2u2	0.5|c2b c20a c9a c5b a13a a5a a20a a3b|0uudu00uu2u020u2ud2d2	1.5> = 4*sqrt(15)/945 (252)
<u2ud00uuu0u2dd2u2d0dd	-0.5|c14b c13a c8b c2b a6a a1a a14b a19a|2uud0uu0d0d20u2u2uudu	1.5> = sqrt(5)/750 (630)
<020u0dudu2u20u0du2uu2	-0.5|c8b c17b c2a c7b a6a a11a a3b a7a|0uuu02d0d2220u0u02uu2	1.5> = 0 (50)
<2uud200u2220u0u20uuu0	3.5|c11a c5a c10a c16b a17b a21b a17a a16b|2uudu00u2uu0d0u22uudd	1.5> = -sqrt(2)/28 (975)
<uu02uu02u020220dduddu	1.5|c21b c4a c1a c2b a3b a2a a10a a15b|0uduuu02ud2022ududuu0	1.5> = 0 (550)
<u222u0u00220u0u2u200u	3.5|c17b c5a c15a c16a a8b a14b a12a a15b|u22200uu022uuddu0200u	1.5> = 0 (77)
<uuudud2d2u020u22000ud	0.5|c20b c5b c3b c4a a5b a18b a17a a4a|uu0duu2u2u020d22uu00d	1.5> = -sqrt(105)/2100 (249)
<u00u2udddu2uuu0u0ud22	1.5|c9a c19b c21a c7b a15b a17b a7a a2a|uu0u2udd0u2uuududd02u	1.5> = 25*sqrt(21)/21168 (4095)
<20uu220u0u20u00u2u2du	2.5|c17a c21a c13b c10b a4b a12b a10a a16b|20u2220u0u2d0002uu2u0	1.5> = -sqrt(30)/140 (18)
<0u0ud2002u20u0u0222d2	1.5|c18a c6b c11b c17a a14b a10a a8b a15a|0u0udu0u22u0du20uu2d2	1.5> = 0 (240)
<0uuuddu2du02u20d0u2uu	2.5|c19b c18a c21a c9b a18a a21b a5b a3b|0u2u2uu20u02d20u0dduu	1.5> = 1/900 (292)
<2u220uud020u0020duu2d	-0.5|c12b c8a c3a c10b a13a a19a a14a a16a|2uu20uu00u00du2uud22d	1.5> = 23*sqrt(30)/25200 (325)
<22u22u0duuddu2000d0uu	1.5|c3b c10a c20a c14b a20a a12a a10b a3b|22u22d0uudu2uu000u0du	1.5> = -1/90 (126)
<u220u22dud00u020uuuuu	3.5|c1a c20a c15a c6b a11a a10b a20b a18b|0220uu2du2u0u0u0d2udu	1.5> = -2*sqrt(30)/225 (249)
<uuuu0uuu02200d2dd02d2	0.5|c19b c16a c14b c21b a12b a8a a5a a7b|uuuudu22022d0020u0duu	1.5> = 4*sqrt(6)/2625 (275)
<2u200ud2d00u22uuu0uuu	1.5|c21b c9b c16a c1b a11b a17b a10b a18a|uu200du20udu22u02udu0	1.5> = -sqrt(21)/3780 (222)
<20u020u0020d2uuu2220u	2.5|c13a c19a c14a c15a a13a a2b a7a a9a|2uu02020u20u200u22u0d	1.5> = sqrt(35)/105 (21)
<u020u2022d0uu2d0u0u2u	0.5|c9b c10a c17b c13b a18a a7b a17b a15a|u020u2u2u00u0220uud2d	1.5> = -sqrt(3)/210 (84)
<2u0000uu0u2udu022d22u	0.5|c13a c20b c8b c1b a5b a13b a13a a6a|ud00uuu00d2d2u022u2uu	1.5> = -sqrt(2)/100 (100)
<u2u0d200uuuddd02u022u	1.5|c10b c5a c20a c1a a1a a12b a3a a5a|u220u200d0d2uu02u02uu	1.5> = -1/60 (30)
<0udud2020u2u2du2uu0u0	2.5|c3a c13b c13a c16b a19b a18b a12b a4a|0u02u2020d220uudu2uu0	1.5> = -sqrt(15)/120 (54)
<000u002022uu2du02uu22	2.5|c21b c20a c17a c9b a6b a15b a5a a11b|000uuu20d22u2d20duuuu	1.5> = -sqrt(10)/30 (170)
<02u0u2u2u00d202020ud2	1.5|c8b c3b c9a c5a a9b a11a a16a a10b|020002uududu202u20uu2	1.5> = -sqrt(5)/75 (45)
<u22u02ud020uu00u20du2	2.5|c6b c4b c19a c21b a1b a13b a14b a8b|22200uu2020u2u0d200uu	1.5> = -sqrt(10)/200 (20)
<uud02002u2dud0uuu2udu	1.5|c10b c13a c10a c19a a2b a13a a20a a10a|u2u02002duuuu0udd202u	1.5> = -sqrt(42)/18900 (252)
<022uu2u02200u20d2u0u0	1.5|c17a c10b c2b c9b a11a a7b a1b a9b|uu2du2202uu0u20dud0u0	1.5> = -47*sqrt(30)/9000 (249)
<2uu020du0d0u2220uu02d	0.5|c1a c5a c1b c13b a10a a3b a1a a16a|uu20d0du020du22uuu02u	1.5> = -sqrt(2)/144 (60)
<022uu2uu202uu00200u02	3.5|c7a c5a c4a c3a a18b a15b a12a a4a|02uu020u2022u0u20ud02	1.5> = 0 (21)
<uu2u220uuu00u022u0uud	4.5|c3a c5a c16b c2a a8b a13b a18b a16b|u0udu202uu002022duuud	1.5> = sqrt(770)/770 (240)
<222220u2u0uu00uu000u2	2.5|c20a c21a c2b c15b a17b a20a a6b a10b|2u222du2uddu000uu00uu	1.5> = 0 (60)
<0uu2202u02020duu2u0du	-0.5|c17a c12b c14b c4b a9b a15a a2a a1a|u2du202uu20d002uuu0ud	1.5> = sqrt(35)/8400 (148)
<02uu022ud20u20u2ddu00	1.5|c7a c6b c12a c16a a20b a4a a19a a20a|02u20uuud20020uudu220	1.5> = 0 (80)
<uu0ud000d220u222u0220	0.5|c19a c20b c19b c15b a8b a18a a9b a6a|uu0udd0u2220u2u2du0u0	1.5> = sqrt(3)/30 (200)
<0uu00u2d0duu0022u2u22	0.5|c15b c20a c12b c7a a14a a5a a19a a9b|0uu0udduduu00ud2u22u2	1.5> = sqrt(15)/2700 (600)
<u2002u022udu20d200uud	-0.5|c5b c9b c21b c11b a15a a18b a11b a20a|u200uu02dduu20220uu20	1.5> = 0 (50)
<u2u000222u0u2d0uu2u0u	3.5|c1a c13a c2a c10b a20b a5b a3b a16a|0u20u022200uud02u2udu	1.5> = 0 (80)
<uu02d22u2u0duu2uu00u0	3.5|c2b c15a c4a c6a a20b a21a a19b a13b|u00uud2d2d0u2uduu0u2u	1.5> = -sqrt(15)/540 (300)
<uud02u2d20u202u02du00	1.5|c14a c14b c12b c6a a6b a21b a14a a21a|uud02d2u20uu0uu02ud02	1.5> = -sqrt(210)/630 (126)
<u002uu0du022uu022du02	0.5|c14b c9a c6b c17b a10b a9b a7a a2a|uu02u0uddu22u002udu02	1.5> = 3*sqrt(10)/125 (265)
<u22020u0du20u20d220d0	0.5|c3a c9b c5b c14b a3a a8b a19a a9b|u220u0uduu20du0d22uu0	1.5> = -7*sqrt(5)/300 (260)
<uuu2ud00uu0du2u0u22ud	1.5|c21b c9b c1a c17b a1b a8b a21b a9a|udu2uu0duu0ud2u0022ud	1.5> = -sqrt(6)/3780 (580)
<2u0udu2u0220udud002uu	0.5|c10a c11b c15b c14b a6b a3a a18a a15b|2uuud22d0uu0u0uu0u2dd	1.5> = sqrt(2)/300 (840)
<uuuuud02ud00dud2ud2ud	-0.5|c6b c20b c8a c5b a10b a7a a11a a13a|uuuu00ddu2u02uu2dd20u	1.5> = -9*sqrt(35)/17500 (1050)
<u0u2u0du0u0d2d2u02022	-1.5|c18b c16b c13a c12b a8a a17a a3a a2a|ud22u0u20u00du20uu022	1.5> = -sqrt(6)/120 (36)
<u020222uduu220d00uu0u	0.5|c8b c6a c10b c13a a16a a20b a2a a17a|uu202u20u0u2u0dddduuu	1.5> = -sqrt(21)/12600 (882)
<20uu2u00u20dd0u022d2d	-0.5|c1a c9b c4b c3b a7a a9a a14a a3b|u0u02uu0u20udud022u2d	1.5> = -157*sqrt(7)/17640 (329)
<2u022u002du02uu0200d2	0.5|c9a c21b c11a c2b a2a a18a a2b a8a|22022u0duu002uu02d0uu	1.5> = -sqrt(5)/60 (40)
<00002uu22uu22du0u2200	1.5|c6b c9a c13b c12a a3a a6a a1b a2b|uud02uu2uuuuudd0d2200	1.5> = -29*sqrt(5)/4200 (990)
<2u0u202uu202dud0200uu	1.5|c17b c10a c15a c7b a16b a10a a6b a4a|2u022duud202uu0uu00du	1.5> = -sqrt(10)/1000 (126)
<u20duud2u0u0u22u0uu20	2.5|c15b c2b c4a c11a a9a a12b a19b a13b|uu00uud2200d22uu0u220	1.5> = -sqrt(7)/42 (65)
<202u0ud202uu202d0du0d	0.5|c21a c8b c1a c4b a14a a2a a9b a16a|ud200uuuu2dd2u220uu00	1.5> = -sqrt(3)/1080 (130)
<0uu00udu2uu00u22u2dd2	-1.5|c16b c8b c7b c21b a13a a11b a1a a14a|uuu00u002u20u22du2udd	1.5> = -3*sqrt(14)/2744 (329)
<2002u02220du00uu02u2u	1.5|c9a c18b c1b c21a a10a a17b a3b a11a|u0u2u022ud2d00duuuu20	1.5> = -sqrt(5)/75 (175)
<022uud2du220u0uu0uuu0	1.5|c10a c8a c20b c2a a4a a19a a10a a16b|0u22uu20d220u0u20u200	1.5> = sqrt(105)/630 (18)
<2020uuu02dd0uu02022du	1.5|c5b c16a c19a c3b a5b a10a a8b a12a|20u0duuu22uudu0u02ddu	1.5> = -13*sqrt(70)/18900 (650)
<u202u0duu2d02uuu0u02u	3.5|c18a c13a c1b c4a a15b a17a a9b a16b|020uu0uu22u0uu22d002d	1.5> = sqrt(30)/840 (84)
<0uu0020du20u0u202222u	2.5|c19b c12a c2b c6b a19b a7b a13b a16b|00u00uuuu200dd2u2222u	1.5> = -sqrt(5)/75 (77)
<22u02uu00ud0udu2d2002	0.5|c1b c21b c18b c16b a9b a9a a4b a20b|u2uu2dd02uu0ddduuu0uu	1.5> = 0 (1000)
<u2u00uu20022uu2du0u20	2.5|c11a c3b c8a c14a a18b a5a a9b a17a|u200uuuuu0d2d02u2ud20	1.5> = -4/2205 (322)
<0202uuu002ud22d0uuu02	1.5|c13a c7b c13b c10a a16b a5a a3b a1a|u2u22u000dud02uuuud02	1.5> = -sqrt(70)/600 (254)
<uu02uu20uuu002u220dud	-0.5|c10b c16b c20b c6b a6b a18b a20a a5a|uu022d20u0u002ud2uuud	1.5> = -19*sqrt(5)/1890 (240)
<0202uu2u02dud0uuu0u2d	0.5|c5b c12a c8a c2b a12a a3a a14a a6b|0uu2022002duuudud0u2u	1.5> = -sqrt(14)/2100 (225)
<u20220uu0020udu22u020	1.5|c7b c14a c2b c5a a9b a3a a19a a21b|udu2u00uu020u0d22ud2u	1.5> = sqrt(10)/750 (166)
<u2u00u00222u0u2u200u2	0.5|c14b c11a c9b c21b a16b a13a a5b a19a|u2u0ud00u2uuu02220udd	1.5> = sqrt(7)/490 (294)
<02u2ud0u2ud02022u00du	0.5|c9a c2a c4b c16b a10a a20a a7b a21a|0uduuuduu2u0202ud0022	1.5> = sqrt(70)/2520 (148)
<uu22udd000d022uu0duu2	1.5|c11b c5b c15b c20a a12b a5a a11b a5b|uu222uu000uu220d0du02	1.5> = 0 (84)
<0u02u002u02dd22d0ud2u	-0.5|c15a c4b c13b c8b a2b a10a a13a a15a|020uu00uud2uu22u0dd2u	1.5> = 0 (315)
<u2du2002u00u0u2d2u20d	-0.5|c8b c5b c1b c14b a10a a20b a14a a11b|02uuu00ddudu0u2d2u2uu	1.5> = 7*sqrt(30)/3600 (540)
<u0uu0u2d2uuu20uu0dud2	3.5|c11b c3a c7a c16a a19b a17a a6b a12b|u00u02uu2u0220u0du2d2	1.5> = -5/756 (84)
<2uu2d2020u00u0uud0u22	1.5|c19b c20a c16b c4b a17b a9b a7a a5b|2uuu22u2ud00d0u0200u2	1.5> = sqrt(30)/2250 (77)
<u2d20u20d0ud0uu2d2u0u	-0.5|c7b c2b c21b c16b a9a a3a a8b a13b|uu220udu20uduuudu2d00	1.5> = 0 (1092)
<uudud20u02uuuu0d2uu02	3.5|c3b c17a c1a c4b a2b a8b a1b a9b|u200u202u2duud0uduu02	1.5> = 3*sqrt(70)/1400 (260)
<2u0u0002d202ud2200d2u	0.5|c13a c20b c14b c15b a4b a18a a2b a5a|2202u002u20200u20uduu	1.5> = -sqrt(2)/10 (20)
<2uuu2000220uu0duu20d2	1.5|c1b c21b c16b c9b a6b a20b a16b a2b|u2ud2d00u20uu0uuu202d	1.5> = -sqrt(10)/3150 (126)
<0uuud2d22u200udd00ud2	-0.5|c10b c5b c8b c9b a18b a15a a17a a13b|0uuu02dud020uu2uuddu2	1.5> = -sqrt(42)/504 (1008)
<u02220u00u020d2d22du0	0.5|c7b c5b c19a c1a a13a a1a a9a a21b|u022d000uu02du2u220uu	1.5> = 0 (30)
<u020ud20u020d22200220	0.5|c11b c7a c13a c15a a2a a4a a21a a6a|uu2du2u0u0d002u20022u	1.5> = -sqrt(6)/360 (60)
<0uu2u2u0uuu20u2du002u	0.5|c20b c4b c16a c9b a13a a9b a8a a10b|0uuuu2duu2u2du20d00du	1.5> = 29*sqrt(210)/352800 (1225)
<2u02u0d0ududu20220uud	0.5|c4b c21b c13b c16a a8b a11a a18a a4b|2u02d0uudu2u020u2uud0	1.5> = 0 (126)
<0u00u0222u2u2du2uu0u0	2.5|c12a c9a c2b c13a a2b a19a a21a a1b|uu00d022du20udu2uuduu	1.5> = 0 (360)
<0u2220ud02u2u00d0u220	1.5|c16b c19b c7b c3b a19b a16b a15b a7b|0ud220ud02u2u0uu0u220	1.5> = 0 (20)
<u2uu2d22u0d0020u200ud	1.5|c16b c14b c17a c6a a6a a21b a13b a12a|u2uu2d22u0duud00u00u2	1.5> = 7*sqrt(5)/2400 (240)
<0u2020u0002d22d0uu2u2	1.5|c14a c20b c2b c19a a6b a16b a9a a14a|00202uu0u02u22ududu02	1.5> = 0 (83)
<udu000uu020uu2022d2u2	-0.5|c19b c16b c18a c10b a4a a11a a3a a19b|ud2u00du0duuu20u202u2	1.5> = -11*sqrt(15)/300 (40)
<u0u00d202uuuu2u02220u	3.5|c7a c11a c10b c13a a11b a20b a4b a2a|uduu0du020ud02u0222uu	1.5> = 0 (108)
<u0u20u2d2uuuu0uddu0u2	1.5|c13a c20b c3a c21b a3b a11b a2a a6a|uud2022u2d2u00uudu00u	1.5> = sqrt(21)/980 (180)
<ud2u0u0duuud0d202udd2	0.5|c19b c2b c3a c3b a3a a5a a4b a18b|u0u2uu0ddduu0u20220u2	1.5> = -sqrt(5)/144 (175)
<20u0u0u2uu00uuu2220u2	3.5|c9b c5a c20a c13a a13b a3b a10a a4b|202u00u20200uuu222002	1.5> = 0 (5)
<02200u20u022u0u0222u0	2.5|c6b c12a c2b c18a a21a a1b a4b a13b|uu2u0020u02d20u02u2ud	1.5> = 0 (80)
<uu220u020uu2d002u2ud0	2.5|c16b c8a c11a c12a a9a a5b a13b a7a|uu22uduuud0d200du2uu0	1.5> = sqrt(42)/6300 (822)
<00u2u0u0ud0u22u2udu2u	2.5|c20b c18a c7a c4a a19a a11b a2b a7a|0uduu0d0duuu22u2u02du	1.5> = 0 (252)
<00002uuu22dd2u20200d2	-0.5|c10b c13b c17b c5b a19a a11a a17b a2b|0u00dudu2u2uuu2020du2	1.5> = 0 (84)
<u02udu20uu02d2duu200u	2.5|c12a c4b c7a c21b a4b a6b a20b a11a|u02ud2d0uudud2uuu20u0	1.5> = 0 (270)
<0uuu02u0002222020ud2d	-1.5|c3b c16b c11b c6b a4a a2b a10a a15a|02020uu00uu222du0ud2u	1.5> = -sqrt(5)/1500 (80)
<2uduu22u0u02duu200u0u	1.5|c13a c10b c2a c6a a2a a5b a9a a3a|2u2d2u2uu0020uu200u0d	1.5> = -sqrt(2)/105 (42)
<0u0u2002uu20u2uu2uu20	0.5|c16a c5b c13a c9b a13a a1a a19a a16b|uu0dd0020u20u2uu2u220	1.5> = sqrt(210)/1260 (30)
<uuu20d00d2duu02d20022	0.5|c3b c20b c17b c6a a16b a5b a11a a3a|uuu2u000d22uu022u00d2	1.5> = -sqrt(7)/90 (80)
<2ud000u2002022uu2dd02	0.5|c3b c17b c1b c7b a12a a4b a20b a5b|uu0uu002002u22uddduu2	1.5> = sqrt(35)/2100 (294)
<u02udu202uu002u02u0d2	1.5|c3a c9b c7a c17b a11a a16b a8b a16a|u0uududuud2002u2ud0u2	1.5> = -sqrt(42)/675 (952)
<02u2200u02022uu0ud0u2	1.5|c10a c20b c13b c3a a19a a10a a7b a8b|020220u20202uud0uuu02	1.5> = -sqrt(10)/75 (18)
<0udu2uu00uu202u20022u	3.5|c20b c3a c5b c16a a17b a8b a10b a13b|0u0uuddu02u2d2uud02uu	1.5> = 0 (700)
<0200ud22uu2002u0u2udu	2.5|c6a c11a c21a c15a a13a a12a a21a a13b|0200u022duuu2200u2uud	1.5> = -sqrt(7)/105 (42)
<0uu0du02022u20d2du20d	0.5|c8a c16b c11a c10a a20a a2a a14a a18a|02u0du0u0udd2uuud22uu	1.5> = sqrt(2)/720 (400)
<2u202du0u2ud0ud0ud02d	0.5|c1b c11b c10b c5a a13a a5a a7b a17b|uu202u20uu0dudu02u02d	1.5> = 0 (319)
<2200u0u2u02u0u2uud02u	2.5|c8a c14a c15b c21a a17b a6a a14b a12a|2200ududu0220uuu2u020	1.5> = -sqrt(10)/140 (20)
<22u0u0u220u22u2002000	1.5|c2a c13b c9a c18b a21b a7a a4b a19a|2uduu022d0u2uu200uu0d	1.5> = -sqrt(14)/84 (126)
<2ud2uu00u20u0d2022u0u	2.5|c4a c14a c2b c10a a9a a14b a16b a11a|20udud002uuu0u2u22u0d	1.5> = 0 (84)
<02202220u2duu000udu02	1.5|c9a c5b c13a c19b a16b a11a a19a a15b|0220u220022d00uuuuu02	1.5> = 0 (10)
<002uduuu0222d02d0u02u	0.5|c10b c12b c3b c16a a16a a3b a16b a5a|002u2uuu0d2du0220u02u	1.5> = 1/15 (65)
<022uu00u0uud22uuu0dd2	2.5|c21a c19a c14a c3a a15a a4a a6a a19b|02u2uu0u0udd2u2uu0dud	1.5> = -5*sqrt(3)/5292 (1176)
<0202220u0uu0222du0u0d	1.5|c5a c6a c8a c13b a19a a9a a7b a6a|0202u2u0duu0u22du020u	1.5> = -13*sqrt(10)/600 (60)
<uudu220u0uudduuduu02u	3.5|c8a c18a c6b c5a a7b a4b a10b a18a|uud2dud002uduuuuud02u	1.5> = sqrt(15)/125 (504)
<u22duu020uuu202000220	-1.5|c11b c3b c8a c15b a1a a12a a16a a21a|22uuuu0d0u0220uu0022d	1.5> = 4*sqrt(105)/525 (80)
<22uu20u020uu2020duu0u	3.5|c17a c21a c5a c3b a18b a3a a19b a16b|22uuu0d020uu202u02200	1.5> = sqrt(2)/60 (18)
<udu2u2220uu200u200200	2.5|c7a c4b c4a c2a a14b a13a a17a a9b|u0d0u2u2duu2uud2u0200	1.5> = -1/30 (126)
<0udu0220uu20u2d2dduu0	1.5|c13a c7b c20a c14b a15a a12b a21b a9a|0udu02d02u2d0u22uuu0u	1.5> = -sqrt(2)/60 (40)
<0202u0u02u0u2ud2u2du0	1.5|c16a c20b c19b c17a a11a a3b a17a a19b|02u2u0u02uud2dduu2u00	1.5> = 0 (238)
<20uud2uuu02dd0u0uu2dd	1.5|c17b c13a c7a c11a a14a a8b a16a a11a|20uud202u02u0uud0d2uu	1.5> = -sqrt(3)/2250 (231)
<2u2u0du220uu200d0d20u	-0.5|c1a c19a c21b c3b a19a a6a a5a a10a|uuudu2d22udu200u0u200	1.5> = sqrt(2)/240 (212)
<2u0d220u00202ud02uuuu	2.5|c8a c15a c4b c13a a10b a3b a12a a9a|2uu02200ud2uuu002dduu	1.5> = -sqrt(30)/300 (268)
<02u02u0u02d2u0uuu02u2	3.5|c19a c17a c5a c21a a13a a20b a9b a1a|u2u0ud0uu2u220du00d2u	1.5> = 0 (290)
<0uuduudu0u2du2ududd20	1.5|c20a c18b c2b c4a a18a a13a a1b a15b|u0u0uuuu0u2d222dduud0	1.5> = -sqrt(42)/3969 (1242)
<uu0200u22udduu02ud0u2	-1.5|c2b c8b c14b c16b a15a a2a a13a a16b|ud0200uu2udu20u2du0u2	1.5> = -2*sqrt(15)/125 (140)
<ud02u0duud0222u0uu0u2	1.5|c9a c21a c4a c20b a18a a4a a8b a17a|ud02u0u20u0222u02200u	1.5> = 0 (10)
<uu0220200uuuudu20d2uu	3.5|c19a c5b c20a c16a a9b a13b a2b a17a|u202u020dduu2uduudu0u	1.5> = 1/1260 (420)
<ud0uudud002022202u20u	0.5|c8b c11a c15a c1b a5a a8b a4a a12a|0u022uuu00ud22u02u20d	1.5> = sqrt(42)/945 (83)
<22ud20uuu2002uuu0u0ud	2.5|c13b c21a c16a c15b a13b a20b a3b a17a|222u20duu2002u00uu020	1.5> = -sqrt(70)/105 (10)
<20u2uuu0ududuu020d2dd	0.5|c19a c10b c12b c1b a19a a18a a8b a21b|u0u2uuuud0d0du02022u2	1.5> = -32*sqrt(15)/118125 (294)
<00u20uud2u0002duud222	-1.5|c10b c19b c9b c21b a6a a7a a13b a15a|00u2022ud000u22duuu2u	1.5> = 0 (45)
<uuu2u0u0ud20200uuud22	3.5|c4a c11a c1a c21a a12a a3b a14a a6b|0u2uuud0uuud2d0uudd2u	1.5> = 17*sqrt(21)/29400 (4605)
<00u2020u00du2022uuu22	2.5|c16b c12a c6a c17a a1a a16b a5b a9a|u0u2uu0ud0d020220uu22	1.5> = -2*sqrt(5)/25 (77)
<uu0u2d20u00uudu22d0d2	1.5|c16b c7a c14a c13a a19b a13a a8a a4a|uu022uuuu00du0dd2uud2	1.5> = -31*sqrt(105)/1323000 (1239)
<uu200u0uu22ud2uuudu0u	4.5|c11a c3a c14a c21a a5b a2b a4b a5a|u2uu2u0uu2ddduududu00	1.5> = 32*sqrt(15)/4725 (4326)
<2u020u0uu2ud2d20d2u00	0.5|c13b c9b c12b c6a a6b a3a a16b a6a|2uu2020d02d0uu2uu2u00	1.5> = 0 (30)
<udu000u22200u20d22u20	1.5|c20a c19b c13b c9a a15b a19a a11a a19b|udu000u2u2u002ud222u0	1.5> = 0 (42)
<u2uu022220u000020220u	2.5|c2a c7a c4b c9a a20a a11b a14a a17b|uuu002u2d0200d02u22uu	1.5> = 0 (65)
<0uu02du2d2ud20uuud020	0.5|c6b c11b c15b c7b a7b a17a a21b a19b|0uu020u2d20u200d2uu2u	1.5> = 0 (62)
<0u0u0du200u22d22d0u2u	1.5|c21a c2a c13b c12b a18b a4a a9a a10b|00020uu2uuudud22udu20	1.5> = sqrt(2)/90 (319)
<u0uu22002u22002du00u2	2.5|c20a c17b c9b c12b a14b a10b a20b a16b|u0uu2200u22u0u22000d2	1.5> = 0 (21)
<222uuuu00002ud02uuddd	0.5|c5b c19a c16b c18a a10b a18a a15a a19a|222u0uu00u02uuudduddu	1.5> = -32*sqrt(30)/165375 (1278)
<0uu000220202u22002220	-0.5|c15a c20b c2b c10a a17a a1a a11a a9a|u0u00022udu2u2u0u22d0	1.5> = sqrt(210)/126 (74)
<020u20du2u200uuu0ud22	1.5|c15a c5b c16b c4b a6a a15b a8b a4b|020uudu22u200uu00du22	1.5> = sqrt(105)/1260 (63)
<uu2u020u0u0uud20d2022	1.5|c18a c13b c3a c15b a4a a11b a19b a13a|uuu2020u0uuudud0dud22	1.5> = 65*sqrt(3)/49392 (1286)
<222uu000u0u00uu22u2dd	2.5|c16a c17a c11b c1a a12a a18b a8a a21b|u22ud00uu00u0dduu22u2	1.5> = 0 (195)
<20uu20ud0222d00uu2ud0	0.5|c10a c18a c18b c4b a8b a17a a15a a3a|202020u20d22u0uu20uu0	1.5> = sqrt(3)/180 (10)
<uu022du02ud20uu0u0202	-2.5|c10b c14b c21b c9b a13a a16a a6a a10a|uu0222u0dud2u0duu020u	1.5> = sqrt(30)/60 (212)
<2u00duuu002220duuuud2	2.5|c17a c5a c11a c1a a6a a14b a3a a5a|uud0u2uu00u22duu0dud2	1.5> = -11*sqrt(7)/2940 (975)
<u22u00ud2d0uu0u2du0u2	2.5|c9a c3a c1a c2b a7a a19b a5b a19a|0udud02uuu0dd0u2uu2u2	1.5> = -13/360 (200)
<0002uu00d222uu022dd02	0.5|c12b c16a c4a c10b a1a a19a a8b a20a|u00udd0udu2duu0u2u2u2	1.5> = 0 (120)
<u202u022u0dudu2020200	1.5|c8b c19b c12b c1a a12b a1a a3b a8b|u2u2u022u0uuud2020d00	1.5> = sqrt(15)/840 (84)
<20u2u000udu22u202udu0	2.5|c18a c1a c5a c19b a7a a2b a11a a16b|uuu200d0uu222u2d200u0	1.5> = 0 (74)
<202uduu2du200u00du2du	-0.5|c17b c19b c6a c18a a18a a15a a2a a5a|2u2u20u2ud200ud00uduu	1.5> = -1/2400 (275)
<u0u2ud00uu20u0d0222d2	1.5|c13b c5b c15b c20a a10b a6b a8a a14b|u0u2020uu2200u0022202	1.5> = sqrt(10)/150 (5)
<uuu2220ud00uuu2uuu020	4.5|c17b c5a c16a c1a a18b a19b a7b a9b|0uu2u2uu200uud2002d20	1.5> = 0 (84)
<uuu0du22000u022ud220u	2.5|c6b c21b c19b c17a a3b a4b a21b a20b|uu2uu022000u022u02udd	1.5> = 0 (84)
<0uuu2duu00ud202d0ud22	1.5|c13b c5b c11a c20a a8a a11b a7b a16a|0uuuud2200uud0220udu2	1.5> = -7*sqrt(10)/2000 (310)
<u00udu2d20uu20d02220u	0.5|c8a c12b c9b c17b a11a a14a a2b a12b|uu0ddu20d02u2uu0u220u	1.5> = sqrt(30)/360 (60)
<u0d0u02ud202u00duu222	0.5|c8b c9b c3b c19b a2a a15b a16b a18b|uu00u0200202u0u2d2u22	1.5> = 0 (21)
<2u0u2002020d22du200ud	-0.5|c14a c21b c2b c12a a6a a12a a18a a11a|200u2u0202uu2uud2u0d0	1.5> = sqrt(10)/140 (84)
<uu20u0u20d22u0u022d0u	-1.5|c17b c8b c18b c21a a9a a21a a14a a4a|uu2uu0uuud22uud0udd0d	1.5> = -8*sqrt(7)/2205 (4998)
<2u0u20u2200u22020u002	1.5|c1a c13b c16a c7b a12b a4b a15a a17a|uu0220022002u2duuu002	1.5> = sqrt(3)/30 (18)
<uuu02u20uud22d002200u	-0.5|c12b c17b c6a c5b a6b a1a a3a a20a|2u20ud20uudu2u00u20ud	1.5> = 409*sqrt(30)/75600 (222)
<0u002u2u20022d00222u0	0.5|c13a c19a c12b c9b a1a a11a a16b a15a|uu002u2uu0dduuud22du0	1.5> = -sqrt(42)/315 (1176)
<u2d0u00u020uu22uu22u0	1.5|c1a c20a c3a c5b a11a a1a a21b a9a|u200000du2uuu22uu220d	1.5> = 0 (42)
<02u0u2du00uu2u2u0u2du	2.5|c13a c13b c15b c2b a17b a4b a13b a10b|0uuud2du0duuduuduu2du	1.5> = -sqrt(10)/400 (8340)
<2002uud22220u00u20002	1.5|c10b c11a c7b c4a a3a a19b a16b a15a|20uudu022ud0u0u220u02	1.5> = -sqrt(15)/30 (54)
<000u2d222020uu0d20202	-0.5|c7a c11b c19a c5b a4a a19a a12a a14a|0002uuu220uud20u20202	1.5> = 3*sqrt(2)/20 (21)
<22ud0u002du002u2d02ud	-0.5|c21b c6b c2b c11b a21b a3a a7a a5b|2u2uu0d02u0002d2u02uu	1.5> = -sqrt(5)/120 (62)
<0222uu0220u00022u0d20	1.5|c4a c5a c2a c8b a13a a5b a1a a6a|uu2ud20u20d0u022u0u20	1.5> = 1/60 (62)
<0uuuu02d22uu0u0020u22	1.5|c17b c9a c14b c20b a18b a13a a14b a16b|0uuuu02du2duud0duduu2	1.5> = 2*sqrt(70)/375 (3725)
<02u2002u02d2u20du0dud	-0.5|c21a c14b c12b c4b a20b a9a a1a a16a|u2ud002uu2uuud02d0u20	1.5> = 0 (252)
<ud00uduu02200d0u22u22	1.5|c17a c20b c6a c8a a5b a8a a4a a14a|ud0u20uu0220020ud2uu2	1.5> = 0 (40)
<22u0uuud00uu00u2022u2	2.5|c15a c5b c16a c21a a9b a13b a17a a15a|22u00uudu0uuu0udu22dd	1.5> = 25*sqrt(2)/1568 (1152)
<uud220u0222000d20uuud	0.5|c10a c21b c18a c5b a18b a14a a17a a19a|uud2u0u02d200uu2uu2d0	1.5> = -sqrt(7)/210 (222)
<0uu0du2u2du202du0u0d2	-0.5|c6b c2b c12b c5b a19b a6a a17b a2a|0uu00u2d2uuu02uudddu2	1.5> = sqrt(15)/336 (1152)
<uuu0020u2uudu022022u0	1.5|c6a c16b c3b c18b a21b a14b a21a a20b|uu000d0u2uuuud2u0d222	1.5> = -4*sqrt(15)/1323 (252)
<u2udu2dud220u0200d0uu	-1.5|c11b c9a c10b c7b a13a a19a a21a a17a|u2udu20u0du02020uuud2	1.5> = -sqrt(105)/126 (222)
<2u0222u0d00d0uu02d202	0.5|c1b c14b c4a c18b a16b a2a a10a a11b|u20u22u0duuu00du20202	1.5> = 0 (74)
<02u0u002u22dd0ud0u22u	1.5|c10a c16b c12a c2b a16b a12a a6a a14b|0uu0uu02du2uudud0u22d	1.5> = -8*sqrt(14)/6615 (1225)
<u20uu00u00d2d0u2u22d2	1.5|c2b c21b c21a c20a a17a a10b a13b a8a|uu0ud0020uu220u222200	1.5> = sqrt(5)/600 (18)
<uu2u00d2d0u2u22d0020d	-0.5|c11a c14a c16b c9b a5a a7a a13a a10a|uu2uu0220d022u200020u	1.5> = 1/60 (20)
<00u20uu200uu022d2022d	1.5|c6b c7a c4a c17a a13a a13b a5a a11a|00uud002002u222uu022u	1.5> = -sqrt(5)/150 (15)
<0uuu0d0202d2u0uuu2220	2.5|c16a c17a c19b c10a a1b a17a a14b a13a|uuud0u020ud22du0u2u20	1.5> = 0 (224)
<u2020u2d0u02u2u2u0u0u	0.5|c19b c2a c8b c14b a3b a10b a19a a17a|uuu20u200202duu220d0u	1.5> = -4*sqrt(7)/525 (80)
<ududu000u0d22d0uu2u22	0.5|c20a c4a c1b c2b a1b a19a a17a a9a|u0u0u00020d22u0u222u2	1.5> = 0 (18)
<02u2u0u2u2u0ud22du000	2.5|c10a c18a c8a c4b a8a a17a a19b a14b|02uuu0u2uud0u22220d00	1.5> = 5*sqrt(7)/441 (84)
<uu00ud0u2du2du20du202	1.5|c13b c5a c21b c19a a3b a7a a13b a16a|uud00udu2uu2du2uduu0d	1.5> = -sqrt(35)/14175 (2790)
<uu202202u0u2u00u200d2	-1.5|c16b c13b c8b c11a a19a a18a a13a a7a|uu2022dud002u0002uuu2	1.5> = sqrt(42)/210 (45)
<uu20020duuud0dd2d0u22	-0.5|c16b c8a c20b c2b a13a a4a a11a a8b|u02u020uuu2duduud0du2	1.5> = -341*sqrt(210)/113400 (1236)
<u02d0uuduud220u0uud2u	0.5|c21a c12b c12a c19b a16a a12b a11a a10a|u02d0uudu22u20uudu020	1.5> = -sqrt(6)/300 (126)
<u20202uduu0ud00uud2d2	0.5|c2b c9a c12b c4b a1b a14a a15b a5a|2u0uu2uu0u00duuudd2d2	1.5> = -47*sqrt(21)/58800 (1281)
<uu0uu2d0u02d2uu2uu002	3.5|c18b c5a c14b c15a a5b a20b a19b a10b|uu0uu2u0dd2u2002d0uu2	1.5> = 0 (280)
<0u0d220002u0u2uu2u2uu	3.5|c15b c5a c18b c10a a8b a7b a12b a18b|0u0du2uu0uuud20d2u2ud	1.5> = 0 (644)
<2002u2u000u2udduuud2u	1.5|c12b c19b c4a c20a a10a a2a a3b a17b|2uuuu2u00uuuuddu2d0dd	1.5> = -sqrt(15)/280 (5005)
<uu2u02ud2u02u0u0002u2	3.5|c8b c13a c15a c19a a15b a5b a17a a13b|uu2ud2u02u02u0u0u0dd2	1.5> = 1/14 (294)
<uduu02u00uuuud220du2u	1.5|c19b c7a c1b c6b a1b a17a a9b a4b|udu20u00duduuu22uu02d	1.5> = sqrt(30)/35280 (378)
<022uu02202u0u0uu20duu	1.5|c13a c2b c15a c4b a18a a6b a14b a4a|0u2udu2202u00d0u2duuu	1.5> = sqrt(15)/210 (186)
<u00u2u220duu0u20uu202	2.5|c15a c21a c14b c7a a9a a6b a14a a13b|u00u22u2duudddu0uu20u	1.5> = 0 (600)
<002u2u0u2u2uu000022u2	3.5|c13a c18b c20a c21a a20b a7b a13b a2a|0u2d2uuu2u2ud0000u2ud	1.5> = 0 (166)
<02u002uu0ud2u22020uuu	2.5|c6a c20a c15b c13a a21b a20a a9b a6a|02u002duduu202u020uu2	1.5> = 0 (20)
<00020u0duu2d2u2uu220u	2.5|c15b c13b c18a c19a a14b a20b a5b a3a|00u2du0dud2uu2ududuuu	1.5> = 0 (496)
<2u2u02ddu20ud00002d2u	-0.5|c6b c1b c19a c3a a14a a17a a16a a13a|uuuu0dduu20d2u0du202u	1.5> = -sqrt(3)/1440 (925)
<uu2d0ud0uudu0020uu222	2.5|c7a c9b c3a c11a a8a a13b a10b a17a|uuud0d0u020uu0202u222	1.5> = 0 (50)
<2uu20dd2200u20u0ud20u	0.5|c15b c13b c17b c19a a12a a16b a15b a10a|2uu20dd22u02u0du0uu0u	1.5> = 0 (90)
<20uud002uuuu2u0d02022	1.5|c20a c3b c18a c21b a6b a5b a4a a15a|20022u02uudd2uuu0d0uu	1.5> = 0 (200)
<2u20uu00022u2u0d20uuu	3.5|c1a c11b c12a c6a a7b a2a a9b a6b|u220uuu0u2u02d0u20dud	1.5> = -2*sqrt(7)/735 (329)
<22uu2uu2uu0u00u0udu02	4.5|c15a c2a c4a c19b a16b a14b a20b a7b|2uu02u22uu0d0u0uud0d2	1.5> = 0 (325)
<uuu0u0u020020222u2u02	3.5|c21a c18b c2a c16a a10b a6b a2b a17a|uud0uuu02d02022u2ud0u	1.5> = 0 (240)
<00002u220duuuu2u2u2u0	1.5|c11b c7a c19b c17b a21b a9b a13a a3b|00u02uu2du0d2u2uuuudd	1.5> = -sqrt(70)/2352 (1008)
<2uu2u200ud0uu0220uuuu	4.5|c1b c4a c19a c6a a1b a17b a18b a19b|2uuduu00ud0du022u2udu	1.5> = sqrt(3)/50 (795)
<0u202uu0u0du2uuu20202	3.5|c6a c5b c21a c19a a14b a12b a18b a11a|0u20u0u0u02222uu2dd0u	1.5> = -2*sqrt(35)/35 (84)
<22u20u00ud222duu0d00u	1.5|c1b c2a c11b c12b a16b a19b a7b a14a|uuu20du0dudu22u20ud0u	1.5> = sqrt(3)/405 (868)
<220022uuu0duu20uu020u	1.5|c5b c2b c21a c12a a18b a8b a10a a9a|2u00u2u22ud0d20uuu200	1.5> = 3*sqrt(21)/280 (65)
<0202220u222uu0u0d0020	0.5|c10a c4b c20b c10b a10a a18a a15b a1b|u20u220u2d2uu020du0u0	1.5> = 7*sqrt(5)/75 (70)
<0u2udu002duud0d2022uu	-1.5|c5a c16b c9b c19b a11a a12a a4a a2a|02220u00uu22u0ud02uud	1.5> = sqrt(14)/756 (83)
<u020uuu2uuudd20022020	0.5|c14b c5b c7b c18b a2a a14b a15b a19b|uu200u02uduuu2d02ud20	1.5> = sqrt(30)/588 (315)
<u20020duudu0d022220ud	0.5|c10b c2a c16a c18b a10a a1a a9a a19b|2u0020du2uu0u02d2uuud	1.5> = 3*sqrt(7)/280 (160)
<u0u22d0ud22du020uuud0	1.5|c5b c11a c15b c12a a12a a8a a16b a21b|u0u2dd02u2uud0duuduuu	1.5> = -1/360 (1080)
<uudu20u0du0ddu20ud22d	0.5|c5b c17a c3a c19b a9b a4a a6a a8a|uu02uuud2d0uuu200ud2d	1.5> = sqrt(5)/28350 (1176)
<2u00uu202udu20200d022	0.5|c13b c7b c1b c21b a1b a17b a14b a19a|2u00uuu02uuudd20uud2d	1.5> = 0 (1278)
<2022uu2022u002uud00d0	-0.5|c9b c10a c6b c3a a19a a18a a11a a12a|20u2d020uu2u02duuduu0	1.5> = sqrt(3)/150 (140)
<202uud20000udu22ud2u0	1.5|c3a c13a c14b c15b a21a a12a a4b a14b|20u2du2000020ud2uu2uu	1.5> = -sqrt(5)/90 (30)
<0u00u00udd202d02222u2	-0.5|c11b c21a c8b c18b a8b a9a a10a a15a|0u00u00d22u02uu22u2du	1.5> = -1/18 (63)
<u02u220220u2u2ddu0000	1.5|c15a c17b c12a c4a a21a a15a a1b a10a|202022022uduu2uu0000u	1.5> = 0 (10)
<ud2200u2uu0u0020uu2d2	1.5|c9b c4a c3b c1b a1b a13b a11a a2b|u2uu00u20uudu020du2d2	1.5> = 3*sqrt(2)/490 (329)
<2u20000202uuu200u2022	2.5|c10b c11a c10a c14b a10b a15b a5b a17a|2u20u0020u0uudu022022	1.5> = 0 (21)
<0uu0222dudd0u02202200	0.5|c15b c5a c11a c16a a2a a13a a21a a12a|02u0u22udd0u20uu0220u	1.5> = 0 (50)
<22uu02u00u2uu0u220uu0	0.5|c12b c4b c15b c6a a14b a9b a13a a18a|22u00du0uu202u022uud0	1.5> = -sqrt(30)/630 (42)
<20uuduuduu22ud0d22000	1.5|c13a c3a c17b c8a a13a a4b a7a a3a|20u2uu20du22uu0ud2000	1.5> = -sqrt(210)/9450 (74)
<002222u020uud0d0uu2du	1.5|c15a c13b c17a c9a a14a a12b a16a a15a|002222u0u0u20udd0u2uu	1.5> = sqrt(2)/360 (65)
<2022uuud02du000udu202	1.5|c6a c17a c3b c12b a13b a2a a14a a6b|2uu2uduu02d0uu0d0u202	1.5> = sqrt(15)/300 (278)
<0022222udu02u00u02uu0	1.5|c5b c8a c10a c9b a11a a10b a17b a15a|0022u2200uu2u0uuu2dd0	1.5> = sqrt(6)/105 (84)
<u20d2ud02uu2000duud2u	0.5|c5a c19a c12b c16b a14b a14a a3a a13a|u2ududu02duuu200du02u	1.5> = 1/30 (540)
<u0udu22uddud0uududd20	0.5|c1a c12a c6a c18b a11a a12a a9a a2a|0uuuud2u2u2d0dduu0u20	1.5> = sqrt(6)/5400 (865)
<u0uuduu0u2u02200u22uu	2.5|c6a c13a c19b c9a a2b a6b a15a a11a|uuudddu00220u2u0d2uuu	1.5> = sqrt(5)/270 (360)
<22ud002uu2d000dud0u22	0.5|c21b c2b c20b c9b a4b a12a a13b a6b|2uu20d2u02ddu0uuu0uud	1.5> = 0 (378)
<u000uuu202uu22u2d0u02	1.5|c17b c5a c7b c6b a6b a3a a2b a18b|udu00u0202uu22u20ud02	1.5> = -sqrt(70)/588 (42)
<02u2uuuuu0dddu02duuud	2.5|c3a c17a c11a c5a a17b a12a a7a a21a|02020u2uu002uu02dduu2	1.5> = 1/500 (77)
<22u00002222u20020uuu0	1.5|c2b c8a c16a c13a a6a a7a a21b a13a|2uu00uuu222d200u0uudd	1.5> = sqrt(10)/140 (325)
<20u0u20u2uu2u220000u2	2.5|c10a c12a c15a c1b a4b a16a a11b a7a|u0uuu2du202ud2ud000u2	1.5> = -13*sqrt(7)/2100 (310)
<02u20u22u0d0u20u2u002	2.5|c2a c6a c8a c21b a1a a21b a18b a5a|udu2u02du0u0u20u22002	1.5> = -sqrt(5)/20 (30)
<u22uuu022du00dd2u0d0u	0.5|c9a c5b c17a c21a a5a a9a a7a a1a|222uuud22uu00uu200d00	1.5> = sqrt(210)/1050 (74)
<0u2d2u0dud2u20duduuu0	1.5|c12b c13b c3a c19b a2b a18b a8b a15a|02uu2u02ud20u02ud20u0	1.5> = 0 (80)
<2u20duuu22000uu20uu02	3.5|c5a c19a c1b c1a a17b a18b a11a a20b|0u200uuu22u00du2u20d2	1.5> = sqrt(14)/84 (83)
<22uu220uu0d2022u0u000	0.5|c15b c12b c14b c6a a7a a16b a7b a9a|22uu2u2u20du0ud20u000	1.5> = 33*sqrt(15)/1000 (80)
<00u20002222u2ud0u02uu	2.5|c10a c13a c9a c19b a13a a6b a19b a15a|00u20d02uu2u2u20d02uu	1.5> = -sqrt(6)/20 (40)
<uu00222200u2022du0200	0.5|c15a c11b c17a c8b a20a a3b a9a a18a|uuu0222ud00202uu0d2u0	1.5> = -sqrt(30)/150 (80)
<2u2u0u00022duu220u0ud	1.5|c1b c20a c16b c11a a5a a12b a9b a19a|ud2uuu00d2u2dd2u0uu0u	1.5> = -sqrt(42)/1080 (340)
<0022uuu00020uu0222202	2.5|c16a c18a c5b c11a a13a a20b a2b a8a|0u220uud00u02u0u2d2u2	1.5> = 0 (74)
<2u0u0u2udduuu0uuu2uuu	3.5|c1a c13a c9a c16a a11b a21a a16a a17b|uu0u0d2u0u2d00uu22du2	1.5> = -sqrt(330)/22000 (278)
<2uuu0duu2uu000d0u2u22	2.5|c21a c1b c18a c9a a3b a1b a8a a16a|2u2d0ud2udu000duuuu2u	1.5> = 0 (80)
<00u0uu2u222u00022u0u2	3.5|c11a c10a c11b c8a a5b a13b a11a a8b|00u02u2u2uduu0022u0d2	1.5> = sqrt(42)/105 (80)
<uuud0220002u2u2u0uu02	3.5|c2a c18a c15a c21b a5b a20a a18b a8b|u0udu22d002u2uud0uuud	1.5> = 2*sqrt(14)/315 (720)
<2u0u2uud2du200u20uuu0	1.5|c6a c16a c7b c4a a13b a14a a11a a4a|2u0u200d2u22uduu0uud0	1.5> = -sqrt(3)/378 (222)
<20uu0022uu2u0u02d20ud	-0.5|c7b c3b c18b c9b a2b a5a a15a a3b|2uuuu0u20d2u0uu2dd0ud	1.5> = 4*sqrt(210)/15435 (1266)
<u220u0u2u02ud2022000u	1.5|c1a c8a c11a c11b a21a a18b a4a a20a|022uu0udu00du2022u0u2	1.5> = sqrt(30)/900 (62)
<uu20u0udd2d0du0uudu22	0.5|c18b c9a c11a c8b a12b a2a a9a a4a|u22ud0u0u20ddu0uu0u22	1.5> = -sqrt(3)/60 (150)
<2u0d02uu2u02u02uddu0u	2.5|c12b c8a c17a c13b a4b a16a a11b a20b|2u0202d02uuu00220duuu	1.5> = sqrt(10)/600 (36)
<0u0uu022uuuudu0222200	2.5|c8b c9a c5a c19a a11b a19a a6a a21b|0u0u0u2u0d2uuu022220d	1.5> = -sqrt(21)/588 (80)
<u2u2u00ddu02u0ddu22u0	-0.5|c5b c17b c10b c1a a14a a10a a20a a6b|02u20u0duu02uudu02220	1.5> = -sqrt(3)/405 (63)
<0u0u20220u2uu2202u0d0	2.5|c18a c7b c12a c11b a12a a18b a9b a3b|0uuu20u2duduu2202d0u0	1.5> = -11*sqrt(7)/2100 (295)
<uuu202u0u22u22002u000	2.5|c11b c1a c3b c13a a19b a21a a15b a7b|0u020220u2udu2u02ud0u	1.5> = 0 (74)
<202u222u02u0002200020	-1.5|c7b c11b c10a c20b a17a a4a a10a a21a|202222uu02000022u00uu	1.5> = -sqrt(5)/5 (5)
<uuu22000u2duu2du02d0u	1.5|c19a c3a c18b c2a a19a a21a a13b a2a|uu022000d2ud22uu0uu02	1.5> = -sqrt(5)/3000 (45)
<uu0u2u02du02uud2uu0du	1.5|c4b c12b c9b c5b a3b a11b a7b a2b|u2u0duu20uuuddd2uu0ud	1.5> = 19*sqrt(7)/88200 (3402)
<u200duuuu02uuuuddd202	0.5|c16b c11b c15b c8a a17a a10a a6b a11b|u200d2u0ud2uuu002u202	1.5> = sqrt(2)/42 (30)
<uu0u2u0202u020uuudu2u	3.5|c1a c17b c5a c10a a6a a21b a3b a12b|0uuuu2020udu20ud0ud22	1.5> = sqrt(3)/630 (325)
<20u200u2ud002u22ud200	1.5|c15b c4a c18a c3b a9a a3a a21b a5b|20uuu0d22u002ud2u020u	1.5> = sqrt(5)/300 (70)
<002uuuud2020du022u0u2	1.5|c20a c7a c8a c6b a6a a7b a5a a2a|0u2u2du02020uu022u002	1.5> = sqrt(10)/100 (15)
<2ud0002002ud202u2uddu	-0.5|c11a c19b c3a c17b a8a a6a a14a a4a|2u0d0u2u020u2u2uud0ud	1.5> = 5*sqrt(30)/1008 (168)
<00uu02dud022u20uu20u2	1.5|c11a c21a c13b c18b a8b a15a a9b a5a|00uuu2d220u202duuu0ud	1.5> = sqrt(42)/189 (254)
<00uu00du0duu2u22du22d	0.5|c14b c15a c11a c13a a21a a9a a5a a8a|00uuu0d2uu0du0d2uu222	1.5> = 3*sqrt(5)/500 (260)
<20u00u2d0u02u0duuu222	1.5|c1a c13b c10b c19b a14b a4b a13b a18a|u0du0u2u0002duuuu2d22	1.5> = 0 (148)
<02u0u2d222u02202000u0	1.5|c9a c2b c16b c10a a5a a19b a15a a12b|0uu022u2uuuu22ud00dd0	1.5> = -sqrt(5)/168 (330)
<u0uduu2uddu0uu0dd22du	1.5|c5a c3b c6a c4b a13b a9a a10b a11a|u000002u22202u0du22uu	1.5> = -7*sqrt(3)/1800 (18)
<u0dud0222u020u2u0uuuu	2.5|c20b c19a c12b c8a a19a a19b a13b a2b|ududu02u2u0uuu2u0d20d	1.5> = sqrt(105)/1960 (336)
<2u2uu02udd00u000u222d	-0.5|c10b c8b c5b c1b a15b a10a a11b a11a|uu2u0020uu20u0d0d222u	1.5> = -2*sqrt(7)/225 (84)
<uuu0u220udu2022dduu00	2.5|c12b c12a c17a c5a a13b a20b a8a a12a|uuu0022uduuud22d0duu0	1.5> = 17*sqrt(35)/78750 (1085)
<022uudu2002u2u000022u	-1.5|c4b c14a c19b c6b a18a a7a a6a a15a|0220uu22002u20u00du2u	1.5> = -sqrt(30)/300 (20)
<0uu22u0u0d0d2d0u222u0	1.5|c10b c6a c19b c16b a16b a10b a6b a10a|0uu22u0u020u2u0d22du0	1.5> = 0 (84)
<0u02d0u2u22d200u2200u	-0.5|c11a c7b c12b c18a a15a a14a a3a a6a|0uu2du02u2d02uuu2d00u	1.5> = 3*sqrt(3)/40 (222)
<0u00022u220uuduu2uudd	1.5|c12b c17a c14b c9a a8b a12a a18a a2b|02000222u20uu0udu2uud	1.5> = -23*sqrt(14)/19600 (80)
<0u00uuu0202udd0222ud2	1.5|c17b c7a c21a c5b a8a a1a a5b a3b|uuu0uu0d202duu02d2udu	1.5> = -1/1000 (1155)
<uu02u22222u0uu000u200	3.5|c5a c9a c11a c19b a3a a1b a14b a5b|2uu2u222u200u2000du00	1.5> = -sqrt(6)/15 (21)
<uduuu2duu2u20200ud200	-0.5|c12b c7a c2b c9a a9a a20a a8a a15a|u0uud202d2ud02u0uu2u0	1.5> = 29*sqrt(42)/15120 (150)
<uu00d0u02200u02d22u22	-1.5|c15b c17b c20a c20b a16a a19a a3a a1a|2ud0u0u02200u0u2u2202	1.5> = sqrt(5)/15 (10)
<u02u2du00u220022u00u2	2.5|c10a c6b c17b c5a a18a a13b a8b a20b|u02uu0uu0022u0220d022	1.5> = 0 (21)
<uu020uuu220u00222002u	0.5|c7b c6a c16b c8b a8b a3a a12a a7b|uuu200du2202002u2002u	1.5> = sqrt(21)/70 (18)
<u00u2du2202u0u2uuuu0d	0.5|c9a c21b c4b c12a a10b a3a a14a a16a|u0d02uu2ud200222uuu00	1.5> = -sqrt(14)/252 (36)
<20u22u002uu20ud02u002	2.5|c12a c3b c21a c5b a8a a20b a16b a7b|2002uudu2uuu0duu2d0du	1.5> = -sqrt(42)/3780 (975)
<22uuu22u0d20200du0u0u	2.5|c17a c8a c2a c16a a20a a5b a18a a4a|2ud222200u2020000uuuu	1.5> = -sqrt(6)/40 (10)
<202u20ud20200ud2d020u	-0.5|c11a c14b c5b c1b a6a a12b a15a a14a|u02uuudu20uu0d22d020u	1.5> = -sqrt(70)/4200 (315)
<u2022u22uu0200002u200	2.5|c2a c8a c12b c1a a3a a15b a9a a1b|uuu22u2u2u0d00d02u200	1.5> = 0 (84)
<0uudud0u0u2uu2002u22u	3.5|c5a c17b c21b c14a a12b a7b a3b a16b|0u2u0udd0u22uu0udu220	1.5> = 0 (210)
<uu02uudud2u220u00d20d	0.5|c13b c19a c19b c12b a17a a5a a18b a3b|uuu22uuud2udu0u0d200d	1.5> = -29*sqrt(30)/7875 (1274)
<02uud02uu2u0uu220duu0	0.5|c7a c10b c15a c2a a1a a4a a7a a14a|udu2d02uuud0u2u20uud0	1.5> = -3*sqrt(14)/3920 (296)
<u2u2002u0220u0du2002u	0.5|c17a c21b c2a c20b a16b a5a a12a a19a|uuu2u02u022ud0u2d0ud0	1.5> = -sqrt(105)/1225 (329)
<uuu0d0u022uuu220u2020	2.5|c2a c17a c10b c9b a3b a11a a4b a17b|u02ud0u0uu2uu220d2020	1.5> = -5*sqrt(15)/252 (63)
<02u0u0022d22u00u202du	0.5|c11b c21b c20a c9b a15a a7b a4b a20a|02udu0u2udu2u0uu202d0	1.5> = 13*sqrt(210)/7560 (148)
<220u2du20uu2000u2d0uu	2.5|c1a c17b c8b c7a a8b a21b a10a a7b|u20d2uu202u2000uud0u2	1.5> = sqrt(30)/300 (42)
<ud0uu20220uuu00d022d2	-0.5|c1a c20b c6b c11b a13a a7a a1a a17b|uu0uudu2200u200du2202	1.5> = sqrt(30)/300 (80)
<uu2ud2d0du22u0u0u0d02	1.5|c11b c10b c1a c7a a8b a16a a18b a7a|0u2ud2duu0u2u0uduud02	1.5> = -sqrt(105)/4725 (498)
<uu02d022udu022du00ddu	0.5|c10a c2b c21a c11b a11a a21a a5b a3a|u0u22022u0u022ud00uud	1.5> = -sqrt(14)/378 (83)
<222u200duu0d020020220	0.5|c1a c8a c3b c20b a16a a11a a7b a13a|u2ud20u0uuduu20u202d0	1.5> = -sqrt(21)/630 (240)
<0uu22u2u02u00u2022d00	0.5|c3b c18a c19a c15b a12a a13a a6a a14b|0u02222u02udu2u02u000	1.5> = -3*sqrt(7)/140 (18)
<202u0ud2uu22d0ud00d02	-0.5|c21b c3b c7b c21a a20b a20a a17a a18a|20ud0u02du22u0uduuu20	1.5> = sqrt(15)/216 (72)
<u0u0222ud0uud02uu2uu0	0.5|c18a c6b c16a c1b a19a a3a a4b a12a|002u2u2uu0d2u020uu2d0	1.5> = 2*sqrt(2)/525 (80)
<u0u022022000222uu02d0	1.5|c14b c17a c1a c16a a17a a2b a12a a21a|0uu02202200u2d20u02uu	1.5> = -sqrt(3)/30 (18)
<2u0du0222u0u020220u0u	0.5|c19a c7b c16a c2b a18a a3a a13a a19b|20uuu0u22d0ud20u2du0u	1.5> = -3*sqrt(5)/1000 (275)
<2002u220udu2u200u0u20	1.5|c9a c1a c17a c13b a21b a15a a11a a3a|u0u2d2200u2202u000u2u	1.5> = 0 (15)
<02u0duu2u2u020020uuu2	2.5|c8a c7a c10a c20a a5b a20a a9a a10a|02u02u0u22u020020duu2	1.5> = sqrt(14)/70 (20)
<2u2u0uu200uu00uud22uu	2.5|c1b c12a c20a c19a a4a a13b a2b a20a|u2220uu200d0u0duu2udu	1.5> = sqrt(3)/1620 (254)
<u2u00u02202000022uu22	0.5|c9b c20a c2b c9a a19a a9b a20a a15a|uuu00u02d02000u22u222	1.5> = -13*sqrt(10)/100 (20)
<20uu2u02d2020uudu00d2	0.5|c8a c3b c17a c10b a3a a8a a10b a17a|20uu2d02u2020duuu00u2	1.5> = -sqrt(5)/900 (45)
<u200u00uu220u002uu222	3.5|c18b c19a c16a c9a a12b a15b a18a a6b|u200uu0u022ud0duudu22	1.5> = 0 (301)
<ud2uu0d0u0u002u22duu2	-0.5|c11b c2b c21b c20b a7a a10b a2b a9a|uu2uu0202u0002u22dd0u	1.5> = sqrt(42)/350 (84)
<u00duu22duuuduuu20d02	0.5|c5b c13a c4b c15a a10a a3a a13a a15b|u0u00d22u2duduuu20u02	1.5> = -sqrt(210)/1575 (135)
<u0u0u0222d020u02u02d2	1.5|c7a c7b c9b c16a a11a a4b a15b a18a|u0uud002duu20dduuu2u2	1.5> = sqrt(3)/360 (500)
<00uu0u20uud2u22020022	2.5|c14a c20a c14b c12b a16b a19b a9b a18a|00uu0u202uudu02d2udu2	1.5> = -sqrt(5)/180 (319)
<u2u0uduuu2udduu0d2ud0	1.5|c3b c12b c10a c17b a11b a4b a12a a19b|u20uuuuudd2uudu0022d0	1.5> = -43*sqrt(3)/555660 (1246)
<220u0u02dd02uuuuu0u2d	1.5|c16b c13a c6b c8a a18b a11a a5b a16a|220ud00uduu20duuudu2u	1.5> = sqrt(105)/4200 (240)
<202uud2220uu00uu00u2d	2.5|c9a c7a c4b c3a a18a a4a a21b a10b|20uduuu2dduu00uu0du22	1.5> = sqrt(42)/840 (420)
<2ud00u222000udu0uuu22	0.5|c2a c8b c7b c1b a10b a14b a16a a19a|u0u00dud2u00u2uduu222	1.5> = sqrt(30)/450 (180)
<0u0u2uu022d2u2u00d0u2	1.5|c6a c21a c18a c13b a3b a6a a8a a15a|0udu2duu22u20220000uu	1.5> = sqrt(6)/300 (20)
<u0uu0u02udd222u00uu2d	2.5|c20a c13a c6b c3b a2b a16a a6b a4b|uu020u02duu2d2du0uudu	1.5> = 23*sqrt(210)/63000 (912)
<020ud2uu2uud020du0uu2	2.5|c12b c14b c9a c21a a21a a14b a12b a18b|020ud2uuuuud020dduuu2	1.5> = 3*sqrt(6)/100 (476)
<u02u2d0u222ud00uu0udu	1.5|c11a c9a c3b c3a a1a a12a a17b a8a|200u2d02u2u2u00u20uud	1.5> = sqrt(35)/350 (42)
<uud0uu2duu22udu000202	0.5|c1b c11a c11b c13b a5b a10a a20b a18a|0uu02u2du2020du00u2u2	1.5> = 7*sqrt(30)/900 (62)
<2uu2uu020202000u22002	2.5|c18a c1a c5b c4a a13a a15b a5b a11a|uudduu0202u2d0uu2u002	1.5> = 0 (108)
<0uuud020002ud2202u220	0.5|c15a c13b c3b c15b a21a a1b a3b a16a|uuuuu020002u020d2d22u	1.5> = sqrt(21)/630 (84)
<0222uu0uu0d02udd0d220	0.5|c3b c13a c16b c11b a6a a17a a8b a5b|02u22202d000uuu0uu220	1.5> = -sqrt(5)/150 (10)
<0022u2220ud0200u0d202	-0.5|c13a c10b c13b c16b a20b a5a a16a a15a|0022222200u000uu0u2u2	1.5> = 2*sqrt(5)/15 (5)
<02uuuu2u0u00220uu2uud	4.5|c16a c2a c20a c14a a10b a6b a12b a15a|0uuuu22d020d2uu0u2d0u	1.5> = sqrt(11)/275 (265)
<uuduuuu2dud0d22du0u0d	0.5|c14b c19b c8a c17a a7a a17b a17a a19a|uuduuu2ddud0du2u20u0u	1.5> = -3*sqrt(6)/200 (1800)
<2022u002uud00d2du2u0u	1.5|c17b c8b c3b c4b a17b a2b a3b a5b|2u2u200uuud00d2ud2u0u	1.5> = 0 (280)
<02u220du0202u0uuuu02u	1.5|c13b c5a c20a c16a a14b a3a a14a a1a|u222u0ud020202u0uu0du	1.5> = -sqrt(21)/140 (74)
<2220u2udd0u00u002ud2d	0.5|c14b c11b c6a c1b a21a a11b a15b a6a|u220u2ddu0u000u02uu22	1.5> = 0 (30)
<u02du0000200222u02d22	0.5|c18a c20b c13b c10b a11b a16a a4b a1a|2022u0000uu0u2220duu2	1.5> = -sqrt(3)/20 (20)
<2uu0du02d0u202uu2u0uu	3.5|c17a c8a c5a c12a a11b a20a a5a a3b|2u20uu0ud02u02udud02u	1.5> = 0 (310)
<u0220u2du0u20udu02uuu	2.5|c4a c20a c12b c3a a10a a17a a13b a12b|u0uu0d2dduu2uuddu2u0u	1.5> = sqrt(70)/350 (1300)
<2uu2ud0u002d0udd2du20	0.5|c4b c1a c17a c5b a17a a7a a10a a13b|uudu0ddu0u2uuudu2ud20	1.5> = 0 (1494)
<220uu2u0u20u02d2ud00u	2.5|c18b c17a c2b c12a a19a a17b a19b a3b|2uuuu2d0u20002u2u020d	1.5> = sqrt(42)/420 (80)
<u0uu202020du20uu22020	2.5|c7b c9b c12b c9a a4b a6b a12b a16b|u0u22uu000uu20d222020	1.5> = 0 (21)
<200002uud2du0u20duu22	1.5|c1b c20a c11b c9a a1b a11b a20a a4a|200u02du02uu0u20udu22	1.5> = 0 (42)
<0u22022020ud0uuuu0202	0.5|c2b c12a c11a c15b a5a a2a a8a a10b|0u22u22u2u000u0ud0202	1.5> = sqrt(14)/420 (21)
<u0u0uuuu2d02du2u2u0ud	3.5|c14a c6a c7a c15a a14a a2b a11a a7b|udu0u0du2uu2dudu2u0du	1.5> = -46*sqrt(35)/23625 (1770)
<0u2d22uu02u00u0uu20d2	0.5|c14b c11b c17b c7a a14a a2b a11a a8b|022u220202u00u0u020u2	1.5> = -sqrt(42)/140 (5)
<0020uuu2u02202uuu0uu2	0.5|c7b c9a c12b c16b a16b a13a a1a a9b|u020uu02u02du2udu0ud2	1.5> = -sqrt(10)/700 (310)
<u2u202uu20u0u20d20u0u	3.5|c14a c13a c17a c17b a17a a15b a12b a18b|u2u202uu20uu0duduud0d	1.5> = 3*sqrt(70)/686 (1274)
<000u022u222200du2udd0	0.5|c20a c15b c6b c16a a2a a20b a18a a16a|0u0u0u2d2222000u22uu0	1.5> = sqrt(5)/90 (18)
<u00ud0u202202000u2222	1.5|c1a c5b c13b c4b a16b a3a a4b a9b|00ud00u2u220u00uu2222	1.5> = 0 (10)
<u22ud2u0ud0000uuuuu22	3.5|c21a c20a c16a c15b a9b a13a a11b a15b|u22ud2u02du0u0u0ududu	1.5> = 0 (747)
<u00u02u20u22u2uuduu0u	4.5|c7a c15a c12a c1a a12a a4b a15b a9b|00020202uu22u2uudud0u	1.5> = sqrt(70)/70 (83)
<u200uu2u220ud00u2ddud	1.5|c13b c5a c2a c6a a5b a11a a5a a3a|uuu0202d22dd000u2uuuu	1.5> = sqrt(5)/500 (100)
<udu02u0u220u002uu20u2	3.5|c1a c18a c20a c16a a17a a1b a6b a11a|uuu0220u22du00202u002	1.5> = 0 (20)
<uduu0002duuud2220d2d0	0.5|c4a c1a c14b c19b a6a a20b a17a a11a|0ud00u02du2uuu22uud20	1.5> = -sqrt(7)/630 (84)
<0uu000uudu2u2u22u20uu	2.5|c15b c16a c9a c8a a3b a19a a2a a1b|u22000u00u2d2uudd2uuu	1.5> = -sqrt(5)/1800 (224)
<u0d00u2uu2022d2d0u20u	1.5|c9a c21a c14b c12a a14b a5a a1a a9a|20u0ud2uu20u2u2u0d200	1.5> = sqrt(35)/315 (63)
<20uu0022020202d2002ud	0.5|c10a c15b c19b c7b a15a a13a a9b a7b|20uu0022uu02u2d200udu	1.5> = -sqrt(5)/75 (83)
<u2uuu0d022u2du00uu20d	0.5|c3b c13a c19b c7b a21b a3b a3a a1a|222uu00022d20u00uuu02	1.5> = 13*sqrt(14)/1400 (15)
<0u02u0u2d202u22ud0200	-0.5|c12b c10b c2a c4a a2a a18a a20a a6a|0u0uuuu2uu0du22udd2d0	1.5> = 29*sqrt(21)/11760 (1286)
<2uuud2ud00u20u2d02200	0.5|c1a c12b c1b c15a a10a a9a a17b a1a|uuddu2uduudu0uudu2200	1.5> = 0 (1332)
<2uuduu0udu0d022d022u0	-1.5|c8b c1b c16b c4b a7a a11b a12a a6a|uud0u2u0uuu20220022d0	1.5> = sqrt(70)/1680 (63)
<u0u2u20udud0du0d2u2ud	1.5|c5b c9b c14b c13a a14b a7b a2a a1b|2uu202ud0uu00u0u2u2dd	1.5> = 1/1400 (294)
<u200ud2u2uuuduu022u00	3.5|c5a c9b c7a c2a a4b a19a a20b a21b|ud0u0uuuuudddud0222uu	1.5> = 0 (2100)
<uu22uu0000uu2d0u20u22	2.5|c21b c12b c2a c3a a10b a15b a16a a11b|u0u2uu000u202uu220d2d	1.5> = -sqrt(10)/980 (84)
<2u2ud22200u00d202u00u	-1.5|c7b c15a c3b c4b a19a a21a a14a a10a|2uu0u2u20uu002d02du02	1.5> = -2*sqrt(7)/63 (84)
<20222002202u00uu0uuuu	-0.5|c4b c8b c9a c18b a19a a7a a21b a14a|202u20uuu02u0dud002u2	1.5> = -sqrt(7)/105 (83)
<000u2d220u20uu22u20d0	0.5|c6b c11b c7a c8b a2b a14b a12a a9a|0u0u20uuuuudd222d20u0	1.5> = -13*sqrt(15)/12600 (330)
<u220u0u200du0ddu2uu2u	1.5|c16b c17b c2b c5a a6a a16b a12b a17b|uu200uu200d20udu2du2u	1.5> = -53*sqrt(30)/9000 (275)
<u20u220uu20u2udddd00d	0.5|c5a c2a c13b c2b a2b a2a a3a a8a|u2uuu202u20dduuuud00d	1.5> = sqrt(35)/1750 (1176)
<2u000uu0u2uu2u2u0022u	3.5|c12a c1b c13a c14a a4b a16b a21a a12b|uu0d0uu0u2uud02200222	1.5> = -sqrt(35)/63 (63)
<uuud2u2020020uu0dud2u	1.5|c19b c21b c5a c17a a21a a19a a19b a17b|uuuduu2020020du0du22u	1.5> = -1/50 (260)
<uduu0du0du00d2uu22u2u	0.5|c7b c15b c20b c6a a6b a2a a5a a8b|u2uddu0uuu00u20u22dud	1.5> = -sqrt(2)/1260 (504)
<00020u0020u02uuu22222	1.5|c15a c18b c20a c17b a15b a10a a7b a12a|00020uu02udd2uuuud2u2	1.5> = 0 (210)
<u220200d22u02u00u2ud0	1.5|c5a c5b c20a c14b a15a a11a a5b a14b|u220u00u22202ud0u2u00	1.5> = 0 (20)
<u202dudu02u00u2u20u20	2.5|c11a c7b c1b c20a a16b a11b a13a a1b|u202du0u02u0uu2220du0	1.5> = -sqrt(3)/60 (42)
<udu20u0u22du0d2202d00	0.5|c10b c9b c2b c19b a7a a19b a5b a14b|u0u2duduuudu022202u00	1.5> = -17*sqrt(3)/1080 (180)
<uu2u220000d022duuud20	-0.5|c14b c13b c16a c11b a11a a19a a7a a1b|2u2u22u000u0duu0du220	1.5> = -1/90 (80)
<uudu02u02u0ud2u022002	2.5|c21a c6a c17a c14a a3a a2a a1b a20a|222u0du02d0uuuu0d20uu	1.5> = 0 (80)
<0202uu22220uuu00uudu0	1.5|c20b c12a c2b c10a a16b a10a a3a a17b|0uu2ud222200uu0u2ud00	1.5> = 23*sqrt(105)/4410 (74)
<uudu222200uu0u2u00ddu	2.5|c6a c19b c15b c7a a3a a13b a19b a14b|uu2u2uu200ddd2du00uuu	1.5> = 0 (630)
<u20200u2202u000u2220d	-0.5|c4b c9b c7b c18b a10a a20b a6b a21a|u20u0u02ud2u000u2u2d2	1.5> = sqrt(70)/105 (80)
<0u22200200uu0u0202u22	0.5|c4b c18b c16b c3a a15b a1b a9a a17a|udud2002u0uu0duuuud22	1.5> = sqrt(7)/840 (296)
<2u0du0u200d2u02u0u22u	2.5|c4a c12b c16b c12a a17b a21b a16b a12a|2u00u0u200duu02duu222	1.5> = 0 (70)
<uu0d2u200200du2uuu2uu	-0.5|c5a c10a c14b c15b a12a a9a a4a a16a|uu02ud20ud0du0u2uu2du	1.5> = -sqrt(35)/9450 (714)
<uu20u2uuu0uddu000222u	0.5|c19b c9b c2b c6b a2b a6b a10a a10b|ud20u2ud02uudu0002u2u	1.5> = 0 (108)
<0u02uu0202u2u02uuuduu	4.5|c8a c15a c20a c4a a1b a17b a19a a7b|uu0duuud02u2u0ud2d20u	1.5> = 2*sqrt(105)/1575 (945)
<00002220uu20222uuuuu0	2.5|c5b c9a c14a c11b a12b a2b a9a a20b|0u00u220uudu2u2uddu20	1.5> = -sqrt(5)/525 (315)
<20u2020202u0uuu022020	0.5|c18b c6b c4b c14a a7b a14b a11a a12a|20uu0uu2022duuu02d020	1.5> = 2*sqrt(105)/525 (80)
<0u0dud2u2uud2222000d0	0.5|c5a c16b c8b c13b a18b a5a a18a a3b|0uduud202uudu22u020u0	1.5> = sqrt(10)/144 (108)
<202200u0duuu02uu2d20u	0.5|c12b c9a c10b c18b a5b a18b a15a a13a|2022u0u000d0u22u2u20u	1.5> = 0 (15)
<0u2uud0du02u22d002uud	-0.5|c3a c18b c14b c12b a12a a1a a10b a4a|udu2ud0udu2u2uu00dudu	1.5> = 2/405 (1494)
<uuuuudddu202uu20uu002	3.5|c12a c10a c21b c3b a3b a9b a19b a21b|uuuuuddu2d0duu20udu02	1.5> = -7*sqrt(30)/5000 (3493)
<uu0d2u0uddu2duuud0202	1.5|c1a c13b c16a c21b a7a a13a a9b a1b|uu0u2uud2ud2duu0u020d	1.5> = -sqrt(105)/21000 (1128)
<u0200022u02uu22002u20	1.5|c13b c8b c11a c3a a17a a6b a16a a21b|u0u00u2du0ud022du2u2u	1.5> = sqrt(5)/150 (224)
<ud2u02u020u00u2222u00	-0.5|c15b c17b c9b c3a a2a a12a a20a a5b|u2udd2u0u0uu0du2d2uu0	1.5> = -sqrt(3)/150 (450)
<20u20u0uu0uuu2220uu02	3.5|c16a c1a c15a c9a a20b a11b a5a a7a|u0u2uudu002du2uu0dud2	1.5> = sqrt(5)/1260 (1155)
<u02u0202udud0u002u22d	0.5|c12b c19b c17a c8a a2a a15b a18a a15a|uu2u020dddu00u20u2u2u	1.5> = -sqrt(3)/135 (100)
<u0022222uddu00uuud0du	0.5|c17a c16b c8b c20a a17b a20a a19a a13a|u002222dududu0u0uuudu	1.5> = sqrt(5)/400 (168)
<u02duu2u0u20uu2u0u20u	4.5|c11a c4a c6a c5a a12b a2a a6b a17b|ud200u2u0duduu2uuu20d	1.5> = -sqrt(210)/1260 (378)
<000u2u22uud00dd220u2u	1.5|c11a c15b c5b c6b a13b a1a a3b a11b|u0duu022duu0uu0220u2d	1.5> = sqrt(7)/630 (126)
<2u020u20d020222duu00u	-0.5|c9b c6b c16b c4a a12b a3a a17a a9a|2udu0020u02u22202u00u	1.5> = 0 (10)
<0uud220d00u2d022u2d0u	-0.5|c13b c4b c15b c16b a3b a4a a20a a15b|0u2d220u00u2002uu2udu	1.5> = 0 (42)
<020uuu00d0222u22d0d02	0.5|c5b c11b c2b c13a a5a a18a a7b a17b|0u0uddu0u0u2uu222ud02	1.5> = sqrt(105)/1260 (126)
<2020u22u0220022u00020	0.5|c6b c11a c7a c14b a14b a12a a21a a19a|2020uudu02uu022u00u2d	1.5> = sqrt(105)/63 (63)
<00uu22uuu20002u00u222	3.5|c3b c4a c10a c6a a8b a2a a17b a13b|0u002uu2du00u2d0uu222	1.5> = 0 (70)
<0uu202uu0uu202u2020ud	-1.5|c20b c8b c10b c18b a20a a10a a10b a8a|0uu202uu02u202u20u0dd	1.5> = 11*sqrt(70)/588 (84)
<2u0uu2uddu2u00d2d002u	1.5|c6b c21b c16b c12a a14b a6b a10a a3b|2uuuu2duu2200udud0020	1.5> = 0 (315)
<u22uu0022u02d00du0220	0.5|c8a c19b c8b c3a a3a a17b a14a a16a|u22ud0002u02uu0220u20	1.5> = 0 (15)
<u0d2222u0du00020uu2ud	1.5|c15a c19a c3b c4b a3b a17a a14b a11a|u0uu222d0d200uu02uduu	1.5> = 0 (200)
<u000u20u0d202d2u2220d	0.5|c16b c21b c1b c11a a1a a2b a16a a3b|uuu0d20u0uu02u2d22200	1.5> = 0 (74)
<02uuu20u0du220uddduuu	-1.5|c21b c3b c6b c12b a1a a14a a17b a7a|u20uuuuu0udu2udu2ddd0	1.5> = -sqrt(105)/7056 (4998)
<u02duu2uuu0uud00uu22d	2.5|c19b c12a c14b c9a a2b a14b a16a a11b|ud2uuu2u0uu0du0dduu2d	1.5> = -2249*sqrt(7)/740880 (2478)
<2uu2200du02u20d2u2000	1.5|c13a c5b c17a c2b a2a a20b a17a a14b|2ud2u00uu02uduu2d20u0	1.5> = sqrt(30)/450 (160)
<222u000d2u0u02uu2020d	1.5|c14b c1a c2b c19a a20a a8a a11b a2b|u22d00022uud0uuu20uud	1.5> = 13*sqrt(7)/420 (126)
<uduu0d0d20uu2u02ud2du	1.5|c16b c3a c13b c1a a5b a8b a7a a3a|0uudduu220udud0uud2uu	1.5> = 0 (1440)
<u0u02u2uud0222u2d00u0	1.5|c14b c5a c1a c16b a10b a6b a1a a3a|u020u22uu2022duud00u0	1.5> = 41*sqrt(6)/1500 (80)
<u02du2200d02uuuu22u00	2.5|c19a c13a c10a c7b a7b a11a a21b a20a|u02du22000u20uuu220du	1.5> = sqrt(3)/30 (42)
<uu0u22udu02uddu2d0020	1.5|c16b c5a c13a c20a a3a a21a a15b a2a|u2duu2udd02u0u2du00uu	1.5> = sqrt(10)/2000 (360)
<2u0uuu0uu020u20uu0222	4.5|c5a c6a c14a c19b a19b a5b a12b a6b|2u0uuu0uu02ddu0ud0222	1.5> = 4*sqrt(6)/315 (322)
<udu0uu20du222ud0002uu	0.5|c10b c6a c9a c21b a18a a8b a8a a1a|2uu0u02200222du00u2u0	1.5> = -sqrt(5)/300 (18)
<0uu22d0u220u020uu0202	2.5|c2a c10b c16a c14b a11b a15b a10b a13a|00u22d0u22uuduu0u0202	1.5> = sqrt(5)/20 (36)
<uuu2200uu202uu02ud200	2.5|c16a c5a c19b c2a a21a a2b a15b a7a|uuu2u0ddu202uduudud0u	1.5> = sqrt(210)/94500 (3820)
<0u2u0ud2022d0u20d0u2u	0.5|c12b c3b c20a c14b a17b a18a a7a a9b|0uuu0d22u22000202uudu	1.5> = sqrt(2)/135 (74)
<u2d0u0d2u2u0u2d22d000	0.5|c8a c14b c17a c9a a12a a20a a11a a15a|u2d0u0du022duu22uu0u0	1.5> = sqrt(5)/30 (40)
<ud0u2uudu20022uu2u00d	1.5|c16b c17a c21a c1b a21a a12a a20b a16b|0u0u2uudu20u22dudd0uu	1.5> = sqrt(7)/1050 (1075)
<0uu0uuu202d20uudd2duu	0.5|c10a c11b c8b c18b a20a a8b a4b a4a|0uu2udu20u020dududu2u	1.5> = 0 (950)
<22uud2u0uu0u2dd002u0d	1.5|c13a c2b c13b c15a a9b a7a a10a a13b|2uuud220220uud0002u0u	1.5> = sqrt(15)/125 (70)
<0u0uu02d022ud2u020ud2	-1.5|c17b c8a c10b c21b a1a a12a a4a a8a|ud02u02u0u22u2u0d0uud	1.5> = -31*sqrt(70)/25200 (166)
<2u00uuud0u022220ddd20	0.5|c1a c13b c6b c13a a2a a16a a4b a4a|u202d0ud0u02022uuuu20	1.5> = sqrt(10)/80 (20)
<u2u2u2du02d0uu02uud00	2.5|c17a c4a c13a c19b a9a a15b a3b a19a|u22ud2uud2u00uu20ud00	1.5> = -sqrt(10)/1260 (222)
<0u2duu0d2uu20du200ud2	0.5|c5a c6b c16b c3a a18a a13b a5a a3a|0u2ud00u2dd2uuuu0uud2	1.5> = 0 (378)
<20uu22u02u0uu20020udd	1.5|c6b c19a c17b c1a a7b a21a a1a a12b|20uu2d202u02u200u00u2	1.5> = 0 (15)
<2u02uu02022u02200uu0d	1.5|c11b c19b c15b c2a a13b a21a a18b a2b|2u02uu0202uud2u002002	1.5> = 2*sqrt(35)/105 (21)
<udu22uud202ud00uu20u0	2.5|c12a c9b c18b c6a a10b a15a a21b a6b|udu22duudd20u0uuud0uu	1.5> = -sqrt(6)/240 (480)
<02ud2uuuud0202002ud02	1.5|c9a c4a c8a c10a a9a a10a a8a a20a|02u02uduuu0202002udu2	1.5> = 3*sqrt(2)/200 (63)
<00200u2022ud0d002u222	-0.5|c6a c11b c10b c21b a6b a12a a5a a8a|0020ud2u2u020u002u22u	1.5> = sqrt(30)/60 (10)
<u0uu0u0202uuud2022u02	2.5|c12a c8b c1a c18b a9a a16b a19b a8b|00uu0u02u2u0ud2u2d202	1.5> = -19*sqrt(10)/294 (84)
<uu2u0ddu00uud2uu02022	1.5|c18b c11b c3a c16b a11b a7b a9a a5b|uuuudu2ud0duu2u00d022	1.5> = -sqrt(14)/7000 (1105)
<u020u022u2u02200u02du	2.5|c7a c14b c21a c13b a21b a7a a18b a4b|u02du022u2d0uu00du2uu	1.5> = 0 (108)
<0uuduu20u20202dudd02u	0.5|c5b c2b c21b c14a a21b a13b a8a a1a|u0ud0u2ud202duuuud02u	1.5> = -sqrt(3)/1350 (630)
<0ud02u22uu20u2u00uu20	3.5|c14a c18a c13a c11a a4a a13a a1b a12b|uudu2u22duuduud000u20	1.5> = sqrt(30)/200 (834)
<u0u0220d020022d0u2u2u	1.5|c8a c6b c1b c5a a16a a4b a17b a9a|00uuuu00u20022dd22u2u	1.5> = -3*sqrt(10)/100 (77)
<u202u2020udd002u0uuu2	2.5|c18b c6b c21a c15a a3b a7b a10b a13a|u2u2udu202uud0dd00uuu	1.5> = 0 (822)
<2ud2u0udu20duuduu02d0	1.5|c2b c20b c4a c3a a14b a2a a20b a8a|2u0uu0u2u20ud2udd02u0	1.5> = 0 (329)
<0u22u20d22u20uu0d00du	0.5|c12b c9b c12a c10b a1a a7b a13a a11b|uu22d2dudu20udu0u00uu	1.5> = 0 (180)
<udu200u20uuuu22ud002u	-0.5|c8a c13b c15a c12b a3a a6a a15a a2a|u2220uuu0du0022ud002u	1.5> = -sqrt(6)/1400 (80)
<ud02u0u20d02u2u2uuu0u	3.5|c12a c4b c16a c12b a6b a19b a20b a11b|ud0uuud20uu0u2dduu2du	1.5> = -sqrt(2)/75 (2088)
<0u2u2u22ud0u0u20u0duu	1.5|c12a c7b c21a c3b a13b a20a a16b a9a|0uuu2uu22d00du2ud0u20	1.5> = -sqrt(10)/500 (301)
<uududuu0uu200uduu2d2u	2.5|c4a c16a c20a c1b a8b a2a a1a a4b|u2uuuddduu200dd0u2uuu	1.5> = sqrt(21)/1512 (1750)
<00u0222000d20u22uuu2u	2.5|c14a c15a c16a c5a a13a a1a a10b a3a|u020u2200ud2u0uuudu2d	1.5> = -sqrt(30)/210 (294)
<02u2222uudu200u0ud0u0	0.5|c11b c9a c12b c2b a12b a15a a10a a19b|0uu2222u02020020uduu0	1.5> = -19/200 (20)
<u220uuu220uuuu0002udu	2.5|c21b c1b c3a c7a a4b a12b a13b a10a|02uuud022du22u0002uu0	1.5> = -1/270 (50)
<0u220du2u2uuud20uu0u0	3.5|c13a c12a c4b c3a a6b a1a a16b a2b|u2du02u2d2u00u2duu0u0	1.5> = 0 (108)
<0u2ud0u20du02u222ud00	0.5|c14b c2b c19b c16a a6a a19a a1b a21b|u02uuuu20du0202d2ud0u	1.5> = sqrt(10)/375 (319)
<ud2uu0020220duu0u0d22	0.5|c21a c5a c14b c2b a15a a18b a9a a2a|uu2u0002d220u020uuu2d	1.5> = -sqrt(14)/504 (74)
<220u00u020u2udud22u0u	2.5|c17b c9a c19b c12a a5b a17b a13a a8b|220uu0duu0dd2uuu2200u	1.5> = 0 (150)
<22uu2u0u0202dd00u02uu	1.5|c14a c21a c3b c6b a13b a6b a11a a7a|220u2uuu02u22000u02d0	1.5> = -3*sqrt(70)/700 (21)
<u2222u0000u2uuu02d020	2.5|c2a c5a c15a c6b a6a a8b a14b a9a|ud22uu0uu0u2d2002u020	1.5> = sqrt(14)/210 (42)
<20uu0u2uu2duud0d2uu0d	2.5|c6a c12a c10a c21a a13a a20a a21b a10a|20uu002uu2u02d0d2uudu	1.5> = 17/6750 (301)
<00u02u2u202dd020ud220	0.5|c17a c19b c12b c3b a10b a16a a6a a8b|000022222u20u02u0uu20	1.5> = sqrt(15)/90 (5)
<uu00u00222u0d0d2u2ud2	0.5|c13a c21b c8b c19a a6a a2a a12b a4a|u20duu0u22ud00u2d20uu	1.5> = -sqrt(10)/400 (150)
<uu220d20d022uu2udu000	-1.5|c9b c7b c12b c14b a9b a10a a20a a14a|uu220du0uu2ddu2udu0u0	1.5> = -7*sqrt(10)/800 (750)
<2u200d0u20d2uu02uu2u0	-1.5|c8b c2b c6b c19b a20a a5b a2a a18a|2u20u00020u2du02u2u20	1.5> = 0 (18)
<u22u00uduu0ud02ddd2du	0.5|c8a c1a c2b c20a a6a a11a a13a a16a|0u2u0ud0uduu2022ud20u	1.5> = -sqrt(3)/900 (254)
<0u020uuu22u20d020uuu2	1.5|c16a c4a c6b c12a a13a a17a a11b a15a|0u0u00du222uuuududdu2	1.5> = -sqrt(70)/66150 (987)
<20u02uu2200u2uuu00uu2	4.5|c15b c13a c8a c19a a17b a19b a18b a6b|20u022uu200uuu0dduud2	1.5> = 0 (322)
<u202ud200000d220u2022	-0.5|c7b c4b c15b c5a a6b a11a a16a a10a|u20d02u00uu0u2udu2022	1.5> = 1/60 (42)
<22u22u0u0u0u2u20200d0	2.5|c12b c2a c14b c5b a21b a19b a18b a6b|2uu2u20u0u0020202duud	1.5> = 0 (83)
<202u20d02u2udd02000u2	0.5|c1a c3b c5b c11a a11a a6a a17a a19b|u0uduuu02u2udd02d0uu2	1.5> = sqrt(35)/150 (882)
<002u20d2u02u0u0222uu0	1.5|c3a c3b c16b c14b a12a a21b a14b a13b|000u20u2d022uu0u22udu	1.5> = 0 (63)
<002uu2uu0uu200d202u2u	1.5|c18a c12b c7b c11a a17a a1b a21b a8a|u02uu2020u0d00u2duu22	1.5> = -sqrt(10)/300 (75)
<0u20dud20uu02ddu2uddu	0.5|c13b c3b c10b c8b a3b a1b a14b a10a|ud20uuuu0ud0u2ud2duud	1.5> = 0 (2454)
<0u2220ud0200ud2u20uuu	1.5|c21b c15b c8a c17b a15b a6a a2b a14b|02222uu00200u22ud0uu0	1.5> = -sqrt(5)/150 (20)
<22uuu0uu0u20uuuu02d02	4.5|c11a c3a c21a c2b a4b a2b a15b a17b|2202u0uu0uu0du2uu2d0d	1.5> = -3*sqrt(55)/385 (325)
<002u00uu2220022u2u002	2.5|c14a c4a c21b c15a a20a a2b a4b a12a|0u2u00du222u0uud2u0du	1.5> = sqrt(30)/75 (249)
<2uuduu0022u002uduu02u	-1.5|c16b c14a c15b c2b a3a a13a a19a a8a|202uuu0u22u0ud00uud2d	1.5> = 8*sqrt(6)/735 (329)
<2u0u20022ud022200uuu0	0.5|c9a c10a c11b c1b a16a a6a a3a a10b|uuuu2d02du00222u0duu0	1.5> = -sqrt(2)/600 (250)
<020u0202uu2u202002uuu	2.5|c8a c8b c13a c4a a1a a8a a10b a17b|u200020ud22uu020d2uuu	1.5> = -sqrt(70)/105 (54)
<u2duud0200du0uu22ud20	1.5|c2a c12a c20a c8b a4a a1a a15b a6a|2ud2u20u00u00d222uuu0	1.5> = 1/80 (36)
<2u220uu00u0200222020d	1.5|c10a c7a c6a c3b a18a a7a a10a a13b|2uu200u00u02d0222u20u	1.5> = 13*sqrt(5)/100 (20)
<uu22u0u000duu2uddu202	0.5|c2a c19b c14a c12a a2a a1a a10a a20a|2u22u0u00uu0uuduuddd2	1.5> = 3*sqrt(6)/19600 (1286)
<u20u020020udu0222u20u	2.5|c2a c11b c6b c16a a8a a11b a20b a8b|uu0d0d0220uuu02d2u2uu	1.5> = 0 (108)
<0uu20200u2200du222020	1.5|c10b c16a c4a c11a a9b a3a a7a a11a|0u2u02u02u200duu22020	1.5> = sqrt(3)/60 (20)
<2u2uu20u000020d2u0u22	2.5|c16a c1a c19b c20a a2b a7b a10a a20a|u22uu2du0u0020udu0022	1.5> = 0 (74)
<2ud000u2d22u0d0u2uuuu	2.5|c1a c17a c17b c7a a12b a1a a4b a13a|2uuu0002d222uu0d0uduu	1.5> = 0 (260)
<u20duuu2u0u020ddu0d22	1.5|c21b c13b c8a c9a a14b a11a a18a a3b|u2uduuuu0020uduuudd2d	1.5> = -9*sqrt(14)/9800 (3843)
<00uu02220u0uuu20u2220	3.5|c4a c19a c6b c18a a4b a9b a16b a5a|00uudu22uu0uud2dudu20	1.5> = -sqrt(35)/252 (966)
<u0u22uu2020dd202u0020	0.5|c13a c8b c16a c10b a11a a19a a10b a17a|u0u22uuu02dd020u20u20	1.5> = sqrt(6)/50 (77)
<0u0uuuuduu20ud0uu2u22	3.5|c2a c4a c5a c18a a15a a2b a6b a9a|0u0002uu2u20ududduu22	1.5> = 2*sqrt(105)/3375 (292)
<uu02uu22udu02u2000d02	0.5|c15b c7b c8a c13a a17a a12b a6a a9a|uu02u2du2uduuud0u0d02	1.5> = 19*sqrt(42)/29400 (1092)
<02u0u02uu02d0u202udu2	-0.5|c21b c9b c20b c17a a9a a1b a16a a3a|u220u02ud02u0d2uuud0u	1.5> = -sqrt(10)/750 (254)
<u200d220020222u20u0u0	-0.5|c13b c14b c15b c2a a4a a8a a3a a21b|uuudu22u0202ud020u0du	1.5> = -sqrt(10)/450 (290)
<22uuuu22020uu00200u20	3.5|c13a c19a c7a c5b a19b a11b a14b a6a|22uu02u202ud0u0200u20	1.5> = 0 (20)
<uduudud0uu2du2d002d02	-0.5|c21b c13b c12b c5b a2a a16a a5b a6b|u2duu2u0du2002ud02u0u	1.5> = sqrt(2)/2880 (140)
<2uuu22duuuuu0dd0udud0	1.5|c1a c6a c7b c8b a3b a13a a18b a21a|uu2u2u00udduduu0u2udd	1.5> = -19*sqrt(10)/196000 (4263)
<0202uuuu0dd220002ud2u	-1.5|c19b c2b c11b c4b a7a a14b a3a a1a|uuuudu2u0d022u002u02d	1.5> = -2*sqrt(7)/315 (310)
<u02u202ud2du000202duu	0.5|c10a c8b c4b c19b a8b a2a a4a a9b|uu2d202u2udu0002020uu	1.5> = -sqrt(10)/180 (54)
<udu0uu220u0uu02uddu2u	3.5|c15a c8a c18a c10a a9a a5b a18b a2a|u2u02d2du00ud0duuuu2u	1.5> = sqrt(30)/5040 (180)
<2u22uuu00u0udd02d0du2	1.5|c12b c16b c3a c21b a15b a20a a19b a16b|2uu2uuu00u00ddu2u022d	1.5> = 0 (322)
<22uu2022uud0d02u00uu0	2.5|c8a c1a c10b c11b a10b a12b a18b a14a|u2uu202udd0uuu2d0uud0	1.5> = -sqrt(7)/1050 (1035)
<2002uuuu200202u0d2u20	2.5|c20a c4b c17a c14a a21b a2b a16a a17a|2u0duduu20020uuud2duu	1.5> = 0 (308)
<uu0u0u0dd022222udu0ud	1.5|c1b c11a c4a c11b a10b a2a a19a a21b|02000u0udu02222uuduu2	1.5> = -sqrt(6)/360 (60)
<uuud0d22ud0u0uuuu2uuu	2.5|c18a c17a c15b c19a a9a a11b a2b a5a|u2udud222uud0u0u0d0uu	1.5> = 11/1620 (630)
<20uuudu0u2uduudu02d02	2.5|c3a c6a c1b c18b a11b a20b a3a a5b|u0du20u0u22uduud0uud2	1.5> = 0 (620)
<u0u2u020020d202d20ud2	-0.5|c7a c1b c4a c3b a1a a19a a5a a12a|u00u20u00202202u202u2	1.5> = 0 (5)
<uu0u2020d22u2uu0uu0ud	1.5|c1a c5b c7a c11b a6a a6b a3a a12b|0uuud2u0u2d22du0ud0uu	1.5> = sqrt(70)/8400 (860)
<20u2u222002u00u200udu	2.5|c16a c4a c16b c12b a12b a2a a10b a21b|2uuuu2220u2d00u000du2	1.5> = -sqrt(6)/150 (83)
<02u0220200u2duuu200u2	1.5|c6b c6a c13a c3b a9b a10a a20b a11a|02002002uu220uuu20022	1.5> = sqrt(6)/15 (5)
<uududduu2200u0u2du02u	1.5|c1b c9a c4a c16b a3b a14b a4a a15a|0u2uuuddu200du2uud02u	1.5> = -49*sqrt(15)/54000 (900)
<uu2020u0220uu0022u20u	3.5|c5a c7b c17b c9a a15b a1b a4b a14b|2u2uu000d20dudu2uu20u	1.5> = 0 (150)
<002220ud220u0220dudu0	-0.5|c15b c3a c19b c18b a12b a13a a6a a21a|00u22duu2202d2u0u00uu	1.5> = 0 (30)
<u2u2uduu00du2002uu20d	1.5|c17a c12b c13a c1b a14a a17b a3a a9b|0222uduuu0u0du02uu20d	1.5> = -sqrt(6)/525 (160)
<00u02020u0dd220222uuu	1.5|c13b c19a c7b c17b a7b a8b a4b a20a|00uu202du0uud202u202u	1.5> = 0 (60)
<2uu00ddud0u022u2u2uu0	2.5|c18b c15b c18a c17a a20a a21b a12b a10b|2uu00dduduuu220200u2u	1.5> = 0 (60)
<2uuu000u0uu2d2d22udu0	2.5|c15b c17a c1a c8a a8a a13b a6b a9a|uuuu0u0dduu22202uddu0	1.5> = 442/23625 (1176)
<00u2u2u2d00uuu022duuu	-1.5|c3b c16b c6b c21b a1b a3a a2a a15a|udu2uud2u00duudu2udu0	1.5> = 3*sqrt(14)/1400 (1904)
<u0uddu20202d022ud2u00	-0.5|c9b c7b c9a c15a a8a a15a a21a a9a|u0udduuuu02u022du2u0d	1.5> = 0 (498)
<u202u0222u0udd0u2uu00	0.5|c2a c10b c8a c7a a16a a11a a12a a18a|uu02u0ud20u2du0222u00	1.5> = -sqrt(30)/1500 (75)
<u0ud2udu000dud22uu2uu	2.5|c14a c5b c18a c20b a2b a5b a4a a18b|uuu22udd000du022uu20u	1.5> = 0 (175)
<222uu022u2u2d0d0000d0	0.5|c3b c4a c7a c12b a18a a6a a4b a17a|22uuduu2d2duu0u0ud0u0	1.5> = -11*sqrt(5)/900 (630)
<u22u0200u000220udu22u	2.5|c21a c16b c13b c2a a18a a15b a12b a5b|uu2uu200u00du2u0d2220	1.5> = 0 (83)
<022u0duud0du0d02220u2	-0.5|c6b c9a c17b c21b a19a a10a a7b a13a|022u002d0uuuuu02d2uud	1.5> = 0 (166)
<0uduu2000222dudu20u02	1.5|c4a c6b c3b c5b a5a a3b a19b a7b|0uu0udu00222uuud20202	1.5> = sqrt(35)/630 (74)
<u2u2ud20u2uu002u0d0uu	2.5|c2a c15b c12b c9a a19a a9b a8b a3b|uu22du2uu2u000du0dudu	1.5> = 17*sqrt(2)/3150 (957)
<u20u2uu22dud200u2000u	-2.5|c16b c1b c11b c4b a15a a4a a20a a11a|020u2du22uuu20u0200ud	1.5> = 3*sqrt(105)/280 (42)
<u0u2u0u2d2uu0d220uud0	1.5|c10a c7a c14b c18a a14a a7a a18b a2a|uuu2u0u2uuud0u220ddd0	1.5> = -13*sqrt(21)/30240 (1287)
<2u2d2u0uu0d0220u2u0d0	-0.5|c17b c20b c3a c13a a16a a12a a20a a4a|2uu22u0du0duu202uu0d0	1.5> = -sqrt(21)/756 (254)
<22220202uu002020du0u0	1.5|c6b c8a c15b c1b a16b a14b a19b a7a|u2220uuudu002dududuu0	1.5> = -sqrt(30)/240 (1000)
<00u22u2uu2020u2d2d000	-1.5|c16b c15b c6a c7b a11a a19a a20a a6a|00u22uuuu2u20ud02ddu0	1.5> = 2*sqrt(3)/175 (330)
<2uu0u0u0u2dd22duuu0ud	2.5|c14a c17b c18b c3b a3b a4b a8b a12b|2uudd0uuu2u22udd000uu	1.5> = 0 (462)
<00u02uu2du002uu2udd2u	0.5|c14b c15a c13a c19b a15a a6a a1b a11a|u0d022u2udd0u0u2uu02u	1.5> = sqrt(35)/1400 (60)
<uu2u00220220u0du20u20	2.5|c1a c16a c17b c10b a18b a16b a9b a1a|uu2u0022uu20u0uddud20	1.5> = -sqrt(14)/588 (330)
<2uduuud2uu200uud00u2d	2.5|c9a c5b c8b c4a a15b a13a a4b a13b|2udu0udu0d202u2u00u2u	1.5> = -11*sqrt(15)/1890 (90)
<00u0uu222220udu2002u0	-0.5|c13b c8b c9a c16b a17a a16b a2a a3a|0u20uu2uu2200du2u02d0	1.5> = 17*sqrt(14)/2100 (83)
<00u0u2u20202002022u2u	2.5|c12a c18b c17b c10a a16a a3b a1b a13b|u020u2u20u0dd02uuuu2d	1.5> = sqrt(14)/210 (265)
<00022uud020222u200uuu	-0.5|c21b c20b c14a c15b a9a a21a a17a a20b|00022uudu2022u02u0udu	1.5> = 2*sqrt(15)/75 (63)
<0u22u0d0u2u2duu2u0d0d	1.5|c5a c14b c11b c17b a8b a18b a8a a20b|0u2200u2u202d0u20uuud	1.5> = -sqrt(210)/37800 (74)
<2u2du2u0u02000d20ud2d	0.5|c6b c21b c20a c16a a8a a12b a2a a15a|222ududud02u002u0uuu0	1.5> = 0 (40)
<22uu02u0020u20022udu0	2.5|c18a c6b c1a c10b a8a a11b a18b a15b|u2uu0dud0uuu20u22dud0	1.5> = sqrt(6)/378 (1008)
<u0u2d0uduud2u0202u0u2	2.5|c12b c17a c8b c4a a11a a2b a14b a16b|uduuu0u0ud2duu2uud0d2	1.5> = -sqrt(15)/4200 (2352)
<u2u220d0duu20du20duu0	-0.5|c4b c19a c18b c7b a14a a8a a1b a15a|22uu200duuu20222000u0	1.5> = sqrt(30)/540 (15)
<u2u220uu00u02u220dud0	0.5|c3b c1b c7a c15a a1a a12a a10a a8b|u20220020uuu2du20duu0	1.5> = 3*sqrt(2)/175 (75)
<02u02uduududuud0d220u	-0.5|c18b c19a c14b c17b a20a a16a a17a a18b|02u02uduududu0ddu2uuu	1.5> = sqrt(2)/24 (1740)
<2u02uduu00uuu0u2202uu	4.5|c19a c16a c12a c11a a16a a10b a18b a11b|2u02uduu0ud0u0d22uudu	1.5> = sqrt(6)/100 (885)
<u0u020du0dd2220u0u2u2	0.5|c12a c1b c13b c14a a10a a9a a4a a20b|00uu20uud2uudu0d0u222	1.5> = -sqrt(6)/1800 (310)
<2u0u00uuu2022u02udu02	3.5|c13b c16a c8a c7a a6b a18b a2a a17b|220u0u00u202ud0u22u02	1.5> = sqrt(14)/280 (20)
<u0u0ddu220u22u2d00d20	0.5|c15b c13a c20b c13b a18a a17a a16b a13b|u0u0ddu220u2duu2uuud0	1.5> = -sqrt(70)/315 (378)
<2u2u0020uuuu2000u0222	3.5|c2b c4b c7a c11a a11b a15b a16b a8b|202000uuudud20uuu0222	1.5> = 0 (62)
<uu0202uu02du0uuud022d	2.5|c2a c20b c10a c1a a18a a14b a5b a2a|0u02u2uu0uud02dddu2uu	1.5> = -19*sqrt(7)/7350 (882)
<ud0u2uudu2u002u2d00u2	-0.5|c14b c21b c5b c9b a13a a12b a9a a2b|u20uuuudd2dduuu2u00du	1.5> = -1/1500 (2646)
<u00220d0220uu2u0du2ud	1.5|c4a c21a c10a c20b a2a a20b a20a a6a|uu0d2uu02u0uu2d0ud220	1.5> = 1/630 (252)
<0200udu2uu2u200u2uu20	0.5|c17b c8b c13a c5b a18a a4b a14a a7b|020u0d2uuu2udd0uu2u20	1.5> = -sqrt(105)/140 (130)
<udu2u2022uuudu0u0udu0	2.5|c9a c14a c6a c1a a16b a17a a1a a21a|uuu2du02uduuu002dduud	1.5> = -29*sqrt(3)/66150 (4136)
<00ud22222u0220u0u0uu0	1.5|c6b c7b c12b c17a a1b a21b a1a a2b|2uuu2dd22u0u20d000uuu	1.5> = 0 (180)
<u222u022u2u0du0u0d00u	1.5|c7a c9a c13b c8b a17b a19a a5a a6b|u2222uuu02d00u0uduu0d	1.5> = sqrt(42)/875 (310)
<uuuu200u0d0duud22220d	1.5|c21b c15b c4a c18b a8a a7b a4b a18b|uuud20u20u0udu0222200	1.5> = -sqrt(2)/75 (74)
<2uu2uduud0dudd00u220d	0.5|c2b c4a c8b c3b a2b a7a a12b a16a|2u0uud20u0u2du0uu220d	1.5> = -19*sqrt(210)/12600 (278)
<20uuu00uud022uu2ud2u0	3.5|c9a c17b c3b c10a a6b a3b a4b a15b|20u2uu0u00022u220d2u0	1.5> = sqrt(70)/2100 (21)
<00u2u022020222uu0d002	1.5|c7b c8b c4a c10a a9a a17b a1a a6b|u0udduuuuu0222dudu002	1.5> = -sqrt(3)/225 (498)
<0u22u002uud20u2u02u0u	3.5|c3b c12b c18a c19a a2b a14b a17b a19b|02u2d002uuud022uudu0u	1.5> = 0 (140)
<u000220002u2d222u0d20	0.5|c20b c5b c14a c16a a9a a19a a11b a3a|u0u0u200u222uu2dd02u0	1.5> = 4*sqrt(7)/315 (84)
<uududd02u2u0022ud0u02	-0.5|c9b c11b c5b c2b a18b a9b a13a a7a|u0du0uu2u200d22uduu02	1.5> = 7*sqrt(5)/2400 (150)
<u02u0200u20uduu2dd2uu	2.5|c14a c10b c19a c18a a15a a8b a7b a11a|u02u02duduuud022d0uuu	1.5> = 13*sqrt(10)/1800 (585)
<uu02u2uddu2uud202000u	0.5|c17b c2a c11b c15a a15a a3a a16a a2b|udu2d2uuuuuddu2du000u	1.5> = -31*sqrt(30)/90000 (1120)
<uuu02d22u0uuud2d00u02	1.5|c16b c9b c14a c3a a18a a16a a3b a17b|uud02u2200duu02uduu02	1.5> = 23*sqrt(21)/4725 (180)
<20u20uu22u2022u0u000d	2.5|c14b c4b c13a c21a a19b a18b a12b a2a|2udu0uu22u2duud0udu00	1.5> = -sqrt(21)/630 (620)
<u0u02d0udu2u2220u00d2	1.5|c8b c15b c9b c11b a16b a8b a17b a15b|u0u02d0u0uuu222d200u2	1.5> = -sqrt(5)/75 (63)
<uudu22000u2uu2d00dd2u	1.5|c2b c20a c5b c6a a1a a6a a17b a9b|20udu200ud2du2u0uuudu	1.5> = sqrt(3)/225 (252)
<uduuuuu0u222020u02020	1.5|c11b c16b c10a c20a a3a a7a a2b a13b|u22uud20uuu2d200020u0	1.5> = 0 (74)
<uu0220200u02020udd2u2	1.5|c2b c21b c5a c1a a13a a15b a9b a2a|0u02d020uu02u2uuuu2dd	1.5> = sqrt(2)/280 (168)
<u2u002du020uu0d22uu02	-0.5|c8b c21b c2b c6a a8b a11a a20a a5a|uud0dudu02uuu0u22udud	1.5> = sqrt(10)/2100 (1008)
<u20du0220ud0udd2uu02u	1.5|c2a c7b c20b c1b a2a a18b a3b a19b|02uud0u20uu0dud2d2uuu	1.5> = sqrt(10)/480 (705)
<u2200u2002u20u002uu2u	3.5|c6a c1b c2a c10b a16b a21b a4b a8b|0u2u002u0du20u0u2ud22	1.5> = 0 (74)
<2u0202000uu22uu20udud	2.5|c15a c11a c4a c12a a20a a3a a18b a21a|2uuu02000u0d2u0202u22	1.5> = 0 (20)
<uu0ud2ud0uu20ddd220ud	-0.5|c4b c5b c20b c7a a3a a7a a15b a13a|uud002du0ud2uu2u2200u	1.5> = 0 (90)
<0udu2u022duuu2uu0ud0u	-0.5|c15b c3b c14b c5a a6a a15a a17b a20a|0u0du2022duuududduuuu	1.5> = -11/1680 (680)
<u0u2u2220d02002202u00	1.5|c1a c6b c12a c4a a10b a11a a14a a1a|u0uduu2202uu0u2202d00	1.5> = -sqrt(105)/210 (63)
<00uu2d00ud222u0u2uudu	2.5|c9a c18a c11a c3a a3b a15a a9a a19a|00uu2u00udu22duu202du	1.5> = 7*sqrt(5)/3000 (295)
<u220ud022uu20020d0u02	-1.5|c21b c12b c6a c10b a18a a1a a11a a17a|2220u002202u00202uu0u	1.5> = sqrt(10)/60 (5)
<uud000dud0u2022uu2220	1.5|c12a c15b c15a c16b a13b a3b a5a a15a|uu20d0uud0duu2u0u2220	1.5> = 0 (150)
<uu0u0u0u2020ud02u2u22	3.5|c6a c21a c16a c21b a4b a13a a12b a10b|uu02000u2u2u2u0du2d20	1.5> = -2*sqrt(210)/2205 (84)
<uu22u02ud200duu2002u0	-0.5|c2b c3a c4a c9b a9a a6a a2a a21a|ududuu2dd200uuu2002uu	1.5> = 0 (120)
<2220200u0u02d0udd0u22	-0.5|c8b c21b c16a c12b a18a a16a a11a a15b|222020000uuuu02uudd2u	1.5> = -sqrt(14)/315 (84)
<002u220uu2ud200002022	1.5|c10a c21b c4b c8b a9a a19b a1b a15b|u02022002duu20u002u2u	1.5> = 0 (10)
<20u0u02222d20u2ud000u	0.5|c15b c17b c7a c1b a2b a4a a17b a16a|uuuud0d222d20uu2u000u	1.5> = sqrt(3)/108 (175)
<u202002202uu20u0u02uu	2.5|c7b c10a c19a c4a a5a a14b a7b a10a|u20du02202ud2uu0u0uud	1.5> = -sqrt(10)/210 (126)
<u220000u2d02u2udd2002	0.5|c15b c21b c3a c12a a7a a5a a11b a19a|u2u0u0du2uddu20uu2u0d	1.5> = sqrt(14)/3780 (912)
<u2u2u20u000200202u202	1.5|c6a c2a c1b c12b a1a a20b a8a a7b|udu2duu2000u00202u2u2	1.5> = 0 (20)
<00000uu2uddudu22ud2u2	1.5|c14a c10b c9a c11b a5b a14a a1b a10a|u000uud20u0udu22uu2d2	1.5> = -19*sqrt(14)/3780 (278)
<2uuu2uuudu02020002u02	1.5|c5a c21b c7a c6a a6a a15a a20a a13b|2uuudu0duu02d2d002uuu	1.5> = -sqrt(6)/420 (766)
<0002u020u2u02uuudu22d	2.5|c15a c5a c9a c20b a21a a2b a11a a3b|0uu2002002202d0uuu2u2	1.5> = sqrt(30)/105 (15)
<u0uu00022200222002d2d	-0.5|c1a c10b c18a c19b a21a a5a a18a a11a|00uuu0022uu0222002022	1.5> = sqrt(10)/15 (5)
<u0u20du000022d2uu2uu2	2.5|c20a c4a c15b c21a a7b a6b a10a a11a|u0ud02200uu22uudu2d0u	1.5> = -sqrt(30)/675 (249)
<u002u0uu2udu02dduuuu2	0.5|c19b c4a c21b c7b a8b a18a a3a a6b|u0uduu022uuu02udd20du	1.5> = 13*sqrt(21)/110250 (990)
<u200duu2duuuuu200022u	3.5|c2a c6a c19a c20b a18b a11a a5b a3b|uuu020d2uu2ddu200duuu	1.5> = 0 (756)
<2u2ud0u2u22000uuu00d2	1.5|c4b c5a c15a c7a a6a a18a a14a a7b|2u200uu2d2200u0uuu0d2	1.5> = -2*sqrt(2)/45 (74)
<u22du0u0u2d2uu020u0uu	1.5|c5a c10b c18a c2a a10b a1a a9a a21a|2u2u00u022u2uu02000d2	1.5> = sqrt(15)/1260 (21)
<0udu202222dudu000u2d0	0.5|c19a c10b c8a c9b a17b a15a a21a a11a|0udu202uuu2dduu0ududu	1.5> = 0 (2070)
<22u2uudu0202u00uu020d	2.5|c19a c10b c16a c2b a11b a21b a9a a2b|22u2uuduudu2d000u0u02	1.5> = -sqrt(210)/1400 (260)
<2u00d220u00uu022uu022	2.5|c20b c15a c17a c12a a12b a3a a18a a17b|2uu0d220u00uu0u2d20u2	1.5> = 0 (63)
<uu02u022u22u02du00200	1.5|c9a c7a c7b c8b a13a a3a a20b a9b|uuu2u00uu22ud2ud002d0	1.5> = sqrt(35)/1176 (330)
<22200u02d2uu000202udu	1.5|c20b c11b c10a c1a a19a a20b a7b a15a|u2200uu2du0u00u2022ud	1.5> = 0 (74)
<2u22u2u02u0uu0u00du20	3.5|c9a c3b c4a c10a a7b a2b a18a a14b|22uuu220u00uudd002u20	1.5> = -sqrt(2)/15 (84)
<u20220u22020u0d0022d0	0.5|c20b c11a c4b c5a a20b a6a a13a a10a|u20uuuu22ud020u0022d0	1.5> = 5*sqrt(10)/252 (84)
<uu0uduu00u0u22uu2udu2	4.5|c19a c15b c21a c2a a8b a11b a9b a10b|u00uduudu2uu220d2u0du	1.5> = -sqrt(3)/675 (870)
<2uu0d0d0u02u20u220202	1.5|c16b c21a c11a c15a a6a a18a a12a a8b|2uu0ddudu0u2200u2u20u	1.5> = 0 (60)
<0ud20uuud22u0d20u0ud2	1.5|c8b c15a c21b c4a a16a a20b a13b a3a|0u2u0uu0u22udduud0d2u	1.5> = -7*sqrt(2)/3600 (1246)
<0u02202ud020udu2uu2u0	2.5|c13a c17a c16a c11a a17b a3a a17a a1a|uuu2202du0d00duu2u2u0	1.5> = 7*sqrt(30)/540 (170)
<u2u020u02u200d0du2u2u	2.5|c21a c18b c9b c7b a4b a10b a13b a6b|u2ud2u00u220dd0uuuu20	1.5> = 1/90 (150)
<udu220ud0uuuuddu2020u	2.5|c8a c5b c3a c4b a9a a18b a10b a4b|ud02u0u0u2uduuuu2d20d	1.5> = sqrt(3)/360 (630)
<220uduu2020d22uu0u00u	2.5|c15a c5b c16a c1a a5a a3a a15b a16b|u2uuudu2020u22du0d00u	1.5> = -4*sqrt(3)/225 (310)
<2u22u020u0u2u022d0u00	2.5|c19a c1a c16a c1b a13a a18b a19a a6b|0u22uu20u0d2202uduu00	1.5> = sqrt(6)/600 (75)
<0uu0000222200udu22u2u	1.5|c9b c8b c20a c18a a4a a21a a6b a12b|0uuu0d0uu22d0dud2uuu2	1.5> = 0 (756)
<uudu22020u00uuu2uuu20	4.5|c8a c5a c18a c15a a19b a21b a7b a17a|uuduu2ud0u00du022022u	1.5> = 0 (225)
<222020u0u02uu000022u2	2.5|c5b c1a c2a c19a a10a a4b a17a a8b|uu2ud0uuuu2dd000d2uu2	1.5> = -sqrt(105)/700 (1022)
<2022u202u202u000u200u	2.5|c18a c13a c3a c10b a20a a13a a16b a14b|20u2u202uu02uu0udu0dd	1.5> = -3*sqrt(210)/1960 (330)
<uu22u0d000u22u0duu022	-1.5|c21b c20b c12b c1b a8a a15a a6a a15b|0u22uuud00du2u2ddu0uu	1.5> = -7*sqrt(15)/2250 (795)
<u220u02u0d2u20u00uu2d	0.5|c7b c3a c2a c21b a17a a1a a16a a7b|2uu0u02u0d2d20uuduu20	1.5> = sqrt(21)/75 (250)
<02u022u220u2u200uu00u	2.5|c6b c9a c14a c8a a18b a3b a20a a17a|02202uuuu0u2ud00220ud	1.5> = -4*sqrt(35)/735 (84)
<20u020ud2u20202u00uu2	0.5|c13b c3b c1b c7a a3b a14a a6b a7a|u0d02uuu2d20uu2u00du2	1.5> = sqrt(15)/900 (148)
<uu02uuu20u00222du0u02	-0.5|c8b c17b c10a c15b a17a a19a a8b a5a|uu022uu2000022udu0202	1.5> = -2*sqrt(5)/21 (21)
<2000u20u02022u0u2u220	2.5|c20b c17b c10a c6a a8b a20b a2a a2b|2200ud020u022u0uuu220	1.5> = -sqrt(10)/10 (10)
<2u202duu20uudud0d0d20	0.5|c3a c6b c20b c11a a8a a18a a16b a6a|2uu02ud2200uddduuuuu0	1.5> = -sqrt(15)/1800 (340)
<00u22uudd220002udd2u0	-0.5|c16a c11b c18b c17b a6a a1b a12a a9a|u0d222uu22uu0020002u0	1.5> = sqrt(15)/90 (10)
<2u0uu20002u00uduuu222	3.5|c14a c19a c6b c21a a12b a5b a9b a2a|220u2u00u2uu00dduud2u	1.5> = sqrt(30)/900 (301)
<20u02udu20d0uduuu02u2	-0.5|c17b c21a c20b c5b a20a a11a a4a a17b|20uuuddu2020uduud02uu	1.5> = sqrt(10)/270 (700)
<uuud0u2d0u22d020u0uu2	2.5|c21a c15b c10a c20b a20b a6b a19a a18b|uuud022u0022u0d0ud2uu	1.5> = 0 (260)
<uu20du22u22002000uuud	0.5|c3b c8b c14b c7a a6b a18a a13a a15b|uud0d2uuu220duu002uud	1.5> = 11*sqrt(3)/630 (444)
<0uuu0u2d002uu2u2d2200	0.5|c13b c15b c16a c4a a5a a6a a4a a15b|0uuuu22d002u02duu2200	1.5> = -4*sqrt(105)/875 (75)
<u0duudd0uu02u2uuuu202	3.5|c19b c17b c9a c21a a16b a11b a20b a7b|u0duud200du2u2d20uuuu	1.5> = 0 (180)
<uud2udd022u0d0202002u	0.5|c1b c17a c9b c4b a18b a7b a14a a19a|0uduuu20u2d0uu20duu2d	1.5> = sqrt(70)/525 (620)
<0u2u0220uu20uu0d2u2u0	3.5|c7a c4b c10a c6b a14b a4b a10b a5b|0u2uduu0uu20d20u2d2u0	1.5> = sqrt(35)/1050 (249)
<220u00u02u0u2uu2uduuu	-1.5|c20b c7b c9b c2a a10a a4a a21a a6a|2u020u00d20u2uu2duu02	1.5> = 1/105 (60)
<0uu20202020d02022uu02	0.5|c21a c18b c8b c4b a21a a13a a1b a7b|uuuu02du020uu20220d02	1.5> = sqrt(21)/315 (80)
<0uud2u2d0220uuu0uuu02	3.5|c11a c21a c5b c15a a16b a18a a20b a8b|0uuduu2202d0du0ud2uuu	1.5> = 0 (540)
<0u0ud20022u22002uuudu	2.5|c12b c2a c18a c6b a18b a7b a5a a17b|000u2uu022uu20022dudu	1.5> = -97/450 (83)
<2uu0d00uu00dd22202022	-0.5|c16b c9a c21b c13b a12a a7a a6a a17b|2uu0duuu0002022ud202u	1.5> = -4*sqrt(3)/45 (63)
<0uu00duu002uu02u222d2	2.5|c18b c19b c18a c17a a5b a1a a3b a9b|ud20uudud02uu02ud0uu2	1.5> = -sqrt(14)/140 (360)
<uu00uu2202d02202d0u02	1.5|c21b c13b c7a c8b a2a a19b a21b a4b|u20uuduu02u0d202u0202	1.5> = -sqrt(30)/3600 (74)
<u00u022uuuduu2ddu0202	2.5|c12b c21b c1a c6a a5b a12b a20b a6a|000uu22uuuduu2ddd02uu	1.5> = -32/3375 (1111)
<u0uu2u0ududu202u02u20	3.5|c4a c20a c18b c15a a9b a1b a7b a20a|20u02uuu2ddd20uu0uu20	1.5> = -7*sqrt(2)/300 (175)
<0uuu20du002ud2u2uu20d	2.5|c5b c4b c14a c19a a17a a1b a3b a2b|u220u0uu002uddu22uu0d	1.5> = sqrt(2)/525 (301)
<uu02020du0u22020uu2uu	1.5|c13b c4b c8a c6b a3b a2b a5a a11b|u2dudu00u022u020du2uu	1.5> = 0 (72)
<0uud2u2u200uduuud2002	0.5|c21b c7b c8b c2a a10a a2b a19a a8b|0uud2duu2d0uuuudu2u0d	1.5> = -11/9450 (1494)
<uu0d2u2uu20u0uu2dd0du	-0.5|c16a c6a c10b c14b a13a a8a a15a a3a|uudd2022uu0ud02uud0uu	1.5> = sqrt(6)/168 (420)
<u0du0220uuu0220ud2uud	2.5|c18b c9a c3a c17b a8b a5b a2a a11b|uu0du22u0u20220u0udud	1.5> = -38*sqrt(21)/6615 (252)
<u222u0u0020u2ududu0du	2.5|c10a c4b c17b c13a a21b a13a a8b a4b|u222d0uu0u0u2duu0d0u2	1.5> = 0 (160)
<udu2uuuduu20udud0d02u	2.5|c7a c11a c4a c18b a4a a7b a18a a15b|udu2uuuuuud0dd2u0u02d	1.5> = -2*sqrt(14)/3087 (2484)
<2uuu2uddu0uuu2u0u2d00	-0.5|c18b c8b c19a c14a a20a a21a a2a a19a|22uu2uu0u0uuudd0dduud	1.5> = 1/2352 (4785)
<0uu0duud02u2udu2220u0	1.5|c8b c14a c20b c10a a13b a20a a21a a9b|0uu0duu0uud220d2220uu	1.5> = 3*sqrt(10)/1000 (231)
<ud00uu20uuu22uuduuduu	4.5|c14a c13a c7a c10a a14a a6b a1b a8b|2u00u2uuu0u2uudddudud	1.5> = 16*sqrt(105)/15435 (4950)
<u2d00u2du2002u022002u	1.5|c21a c6b c10b c17a a6b a12a a14b a4a|u2du0u2uuu0u2202d0020	1.5> = -sqrt(105)/42 (42)
<00uu22d202uu2020ud0du	1.5|c5a c8b c15b c13a a21b a17a a9b a1a|u0duu2ddu2udu0u02u0u2	1.5> = sqrt(2)/144 (180)
<20002u22d00uuu2uu2u0d	1.5|c21b c9a c7b c19b a10b a21b a17b a3a|20u02uu20u0duu2u2200d	1.5> = sqrt(10)/84 (80)
<02uuud20202ud2u0u0duu	1.5|c3a c17b c7b c11a a19b a16a a5a a6b|020u22u020duu2ud002uu	1.5> = 7*sqrt(6)/1800 (60)
<2uu022d02uud0uu0u2u0u	3.5|c11b c17a c14b c6a a16b a20b a4b a13b|2uud2du02u0du0du02uuu	1.5> = 0 (270)
<220u00002uudu2uu20022	2.5|c1a c16a c10a c21b a16a a8b a19b a7a|u20u00dd20uuu2uu20u2d	1.5> = sqrt(210)/630 (126)
<200222u2002duud200d0u	-0.5|c21b c16b c1b c13b a19b a17b a12a a9a|u00222u2u0220uudu0200	1.5> = 1/60 (21)
<0u2uud00d2202u2u0duuu	1.5|c19b c15b c3a c6a a18b a8b a9a a19a|0uuud00u22202duu02duu	1.5> = -sqrt(30)/2160 (240)
<uu0d200u220u20uuu022u	3.5|c9a c4a c12a c13a a17b a18a a14a a2b|u200200uu200uddu2u22u	1.5> = -sqrt(2)/20 (65)
<002200u2ud2du02ud02uu	-0.5|c11b c4b c3b c13b a16b a7b a5a a2a|0uuuu022uudd0022d02uu	1.5> = sqrt(210)/1350 (294)
<2u02uuu2duud2u2ud0000	2.5|c4a c1a c16b c8b a18b a20a a19b a17b|uu0uuuudduuu2u202ddd0	1.5> = -sqrt(6)/2520 (4830)
<00002u2202u0202022ddu	0.5|c8b c21b c17b c15b a1b a16a a8b a14b|u0002u2202d02uuud2uu0	1.5> = 0 (60)
<uuudu0u2uu022022u00ud	3.5|c5a c12a c1a c4b a21b a14b a7b a14a|0uu00022du0u2222u00u2	1.5> = sqrt(5)/180 (15)
<2u2u0u022duu00u2u200d	2.5|c8a c15a c1b c6b a20b a4b a19b a10a|uu22000u22ud0002u2uud	1.5> = sqrt(3)/630 (80)
<220u00d0uu0uu22uu022u	3.5|c15b c14a c16a c19a a11b a13b a6a a5b|220uduu0dduu2ud0u0u2u	1.5> = 0 (216)
<000u0d20u2udud2u20d22	0.5|c10b c12b c15b c7b a14b a2b a12a a5b|0u0duud0duuuu2ud20u22	1.5> = 7*sqrt(3)/540 (252)
<0200u2222d0uuu202u0u0	2.5|c5a c8a c7a c2b a12b a3a a19a a11b|0uu002uu2dd2uu202duu0	1.5> = -sqrt(30)/300 (250)
<u0uu2uu02d200uu20d022	0.5|c11b c21a c6a c20b a6a a19b a2a a12a|uudu2ud02duu0ud20uduu	1.5> = -sqrt(210)/5250 (2250)
<uuuu00dd02u0202u0222u	0.5|c3b c18b c13a c16a a5a a9b a1a a14a|2u0uu0udd2u0ud200u22u	1.5> = 13*sqrt(10)/1000 (250)
<0202u022d2uu00u0uudu2	0.5|c10b c4a c8a c19b a3a a16a a13a a1b|u2duu02duduuu0uuud0d2	1.5> = -13*sqrt(5)/6300 (1512)
<u00u20u2220u2222u0000	2.5|c13a c16b c9a c17a a1b a9a a12a a2b|2u0u20u22202u22u00000	1.5> = 0 (5)
<u2u20d202u02002uu0uud	2.5|c4a c9a c19a c7b a19a a5a a3b a18b|u22uduu0ud02002duuduu	1.5> = -sqrt(70)/2100 (750)
<2uu00uudud20ud2duduud	1.5|c3b c17a c20a c15b a4a a17b a19a a12b|2u0u0uuuud2dduuudu20d	1.5> = -sqrt(35)/90000 (4410)
<02uud22uu20uu02du00uu	3.5|c7a c15a c4a c9b a18b a1a a11b a19b|u2u0u2du02uuu0duuddud	1.5> = -2/1323 (4464)
<2uduu0u22u0d022d000u2	0.5|c1b c4b c20b c9a a4b a13b a9a a2a|u2udu0u22u0du22u00002	1.5> = sqrt(15)/100 (60)
<002020222200u200uud2d	0.5|c8b c10a c7a c14a a1a a16a a2a a15a|uu2020du2u00ududuuu2d	1.5> = sqrt(70)/1800 (885)
<u02uuu2020udddu20ud02	1.5|c14b c16b c7a c3b a14b a18b a19a a10b|u0uuuud02duududu02202	1.5> = 2*sqrt(3)/125 (1155)
<u0uu2duuuu2d220020u0u	3.5|c14a c6a c11b c7a a7b a11b a21a a2b|uuuu20uuud2d2u0020d02	1.5> = 0 (330)
<uuu002u2002du22220u00	1.5|c15b c14a c7b c11b a18a a3b a1b a7b|2u2002u200dduuu22uu00	1.5> = -7*sqrt(15)/300 (30)
<0uud20u0020202uuu0222	1.5|c7a c20a c17a c3b a7a a11b a6a a13a|0u0d2ud002u2u2uu002u2	1.5> = 0 (20)
<0u202u02u0du2u2uuudd0	2.5|c5b c3b c15a c13a a5b a1a a6b a10b|udu02202duuuuduudduu0	1.5> = 13*sqrt(6)/16800 (1140)
<uu0u2020du22ddu0uu0d2	1.5|c7b c5b c13a c21b a21b a3b a19b a8a|uuuud0duuu220uu0dddu2	1.5> = 1/700 (4110)
<022uuududd0uuu202uu0u	2.5|c9a c8a c2b c13a a21b a19a a8a a16b|0u2uduuu0u0d0d2u2u202	1.5> = sqrt(210)/37800 (231)
<0uuuud2u00d02d2u2uu02	2.5|c16a c4b c13a c17b a20a a12b a8b a10b|0uu0ud220duduu20uudu2	1.5> = -7*sqrt(6)/720 (630)
<0uu0dd20uu0u22220du20	1.5|c16a c9b c14b c19a a11b a9a a6b a17a|0uu0d220duud2u2uuu020	1.5> = -sqrt(10)/120 (90)
<u2du22uudu0u20d2d0u00	1.5|c12a c13b c17b c15b a20b a21b a9b a18a|u2du22uu2d00u0020uudu	1.5> = sqrt(10)/40 (148)
<0uu22du0u20uuuu02dd02	2.5|c14b c7a c19b c4a a2b a16a a19b a15b|02uu2d00u20ud02u2uu02	1.5> = sqrt(5)/210 (54)
<0uu2uu022d220uu0uduu0	3.5|c17b c2a c9b c12a a3b a13b a7b a2b|0u22uuu2dd2uduu00duu0	1.5> = -sqrt(42)/1800 (850)
<20u2202u00ud20022uuu0	2.5|c18b c5a c13a c7a a8a a9b a10a a20b|20u2u0u2duuuu00220d20	1.5> = 0 (74)
<20u22d2uu0uu02u2u000d	0.5|c21b c11a c5b c1b a17b a21a a10a a11b|u0d2uu2uuduu02d22000u	1.5> = 0 (160)
<uud2020d22u2d0002uu0u	1.5|c1a c17b c18b c4b a20b a16a a14b a1b|uuuu020d22u2dd0ud0uuu	1.5> = 0 (790)
<22u0d02020002u22uuud0	1.5|c14a c2b c20b c2a a19b a21a a17b a2a|2uu0u020200020222u20u	1.5> = 0 (5)
<2u2udu20000u2uu02ud20	2.5|c13a c7b c4a c19b a15a a10b a7b a8b|2u20du2u0u0udu202u020	1.5> = 0 (40)
<2uuuud2002u0duu022200	2.5|c2a c18b c13a c6b a16a a14b a2b a8b|2uuuu02u02u002ud2d200	1.5> = -13*sqrt(15)/1400 (84)
<00u2u0220uduuuu20d202	2.5|c11b c4b c4a c8a a15b a3b a10b a1a|u020d02u020uuu220u202	1.5> = -sqrt(35)/210 (10)
<uu02d2uddu0uuu20002d2	1.5|c2b c14a c4b c21b a1b a3a a2b a11b|2udud2uuduuuu020002ud	1.5> = -sqrt(14)/1680 (252)
<uu0u22u2u00u220u020uu	4.5|c7b c16a c8a c20a a7b a15b a17b a3b|uuuu22ddu00u22u0d200u	1.5> = 0 (265)
<0022u2022u0u020d2ud0d	0.5|c18b c12b c19a c8b a20b a2a a21a a11b|0u22u20d2uu0020u200u2	1.5> = 0 (15)
<uu2udu0ud0d2u2u2uud00	2.5|c8a c16b c4a c9b a9a a2b a4b a10b|u22duu00udd2u2uuduu00	1.5> = sqrt(210)/1680 (400)
<uuu0u2ud0u002220uuu2d	2.5|c7a c20a c10a c3b a17b a10a a4b a7a|uu0uu2ud0u0022202dudu	1.5> = 653*sqrt(70)/378000 (319)
<2000uuu22uu022u0dduuu	3.5|c9b c14a c19a c14b a16b a12b a18b a4b|200uudu2uduu20duu20ud	1.5> = sqrt(15)/37800 (834)
<u2d002uu20dd0uuu02uu2	1.5|c15b c16a c9b c6b a13b a14b a4b a10a|u2du0uuuududu20002du2	1.5> = sqrt(10)/375 (638)
<2uu22220u020u002uuu00	3.5|c4a c7a c11a c18a a10b a13b a8a a2a|22ud22uuuuu02002u0d00	1.5> = 0 (42)
<uuuuu0220d0u22uuu0d02	3.5|c14a c3a c10a c15a a12b a3a a6b a11a|uuuduu2200u22d0ud0u02	1.5> = 1/2700 (290)
<u02uuudu20duud02u20dd	1.5|c21b c9b c4a c1b a8b a21a a17b a5b|00202uu2u0uuud02220du	1.5> = 416*sqrt(35)/39375 (84)
<00u0d0uuu002du22222uu	1.5|c3b c7a c20b c9a a11a a3b a1b a21a|u0u0u00u00d2uu2222202	1.5> = 0 (20)
<2uu22u02u220000d020uu	2.5|c18a c3b c21b c11a a15a a13b a20b a7b|2u022uu2d2u0u0du0u020	1.5> = 0 (70)
<0u20202u2u020u22d0u0d	1.5|c9b c19a c8b c3b a19b a13a a17b a1b|uuu02020uu02ud2220u0d	1.5> = -2*sqrt(5)/525 (84)
<00u2200202udu2du2020u	-0.5|c3b c21a c12b c17b a1a a20b a21a a13a|u002200202u022uud02uu	1.5> = sqrt(3)/90 (20)
<00uu0uu002220u2020222	1.5|c14a c21b c3a c21a a16a a3a a16b a18a|00uu0uu0022200222u220	1.5> = -3/5 (5)
<200uu0d220u002222uuu0	2.5|c11b c9a c14a c8b a6b a12b a3a a2b|2uuuddudu00u0u222duu0	1.5> = 0 (600)
<u2ud2uu02d02udd0uud0d	0.5|c5a c9b c4b c12b a4a a1b a20a a7b|22uduu20uu0duud0uuudd	1.5> = -sqrt(10)/8100 (2410)
<u0222u22u0udu000d20uu	-1.5|c13b c3b c18b c5b a19b a16a a21a a13a|u0u2du22u0uuu00uddud2	1.5> = 9*sqrt(21)/19600 (990)
<22002u2u0u2udu00uu02u	2.5|c5a c12a c1a c6b a14a a16b a13a a6b|u200uu2d0u20220duu02u	1.5> = 0 (62)
<222002u202uu00002uddu	1.5|c17b c11b c1a c10a a9a a15a a19b a4b|u22u02d2du0u00u0du2uu	1.5> = sqrt(3)/120 (108)
<002uu2d0222000u2d0d2u	0.5|c10b c3a c4b c5b a4b a2a a12b a5a|0uuuu2u02u2u00u2d0d2d	1.5> = -sqrt(15)/140 (330)
<02u002002u22u2d0200d2	0.5|c21a c21b c9b c11b a21a a7b a13b a15a|02u002u0uud22220200uu	1.5> = -sqrt(2)/60 (20)
<uud22d0u0dud2uu0220u0	1.5|c15a c17a c12b c10b a7a a16b a12b a14a|uud22duu00uu220uu20d0	1.5> = 0 (126)
<0220uuuu2u0du0uu2uduu	1.5|c5b c9b c6a c21a a21a a4b a12b a4a|022200uudu02d0uu2duuu	1.5> = 0 (162)
<2uu0udd2u2u0u0duddd20	-0.5|c3a c18b c8b c20a a6a a20a a2a a21a|2200u2udu2u0u0uud0d2u	1.5> = 0 (252)
<u2200uud02u002d20u2dd	0.5|c21b c6b c3a c10b a13a a17a a9b a4b|u2ud00uduud0d2u2uu2u0	1.5> = 2*sqrt(5)/405 (450)
<uu0uud020d2u0020u2u22	2.5|c18a c19a c10b c6a a4a a19b a10a a13b|uu02u0020u2ud020udu22	1.5> = -sqrt(3)/24 (83)
<uud0u2du220d0u02d0202	0.5|c3b c21a c1a c10a a11a a8a a15a a18a|0u00d2u22uud0uu2ud20u	1.5> = 1/720 (148)
<u0022uuu2u0uudud2200u	3.5|c9b c16a c5a c15a a7b a5a a2b a6b|ud02222uuu0duu002200u	1.5> = 0 (36)
<uu02uud02u0u02d2u2d0u	1.5|c12b c9a c16b c19a a3b a2a a12a a11b|u2u2udd0uudu02uuu200d	1.5> = sqrt(35)/18900 (740)
<22200u22uddud200000u2	-0.5|c7b c11b c20b c14b a17a a6b a12a a11b|222002u2uud2uu00u0002	1.5> = sqrt(10)/60 (18)
<2uu022200002ud02uuddu	1.5|c1a c20b c1b c19b a8b a10b a21a a9b|0uu0222duu02uu02ud002	1.5> = 0 (63)
<2u2d0u00u22ud20002d02	0.5|c19a c12a c18b c21b a15a a16b a7a a20a|2u2d0uu0u220d2uu0u0ud	1.5> = -sqrt(35)/105 (148)
<0020uuduu202uu0u22dud	1.5|c12a c13b c12b c17b a6b a12b a1b a20a|u020d2uud20u0u0du2u2u	1.5> = -sqrt(6)/1080 (108)
<uu0d0u2222u02ud2u0d00	0.5|c8a c10a c6a c13b a18a a3a a4a a6a|uuu20u2u2ud0udu2udd00	1.5> = -13*sqrt(30)/14700 (1274)
<uu2ud0duudu20d2002d02	-0.5|c10b c9b c8b c5a a5b a8a a17a a7a|uu2ud02u00d20u20u2u02	1.5> = sqrt(15)/135 (62)
<u02ud202uuud002uu0022	2.5|c20a c3b c12a c15a a3b a18a a13b a19a|u02du202uuu0d0duuuud2	1.5> = 0 (530)
<0u22u202u02000uuu2uuu	4.5|c19a c18a c15a c3a a15a a10b a20b a13b|0ud2u202ud20u0uuuu02d	1.5> = sqrt(70)/105 (126)
<0u2u2200ud0dd0u0u22u2	1.5|c15b c6a c21b c18a a7b a11b a18a a14a|0u2u2ud0udduuu00d22uu	1.5> = 0 (680)
<2u2000u2ud200du0u2u2u	0.5|c9b c2b c10a c21a a2b a15a a21a a12a|2u2000u2002u0u20d2u2u	1.5> = -sqrt(5)/150 (20)
<u20u22uuu0000udud2202	1.5|c5a c18a c8b c2b a14a a10a a2b a8b|u20uu2duuu0002uudd202	1.5> = 11/882 (294)
<u0222u2u0dud0u2u0d0du	0.5|c18b c5a c7b c11b a2a a1b a7b a18a|2u22du2u0u0u0u2u0u0dd	1.5> = sqrt(6)/1260 (168)
<udu022u2uu2du2000ud0u	1.5|c18a c9a c14b c14a a15a a17b a16a a4a|uduu22u20u2ud0duu0u0d	1.5> = 13*sqrt(42)/63000 (602)
<200uu2020d2uuu02u2d0d	1.5|c1a c6a c11b c16b a9b a4b a15a a2a|ud02ud02uuduuuduu2u0d	1.5> = -11*sqrt(7)/3150 (960)
<2u20u220dd20u2u200u00	1.5|c2b c1a c1b c15b a15b a17b a8b a21a|0020u22uuu20u2u2d0d0u	1.5> = 0 (84)
<2000u22000duu2200u222	1.5|c20b c6b c18a c20a a4a a16a a9b a5b|200u2u20u0duu22u00202	1.5> = -sqrt(30)/30 (18)
<uu22u200220002duuuu0u	2.5|c19a c16b c4b c15a a21a a16b a13b a18b|uu2ud2002200u20uu2002	1.5> = 0 (18)
<u020u0u0222u002udu202	0.5|c3b c21a c18b c9a a13b a2a a14a a20a|uuu0u0d0u22udu2uu02dd	1.5> = -sqrt(30)/1260 (1205)
<uuduu20uu220200200uu2	3.5|c9a c8a c10a c1b a7b a20b a2b a1a|u2udu2u00u20200200u22	1.5> = 0 (15)
<2uuu022u00uu2uud2ud00	3.5|c14a c7b c1a c13b a15b a16b a10b a2b|u2du02ud0duuu0222uu00	1.5> = sqrt(30)/1440 (60)
<uduuuu02u22u0022uu00u	2.5|c15a c1a c11b c15b a1b a21b a18b a19a|uuuuuu02u2dd0002d2u02	1.5> = -1/126 (330)
<0202u00220uudd222u0d0	-0.5|c8a c13b c15b c11b a18b a10a a3a a12a|02u2u00d2u020uu2220u0	1.5> = sqrt(10)/90 (15)
<2uu0u022u0ud20u02uudu	2.5|c3b c7a c9a c8a a5a a10b a16b a14a|2u0020ud0uud2udd2uuuu	1.5> = -sqrt(3)/1260 (510)
<u0u2u2002uudu00220d2u	2.5|c3a c6a c4a c17a a12a a18a a7a a15b|u00uuuu02du2u0u2ddu2d	1.5> = sqrt(21)/1890 (1266)
<0u022u02ud0d0d0222uuu	1.5|c4a c17a c14a c16b a7a a13a a10a a15b|0u0u2uu2u20du0ddd2uuu	1.5> = sqrt(3)/50 (879)
<2uu02220uduu0u0u0d2ud	1.5|c1a c3b c9b c14a a4b a1a a2b a14a|220u22200udu0u0u0u2ud	1.5> = -13*sqrt(21)/2205 (63)
<u2udu0uu0d2ud2dud2u00	1.5|c2b c8b c5a c18a a4b a20a a12a a9b|udu200u0uu22u2dduduu0	1.5> = -3*sqrt(2)/2000 (560)
<uu22u00u0u0202uu02022	3.5|c14a c3b c1a c5a a11b a13b a3b a19a|0u22000u0uu2uudu02d22	1.5> = sqrt(5)/35 (84)
<uu222uu0u0ddu202d0u0u	2.5|c21a c1a c4a c5b a20a a7b a18a a20b|0u2uuu20u0udu202udd20	1.5> = -sqrt(21)/1225 (329)
<u0ududu22u00uduu20dd2	-1.5|c15b c8b c21b c19a a14a a18a a11a a20a|u0ududuu2uu0d20u2u02d	1.5> = -sqrt(210)/875 (747)
<20002u0d0u2u02uu2u2uu	3.5|c14a c17a c11a c21a a2b a3a a13a a7b|2uu02duu0uudududdu2u0	1.5> = -3*sqrt(10)/500 (3297)
<0u0220u0u0dud2222uu0u	2.5|c15b c17a c9b c5a a8b a2a a18b a10b|0202u0uu0dudu2d2u2u0u	1.5> = sqrt(15)/1080 (212)
<0022uuduu02d0duu022dd	0.5|c9b c6a c16a c19b a9b a6a a8a a16a|0022uuu2u02d0uuu02ddu	1.5> = sqrt(210)/2520 (315)
<00u0u2u2222220ud0ud00	1.5|c11b c12a c6b c6a a7a a4b a11b a1a|u0uuu022222u20ud0du00	1.5> = 11*sqrt(7)/1050 (84)
<u2du0uud002uud20udu2d	-0.5|c1b c6a c17b c13a a13a a10a a16a a17a|02ud00ud0u2duu2uuud2u	1.5> = -2*sqrt(30)/375 (168)
<20u0uu2d00202u20uu2uu	3.5|c3a c5a c13a c11a a2a a3b a5b a12a|2uu0ud2u00dudu20du2uu	1.5> = 7*sqrt(15)/2160 (724)
<02uuu0duu022uuud2ud0d	0.5|c12a c11a c16a c3b a3a a16a a21a a10a|02uuu0uduuududuu2dd02	1.5> = 79*sqrt(105)/1440600 (4725)
<uudd2u2u020uu0u02udud	2.5|c12a c5b c10b c4a a13b a21b a4b a1a|2uduuu2d0u0020u02uud2	1.5> = 0 (148)
<2uuu2u0du20202uu200u0	2.5|c17a c10b c4b c14b a13b a16b a14b a19b|2uu02u0uud02u2u2d0ud0	1.5> = -sqrt(210)/2205 (325)
<2uud0d02u2002uuududdd	0.5|c18a c9b c13b c10a a5a a19b a16a a20a|2uudud020u00udu2u022u	1.5> = -sqrt(10)/150 (162)
<22uu02uu0d2020uuu0duu	3.5|c13b c6a c11a c20a a16b a20b a6a a13b|22uu02uu0uu020u2u0ddd	1.5> = 0 (330)
<u0u2d0udu0u2duuu0d2u2	1.5|c5b c12b c18a c9b a11b a2b a20a a18b|uuu200ud002uuuud0d222	1.5> = -sqrt(6)/1512 (315)
<002u22uu0u02u202u200u	3.5|c8a c14a c3b c21a a2b a20b a19a a8b|0udu22uu0u02du02u2du0	1.5> = -sqrt(15)/300 (160)
<0uu200uu202u02d0u22uu	3.5|c4b c11a c2a c7a a15a a16b a10b a2b|0uud000d2udu022uu22uu	1.5> = 0 (60)
<22uuu2002ud00u2d0du02	1.5|c2a c18b c6b c14a a3b a16a a12b a17a|2u2udd002uuu0022u0u02	1.5> = sqrt(5)/100 (30)
<0u0022020ududu20u2202	0.5|c21b c11b c6b c15a a3a a4b a16b a1a|uduu2u020u0duuduu220d	1.5> = -19*sqrt(210)/37800 (620)
<ud0u0ud002uuu2dd20u22	1.5|c6a c15b c16a c1a a9a a18b a3a a4a|0uu200d0u2uuu2002ud22	1.5> = -sqrt(7)/210 (63)
<uu20000uu02uu22ud22d0	2.5|c15a c2a c19b c1a a2b a17b a16a a1a|ud20000uu02du2u222uu0	1.5> = 0 (30)
<2uu0du02202uuu2u20d00	-0.5|c9a c14a c2b c1b a7a a5a a6a a20a|u0u022u2u02du02u20ud0	1.5> = -17*sqrt(15)/6300 (80)
<uud0u2u002u200uu2du2d	2.5|c17a c1b c20b c3a a1a a14b a4b a13b|uu0ud2u002d2duuuduudu	1.5> = -sqrt(30)/18900 (2720)
<20uu2dd0u2u00u2d0022u	1.5|c9a c6a c15b c15a a2a a7a a6b a18a|2uuu2u2002u00d0u0u22d	1.5> = sqrt(7)/105 (83)
<u0d0uu0uu2d202u0u2022	2.5|c1b c12a c15b c18a a1a a13b a4b a16b|u0uudu0du2uuu20ddu022	1.5> = 0 (1008)
<22uud202ud00ud02uud0d	0.5|c2b c14b c13b c5b a12b a4a a20b a15b|2uu20202du0u00d2uuduu	1.5> = 0 (210)
<uud2ududu0d2u0udu20du	-0.5|c5b c15a c12b c4a a15a a10a a5a a21a|uuduudduuuudd0uuu20d2	1.5> = sqrt(35)/2520 (9030)
<0u0d222uuu020dd0u220d	0.5|c12a c12b c15b c19b a1a a14b a21a a13b|ud0u222udu00u200u2u02	1.5> = sqrt(10)/180 (30)
<u0u2020u2d002uduud2dd	-0.5|c13b c19b c15a c14b a20b a7a a1a a12a|20u202uu2u0uu00uudd2d	1.5> = 19*sqrt(3)/1680 (330)
<0u2020udud020uu22u2u0	2.5|c5b c5a c10b c17b a1b a21b a13b a17b|uu2000udu002duu22u2du	1.5> = 2*sqrt(6)/135 (254)
<u0u0u22u2u20020du02du	2.5|c11a c14a c5a c9b a12b a13a a10b a5a|u0u0u22ud2dudu0uu02ud	1.5> = sqrt(42)/3150 (900)
<u22u0ud2u22u000u0ud02	2.5|c6a c11a c12b c1a a1b a12b a1a a6a|222u0ud2u2du000u0uu02	1.5> = sqrt(70)/180 (45)
<u22u00020d202u202d0du	-0.5|c20a c21b c3b c17a a19a a20a a7a a1a|22uu00d20u202u20uudu0	1.5> = -sqrt(2)/90 (63)
<2002uu0uu022udu200022	1.5|c11a c21a c4b c8b a17b a19a a10b a17a|200uuu00ddu2udu220u2u	1.5> = sqrt(5)/450 (180)
<uu00022202u2du0du0ud2	-0.5|c7b c10b c17a c12a a3a a17a a18a a4a|uudu02u20dduuu0duduu2	1.5> = 1/800 (2250)
<u2u020u0d0ud22u0d022u	0.5|c3a c9a c2a c19b a1a a6a a2a a8a|22002uuu00ud22d0u0u2u	1.5> = -23*sqrt(3)/1440 (65)
<002uu00u2u2u0uuddu22d	2.5|c20b c5a c11b c21a a6b a21a a2b a12b|0u2d0u0u2uu20duduu2du	1.5> = sqrt(42)/980 (590)
<20ud0uu02dd2200u02du2	0.5|c20b c18b c6a c9b a4a a7b a6b a14a|20u20u20uuu22u0d0du02	1.5> = 0 (84)
<u022u022d02u02uu0uu0u	3.5|c16b c19a c8a c4b a1b a5b a9b a20b|202u202u202u02d00u0uu	1.5> = 0 (18)
<02u02020u2u2du0020uu2	2.5|c21b c9b c10a c13a a11b a6b a19b a8a|02u02d2u0u220u00202uu	1.5> = -sqrt(30)/60 (10)
<22u0220du2u0u20002u0d	-0.5|c1b c5b c2a c10b a20a a16a a15b a19a|udu0u20uduu0u2ud022ud	1.5> = 0 (588)
<uuu2du0u00d02uu2d20d2	0.5|c3b c5b c2a c16b a14a a9a a19b a16b|u0020u0uu0d022u2u2du2	1.5> = 23/3000 (80)
<0u000uu02uudd222u202u	2.5|c15a c18a c16b c11a a3b a18a a7a a4b|0udu0u202d0uu2udu202u	1.5> = sqrt(2)/100 (120)
<u0u2ud002u2ddu0uud220	0.5|c20a c9b c6b c14b a17a a14b a2a a7b|uuu2u0u0du2dud0u2u2d0	1.5> = sqrt(70)/1350 (1209)
<0uud2u220000u0uu22202	2.5|c21b c2a c8b c3a a3b a20b a9a a21b|00uu2d2uu000u0ud222u2	1.5> = sqrt(6)/45 (63)
<2u20u220u02uuu202u000	2.5|c3a c7a c11b c1b a10b a10a a20b a9b|uuu0u2d022dduu202u0u0	1.5> = sqrt(14)/420 (175)
<0uuuuuu2u20u00uuuud22	1.5|c2a c10a c9b c20a a20a a6a a16a a13b|00uuu2u20d0uu0u2udd22	1.5> = -sqrt(4290)/4620 (315)
<u0022u2u2du20u00uuudu	2.5|c21a c7a c5a c4a a21a a14b a10a a20a|u00uuudu22d20200uud2u	1.5> = 3/350 (295)
<0uuu2u2u2200020200202	2.5|c5b c21a c7b c4b a15b a11b a5b a2b|02u02uud22u002u20020u	1.5> = 0 (18)
<u200du22000uuuuu0u222	3.5|c5b c18a c16a c20b a11b a16b a10b a15b|u2000u220uuduu2d002u2	1.5> = -2*sqrt(15)/75 (80)
<22200u002d0uu0u2d2ddu	-0.5|c17b c15b c19a c2b a4a a17a a14a a8b|2u2u0d0u2u0udd02u20uu	1.5> = -1/360 (195)
<u02u00u2d0220022u20uu	2.5|c21a c11a c15b c16a a2a a5b a7a a14b|uu2uu022u0d20duuu20d0	1.5> = -sqrt(105)/525 (301)
<u0u2du020022uu22u00du	2.5|c16a c20a c17b c5a a10a a9b a1a a20b|20u20d02uu22uu2u000du	1.5> = 0 (42)
<u022u022duuudu0u0u02d	1.5|c18b c13b c21a c16b a5b a6b a21b a14a|u0222u22duuu02000002u	1.5> = 0 (15)
<02u0022u0u0duu002222d	0.5|c2b c21b c7b c20b a1a a4b a9b a16b|uuud02uduu0duu0d222u0	1.5> = sqrt(6)/36 (952)
<2002u02u2022000dd202u	0.5|c9b c11a c21b c18b a21b a13b a2a a15a|2u02d02uu0u2u0dudu02u	1.5> = 0 (150)
<uu0d22u022ududuu0u0uu	1.5|c14b c11a c16b c9b a16a a15b a19b a3b|uudu22u0d20uu02u0uudd	1.5> = sqrt(105)/11760 (882)
<22uu000du02uu020udd22	1.5|c1a c15b c13b c12a a18a a6b a13a a14b|u2ud0u0uu020udu0u2d22	1.5> = sqrt(42)/3150 (249)
<uudud22u0u22d2u0du000	-1.5|c8b c4b c15b c11b a8a a21a a16a a2b|u2d0u22u0uu2u20udu00d	1.5> = sqrt(10)/180 (168)
<u2ud22202000u0ddu20ud	0.5|c6b c4a c18b c5a a1a a4a a16a a3b|222udu202000u0u2uu0ud	1.5> = sqrt(35)/180 (42)
<2ud0u0u2u02022u02u020	2.5|c15a c17a c20b c13a a10b a9a a21b a6a|2ud0uud22u20u200uu0ud	1.5> = 0 (126)
<ud2u2uuu020dduu2u0200	0.5|c6a c7b c8a c5b a7a a6a a8a a12b|ud2uuuuu0202duu2d0200	1.5> = -19*sqrt(42)/3150 (166)
<20u02uuu02uduuu2d020u	3.5|c12a c1a c6b c10a a1a a9b a15b a4b|20uu20duuuu0du22d020u	1.5> = sqrt(14)/280 (249)
<202u2ud200u00u2u0202d	-0.5|c1a c8b c3b c15a a2a a11a a4a a1a|2uu22duu00200uud0202u	1.5> = -4*sqrt(10)/225 (63)
<022u220u02020uu00uud2	2.5|c10a c3b c18a c20b a19a a16b a13b a4b|02u2220d0u02uuuu00202	1.5> = 0 (10)
<2uu00uuud2du0uuu20du2	3.5|c3a c10b c7a c8a a16a a4b a3b a19b|2uud0u00uduu0ud2202u2	1.5> = sqrt(7)/1260 (222)
<udu0u2u20d0d2u202u020	1.5|c20a c5a c6a c13b a16a a4b a14a a21a|uduu0du20u0uu22u2d0du	1.5> = 0 (504)
<2u000uduu0u22dddudu2u	-1.5|c12b c2b c17b c12a a2a a3a a6a a10a|2uu002uduuu02udu0dd2u	1.5> = -8*sqrt(5)/945 (1148)
<uduuuud2du0d20u2200uu	-0.5|c20b c2b c16a c17b a20a a11a a7a a14b|u0uuud22dddu2uuud00uu	1.5> = -sqrt(5)/1600 (1400)
<u2u20d02uduuu0u22uu00	3.5|c15b c9a c16a c8a a1b a12b a19b a14a|22u20d0u0uu2uu0u2d200	1.5> = 0 (42)
<2u2d0u00uuuu02200d2d2	1.5|c20a c21b c2b c15a a5b a16a a20a a13b|202uud00uuudu2uu0u2dd	1.5> = sqrt(6)/4200 (945)
<0u0u020022duuu220udd2	1.5|c13a c10b c15a c16b a8b a1b a4a a18a|uu02020u2duu0udu02du2	1.5> = -4*sqrt(15)/1125 (290)
<uu0uu20ud02022002d2ud	1.5|c1b c14a c17a c5b a4b a2a a10a a5b|0202u20udu202d00uu2uu	1.5> = sqrt(6)/300 (45)
<0u20ud2200u2u0uduu202	2.5|c2b c11a c13a c21b a9b a13a a20b a13b|0020ud22u00220uudu2uu	1.5> = 1/40 (36)
<uu000u2u022u2d20u20ud	1.5|c11b c13a c11a c17b a20b a11a a3b a17a|uud00u2u02uddu20u202u	1.5> = sqrt(14)/840 (195)
<u0222uuu00d00002d22d2	0.5|c16b c5b c3a c4a a14a a2b a6a a4a|uuu2u2uu00d00d0ud22u2	1.5> = 79*sqrt(21)/6300 (322)
<u20u0du2220u0d2u00022	1.5|c10a c2a c20b c12a a18a a7a a3a a5b|uduuuu222u000u2d0u0d2	1.5> = -sqrt(5)/420 (168)
<2220uu0d0022duuu0du02	1.5|c2b c15b c21b c5a a15a a20b a7b a17b|2u200uuu0022duuduuudd	1.5> = sqrt(10)/1008 (1205)
<uu0udu0d22u00d002222u	1.5|c20a c10a c18b c5b a15b a16a a3b a7a|uuuu0udu2dd00uud2u2du	1.5> = sqrt(3)/750 (4306)
<2uuuu02uu22uu200002d0	1.5|c14a c7a c9b c19a a13a a6a a7a a9b|2uuuuu2du22d2u0000du0	1.5> = -sqrt(7)/3150 (319)
<2u0u222d0u00u02220020	1.5|c17a c7b c17b c5b a21b a3b a3a a11b|2u2uu2uu0ud0u0220002d	1.5> = 0 (84)
<0uudu2ud220u0u0du2ddu	1.5|c17b c5a c10b c6b a17b a19b a8a a5b|0uudduu22u0u0d0uu22ud	1.5> = -19*sqrt(21)/50400 (480)
<2uududu00u0u22d0ud2du	1.5|c12a c20b c3a c13b a9b a21b a2a a8a|220uuuuduu00d2d0uu202	1.5> = -sqrt(2)/250 (285)
<ud22200ud00u2022uu200	0.5|c8b c2b c15a c17a a8a a11a a11b a14a|u022200uu02u2ud20u200	1.5> = 3*sqrt(2)/20 (21)
<00uduu20u0udduu20222d	1.5|c18a c19b c20a c12a a8a a20a a13b a4a|00u2du2uu0u02du20du2u	1.5> = sqrt(15)/1000 (150)
<02u0u222dd002uu00u2uu	2.5|c7b c6b c2a c13b a12b a4b a6b a18b|0uuuu2d2uu0dduu0022ud	1.5> = 0 (1105)
<00uu20220u2u0022u0d2u	2.5|c8a c5a c19a c7b a2b a17a a19b a18a|0uuud0dd0u2u00222uu2u	1.5> = sqrt(6)/180 (100)
<0022uu2ud0u0u0ud2d220	1.5|c7a c20b c5a c16a a15b a6a a1a a12a|u02202uuu0duu0202d2u0	1.5> = -7*sqrt(15)/2250 (80)
<2u2uu022duuu2u0uu000d	3.5|c2b c1a c21a c12a a15a a2b a14b a6b|uu2udu22udu022udu0000	1.5> = sqrt(15)/1800 (278)
<020u20u22u02u02200dud	1.5|c5a c12b c8b c5b a1b a11a a10b a14b|u20u00du22uudd2200uuu	1.5> = -7*sqrt(2)/400 (195)
<u2d00u20222000u022uud	0.5|c21b c9b c7a c20b a13b a21a a12a a16b|u2d00uu0u22uu0ud22u0d	1.5> = 2*sqrt(3)/105 (168)
<u20uuuu00udd20u222d0d	0.5|c5a c21b c18a c7b a10a a12a a21b a21a|u20u0u0002d220u22uu02	1.5> = -sqrt(42)/200 (18)
<uuu2000022020u2u022uu	3.5|c15a c2a c12a c10a a12a a2b a8b a6a|uuu20u0d2u020uud022ud	1.5> = 3/70 (315)
<u002ud22udu2u0uuu002d	1.5|c6a c11a c7a c13b a19a a13a a16a a3b|u0u2d0u2uu02u0u2d0d2u	1.5> = -sqrt(5)/3150 (252)
<20uuu22udu000u0d0222u	1.5|c10a c6a c19a c1b a6a a17a a13b a5a|u0ud222ud000du0uu2u2u	1.5> = sqrt(3)/90 (90)
<u2dudu2uu200ud2u00d02	1.5|c8b c3a c21b c10a a13b a18a a11a a14b|u20udu20udu0222u0ud0u	1.5> = 11*sqrt(3)/600 (222)
<uuduu2u2ddud2d00u20u0	1.5|c9a c5a c6a c2b a2a a10a a20b a17a|uuuu0uu202dd2u0022020	1.5> = 0 (84)
<2uuuud00022uuduu2020u	2.5|c12b c15a c1b c14a a6b a1b a9b a18a|2uuud200u220u00u2u20d	1.5> = 0 (74)
<u2u02d0d22u22000uddu0	0.5|c2b c18b c13b c10a a7b a8a a11b a1a|2uu02ud22u22u000d0uu0	1.5> = -sqrt(3)/48 (70)
<2uuuu2u00udd020u02du2	-0.5|c18b c11a c21a c10b a17a a15a a10a a2a|22uuu2u00u0d02dduuduu	1.5> = 16*sqrt(210)/39375 (910)
<0u22d0u2du0u0202022u0	1.5|c14a c7b c19b c18b a13b a2a a11b a17b|0222u002uduuud02uuud0	1.5> = 0 (240)
<2u0duu020u0uu2uuuu022	2.5|c20b c1a c6a c14a a7b a3a a3b a9a|uu2ud0u2uu0uddduuu0d2	1.5> = 0 (3934)
<udu0u2u0duu22udd22000	0.5|c18b c5b c13b c7a a16a a4b a2b a7a|u2uu02u0uud2ddu22u000	1.5> = sqrt(105)/7875 (294)
<u00uduuu02duuuu2uu202	-0.5|c7b c16b c19b c18a a12b a6a a9a a1a|200uu20uu2d2uuduu0d02	1.5> = sqrt(3)/225 (310)
<2u20u0002ud2uu0d2uuud	2.5|c3a c17b c5b c17a a2b a15b a6b a17a|22u00u002du2ududuuduu	1.5> = sqrt(105)/1800 (720)
<uud0u0ud2220u00u2du2d	1.5|c16b c11b c20b c17a a3a a21b a13b a6b|uu20dduu22u02000uudu2	1.5> = 1/360 (126)
<u0uuu2020ududuu2u2002	3.5|c21b c4a c14a c3a a4b a14b a19a a21b|u00ud2020uuuduu2d2u02	1.5> = 7*sqrt(5)/500 (240)
<02uudd22uu0du0u20duuu	2.5|c21a c9a c16a c7b a19b a10a a15b a1a|u2uuddu2020uu02u0u2d0	1.5> = sqrt(70)/210 (210)
<00u0u0u222du2u2uu020d	1.5|c9b c7a c10b c5b a4b a20b a6b a1a|u0uu0u02dddu2d2uu02uu	1.5> = sqrt(210)/5400 (525)
<222u0ud0du20ud2u00ddu	-0.5|c15b c13b c16b c11b a5b a17a a12a a16b|222uudd0uduu0udud0uuu	1.5> = -sqrt(5)/1440 (744)
<0uu22u02uuudd00duduu2	1.5|c21a c19b c5b c4a a15b a7a a18a a2b|02uuduu2ududu0uuu20dd	1.5> = 11*sqrt(70)/220500 (3465)
<202uu220u0d20u0d0202d	-0.5|c7b c12b c3a c5b a10b a19a a13a a2a|2uuu02u0uduudd0d02u2u	1.5> = -sqrt(7)/4725 (1111)
<uu0dd0220u22u0u20du20	0.5|c20b c16a c16b c19b a9b a17a a18b a5a|uu0d2022du22u0u0u20u0	1.5> = -sqrt(5)/20 (30)
<ud20000u22uudddu022du	-0.5|c20b c18a c3b c1b a5a a6a a8a a7b|0uu0uuu222dduudu0d20u	1.5> = sqrt(30)/1800 (1155)
<22uduuduudud022uu00d0	-0.5|c16b c5b c6a c17b a18b a16a a13a a12a|22ud00uuuuu2u22d0d0u0	1.5> = 19*sqrt(70)/12600 (168)
<2u0u00220d22u000u22uu	1.5|c8a c20b c12a c18b a17b a13b a16a a9a|2u0u002uud2u200u2u20d	1.5> = -sqrt(35)/105 (80)
<udu2u220uuu020uu00220	3.5|c3a c16a c20b c20a a1b a17b a18b a18a|2u02d220uuu020u0u2200	1.5> = sqrt(5)/10 (10)
<000u2u022d20u2u0u22u0	1.5|c14b c11a c18b c19a a16a a2a a7b a4b|0u022ud22uu0uudududu0	1.5> = -7*sqrt(30)/4500 (957)
<u0200uu02u2u0d20du2u2	2.5|c17a c12a c15b c1a a5b a17a a1b a2a|uu20uud02u200uu0du2d2	1.5> = sqrt(6)/350 (315)
<2u02u0d2uu20u0uu2ud0u	1.5|c10a c13b c21b c19b a3b a19b a20a a10b|2uu2d0u2uu2000uu2udd0	1.5> = sqrt(10)/1176 (252)
<u002udd22ududuuu02020	-0.5|c9a c4b c9b c7b a21a a3b a10a a7a|u0uduuu202uuuddu0202d	1.5> = 0 (990)
<uuu0u0d2ud20dd20d220u	0.5|c8b c1b c2a c11a a6a a21a a7a a4b|00uuuu2duuu0du20d2202	1.5> = 0 (315)
<0u02uu0uu0u2u2uuu2dud	-0.5|c2b c11b c9b c20b a3b a10a a11a a11b|00u2uu0u0d22u2udd2u0u	1.5> = 0 (285)
<0u0u0duu2uud22d0202du	0.5|c17b c9b c14a c2b a5b a1b a11a a16a|u00dududud2u2uudu02uu	1.5> = 0 (288)
<u22uu020uu0uuudd202u0	2.5|c19a c3a c14b c2b a2b a4b a16a a8b|u2u2u02udu0ud0u220du0	1.5> = -59/25200 (310)
<uu0uuuddu200222uuddu0	2.5|c10b c16b c9b c15a a11b a2b a21b a1b|220uuudd0uu022u0uuudd	1.5> = sqrt(7)/588 (840)
<2uuuu00uu0uu02u2dd2uu	3.5|c3b c4a c16a c19a a5b a3b a11b a19a|2uu0200uu02d02uuud2du	1.5> = -sqrt(7)/945 (315)
<220u02d20uudu0d2udu0u	1.5|c4b c7a c16a c6b a9b a11b a14a a5a|2200uu02uu2udduuduu0d	1.5> = -sqrt(14)/9450 (1155)
<22u0200uu002u22u200uu	3.5|c12a c8a c5a c5b a7b a3b a18b a8a|222000uuu00uu22d2u0ud	1.5> = 2*sqrt(7)/105 (83)
<0220uu02uu22d02000uu2	1.5|c12b c2a c8a c20b a4a a13a a17b a12b|0u2uud0udu222020u0u02	1.5> = -sqrt(5)/150 (62)
<u2duu200000u2ud2d022u	1.5|c13a c16b c2a c3b a17a a7b a15b a12a|uu0uu2u00002dd2u2022u	1.5> = -3/200 (77)
<u2uu22u0du2d2000d0d20	0.5|c20b c19a c13a c10b a15a a1a a17a a14b|22uu22u0d02uduu0200u0	1.5> = sqrt(10)/80 (62)
<uu22uu0duduu0d0uuud2u	3.5|c3b c18a c4a c16a a16b a9b a8b a11a|uuduud022d2u0u0uu0d2u	1.5> = 17*sqrt(210)/63000 (630)
<u22u20020002uudd2u0uu	2.5|c2a c1b c15a c12b a11b a1a a9b a15b|ud2u2002u0uuuduu2d0du	1.5> = 0 (650)
<u2uu20ud0d2ud2002u0ud	-0.5|c7a c13b c1b c18a a12a a6a a9a a13a|02uu2u0duu22d200200uu	1.5> = 1/7200 (70)
<u00022d2uuu220020dduu	1.5|c11a c6b c20b c16b a9b a17b a3a a7b|u0u02u222u02200dduu0u	1.5> = 0 (65)
<uu02202uu02uuuudd020u	-0.5|c11b c12b c7b c2b a12b a6a a20b a3a|u0u22dudd0uduuduu02uu	1.5> = 0 (540)
<u0u2uuuudu2ud022du0d0	-0.5|c7b c16a c11b c17b a5a a17a a2a a20b|uuu22u0uududu02ddu020	1.5> = 26*sqrt(210)/540225 (1274)
<02uu0uduuduuuu0022220	2.5|c14a c6b c18a c9a a15a a14b a5b a6a|02uuudud0duduuu02u220	1.5> = 0 (510)
<220uuuudud0d2du02u0uu	0.5|c6b c1a c14a c12a a8a a19a a16a a6a|u20uuuu2du0020uu2dddu	1.5> = 13*sqrt(3)/14000 (1266)
<uu222d0uuu20000u2u2u0	2.5|c19a c5a c20a c16b a6b a16a a15a a7b|uu22u2dudu2000du2uu00	1.5> = sqrt(70)/1260 (212)
<0u20d002uu220u0u22u02	1.5|c21b c5a c2b c21a a10b a19a a15a a6b|00200u02u2220uuu22200	1.5> = sqrt(2)/10 (5)
<0u2u0u0d0d0uuu222d2ud	1.5|c6b c16a c20a c18b a18a a11b a8a a6b|0u2u0u020duuuu2d2d20u	1.5> = -17*sqrt(42)/18900 (294)
<02u2u2u000d22u002udud	1.5|c4b c13a c18b c17a a21a a10b a1a a11b|u2uuu2d00d22ud00u0uu2	1.5> = sqrt(3)/600 (220)
<0202220u22u00uu2d2000	0.5|c17b c8a c4a c16b a20b a13a a8a a21a|020u220u22u0uuud020du	1.5> = 2*sqrt(105)/175 (84)
<u20u0ud2uuu0duu2uud02	0.5|c4b c18b c17b c16b a17a a14b a3b a18b|u2d00ud2uuu0u2uuudd02	1.5> = -53*sqrt(105)/52920 (336)
<2u2u0000d022uu0dd2202	0.5|c19a c18b c21b c13a a15b a16a a5a a7a|2u2uu0d0u0220du2uuu0d	1.5> = -sqrt(70)/1890 (254)
<0uuuu022uu2uu200ud20u	3.5|c11a c3b c7a c13a a13b a10b a16a a4b|0u02u0d2u2duu20uuu20d	1.5> = -sqrt(21)/315 (189)
<0u202u20u20u0ddud20d2	-0.5|c9b c18a c20b c17b a8a a19a a11b a20a|0u202u2d02uu0udu0duu2	1.5> = -1/40 (225)
<0uudu2u2u000d2u2020u2	1.5|c8a c18b c13a c16a a2a a12b a10a a8a|02udu2u2uu0u02ud0d0u2	1.5> = -61*sqrt(21)/4200 (168)
<220u00d2ud0u20uuu022d	0.5|c7a c20a c1a c19b a18a a4a a1a a14a|22020002ud0u2uuududuu	1.5> = -sqrt(6)/200 (150)
<2020uu0uuuu2du022d200	1.5|c1b c13b c17b c16b a18b a10b a15b a11b|u020uu0uu2220udud2200	1.5> = -176/2205 (84)
<u0202uu222d0000u22ud0	1.5|c18b c8a c10a c9b a14a a1b a21b a7a|20202u2uudu00u0d2uudu	1.5> = -sqrt(6)/225 (278)
<202u2u0uu000uu2udu220	3.5|c19a c5a c20a c15b a4a a10b a13b a12b|2022ud0uud0u2duuuudu0	1.5> = sqrt(42)/504 (378)
<0uuu0222u020202u0d20d	1.5|c19a c13a c7a c9b a1a a5b a4a a14a|udu2u2d20020uu2u0ud0u	1.5> = 0 (126)
<2u2u02u020020d0222u00	0.5|c17a c7b c12b c19a a10b a2a a13a a21a|222u02002u0duu02u200u	1.5> = sqrt(30)/90 (15)
<0uu00u222u20u002022dd	1.5|c8b c18a c6b c20a a10b a4a a5a a15b|0uuuu02d2220u0u20d20u	1.5> = 2*sqrt(5)/375 (80)
<uu222udu02u02d02d0u00	0.5|c8b c16b c10a c5b a14a a2b a8a a12b|u222uudd0uuu220du0u00	1.5> = -sqrt(30)/450 (200)
<uu0uu2202uu2uu00u0220	4.5|c7a c11a c14a c20a a4b a13b a10b a21a|uu02u2u022022000u02du	1.5> = -2*sqrt(6)/15 (21)
<2u2u0202u020ud0d0022d	-0.5|c8a c4b c20b c6a a4a a10a a16a a14a|2u2u0u0uud20d202002uu	1.5> = sqrt(3)/300 (77)
<u0200u2u0u00022222u20	2.5|c7b c15b c20a c18a a2a a12b a19b a21b|uu200uud0u0u02u22d2du	1.5> = 0 (315)
<uuuu222u00u0u00uu0222	2.5|c19a c4a c16a c2a a9a a18a a19a a15b|u0u0222uu0d0u0u0ud222	1.5> = sqrt(42)/252 (80)
<22u00uu0uu2uuudu2002u	3.5|c2b c1a c2a c11a a5b a19b a21b a2a|udu0dud0ududuuuu20u22	1.5> = 0 (160)
<u002u2200u20u2u0u2ddu	2.5|c14b c18a c1a c5a a2a a17a a20b a8b|0u02022u0d20uuu02du2u	1.5> = -sqrt(210)/900 (60)
<2uu2u00uuu200222002u0	2.5|c19b c9a c14a c11a a12b a6a a17b a9a|2uu2uu0udduu0u22d0du0	1.5> = 0 (1176)
<u0220u022002220u0uu02	2.5|c9a c8a c3b c3a a5b a3b a7a a20a|u0u2udddu002220u0uuu2	1.5> = -sqrt(5)/30 (100)
<u220u2u0u00dd2d20u20d	-0.5|c14b c6a c3b c18b a10b a15a a8a a20a|u2u0uuduuu0ddu22002ud	1.5> = -sqrt(2)/90 (1195)
<u222uduu2ud2000u00udd	1.5|c16a c9a c3b c10a a5b a13a a21a a14a|u2u22uudu0u2ud0000du2	1.5> = -sqrt(7)/2625 (315)
<02u002002uu022u2202u0	2.5|c13a c9a c19b c9b a12a a7b a4b a21b|02uu02u00uuud2u220ddu	1.5> = 2*sqrt(6)/315 (329)
<02u20uuu00du0du2u2du2	2.5|c15a c18b c14b c11a a9b a5b a3a a15b|0222uuuud00u00d2duuu2	1.5> = 3*sqrt(2)/1000 (235)
<uu0u000222u20d22uu200	2.5|c4b c16a c18a c11a a11b a1a a5b a7a|2u00u0d222u20u2uu0200	1.5> = 0 (15)
<uuuud0220udud002uuud2	0.5|c8a c3a c16a c1b a2a a6a a3a a20a|02uuuu2d0udud00uduu22	1.5> = -271*sqrt(105)/1050000 (1000)
<22u0d0u02ud22u20uu00d	1.5|c3b c9b c1a c5a a16a a6b a21b a20a|u2000uu0uuu22u2ddu0d2	1.5> = 0 (330)
[truncated: 98,001 more rows]
