# Supplementary material for: A Graph-Based Algorithm for Computing Matrix Elements of Arbitrary Operators between Configuration State Functions
Source: J Phys Chem A. 2026 Feb 18;130(9):1924–32. doi: 10.1021/acs.jpca.5c08310 (PMC12969370; doi:10.1021/acs.jpca.5c08310)
Supplement: Supplementary file 2 [file jp5c08310_si_002.zip › list_25,25,2_2.txt]

target: 25 25 2	7174705330000 CSFs
<2uduu2202d0duu000ud2u20dd	0.5|c13a a4b|2ud2u2202d0u0u000ud2d20du	-0.5> = 5/36 (80)
<uuu20220u2d0220uud0ud0ddu	-0.5|c7b a12b|uuu202u0u2du220dud0dd0ddu	-0.5> = -14*sqrt(6)/1125 (3404)
<0ud22uud2000022u0dudu220u	-1.5|c15b a11a|0ud22uud20u002du0uddd220u	-0.5> = -sqrt(6)/54 (360)
<ud22202udu02d00u02d0200u2	-0.5|c3a a1a|2ud2202udu02u00u02d0200d2	-0.5> = 0 (40)
<202uu022uu0220d0d02ududu0	-0.5|c19a a20a|202uu022uu0220d0d0u2uddd0	-0.5> = sqrt(30)/216 (425)
<u200u020u0020u22ddd22uu20	-1.5|c15b a3a|u2u0u020u0020dd2udd22ud20	-0.5> = -sqrt(2)/72 (360)
<00u22u0uu22d2udd22000d002	-0.5|c11b a24b|00u22u0uu2dd2udd22000d0u2	-0.5> = sqrt(30)/8 (240)
<u020uuud2d0u2020ud2dddudu	-0.5|c13a a25a|u020uuud2d0uu020dd2ddudu2	-0.5> = 1/16 (1700)
<uu222u00u20d0u2ddd0u2d0uu	-1.5|c2b a24a|u0222u00u20u0u2ddd0d2d02u	-0.5> = sqrt(2)/20 (252)
<u20000d202uudu2202du2u0du	-1.5|c10b a12a|u20000d20uu2uu2202dd2u0dd	-0.5> = 5*sqrt(10)/216 (240)
<200u222uud0200dud2u00ud2d	0.5|c10a a10b|200u222uud0200ddu2u00ud2d	-0.5> = -5*sqrt(3)/81 (200)
<uuud0d2dudu2u2uud20d02u00	-0.5|c18a a25a|uuud0d2dudu2u2uudd0u02d0d	-0.5> = sqrt(6)/72 (4800)
<uuu0u20220000020d2u2202d2	-1.5|c18b a17a|uuu0u202200000202dd2202d2	-0.5> = sqrt(10)/20 (35)
<u2222ud20udud00d00202u0ud	0.5|c8a a16b|u2222udd0uuud00200202d0du	-0.5> = sqrt(6)/27 (120)
<022u2d0222u02u020d2uu0000	0.5|c3a a15b|02uu2d0222u02ud20u2dd0000	-0.5> = -1/36 (102)
<ud2u2d2uu2d00udu0u0202020	0.5|c10a a17b|ud2u2d2uudu00uddud0202020	-0.5> = sqrt(6)/81 (360)
<220020u2u2uud02d02udud00u	-1.5|c18b a3a|22u020u2u2dud02d0ududd00u	-0.5> = sqrt(5)/108 (612)
<00u2du2uuu0222d2d20u20000	-1.5|c21b a5a|00u22u2uud0222u2d20dd0000	-0.5> = -sqrt(15)/480 (125)
<uudu2uu02d00d200u22022d0u	-0.5|c7a a4a|uud22u002u00d200d22022u0d	-0.5> = -sqrt(5)/108 (90)
<uu0d0d20udud2udu02u202udd	-0.5|c9b a11b|uu0d0d200u2u2dud02d202udu	-0.5> = -1/18 (216)
<uu2d0u0dd02022u20220u0ddu	-0.5|c3a a17a|uudu0u0dd02022u2u220d0udd	-0.5> = -sqrt(3)/81 (1020)
<0022uu2udu02u002dd2u002ud	-0.5|c3a a8a|00u2ud22uu02d002du2d002ud	-0.5> = -5/648 (270)
<ud22uu2u000202002ddu20duu	-0.5|c14a a22a|ud22uu2u00020d002dud2udud	-0.5> = sqrt(3)/81 (540)
<220002u2200u0d2u2u0020d2u	0.5|c15a a20b|220002u2200u0ddu2u0d20u2d	-0.5> = sqrt(2)/18 (54)
<u202du020udu020d02du2u20u	0.5|c10a a7b|u202dud200uu020u02du2d20d	-0.5> = sqrt(2)/54 (136)
<00uu2ud02u22202ud0d20ud0d	-0.5|c15a a2a|0uuu2ud02d2220uud0d20dd0u	-0.5> = -sqrt(30)/192 (850)
<00202u2uu0ud22uududduddu0	-0.5|c3a a8a|00u02u22u0uu22uudddddddu0	-0.5> = sqrt(10)/450 (3432)
<u22du0u0u00000d2u22udd2u2	-1.5|c1b a17a|022uu0u0u00000d2222dud2d2	-0.5> = 5*sqrt(3)/288 (120)
<u2000duu0duuu22du20ddd2uu	0.5|c6a a24b|u20000ud0duuu22ud20udd22d	-0.5> = sqrt(3)/2880 (750)
<0u2dud0020u22u22udd2du000	-0.5|c6b a7b|0u2du0u020d22u22udd2ud000	-0.5> = -5/54 (180)
<uu22u00dudu000udd20u222du	-1.5|c8b a11a|uu22u000du2000ddu20d222ud	-0.5> = sqrt(30)/5184 (306)
<uu0u0ddd2uu2dd02202uuduu0	-1.5|c16b a22a|uu0u0ddd2uu2dd0u202du2du0	-0.5> = sqrt(6)/12 (480)
<u0u022u2d2d0u002u02d2u002	-0.5|c8a a2a|udu022udu2d0u002d02u2d002	-0.5> = -1/81 (162)
<220uu00uu2202dd02d2u00u02	0.5|c11a a21b|220uu00uu2d02du02d2du0d02	-0.5> = -sqrt(6)/108 (360)
<u0u22uuu2dd2022u00dd0d0ud	-0.5|c9a a19a|u0u22uuudud2022u002d0d0dd	-0.5> = -sqrt(30)/225 (1702)
<uuu2u0d2u222d020dd20ud000	-0.5|c4b a23b|uuuud0u2d222u020dd20ddu00	-0.5> = -sqrt(15)/4800 (900)
<22u0uu00002ud2u2ud202d200	-1.5|c17b a7a|22u0uud0002uu2d20d202d200	-0.5> = 3/80 (120)
<220u2u0u0uuudd02d2ud02d0d	0.5|c12a a3b|22ud2u0u0uu0dd02u2du02d0d	-0.5> = sqrt(14)/180 (820)
<20u02u202d22u02du00ud0udu	-0.5|c10b a17b|20u02u202022d02d200uu0dud	-0.5> = -1/108 (54)
<u02du0u2d20200002duuu2220	-0.5|c18a a13a|u02du0u2d202u00020dud2220	-0.5> = -sqrt(6)/18 (54)
<022002u2u0u202000220d0u22	-1.5|c14b a15a|022002u2u0u20du00220d0d22	-0.5> = -5*sqrt(2)/24 (34)
<ud2uuu2d2d20002uuud0ddu0d	-0.5|c11b a20b|ud2uuu2d2du0002uuddddud0u	-0.5> = sqrt(6)/72 (2800)
<22uud0uu022udduud0d00u022	-0.5|c8a a9a|22uud0u0u22duddud0d00u022	-0.5> = -5*sqrt(6)/648 (612)
<20ud2uudu0d2duu0dd2u20uu0	0.5|c18a a23b|20ud2uudu0d2duu0d02u202d0	-0.5> = -1/6 (324)
<22uud2002u0u00du0dud2220u	0.5|c15a a17b|22uud2002u0u000ddudu2220d	-0.5> = sqrt(2)/216 (270)
<0u00022u2u2dudu0d2202ud0u	-1.5|c19b a12a|0u00022u2u22ddu0d2u02du0d	-0.5> = -sqrt(3)/81 (270)
<00uuu02d222udu0d222du00u0	-0.5|c10b a6b|00uuud2d2d2udu0u222ud00d0	-0.5> = sqrt(6)/162 (400)
<0udu02d0u202du2ud2udu00u2	-0.5|c3b a3b|0uuu02d0d202uu2dd2duu00d2	-0.5> = sqrt(2)/81 (600)
<u02uu0d2u0002220ud2220200	-0.5|c15b a16b|u02uu0d2u00022ddud2220200	-0.5> = -sqrt(5)/6 (102)
<u200udu2200d202u20du02udu	-0.5|c25b a18b|u200udu2200d202u2duu02dd0	-0.5> = -sqrt(2)/27 (270)
<0u2002du2u20200uu20ddudd2	-0.5|c3a a15a|0uu002dd2u2020udu20uuddd2	-0.5> = -sqrt(3)/432 (630)
<002uu20d20du2d20u200uu202	-0.5|c23b a20b|002uu20d20du2d20u20uudd02	-0.5> = -sqrt(6)/18 (120)
<202u000022020220uudu02d2d	0.5|c24a a17b|202u0000220202202uud02udd	-0.5> = -1/108 (34)
<2uu0u222d220uu0ddud0d0uu0	-1.5|c24b a4a|2uuud222u220uu0ddud0d0d00	-0.5> = -sqrt(2)/48 (1570)
<uu200dudu22000222002ududu	-0.5|c16b a5b|uu20dduuu220002d2002ddudu	-0.5> = sqrt(2)/54 (240)
<2uu0uudd0udu020duud222d0u	-1.5|c7b a4a|2uuduu0d0duu020udud222d0d	-0.5> = sqrt(6)/576 (3750)
<uu02000u02u2220ud20ddd220	0.5|c23a a15b|uu02000u02u222udd20ddud20	-0.5> = -sqrt(6)/90 (378)
<002u0022022uud0uu0ddu2u2d	-1.5|c24b a6a|002u0u22022uud0ud0udd2udd	-0.5> = -sqrt(30)/512 (1550)
<000uud202du020du22u00u222	0.5|c9a a2b|0u0duu20udd020uu22d00d222	-0.5> = 1/54 (200)
<2u20d200u0duu0u2d20u2uudd	-0.5|c12a a10a|2u20d200uud0d0u2u20u2uddd	-0.5> = sqrt(10)/80 (420)
<u20u020u2du000002222duud2	-0.5|c17a a16a|u20u020u2du0000du222ddud2	-0.5> = 5*sqrt(5)/72 (348)
<uuuu0u0u20d2d2d2d2d0uudd0	0.5|c14a a8b|uuuu0u0220u2ddd2d2d0dudu0	-0.5> = -sqrt(2)/54 (1848)
<200ud02u20202ud2uu0020dd2	0.5|c13a a10b|200ud02u2u20dud2ud0020du2	-0.5> = 2/27 (108)
<uu0u22222uu02d002uu00d0dd	-1.5|c8b a11a|uu0u222u2d202u002du00d0dd	-0.5> = -sqrt(21)/300 (450)
<0u2u00uuu0dd22u0dudd2udd2	0.5|c19a a6b|0u2u0uuud0ud22d0ud0d2ddu2	-0.5> = 1/18000 (3350)
<u2u0ud000020u22222udu200d	-0.5|c11b a8b|u2u0ud0u00d0d22222uud200d	-0.5> = sqrt(3)/108 (340)
<2020u022uud00dd0220ud22u0	-0.5|c23b a2b|2u20d022uud00du0220ud2ud0	-0.5> = sqrt(3)/12 (108)
<uu00022dud220uuud0d0u22du	0.5|c19a a20b|uu00022dud220uuud00dd22ud	-0.5> = -1/36 (945)
<u2uud200d000du002220222uu	-1.5|c2b a1a|2uudd200u000ud002220222du	-0.5> = 1/9 (36)
<udu2d20u00udu0d02u2ud202d	0.5|c12a a14b|udu2d20u00u0dud02d2uu202d	-0.5> = 2*sqrt(6)/81 (216)
<00220u20002uu222d0220udu0	-0.5|c16b a9b|00220u20u02uu22dd0220ddu0	-0.5> = -sqrt(15)/36 (70)
<202202002u20d0ud020022u20	0.5|c24a a25b|202202002u20d0ud020022udu	-0.5> = sqrt(2)/2 (8)
<02022uu00dudu2d0200022u2u	0.5|c21a a9b|02022uu0dudud2u02000d2d2u	-0.5> = 1/648 (162)
<020u2u22u00ddd02u0udu20u2	-0.5|c2a a18a|0u0u2u22u00ddd02duudd20u2	-0.5> = sqrt(30)/36 (420)
<2uu200d20u2u0d0d0u2u20ud2	-0.5|c23a a7a|2uu200220u2u0d0d0d2u200d2	-0.5> = -5*sqrt(3)/54 (105)
<200uu0uddu2u2000dudu22ud2	0.5|c22a a17b|200uu0uddu2u20002udd2dud2	-0.5> = 5/48 (1050)
<u2udduduuu2u20uud0d2002d0	0.5|c2a a21b|uduudududu2u20uud0d2d02d0	-0.5> = -sqrt(14)/96 (6804)
<22u0u0d022u2ud0d02022du00	-0.5|c20a a25a|22u0u0d022u2ud0d020u2dd0u	-0.5> = 0 (180)
<220000uu2u0d220220u0ddud2	0.5|c25a a8b|220000u22u0d220220u0udddu	-0.5> = -sqrt(6)/27 (60)
<0022uu0u22dd0du00uuu2d202	-1.5|c20b a19a|0022uu0u22dd0du00u202d202	-0.5> = -sqrt(30)/6 (60)
<02uuduuddud22d22u02u000u0	-1.5|c16b a23a|02uuduuddud22d2uu02d00du0	-0.5> = -sqrt(3)/6 (1080)
<ud2u20202d220udu20020uu00	-0.5|c15a a13a|ud2u20202d22ud0u20020ud00	-0.5> = 0 (24)
<02u20d22002u0d2u2ud0002uu	-0.5|c25a a5a|02u2du22002d0u2d2uu0002d0	-0.5> = -sqrt(6)/144 (24)
<uu20u20du2uud000dd22u2du0	-1.5|c19b a16a|uu20u20du2uud00dddd2u2du0	-0.5> = sqrt(2)/3 (1736)
<0u0u02u202dduu0d02022udu2	0.5|c7a a4b|0u02020202uduu0u02022ddd2	-0.5> = sqrt(10)/324 (105)
<u0220u2u0udd02d0udu2udddu	-0.5|c7a a5a|u022uuuu0udd02d0udd2uddud	-0.5> = -5*sqrt(21)/324 (17388)
<u22u2ud00d0d2u20020020202	-0.5|c23b a12b|u22u2ud00d022u20020020d02	-0.5> = -sqrt(3)/3 (30)
<uu0uu0220200d0u2du2d2dduu	-0.5|c5b a5b|uu0ud0220200u0u2du2d2ddud	-0.5> = -3*sqrt(30)/400 (1290)
<20u22020u00d0ud2uu22d0u02	-1.5|c20b a8a|20u2202uu00d0dd2uu2ud0d02	-0.5> = 5*sqrt(6)/108 (200)
<u2u20u20u2d0u22dddd0u0uu0	-1.5|c15b a19a|u2u20u20u2d0u2dddu20d0du0	-0.5> = sqrt(6)/18 (750)
<u20u20d020ud22002u02uuddu	-0.5|c20a a1a|220u20u020du22002d0uduudd	-0.5> = -sqrt(15)/3888 (270)
<0uuuu0ud00d2d22u0202du220	-1.5|c23b a9a|0uuuu0udd0d2d22u0202udd20	-0.5> = -1/18 (1260)
<ud00uu02udu2d00u0ud2d2u22	0.5|c22a a14b|ud00uu02udu2du0u0dd2ddu22	-0.5> = -1/12 (1640)
<uu2u0ud000d200dd222u2uudu	-0.5|c18a a4a|uu220uu000d200dd2u2d2dudu	-0.5> = -sqrt(3)/36 (420)
<022u20d0222u2du0du0d0uuu0	-1.5|c11b a15a|022u20d022ud2u20uu0d0dud0	-0.5> = sqrt(3)/18 (120)
<uu0u0d2202ud00du2u2u2d0dd	-0.5|c16b a5b|uu0uud2202ud00d02u2d2d0ud	-0.5> = -5*sqrt(15)/432 (1290)
<0200u2du2du0udu00202ud2u2	-1.5|c21b a12a|0200u2du2duuduu002020d2d2	-0.5> = -5*sqrt(6)/216 (120)
<ud20u0uuu2u2d02ud20d0d02d	-0.5|c17b a6b|ud20uuuuu2d2d02u020d0d02d	-0.5> = -2*sqrt(6)/75 (910)
<02uu222u2duu00d20d020dud0	0.5|c18a a14b|02uu222u2duu0dd200020udd0	-0.5> = -sqrt(2)/18 (412)
<02u2u0222duu20d02000udu20	-0.5|c12a a1a|u2u2d0222du020d02000udu20	-0.5> = -sqrt(6)/18 (24)
<0ud0222uu2ddud02uuuu0020d	-0.5|c23b a21b|0ud0222uu2ddud02uuuud0d0d	-0.5> = -sqrt(6)/6 (840)
<202ud2002u20uud022u0ddu0u	-1.5|c6b a22a|202udu002u20udd022u0d2u0d	-0.5> = -2*sqrt(3)/81 (180)
<ud000u22uudd22udu00du202d	-0.5|c14a a19a|ud000u22uudd2uudu0ddd202u	-0.5> = -2*sqrt(2)/27 (1360)
<uuu0u0022d2du2u0ududddu02	0.5|c9a a5b|uuu02002ud2du2d0udududd02	-0.5> = sqrt(30)/320 (4780)
<udu22202u00u0200020d2ud2d	0.5|c9a a7b|udu222u2000u0200020d2ud2d	-0.5> = -25/54 (68)
<2u20du002u200dud0u20u2220	0.5|c16a a16b|2u20du002u200dud0u20d2220	-0.5> = -sqrt(2)/18 (54)
<222000u0uuudd0uduud222du0	0.5|c20a a25b|222000u0uuudd0uduudd22dud	-0.5> = 2*sqrt(3)/9 (4350)
<22uuu0d0d2duud0222u0u0du0	-0.5|c16a a6a|22uuudd0d2uudd0u22u0d0ud0	-0.5> = sqrt(2)/144 (1080)
<u2u0u2uu220dud02202dd00u0	-1.5|c8b a12a|u2u0u2u02202ud02202dd00d0	-0.5> = -7*sqrt(5)/75 (126)
<u22u2d0200220udd200uuud0d	-0.5|c1b a10b|022u2u020d220udd200uudd0u	-0.5> = 0 (108)
<2ud0002200uuu222ddu02u200	0.5|c11a a20b|2ud00022000uu222dudu2d200	-0.5> = 1/27 (54)
<2u2u200u220u2dddud00uud0d	-0.5|c21b a6b|2u2u2u0u220d2udddd000ud0u	-0.5> = -sqrt(15)/720 (500)
<220u200uu02u00ud0du22d202	0.5|c15a a15b|220u200uu02u00dd0ud22d202	-0.5> = -sqrt(3)/30 (120)
<00uu0d02u2u020d2u00u2222d	-1.5|c22b a1a|u0ud0d02u2u020d2u00u2d22d	-0.5> = sqrt(10)/12 (180)
<uduu0d2d20000220u2d2u2d0u	-0.5|c7a a5a|uduuddud20000220u2d2u2d0u	-0.5> = -sqrt(2)/4 (96)
<0u0u202du0d20u20d22d2200u	-0.5|c9a a16a|0u0u202d00d20u2du22d2200u	-0.5> = 0 (24)
<ud0u22uu000u02udu2d2uuddd	-0.5|c20a a13a|ud0u22uu000ud2uud2dududdd	-0.5> = sqrt(35)/1875 (11950)
<20uu2dduu0u2uu2dudd0du020	-1.5|c15b a16a|20uu2dduu0u2uud2udd0dd020	-0.5> = -7*sqrt(6)/90 (2766)
<2u2ud0d0uud0d2u200u2u2200	-0.5|c3a a5a|2udu20u0dud0d2u200d2u2200	-0.5> = 0 (72)
<uduu22uud20d0u0u22udd0002	-0.5|c25a a24a|uduu22uud20d0u0u22udd00dd	-0.5> = -sqrt(6)/6 (3080)
<u0uuu0020dd20d2ud022u022d	-0.5|c20a a7a|u0uuu0d20dd20d2uu02du022d	-0.5> = 7*sqrt(2)/72 (630)
<2uu220dudud2022uu00u02d00	-0.5|c17a a17a|2uu220dudud2022ud00u02d00	-0.5> = sqrt(15)/9 (243)
<22uuud20020udud002udd0202	-0.5|c23b a15b|22uuud20020udu2002ddd0u02	-0.5> = 0 (232)
<00uu0uu22d2ud2u00202ddu02	-1.5|c10b a10a|00uu0uu22d2ud2d00202udd02	-0.5> = 3*sqrt(10)/400 (430)
<ud2u2d2200uu0du20du0dud20	-0.5|c24b a6b|ud2u222200ud0du20ud0duud0	-0.5> = sqrt(3)/144 (216)
<2uu22020d02u00d20uu200202	0.5|c2a a21b|20u22020u02d00u20du2d0202	-0.5> = -sqrt(2)/108 (27)
<222u0du20du0uu2ududuudd00	-0.5|c8b a7b|222u0d2u0du0ud2uuuddudd00	-0.5> = 0 (1440)
<20u02ududu0u002d222udd0du	-0.5|c9b a20b|20u02udu0d0u002u2222ud0dd	-0.5> = -sqrt(30)/648 (315)
<u0udu0uuuu200uddd222dudud	-1.5|c10b a12a|u0udu0uuu02d0uddd222ududd	-0.5> = sqrt(5)/180 (16338)
<2u0u0022020udd2udud202uu0	-0.5|c16b a18b|2u0u0022020udd20u2d202du0	-0.5> = 1/9 (60)
<22u2222u0uud2d0dd000u2000	-0.5|c7a a3a|222222ud0uud2u0dd000u2000	-0.5> = 0 (36)
<uu0d0uud20duu0uud2ddud2d2	-0.5|c25a a24a|uu0d0uud20duu0uud2ddud22d	-0.5> = 1/3 (13020)
<uu2uu20udududd0u2dd2u2000	-1.5|c10b a8a|uu2uu202d0dudu0u2dd2d2000	-0.5> = 27*sqrt(5)/500 (1450)
<0uuu0du022u2du2duud0dudud	0.5|c4a a8b|0uu00dud22u2du2udud0duudd	-0.5> = sqrt(3)/324 (9180)
<u0uuuudduuud20ud00222d0d2	0.5|c21a a23b|u0uuuudduuud20ud0022dddd2	-0.5> = sqrt(6)/6 (23079)
<udu20ududdu0202d0u202udud	0.5|c16a a14b|udu20ududdu02u200d202dudu	-0.5> = sqrt(3)/9 (432)
<0uuudd02uu00dd222u02020d2	-0.5|c25b a5b|0uuu2d02uu00dd222d02020ud	-0.5> = -sqrt(30)/54 (360)
<u22udd2u2u0u0d20duu020u0d	-1.5|c2b a8a|uu2ddu222d0u0d20uuu020d0d	-0.5> = sqrt(5)/72 (240)
<222u00220u0u220220ud00002	-0.5|c1a a22a|u22u00220u0d220220ud0d002	-0.5> = sqrt(10)/24 (34)
<222002u0u2000d22uu0ddudud	0.5|c2a a12b|2u2002u0u20d0u22dd0ududdu	-0.5> = 2/243 (612)
<uuu0dud2222000u20d2du0duu	0.5|c11a a12b|uuu0dud222du00d20u2ud0ddu	-0.5> = -1/81 (2040)
<0202222ud0u2uu0du2002d0d0	-0.5|c17b a1b|u202222du0u2ud0d02002d0u0	-0.5> = sqrt(6)/54 (40)
<2u20d200uu0ud2220d2ud00du	-0.5|c15a a4a|2u2ud200uu0du2d20u2du00dd	-0.5> = -sqrt(3)/1296 (1188)
<02uu2dd022u02duudd200uud0	0.5|c11a a20b|02uu2dd022002uduud2u0ddu0	-0.5> = 1/12 (216)
<udu22u2ud00d200d2200u2200	-0.5|c4a a8a|uduu2d22u00u200d2200d2200	-0.5> = -sqrt(3)/54 (60)
<00uu2duu0d22d220uu2dd00du	-0.5|c20b a2b|0uud2duu0u22d220ud20d00du	-0.5> = sqrt(3)/108 (408)
<0ud2uu02u222000duu20ud0d2	0.5|c11a a6b|0ud2u202u2d2000duu20ud0d2	-0.5> = 1/3 (120)
<02u0du2uuu0u20dd22dudd020	0.5|c5a a23b|02u00u2uuu0u20dd22ddddu20	-0.5> = sqrt(14)/24 (924)
<222u02u0duudu02000d022u20	-0.5|c24a a25a|222u02u0duudu02000d022udd	-0.5> = sqrt(6)/6 (348)
<020u22ud22ud20uuu0ddud0u0	0.5|c13a a23b|020u22ud22udu0uuu0ddddud0	-0.5> = -sqrt(30)/90 (3402)
<0u2u002u2dud20d2d020uduud	-0.5|c19b a21b|0u2u002u2dud20d2d0u02uudd	-0.5> = sqrt(6)/18 (680)
<uuuud2d0d22u2d02ud0u0du0d	0.5|c18a a18b|uuuud2d0d22u2d02uu0d0dd0u	-0.5> = -2*sqrt(6)/27 (2100)
<uud22uu2udu0220d00udduud0	-0.5|c3a a1a|2u022du2udu0220u00uudddd0	-0.5> = sqrt(6)/1440 (756)
<u2200u2du0duu02d0d2dud2u0	-0.5|c20b a18b|u2200u2du0duu02d0220dd2u0	-0.5> = 0 (180)
<u20u20ud0uu002du222ddu020	-1.5|c24b a6a|u20u2uud0du002du222dud0d0	-0.5> = -5*sqrt(30)/1536 (1400)
<0udu0u220d2udu20uddud0uu2	0.5|c23a a22b|0udu0u220d2udu20uddudd0u2	-0.5> = sqrt(6)/6 (1080)
<0u2ud0udu2uu0d00uu22dd202	0.5|c19a a16b|0u2ud0udu2uu0d0uudd2dd202	-0.5> = -sqrt(6)/30 (4095)
<00ud2uuud2uu2u02du0ddud20	-0.5|c7a a7a|00ud2uuuu2ud2u02ud0dddd20	-0.5> = -sqrt(105)/13500 (3416)
<200u0uuudd0022udud202022u	-0.5|c18a a22a|200u0uuudd0022udu0202d22d	-0.5> = sqrt(2)/12 (410)
<00u2u20ud2d2u0uudduu2d020	-0.5|c3b a11b|0002u20ud222u0uduudd2d020	-0.5> = sqrt(10)/3240 (360)
<20u0d2uu0u22ddu0u222du000	-1.5|c17b a14a|20u0d2uu0u22d2d00222du000	-0.5> = sqrt(6)/9 (40)
<u2220000du02u0d02u2022ddu	-0.5|c2a a9a|ud2200002u02d0u02d2022uud	-0.5> = 0 (24)
<uud0ud2u22000u2d2uu0dduud	-1.5|c21b a20a|uud0ud2u22000u2d2uuu0dddd	-0.5> = 1/10 (3906)
<0u0022uduu2d2d0du00u0222u	-1.5|c25b a1a|ud0022uuud2d2d0ud00u02220	-0.5> = sqrt(6)/72 (80)
<u2220u020u0du02u2ud0d0d2u	-0.5|c18a a22a|u2220u020u0du02u20d0dud2d	-0.5> = -sqrt(5)/12 (412)
<2udud20uu22202002uu0020d0	-0.5|c10a a15a|2udud20uuu2202d02ud0020d0	-0.5> = sqrt(10)/36 (136)
<2uuu00d02du2u2dd20uud2u00	-1.5|c1b a6a|uuuu0dd02dd2u2du20uud2d00	-0.5> = 5*sqrt(15)/324 (1400)
<220uu0ud2d0u0u2d2dduu020u	-0.5|c4a a13a|2200u0uu2d0udd2d2uudd020u	-0.5> = sqrt(6)/243 (408)
<00u2uu22ud0dud0ud0duuud22	-0.5|c9b a21b|00u2uu220d0duu0dd0du2ud22	-0.5> = -5*sqrt(2)/216 (600)
<u0u202d0000d22u022200u2u2	-1.5|c23b a11a|u0u202d000ud22d022200uud2	-0.5> = -1/4 (54)
<2u20u2uu22du2u0d0d0d0ud0d	-0.5|c22a a21a|2u20u2uu22du2u0d0d0dd0u0d	-0.5> = sqrt(2)/9 (1365)
<0u22uu0dud00222du00udd220	0.5|c8a a1b|uu22ud00du00222ud00ddu220	-0.5> = sqrt(6)/972 (200)
<udu0u2222du002ddu200d020u	-0.5|c23b a12b|udu0u2222dud02dud200u0d0u	-0.5> = -sqrt(2)/8 (144)
<20uu020uudd0d0d2u02u2ud2d	-0.5|c15a a15a|20uu020uudd0d0u2u02d2dd2u	-0.5> = 1/18 (700)
<20u0uu2dd0u2200ud2uu20d20	-1.5|c21b a10a|20u0uu2ddud2200uu2udd0d20	-0.5> = -1/48 (1050)
<2u0000002ud020u2u202222ud	-1.5|c2b a12a|200000002udu20d2u202222ud	-0.5> = sqrt(5)/4 (12)
<u0uduu0u0d0202ud2d2u20d2u	-1.5|c10b a7a|u0uduudu000202du2d2d20d2u	-0.5> = 1/48 (696)
<ud0u0022duuu202ddu0d22020	-0.5|c24b a10b|ud0u0022d2uu202ddu0u220d0	-0.5> = -sqrt(6)/9 (72)
<0u2uu220ud2dd2du0d00uduuu	-0.5|c25b a23b|0u2uu220ud2dd2du0d00ud2u0	-0.5> = -sqrt(3)/3 (280)
<u002u0u0ud2222200d0du2duu	-0.5|c11b a6b|u002udu0udu222200u0dd2dud	-0.5> = -5*sqrt(6)/648 (1080)
<00uuu2u02uddd0uddu22udd20	-0.5|c19b a8b|00uuu2ud2uddd0uddud2udu20	-0.5> = 4*sqrt(3)/45 (3000)
<22u0u020ud22u2020d02d0020	-0.5|c9a a25a|22u0u0200d22u2020d02u002d	-0.5> = -8/27 (27)
<uuuu02d2u02200d2dudu00du2	-0.5|c18b a20b|uuuu02d2u02200d2d0d200du2	-0.5> = 4/9 (250)
<2u00d20u22d2u202uuud20000	-1.5|c21b a25a|2u00d20u22d2u202uuudd000d	-0.5> = sqrt(2)/2 (140)
<udu0d002202uuuddd0uud22uu	-1.5|c21b a7a|udu0d0u2202duudud0ud022ud	-0.5> = sqrt(3)/108 (648)
<u2uud00ud02du20d00d22202u	-0.5|c5a a5a|u2uuu00dd02du20d00u22202d	-0.5> = sqrt(5)/54 (315)
<20uu2d0u2u2ddd002u02ud0uu	0.5|c9a a18b|20uu2d0udu2udd002202uu0dd	-0.5> = sqrt(3)/162 (900)
<u2u02200220u000d2d2ud0202	-0.5|c25b a13b|u2u02200220ud00d2u2dd020u	-0.5> = 0 (60)
<u22u0uu0ud2d0dudd2uu0dd20	-0.5|c22a a22a|u22u0uu0ud2d0dudd2uu0dd20	-0.5> = 2/3 (4340)
<uu0200ududud0222020d2u02u	-1.5|c8b a25a|uu0200u0udud0222020d2d022	-0.5> = -5/16 (125)
<uud2020u0uu0u0u2u2d20d2dd	-1.5|c4b a14a|uudu020u0du0uuu2d2d20d2dd	-0.5> = -sqrt(21)/126 (4788)
<u00002ud002du022uuu222d02	-1.5|c6b a2a|uu000uud002dd022uud222d02	-0.5> = -5*sqrt(3)/54 (350)
<0uu0uu2202ddd200du0ud0222	0.5|c21a a9b|0uu0uu22d2udd200du0d00222	-0.5> = -sqrt(10)/120 (375)
<u00duu220uud2ddu02du2dd0u	-0.5|c1b a24b|000uud220uud2duu02dd2dudu	-0.5> = sqrt(15)/216 (1200)
<u0uu222020dud200d2u020u02	-0.5|c13a a16a|u0uu222020du020du2d020d02	-0.5> = -1/36 (116)
<u0duud2d0u0ud2u022020duu2	-1.5|c24b a22a|u0duud2d0u0ud2u0220202d02	-0.5> = 1/3 (108)
<uu2uduu20udud2uu022d00d0d	-0.5|c18b a5b|uu2u2ud20uuud2du0d2d00d0d	-0.5> = 7*sqrt(3)/4320 (6235)
<uu00udu2d2u2d2220d0uudd00	-0.5|c8b a6b|uu00u2duu2d2d2220u0uddd00	-0.5> = 5*sqrt(2)/5184 (1460)
<2uu00udd2uuduu0duuu220ddd	-0.5|c1a a4a|uduu0udu2duudu0uddu220ddd	-0.5> = -sqrt(105)/64800 (38920)
<u0u02220022uu0u2d00du02d2	-0.5|c16a a20a|u0u02220022uu0udd002d02d2	-0.5> = sqrt(30)/60 (126)
<udu222ud00u200uu02d2020ud	-0.5|c22a a9a|udu222udu0u200ud02u20d0dd	-0.5> = sqrt(6)/480 (750)
<ududu2u0u2d0u0d22u2u02d00	-1.5|c4b a4a|uduuu2u0d2u0d0u22d2d02d00	-0.5> = -1/720 (900)
<uu0u22uu2d2udd0ud00d20ddu	-0.5|c20a a3a|uuud22uu2u2ddd0uu00020ddd	-0.5> = sqrt(15)/7200 (5310)
<2u220du20uud0udu0udu0d022	-0.5|c8b a9b|2u220duuuuud0udd0dud0d022	-0.5> = -sqrt(10)/400 (3184)
<u22u2u20udd00u00d20u220du	-1.5|c11b a12a|u22u2u20ud0d0d00d20u220du	-0.5> = sqrt(6)/18 (140)
<0uu00u022ud2d2uddu0ddu2uu	-0.5|c20b a3b|0u200u022uu2d2dudd00du2du	-0.5> = 0 (480)
<u00u0dudu020d2ud2d2u2uduu	-1.5|c22b a4a|u0020dudu020u2dd2u2d20udu	-0.5> = -1/32 (96)
<u2202uu2d02udddud020ud0u0	0.5|c8a a25b|u2202uudu02duddud020du0ud	-0.5> = sqrt(3)/576 (2088)
<22u2uddu200u02d200udu0duu	0.5|c14a a21b|22u2uddu200u0ud200du20ddu	-0.5> = -2*sqrt(3)/81 (360)
<uu02ud2u0uud2u2dd22d00d00	-0.5|c15a a14a|uu02ud2u0uud22ddd22d00u00	-0.5> = sqrt(15)/15 (868)
<2u2ud02dud20ud022ud000u20	-0.5|c3b a13b|2uudu02ddu202d022uu000d20	-0.5> = 0 (108)
<002220u0uu02d002udd022u2u	-1.5|c16b a20a|002220u0uu02d00duddu22d2u	-0.5> = -sqrt(2)/3 (120)
<uud2000uud2u0222u0d20duud	-0.5|c10a a1a|2uu2000du02d0222u0u20dudd	-0.5> = 5*sqrt(3)/3888 (306)
<u0022222du20u2u00ddudu0d0	-0.5|c1b a12b|00022222uu2ud2u00ddudd0u0	-0.5> = -5*sqrt(2)/162 (204)
<u0u2d2duu0u02u0d02dduu220	-0.5|c1a a3a|0022u2udu0d02u0u02dddu220	-0.5> = -sqrt(10)/162 (180)
<u002uu2d0002u2d2u0d2d0202	-0.5|c14b a6b|u002u22u0002duu2d0d2d0202	-0.5> = sqrt(15)/1296 (120)
<u20uu020uuu0022ddu0ddd2d2	0.5|c7a a10b|u20uu0u0d2u0022udu0ddd2d2	-0.5> = 7*sqrt(210)/3375 (1675)
<2u0u220uu0d0u0200dd2022u2	-1.5|c1b a2a|u20u220du0u0d0200dd2022u2	-0.5> = sqrt(2)/36 (60)
<00uu20ud0u022du22002du2dd	-0.5|c5b a25b|00uuu0ud0d022ud22002ud2d2	-0.5> = sqrt(15)/2592 (410)
<0uuu0d02u20220udu2202du0d	0.5|c18a a11b|0uuu0d02u2u220duud202dd0d	-0.5> = -1/200 (1568)
<u0du2u0d0uudu2udd022u0du2	-1.5|c19b a6a|u0du220u0uudu2ddd0d2u0du2	-0.5> = -sqrt(5)/48 (1000)
<u20uuud0d2u022202020u002d	-1.5|c10b a12a|u20uuud0dudd22202020u002d	-0.5> = -sqrt(15)/18 (360)
<uu202d22020u2u00d0duuduud	-1.5|c10b a17a|uu202d220u0d2u0020dduduud	-0.5> = -sqrt(5)/27 (324)
<00uu2du002202u02d02220d02	0.5|c3a a17b|000u2ud002202u02202220d02	-0.5> = sqrt(3)/27 (9)
<02u02u0ud220udu2020duu2d0	-0.5|c14a a22a|02u02u0ud220u0d2020du22d0	-0.5> = sqrt(5)/18 (102)
<2u200uuu2d2220u000d2d200u	0.5|c12a a19b|2u200uuu2d2d20u00022d200d	-0.5> = sqrt(30)/48 (120)
<u0002ud200u22d0u0du2202u2	0.5|c23a a2b|ud002uu200d22u0u0du220dd2	-0.5> = 1/162 (204)
<2u0002uuu202d02d00d2u202u	0.5|c24a a8b|2u0002u2u202u02d00d2d20du	-0.5> = -sqrt(6)/72 (70)
<0uuu2ud200u0dd2ud20du2d20	-0.5|c8b a6b|0uuu22ud00d0ud2du20dd2u20	-0.5> = -sqrt(10)/4320 (720)
<20020020u20u2u22ud20d00u2	0.5|c18a a22b|20020020u20u2u22u020dd0d2	-0.5> = -sqrt(2)/12 (35)
<uduu0dd00u02u0uu222duddu2	0.5|c19a a9b|uduu0dd0uu02u0ud22dudddu2	-0.5> = -sqrt(15)/360 (2880)
<02ud02020u20uu2dduu0ddu2u	-0.5|c6a a7a|02ud0uu20d20ud2uudd0uud2d	-0.5> = sqrt(3)/2916 (1800)
<uu200ddu2d0uuuu22dd0u02du	-0.5|c1b a25b|0u200dud2u0uuud22ud0d02d2	-0.5> = sqrt(5)/960 (500)
<0uu2du02u2dd02duu0d020du2	-0.5|c23b a23b|0uu2du02u2dd02duu0d020du2	-0.5> = 1/2 (360)
<220u20022uu2220dd200u00d0	-0.5|c5a a20a|220uu0022ud2220du20du00d0	-0.5> = -11*sqrt(6)/324 (90)
<u0u0uddud2uduuud2du02uddd	-0.5|c16a a23a|u0u0uddud2uduuu02du02d2dd	-0.5> = sqrt(3)/24 (11250)
<u0u0d2002du2dudu02du20202	-0.5|c18a a7a|u0u0d2d02ud2uudu0ddu20202	-0.5> = 3*sqrt(2)/32 (216)
<u00u020d2u0002220dduu2u22	-0.5|c22b a12b|u00u020d2u0u02220dduudd22	-0.5> = -1/9 (300)
<u20uu220202dudu2udu0d00du	-1.5|c9b a8a|u20uu22du02uddu2dud0d00ud	-0.5> = -sqrt(15)/5184 (4224)
<0uuu2uddu2200d020200uu22d	-0.5|c10b a13b|0uuu2uddud20ud020200du22d	-0.5> = -5*sqrt(5)/72 (1230)
<02u020u0du0d2du0222u0dd2u	-0.5|c20a a7a|02u02020uu0d2dd022200ud2u	-0.5> = 0 (40)
<22uu02202d20u0d0u00u022dd	-0.5|c6b a12b|22uu0d202d2uu0u0d00u022dd	-0.5> = -5/108 (204)
<220u2uu20u000dud0022202du	0.5|c23a a24b|220u2uu20u000dud002220d2d	-0.5> = sqrt(2)/12 (125)
<0u222u0220d0d200020u0ud22	0.5|c3a a22b|0uu22d0220u0d200020d02u22	-0.5> = -1/12 (18)
<2uu2u20d20du002u22u0d0002	-1.5|c17b a20a|2uu2u20d20du002uu2ddd0002	-0.5> = -sqrt(2)/8 (350)
<u2020uu20u2d2022d0200u0ud	0.5|c15a a14b|u2020uu20u2d2dd2d0200u0ud	-0.5> = sqrt(30)/18 (210)
<ud00u20du2ud2uduu220d20u0	-0.5|c10a a7a|ud00u2duduud2uudu220d20d0	-0.5> = -5*sqrt(2)/648 (816)
<2u22020u2d02d2uu00d002u0u	-1.5|c14b a25a|2u22020u2d02duud00d002u02	-0.5> = sqrt(2)/4 (36)
<udu22u020dd00uuu2202du0dd	-0.5|c4a a15a|uduu2d020du00u2d2202ud0ud	-0.5> = -1/216 (324)
<0u0u020u002ud222ududdd022	-0.5|c12a a8a|0u0u02020020d222uudddu022	-0.5> = -sqrt(15)/108 (60)
<0u20uuu22u0dd0u20u20d20d2	-0.5|c12b a10b|0u20uuu22200d0u20d20d20d2	-0.5> = -3*sqrt(6)/100 (125)
<uud00uuu20220dd202d2u2u00	-0.5|c19a a1a|2uu00udu20220dd20202u2d00	-0.5> = -sqrt(5)/216 (102)
<u0202u222dd00udud2000uu2d	0.5|c24a a4b|u02u2d222ud00duud2000udud	-0.5> = sqrt(6)/144 (486)
<2u020uuu02d2220d0uudd00d2	0.5|c16a a17b|2u020uuu02d22200duudd00d2	-0.5> = -1/4 (425)
<2u2u0d220uudu0u02d0uddd20	0.5|c17a a25b|2u2u0d220uudu0u0ud0dddd2u	-0.5> = -sqrt(3)/10 (2604)
<u0u2u220dduud0u0d002022u2	0.5|c5a a18b|u0u20220duduu0d0ud02022d2	-0.5> = 1/1944 (306)
<2uu0ud00d2ud2uu2000d22dud	-0.5|c6a a4a|2uuuu000d2dd2du2000d22uud	-0.5> = sqrt(15)/81 (420)
<uu2220200du2dd20u000udud2	0.5|c24a a24b|uu2220200du2dd20u000udud2	-0.5> = -1/3 (162)
<ud2002222000uu0ddu2udu02d	0.5|c9a a20b|ud200222u000uu0ddd22uu02d	-0.5> = 2*sqrt(2)/9 (120)
<u22u002d0ud0duuud20d2ud20	-0.5|c24b a24b|u22u002d0ud0duuud20d2ud20	-0.5> = 1 (540)
<2u20ud0u2du00duu2220d0dud	-0.5|c18a a2a|2220uu0d2uu00ddu2u20d0dud	-0.5> = 37*sqrt(2)/2916 (900)
<0u22ud02u2d20du2du20000ud	-0.5|c15b a15b|0u22ud02u2d20du2ud20000ud	-0.5> = sqrt(3)/9 (162)
<2u2uu22000uu20d2d00dd2uu0	-0.5|c24a a9a|2u2uu220u0ud20u2d00dd2d00	-0.5> = -sqrt(10)/450 (461)
<20uu20uuu20200d2d20ud2ud0	-1.5|c7b a2a|2uuu200ud20200d2d20ud2ud0	-0.5> = sqrt(15)/24 (315)
<uuu022ud02udu0dd02d02d20u	-0.5|c1b a17b|0uu022uu02udd0udd2u02d20d	-0.5> = -1/1200 (1568)
<2u02dud2000uud202ud0022uu	-1.5|c19b a20a|2u02dud2000uud202u0d022ud	-0.5> = sqrt(6)/18 (108)
<uu2udd2du2uuu00udd002uddu	-1.5|c21b a20a|uu2udd2du2uuu00udd0duuddd	-0.5> = 3*sqrt(2)/16 (30800)
<u022u00dd2u22u2d00002d20u	0.5|c14a a25b|u022u00dd2u2202d00002u202	-0.5> = sqrt(6)/4 (12)
<udu02u2duu2ddu20u0d0uu0d2	0.5|c25a a20b|udu02u2duu2ddu20u0duud0dd	-0.5> = sqrt(6)/24 (7200)
<u0dud2022uu2dudu00du2duu0	0.5|c20a a13b|u0dud2022uu22udd00u02dud0	-0.5> = 2*sqrt(6)/243 (360)
<ud0u0u200d0uu022202220220	-1.5|c23b a6a|ud0u02200d0uu022202220d20	-0.5> = -sqrt(2)/2 (12)
<2uuudud2u0dd2du2udu0000u2	-1.5|c9b a20a|2uuudud200ud2du2duud000d2	-0.5> = -1/108 (3480)
<2uuud2u0d02du02uud00d2uud	-1.5|c6b a14a|2uuuddu0d02udu2udd00d2uud	-0.5> = -5*sqrt(6)/486 (5400)
<2u202020dudu220u20u2du000	-1.5|c22b a23a|2u202020dudu220u20u2d0d00	-0.5> = sqrt(6)/3 (40)
<u22u02dud020d2u200uud0u02	-1.5|c14b a12a|u22u02dud02udud200uud0d02	-0.5> = -5*sqrt(3)/36 (810)
<uud2d00uu20d22ud00ud02202	-0.5|c13b a24b|uud2d00uu20du2du00ud022d2	-0.5> = -sqrt(3)/27 (540)
<u2uu022d222u20du00ddu00d0	-0.5|c10a a5a|u2uud22d2d2u20ud00uud00d0	-0.5> = 1/162 (600)
<0uuud20022ddu200u02220u02	-1.5|c19b a17a|0uuud20022ddu20020u220d02	-0.5> = sqrt(6)/6 (60)
<uu00u2u02220d0uddd20u2udd	-0.5|c15a a3a|uuu0u2u02220d00dud20d2ddu	-0.5> = -sqrt(30)/300 (910)
<u222u00uuud0u0ud22d0u0d2d	-0.5|c5a a7a|u22200uuuud0d0uu22d0d0d2d	-0.5> = 7*sqrt(42)/6750 (1666)
<u0ud022u2u2u0u02d0udud0d2	-0.5|c16b a2b|uduu022u2d2u0u0ud0dudd0d2	-0.5> = -7*sqrt(30)/54000 (3140)
<000u2ud22u002d2u20220uud0	-1.5|c15b a2a|0u0d2uu22d002dud20220uud0	-0.5> = -sqrt(10)/48 (72)
<20u202d0u22u00ud0d2u0d220	-0.5|c11b a25b|20u202d0u2uu00dd0d2u0u22d	-0.5> = -sqrt(2)/36 (120)
<000uu2uu0u22du2u220d0d0d2	-1.5|c4b a21a|0000u2uu0u22ud2u220ddd0d2	-0.5> = sqrt(21)/180 (461)
<2uuu0002d2dudu020d2u2u002	0.5|c1a a3b|uu2d0002d2uuud020d2d2u002	-0.5> = -sqrt(2)/81 (120)
<0u002ud220020d22udu2uuu0d	0.5|c14a a21b|0u002ud220020022udd22uu0d	-0.5> = sqrt(30)/24 (54)
<u0u02u2202udduu00dd2d2uu0	-0.5|c24b a6b|u0u0222202uuduu00dd2d2d00	-0.5> = -sqrt(30)/120 (455)
<u02u0d0uuu2du220u020202dd	0.5|c14a a6b|u02u020uud2udu20d020202dd	-0.5> = -sqrt(6)/2400 (450)
<uuu00d20u02d2d202uud0202d	-0.5|c1a a16a|0uu00d20u02d2d2u2udu0202d	-0.5> = 2*sqrt(6)/81 (162)
<2uuu00du0020u2220d20u022d	-0.5|c16a a22a|2uuu00du0020u22d0d20ud22d	-0.5> = -sqrt(10)/8 (412)
<0u220u2du000022d02u022udu	-0.5|c18a a5a|0u22uu2du000022d0ud022dud	-0.5> = 4*sqrt(3)/243 (348)
<u2222u22uu22dd0000u000du0	-1.5|c4b a19a|u22d2u22uu22dd00002000ud0	-0.5> = -sqrt(30)/36 (60)
<2u2u2uuu0dduddd0d0udu0022	-0.5|c3b a12b|2uuu2udu0ud2dud0d0udd0022	-0.5> = -sqrt(15)/1500 (5690)
<u00u02u2022u0dud02200ud22	0.5|c11a a4b|u00202u202uu0udd02200dd22	-0.5> = -sqrt(5)/200 (126)
<0u2d2u022uu0du020dud0ddu2	0.5|c16a a23b|0u2d2u022uu0du0d0duu0d2d2	-0.5> = 2*sqrt(3)/27 (680)
<uu0ddud2u20udd20u0du2uddu	-0.5|c21b a23b|uu0ddud2u20udd20u0dudu2du	-0.5> = -sqrt(3)/4 (576)
<u2020d2u2u0200d22000du022	-0.5|c2a a14a|uu020d2u2u020dd22000du022	-0.5> = -1/2 (60)
<22u2200u0020u0uudud0022d2	-0.5|c16a a7a|22u220du0020u0u0dud0022d2	-0.5> = -3*sqrt(5)/20 (68)
<2uu20ddud0udu2u000d22dudu	-0.5|c20b a11b|2uu20ddud02uu2d000ud2udud	-0.5> = sqrt(3)/216 (972)
<20uuduudd022ud00udud2uddu	-0.5|c24b a16b|20uuduudd022ud0ududu2ud0d	-0.5> = -sqrt(6)/324 (8100)
<2u02002200d022ududu02u02u	-1.5|c17b a20a|2u02002200d022ud0uud2u02d	-0.5> = sqrt(2)/12 (36)
<000u222ud2du0020220ud20ud	-0.5|c6a a14a|000u2u2ud2du0d20220ud20du	-0.5> = sqrt(3)/27 (180)
<u20uu0d020200d2uu2dd022du	0.5|c23a a16b|u20uu0d020200d22u2ud02udd	-0.5> = 2*sqrt(6)/27 (340)
<u02002u2udd2uuud2020d0u02	-0.5|c1b a22b|002002u2uud2duud2020dud02	-0.5> = sqrt(15)/162 (300)
<2uu0uu0udd2u0d22020dd02uu	-0.5|c11b a13b|2uu0uu0uddduud22020ud02dd	-0.5> = sqrt(5)/80 (5530)
<20200222u0du02d2u0du020du	-0.5|c24b a25b|20200222u0du02d2u0du02002	-0.5> = 0 (8)
<222ud00u0d022u2uu0d0ududd	-0.5|c8a a5a|222u20000d022u2du0u0ddudu	-0.5> = 0 (48)
<u2ud2uu22d0d0u0000u222002	-0.5|c20a a14a|u2ud2uu22d0d020000ud22002	-0.5> = -sqrt(2)/3 (90)
<u0u22uu0ud0d2uddu2du00220	-1.5|c16b a9a|u0u22uu02d0d2ud0d2du00220	-0.5> = sqrt(2)/8 (240)
<2u0uuuudddudu20d20dduuu02	0.5|c17a a15b|2u0uuuudddudu2duu0ddddu02	-0.5> = sqrt(5)/36 (35840)
<0u00uu020u0d2du02u02d2222	-1.5|c17b a9a|0u00uu02du0d2uu0dd02d2222	-0.5> = sqrt(30)/128 (410)
<u2ud0u000u2uud2d2u2dd02d0	0.5|c11a a20b|u2ud0u000uuudu2d2d22d02d0	-0.5> = sqrt(6)/900 (1383)
<u0002u0202ddu02u2022d20uu	-1.5|c1b a21a|00002u0202udd02u2022220ud	-0.5> = 1/24 (18)
<02u2020202d20u20uuudd02u0	-0.5|c12a a25a|02u2020202du0u20uudud02dd	-0.5> = -sqrt(10)/480 (250)
<020u22u0uu02dddduu2d0dudu	-0.5|c9b a15b|020u22u00u02ud2duu2d0dddu	-0.5> = 0 (850)
<u02u0u20dudud20d2ud2d0u20	0.5|c24a a6b|u02u0220duudd20d2uu2d0du0	-0.5> = sqrt(3)/108 (360)
<0u2d2ud0u0du2u022du0ddudu	-0.5|c5b a6b|0u2du2u0d0ud2d022uu0ddudu	-0.5> = 0 (432)
<222uduudd20u00d0uud220ud0	0.5|c3a a7b|22uduu2du20d00u0ddu220du0	-0.5> = 1/27 (216)
<0uu00ddu02uudu22ddududuu2	-1.5|c21b a12a|0uu00ddu02u2ud22dudu0ddu2	-0.5> = sqrt(6)/972 (1080)
<22u0udd2uuudu0ud220d0200d	-0.5|c13a a6a|22u0u2d2udud00ud220u0200d	-0.5> = -sqrt(15)/81 (243)
<u0uu02duu000d220d2u2d202u	-0.5|c15b a5b|u0uud2udu000u2d0d2d2d202u	-0.5> = 1/576 (820)
<0222u200uu022ddu2000du02d	-0.5|c12a a11a|0222u200uudd2uuu2000dd02d	-0.5> = -sqrt(10)/108 (350)
<00u202ud0u022ud2du2200ddu	-0.5|c7b a2b|0ud2020u0u022dd2ud2200uud	-0.5> = sqrt(2)/54 (72)
<uuu22u0ud0d0dd002u0d222ud	-0.5|c25a a9a|uuu22u0u20d0dd002d0d222u0	-0.5> = -sqrt(2)/6 (252)
<u0uu222220d20d002u0ud002d	-0.5|c9b a23b|u0uu2222d0d20u002d0ud0u2d	-0.5> = 5*sqrt(3)/81 (270)
<002uu0u2du2du0ddu02d20du2	-0.5|c15a a10a|002uu0u2d22uu00dd02d20du2	-0.5> = 0 (240)
<202u20uuddu0d20ududuu2002	-1.5|c14b a2a|2u2u20uuddd0du0dududu2002	-0.5> = -sqrt(30)/72 (560)
<u022u202du22d0du0u20du0u0	0.5|c10a a7b|u022u2d2u022d0ud0u20dd0u0	-0.5> = -2*sqrt(2)/81 (162)
<u0uddu2uud22u02d0d00duu2u	-0.5|c3b a22b|u00dud2uuu22u02d0d00d2u2d	-0.5> = -sqrt(5)/96 (420)
<uu2u2u2u0dd02u20ddd0ud0ud	-0.5|c18a a18a|uu2u2u2u0dd02u20ddu0du0dd	-0.5> = 1/108 (5362)
<0u0u202d2000222u22ud020u0	-0.5|c15a a25a|0u0u202d200022uu22dd020ud	-0.5> = -2*sqrt(3)/27 (90)
<2uu20u020d0du2d0220u0udu2	-1.5|c1b a13a|uud20u020u0d22u0220d0dud2	-0.5> = -sqrt(6)/972 (306)
<u000u2u2d222d00u0du22uu0d	-1.5|c8b a19a|u000u2udd222d00u0u222du0d	-0.5> = sqrt(15)/36 (180)
<220u0udu02u22d00u022udd0u	-1.5|c13b a24a|220u0udu02u2du00d022ududd	-0.5> = sqrt(30)/1152 (1188)
<u000u2202ud0d0222uu220du0	-0.5|c6b a13b|u000ud202ud020222ud220ud0	-0.5> = -sqrt(2)/81 (81)
<u0d2u2u02du02002d22duu00u	-1.5|c4b a23a|u0duu2d02ud02002d22uudd0u	-0.5> = sqrt(3)/144 (216)
<02022202022u2d00u0d200uuu	-0.5|c11b a1b|u202220202du2d00u0u200udd	-0.5> = 0 (40)
<u0u000uduud22uud0ddu2ud22	-0.5|c3b a5b|u000u0uduud22uud0udd2dd22	-0.5> = 7*sqrt(3)/1200 (5778)
<ud0uuud222002dd20u02002uu	-1.5|c25b a1a|2u0uudd222002du20u02002d0	-0.5> = sqrt(3)/36 (60)
<u002d220uduuu0dd0u2d2d0u2	-0.5|c7a a23a|u002d2u0ududu0dd0u2u2ddu2	-0.5> = -sqrt(3)/24 (648)
<uuu00uu2uu20d02020ud2d2dd	-0.5|c15b a12b|uuu00uu2uu2ud0d020dd2d2dd	-0.5> = sqrt(42)/112 (6435)
<22u22u0uu0ud2d0ud0duddud0	0.5|c1a a23b|u2u22u0uu0ud2d0du0dddd2u0	-0.5> = -sqrt(42)/720 (3360)
<00u2uu2000ddu22du20u2duud	-1.5|c15b a22a|00u2uu2000ddu2udu20d22udd	-0.5> = sqrt(5)/54 (1160)
<02220u000u02udud22u020022	0.5|c2a a1b|uu220u000u02ddud22d020022	-0.5> = 5*sqrt(10)/216 (120)
<u02u0uudud0d2dduu2dududud	-0.5|c25a a4a|u0220uudud0u2ddud2uududd0	-0.5> = -5*sqrt(2)/648 (11832)
<u0u000udd22uu22222ddu000d	0.5|c18a a24b|u0u000udd22uu2222dudd00ud	-0.5> = sqrt(3)/27 (1020)
<u0uud0duu00dd2220222u002u	0.5|c4a a11b|u0u0d0uud0ddu2220222u002d	-0.5> = -2*sqrt(3)/243 (180)
<02uu00u020ddd2u2ududud2ud	0.5|c13a a12b|02uu00u020d202d2uddudu2du	-0.5> = -2*sqrt(6)/81 (240)
<u022000d02uu00ududd222du2	-0.5|c4b a7b|u02u00dd02uu00uuddd222du2	-0.5> = 0 (420)
<20udu2du2020u02000du222u0	-0.5|c13a a25a|20udu2du2020002000du222ud	-0.5> = sqrt(6)/6 (24)
<0u2uu0ddd222u000uuud22d0u	-0.5|c10b a14b|0u2uu0dddu22du00udud22d0u	-0.5> = -sqrt(5)/18 (720)
<u2d20uuuud0ud0200uu2ud2dd	-1.5|c15b a18a|u2d20uuuud0ud0u002u2dd2dd	-0.5> = -sqrt(21)/30 (3290)
<02u20udu2dud2220u0d0u002u	-1.5|c24b a6a|02u202ud2uud2220d0u0d00ud	-0.5> = sqrt(3)/972 (270)
<22u2222d0u000du220002u0u0	-1.5|c24b a23a|22u2222d0u000du220002ud00	-0.5> = sqrt(6)/3 (12)
<u2ud2000udu22u0d00dudu2d2	-0.5|c13b a8b|u2ud200uudu2uu0d00dudd2d2	-0.5> = sqrt(15)/27 (4710)
<ud0u2uuu022u02d002d0u2ddu	-0.5|c6b a19b|ud0u20uu022u02u00220d2ddd	-0.5> = -sqrt(10)/300 (252)
<2u0d0u20du022uu220u0d0ud2	-0.5|c19b a8b|2u0d0u2duu022ud22000u0dd2	-0.5> = -sqrt(2)/144 (136)
<2002u0ud22uudud2d20000u2d	-0.5|c1b a7b|u002u02u22udddu2d20000d2u	-0.5> = -sqrt(5)/324 (210)
<uud00d20222u022d0u02u0dud	0.5|c10a a16b|uud00d202u2u02220d02d0udu	-0.5> = -sqrt(3)/9 (72)
<0u0u22d22002du20ud200u0u2	-0.5|c19a a11a|0u0u22d220u2dd20uud00u0d2	-0.5> = sqrt(3)/72 (162)
<0222uu20200d20022200u0udd	-0.5|c5b a19b|02220u20200u200222u0u0ddd	-0.5> = -sqrt(30)/108 (35)
<222uuuddu00d2200u0u0d220u	-1.5|c9b a10a|222uuudd0u0u2200d0d0u220d	-0.5> = -sqrt(6)/108 (300)
<udu20d2uuud02du000d2udu2u	-1.5|c8b a9a|udu20d202ud02uu000u2dud2d	-0.5> = -sqrt(6)/162 (272)
<200ud0uudduududu02u2d2udu	-0.5|c18a a17a|200ud0uudduududuuud2d2ddu	-0.5> = -sqrt(15)/54 (7560)
<u02u00d0dudu220u2220202d0	-0.5|c14b a2b|ud2u00d0udud2u0d2220202u0	-0.5> = sqrt(2)/32 (32)
<0udu22u000022d0u22dudu0u2	0.5|c22a a7b|0udu222000022d0u22duu00d2	-0.5> = -sqrt(3)/24 (24)
<202202200u00d000202u22022	0.5|c24a a5b|2022u2200u00d000202d220u2	-0.5> = sqrt(6)/4 (6)
<uu0u0udd22udu20d20ud0uud2	-0.5|c19b a2b|u20u0udu22udd20d200u0dud2	-0.5> = -5*sqrt(10)/1728 (1080)
<22220u2020dud00200u202ud0	0.5|c19a a8b|22220u2u20ddu002000202du0	-0.5> = -1/4 (12)
<0u20u2u0du022uu22dudd0002	-1.5|c18b a23a|0u20u2u0du022uu220ddd0d02	-0.5> = -sqrt(15)/30 (434)
<uu2duu200dd2d2u020u0u2002	-1.5|c3b a18a|uuuddu200dd2u2u02dd0u2002	-0.5> = sqrt(3)/27 (360)
<u202uu0d2022d2du02udd000u	-0.5|c15b a23b|u202uu0d2022d20d02udu0d0u	-0.5> = -sqrt(3)/8 (80)
<00200uu02200u22220u0d2202	-1.5|c9b a1a|u0200uu0d200d22220u0d2202	-0.5> = sqrt(15)/18 (30)
<2uu0022u20udu202d2u20000d	-0.5|c7b a7b|2uu0022u20ddu202d2u20000d	-0.5> = 0 (90)
<u02222u22uu0d0d002u00dd02	-0.5|c18a a2a|uu2222u22du0d0u00dd00du02	-0.5> = -sqrt(30)/864 (232)
<ud2u00u0ud02d2u22u020d2u0	-0.5|c2a a8a|u02u00dduu02d2u22u020d2d0	-0.5> = -5/324 (180)
<2u0022u0ud20uu0d220ddduuu	-0.5|c18a a12a|2u0022u0ud2uud0u2d0dduudd	-0.5> = -sqrt(15)/2160 (4300)
<202uu0du000d2d0u202u2du2u	-1.5|c17b a6a|202uuudd000d2u0ud02u2ud2d	-0.5> = -1/108 (600)
<2u2u2uu00ud022uddud000d2u	-1.5|c23b a9a|2u2u2uu0dud022uuddd00002d	-0.5> = -1/125 (1645)
<u0u0u02u0d020d0d22220d22u	0.5|c8a a6b|u0u0uu200d020d0u22220d22d	-0.5> = sqrt(6)/12 (120)
<uu0du2u2u22d0202d0ud020d0	0.5|c6a a25b|uu0duud2u22d0202d0ud020ud	-0.5> = sqrt(5)/54 (918)
<002u02u200u2d0d022udu2duu	-0.5|c3a a24a|00uu02u200u2d0d022udd2d2u	-0.5> = sqrt(10)/18 (240)
<20220uuuu2d2dud2d0000u20u	0.5|c12a a22b|20220uuuu2duddd2d0000220u	-0.5> = sqrt(10)/24 (250)
<uu2d0du2u2020d22d0uuud00d	-0.5|c8a a25a|uu2d0dudu2020u22d0uudd002	-0.5> = -1/36 (360)
<uu2d02022uddu00d20u220ud0	-0.5|c3a a13a|uuud02022dud200u20u220dd0	-0.5> = -1/54 (300)
<0u220duu02d02d2200u0du2uu	-0.5|c15a a2a|02220udu02d02ud200u0ud2ud	-0.5> = 0 (72)
<22ud0u0020uu2ud2dd220d0u0	-0.5|c16a a10a|22ud0u002uud2uddud220d0u0	-0.5> = 0 (408)
<u222u0d2200du020u0u02d20u	0.5|c3a a12b|u2d2u0u22002u020u0d02d20d	-0.5> = sqrt(15)/216 (70)
<0200uu02du22d0ud222u020d0	-0.5|c5a a23a|02000u02ud22d0uu222d02ud0	-0.5> = -sqrt(3)/432 (54)
<2uu20du00u2du2u0d0u02d2ud	0.5|c19a a8b|2uu20duu0d2uu2u0d0002d2dd	-0.5> = sqrt(5)/200 (1302)
<0udu2u2du200ud022d0u2d0uu	-1.5|c7b a9a|0udu2udd2200ud022u0d2u0du	-0.5> = sqrt(3)/9 (96)
<u2002u20d00u02u22d20022d0	-0.5|c7a a25a|u2002uu0d00d02u22d20022ud	-0.5> = -4*sqrt(6)/81 (90)
<u02uu0u0udu2d0ddudd2u2dud	0.5|c9a a14b|u02uu0u00ud2udddudd2d2uud	-0.5> = -sqrt(3)/2430 (9552)
<220u0u2ud022dduu2d0uudd00	0.5|c12a a20b|220u0u2ud02ddudu2u02dud00	-0.5> = sqrt(6)/108 (360)
<uu2d20ud0222000du2u022u00	0.5|c17a a9b|uu2d20udd222000u02d022u00	-0.5> = -sqrt(6)/12 (36)
<uu20d0202200du0u2du2u0dd2	0.5|c13a a22b|uu20d02022000d0u2du2uudd2	-0.5> = 5*sqrt(3)/36 (120)
<20200u220d2uu2002d0002022	-0.5|c17a a23a|20200u220d2uu200dd0002u22	-0.5> = 0 (12)
<u0d02uu2d02020udu2002d220	0.5|c11a a10b|u0d02uu2ddu020udu2002d220	-0.5> = -2*sqrt(2)/9 (108)
<0ud00u220022ud222du2u0u00	0.5|c8a a14b|0ud00u2d0022u2222uu2d0d00	-0.5> = 1/36 (40)
<2002u00u22u2002u2d02ddu0d	-0.5|c9a a6a|2002ud0ud2u2002u2u02ddd0u	-0.5> = -sqrt(15)/108 (80)
<2u20u2u0200222d0200du2u00	0.5|c22a a24b|2u20u2u0200222d0200dudud0	-0.5> = 2*sqrt(3)/9 (90)
<20220u202u20002222u0d0d00	0.5|c3a a22b|20u20d202u20002222u0udd00	-0.5> = sqrt(2)/18 (20)
<u22200ud22000uu02d0u20du2	-1.5|c25b a15a|u22200ud22000u202d0u20udd	-0.5> = -sqrt(3)/27 (90)
<022220uu20ud2d0000u2d20uu	0.5|c13a a16b|022220uu20uddd0u00d2u20du	-0.5> = -1/6 (80)
<uu22u0du00dd22dudu2d2u000	-0.5|c22a a6a|uu22uddu00dd22uduu2d20000	-0.5> = 0 (360)
<u02uuuu2dudd0dd220ud0u0d2	0.5|c17a a5b|u02u2uu2uddd0du2d0du0u0d2	-0.5> = -sqrt(15)/2025 (2268)
<20uuu0d2d20020u220du02u20	0.5|c17a a25b|20uuu0d2d20020u2d0uu02d2d	-0.5> = sqrt(6)/54 (300)
<20uu0u22200222000d022002u	-1.5|c6b a23a|20uu0022200222000u0220d2d	-0.5> = sqrt(6)/36 (10)
<000uu222udd2u22u2002000du	0.5|c6a a2b|0u0uud22uud2d22d2002000ud	-0.5> = -sqrt(10)/648 (360)
<uud0ud002uu00dd22d22u2ud0	0.5|c1a a15b|0ud0uu002du00d222u22d2du0	-0.5> = -1/54 (108)
<222uu000d2u02u0dudd2u200d	0.5|c3a a12b|22udu000d2uu2d0uddu2d200u	-0.5> = -sqrt(6)/108 (144)
<ud2uu220du0u0d0uu0ddu2202	-1.5|c6b a13a|ud2uud20ud0uud0ud0ddu2202	-0.5> = -5*sqrt(10)/648 (1224)
<20022uudududu20dduu2u0020	-0.5|c8a a9a|20022uu02dudu20duud2d0020	-0.5> = -4*sqrt(2)/243 (270)
<02uuud2du22d00u20002u02ud	-0.5|c10a a13a|02uuud2duu2dd0d20002u02ud	-0.5> = -sqrt(15)/27 (600)
<00u00uu22ud20d2d0u2202u20	-1.5|c18b a2a|0uu00uu22du20d2d002202d20	-0.5> = -sqrt(5)/120 (125)
<uudd2u2uuud0u00ddddudu220	-0.5|c11a a9a|uudd2u2u2u00d00duududd220	-0.5> = sqrt(6)/216 (2040)
<uu2d220200du200ud2ud002du	-0.5|c6b a14b|uu2d2u0200dd2u0uu2du002dd	-0.5> = -sqrt(2)/72 (612)
<0200002202u02udd222u0u20u	0.5|c8a a9b|0200002uu2u02dud222d0d20u	-0.5> = sqrt(3)/27 (68)
<u02uu22d0u0ddd0uu0ud2ud2u	-1.5|c21b a14a|u02uu22d0u0dd20ud0uuudd2d	-0.5> = -sqrt(30)/432 (3570)
<20u0220ud2uu2d200d0ud0220	-0.5|c24b a22b|20u0220ud2uu2d200d0udu2d0	-0.5> = -sqrt(6)/3 (270)
<uu0d2u2uud22d002020duu200	-0.5|c18a a13a|uu0d2u2uud2220020d0dud200	-0.5> = sqrt(2)/18 (315)
<u22uuu02u0duddd20u20ud0du	-0.5|c19a a19a|u22uuu02u0duddd20u20du0dd	-0.5> = 0 (5446)
<0u0dud2200u22u002d222uu00	-1.5|c17b a25a|0u0dud2200u22u00du222du0d	-0.5> = -1/9 (108)
<200u2222000u002u02ud20d2u	0.5|c23a a3b|20uu2222000u002u02dd2002d	-0.5> = sqrt(2)/48 (35)
<uduud2u0002ud2d20u20002d2	-0.5|c23b a8b|uduud2uu002ud2d20u2000dd2	-0.5> = 2*sqrt(10)/9 (720)
<uu020u0d2ud0du22d20u2u200	-0.5|c4b a6b|uu0u020d2uu0du22d20d2d200	-0.5> = 25*sqrt(2)/1296 (430)
<222uu202udu2000uudd00dudd	0.5|c3a a10b|22uuu202d2d2000uudd00duud	-0.5> = -1/54 (600)
<0udu0ud2u00uu2220dud2udud	-1.5|c3b a13a|0u0u0du2u00u22220udd2uddd	-0.5> = -3*sqrt(30)/8000 (1365)
<uu00dd2uu0u02d00dd222022u	-0.5|c23a a22a|uu00dd2uu0u02d00dd222ud2u	-0.5> = sqrt(2)/2 (240)
<02ud02uu20ud0duu2udu02dud	-1.5|c6b a1a|u2ud0udd20uu0udu2udd02dud	-0.5> = -sqrt(2)/96 (6480)
<0uu0202u222dddu0002udu2u0	-0.5|c5b a16b|0uu0d02u222duddu002duu2d0	-0.5> = -sqrt(2)/54 (324)
<2u2ud0u0uddud0du2u022002u	-1.5|c24b a19a|2u2ud0u0uddud0du2uu2200dd	-0.5> = -sqrt(2)/6 (1800)
<02202uud0d02u2udd200u0202	0.5|c23a a20b|02202uud0d02u2udd20uu0d02	-0.5> = -sqrt(6)/6 (108)
<u0uduuud20d2ud20d22020d0u	-0.5|c3a a13a|u00uuuud20d22d20d22020u0d	-0.5> = sqrt(5)/36 (378)
<22u0u02d0002duu020dudu22d	-0.5|c25b a14b|22u0u02d0002d2u020duud220	-0.5> = -sqrt(2)/24 (36)
<0200u0d02uu2udud2202ud20u	-1.5|c7b a15a|0200u0002ud2uu2d2202ud20d	-0.5> = 25*sqrt(6)/2592 (102)
<2020uu00u2u220dd20u2dud0u	-0.5|c25a a7a|2020uuu0d2u220ud20u2ddd00	-0.5> = sqrt(30)/576 (430)
<0uud2uud0u20020dd02u22ddu	-0.5|c8a a6a|0uud22u00u20020du02d22ddu	-0.5> = 0 (204)
<uu0dudu0d2uu0202d220duudu	-1.5|c1b a11a|0u0duud0d22u0202d220ududu	-0.5> = sqrt(3)/36 (96)
<u002020uu222d2du022ud0d00	0.5|c12a a2b|uu02020du22ud2dd022ud0u00	-0.5> = -5*sqrt(3)/81 (120)
<0u2u022u20d0u220udu2dd00u	0.5|c6a a24b|0u2u0d2u20u0u220duu2dd0dd	-0.5> = sqrt(30)/3600 (1365)
<uu00022u2u0d02d2u2dud0udu	-1.5|c9b a12a|uu00022udu0202d2u2dud0udd	-0.5> = 125*sqrt(10)/3456 (1352)
<20uuu2duud202uu0d0dd2udd0	0.5|c17a a15b|20uuu2duud202u2000dd2udd0	-0.5> = -sqrt(30)/18 (1480)
<uuud200d000202222uuu0d202	-0.5|c12b a12b|uuud200d000202222duu0d202	-0.5> = 0 (60)
<u20u022u0duud202dd0u20u02	-0.5|c23b a23b|u20u022u0duud202dd0u20d02	-0.5> = -sqrt(2)/3 (360)
<22202uud20u220u00d200002d	0.5|c12a a14b|22202uud20ud2du00d200002u	-0.5> = 2*sqrt(3)/9 (36)
<u220udu2u0dd0udu22002002d	-0.5|c7a a4a|u22udu02d0ud0udu22002002d	-0.5> = sqrt(2)/243 (243)
<uu22du00u0ddu020d20uud22u	-0.5|c15b a25b|uu22du00u0ddu0d0u20dud222	-0.5> = -2/27 (810)
<202ud0uuuu02d2d0dud2du200	-0.5|c19a a11a|202ud0uuuud2d2d0ud02du200	-0.5> = -1/12 (420)
<u0d222u0002duud202du002du	-0.5|c16b a17b|u0d222u0002duuduu2dd002ud	-0.5> = sqrt(3)/9 (360)
<0ud22udu2u200d02002u0202u	-1.5|c19b a23a|0ud22udu2u200d0200du02u2d	-0.5> = -sqrt(3)/6 (72)
<222u0uud0uu00ud20002dd2u2	0.5|c16a a24b|222u0uud0uu00udd0002dd222	-0.5> = sqrt(2)/3 (434)
<02u2uududd02ud0d0u2u0d220	-0.5|c23a a13a|02u2uududd022u0d0u2d0du20	-0.5> = 1/8 (612)
<200uu2d0u0022022du2u00202	0.5|c1a a4b|u002u2u0d0022022ud2d00202	-0.5> = -sqrt(2)/108 (34)
<2uu20d00udu0d2u2duudu2du0	-1.5|c20b a8a|2uu20d0uudd0u2u2dud0u2dd0	-0.5> = 5*sqrt(6)/1458 (3480)
<u2u2uu200d0222ud0dd00uduu	-1.5|c13b a21a|u2u2uu200d02d2ud0ud0ddudu	-0.5> = sqrt(30)/144 (1640)
<0u0u222u2dudduudd0du00du2	-0.5|c11b a10b|0u0u222u220dddudu0du00du2	-0.5> = 0 (160)
<u00d00u2d0u2du202du02u2d2	0.5|c11a a22b|u00d00u2d002ud202ud0222u2	-0.5> = sqrt(6)/12 (16)
<02u20du200020duu20d2ud2uu	-1.5|c23b a18a|02u20du200020duu2du2ududd	-0.5> = 2/27 (408)
<20uu2220uud02d0u2duudd0u0	-1.5|c11b a11a|20uu2220uud02d0d2ududu0d0	-0.5> = sqrt(5)/216 (945)
<2uu00udu0d222d0202u0uu20d	-1.5|c11b a9a|2uu00ududdu22u0202u0dd20d	-0.5> = -sqrt(2)/36 (1190)
<u20du02202ud2u200ud0u2d0d	0.5|c1a a6b|020udu2202du2d200uu0d2d0u	-0.5> = sqrt(3)/54 (48)
<u02u22ud2200200202u00d2d0	-0.5|c6b a19b|u02u2udd2200200202200d2u0	-0.5> = -sqrt(6)/27 (20)
<22uu2uuu2d2d0du0u0d00du20	-1.5|c9b a21a|22uu2uuudu2d0du0u0d0ddd20	-0.5> = sqrt(2)/40 (6153)
<0u2d2u00du2u20d02du0dudu2	0.5|c17a a6b|0u2d2200ud2u20d0uud0udud2	-0.5> = -1/12 (216)
<u2d2uu0uu0dd0u0ddd20uu2u2	-1.5|c1b a20a|02u2du0uu0dd0u0ddu2udu2d2	-0.5> = sqrt(10)/36 (1080)
<u00u22du0d2ud0uud202u0d2u	-0.5|c20a a3a|u0uu22dd0u2ud0dud20ud0d2u	-0.5> = 8/729 (1800)
<u0222u200u02uuddudddu020d	0.5|c13a a24b|u0222u200u020uuddddud02ud	-0.5> = -sqrt(30)/1350 (1134)
<u20u0u0d20020udu0d2222u02	0.5|c20a a5b|u20uud0d20020uud0d2u22d02	-0.5> = -sqrt(6)/486 (300)
<uud2uu0d002u2uuuudddddudu	0.5|c22a a23b|uud2uu0d002u2uuuudddd02dd	-0.5> = -5*sqrt(6)/72 (17820)
<uu0ud02002d2du222uu200dd0	-0.5|c24b a2b|u20ud02002d2ud222uu200d00	-0.5> = -sqrt(2)/9 (36)
<022uu0uuddu20ddu2uu20dd0d	-0.5|c3b a24b|02uuu0ududd20udd2uu20uddd	-0.5> = -sqrt(5)/17280 (15050)
<0u2u02uu2d200d202udd2d0u0	-0.5|c15b a23b|0u2u02uu2d200du02udd2ddu0	-0.5> = -sqrt(5)/4 (850)
<udu22u2200du02uu00dd02duu	-0.5|c16b a13b|udu22u2200duu2d000ud02dud	-0.5> = sqrt(30)/324 (612)
<000uu0d0du2u2du2d2u20duu2	0.5|c23a a8b|000uu0dudu2d2ud2u2d20d0u2	-0.5> = -sqrt(2)/288 (486)
<0222uu2u0dduud20u2du00du0	-0.5|c3b a1b|u2d2ud2u0duuud20d2du00du0	-0.5> = 0 (320)
<0uud00u020du022ddu22u2duu	0.5|c20a a10b|0uud00u02udd022duu2dd2udu	-0.5> = -sqrt(6)/108 (720)
<0002uu2220duud0d202200220	-0.5|c20a a25a|0002uu2220duud0d202d0022u	-0.5> = 0 (60)
<02uu0ddudud20202u0d20u2uu	-1.5|c24b a10a|02uu0ddud2u20202d0u20u20d	-0.5> = -sqrt(3)/12 (72)
<u02d2u00uu20d0ud2dd2uduuu	-0.5|c9b a13b|u02d2u000u2020dd2uu2dduud	-0.5> = 0 (216)
<2020u0ud2u20d02u2002ud02u	0.5|c16a a23b|2020u0ud2u20d0202002uud2d	-0.5> = sqrt(2)/36 (90)
<0u0000du220d0uu22d22ud2uu	-1.5|c23b a24a|0u0000du220d0uu22d22udd2u	-0.5> = sqrt(2)/2 (72)
<2u00uuuu0d222ud0002ud2d02	0.5|c22a a8b|2u00uuu20u222du0002dddd02	-0.5> = sqrt(5)/4500 (461)
<uu20ud20u0222dduduudu0020	0.5|c7a a2b|u220udu0d0222uudududd0020	-0.5> = -5*sqrt(2)/2916 (1044)
<u2uu2ud00du2ud0u00dd2d2ud	-0.5|c6a a24a|u2uu20d00ud2uu0d00du2d22d	-0.5> = -5*sqrt(6)/13824 (1408)
<u00uu0duu2020u2d20d2du202	-1.5|c9b a14a|u00uu0du0202022d20u2dd202	-0.5> = sqrt(3)/12 (116)
<220uudud2d00u00u2202d0u2u	0.5|c10a a19b|220uudud2000d00u22u2d0d2u	-0.5> = -sqrt(6)/18 (108)
<20uuud2du0u02200dd0202u2u	-1.5|c3b a4a|2002uu2uu0d02200du0202d2d	-0.5> = -sqrt(30)/648 (120)
<u2uuu2ud20d0ddu022d0u002u	-0.5|c14a a22a|u2uuu2ud20d0d0u022d0du02d	-0.5> = -2/27 (1302)
<u0ud0d2uu22d0d220u02duuu0	-0.5|c20a a13a|u0ud0d2uu22dud220d0ududu0	-0.5> = 0 (432)
<udu22u2d0ud2uuu0d2ddu00d0	-0.5|c8a a8a|udu22u2u0ud2uud0d2ddu00d0	-0.5> = sqrt(6)/54 (2730)
<02u2d0uuud0du20u2d002202u	-0.5|c17a a11a|02u2d0uuudduu20dud002202d	-0.5> = -5*sqrt(6)/648 (680)
<2ud2000uuduuu2ud220dud0du	-1.5|c8b a23a|2ud20000uuduu2ud220uudddd	-0.5> = -sqrt(6)/300 (2730)
<u2u0d20ud2d02u2uu2dud0u00	-0.5|c6a a6a|u2u0d20du2d02u2uu2dud0d00	-0.5> = 0 (408)
<2u020020u00u2d2du22du0duu	-1.5|c18b a8a|2u02002uu00u2d2ddd2ud0uud	-0.5> = -sqrt(30)/108 (420)
<u02dudu2udu02uduu2d00ud02	-1.5|c7b a17a|u02dud02uuu02ddu22d00ud02	-0.5> = -5/54 (360)
<0uu0uud20d02udduu2d0u2d2d	0.5|c8a a1b|udu0uudu0u02dudud2d0d2d2u	-0.5> = -5*sqrt(6)/5184 (6200)
<udud2022uu002d20u0du0d2uu	-0.5|c10b a24b|udud2022u0002d20u0du0d22u	-0.5> = 3/8 (32)
<uu00d2ud220dud2u002220u0u	-0.5|c6a a7a|uu00dd2u220duu2d002220u0d	-0.5> = 0 (108)
<uuu022u202d0d02u000d2d022	-0.5|c6a a13a|uuu02du202d0202d000d2u022	-0.5> = -sqrt(10)/48 (68)
<ud22uu22d0d0u0u2u0d02u200	-0.5|c11b a12b|ud22uu22d00du0u2u0d02d200	-0.5> = 0 (120)
<0uu00dd2200u2u2uddud0d2u2	-0.5|c13b a6b|0uu002d2200uud2udduu0d2d2	-0.5> = 5/162 (1020)
<0uu2uud0d02200222du00202d	-0.5|c22b a10b|0uu2uud0dd2200222du00u02d	-0.5> = sqrt(2)/12 (210)
<u0022du2duuu0u0du2ddud02u	-1.5|c18b a16a|u0022du2duuu0u02ududdd02d	-0.5> = -sqrt(10)/150 (1844)
<2u2u0du20022ud00duudd2uu0	-1.5|c8b a9a|2u2u0duuu022dd00dudud2ud0	-0.5> = sqrt(15)/243 (2835)
<0u0u0222u02ddd20u2u0du20d	-0.5|c23a a9a|0u0u0222202udd20d2u0dud0u	-0.5> = 1/24 (80)
<ud0u0d0uu0220d22ud0u202u2	-1.5|c11b a18a|ud0u0d0uu0u20d22d20d202u2	-0.5> = -1/9 (80)
<uu00ud2du02d2u202d2uuud00	-1.5|c8b a8a|uu00ud2uu02d2d202d2udud00	-0.5> = 5*sqrt(3)/81 (1080)
<2u2022u00ud0du20u20u20d20	0.5|c20a a22b|2u2022u00ud0du20u2002dd20	-0.5> = -sqrt(30)/12 (100)
<0uu2u0200222dud202u0ud0dd	0.5|c12a a6b|0uu2ud20022uudu202d0ud0dd	-0.5> = sqrt(3)/240 (1550)
<u2uu2u002udd2d2dd200u00du	0.5|c2a a22b|uuuu2u002dud2d2dd200du0ud	-0.5> = -sqrt(10)/300 (2766)
<uu00dd2u02ud0du0ud20222du	0.5|c10a a25b|uu00dd2u0duu0dd0uu20222d2	-0.5> = 1/16 (216)
<2uud0uudduud022dudu0u2002	0.5|c3a a2b|220u0duduuud022dudd0u2002	-0.5> = 10*sqrt(2)/243 (240)
<222uu22du00udduu0dd020uu0	-0.5|c6a a20a|222uuu2du00dduud0ddu20ud0	-0.5> = -sqrt(2)/243 (2040)
<uu0u0d22dudud2u0d02uu0022	-1.5|c24b a10a|uu0u0d22d2duu2d0d02uu00d2	-0.5> = sqrt(6)/24 (360)
<uud02uu022ud020d02du2002d	0.5|c24a a13b|uud02uu022udd20d02du200du	-0.5> = -sqrt(6)/6 (420)
<02u00uu2000d22du022d22ud0	-0.5|c14a a9a|02u00uu2d00d2udu022d22ud0	-0.5> = 35*sqrt(6)/162 (270)
<0u0d02uud0202uud0ud02222d	0.5|c19a a19b|0u0d02uud0202uud0ud02222d	-0.5> = -1/3 (204)
<2uu20020uduud2du0u200dd2u	-0.5|c10b a13b|2uu20020u0ud22dd0u200du2d	-0.5> = -sqrt(10)/576 (315)
<20udu2d0220u22dudu00u0uud	-1.5|c14b a22a|20udu2d0220u2duudd00uudud	-0.5> = sqrt(30)/48 (432)
<2020uuud0d220uud2ud22000u	-0.5|c1b a22b|u020uduu0d220duu2du22d00d	-0.5> = -sqrt(3)/11664 (1020)
<u02u22dd0022u00u20u2dduu0	-0.5|c23a a19a|u02u22dd0022u00u2022ud0d0	-0.5> = -sqrt(3)/27 (60)
<2u22ududuudd0uu0d020uu0d2	0.5|c21a a15b|2u22ududuudd0u20u0200d0d2	-0.5> = -sqrt(10)/72 (900)
<0202u20d02002u2u2022d0du0	-0.5|c20b a11b|0202u20d02u02u2u202du0dd0	-0.5> = -sqrt(2)/18 (68)
<u02du0uddu022d002u20u02d2	0.5|c23a a10b|u02du0udd2022u002u20d0ud2	-0.5> = -sqrt(3)/9 (108)
<0002u00220du02220duduu2d2	-0.5|c14b a7b|0002u0d220uu0d220udduu2d2	-0.5> = 0 (108)
<20uud000uu2dd2d2u20ududdu	-0.5|c14b a8b|20uud00uuu2ddud2d20udduud	-0.5> = sqrt(30)/81 (6480)
<0uu2d0u0d2u2u20u2d0u22d00	-0.5|c22a a24a|0uu2d0u0d2u2u20u2d0u2ddd0	-0.5> = sqrt(6)/6 (1125)
<0udu22022u2u00dd20u20d020	-0.5|c24b a14b|0udu22022u2u0ddd20u20d0u0	-0.5> = 0 (80)
<u02duu00222u20d00200d2022	0.5|c12a a15b|u02duu00222020200200d2022	-0.5> = -2*sqrt(3)/9 (6)
<00020uudd0u2202duuudud22d	-0.5|c21a a21a|00020uudd0u2202duuudud22d	-0.5> = 2/9 (408)
<u22u2u000u02uu2d00d20dd2d	-0.5|c10b a17b|u22u2u000002uu2dd0d20dd2u	-0.5> = sqrt(21)/18 (252)
<uududdud22200u2u0d2200200	-0.5|c7a a22a|uududd0u22200u2u0d220d200	-0.5> = -2*sqrt(6)/9 (180)
<uuu22dd0u0u22ud0u0002dd2u	-0.5|c22a a8a|uuu22ddud0u22uu0d00020d2d	-0.5> = sqrt(15)/1440 (1050)
<u00duduuduuddu2d0du2d02u2	-0.5|c15b a21b|u00duduuduuddudd0ud2202u2	-0.5> = 1/4 (1440)
<u0udu2u22du22dd0d200u2000	-0.5|c8b a23b|u0udu2ud2ud22ud0d200u2d00	-0.5> = 1/144 (1044)
<00uduu02022u20dud2uud0ud2	-0.5|c13b a5b|00ud2u02022ud0duu2udu0dd2	-0.5> = sqrt(6)/324 (408)
<0uudu00u202udduud2dd2uu02	-1.5|c23b a16a|0uudu00u202uddu2d2ud2d002	-0.5> = sqrt(15)/36 (1230)
<0u22d0u0u22d0uu02u2dud0du	-1.5|c7b a7a|0u22d0u0d22u0uu02d2dud0ud	-0.5> = 5*sqrt(2)/216 (360)
<u02u0dud00uu02d22020u2202	-0.5|c14b a12b|u02u0dud00u20dd22020u2202	-0.5> = 2*sqrt(3)/9 (54)
<u0uu2ddduuu20u20ddd02u2u0	-0.5|c23a a16a|u0uu2ddduuu20u2dddd02udu0	-0.5> = sqrt(3)/6 (2800)
<0u2d022u0002duu0udu2du202	-0.5|c3b a11b|0udu022u00d2uuu0udd2dd202	-0.5> = -sqrt(3)/144 (756)
<002uu02u202d0d20uududduu2	0.5|c18a a16b|002uu02u202d0d2du0uddudu2	-0.5> = -sqrt(6)/54 (240)
<ud22u0udu22d00u02220u00du	-1.5|c21b a16a|ud22u0udu22d00uu2220000dd	-0.5> = 5*sqrt(6)/36 (180)
<2u0du2d0u20022u0duud020u2	-0.5|c17b a17b|2u0du2d0u20022u0uddu020d2	-0.5> = -sqrt(2)/54 (120)
<2u00uu0u2d0duduu00u22dd22	-1.5|c1b a19a|uu00uu0u2d0dudud00222dd22	-0.5> = 9*sqrt(10)/160 (1645)
<u02200d2u0d2u2u00022022u0	-1.5|c20b a6a|u0220ud2u0d2u2d0002d022u0	-0.5> = sqrt(3)/8 (54)
<u0200d0u02u2duudu2ud2dudu	-1.5|c21b a20a|u0200d0u02u2duudu2u2ddddu	-0.5> = -1/6 (1440)
<u2u22uuu00d0d22002d0d2u0u	-0.5|c14b a8b|u2u22uu200u0dd2002d0u2d0d	-0.5> = -1/180 (434)
<uu0u2ddud0u2d0u0222d0uudd	-0.5|c2a a10a|u00u2duudud2u0d0222u0dudd	-0.5> = -5*sqrt(2)/2187 (4056)
<22u0uduu20dud2uu00d00ud22	-0.5|c14a a18a|22u0uduu20dudduu0ud00dd22	-0.5> = sqrt(5)/20 (3570)
<u0u2020ud2duuud0d2dudu02d	-0.5|c6b a14b|u0u20d0ud2uuu2d0u2dddu02d	-0.5> = sqrt(15)/405 (3375)
<ud0220u02222uu20d0uud0d0u	-0.5|c9a a24a|ud0220u0u222uu20d0dud0udd	-0.5> = -5*sqrt(6)/1152 (820)
<2uduu2u0d2200udu22d20u000	-0.5|c1a a4a|uud2u2u0d2200udd22d20u000	-0.5> = -25/216 (204)
<00u2002u22202duu0dudd02uu	-1.5|c9b a5a|00u2d02ud2202uuu0ddud02du	-0.5> = -5*sqrt(6)/324 (240)
<0u2d22u02220020u0u0022020	-1.5|c14b a16a|0u2d22u022200u020d0022020	-0.5> = sqrt(6)/6 (6)
<0uu20000uduu220ddu222d0u2	0.5|c25a a8b|0uu2000uduud220ddu222d0ud	-0.5> = sqrt(6)/324 (1080)
<uu0uu02u2ud2dd00ddu22dd0u	0.5|c22a a25b|uu0uu02u2ud2dd00ddu220d02	-0.5> = sqrt(2)/2 (1386)
<02uu0udduud20du02d022du20	-0.5|c11a a13a|02uu0udduu02ddu02u022dd20	-0.5> = sqrt(6)/54 (1000)
<00220u000u20du02u222d2d02	-0.5|c20a a2a|0u220u000d20du02u22du2d02	-0.5> = -1/18 (54)
<uu22020ud0202udu02dd2d00u	-0.5|c14a a16a|uu22020ud02020u202ud2d00d	-0.5> = sqrt(30)/216 (120)
<22udu0022u2d2u00002d0uudd	0.5|c22a a14b|22udu0022u2d2200002u00dud	-0.5> = sqrt(3)/27 (54)
<2uu0u20002d02202202duuu0d	-0.5|c13a a24a|2uu0u20002d0d202202uuuddd	-0.5> = sqrt(6)/72 (350)
<2u0u00dd0uu222u0u202dd02u	-1.5|c1b a23a|uu0u00dd0du222u0u202udd2d	-0.5> = sqrt(2)/48 (700)
<u22022d200020220uu0d20u0u	-0.5|c3b a22b|u2d022u200020220du0u2du0d	-0.5> = 1/72 (36)
<u0200222uuu2u2d020ddu0d0u	0.5|c6a a18b|u0200d22uuu2u2d02dudd0u0d	-0.5> = sqrt(5)/180 (720)
<02u0u2d2u22d00d2ud0uuudd0	-0.5|c10b a12b|02u0u2d2ud2200d2ud0uduud0	-0.5> = 0 (216)
<22u00022ud20u0dduuu2du020	-0.5|c20a a16a|22u00022ud20u0d2uudddu020	-0.5> = -sqrt(2)/18 (180)
<20u0du222u0udud02udu0d02u	-1.5|c8b a23a|20u0du2u2u0dudd02uuu0dd2d	-0.5> = sqrt(15)/2592 (2380)
<u2ud00ud02uu20d20d22d002u	0.5|c19a a22b|u2ud00ud02uu20d20dd2uu02d	-0.5> = sqrt(6)/6 (540)
<20u20u222uduu00du0d2udd0d	0.5|c23a a10b|20u20u2222duu00ud0u2dd00d	-0.5> = sqrt(10)/3600 (375)
<u22uuu0u02dd00udd0udu22du	0.5|c22a a4b|u222uu0u02ud00udd0uddd2du	-0.5> = sqrt(30)/300 (3350)
<02uuu20d0u2d0d0222du02u0d	-0.5|c23b a25b|02uuu20d0u2d0d0222du02002	-0.5> = sqrt(6)/3 (68)
<uu0d02u0du20d22udud20u02d	0.5|c22a a8b|uu0d02uddu20d22uuud20002d	-0.5> = sqrt(2)/9 (360)
<ud2u2uu0dd200u02022dud200	-0.5|c3b a25b|uduu2ud0ud200d02022udd20u	-0.5> = 1/216 (408)
<00uududuuud2du0u2uduu2ddd	-1.5|c13b a21a|00uududuuud20d0u2uud22ddd	-0.5> = -sqrt(70)/1200 (13860)
<20uu0du2ud002d2u0d2ud2u0d	-0.5|c8b a12b|20uu0duuud0d2u2u0d2dd2d0u	-0.5> = 5/216 (2550)
<0uud2udu0uu2dd02d22020uu0	-1.5|c19b a22a|0uud2udu0uu2dd02d2u02ddu0	-0.5> = sqrt(3)/6 (1890)
<u0022022u00d202202du0u02d	-0.5|c13b a6b|u0022u22d00du02202du0u02d	-0.5> = -sqrt(2)/8 (36)
<uudd02u0u2d2ud22d00u00d2u	0.5|c24a a1b|2udu02d0u2d2uu22d00u00dud	-0.5> = 3/32 (216)
<u220d20u2u00du0u2dduuuddu	-0.5|c3a a4a|u2uud20d2u00uu0d2ddduuddu	-0.5> = -5/243 (4200)
<u2du0u0u2dud220u2d00u0d2d	-0.5|c8a a11a|u2du0u002u2u220d2d00u0d2d	-0.5> = -5*sqrt(5)/1296 (240)
<00uud0udduu0202022222udd0	-0.5|c8b a2b|0udud0u0dud0202022222udu0	-0.5> = 0 (32)
<uuu00202udud202udddu0220d	0.5|c15a a12b|uuu00202udu220uddudd0220d	-0.5> = sqrt(5)/75 (1650)
<u0du20u2d0uuudd02u2udd2d0	-0.5|c11a a2a|uudu20u2d00duud02d2udu2d0	-0.5> = 5*sqrt(3)/972 (2700)
<uu00u2u000d22d0u2d02udu22	-1.5|c6b a8a|uu00uudd00d22u0d2u02udd22	-0.5> = 5*sqrt(2)/864 (1050)
<u20002uuddudu2200u202dduu	-1.5|c21b a5a|u200d2uuddudu2200u20uuddd	-0.5> = sqrt(5)/72 (840)
<ud2u20ud022u2000uu002d2dd	-0.5|c8b a4b|ud2220u0022u2000ud002u2dd	-0.5> = sqrt(10)/216 (68)
<ud002u0udd2uu222d00u202d0	-0.5|c14a a10a|ud002u0ud22uuu22d00d202d0	-0.5> = -sqrt(5)/18 (210)
<u22u220u0u0d200ududd0dud2	-0.5|c3b a15b|u2ud220u0u0u20ududdu0ddd2	-0.5> = sqrt(5)/18000 (5025)
<020uuu20222d0ududu020d02u	0.5|c9a a13b|020uuu20d22duuudud020d02d	-0.5> = sqrt(3)/648 (1250)
<22u20duduuuu02020dd2020d0	0.5|c12a a12b|22u20duduuuu02020dd2020d0	-0.5> = 1/2 (140)
<u0u20uudud20dud2d20duu0d2	-0.5|c16b a1b|20u20uuuud20duddd20udd0u2	-0.5> = -sqrt(10)/240 (2730)
<u0d00u2uu0ddu0222dudu202u	-1.5|c24b a11a|u0d00u2uu02du0222dudd20ud	-0.5> = 4*sqrt(6)/81 (696)
<u22udu002d0d0u220u000d222	-0.5|c24b a24b|u22udu002d0d0u220u000d222	-0.5> = 1 (54)
<22u0u0udu202200d20ud02duu	-1.5|c12b a21a|22u0u0udu20u200d20udd2ddu	-0.5> = -5*sqrt(6)/48 (860)
<00ud002u22u2du0du2du0u202	-0.5|c11b a15b|00ud002u2202udduu2du0d202	-0.5> = -sqrt(6)/162 (108)
<u20uuuu2ud00d0ddudd22u2d0	-0.5|c7a a17a|u20uuu02ud00d0dd2ud22d2u0	-0.5> = -sqrt(7)/27 (756)
<20u22020d202udu00d202u200	-0.5|c5b a11b|20u2d020u2u2udd00d202u200	-0.5> = 0 (40)
<u2ud2uduu02ddd0uud20020ud	-0.5|c22a a21a|u2ud2uduu02ddd0uud20uu0dd	-0.5> = -sqrt(3)/9 (5400)
<uud0020uu20000u2ddu222202	-1.5|c2b a17a|u0u0020ud20000u22dd222202	-0.5> = sqrt(15)/144 (34)
<00ud0u2d2ud0222u0d022002u	-0.5|c20b a25b|00ud0u2d2ud0222u0d0u20022	-0.5> = 0 (16)
<20000uudud2ud0u22222du0u0	-1.5|c16b a23a|20000uudud2ud0uu2222ddud0	-0.5> = -sqrt(2)/9 (810)
<0000u2220uud0u02d22ududd2	-0.5|c8a a3a|00u0d22u0udu0u02d22uddud2	-0.5> = 25*sqrt(2)/3888 (612)
<22uduu02000d0uudd22u2u200	-1.5|c8b a11a|22uduu0d00ud0uddu22d2u200	-0.5> = -2*sqrt(2)/27 (216)
<u002du020u2duu00d2u2u0d22	0.5|c11a a19b|u002du020uuduu00d222d0d22	-0.5> = -5/36 (240)
<u22u2d00uu0000ddu22d2u02u	-0.5|c21a a7a|u22u2du0ud0000dud22uud02d	-0.5> = -sqrt(6)/972 (900)
<u20d202ud0u02d202200u2002	-0.5|c18b a16b|u20d202ud0u02d2u2u00d2002	-0.5> = -sqrt(6)/6 (24)
<20u2d0202u2u220000dudu0u2	-1.5|c4b a2a|2uudu0202d2d220000udud0u2	-0.5> = -1/18 (72)
<22u0u0u2uu0udu20d2d20d200	-0.5|c8a a16a|22u0u0uduu0udu2dd2d20d200	-0.5> = 7*sqrt(15)/72 (1592)
<u20220020uu20dudd0d2udu20	0.5|c5a a13b|u202u0020du2uddud0u2udd20	-0.5> = 5*sqrt(6)/486 (900)
<20uuu02dd22u02duu02d00d20	-0.5|c5a a6a|20uu0u2dd22u02udd02u00d20	-0.5> = -5/486 (300)
<uu2d2du02d00u2d20020uu0u2	-0.5|c15a a21a|uu2d2du02d00u20200202u0d2	-0.5> = 1/6 (36)
<uuduud0uu0u2u2u002dddd2ud	-0.5|c1a a7a|0uduuuuuu0d2u2d002uddd2dd	-0.5> = sqrt(105)/26460 (12838)
<22udu000d0u2u2dd22uu000d2	-0.5|c25b a22b|22udu000d0u2u2dd22uu0u0dd	-0.5> = 4*sqrt(3)/9 (240)
<uu0d2d2ud0uuududd2ud0u0u2	-1.5|c11b a10a|uu0d2d2udu0uuduud2dd0d0u2	-0.5> = -5*sqrt(15)/324 (2880)
<u2u20d022d2u20u00u20dud0u	-1.5|c23b a20a|u2u20d022d2u20u00u2ddu00d	-0.5> = -sqrt(3)/9 (180)
<uuud00d220u2d20uduudd2d0u	0.5|c20a a5b|uuudd0d220u2d20uuud0u2d0d	-0.5> = sqrt(6)/216 (1360)
<22022uu020002ud00dud022du	-0.5|c4b a20b|220u2ud020002uu00dd2022du	-0.5> = -1/36 (60)
<0udu2du0u20220u220d0u02du	-1.5|c16b a18a|0udu2du0u20220uu2du0d02dd	-0.5> = -sqrt(2)/48 (500)
<ud220uu0d02uududu2dududd0	-0.5|c18b a25b|ud220uu0d02uudududdududdu	-0.5> = 4*sqrt(2)/9 (12528)
<000uu22u20d20d202u2002u20	0.5|c18a a11b|000uu22u20220d20202002d20	-0.5> = -sqrt(3)/9 (10)
<uu0022u2d2d02d00uduuudduu	-1.5|c10b a23a|uu0022u2dud02d00ududud2du	-0.5> = sqrt(2)/18 (1836)
<u200220duu02d0u00u2d2ud2u	-1.5|c20b a14a|u200220duu02dud00u202du2d	-0.5> = -sqrt(6)/108 (162)
<002uuu0ddu2ud0d22220du0uu	-1.5|c3b a1a|u0uuud0duu2dd0d22220ud0ud	-0.5> = 5*sqrt(3)/972 (3825)
<0u02uu22ud002ud0ddduu2udu	-1.5|c7b a14a|0u02uud2ud0022d0uduud2dud	-0.5> = 5/432 (3060)
<022u00duuu2d2u0dd20d0u202	-0.5|c9a a19a|022u00du0u2u2d0ud2dd0u202	-0.5> = 1/72 (136)
<2u0uuu2ddd0uud2du2du0d200	0.5|c6a a19b|2u0uu02ddu0dud2du22d0u200	-0.5> = sqrt(10)/108 (360)
<0022uud222u20dduu0ududd00	-0.5|c5b a18b|00220ud222u20duuduuddud00	-0.5> = -5*sqrt(6)/864 (360)
<00uu22ddu2u2d20u000d2du02	0.5|c12a a4b|00u222duu2dud20u000d2ud02	-0.5> = -sqrt(3)/27 (162)
<2u0du0ud0d2ud02202ud02u20	-0.5|c13b a19b|2u0du0ud0d2u0022022u02d20	-0.5> = sqrt(6)/12 (36)
<00u2002ud20u2d0udu2du22u0	-1.5|c22b a9a|00u2002u220d2u0duu2ddd2u0	-0.5> = 1/162 (180)
<2uu0d00022u0u02du22d002d2	-0.5|c9b a6b|2uu0dd00u2d0u02ud22d002u2	-0.5> = -sqrt(2)/36 (72)
<u02uu0020d22dudu22020d0uu	0.5|c15a a15b|u02uu0020d22dudd22020u0du	-0.5> = sqrt(2)/18 (120)
<u2uududu0d2u0d2uud00d02u2	-0.5|c6b a7b|u2uud02u0u2d0u2ddd00d02u2	-0.5> = -sqrt(15)/3240 (860)
<ud0u022u2d0u002ud0duu2du2	-0.5|c6b a13b|ud0u0d2u2u0uu02ud0ddu2dd2	-0.5> = -5*sqrt(6)/432 (1736)
<00ud02u000du2udu2duu2u2d2	-0.5|c18b a1b|u0ud02d000ud2uud20du2u2d2	-0.5> = sqrt(5)/288 (216)
<2200u200022dudu2u200d20uu	-0.5|c1b a12b|u200u2000222ddu2u200u20dd	-0.5> = 0 (60)
<ud2uu0d020u022200d0uudd22	-0.5|c24a a11a|ud2uu0d0202022200u0ududd2	-0.5> = sqrt(2)/108 (204)
<200uu220uuddddu0udd20uuu2	0.5|c12a a4b|2002u220uuu0ddu0ddu20dud2	-0.5> = -sqrt(6)/324 (1080)
<2uu020u0ddd2u0022d20u0u2d	-0.5|c25a a22a|2uu020u0ddd2u0022d20uud20	-0.5> = -1/3 (120)
<02002u2d0u2d000uud2u2du2d	-0.5|c21b a18b|02002u2d0u2d000uu22duud2d	-0.5> = sqrt(2)/54 (120)
<0uu0u2220d002d0uu2d2du20u	0.5|c16a a15b|0uu0u2220d002dd0u2u2ud20d	-0.5> = sqrt(6)/108 (200)
<22u20u202u0u020u0d2dd0u20	-0.5|c14b a23b|22u20u202u0u0u0d0d2dd0220	-0.5> = sqrt(2)/15 (126)
<2udu2d2u0du0u0duudu0dd220	0.5|c24a a12b|2udu2d2u0duuu0ddudu0du2d0	-0.5> = -8*sqrt(3)/243 (2160)
<uuudududud22ud202duu00dd0	-0.5|c15a a6a|uuudu2duud22udd02dud00du0	-0.5> = -5*sqrt(6)/3456 (8820)
<uuuddudu222d2u0ud0002u002	-1.5|c17b a17a|uuuddudu222d2u0ud0002d002	-0.5> = sqrt(6)/12 (900)
<2uuu0d0202u022002d022d002	-0.5|c8b a7b|2uuu0duu02d022002d022d002	-0.5> = sqrt(5)/18 (120)
<u220u0002d0d02u2uu2dud20d	-0.5|c5b a5b|u220u0002d0d02u2ud2udd20u	-0.5> = 0 (108)
<u2000u2dud2uduu02dd0ud2uu	-1.5|c23b a4a|u20u0d2uud2dudu02du0ududd	-0.5> = 2/2187 (9180)
<20uu22d2u0u0u20220du0d0ud	0.5|c16a a11b|20uu22d2u020u20u20dd0u0dd	-0.5> = -sqrt(2)/80 (360)
<000ud20uuud0d2d22uu2uu20d	0.5|c6a a3b|00uudu0uuud0d2d22du2ud20d	-0.5> = sqrt(30)/72 (3780)
<200uududd2u20u2du2d0uu0du	0.5|c15a a13b|200uududd2u2uuddu2d0du0ud	-0.5> = 2/81 (3240)
<uuu202du2dd020udd2u20ud00	-0.5|c20a a25a|uuu202du2dd020udd2ud0ud0u	-0.5> = 0 (816)
<02u0u2u20d202u020d2ud002d	-0.5|c2b a2b|02u0d2u20d202u020d2ud002u	-0.5> = 0 (16)
<u0uu002du0udu0dd0ud2222u2	-1.5|c20b a19a|u0uu002du0udu0dd0u2d222d2	-0.5> = -sqrt(6)/12 (1480)
<2u0d20u0u20u2d00222ud00u2	-1.5|c10b a11a|2u0d20u0uuud2d00222du00d2	-0.5> = sqrt(15)/108 (210)
<ud02ud0uuu2u0022d2d20uud0	-1.5|c4b a21a|ud0udu0uud2u0022u2d2ddud0	-0.5> = -sqrt(15)/576 (1440)
<uu020du0udu22d0uu022d2002	-0.5|c20b a6b|uu0202d0uuu22d0du02dd2002	-0.5> = 5*sqrt(2)/576 (360)
<uu22d0uuud2uu2u00d0u20ddd	-0.5|c14b a9b|uu22d0uu2u2dudu00d0u20ddd	-0.5> = 7*sqrt(5)/750 (4875)
<uu002202u2duu2dudd2002u00	0.5|c5a a25b|uu00u202d2uud2uudd2002d0d	-0.5> = sqrt(15)/7200 (1568)
<0u20222u0uud0d020220u0du2	-0.5|c7b a20b|0u2022ud0uud0d02022ud0du2	-0.5> = sqrt(15)/54 (180)
<0u2du2du2ud220d00u2ud0d0u	-0.5|c9b a23b|0u2du2duuud220d00d2ud020u	-0.5> = -sqrt(2)/4 (160)
<020u0u2d0uuu00du2222ddddu	-0.5|c20b a20b|020u0u2d0uuu00du2222dddud	-0.5> = 0 (1125)
<2020uuu022ud2d020udu00d2u	-0.5|c13a a2a|2u20uuu022udud020ddd00u2d	-0.5> = -sqrt(3)/90 (1383)
<u22d00ud200200u0uu0220222	-1.5|c8b a8a|u22d00uu200200d0du0220222	-0.5> = -sqrt(6)/6 (12)
<0uu20dd022202200u0d2uuu20	0.5|c3a a17b|0u020du02220220020u2ddu20	-0.5> = sqrt(3)/12 (12)
<u2u02udd00udd2uu02d2du002	-0.5|c25a a9a|u2u02uddu0dud2du02d2ud00u	-0.5> = sqrt(2)/32 (720)
<u2u0duuduuudu2d0du2d02002	-0.5|c14b a14b|u2u0duuduuudu2d0dd2d02002	-0.5> = 0 (4776)
<u2d202u2d02u02u0u2u00d0du	-1.5|c6b a20a|u2d20uu2d02u02u0d2ud0d0du	-0.5> = sqrt(15)/24 (408)
<2ud020u20u0020u2dddu2uduu	-1.5|c21b a4a|2udu20d20u0020u2dduududud	-0.5> = -sqrt(6)/54 (648)
<000202u02ud002u0u02d2222u	-1.5|c14b a17a|000202u02ud00du0202d2222u	-0.5> = sqrt(3)/3 (12)
<u020uu00ud22uud22dd0u2002	-1.5|c17b a20a|u020uu00ud22uud2ddddu2002	-0.5> = -sqrt(3)/3 (910)
<0uu000du202u2d222200d2200	-0.5|c23b a5b|0uu0d0ud202u2d222200d2u00	-0.5> = 0 (54)
<u2220uu20d0u2d02d2u00uud0	-0.5|c14b a21b|u2220uu20d0u2002d2u0ddud0	-0.5> = sqrt(30)/54 (348)
<u00du0u2udd2u00uddu2d2du2	-0.5|c20a a10a|u00du0u2u2d2u00dudddu2ud2	-0.5> = sqrt(2)/324 (1392)
<20uudu0220002du02u2200du2	-0.5|c13b a2b|2ududu022000uud02d2200ud2	-0.5> = sqrt(3)/216 (120)
<02uuuuu02dudud202d02uddu0	-1.5|c4b a24a|02u0uuu02duudd202u02ddd20	-0.5> = -sqrt(30)/3750 (1650)
<20u0d202u0uuud22ud002dudu	-0.5|c1b a3b|u020u202u0uuud22dd002uddd	-0.5> = sqrt(105)/1800 (1680)
<uu0202u22du02du0d020du02u	-0.5|c8a a3a|uuu202uu2dd02ud0d020dd02u	-0.5> = sqrt(5)/180 (910)
<0udud200u000u222202u22200	0.5|c20a a1b|uduud200d000u222202022200	-0.5> = -sqrt(2)/8 (12)
<0u202022u200d0u0du02uud22	-0.5|c3a a12a|0uu02022d20du0u0du02udd22	-0.5> = sqrt(15)/162 (180)
<uuu0ddu000202u222du2u200d	-1.5|c22b a24a|uuu0ddu000202u222du2ud0dd	-0.5> = -sqrt(2)/2 (1200)
<2202u20022u0u0u0022d0d02d	-0.5|c18a a12a|2202u20022udu0u00d2d0d02u	-0.5> = -sqrt(15)/18 (60)
<u02duuu222ddud00d02002uuu	0.5|c8a a16b|u02duuuu22dddd0uu02002ddu	-0.5> = sqrt(30)/72 (840)
<uu20u000ud22d2202d2d0u200	-0.5|c14b a4b|uu2ud000uu22dd202u2d0d200	-0.5> = sqrt(2)/288 (412)
<u2222d02u00d0020200u20ud2	-0.5|c6a a11a|u2222002u0dd0020200u20du2	-0.5> = 0 (12)
<02u0d0uuduu0u02u2udd2dd2u	0.5|c25a a11b|02u0d0uudu20u02u2udd2dd20	-0.5> = -sqrt(21)/9 (756)
<2uduu02u20uu2dd2d00uu200d	0.5|c22a a24b|2uduu02u20uu2dd2d00uud0dd	-0.5> = sqrt(6)/6 (3080)
<uudu0duu2ddu2u00uuddduu2d	0.5|c24a a6b|uudu02du2dud2u00uududdudd	-0.5> = -sqrt(10)/2160 (34830)
<u2du22200u0d200000u20u222	-0.5|c6b a3b|u22d2u200d0u200000d20u222	-0.5> = -sqrt(2)/12 (8)
<2002u0d0u00uu2d220u022dd2	-0.5|c16b a15b|2002u0d0u00uu22d20d022du2	-0.5> = -sqrt(6)/36 (40)
<uu0d000ud0uud22u22ud22200	-1.5|c17b a5a|uu0du00ud0uud22dd2ud22200	-0.5> = 5*sqrt(2)/36 (1080)
<202u0uuu000ddud22udd20d2u	-0.5|c14b a2b|2u2d0uuu000du0u22ddd20d2u	-0.5> = 0 (480)
<u2ud0002u0du02202d0d2udu2	-0.5|c25b a16b|u2ud0002u0du022d2d0u2uddu	-0.5> = 0 (324)
<2u0u020dd22udu0uu00ddu2u2	0.5|c1a a4b|ud02020uu22udu0dd00duu2d2	-0.5> = -1/81 (408)
<uduu02dudud0udd202u02du02	0.5|c14a a17b|uduu02dudud0u0d2u2d02ud02	-0.5> = -1/3 (1458)
<2u0u0d0uduuu02ddd22020220	-0.5|c14b a22b|2u0u0d0uduuu0dudd2202d220	-0.5> = -sqrt(5)/30 (1125)
<0202uduuududu020dd2200d2u	-0.5|c12b a3b|02u2uduuddu0d020du2200u2d	-0.5> = -sqrt(3)/162 (540)
<udu22d0u0uduud0dud20u20d2	-0.5|c24b a18b|udu22d0u0uduud0du220d2002	-0.5> = sqrt(6)/18 (360)
<uduuu2u02d0dduduu2d02du0u	0.5|c6a a3b|ud2uuud02d0ududdu2u02ud0d	-0.5> = -sqrt(5)/1458 (3600)
<udu2uuu00uddu022002uddud2	-0.5|c10a a9a|udu2uuu0u0udd022002duddd2	-0.5> = -sqrt(42)/9000 (3360)
<uuu000du0dd20u02u222u220d	0.5|c12a a4b|uuud00ud0duu0d02u222d220d	-0.5> = sqrt(10)/1296 (1156)
<u022020022udu0dud2udu20u0	0.5|c12a a21b|u022020022u0d0udd2ud220u0	-0.5> = -sqrt(3)/72 (36)
<u020dudu22udd0u20d2u0duuu	-1.5|c16b a7a|u020du2u22dud0du0u2u0dddu	-0.5> = -sqrt(3)/72 (720)
<0u220duu02020u2u2d0d200d2	-0.5|c25a a19a|0u220duu02020u2u2dud200dd	-0.5> = -sqrt(5)/6 (250)
<020u022du020u02duud2d20ud	-0.5|c6b a5b|020udu2du020u02dduu2u20dd	-0.5> = 0 (240)
<u20d2u2du0202u200du00u2dd	-0.5|c11a a11a|u20d2u2du0202u200ud00d2ud	-0.5> = 0 (120)
<u02duu00220dd2uud02022200	0.5|c13a a12b|u02duu00220202dud02022200	-0.5> = -2*sqrt(2)/9 (18)
<00ududu002d2u02u002dd22u2	-0.5|c15a a14a|00ududu002d2uduu002dd22u2	-0.5> = sqrt(2)/4 (96)
<u2u20u00u22202u0d0d2ud020	-0.5|c14a a5a|u2u2uu00u2220ud0d0d2dd020	-0.5> = -sqrt(35)/150 (462)
<02u0ud2uuddud2u20duuddu0d	-0.5|c11a a12a|02u0ud2uud02u2u20ddudud0d	-0.5> = 5*sqrt(5)/972 (4224)
<220u2u2u0002ud200d200u220	-1.5|c5b a11a|220uuu2d00d2ud200u200d220	-0.5> = sqrt(30)/108 (90)
<u0u02du22u0d2u2d20dudud00	-0.5|c17b a6b|u0u022d22u0u2d2ud0dudud00	-0.5> = 31/5832 (918)
<22uuuddd2ud0ud0u02u20u020	-1.5|c9b a21a|22uuuddduud0du0u02d2ud020	-0.5> = sqrt(3)/24 (1080)
<0uuud0u22020du0200dd2u22u	-1.5|c8b a17a|0uuud0ud2020ud02d0ud2u22d	-0.5> = 1/108 (1044)
<0uuu0220u022022200d0u0d22	-1.5|c3b a4a|0u020220u022022200u0d0d22	-0.5> = -sqrt(2)/12 (10)
<u22duu2d0ud0020uu0d2u0022	-1.5|c17b a12a|u22duu2d0udu020d00u2d0022	-0.5> = -sqrt(3)/18 (162)
<uu22d2uu22ud200u0d0022000	-1.5|c4b a23a|uu2ud2ud22uu200d0d0022d00	-0.5> = sqrt(15)/360 (410)
<uud2022ud2d0uudu0ud00d2ud	0.5|c6a a17b|uud20u2dd2u0duuddud00u2du	-0.5> = -sqrt(3)/216 (864)
<0u20d0uu22d0duu22duu200dd	-0.5|c3b a6b|0uu0dudu22u0ddu22udu200dd	-0.5> = -5*sqrt(6)/972 (3060)
<2uu0uudu2u00dd0d0222002u2	0.5|c8a a2b|22u0uud02u00dd0u0222002d2	-0.5> = -sqrt(30)/48 (102)
<0u202020200u22d02ududuu02	-1.5|c22b a6a|0u202d20200u22u02uddd0u02	-0.5> = -sqrt(3)/18 (40)
<u0uu0duudd22u2d00dd2u0ud2	-0.5|c10b a5b|u0uuududd022u2d00dd2u0du2	-0.5> = 0 (1720)
<22u0ud2u0d2u2uu00duudd0dd	-0.5|c3a a6a|2200u22d0u2u2ud00ududd0du	-0.5> = sqrt(30)/2160 (464)
<ud0u2d20uduud220u0u20du02	-0.5|c14a a21a|ud0u2d20uduudd20u0u2udd02	-0.5> = -5/36 (480)
<0u0u000u2222d00d2u2u2dd20	-0.5|c20a a23a|0u0u000u2222d00d2u202d220	-0.5> = -2*sqrt(3)/9 (30)
<0uu0uddd20u0u2uud222du200	-1.5|c23b a4a|0uuuddud20u0d2uud222dud00	-0.5> = -sqrt(10)/108 (2700)
<uu2uu200dd22du0dduuu20u0d	-0.5|c14a a22a|uu2uu200dd22d00duuud2ud0d	-0.5> = sqrt(15)/144 (2380)
<0u2uu2udddu200ud022du020d	0.5|c3a a22b|0uudu2ududu200du022ddd20u	-0.5> = sqrt(15)/1944 (2376)
<2uduu0u0d22u20du0ud2du200	0.5|c23a a24b|2uduu0u0d22u20du0ud2dudd0	-0.5> = -sqrt(6)/6 (2816)
<00u02uud00u20d2udu2dd2ud2	-0.5|c23a a23a|00u02uud00u20d2udu2dd2du2	-0.5> = sqrt(3)/6 (792)
<2u02uuud22ddu0u2d0d00uddu	-0.5|c23a a21a|2u02uuud22ddu0u2d0d0ud0du	-0.5> = 1/4 (2100)
<2u2ud00du002uu2u2u2d0ddd0	0.5|c18a a25b|2u2ud00du002uu2u202d0dddu	-0.5> = -sqrt(15)/5 (420)
<udu0ud20d022uu2ud20020udd	-0.5|c2a a22a|u0d0ud20u022uu2dd2002uudd	-0.5> = -1/54 (400)
<u2u0d0222d0u220u0u220d00u	-0.5|c25a a17a|u2u0d0222d0u220uud220d000	-0.5> = -sqrt(2)/9 (60)
<u2du2u0ud20u220d020uduu0d	0.5|c6a a12b|u2du200uu202220u020ddud0d	-0.5> = 5*sqrt(6)/2592 (240)
<0u202duu0ddu00u0d2u0u2222	-0.5|c25a a1a|ud202udu0udd00u0u2d0u222d	-0.5> = 1/144 (216)
<u2uuu0220d2d02u02d00200u2	0.5|c7a a12b|u2uuu0u20d2202d02d00200d2	-0.5> = -sqrt(5)/30 (126)
<uu02udduuddu0220duu002dd2	-0.5|c6a a21a|uu02u0dudduu0220duu0d2dd2	-0.5> = -4*sqrt(15)/243 (4080)
<u00uuu220udd0u0dd22duud2d	-0.5|c7a a25a|u00uuud20udd0u0dd22duud22	-0.5> = sqrt(15)/15 (2580)
<ud002uuu2duu0du2du20d0u2d	-0.5|c5a a4a|ud0uduuu2uuu0dd2du20d0d2d	-0.5> = 0 (6720)
<u0u220d20uud20du20dudu20u	-0.5|c16b a9b|u0u220d2uudu20d020dudd20u	-0.5> = 2*sqrt(3)/243 (612)
<2000u200du22220u220u00022	-1.5|c25b a10a|2000u200d222220u220u0002d	-0.5> = sqrt(6)/3 (6)
<0uu20d00d2uu2duud0ud22u02	0.5|c4a a2b|02uu0u00d2dd2udud0uu22d02	-0.5> = -1/81 (240)
<0u220udu20ud00uddu0d2u22d	-0.5|c23a a5a|0u22duuu20du00dddu0d2ud2u	-0.5> = -sqrt(6)/1728 (544)
<02uu02d0u20d020222dud0udu	-0.5|c18a a11a|02uu02d0u2dd02022uduu0ddu	-0.5> = 0 (216)
<20u020d2u22d2020002u002du	-0.5|c15a a14a|20u020d2u22d2ud0002u002ud	-0.5> = 0 (24)
<u02u2220000du20200dd2202u	-0.5|c1b a12b|002u22200002u20200ud2202d	-0.5> = 1/18 (10)
<uu02u0022d2d000202du2uduu	-1.5|c9b a7a|uu02u0u2dd2d000202ud2uudd	-0.5> = sqrt(5)/108 (1050)
<udu0u20ddu0u2d0u222du02u0	-1.5|c13b a25a|udu0u20ddu0uud0d222uu02dd	-0.5> = -1/27 (1200)
<00uuuuu022dudd0d20222du0u	-1.5|c5b a2a|0uud0uu022uddu0d20222du0d	-0.5> = sqrt(3)/540 (1080)
<uu20202dd22u0d00u0u2du0u2	0.5|c25a a15b|uu20202dd22u0du0d0u2du0ud	-0.5> = sqrt(3)/6 (144)
<uu0ddudu22u00200222du0u20	-0.5|c24b a7b|uu0ddu2u22d00200222uu0dd0	-0.5> = -sqrt(3)/108 (180)
<u2ud22u22du0002d0u0u2ud00	-1.5|c15b a12a|u2ud22u22dud00du0d0u2ud00	-0.5> = sqrt(30)/18 (324)
<22202u0202u2u0dduu0d00ddu	-0.5|c16b a4b|222u2u0202u2d0d0ud0d00uud	-0.5> = -sqrt(2)/162 (180)
<00u2u020duu0dudu2d0d222uu	-0.5|c20a a12a|00u2u020duudduud2d00222du	-0.5> = -sqrt(3)/162 (600)
<2u0udu222ud020d00uddu0du2	0.5|c4a a16b|2u00du222uu020dd0uudd0ud2	-0.5> = -sqrt(6)/162 (600)
<20uudu0000d2u222d20020uu2	-1.5|c18b a4a|20u2uu0000d2d222ud0020du2	-0.5> = -1/54 (60)
<uuuddudu220u0u2002ddud2u0	-0.5|c23b a24b|uuuddudu220u0u2002ddudd20	-0.5> = sqrt(2)/3 (3600)
<uu200u022202u20d20d0dduud	0.5|c22a a5b|uu20du022202u20d20u0d0ddu	-0.5> = -sqrt(15)/54 (204)
<u2u2022du02200d00d0uu2d02	0.5|c6a a23b|u2u20d2ud02200d00u0ud2202	-0.5> = 1/72 (54)
<uu0u20ud22d20dd0uduu22d00	-0.5|c11b a11b|uu0u20ud22d20du0dudd22u00	-0.5> = -sqrt(3)/54 (630)
<uuuud020u2d20d0220du2002d	0.5|c12a a4b|uuu2d020u2ud0d0220dd2002u	-0.5> = sqrt(5)/48 (240)
<000uduu2ddu0u20222u02dddu	-0.5|c6a a25a|000ud0u2udu0u20222d02ddu2	-0.5> = -sqrt(2)/24 (120)
<02uud0d2uud20220uu0dud20u	-1.5|c17b a1a|u2udd0u2duu202200u0udd20d	-0.5> = sqrt(30)/1728 (420)
<u220u20d20d0uu02022d0uu02	0.5|c6a a10b|u220uu0d2ud0dd02022u0du02	-0.5> = -4/27 (136)
<uu22u02dudu02ud0u0ddud2u0	-1.5|c23b a9a|uu22u02d2uu02ud0d0udddud0	-0.5> = sqrt(30)/3600 (4710)
<0uuud22uuud00ud2022020d02	-0.5|c7a a10a|0uuud2uud2u00dd2022020d02	-0.5> = sqrt(30)/600 (430)
<ud02uu02220d0ududduudu0u2	-0.5|c15a a13a|ud02uu02220dud0udduudu0d2	-0.5> = 0 (972)
<202u020u200uu0d2udd20udd2	0.5|c25a a21b|202u020u200uu0d2udd2dudud	-0.5> = 2*sqrt(3)/27 (1125)
<002022u02u0d2uudd2d0uu2u0	-1.5|c23b a20a|002022u02u0d2uudd2dududu0	-0.5> = 1/2 (240)
<0u2d2uu020dududu2020ud0u2	-1.5|c17b a20a|0u2d2uu020dududuu02ddd0u2	-0.5> = -sqrt(3)/9 (1080)
<2ud0uuud020ud22d020u2udd0	-0.5|c14b a19b|2ud0uuud020udd2d02uu2dud0	-0.5> = 1/18 (1224)
<uud2u2002uuu0d02ud2u0uddd	-0.5|c9b a7b|uud2u2u0uudu0d02du2u0dddd	-0.5> = 7*sqrt(35)/16875 (18459)
<uud2d2020u020uu02u2ud0udd	-1.5|c5b a20a|uud202020d020uu02u22u0ddd	-0.5> = sqrt(2)/40 (210)
<u20u022d0u222d0duud200ud0	-0.5|c13b a4b|u202022d0u22uu0duud200dd0	-0.5> = sqrt(30)/108 (240)
<uuduuud0u22dd20u0d2022u00	0.5|c11a a17b|uuduuud0u2ddu20ddd2022u00	-0.5> = -1/36 (2580)
<20uudud2202ud000u022uddud	0.5|c20a a16b|20uudud2202ud00uu02ddduud	-0.5> = -2*sqrt(2)/27 (1620)
<202uu02ud0d02u20d202du002	-0.5|c1a a19a|u02uu02ud0d02u20d2u2dd002	-0.5> = -2*sqrt(15)/27 (410)
<u0uu202du0duud20u22d00ud2	0.5|c5a a3b|u02uu02dd0duuu20d22d00ud2	-0.5> = -5*sqrt(5)/648 (600)
<2u0udud202uudd0uuu0ddu202	-0.5|c7a a24a|2u0udu0202duud0udu0ddu2d2	-0.5> = -sqrt(30)/486 (3132)
<uu0u000d2uudd0u0d222u2d2u	-1.5|c4b a6a|uu000d0u2uudd0d0u222d2d2u	-0.5> = 1/36 (630)
<uud0duu0022220d20u0ud2udu	-0.5|c3a a19a|uu00duu0022220d20duud2ddu	-0.5> = -5*sqrt(2)/162 (600)
<2ud00uduuu2d2u02ud00022du	-1.5|c13b a5a|2ud0uuduuu2dud02dd00022du	-0.5> = -sqrt(15)/48 (1500)
<0022uu2u00d0ud220ud2du20u	0.5|c23a a1b|u022du2u00u0du220dd2dud0u	-0.5> = -sqrt(2)/864 (272)
<2uu0du220dud2duudu0dd0u02	-0.5|c1a a22a|uud0du220duu2dduud0duud02	-0.5> = sqrt(6)/768 (1296)
<u00200202222020d2uud02020	-0.5|c18b a6b|u0020d202222020u20ud02020	-0.5> = 5/12 (6)
<00u2u0002uuu2udd20dduu22d	-0.5|c9b a2b|0uu2u000dduu2udd20dduu22d	-0.5> = -sqrt(21)/54 (2100)
<0u0du2duu2ud20d0u2u0u2d02	-1.5|c10b a15a|0u0du2duuudd2020u2d0u2d02	-0.5> = -sqrt(5)/54 (360)
<2uu20ud0020ud02du2ud0u220	-1.5|c18b a22a|2uu20ud0020ud02dudud02220	-0.5> = 4*sqrt(3)/9 (306)
<02ud22ud2uu002dduuu000dd2	-0.5|c14a a7a|02ud222u2uu00uddudd000ud2	-0.5> = sqrt(15)/162 (720)
<uu2d002u02u0du0d0u222d0d2	0.5|c16a a9b|uu2d002uu2d0ud000u222d0d2	-0.5> = -5/648 (348)
<uududd0u2ud00220022u2200u	-1.5|c21b a20a|uududd0u2ud002200222u200d	-0.5> = sqrt(6)/6 (162)
<uu0uuu2ududdu0dd20d2d02ud	0.5|c7a a22b|uu0uuudududuu0dd20d2dd2du	-0.5> = -35*sqrt(14)/3888 (47208)
<00ud022u022u22u22d02000d0	-0.5|c16a a5a|00udu22u022u22du2d02000d0	-0.5> = 7*sqrt(3)/54 (68)
<u0u220udd0u0020d020u2u222	-1.5|c4b a10a|u0ud20uduud0020d020d2u222	-0.5> = -4*sqrt(3)/81 (180)
<uu0200ud20du0u2d0202ud22d	-0.5|c24b a13b|uu0200ud20duuu2d0202du2dd	-0.5> = sqrt(5)/36 (1200)
<0uud2uu20d22200u020dd0d2u	-0.5|c7b a17b|0uud2u020u22200du20dd0u2d	-0.5> = -5*sqrt(3)/648 (306)
<0uu2u2uuduud0du220dd20du0	-0.5|c21b a22b|0uu2u2uuduud0du220dddddu0	-0.5> = -1/3 (12702)
<2002u2u0d0uu022dudud2ud0u	-0.5|c4a a17a|200uu2u0d0ud022d2duu2dd0u	-0.5> = 4*sqrt(2)/243 (408)
<u220u00u20d22u0duuu2d0dud	-0.5|c16b a6b|u220ud0u20u22d00udu2d0dud	-0.5> = sqrt(5)/432 (1044)
<02u22uuud2d02d200du0du200	-0.5|c5b a1b|u2u2duuuu2d02d200dd0du200	-0.5> = 0 (756)
<2u0u02d02d20u2u2002uuudd0	0.5|c6a a25b|2u0u0ud02d20d2u2002uuuddd	-0.5> = -sqrt(15)/15 (700)
<22uud2du000d2ud2200u0u20d	0.5|c7a a7b|22uud2ud000u2ud2200u0d20d	-0.5> = 2*sqrt(3)/27 (306)
<uuuud222u00202d0du0d2u0ud	-0.5|c5a a16a|uuuu0222d00202duuu0d2d0dd	-0.5> = sqrt(3)/480 (1540)
<uud0022d0220u22duu00ud0d2	0.5|c18a a19b|uud0022d0220u22du0u0du0d2	-0.5> = sqrt(2)/9 (108)
<u00d2u2d0u20dudu2200udu2u	-0.5|c4a a4a|u00u2d2u0u20ddud2200dud2u	-0.5> = -1/27 (360)
<uudd00u2d0222u02ud0d0ud2u	-0.5|c24a a17a|uudd00u2d0222u022d0u0duud	-0.5> = 1/8 (144)
<222022uud20d0220u02000u0u	-1.5|c5b a20a|2220u2udd20u0220d02u00d0u	-0.5> = -1/8 (24)
<uduu22220d2dud0u0u0022d00	0.5|c22a a1b|2udu22220u2ddu0u0d002du00	-0.5> = 1/48 (72)
<02uuu202ud0202d0uudd02dud	-0.5|c6a a5a|02uu2u02du0202u0dudd02ddu	-0.5> = sqrt(3)/720 (860)
<2u2uu0ud220220202020d0d00	0.5|c9a a25b|2u2uu0udd20220202020d0d0u	-0.5> = sqrt(2)/2 (70)
<ud2uduuu2d2du2d0u002udd00	0.5|c11a a6b|ud2ud2uu2duuu2d0u002ddd00	-0.5> = 5*sqrt(2)/81 (1500)
<0u22ud2u2du000020du022u20	-0.5|c2a a17a|0022uu2d2uu00002dud022d20	-0.5> = -sqrt(2)/648 (102)
<u0020u2u2ud0u2dd2200ududd	-0.5|c13a a5a|u002uu2u2du002ud2200ddudd	-0.5> = -sqrt(10)/2880 (1570)
<2ud0uud020u222d2uud0000d2	0.5|c11a a8b|2ud0uudu200222u2udd0000d2	-0.5> = sqrt(30)/54 (210)
<uuu2u20d0dduu0d2du002d022	-0.5|c3a a20a|uu02u20d0dduu0u2dd0u2d022	-0.5> = sqrt(10)/216 (600)
<22u2u202000uu02d02u20ddu0	-0.5|c8a a25a|22u2u20d000uu02d02u20ddud	-0.5> = -5*sqrt(6)/36 (306)
<2u00u2du20uu2d20022020u0d	-1.5|c9b a3a|2uu0d2uuu0dd2d20022020u0d	-0.5> = -sqrt(15)/216 (315)
<0uu0d2u2d2d000uuduu0d22u2	-1.5|c19b a1a|uud0d2u2d2u000uduu00d22d2	-0.5> = -5*sqrt(2)/576 (360)
<00ud22u2uud0d0duu222duu00	-0.5|c23a a23a|00ud22u2uud0d0duu222dud00	-0.5> = sqrt(2)/3 (360)
<u0u000d22uduudu2ddu20dd2u	-0.5|c14a a14a|u0u000d22uduudd2uud20du2d	-0.5> = sqrt(3)/324 (2700)
<uu020u2dd02uu0ududdu02202	0.5|c23a a14b|uu020u2dd02uuudududd02d02	-0.5> = -sqrt(10)/9600 (4500)
<2u0ud02udd2uu2dud00d2u0du	-0.5|c13b a13b|2u0ud02udd2uu2dud00u2d0du	-0.5> = 0 (972)
<u00020d2u2002202duud22d0u	-0.5|c9a a6a|u0002ud202002202uudu22d0d	-0.5> = sqrt(3)/36 (102)
<uuu0udu0uu2ddu2d2d02d0d20	-0.5|c10a a22a|uuu0udu0u02ddu2d2d02udd20	-0.5> = -2*sqrt(21)/45 (5690)
<200202u2du2022000u000u222	-1.5|c14b a20a|200202u2du202d000u0d0u222	-0.5> = 1/2 (8)
<0uu22u0u02uu022d200ddu2d0	0.5|c23a a7b|0uu22uuu02uu022d200ddddd0	-0.5> = sqrt(105)/105 (1716)
<u020200200uuudd2udu020222	-0.5|c21a a12a|u020200200u2udd2udu0d0222	-0.5> = -2*sqrt(30)/27 (90)
<0u02022u20ud0udu2d020uu2d	0.5|c9a a1b|ud02022uu0dd0uud2u020du2d	-0.5> = sqrt(5)/324 (324)
<0020u2uu02u200d2d002022u2	-0.5|c23b a14b|0020u2uu02u20dd2u00202dd2	-0.5> = -sqrt(6)/72 (120)
<udu02u22u02u002d0020dd022	0.5|c8a a21b|udu02u2ud02u002d00202d022	-0.5> = -sqrt(15)/36 (68)
<u0duuudd2uud002uudud022du	0.5|c1a a2b|0uuuddud2dud002uuuud022dd	-0.5> = -sqrt(10)/1080 (4200)
<0220u2020u0d220u0d20uduu2	0.5|c2a a9b|0u20d202uu0u220d0u20uddd2	-0.5> = sqrt(30)/648 (240)
<0u22duuu2dd0u0u02d2du0duu	-0.5|c17b a21b|0u22duuu2dd0u0u0dd2u20dud	-0.5> = sqrt(2)/27 (1800)
<2u0u0u0d2d22uud22uu00ddu0	0.5|c10a a10b|2u0u0u0d2d22uuu22ud00ddd0	-0.5> = sqrt(5)/360 (1260)
<20ud22uud0u0u220u02d02du0	-1.5|c22b a13a|20ud22uud0u02220u02d0udd0	-0.5> = 5*sqrt(10)/48 (204)
<2u222udd020uuuud0dd2d00u0	-0.5|c8b a17b|2u222ud0020uuuududd2d00d0	-0.5> = 1/5 (1383)
<u20du20u202duu0dd20u202u0	-0.5|c2a a25a|ud0uu20d202uuu0dd20u202dd	-0.5> = sqrt(5)/216 (720)
<0u20du00u22duu0d20u22d0u2	-1.5|c12b a7a|0u20duu0d220ud0u20d22d0u2	-0.5> = sqrt(2)/108 (108)
<2u2uu02udu0d2ud0u02200ddd	-0.5|c3a a11a|2uuuu02duduu2dd0d02200ddu	-0.5> = sqrt(3)/24000 (3290)
<22u00020uu0dd2220udd02u02	0.5|c23a a10b|22u00020u20ud2220ddu02002	-0.5> = -sqrt(6)/36 (20)
<ud2u2uuu200d2u2dd2020000u	-0.5|c5a a8a|ud2uudu2200d2u2dd2020000u	-0.5> = 5*sqrt(3)/54 (108)
<uu22dud0u02udd2udud002d0u	-0.5|c6a a1a|2u22d0u0u02udu2duud002d0d	-0.5> = 5*sqrt(5)/648 (820)
<u00u20u0020dd220u2u22d0d2	0.5|c22a a16b|u00u20u0020dd22du2u2200d2	-0.5> = sqrt(6)/9 (60)
<000uu02u0ud2dud20u2d02u22	-0.5|c19a a3a|00uud02u0uu2dud20dud02d22	-0.5> = 5*sqrt(5)/2304 (1290)
<u200du0udud22d2uuud0002d2	-0.5|c14a a19a|u200du0udud2202duu20002d2	-0.5> = sqrt(3)/9 (108)
<0u20d20uu02uddd0uud022u2u	-0.5|c19b a1b|uu20d20ud02uddu0ud0022d2u	-0.5> = -1/72 (324)
<ud0u2000udu0duudu20220222	-1.5|c25b a10a|ud0u2000u2d0uuddu2022022d	-0.5> = -sqrt(6)/81 (180)
<020u20u20u002022dud22u0du	0.5|c15a a18b|020u20u20u0020d2d2u22u0dd	-0.5> = -5/54 (100)
<2u00uu2000d0u2du2202d02u2	-1.5|c1b a11a|uu00du200020u2ud2202d02d2	-0.5> = sqrt(5)/216 (105)
<u0udd02u202202uu2d0duuu0d	-1.5|c14b a6a|u0uddu2d20220uud2u0uddu0d	-0.5> = sqrt(10)/216 (1080)
<u0udd200u0u02ud0d2d2uu2u2	-0.5|c25b a5b|u0ud2200u0d02ud0d2u2uu2dd	-0.5> = -sqrt(6)/108 (540)
<02202udu0d0udud0u00222220	-0.5|c17b a1b|u2202udu0d0uddu0000222220	-0.5> = -3*sqrt(3)/16 (54)
<u0d002220uuu2222ddu0du0u0	0.5|c11a a11b|u0d002220uud2222udu0dd0u0	-0.5> = -2*sqrt(3)/81 (108)
<u202u20uddu0uud0dd20d022u	-0.5|c24a a25a|u202u20uddu0uud0dd20d02u2	-0.5> = 1 (700)
<002u022uu2202ddudu2u02000	-0.5|c7b a4b|002202udu2202duudd2u02000	-0.5> = -2*sqrt(3)/27 (24)
<2ud200uu0uddu20d2uu220u0d	0.5|c2a a2b|2uu200uu0ddud20d2du220u0d	-0.5> = -5/324 (720)
<2u0uuu202dd2u00du0ud2u0d2	-1.5|c11b a15a|2u0uuu202d02u0ddu0ud2d0d2	-0.5> = 3*sqrt(6)/64 (1525)
<22002uu002du02u202u200udd	-0.5|c1b a21b|u2002du002uu02u202d2u0ddd	-0.5> = sqrt(3)/240 (250)
<20002uudd22u0u02du02u0022	-1.5|c17b a13a|20002uudd22udu020u02d0022	-0.5> = -sqrt(2)/12 (36)
<02u0u2u2d2000u22dd0220020	-0.5|c24b a25b|02u0u2u2d2000u22dd02200ud	-0.5> = sqrt(6)/6 (102)
<0udu220d20uu2ud0u020d2duu	-0.5|c12a a10a|0udu220d2uu02du0d020u2udd	-0.5> = 1/324 (360)
<00ud220u0duudu2dud20u02d2	0.5|c25a a14b|00ud220u0duud22udu20d02ud	-0.5> = 1/216 (324)
<202u0u222u0200d20200uuudd	0.5|c18a a20b|202u0u222u0200d20u0duuddd	-0.5> = -sqrt(15)/60 (410)
<020020ud0020u2uu02222du20	-1.5|c14b a22a|020020ud0020uuud022222d20	-0.5> = sqrt(6)/36 (20)
<0u22u0220dudd00u02202uu02	-1.5|c19b a14a|0u22u0220duddu0u02d02du02	-0.5> = sqrt(3)/6 (108)
<000220uuudu2d200du2u02d2u	0.5|c7a a8b|00022002uuu2d200du2d02d2u	-0.5> = -5/81 (60)
<u2d222uu02dd0u02u2020u000	-1.5|c5b a21a|u2d2u2ud02ud0d02u202du000	-0.5> = sqrt(3)/24 (72)
<02u20u0u200d220u022u02d02	-0.5|c13b a21b|02u20u0u200dd20u022ud2d02	-0.5> = -sqrt(5)/6 (100)
<uuuu0000du2u0002222ddd22d	-0.5|c11a a4a|uuu20000uudu0002222ddd22d	-0.5> = 31*sqrt(6)/900 (461)
<0200u20020d2u220u00duu222	0.5|c15a a16b|0200u20020d2u2duu00ddu222	-0.5> = -sqrt(3)/9 (24)
<u2uu0uud0uddud2d02du22d00	0.5|c15a a5b|u2uuuuud0dudddud02du22d00	-0.5> = -sqrt(70)/3240 (17724)
<uu0u00202uddd0u22udu2dd20	-0.5|c9a a5a|uu0ud020uuudd0u22dud2dd20	-0.5> = sqrt(15)/1440 (5680)
<u200uu202dd002022d2002uuu	0.5|c7a a24b|u200uud02du002022d2002u2d	-0.5> = sqrt(6)/36 (90)
<02u2udu000du022d0u0u2d2u2	0.5|c23a a7b|02u2ud2000du022u0u0d2udd2	-0.5> = -sqrt(3)/432 (204)
<uu0d2uu0dd2uu0d0dd2022u20	-0.5|c18a a8a|uu0d2uuudd2ud0d0u02022d20	-0.5> = sqrt(10)/108 (1080)
<u2u0d02uu0dd200u02022du2u	0.5|c23a a11b|u2u0d02uu02d200d02022u02d	-0.5> = -sqrt(3)/54 (90)
<20u2002d22udu0020u02u02dd	-0.5|c25a a25a|20u2002d22udu0020u02u02dd	-0.5> = 2/3 (40)
<20022u0u20dd0u022uu20d02u	0.5|c20a a21b|20022u0u20dd0u022uuudd02d	-0.5> = -sqrt(10)/24 (210)
<u22020202002ud00u2uu0ddu2	-1.5|c1b a20a|022020202002ud00u2u20dud2	-0.5> = sqrt(5)/12 (18)
<2220u20duuu0d0uu0ddu2u02d	0.5|c24a a17b|2220u20duuu0d0uuuddu2d0dd	-0.5> = -sqrt(15)/40 (3140)
<20uud2u002ud0u00ddu2u2202	-1.5|c12b a5a|20uu22u002d00d00dud2u2202	-0.5> = -sqrt(2)/54 (40)
<ud0uuudd20uudu20dud02duu2	0.5|c14a a7b|ud0uuu2d20udd020udu02ddu2	-0.5> = -2/243 (1224)
<ud0u02d02u2ud002u0d022uu2	-0.5|c21b a8b|ud0u02du2u2du002u0d0d2ud2	-0.5> = sqrt(6)/162 (360)
<0u2000udd2uu00d002222u2u2	-1.5|c3b a24a|0uu000dud2ud00u002222d222	-0.5> = -sqrt(2)/144 (81)
<0uu2d00u2020d2duud2uududu	-1.5|c9b a10a|0uu2d00udu20u2dddu2ududdu	-0.5> = sqrt(6)/243 (3240)
<u002u0u020d0d2u22u2022020	0.5|c21a a8b|u002u0ud20u0d2d22u20d2020	-0.5> = sqrt(6)/54 (102)
<2uu2022u00u22000d2d020duu	-1.5|c7b a17a|2uu202du00u2200022d020dud	-0.5> = -sqrt(5)/18 (90)
<020uudu0u22ud0d0du2ud22d0	-0.5|c22b a20b|020uudu0u22ud0d0du22dd2u0	-0.5> = -sqrt(6)/9 (630)
<0u0du22220uu0u0ud0d2ud202	-0.5|c9a a1a|uu0dd222u0uu0u0du0d2dd202	-0.5> = -sqrt(30)/800 (750)
<u2000d0202u2202u022d20u0d	0.5|c13a a23b|u2000d0202u2u02d022d2020u	-0.5> = -sqrt(3)/6 (12)
<0u2dudu2uu0ud2d0ud0u2du20	0.5|c9a a15b|0u2dudu20u0uu220dd0u2dd20	-0.5> = -5*sqrt(6)/864 (480)
<uu22000u2d2022ddu00u002u2	-1.5|c9b a5a|uu22u00uud2022ddu00d002d2	-0.5> = 1/6 (434)
<00u02202222u20200dd2u0u0d	-0.5|c8a a21a|00u0220u222d20200du220u0d	-0.5> = -5/24 (18)
<0uu00022d20u2du20220020u2	-0.5|c8b a6b|0uu00d2uu20d2ud20220020d2	-0.5> = sqrt(3)/162 (102)
<02u00222u222du002u0ud00dd	-0.5|c11a a16a|02u00222u2u2du0u2u0dd00dd	-0.5> = -sqrt(15)/45 (434)
<2202u22u0u02du0d0uud0d0u2	-1.5|c25b a16a|2202u22u0u02du020uud0d0dd	-0.5> = -sqrt(15)/20 (434)
<2uduuuu02ududd2d2ud20d000	-0.5|c17a a23a|2uduuuu02ududd2dduu20dd00	-0.5> = -2*sqrt(6)/27 (9220)
<02u00uud2200d00u2ud2ud2u2	-0.5|c2b a6b|0ud002uu2200u00u2dd2dd2u2	-0.5> = -sqrt(15)/324 (140)
<2u00u20ddu2022202u02200d0	-0.5|c15a a7a|2u00u2uddu2022d02d02200u0	-0.5> = -sqrt(3)/18 (60)
<2u2uu02udu02d0d00202du02u	-1.5|c1b a23a|uu2uu02udd02d0d00202dud2u	-0.5> = -sqrt(6)/20 (504)
<0u0ud20u2d2uu022ddu2002u0	-1.5|c8b a12a|0u0ud2002u22d022duu2002d0	-0.5> = -sqrt(6)/54 (54)
<0uu0ud0ud2duuu2d22d0duu02	-1.5|c22b a13a|0uu0ud0ud2du2u2u22d0d0d02	-0.5> = -1/12 (1190)
<u2du22020u0u200dd0d02uu2d	-0.5|c23b a19b|u2du22020u0u200dd0202u02d	-0.5> = 5*sqrt(2)/12 (60)
<2000uu2u002d02udd22020202	0.5|c7a a20b|2000uuud002u02ddd22u20202	-0.5> = sqrt(2)/72 (68)
<2ududuu0u220d220022du00u0	-1.5|c15b a8a|2ududuudu220d2u0022du00d0	-0.5> = 4*sqrt(2)/27 (324)
<020u2uu222222u0ddd00uu000	0.5|c11a a17b|020u2uu222d22u0u2d00dd000	-0.5> = 1/48 (120)
<2220u2du00u0u0du2220d0udu	-0.5|c15b a22b|2220u2du00u0u00d2220ddudu	-0.5> = sqrt(2)/18 (80)
<2uuud22000u02u2d02udu002d	0.5|c21a a5b|2uuu222000u02d2u02dd0002d	-0.5> = sqrt(10)/640 (125)
<0u2u2u2dd002u22d02uudu000	-1.5|c5b a11a|0u2uuu2dd0d2d22u02dudu000	-0.5> = sqrt(5)/18 (280)
<2u0u0u22002dddu200duu2u20	-0.5|c12a a3a|2uud0u220020udd200udu2d20	-0.5> = sqrt(2)/162 (270)
<02220ud0uu2uduu00d202dddu	-0.5|c25a a8a|02220uduud2uduu00u202ddd0	-0.5> = 0 (630)
<0u0duud0udu2u0u2d22du0d2d	-0.5|c20b a3b|0uududu0dud2u0u2d220d0d2u	-0.5> = sqrt(15)/5184 (1620)
<u2uu20uu2dud02d2d000d20uu	-0.5|c12b a12b|u2uu20uu2dud02u2d000d20dd	-0.5> = -sqrt(10)/180 (1702)
<u2uu02200ud20d022022u0200	0.5|c6a a13b|u2uu0u200ud2dd022022d0200	-0.5> = sqrt(15)/30 (126)
<2udu0d0uud0d0222uuddu0ud2	0.5|c15a a23b|2udu0d0uud0d02u2uddud02u2	-0.5> = -sqrt(3)/12 (288)
<uuuuduu20202dddu200220du0	0.5|c14a a7b|uuuudu220202d0dd200220du0	-0.5> = -sqrt(10)/30 (250)
<uuud2uu002d0u0d22dudu2200	-1.5|c11b a25a|uuud2uu00200d0d22dudu220d	-0.5> = -2*sqrt(10)/45 (1080)
<uu0dd0uu22d2uuud0022d002u	0.5|c20a a3b|uuudd0du22u2udud002dd002u	-0.5> = -sqrt(30)/216 (1360)
<200220022022uuu0002ududdd	0.5|c12a a3b|20u22002202uuuu0002dduddd	-0.5> = 3*sqrt(30)/100 (455)
<00u2uud02d022du22duu00u20	-1.5|c13b a18a|00u2uud02d02udu222dd00u20	-0.5> = -sqrt(2)/4 (180)
<2u0duu02u2d0u0ddu0du202u2	-1.5|c25b a19a|2u0duu02u2d0u0ddu02d202ud	-0.5> = -sqrt(6)/9 (612)
<uu22uddu00020u022ddu20d20	-0.5|c14a a20a|uu22uddu000200022dd220u20	-0.5> = -1/3 (60)
<0uduudd00ud20u2udu20u2du2	-1.5|c16b a16a|0uduudd00ud20u2uud20d2du2	-0.5> = -sqrt(2)/18 (480)
<u0u0d20202uddu0000du22222	0.5|c21a a9b|u0u0d202u2uddu0000ddu2222	-0.5> = 1/2 (180)
<u0u20u20ddd02uu2202ddu0ud	-0.5|c13b a23b|u0u20u20ddd0uud2202duudud	-0.5> = 7*sqrt(6)/144 (1080)
<u00d00uu22dduuduud2022d02	-0.5|c19a a7a|u00d002u22duudduuud022d02	-0.5> = -sqrt(3)/72 (240)
<20uu2dd2u2u22200d0u000d02	-0.5|c9a a21a|20uu2dd202u22200d0u0u0d02	-0.5> = sqrt(3)/12 (36)
<2u20d2uu0220d0u2dud0u002u	-0.5|c8a a5a|2u2022u00220u0d2dud0u002d	-0.5> = -sqrt(2)/81 (90)
<uuududu02dd202u0202u00dd2	0.5|c12a a16b|uuududu02ddu02ud202d00du2	-0.5> = -sqrt(2)/9 (2320)
<udu200duud0du2u02u22u00d2	-0.5|c14a a11a|udu200duudududd02u22u00d2	-0.5> = -sqrt(10)/24 (648)
<0u0dud2220u02dudu0d220u20	0.5|c24a a22b|0u0dud2220u02dudu0d22udu0	-0.5> = -sqrt(2)/2 (64)
<0002u2du2d20u2uuudd02dud0	0.5|c9a a12b|0002u2dudu2ud2duuud02ddu0	-0.5> = sqrt(5)/54 (480)
<0u200u222u0uu2d2du0ud020d	-1.5|c3b a5a|0ud0uu222u0uu2d2du0dd020d	-0.5> = -21*sqrt(30)/1000 (910)
<0u2u2d002uud00022d00uu222	0.5|c6a a14b|0u2u20002uud0d022d00du222	-0.5> = sqrt(5)/18 (70)
<00u220020uu2du02dd022u20d	-0.5|c25b a3b|002220020uu2ud02ud022d200	-0.5> = sqrt(6)/648 (34)
<0u0220du0020uduu2d22dd02u	-0.5|c25b a21b|0u0220du0020uduu2d222d020	-0.5> = -sqrt(2)/2 (60)
<u0uudu2002d2u0d2uud20d02u	-1.5|c3b a14a|u00uuu2002d2udd2dud20d02u	-0.5> = -5*sqrt(30)/576 (750)
<0uudu2duud00u2u20d0d2uu2d	-0.5|c16b a11b|0uudu2duudd0u2uu0d0d2du2d	-0.5> = sqrt(10)/24 (9450)
<uu0uud2200d2u2000dd22uuud	-0.5|c22b a11b|uu0uud220022d2000ud220dud	-0.5> = -sqrt(10)/216 (360)
<u0222u20udd02u00u22d00dud	-0.5|c17a a10a|u0222u20u2d02u00022d00udd	-0.5> = -5*sqrt(3)/162 (116)
<uu02u20dud2u2200020du2d0u	0.5|c13a a20b|uu02u20dud2ud2000202d2u0d	-0.5> = 1/36 (348)
<2udu0202d020u0u20d02uuu2d	-0.5|c9a a7a|2udu02u20020d0u20u02ddu2d	-0.5> = -sqrt(10)/108 (180)
<uduu02u0u022d02d20d220u0u	-1.5|c25b a18a|uduu02u0u022d02d2du220d00	-0.5> = -sqrt(6)/18 (210)
<00u220u2du20udd0u0du202u2	0.5|c4a a6b|00uu2uu2dd20udu0d0du202d2	-0.5> = 5*sqrt(10)/972 (1230)
<0u2u2udud02d02u0du202ud0d	0.5|c12a a1b|uu2d2uduu02002u0du202dd0d	-0.5> = 5/243 (1125)
<uu2d0020u2d202u02d0002202	-0.5|c2b a24b|u02d0020u2d202u02u00022d2	-0.5> = 1/8 (12)
<u02uud2d00u022022d02u02u0	-1.5|c6b a21a|u02uu02d00d022022d02202u0	-0.5> = sqrt(3)/6 (20)
<2u00ud202du0d00ud2uu0222u	-0.5|c9b a20b|2u00ud20duu0d00ud2d20222u	-0.5> = -sqrt(6)/16 (108)
<u2d0ud00u02d2u00222d22u00	0.5|c13a a9b|u2d0ud00202uuu00222d22d00	-0.5> = sqrt(2)/3 (40)
<02u0u2u0d2uu2dd002d2duuu0	-1.5|c13b a19a|02u0u2u0d2uuudd00222dddu0	-0.5> = sqrt(30)/15 (868)
<2uud0000022u0d020d20222u2	-0.5|c19b a15b|2uud0000022u0du20dd0222u2	-0.5> = -sqrt(6)/4 (54)
<02u2020ud2udu0u22u020d0ud	-1.5|c3b a5a|0202u20uu2ddu0u22d020u0dd	-0.5> = -sqrt(3)/324 (340)
<uu2u2u2dd002duu20d00dduuu	-1.5|c12b a9a|uu2u2u2d200dudu20u00ddddu	-0.5> = sqrt(10)/216 (2900)
<u2u0d022u20u002uudd2uddu0	0.5|c10a a17b|u2u0d022ud0u002u2du2ddud0	-0.5> = -sqrt(5)/180 (918)
<u00u02020du2u0ud2d22dud20	0.5|c15a a5b|u00ud2020ud2u00d2u22ddu20	-0.5> = sqrt(5)/81 (162)
<u2u2u0020202d22000u2u020d	-1.5|c21b a24a|u2u2u0020202d22000u2002dd	-0.5> = sqrt(10)/4 (34)
<22uuudd020202ud002ud02u0u	-1.5|c2b a24a|2uuuddd020202uu002dd02uud	-0.5> = 1/72 (360)
<ud2u0u2222ud00ud2d00udd0u	-0.5|c9a a11a|ud2u0u22u22u00dd2d00uud0d	-0.5> = sqrt(10)/324 (700)
<0000002002222u222u0u2ud02	-1.5|c25b a19a|0000002002222u222uuu2dd0d	-0.5> = sqrt(2)/8 (35)
<u0000u20u220dd0d222202udu	-0.5|c22b a4b|u00u0u20d220du0d22220udud	-0.5> = sqrt(6)/108 (270)
<u0duu2dd0u220d2udu0u2d200	0.5|c20a a25b|u0duu2dd0u220d2udu002d20u	-0.5> = sqrt(3)/2 (96)
<u2d2uu020u20d2u0202ud0du0	-1.5|c14b a20a|u2d2uu020u20duu02022d0dd0	-0.5> = sqrt(6)/8 (240)
<2u00022uu0du0220dd02d2u20	0.5|c1a a12b|uu00022uu0d20220dd02u2d20	-0.5> = 5*sqrt(5)/36 (105)
<u2uu0dd00020u2d2uu20dd202	0.5|c4a a24b|u2u00du00020d2d2uu20dd2u2	-0.5> = 1/9 (108)
<02u2u2d0020uuu202000dud22	-1.5|c17b a16a|02u2u2d0020uuu2dd000dud22	-0.5> = sqrt(15)/6 (315)
<uud02ud2u2uuud00dd220020u	-0.5|c20a a20a|uud02ud2u2uuud00dd220020d	-0.5> = 0 (1134)
<20u00uuud2d2202ddu0udu2u0	-0.5|c8b a22b|20u00uu0d2d2202duu0du22d0	-0.5> = sqrt(10)/144 (180)
<udu200202u02u0dudu2dudduu	-0.5|c4b a10b|uduu00202202u0ddud2uududd	-0.5> = -25/11664 (2040)
<2u2u2u0du20udd00202du0ddu	0.5|c13a a14b|2u2u2u0du20u0200202dd0udd	-0.5> = 1/9 (412)
<u02u2u0ddu20220d02uu0udud	0.5|c3a a24b|u0du2u0udd20220u02ud0ud2d	-0.5> = 5*sqrt(6)/2592 (680)
<ud0u0ud0u002udud22202du2d	-0.5|c23a a8a|ud0u0uduu002dudu22202d02d	-0.5> = sqrt(2)/1296 (696)
<0uud2d2000022u222d2u02000	0.5|c17a a1b|uudu2d2000022u22du2d02000	-0.5> = -sqrt(6)/72 (81)
<u0002u2ud2udud202u2ud0020	-1.5|c19b a3a|u0u02u2du2uddu202dudd0020	-0.5> = 5*sqrt(2)/13824 (1408)
<udu0u20u220d002u02d2ud2u0	0.5|c19a a4b|ududu20u220u002d0202dd2u0	-0.5> = -sqrt(2)/216 (80)
<0220udu22duu2220000u00022	-1.5|c8b a7a|0220ud2u2uud2220000d00022	-0.5> = -1/6 (20)
<2uuu2ud0002d000202202u022	-1.5|c21b a15a|2uuu2ud0002d00u20220dd022	-0.5> = sqrt(2)/6 (120)
<udu20u0d220d0022ud200u2uu	-0.5|c25b a25b|udu20u0d220d0022ud200u2ud	-0.5> = -sqrt(2)/3 (72)
<u2d0u2020d0200ududu22uudd	-0.5|c1a a18a|02u0d2020u0200udu2d22duud	-0.5> = sqrt(3)/72 (108)
<u0202u2u0202u02udddud200u	-0.5|c12a a25a|u0202u2u020du02ududdd2002	-0.5> = -sqrt(3)/60 (430)
<u022duu0u00dd0d02u2ud2220	-0.5|c23b a23b|u022duu0u00dd0d02u2ud2220	-0.5> = 1 (120)
<00u22d000udu02u20222ududd	-0.5|c18a a13a|00u22d000uduu2u20d22duudd	-0.5> = 5*sqrt(6)/324 (400)
<u02u22ud2d0000020u2d02uu2	-1.5|c16b a15a|u02u22ud2d0000du0d2u02ud2	-0.5> = 1/6 (120)
<220u0uuududd0uuu20ddd02u2	-1.5|c23b a9a|220u0uuu2udd0duu20dud0dd2	-0.5> = -sqrt(6)/200 (5530)
<ud2202000uu2du220200002d2	-0.5|c12a a21a|ud2202000uuudd220200u02d2	-0.5> = -sqrt(3)/27 (60)
<uu2dd200u0uduu02d0udd2022	-0.5|c25a a5a|uu2d2200d0uuuu02d0ddd202u	-0.5> = -sqrt(5)/48 (420)
<20ud2uudd00u0u2uudd00d222	-0.5|c25b a3b|202u2uddu00u0u2dudu00d22d	-0.5> = sqrt(10)/288 (696)
<u002d20u00udd00u2ud2ud222	-0.5|c25a a3a|u0u2d20u00ddu00u2ud2ud22d	-0.5> = sqrt(2)/18 (612)
<22uuuu0d00dd2d2u0du0dud2u	-0.5|c18a a20a|22uuuu0d00dd2d2u00uddud2u	-0.5> = sqrt(3)/4 (840)
<u0udu222ddu2u0d02u0200d02	-0.5|c20a a24a|u0udu222ddu2u0d02u0d00du2	-0.5> = 0 (324)
<00uu2d0u00d22022u222d0d0u	-0.5|c12a a7a|00uu2dud00uu2022d222u0d0d	-0.5> = -sqrt(2)/108 (306)
<2ud22uu000dd2u022u20u0200	-0.5|c4a a15a|2udu2du000ud2ud22d20u0200	-0.5> = 1/24 (72)
<0u2d0u022u2d00u2u2dud200u	-1.5|c11b a23a|0u2d0u022udu00d2u2udd2d0u	-0.5> = -sqrt(6)/324 (360)
<202u0uu22d20002022ud0udu0	-1.5|c6b a2a|2u2u00u22d20002022dd0udu0	-0.5> = -5*sqrt(6)/54 (40)
<22002200u2d2200udu0u0ud2u	-1.5|c17b a14a|22002200u2d22u0u0d0d0ud2u	-0.5> = 1/3 (24)
<u22000220u2000du20d220du2	-0.5|c25a a22a|u22000220u2000du20d22dudu	-0.5> = -sqrt(2)/4 (36)
<u002222u002202d02u20uu00d	0.5|c7a a3b|u0u222uu002202d02d20du00d	-0.5> = -5*sqrt(6)/108 (105)
<0u2022u02u20d0duu0ddu2duu	0.5|c3a a8b|0uu022dd2u20u0ddu0duu2dud	-0.5> = -2/243 (648)
<22002u22200u20u22d0u00200	0.5|c5a a10b|2200ud222u0u20d22u0d00200	-0.5> = sqrt(2)/36 (18)
<2ud02u0u2d020002uud202u02	-1.5|c12b a6a|2ud0220u2u0d0002duu202d02	-0.5> = 1/36 (36)
<020u22u020u00uu2220ddu2d0	-1.5|c15b a21a|020u22u020u00u02220d2d2d0	-0.5> = -sqrt(3)/10 (35)
<0u0220uuud00d2udd2d2uuuud	0.5|c8a a11b|0u0220u0udu0u2ddu2d2dduud	-0.5> = -5*sqrt(30)/2592 (2472)
<2uu02u2002udd00u0u2dudd2d	-0.5|c18b a17b|2uu02u2002udd00ud02uddu2d	-0.5> = sqrt(2)/72 (1230)
<20u0udu020d02uu202d2dd02u	-0.5|c6a a12a|20u0u0d020du2ud202u2dd02u	-0.5> = 0 (108)
<uuuu2000du2020dd020d2u22d	-0.5|c11a a22a|uuuu2000dud020dd020d2222u	-0.5> = sqrt(3)/6 (250)
<ud2ud02u2002200u002020u22	-1.5|c23b a16a|ud2ud02u20022002002020022	-0.5> = 1 (4)
<u020020u02222d0d002u02u2u	-1.5|c20b a21a|u020020u02222d0d0020u2u2d	-0.5> = -sqrt(6)/6 (18)
<uuud0duu2du2uudu2d00220d0	0.5|c2a a20b|u0ud0udu2ud2uudu2d0d220d0	-0.5> = sqrt(15)/675 (3870)
<002uuuuuu2u00d2d20220dd02	-0.5|c3a a18a|00uuuuuud2u00d2d2d220dd02	-0.5> = -sqrt(2)/21 (1715)
<20uuu220u02uuuuddd00dddd2	0.5|c9a a20b|20uuu220002uuuuddd0ddudd2	-0.5> = -sqrt(6)/12 (5940)
<02uu2ud2duu0022220d0ud00u	-0.5|c15a a20a|02uu2ud2duu002d220ddud00u	-0.5> = -sqrt(6)/9 (400)
<uud0u00dd22uuduu2dud0dud2	-0.5|c17a a19a|uud0u00dd22uuduudd2d0uud2	-0.5> = 2*sqrt(6)/27 (3240)
<0200u0u220u2du022uddu2020	-1.5|c2b a6a|0u00dud220u2du022udud2020	-0.5> = -sqrt(10)/36 (72)
<uuudu2d0du0220u2d02u200du	-1.5|c13b a10a|uuudu2d0d202u0d2u02d200ud	-0.5> = -sqrt(6)/108 (918)
<u2d22u0u2duud0ddud000220u	-0.5|c4b a21b|u2du2d0u2uuud0dddu00u220d	-0.5> = -sqrt(5)/48 (840)
<u2duu0022200u0du20uddd202	0.5|c4a a12b|u2d0u002220uu0dd20uddu202	-0.5> = -5*sqrt(5)/54 (120)
<200u20020uu0u2d22d02ududu	0.5|c1a a18b|u00u20020du0u2u22202ddddu	-0.5> = sqrt(6)/432 (210)
<0002udu2u02220d2ud20uud0d	-0.5|c9a a10a|0002udu20u2220d2ud20duu0d	-0.5> = 2*sqrt(6)/81 (108)
<0u222u0uuuud020dd2020d2u0	0.5|c18a a9b|0u222u0u2uud020ddd020d2u0	-0.5> = sqrt(42)/18 (252)
<02uu0202u0udu200ddu20d2d2	-0.5|c2b a10b|0uuu0202duudu200ddu20d2d2	-0.5> = -11*sqrt(3)/96 (1480)
<ud2u2u0u020dududud2022d00	-0.5|c8a a17a|ud2u2u00020uuddu2d2022d00	-0.5> = -7*sqrt(5)/864 (240)
<22u0202u0200duuddu02202u0	-0.5|c17b a14b|22u0202u0200d2ud0u02202d0	-0.5> = sqrt(6)/27 (27)
<uduud202u02dd2u2u00d200ud	-0.5|c14b a12b|uduud202u022duu2d00u200dd	-0.5> = -sqrt(3)/54 (612)
<00u0ud0d2022ud002222u2du0	-0.5|c24b a25b|00u0ud0d2022ud002222u2d0u	-0.5> = 1 (24)
<000ud0220202u2uu2uuu2d0dd	0.5|c21a a23b|000ud0220202u2uu2uuuddddd	-0.5> = -sqrt(6)/6 (924)
<u022udududdu2uu0d20022u00	0.5|c15a a20b|u022udududdu2u00u20d22d00	-0.5> = sqrt(2)/36 (540)
<u0u2d0du20u20u002022udd2u	-0.5|c5b a13b|u0u200dd20u2ud002022udd2u	-0.5> = -sqrt(10)/36 (108)
<uuduu00d200ud22220u2002du	-0.5|c20a a22a|uuduu00d200ud22220ud0u2dd	-0.5> = -5*sqrt(6)/72 (1188)
<20u0d0u220u2ddu2uu00u2d20	0.5|c12a a2b|2uu0d0u220uuddd2du00u2d20	-0.5> = 5*sqrt(2)/36 (630)
<uud00du2220u2uuu02ddd0uud	-0.5|c1a a2a|02u00ud2220u2uuu02udd0ddd	-0.5> = sqrt(210)/2700 (1386)
<2u00u2u2u00u002uddd20d2d2	-0.5|c20a a14a|2u00u2u2u00u0u2ddddu0d2d2	-0.5> = 7*sqrt(3)/108 (1596)
<20u0ud22uu00002d2dud22du0	-0.5|c10a a10a|20u0ud22uu00002d2udd22du0	-0.5> = 0 (204)
<uu0u2220u0d2d20220d002020	-0.5|c22b a22b|uu0u2220u0d2d20220d002020	-0.5> = 1 (35)
<uu2d02udu200ddu0uu2u00d22	-0.5|c19a a22a|uu2d02udu200ddu0uudu0dd22	-0.5> = sqrt(10)/8 (1836)
<0uud2202uddu220u0ud200duu	-1.5|c8b a15a|0uud220udduu22uu0du200ddd	-0.5> = -1/144 (2250)
<0uuduuu22u02dd220dduu0d0u	-1.5|c20b a20a|0uuduuu22u02dd220ddud0u0d	-0.5> = -sqrt(3)/18 (3402)
<20u02u222220d00u0udddu020	0.5|c8a a14b|20u02u2u2220du0u0dddud020	-0.5> = 2*sqrt(30)/81 (360)
<00u22du0202u02d02uu02u02d	0.5|c12a a2b|0ud22uu0202002d02ud02u02d	-0.5> = sqrt(15)/54 (54)
<uuu00022d00udu2u022202d02	-0.5|c15b a11b|uuu00022d0duuudd022202d02	-0.5> = -sqrt(3)/72 (350)
<uu020uu200u022u0dd20d22du	-1.5|c22b a6a|uu0202u200u022u0dd20dd2ud	-0.5> = sqrt(42)/36 (378)
<ud222uu0u002002du22200200	-1.5|c4b a6a|ud2u22d0u002002ud22200200	-0.5> = 1/6 (12)
<uu022uudd02u0200d2duu0u2d	0.5|c11a a19b|uu022uudd0ud0200u22ud0d2d	-0.5> = -1/216 (1450)
<u0u0u00u2d2udud222ud2d00u	0.5|c25a a23b|u0u0u00u2d2udud222ud2dd00	-0.5> = -sqrt(2)/3 (1625)
<2u2222u0u000du0uud00ddu22	0.5|c6a a15b|2u222ud0u000ududud00ddu22	-0.5> = sqrt(3)/432 (696)
<2000202220uduuddud0u22u0u	-1.5|c13b a10a|200020222udu0ududu0d22d0u	-0.5> = -sqrt(2)/18 (108)
<2u0d02u22uudduu00d20200d2	-0.5|c11b a16b|2u0d02u22u0ududd0d20200u2	-0.5> = sqrt(3)/81 (136)
<0uuuudddud22020du2020u02d	-0.5|c18b a10b|0uuuudddu222020ddu020d02u	-0.5> = sqrt(3)/12 (420)
<u202uddu002d222uu0020u200	-0.5|c2b a21b|ud02uudd002u222ud002ud200	-0.5> = sqrt(3)/144 (108)
<2u0d2uu0u2000d02u202dud2u	-1.5|c18b a13a|2u0d2uu0u200dd02ud02dud2u	-0.5> = -4/9 (240)
<2uu002du02udu0uddduu20022	0.5|c10a a8b|2uu002d20udud0uddudu20022	-0.5> = -sqrt(15)/162 (324)
<uu0du2d0u22d02du2d2u0u0u0	-0.5|c10b a2b|u20du2u0ud2d02ud2u2u0d0d0	-0.5> = -sqrt(6)/324 (600)
<000uu222dudu02du202udud0d	-0.5|c15a a2a|0u0ud222uudu020d202dduu0d	-0.5> = 2*sqrt(3)/729 (612)
<02uu0u0u22020uddd0d02uu22	0.5|c19a a5b|02uuuu0u22020dddd0002du22	-0.5> = sqrt(6)/90 (252)
<uudd02uuuduu002002d022202	-1.5|c22b a13a|uudd02uuuduud02002d02d202	-0.5> = -sqrt(2)/2 (720)
<u0uu0du0dudu0d022d22udd2u	0.5|c25a a5b|u0uuduu0dduu0d022d22dud20	-0.5> = 5*sqrt(6)/4608 (4380)
<u0duu2u2dd0du2u02200duuud	0.5|c15a a24b|u0duu2u2dd0du2002200duu2d	-0.5> = -sqrt(30)/12 (240)
<0u222u002duddu0u0duud2duu	-1.5|c9b a17a|0u222u00uddduu0duuudu2ddd	-0.5> = sqrt(2)/1296 (7500)
<u2u02d2d2ud2uuuu00d0d2d00	-0.5|c11b a4b|u2ud2u2d2u02duud00d0u2d00	-0.5> = -sqrt(30)/648 (810)
<u20ud2220duud0uudd2uu0d0u	0.5|c25a a15b|u20ud2220duud02uud2du0d00	-0.5> = 2*sqrt(6)/81 (540)
<u0u202d02u2ud20d2uuddu0u0	-0.5|c20b a5b|u0u2d2u02u2dd20d2uu0dd0u0	-0.5> = -1/81 (360)
<220u0uu202d020u2000u22d20	-1.5|c13b a12a|220u0uu202ddu0d2000u22d20	-0.5> = sqrt(30)/18 (90)
<2u02200uudu20d00d20dud2u2	-0.5|c25a a19a|2u02200uudu20d00d2udud2du	-0.5> = 3*sqrt(2)/8 (612)
<2uuudud0udu2002u2d00dd022	0.5|c3a a14b|2u0uduu0dud20d2u2d00du022	-0.5> = -sqrt(10)/972 (612)
<0ud0uuuddudu2dudud2du2d0u	0.5|c17a a12b|0ud0uuuddud22dud0u2uu2d0d	-0.5> = sqrt(3)/6 (2400)
<u0u02d20202d00uuu20202022	-0.5|c20a a14a|u0u02d20202d0uuud20d02022	-0.5> = sqrt(6)/18 (60)
<u0u0u22ddu200du2udud0d202	-0.5|c6b a2b|uuu0ud2udd200ud2dudd0u202	-0.5> = 1/1296 (2580)
<02u2d02u00uu0d222200u2200	-0.5|c2b a24b|0ud2u02d00uu0u222200d22d0	-0.5> = 1/72 (40)
<02u2022du00u0uu2222d00d0d	-0.5|c18a a1a|u2u2022dd00u0uu22d2d00u0d	-0.5> = -sqrt(5)/24 (180)
<u02duuu2uddu2dd00u20d0u2d	-0.5|c19a a16a|u02duuu2uddu2ddu0du0d0d2u	-0.5> = sqrt(2)/18 (4320)
<0u20200u2duud220uud2d0duu	-1.5|c14b a17a|0u20200u2duudd202ud2u0udd	-0.5> = sqrt(5)/54 (900)
<0u2u20d2000u0ud2du2u22020	0.5|c4a a13b|0u2020u2000ddud2ud2u22020	-0.5> = -sqrt(3)/54 (24)
<uduu22202uu0dd2d0u00d0220	-0.5|c23b a13b|uduu22202uu02d2d0d00d0u20	-0.5> = 0 (140)
<200uu2202d0ud02u0ud2220u0	-1.5|c7b a5a|200u22d02u0du02d0ud2220u0	-0.5> = -sqrt(3)/9 (16)
<220202u2u0d0dud0u202d00u2	0.5|c24a a15b|220202u2u0d0du20u202d0002	-0.5> = -sqrt(6)/4 (18)
<2ud0u00du22d0uud02du2u20d	-0.5|c3a a7a|2u00d0udu22d0uuu02dd2u20d	-0.5> = 0 (240)
<u20duu22d0u0dud02u2dduu0u	0.5|c1a a6b|020uu222d0u0udu02u2dddd0u	-0.5> = sqrt(30)/486 (720)
<uud22dud002u0uu0020dd2022	-0.5|c14b a14b|uud22dud002u0ud0020ud2022	-0.5> = sqrt(2)/18 (108)
<020u2u20200d0u20220du22u0	-1.5|c15b a11a|020u2u2020ud0dd0220ud22u0	-0.5> = sqrt(2)/9 (40)
<0uud000uuddu0222dd220uud2	0.5|c20a a7b|0uud00uudduu0222dd2u0ddu2	-0.5> = 2*sqrt(3)/81 (1800)
<u20udud02d20222u0u0d0d0u2	-0.5|c2b a12b|uu0duud02d2u222d0d0u0d0u2	-0.5> = 0 (360)
<u000d20u2u2du2u0u0dddu22d	-0.5|c11a a7a|u000d2uu2duuu2u0d0dddd22u	-0.5> = sqrt(10)/360 (1512)
<u022002uuu202002d20u2002d	-1.5|c4b a19a|u02u002uuu202002d2dd2002d	-0.5> = -sqrt(3)/10 (126)
<u2u20udu20dd20202000uuud2	-0.5|c13b a5b|u2u2uudd20ddu0202000udud2	-0.5> = -5*sqrt(2)/144 (630)
<u2d0uu20u0002dd02du20u2u2	-0.5|c20a a18a|u2d0uu20u0002dd022du0d2u2	-0.5> = -sqrt(6)/12 (80)
<00020uu2d0022000udu22222u	-1.5|c21b a3a|00u20du2d0022000udu2d222u	-0.5> = -3/8 (16)
<u20u00002d2u00dud2u22u022	0.5|c2a a3b|udud00002u2u00ddu2u22d022	-0.5> = 1/27 (72)
<u22uuu0d00uu2u2ddu020ddud	0.5|c20a a21b|u22uuu0d00uu2u2ddu0dudddd	-0.5> = -7/60 (23200)
<uduu02dduu2du0dd0202u0ud2	-0.5|c11b a12b|uduu02dduud2u0dd0202u0ud2	-0.5> = 1/2 (648)
<0222u0u0dd2002u0udu20ud2u	-0.5|c14b a16b|0222u0u0dd200uduudd20uu2d	-0.5> = sqrt(6)/54 (216)
<u0u0duu20d2200dd20220uu2d	-0.5|c24a a16a|u0u0duu20d2200d220220duud	-0.5> = -5/12 (180)
<22uu2u0202d020udu00u200d2	-1.5|c1b a18a|u2uu2d0202u020ddud0u200d2	-0.5> = sqrt(30)/324 (306)
<0uuduududd022000u022222d0	-0.5|c19a a4a|0uu2duudud022000d0u2222d0	-0.5> = 5/1944 (306)
<22u0du20u020uudud200d220u	-1.5|c18b a21a|22u0du20u020uududd002220d	-0.5> = -sqrt(6)/12 (250)
<u0d0u0u2duu2dd022u20d2d0u	0.5|c16a a5b|u0d020u2uud2du0u2u20d2d0d	-0.5> = -sqrt(5)/81 (700)
<022u22du0ud2200u0u0d0u022	-1.5|c18b a21a|022u22du0ud2200u000ddu022	-0.5> = -2/3 (36)
<u202u2d0uu2dudu0uu0d200d2	-0.5|c11a a3a|u2d2u2u0uuudddu0ud0d200d2	-0.5> = -sqrt(30)/480 (3080)
<u0u22uu2u0d0udu20dd2dd0uu	-0.5|c9b a13b|u0u22uu200d02du20du2du0dd	-0.5> = -sqrt(30)/300 (1400)
<022uuuud20u220uddduuud0d0	-1.5|c4b a23a|0220uuuu20d220uudduudddd0	-0.5> = sqrt(6)/2000 (6055)
<02u02u00u22u2dd0dudd20uud	-0.5|c20b a8b|02u02u0ud22u2ud0ddu020dud	-0.5> = sqrt(6)/1296 (1080)
<02ud2u0uuu22d22d0000d0202	-0.5|c9a a19a|02ud2u0u0u22d22u00d0d0202	-0.5> = -sqrt(15)/18 (68)
<u2u220d00020udd222uu0200d	0.5|c22a a12b|u2u220d0002dudu222uu0d00d	-0.5> = -1/6 (120)
<0uud0d2uud2020uu0udd2du2u	-0.5|c4b a1b|uud00d2uud2020uu0udd2dd2u	-0.5> = 0 (1260)
<2udu0d022200uu2d0d0u02uu2	0.5|c24a a24b|2udu0d022200uu2d0d0u02ud2	-0.5> = -sqrt(2)/3 (72)
<u2uu0020uuu0dd2d2220dudu0	0.5|c7a a8b|u2uu00uduud0ud2d2220ddud0	-0.5> = -sqrt(7)/1800 (5025)
<u2u2u00dd0uduu0d2d2020du2	-0.5|c2b a6b|uud2uu0du0dddu0d2u2020ud2	-0.5> = -5*sqrt(2)/972 (1224)
<u22u002002u0020dd2u22udu0	-0.5|c19a a12a|u22u002002ud020dd2022uud0	-0.5> = -sqrt(3)/18 (60)
<2uu00u0ud2udu2u02ud2dd002	-0.5|c25a a18a|2uu00u0ud2udu2u022d2dd00d	-0.5> = -sqrt(7)/6 (1645)
<uu2d20u02u0d00u2d020u2du2	-0.5|c19b a18b|uu2d20u02u0d00u2ddu0u2dd2	-0.5> = -5*sqrt(3)/54 (1020)
<uu2ddu2000220uuud0dd2duuu	-1.5|c14b a14a|uu2ddu2000220uudu0du2dudd	-0.5> = -sqrt(30)/648 (2376)
<uu002uddd00u2dud20202022u	-0.5|c17b a18b|uu002uddd00u2dudud202022u	-0.5> = sqrt(2)/2 (160)
<u220u2002002du0u20duddu2d	-0.5|c6a a7a|u220uud02002uu0d20duudd2d	-0.5> = 5*sqrt(3)/1944 (1460)
<2uuu200u22du02d0u202200d0	0.5|c5a a19b|2uuuu00u22du02d0d2d2200d0	-0.5> = -sqrt(6)/25 (461)
<2u200222d0u0uuu0ud00d2du2	-0.5|c1b a2b|u2200222u0u0ddu0uu00d2dd2	-0.5> = sqrt(15)/360 (350)
<000uu0u22d2uu02u00ddd222u	0.5|c7a a20b|000uu0022u2uu02d00d2d222d	-0.5> = -sqrt(6)/360 (126)
<uu2202u20000d020d220d02u2	0.5|c18a a10b|uu2202u20d00u020dd20u02d2	-0.5> = 1/18 (102)
<uuu0d002duu0d2202udd2d2u0	-0.5|c22a a7a|uuu0d0u2ddu0u2202dud202d0	-0.5> = -sqrt(6)/972 (1156)
<02u0ud2uud2d0u222d020u0u0	0.5|c14a a19b|02u0ud2uud2d00222du20u0d0	-0.5> = -sqrt(6)/12 (180)
<u0u0002d0udu222dudu02uu2d	-1.5|c3b a2a|uu00002d0duu222dudd02uu2d	-0.5> = 4*sqrt(5)/81 (324)
<00uuu2ud0ddu0ud0ud2d22uu2	-1.5|c24b a2a|0uuuu2dd0udu0dd0uu2d22d02	-0.5> = sqrt(3)/972 (4100)
<u0duud02u0d2du2020u22u0dd	-0.5|c20a a19a|u0duud02u0d2du20202u2d0du	-0.5> = -sqrt(6)/18 (216)
<uud2dud020u0u202d202020du	-0.5|c9a a8a|uud2dudud0u0d202u202020du	-0.5> = 0 (96)
<20u0220duu0u02d2d20u0ud2u	0.5|c16a a19b|20u0220duu0u02dud2uu0dd2d	-0.5> = sqrt(5)/27 (820)
<2u0uuddu00u2u220202uddud0	-0.5|c4b a25b|2u00uudu00d2u220202ududdd	-0.5> = sqrt(10)/1800 (1470)
<0u2du0220u2002d2uu0duuddd	-0.5|c2b a25b|002uu0220d2002u2uu0duddd2	-0.5> = -sqrt(30)/288 (375)
<u0u002d0002u02220d2220ud2	-0.5|c20a a22a|u0u002d0002u02220d2d2udu2	-0.5> = sqrt(6)/12 (36)
<2uu20ud2du2uudd020d0ud002	-0.5|c1a a15a|uuu20ud2dd2uud2020d0ud002	-0.5> = 35/216 (1050)
<02u2duu0duudduu0d0d2u2dud	0.5|c6a a13b|02u2d0u0duuu2du0d0u2d2udd	-0.5> = -5*sqrt(2)/1944 (1584)
<uu2du02ud0220udd2ud02u0d0	-0.5|c1a a19a|0u2ud02uu0220ddd2u202d0u0	-0.5> = -sqrt(3)/1296 (120)
<2uu202ud0d0u20du00u2202du	-1.5|c4b a19a|2uuu02ud0d0u20dd0022202ud	-0.5> = -sqrt(5)/27 (360)
<0u0u22uudd220d020u22du0d0	-0.5|c24b a18b|0u0u22uudd220d020222du000	-0.5> = -sqrt(2)/4 (70)
<00ud20u22u0d0u2ud200u2022	-1.5|c7b a23a|00ud20022u0u0u2dd200u2d22	-0.5> = sqrt(6)/27 (60)
<0u2202uu002200ud2dd222000	-0.5|c2b a7b|0022022u002200ud2du222000	-0.5> = -sqrt(30)/18 (6)
<uduuu0uddu200ud0u2dud2202	-0.5|c17b a17b|uduuu0uddu200ud0d2dud2202	-0.5> = 5/12 (2550)
<u2u2ddu0ud02u202220u00200	-1.5|c16b a10a|u2u2ddu0u202d20u220d00200	-0.5> = sqrt(6)/18 (54)
<22ud0u02020d2u2u2u200ud00	-0.5|c1b a3b|u22d0u02020d2u2u2u200dd00	-0.5> = 0 (40)
<2002222u002duu02d0u0u0d2u	-1.5|c7b a9a|200222uud02udu02u0d0u0d2d	-0.5> = 5*sqrt(6)/648 (306)
<u020u22du0ddu22duu0u200du	-1.5|c25b a11a|u020u22du02du22duu0d200d0	-0.5> = -1/6 (270)
<0u2ududu2uu00d2du2000ud22	-0.5|c14b a19b|0u2ududu2uu0002dd2u00dd22	-0.5> = -sqrt(30)/144 (1080)
<02222ud200u0uud0duu2du0dd	0.5|c14a a1b|u2222ud200d0u0u0udd2du0du	-0.5> = 1/54 (240)
<uudu0duu220220u02d00022dd	-0.5|c4b a25b|uud00udu220220u02d00022d2	-0.5> = sqrt(5)/18 (90)
<udu2u22d0202020uud0u0d02d	-0.5|c3b a21b|ud02u22u0202020dud0udu02d	-0.5> = -2/81 (162)
<u2u022u0u02uud0d00d22uddu	-1.5|c21b a23a|u2u022u0u02uud0d00d2ud2dd	-0.5> = sqrt(6)/48 (1680)
<0u20u020u2u0u0222d2220d00	0.5|c3a a25b|0uu0u020u2u0d0222d2220d0d	-0.5> = sqrt(6)/30 (126)
<2220u0u0u2d0du02uud220200	-1.5|c9b a9a|2220u0u0d2d0uu02udd220200	-0.5> = sqrt(15)/27 (60)
<u2u0du00202du2020uddudu2u	-1.5|c2b a3a|uu20ud00202du2020dduudu2d	-0.5> = -2*sqrt(2)/243 (540)
<22uu2d0u0u00dud22002d02ud	-0.5|c16b a25b|22uu2d0u0u00dudd2002u02d2	-0.5> = 1/9 (306)
<uuu020d22udd22ud0u200uud0	-0.5|c9a a4a|uuud20d2uddu22du0u200udd0	-0.5> = -sqrt(10)/162 (1200)
<0uu20u222ddu0ddu02u002dud	-0.5|c25a a13a|0uu20u222dduddud02u002du0	-0.5> = -1/4 (240)
<02uuddu2u2d02u2u0d0d02200	0.5|c8a a11b|02uudduuu2202d2d0d0u02200	-0.5> = 2*sqrt(3)/27 (120)
<2000u202u222ududud0u002du	-1.5|c10b a9a|2000u2022u22ududdu0u002dd	-0.5> = 125*sqrt(3)/3888 (340)
<2u022200u0uddu002d2u2ddu0	-0.5|c5b a3b|2uu2u200d0uddu002u2u2ddd0	-0.5> = 5*sqrt(15)/486 (1190)
<20022u02u22200u0ddu0ud20d	-0.5|c4a a4a|20022u02u22200u0udu0dd20d	-0.5> = 0 (125)
<0222u20u2u2d0uu0000022udd	-1.5|c12b a12a|0222u20u2u2u0ud0000022ddd	-0.5> = -sqrt(6)/40 (126)
<220u00u20u2d2u00d2duduudu	0.5|c20a a16b|220u00u20u2d2u0dd2d0uuudd	-0.5> = 5*sqrt(6)/108 (680)
<udu0u2d022u22du002d00u0d2	-0.5|c12b a14b|udu0u2d022ud22u002d00d0u2	-0.5> = -sqrt(3)/27 (108)
<00uud0u2d2udu22u2du0d0uud	-1.5|c24b a3a|002uu0u2d2duu22d2uu0d0d0d	-0.5> = 5*sqrt(2)/5184 (1200)
<002uuddudu2u0222u2d2d0000	-0.5|c20a a13a|002uuddudu2ud222u2udd0000	-0.5> = -sqrt(6)/27 (360)
<u0u0duu2d022020du22udd0du	-0.5|c7b a10b|u0u0du02dd22020uu22dud0ud	-0.5> = 2/81 (486)
<0u222d22u200000uud220200d	-0.5|c6a a6a|0u222u22d200000udu220200d	-0.5> = sqrt(6)/54 (27)
<u0u2uudd02uuu00ddd20u0222	-0.5|c23b a21b|u0u2uudd02uuu00ddd2020d22	-0.5> = sqrt(2)/3 (1540)
<u0du22u20d020u02duddu0d2u	-0.5|c19a a18a|u0du22u20d020u02d20uu0d2d	-0.5> = sqrt(3)/18 (180)
<u0du0d0u0u22202d0u2udd022	-0.5|c25b a23b|u0du0d0u0u22202d0u2uddu2d	-0.5> = -sqrt(6)/3 (360)
<2uud0000d00udu22u022u22dd	0.5|c23a a6b|2uud0u00d00dud22u022u2ddu	-0.5> = -1/6 (216)
<0u22u0022u2002dd0u0u02dd2	-0.5|c25b a21b|0u22u0022u2002dd0u0ud2dud	-0.5> = -sqrt(6)/9 (300)
<u00u220220u0d20d02u02u2du	-0.5|c21b a12b|u00u220220uud20d02d0ud2du	-0.5> = -sqrt(15)/54 (210)
<uudd222u000d02020ud2uu02u	-0.5|c14b a11b|uudd222u00du0u020dd2ud02u	-0.5> = 0 (144)
<uduu2222u020202dd00d0020u	-0.5|c5b a4b|udu2d222u020202du00u0020d	-0.5> = sqrt(6)/18 (24)
<u0000u202d2u2d0220022uudu	0.5|c9a a18b|u0000u20ud2u2d022u022dudd	-0.5> = -10*sqrt(6)/243 (396)
<0u2000222220002ud2duu2u00	-1.5|c16b a1a|uu20002222200020d2udu2d00	-0.5> = -sqrt(2)/9 (27)
<uud0u2ud2uddu0002u0u2d2ud	-1.5|c17b a12a|uud0u2ud2ud2u000ud0d2d2ud	-0.5> = -sqrt(10)/36 (3690)
<uuu22200d2ud2dud0d0u200du	-0.5|c18a a7a|uuu222d0d2uu2dud000d200ud	-0.5> = -2*sqrt(2)/81 (1020)
<u0u20uu2du202udd0d0u2dduu	-0.5|c24a a12a|u0u20uu2du2d2udd0d0u2dd0u	-0.5> = 4*sqrt(2)/15 (2700)
<udu0u00uudd2d0u0u2d2udu22	-0.5|c17a a7a|udu0u0uuddu2d0u002d2udd22	-0.5> = 25/2592 (2800)
<00022000uu0202d2uddu2u22d	0.5|c4a a3b|00uu2000dd0202u2uudd2u22d	-0.5> = -4*sqrt(3)/81 (180)
<u02uu02ud2d20220d0200d0u2	-0.5|c12a a18a|u02uu02ud2du0220du200d0d2	-0.5> = 2*sqrt(2)/9 (410)
<u20uu2uddd2udu0du20dd00u2	-0.5|c4a a20a|u200u2uddd2uud0uu202d00d2	-0.5> = -sqrt(10)/216 (600)
<uuud20uu2u22dd0d0dd02uuu0	-1.5|c22b a24a|uuud20uu2u22dd0d0dd020u20	-0.5> = 1 (868)
<uu0ddu2u0ud222200u2200200	-1.5|c7b a4a|uu02duuu0dd222200d2200200	-0.5> = -sqrt(15)/36 (105)
<uu2uddu0dd0u22d2uu0udu200	-0.5|c4a a8a|uu20duuudd0d22d2ud0uud200	-0.5> = 0 (1260)
<020ud02u2u202u2duu00d2d0d	-0.5|c8a a3a|02uud0202u202d2duu00d2d0u	-0.5> = sqrt(10)/36 (108)
<200200200200222uuu20u2d02	-1.5|c14b a2a|2u02002002002u2dud20u2d02	-0.5> = -sqrt(30)/18 (27)
<ud200u2u0d02d22000u22u0u2	-0.5|c1a a24a|0u200u2u0d02d22000d22u022	-0.5> = sqrt(2)/6 (20)
<uu02d00u0u02222020dud2u02	0.5|c21a a6b|uu02du0u0d02222020ud02d02	-0.5> = sqrt(2)/432 (102)
<2u0u2u2d0u0d0du22udu0uddu	0.5|c12a a22b|2u0u2u2d0u000du22duu02ddd	-0.5> = -sqrt(3)/144 (1400)
<u00u0d02uuud22u2u2d020dud	-0.5|c14b a7b|u00u0du2uuud2uu2d2d020ddd	-0.5> = -sqrt(210)/375 (5124)
<uuudd0udu2uudud200d0u2du2	0.5|c10a a14b|uuudd0ududuuu2u200d0d2dd2	-0.5> = sqrt(6)/720 (11340)
<uu20udu0202u2ud00dd0du2d2	0.5|c3a a17b|uuu0dud0202u2ud0dud0du2d2	-0.5> = sqrt(30)/1620 (4224)
<2ud0u2uu20020udd2200022u0	-0.5|c5a a25a|2ud002uu20020udu2200022dd	-0.5> = -sqrt(30)/144 (68)
<u2ud022020020u2u2dd02u0u0	0.5|c2a a5b|uduud22020020d2u2ud02d0u0	-0.5> = sqrt(2)/108 (72)
<220udu200duudduuudd0u220u	-1.5|c14b a25a|220udu200duud0uuudd0d2202	-0.5> = sqrt(10)/12 (420)
<2u0u22duudud02020d2uuud00	0.5|c22a a25b|2u0u22duudud02020d2uu0d0d	-0.5> = -sqrt(30)/12 (1020)
<u2d0u0u0udd220u220uu0dd2u	-1.5|c2b a14a|uud0u0u0dud22ud220du0ud2d	-0.5> = sqrt(10)/1296 (3480)
<0uu0ddu220d200200u02u22d2	0.5|c8a a14b|0uu0ddud20u20u200d02u22d2	-0.5> = -sqrt(6)/9 (108)
<uu00d002022du20u0u2dd2ud2	0.5|c2a a17b|u000u002022dd20udu2du2du2	-0.5> = sqrt(6)/36 (48)
<uu2d200d22u2u0d0uud00duu2	-1.5|c3b a18a|uudd200u22d2u0d0u2d00udu2	-0.5> = sqrt(3)/12 (96)
<00ud2200u2u02u002u2uddd2u	-1.5|c4b a4a|00uu2200d2d02u002u2udud2d	-0.5> = sqrt(2)/24 (204)
<uu02d020020uu2u200d2uddu2	-1.5|c7b a9a|uu02d0u0u20uu2d200d2uddd2	-0.5> = 9*sqrt(5)/200 (1365)
<u202u20d02u02dd0uu0du2ddu	-0.5|c8a a5a|u202220002u02dd0uu0dd2udu	-0.5> = 0 (72)
<0uud20udu200duud22d0d20u2	0.5|c24a a14b|0uud20udu200d2uu22d0d2002	-0.5> = sqrt(2)/6 (270)
<0u2uud2d200uuu0ud02d0d2d2	-0.5|c9a a20a|0u2uud2dd00uuu0ud0220d2d2	-0.5> = -sqrt(15)/15 (700)
<0ud0uu2u0d2uud0d02020222u	-0.5|c7b a25b|0ud0uuud0d2uud0d020202222	-0.5> = -sqrt(15)/27 (200)
<200222uu2020du00duu2uud0d	0.5|c9a a21b|200222uuu020dd00uuu22dd0d	-0.5> = -sqrt(10)/180 (350)
<u2d22u2uudu022d0u0d00duu0	0.5|c1a a16b|02u22d2uuud022ddu0d00udu0	-0.5> = sqrt(6)/324 (160)
<2u020d2u00u22ud22000d0uu2	-0.5|c4a a3a|2uud0d2u00u22du22000d0ud2	-0.5> = 0 (162)
<0uu20u00uu0022d2dd20u2ud2	-1.5|c14b a5a|0uu2ud00uu002du2ud20d2dd2	-0.5> = sqrt(2)/600 (1568)
<u0uu2u2222udd2u0000d20d0d	-0.5|c4b a22b|u0u02u2222uud2u0000d2dd0d	-0.5> = -2*sqrt(6)/75 (461)
<u02dudu222u20u2uu0200d0d0	-1.5|c10b a16a|u02dudu22uu20u22d0200d0d0	-0.5> = sqrt(15)/20 (140)
<22u0d0uu0u0uduu02ddd220d2	-0.5|c25b a5b|22u020ud0u0uuud02ddd220du	-0.5> = 0 (756)
<0uuudd0uuu2ud2d02022udd0u	-0.5|c3a a24a|0u0uud0udu2ud2u02022udddd	-0.5> = 1/450 (5362)
<0020uudu20u2d20dud02uu220	0.5|c7a a19b|0020uu0d20u2d20uduu2dd220	-0.5> = -sqrt(2)/486 (270)
<uuud22u0ddudu20u22u02000d	-0.5|c2a a8a|u0uu22dduudud20u22d02000d	-0.5> = -sqrt(15)/11664 (1160)
<uudd2u02uu0dd0ud20u20duu2	-0.5|c17b a21b|uudd2u02uu0dd0udd0u2uddu2	-0.5> = -sqrt(3)/9 (2160)
<u00020u0d2u2uu20dd22u2ud0	-0.5|c10a a1a|200020u0duu2ud20ud22u2dd0	-0.5> = -5*sqrt(6)/864 (232)
<2uu2udu00u0d2uddd2d00u220	-0.5|c16a a11a|2uu2udu00udd2ud0d2d00u220	-0.5> = -sqrt(15)/8 (824)
<020u202du0ud0u22020ud2u02	-1.5|c18b a8a|020u2022d0uu0d220d0ud2u02	-0.5> = -sqrt(3)/36 (24)
<00u0u2d00u222d2uu02du0022	-0.5|c14a a9a|00u0u2d0ud22202du02du0022	-0.5> = 1/18 (36)
<udu22200duuudu2d02udd0uu0	-1.5|c4b a8a|udud220uuuduud2u02ddd0du0	-0.5> = -sqrt(6)/1296 (3440)
<02u2u00d0220d2u02220uudu0	-1.5|c17b a20a|02u2u00d0220d2u0d22uduud0	-0.5> = sqrt(2)/12 (72)
<0u2uduu0du2udu002ddu220du	0.5|c4a a13b|0u20uuu0dd2u2u002ddd220ud	-0.5> = sqrt(6)/768 (1275)
<2200u00d2u2udd0uu2dd002u2	-0.5|c13a a3a|22u0u00d2u2u0d0dd2ud002u2	-0.5> = 0 (120)
<u2000u0u20d0222002du0222d	-0.5|c23b a17b|u2000u0u20d02220d2ud02u2d	-0.5> = -sqrt(6)/108 (90)
<22u02d2uu0202000d2d200udu	-0.5|c11b a21b|22u02d2uu0d02000d2u2u0udd	-0.5> = 1/6 (120)
<222uuu0d2000d00u0022u22ud	-1.5|c1b a10a|u22uuu0d2u00d00d0022d22ud	-0.5> = -5*sqrt(30)/144 (375)
<02u0u020u2du0202dddu2uudu	-0.5|c23a a20a|02u0u020u2du0202ddd22u0ud	-0.5> = -sqrt(6)/18 (204)
<u2d0u20ud0d22u2u0udu0dduu	-0.5|c18b a21b|u2d0u20ud0d22u2u00uddudud	-0.5> = 1/162 (1080)
<u2u00022ud20ud2u0022udud0	-1.5|c2b a9a|uud000222u20dd2u0022uudd0	-0.5> = 1/108 (180)
<00udu002du20u00u2u2d2d2u2	-0.5|c24a a18a|00udu002du20u00u222d2d202	-0.5> = -sqrt(10)/6 (40)
<uud20u02u02ud0002ud202220	0.5|c4a a10b|uudd0u02uu2ud0002dd202220	-0.5> = sqrt(15)/40 (210)
<0u2ud2u00u22d202u2d00du0u	-1.5|c3b a19a|0uuud2u00u22d202d2200dd0u	-0.5> = -sqrt(15)/54 (240)
<22ud22000u02ud0d00uud2u2d	0.5|c20a a23b|22ud22000u02ud0d00u0u222d	-0.5> = sqrt(6)/9 (36)
<0u20uu2d2ud02022d0u02ud0d	-0.5|c7a a4a|0u2uuddd2ud02022u0d02ud0u	-0.5> = -sqrt(6)/81 (160)
<202uu2duudddu2002220u00d0	-0.5|c18a a20a|202uu2duudddu2002d2ud00u0	-0.5> = sqrt(6)/12 (240)
<222020020u0002u220udduu02	-0.5|c17a a10a|22202002020002u2u0udddu02	-0.5> = -5*sqrt(6)/54 (20)
<22uudud0d000ud22uuu2ddud0	0.5|c24a a5b|22uu2dd0u000ud22duu2ddu00	-0.5> = -1/24 (216)
<0uuudu002u22dd002d02u02u2	-0.5|c23b a15b|0uuudu002u22ddd02u02d0du2	-0.5> = 1/18 (720)
<2udu022d0u0d0u22u20uuddd0	0.5|c21a a4b|2ud2022u0d0u0u22u20d0dud0	-0.5> = -sqrt(15)/108 (120)
<22u0uuud0u00du002u0222d2d	-1.5|c17b a16a|22u0uuud0u00du0ddu0222d2d	-0.5> = 3*sqrt(5)/10 (1550)
<2002uudu2d020udu2d0du2uu0	-0.5|c9b a19b|2002uuduud020ddu2uddu2du0	-0.5> = 0 (720)
<u200d20uuu2d02u0020d2d220	0.5|c23a a13b|u200d20uuu2dd2u0020d2ud20	-0.5> = -2*sqrt(3)/27 (180)
<0u2du2du2000uduudu2dudd02	0.5|c15a a22b|0u2du2du2000ud0udu2ud2d02	-0.5> = sqrt(6)/81 (360)
<2u022u0du2ud002020du02uud	-1.5|c19b a3a|2ud22u0uu2ud0020200d02dud	-0.5> = 5*sqrt(2)/144 (210)
<20u002uuu22d0d20uu0d02u2d	0.5|c8a a12b|20u002u0u2220d20uu0d02d2d	-0.5> = sqrt(6)/32 (120)
<uu0020u0ud2dd20du22uduu02	-0.5|c1a a1a|uu0020u0du2ud20dd22uudd02	-0.5> = -sqrt(6)/1944 (1200)
<u0ud000222u200222d0uu0022	-1.5|c11b a23a|u0ud0002220200222d0uu0d22	-0.5> = sqrt(2)/2 (18)
<u220202200uu220d0du00202d	-0.5|c2a a2a|u220202200ud220u0du00202d	-0.5> = 0 (27)
<u2u0d200u0udu20u02dud22ud	-1.5|c2b a4a|ududu200u0ddu20u02udd22ud	-0.5> = -sqrt(10)/216 (720)
<u2022u002202du02u00du2u0d	-1.5|c9b a19a|u2022u00u202dd02u0uud2d0d	-0.5> = sqrt(2)/108 (350)
<u020u2020u0200u2udu220d2d	0.5|c3a a14b|u0u0u2020u020du2udd220d2d	-0.5> = 7/100 (455)
<0uud2d2u202u0uudu200ud02d	-0.5|c15b a21b|0uud2d2u202u0u0du2002d02d	-0.5> = sqrt(15)/8 (204)
<0uu0d202d2u0udd22u0ud0du2	-0.5|c8b a4b|0uuud20ud2d0udd22u0du0du2	-0.5> = 0 (816)
<0022u02d00u2u0222000u2d2d	0.5|c15a a11b|0022u02d0022u0d22000u2d2u	-0.5> = -sqrt(2)/3 (8)
<0uud0uuu2du0d202dd22u200u	-1.5|c6b a15a|0uud00uu2du0d2u2ud22d200d	-0.5> = -5*sqrt(5)/192 (1230)
<00222ud0uu02u2d0d0u20du2d	-0.5|c12a a6a|002222u0uu0ud2d0d0d20ud2u	-0.5> = sqrt(10)/108 (140)
<uu2u0d20020uu02d0022uddu2	-1.5|c24b a14a|uu2u0d20020uud2d0022udd02	-0.5> = sqrt(10)/4 (412)
<2ud20u22d0000u20u2d2u0d02	0.5|c21a a2b|22u20d22u0000d20u2u200d02	-0.5> = -sqrt(6)/36 (12)
<200uuud0d2d0u0222d2u200uu	-0.5|c9a a22a|200uuud002d0u0222d2u2d0du	-0.5> = -sqrt(6)/24 (180)
<u0u2du202u20220020ddudu0u	-1.5|c4b a8a|u0uddu2d2u20220020ududd0u	-0.5> = sqrt(6)/27 (216)
<u2ud0u2u2du202dud0u200020	-0.5|c9b a4b|u2u20u2duud202ddd0u200020	-0.5> = -sqrt(10)/648 (240)
<u2uu0u002dd0du2u2d0u220du	0.5|c25a a8b|u2uu0u0d2du0du2d2d0u220d0	-0.5> = -2*sqrt(2)/81 (1230)
<0u2d0ud2u0u0d02uu2d2duuud	0.5|c8a a6b|0u2d02uud0d0u02du2u2uddud	-0.5> = sqrt(5)/324 (720)
<u2u0ud20u2du0u2d2dudu0du0	0.5|c15a a19b|u2u0ud20u2du0udd2u2dd0ud0	-0.5> = 5/432 (4224)
<0u20d2020u22022u0ud2u0020	-0.5|c10a a9a|0u20d202u022022d0ud2u0020	-0.5> = 1/3 (8)
<u200u2u20u0du0d2d2udddu20	-0.5|c8a a25a|u200u2uu0d0du0d2u2udddd2u	-0.5> = 0 (2900)
<u2022uudud020220u0d2duu00	-0.5|c20a a3a|u2u22uuddu020220u0ddddu00	-0.5> = -5*sqrt(2)/576 (850)
<0ud00u22d0022u2220u2u2000	-1.5|c20b a2a|02u00u22d0022d2220udu2000	-0.5> = -sqrt(6)/8 (12)
<02u0du0u2udud220ud0ud2u20	-0.5|c9b a10b|02u0du0uu2uud220ud0dd2d20	-0.5> = -sqrt(30)/240 (922)
<u0u02uu20u2udud2u02d0dd20	-0.5|c13a a10a|u0u02uu2022u0du2d02d0dd20	-0.5> = sqrt(210)/3780 (461)
<20u02u2u020d2dud020d0u022	-0.5|c7a a22a|20u02uud020u2ddu020d02022	-0.5> = -sqrt(6)/216 (102)
<uu0002220d20u200d22uuddud	-0.5|c10a a17a|uu0002220020d200222duuudd	-0.5> = -sqrt(2)/324 (60)
<2uuudd0uuu2dddu2uuddd0u0u	-0.5|c6a a21a|2uuud00uud2uddu2uddd20d0u	-0.5> = sqrt(30)/4320 (10500)
<u02220d2uuu00ddud0d200u22	0.5|c16a a12b|u02220d2uuud0ud0d0u200d22	-0.5> = -sqrt(6)/27 (204)
<0222u00d20u20d2020ud20udu	-0.5|c14a a10a|0222u00d2uu2002020du20udd	-0.5> = sqrt(6)/18 (60)
<020022u22uuudu02000ddu220	-0.5|c8a a3a|02u022ud2duuud02000dud220	-0.5> = -1/216 (180)
<u0d0uu20u2d02du2uud20dduu	-0.5|c10a a12a|u0d0uu20udud2dd2uud20dudu	-0.5> = -sqrt(30)/324 (1632)
<2022u0ud200222ud0u002002u	-0.5|c21b a17b|2022u0ud200222uduu00d002d	-0.5> = -sqrt(6)/18 (90)
<2u2u20uudduu0d22uddu02000	0.5|c4a a12b|2u2020uuddu20d22uddu02000	-0.5> = -5*sqrt(15)/54 (180)
<2u00d0uu02d2020u22du0u220	0.5|c18a a15b|2u00d0uu02d202uu2udd0d220	-0.5> = -sqrt(5)/18 (210)
<u000222220u0202u2d002ud0u	-0.5|c6a a10a|u0002d222uu0202d2u002ud0d	-0.5> = 5*sqrt(2)/216 (60)
<uduu20u2ddudu0d0u00uu2d22	-0.5|c15a a14a|uduu20u2dduduu00d00ud2d22	-0.5> = -sqrt(15)/54 (2040)
<uuu020d22u0ud0d200u2du2du	-1.5|c24b a2a|u2u020d22u0ud0u200d2du20d	-0.5> = sqrt(30)/324 (306)
<udu0u0200u2d0202ud2002d22	-0.5|c11b a6b|udu0uu200udd0202du2002d22	-0.5> = sqrt(10)/72 (210)
<ud222u22uuu0du002000ddu20	-1.5|c5b a10a|ud22ud22u2u0ud002000ddu20	-0.5> = -sqrt(6)/36 (80)
<0u2d02000002u2u202220u202	-1.5|c20b a9a|0u2d0200u002u2u2022d0d202	-0.5> = sqrt(2)/6 (20)
<2u0d2ud202uu000d2ud00uu22	-1.5|c25b a9a|2u0d2ud2u2ud000u2du00du2d	-0.5> = -1/108 (324)
<2u2000uu0222dd02uud02ud0u	-1.5|c7b a5a|2u20u00u0222dd02udd02uu0d	-0.5> = -5*sqrt(2)/162 (180)
<2u0u2u0du2d220dd00u202du0	-0.5|c23b a23b|2u0u2u0du2d220dd00u202ud0	-0.5> = -sqrt(3)/6 (204)
<u0u2u0220du0022d22u0002dd	-0.5|c23a a23a|u0u2u0220du0022d22u0002dd	-0.5> = 1 (116)
<200ud2uu2u0d00ud222uu2d00	-0.5|c20b a8b|200ud2u22u0u00du2220d2d00	-0.5> = -sqrt(10)/864 (68)
<0u020022d2uu2d0du2d2u00du	-0.5|c7a a2a|020200u2u2du2d0uu2d2d00du	-0.5> = 0 (180)
<udu2020u000du2d20u2u22ud0	-1.5|c14b a10a|udu2020u0d0uudu20d2u22dd0	-0.5> = sqrt(15)/324 (696)
<uu00uu0uuu22duddd220022d0	-0.5|c23b a3b|uuu0ud0uuu22udddd22002dd0	-0.5> = -sqrt(105)/5880 (6270)
<2u0ud2uuud0uddud002u220du	-1.5|c1b a16a|ud0uu2uuud0ddud2002d220ud	-0.5> = -sqrt(6)/8640 (2604)
<0udu22uu0d2du2d2200002002	0.5|c17a a8b|0udu22u20d2ud2u2d00002002	-0.5> = sqrt(2)/54 (54)
<2uuu000d2002d22u2u0d0022u	-0.5|c14b a7b|2uuu00dd2002ud2d2u0d0022u	-0.5> = -sqrt(6)/54 (120)
<20202u0u0d2ud0u2020u2udud	-0.5|c23b a6b|2020220u0d2uu0u2020u2d0dd	-0.5> = sqrt(15)/480 (70)
<02ud2222u0020u22000uud200	0.5|c6a a1b|u2ud2u22u0020d22000dud200	-0.5> = sqrt(15)/36 (90)
<2uu0d02d00u0u2u002dd22022	0.5|c2a a2b|2uu0u02d00d0d2u002ud22022	-0.5> = 2/27 (60)
<22u200u0ud0u20u2dd20ududd	-0.5|c16a a23a|22u200u0ud0u20uudd20du2dd	-0.5> = 7*sqrt(10)/360 (1496)
<u222u202u2u0020d0u0u02dd0	-1.5|c22b a7a|u222u2u2u2u0020d0u0d0ddd0	-0.5> = -2*sqrt(3)/25 (461)
<202000u0duudu022udud2d220	-0.5|c23b a6b|20200ud0uuudu022ddud2du20	-0.5> = 0 (408)
<202uuuud0d002d0u2dud202uu	0.5|c14a a15b|202uuuud0d0020dd2udu202du	-0.5> = sqrt(6)/54 (280)
<20u2u22ud202uuddu0020ud00	-0.5|c12b a2b|2uu2u22ud20uduudd0020dd00	-0.5> = -1/160 (1645)
<u00202uu2u2d22du00dduu020	-0.5|c4b a22b|u00u02uu2d2d22uu00ddd2020	-0.5> = -sqrt(15)/288 (425)
<u220ududu0d0uduuud2220d0d	0.5|c3a a12b|u2d0uduuu0ddududud2220d0u	-0.5> = -sqrt(15)/243 (2160)
<22uuududd2u00000dudduu2d2	-0.5|c23b a21b|22uuududd2u00000dudd2udu2	-0.5> = sqrt(3)/6 (1224)
<22uud0000020u22u0dud2220u	0.5|c1a a7b|u2uud0d00020u22d0udd2220u	-0.5> = -sqrt(2)/81 (180)
<u02ud2200u00222dudu2d00uu	-1.5|c5b a11a|u02u02200ud0222udud2d00du	-0.5> = -1/81 (232)
<uduud022u22du2u0u00ddduu0	0.5|c14a a3b|ud2uu022u22dudd0u00ududd0	-0.5> = sqrt(30)/2916 (2312)
<200uu220dd0uud220220u002d	-0.5|c19b a8b|200uu22ddu0dud2202u0u002d	-0.5> = sqrt(6)/48 (72)
<222u0udu0udu200ddd0u2uuud	-0.5|c21a a5a|222uuudu0udu200ddd0uududd	-0.5> = 5*sqrt(30)/432 (14620)
<20u002uudu02u0u2uddd2dudd	0.5|c13a a3b|202002uudu0200u2uudd2dddu	-0.5> = -2*sqrt(14)/135 (756)
<u0202u22u0dd0uuuddd0u0u22	0.5|c8a a4b|u02d2u2du0du0uududd0d0u22	-0.5> = -sqrt(10)/324 (544)
<02u22u02d0d200uuu0d2u0ud2	-1.5|c12b a3a|02222u02d0uu00ddu0d2u0ud2	-0.5> = -sqrt(10)/12 (72)
<u0u2du00002d0d2ud20u22du2	0.5|c18a a20b|u0u2du00002d0d2udu0222ud2	-0.5> = -sqrt(3)/3 (108)
<u0duud2u002220duuud0dduu2	-0.5|c3a a23a|u00dud2u002220uuudu0dd2d2	-0.5> = sqrt(30)/2880 (500)
<200ududuud0uuuu0dddd2ud22	-0.5|c24a a16a|200ududuud0uuuuddddu2ddu2	-0.5> = sqrt(2)/12 (9072)
<u2uduu02ddu002d2d0u220ud0	-0.5|c2b a3b|ud2udu02udu002d2u0d220ud0	-0.5> = -2*sqrt(6)/243 (324)
<0uu2duuu2dd0222u20ud0ud00	0.5|c3a a5b|0u022udu2du0222u20dd0ud00	-0.5> = 5*sqrt(10)/1296 (270)
<02uu22uuu0dddu2uduud0d0dd	-0.5|c13b a1b|u2uu22duu0ud0d2duudd0d0ud	-0.5> = -sqrt(3)/18000 (15930)
<u2duu202020duuddu2u0dd0du	-0.5|c10a a17a|u2duu2020u0dudud22d0du0du	-0.5> = 0 (928)
<uuuud2020uddudud20u202002	-0.5|c15a a24a|uuuud2020uddud0d20u2020d2	-0.5> = 4/9 (1290)
<uuu2dd200uu2dudd2udu00d20	0.5|c17a a11b|uuu2dd200u22duuduudd00d20	-0.5> = -4*sqrt(30)/243 (3600)
<uu0dud0002u22uu022d00u22d	-1.5|c18b a8a|uu0dud0u02u22ud02dd00u22d	-0.5> = sqrt(15)/24 (945)
<02uu222uudd0d20u20d2u0d00	-0.5|c7b a16b|02uu22duudd0d20220u2u0d00	-0.5> = -sqrt(10)/18 (180)
<0u220du0ud202d20u0u0du22u	0.5|c15a a9b|0u220du02d202uu0d0u0du22d	-0.5> = sqrt(2)/18 (108)
<222200uuuud0d2d2000uud02d	0.5|c1a a12b|u22200uuuuddd2u2000udd02d	-0.5> = 1/18 (1540)
<uuu20ud0d222000udu00222du	-1.5|c10b a16a|uuu20ud0dd220002du00222du	-0.5> = -2*sqrt(6)/9 (140)
<0u20u0dud2duu220ududd02uu	0.5|c14a a6b|0u20uudud2duud20uuudd02dd	-0.5> = -sqrt(6)/162 (14756)
<02002020uuud0u202ud22ddud	0.5|c17a a13b|02002020uuuduu20ddu22ddud	-0.5> = sqrt(3)/54 (1236)
<0u2u2u02d02udd2d0u2uu2000	-0.5|c12b a10b|0u2u2u02dd20du2u0u2dd2000	-0.5> = sqrt(2)/27 (200)
<22u0duuudduud000d2u20220d	-0.5|c23b a24b|22u0duuudduud000d2u202dud	-0.5> = 5*sqrt(6)/18 (1800)
<2udu2ud022ud0u0000dd2u220	-0.5|c23b a18b|2udu2ud022ud0u000ddu2ud20	-0.5> = sqrt(6)/6 (324)
<u0d2u2u0uuuuddduu220d0udd	-1.5|c18b a12a|u0d2u2u0uuu2dduuud20d0ddd	-0.5> = 7*sqrt(15)/900 (12348)
<0u2ud222u00d02d0uu2002d20	-0.5|c5a a13a|0u2u0222d00du2u0du2002d20	-0.5> = -1/18 (54)
<22uu02000ud2dud0u2u0d2ddu	-0.5|c21b a8b|22uu020u0ud2dud0u2d002dud	-0.5> = sqrt(5)/81 (1230)
<2uuu20ddd0222uu0dd0uu00u2	-1.5|c2b a16a|20uu20udd0222uuudd0dd00u2	-0.5> = -sqrt(30)/54 (700)
<u2uud2u002u20d02dudd20200	-0.5|c14a a22a|u2uud2u002u20002dddd2u200	-0.5> = 0 (240)
<02uuddu020u220002d2u2020u	-0.5|c2a a16a|0ududuu020d2200u2d2d2020u	-0.5> = sqrt(3)/36 (72)
<0u000uu02222d222d0d2u0u0u	0.5|c11a a4b|0u0d0uu022u2d222d0u2d0d0u	-0.5> = 5/54 (120)
<u2200u022ud000d0ud2u2udu2	-1.5|c6b a14a|u22000022ud00ud0ud2u2ddu2	-0.5> = 8*sqrt(2)/81 (162)
<02uu02u20ddd2u00u202u2200	-0.5|c6a a19a|02uu0uu20ddd2u00d2d2u2200	-0.5> = sqrt(10)/24 (210)
<00u202d0002uud2du02u2u022	-0.5|c4b a13b|00ud02u0002d2u2uu02d2d022	-0.5> = 1/36 (40)
<u22u00dd2ud02u0u2u20ddd0u	0.5|c2a a15b|uu2u00dd2ud02udu2d20duu0d	-0.5> = sqrt(6)/54 (1620)
<uu0ud2d00uddu020u222du02u	0.5|c17a a3b|uudud2u00ddud0200222ud02u	-0.5> = 1/54 (216)
<2ud20u020u0d22du2u00d2020	-0.5|c16b a25b|2ud20u020u0d22d02u00d202u	-0.5> = sqrt(3)/2 (24)
<ud22000u0u02220000d2222uu	-0.5|c13a a5a|ud22u00u0u02d20000u2222dd	-0.5> = sqrt(3)/54 (68)
<u0du0u20202u22uddduu0u0d2	-1.5|c12b a2a|uudu0u20202022ddduud0u0d2	-0.5> = 5*sqrt(6)/216 (540)
<20u0du2002u200020duud22u2	0.5|c18a a21b|20u0du2002u2000200du222d2	-0.5> = sqrt(6)/54 (18)
<00uu002d0duuuu2d202u2220d	-0.5|c23b a5b|00uuu02d0duduu2d202u22d0d	-0.5> = -5*sqrt(2)/48 (1020)
<0uu0202uu02u22d00002ddu22	-1.5|c20b a4a|0uuu202uu02d22d0000dudd22	-0.5> = -sqrt(2)/60 (434)
<22202uuudud220d0020200ud0	-0.5|c9b a4b|222u2uuu0dd220d0020200ud0	-0.5> = -sqrt(15)/54 (105)
<u220u20uu022ud00dudd0220d	0.5|c9a a7b|u220u2uu0022uu00dddd0220d	-0.5> = sqrt(210)/450 (462)
<20202uuu20d02u0u00dd0d222	-0.5|c23a a17a|20202uuu20d02u0uu0dd0dd22	-0.5> = sqrt(30)/15 (434)
<20ud2ududu202dudud2u00200	-0.5|c7b a18b|20ud2u0udd202uduu22d00200	-0.5> = -sqrt(2)/32 (72)
<20u02ud2u0ud2u22duud00200	-0.5|c5a a24a|20u0duu2u0dd2u22duud002d0	-0.5> = sqrt(30)/162 (600)
<020u22u2duu2d0u2d000du2d0	-0.5|c21b a19b|020u22u2duu2d0u2d0d00u2d0	-0.5> = 7/18 (306)
<u0ud00d0ud2uu02udd2u2u022	0.5|c11a a12b|u0ud00d0udu2d02uud2d2u022	-0.5> = -1/9 (144)
<uuu0d222ud20ud0u0ud0d20d2	-0.5|c7b a12b|uuu0d2u2dd2udd0u0uu0d20d2	-0.5> = sqrt(30)/486 (2040)
<202u0uuduu0udu0d0222d0202	-0.5|c8a a10a|202u0uu0d20udu0d0222d0202	-0.5> = -3*sqrt(10)/80 (116)
<u200u020ud02dd02u20022022	-0.5|c16a a16a|u200u020ud02dd02u20022022	-0.5> = 1 (20)
<uuuddu02u2d2u20u0ud200d02	-1.5|c20b a22a|uuuddu02u2d2u20u0udd0dd02	-0.5> = -sqrt(2)/2 (4340)
<20uuduu0d22u2du00d220uu0d	0.5|c10a a5b|20uu2ud0du2d2du00u220ud0d	-0.5> = sqrt(10)/486 (600)
<00udu2u2u022udu2ddd0u0ddu	-0.5|c21a a1a|u0udu2u2u022duu2ddd000dud	-0.5> = sqrt(5)/300 (4095)
<0220uu20022uu2022dd020u00	0.5|c7a a4b|022uuuu0022du2022dd020d00	-0.5> = sqrt(10)/40 (125)
<0202uu2duu00220uddd0d2uuu	-0.5|c10b a8b|0202uu22u000220uudd0d2ddu	-0.5> = -sqrt(15)/90 (252)
<0ud20u22ud0u022u0d020du2u	0.5|c4a a17b|0udu0u22ud0u022ddd020ud2u	-0.5> = -2*sqrt(6)/81 (272)
<2u2du202d0uduu022u200ud00	-1.5|c16b a14a|2u2du202d0udu20d2u200ud00	-0.5> = sqrt(15)/6 (48)
<u000d02uu2202u00222dd20ud	-0.5|c11a a4a|u00du02uu2u02d00222dd20du	-0.5> = sqrt(15)/108 (140)
<20u0udduuu202du22200ud020	-1.5|c1b a20a|u0u0dududu202uu2220ddd020	-0.5> = sqrt(3)/576 (945)
<2uuuuu0dd022dd00d0022u202	-0.5|c12a a19a|2uuuuu0dd02ddd00u0u22d202	-0.5> = sqrt(6)/12 (756)
<u2u02222ud0d0dudu0u02du0u	0.5|c5a a11b|u2u0u222ddud0uudu0d02ud0d	-0.5> = -sqrt(6)/729 (3480)
<2uduu0duu2d2u0002u200ddd2	-0.5|c7b a21b|2uduu00du2u2u0002u20dddd2	-0.5> = sqrt(10)/90 (756)
<0u0u2u00du20u202d2u2d0dd2	-0.5|c24b a24b|0u0u2u00du20u202d2u2d0dd2	-0.5> = 1/3 (430)
<u2d20u00ud2202222000uu0du	-0.5|c11b a21b|u2d20u00udd2022220002u0ud	-0.5> = sqrt(3)/18 (36)
<u02uu0d2uduudd0ddu2uduudu	-1.5|c23b a2a|uu2uu0d2uddudd0duu2ddu0ud	-0.5> = 5*sqrt(15)/1536 (15480)
<2u22uu2000udduduudd0u2200	-1.5|c6b a17a|2u22u02000udduud2ud0d2200	-0.5> = -5/432 (340)
<000u02uu0222ud022d2u0d2u0	-1.5|c19b a14a|000u02uu0222u2022dud0d2d0	-0.5> = -sqrt(10)/24 (125)
<uud2u0u22ud0du2du2du02000	-1.5|c15b a6a|uud2uud22uu0dduud2dd02000	-0.5> = -sqrt(30)/6912 (4380)
<2u2u20d0000duuudu2202dudd	0.5|c19a a2b|222u20u0000dduuud2d02udud	-0.5> = -1/648 (540)
<ud0u2020ud22ud200u2ududd0	-0.5|c4b a20b|ud002020uu22ud200u22dudd0	-0.5> = 29*sqrt(3)/486 (232)
<20udu2uu20220u0d0duu2d002	-0.5|c6b a8b|20uduuu220220d0d0duu2d002	-0.5> = 5*sqrt(6)/108 (120)
<u2uuu22u0d0d22d00du202u00	-1.5|c13b a17a|u2uuu22u0d0dd2d0duu202d00	-0.5> = -sqrt(3)/9 (756)
<uuu2duddudu2220du0d0u020d	-0.5|c2b a20b|u0u2uddudud2220du0udu020d	-0.5> = -7*sqrt(6)/46656 (1620)
<002u0u0du2udu0222du20uddu	-1.5|c3b a21a|00uu0d0uu2udd0222du2uuddd	-0.5> = sqrt(15)/288 (3675)
<02uu002d02ud000ud22d22uud	-0.5|c7b a5b|02uud0ud02du000du22u22udd	-0.5> = 2/81 (360)
<u02202d2u0d0200u02u2duu20	-0.5|c8a a8a|u02202d2u0u0200d02u2ddu20	-0.5> = 0 (36)
<u20uudu22002u02duddu02d0u	0.5|c12a a1b|220uuuu2200ud02duddu02d0d	-0.5> = -sqrt(5)/160 (1568)
<uu20u0d2d20uu0udd2d02ud02	0.5|c18a a20b|uu20u0d2d20uu0udddud2du02	-0.5> = -sqrt(2)/18 (2100)
<uuduu0u0dduu22d200dd2u2d0	-0.5|c14b a25b|uuduu0u0dduu2dd200du2u2dd	-0.5> = 2*sqrt(3)/27 (12750)
<2ud0002u002uu2d0022du02d2	0.5|c11a a10b|2ud0002u0uuud2d0022dd02u2	-0.5> = -sqrt(15)/27 (140)
<uuudd2uud0020udud2u02u0d2	-1.5|c6b a11a|uuudduuud0u20dudd2d02u0d2	-0.5> = -5/288 (13500)
<u0u2020u2u20u0du22d2d00ud	0.5|c9a a23b|u0u2020uuu20u0dd22u2d0ddd	-0.5> = -sqrt(35)/1800 (1708)
<0u2du20000u0222du022u20du	-1.5|c2b a16a|002ud20000u02222u022d20du	-0.5> = sqrt(6)/36 (12)
<2002022uuu020d0du2d20uu02	0.5|c1a a3b|u0u2022ddu020u0ud2d20du02	-0.5> = -sqrt(3)/81 (120)
<u000u0dd022u0uud2d22d02u2	0.5|c11a a6b|u000uddu02uu0udu2d22d02d2	-0.5> = -sqrt(2)/36 (750)
<u2ud0d000u20u2ud2022u0022	-0.5|c14a a23a|u2ud0d000u20uudd2022u0d22	-0.5> = -2*sqrt(3)/27 (180)
<ud202uu0uu0d00u22ddd202ud	-0.5|c15b a11b|ud202uu0uudd00022ddu202ud	-0.5> = sqrt(10)/18 (420)
<udu00202u022ud0udduuu20d2	-1.5|c14b a5a|udu0u202u022d00duuddu20d2	-0.5> = -sqrt(5)/648 (600)
<uuu02222uu2udd0d00020dudu	-1.5|c6b a16a|uuu02u22du2udd0200020ddud	-0.5> = -sqrt(70)/720 (1365)
<0uud200uuddu200u22ud22d0d	0.5|c8a a4b|0uu22000ddud200u22uu22d0d	-0.5> = sqrt(10)/81 (120)
<uu0d2du002udu02u20du02220	0.5|c15a a12b|uu0d2du002u2u0ud20dd02220	-0.5> = -sqrt(15)/54 (210)
<u0002uudduudu2u0022duu2dd	0.5|c5a a16b|u000uuudduudu2dd022duu2dd	-0.5> = -5/64 (15250)
<uudd22200uu22du0d020u020u	0.5|c7a a18b|uudd22u00ud22uu0dd20d020u	-0.5> = sqrt(2)/54 (360)
<2u0u2022uddud0u0d2udd00u2	-0.5|c8b a13b|2u0u202duudd20u0d2duu00d2	-0.5> = -1/243 (540)
<uudduu22200uudd0uud2d0u02	-0.5|c8a a11a|uudduu2d20uuddu0udd2u0d02	-0.5> = 5*sqrt(3)/1944 (5400)
<02uuud0uuuddu0dd0du22022u	-0.5|c20b a7b|02uuuduuuuddd0dd0uud2022d	-0.5> = -sqrt(35)/540 (15960)
<0002022u02022udu2202u0d0u	-1.5|c17b a5a|0002u22d02022uduu202u0d0d	-0.5> = 5/24 (40)
<02uu22d220d0u20u0ud0ud02d	0.5|c14a a12b|02uu22d220dudu0u0ud0du02d	-0.5> = -5/54 (360)
<0200u02uu20d0u002ud2d2d22	0.5|c2a a11b|0u00d02uu2uu0d002du2d2d22	-0.5> = -sqrt(2)/216 (240)
<uu2u2d0u02u22d2d000d200uu	-1.5|c1b a7a|0u2u2ddu02u22d2d000u200ud	-0.5> = 2*sqrt(5)/27 (108)
<u200uu22200u022ud0d002d2d	0.5|c8a a20b|u200uu2d200u022ud0dd02u2d	-0.5> = sqrt(15)/15 (360)
<0u02uu2d22200uduu0ddu0du2	-0.5|c14a a2a|0202uu2u222000uud0dud0dd2	-0.5> = 1/1440 (455)
<002u2202uu2u00u00202dd220	-1.5|c11b a7a|002u22d2uuud00u00202dd220	-0.5> = sqrt(2)/8 (68)
<200u2200udd2u002u22002u20	-1.5|c19b a4a|20022200udu2d002u2d002u20	-0.5> = -sqrt(6)/8 (8)
<u2uu0u0022udu0d2220ud00d2	-0.5|c15b a19b|u2uu0u0022udu00222ddd00d2	-0.5> = sqrt(5)/30 (461)
<20u2d20uudd200u0u20du20u2	-1.5|c24b a9a|20u2d20u2du200u0d20ud2002	-0.5> = -1/24 (36)
<00020uu220u20dud02u2d0d22	-0.5|c20b a5b|0002uuu220u20ddd02udu0d22	-0.5> = sqrt(5)/54 (315)
<u0d00022uu2u22202d2200u00	0.5|c7a a22b|u0d000u2uu2d22202u220dd00	-0.5> = sqrt(6)/216 (68)
<u0uu00220du0u202d0dd22uu2	-1.5|c19b a15a|u0uu00220du0u2d2d00d22du2	-0.5> = -sqrt(2)/6 (240)
<0u022222d0u000222u0ud002u	-1.5|c9b a20a|0u02222200d000222u02u002d	-0.5> = sqrt(2)/12 (6)
<0u0002u02d22022020d0202u2	-0.5|c17a a8a|0u0002uu2d220220d0u0202d2	-0.5> = 1/9 (30)
<0u0uuuud0d22202ud2uddd0uu	-0.5|c16b a9b|0u0uuuuddd222020u2dduu0dd	-0.5> = -sqrt(2)/432 (4340)
<0u2u00020d0d2u202u2u0u22d	-0.5|c19a a22a|0u2u00020d0d2u202uud0222d	-0.5> = -sqrt(30)/36 (60)
<0u22u0uu0ddu2dd2u0d0duuu2	0.5|c23a a18b|0u22u0uu0ddu2dd2udd0ud0u2	-0.5> = sqrt(6)/12 (1440)
<02u2u02u2udu20d2du000d02u	-1.5|c25b a23a|02u2u02u2udu20d2du000dd20	-0.5> = -sqrt(6)/3 (430)
<uu2u0u02du2du02002200202d	0.5|c22a a17b|uu2u0u02du2du020d2200d02d	-0.5> = -sqrt(6)/6 (450)
<u00022u0d02d2u2202u2200d0	0.5|c16a a24b|u00022u0d02d2u2d02u220020	-0.5> = sqrt(3)/6 (12)
<00uu2u202du002u2220d2ud00	0.5|c21a a19b|00uu2u202du002u222dddud00	-0.5> = -sqrt(5)/6 (360)
<uuddu2u20u0udd0uudd2ud02u	-0.5|c25a a17a|uuddu2u20u0udd0u2dd2ud020	-0.5> = -2*sqrt(5)/9 (2160)
<22uuud2dd22000u0020ud2200	-0.5|c2b a25b|2uuudd2du22000u0020dd220u	-0.5> = sqrt(2)/24 (120)
<2u2u0dd202u2u00220000d2uu	-1.5|c24b a14a|2u2u0dd202u2ud0220000d20u	-0.5> = -sqrt(2)/2 (36)
<udu220d2u00uu22d0dud2u00u	-1.5|c8b a24a|udu220duu00uu22d0ddd2u0ud	-0.5> = sqrt(10)/24 (840)
<u00udu00d22u220du20u20022	-0.5|c20b a9b|u00udu00222u220dd20020022	-0.5> = -2*sqrt(6)/27 (30)
<uudu2uu2220002dd0du0uduud	-0.5|c16b a6b|uudu22u2220002d00ud0uuddd	-0.5> = -sqrt(5)/864 (1230)
<u0d2u000u20d2020u022dud22	0.5|c25a a16b|u0d2u000u20d202du022uud2d	-0.5> = -1/9 (120)
<2202u2020u00d0u00ud2d0222	0.5|c6a a19b|2202ud020u00u0u00d22d0222	-0.5> = -sqrt(3)/54 (20)
<00uuu0d020duduudd2u2ud2u2	-1.5|c13b a5a|00uu20d020ud0dudu2u2ud2d2	-0.5> = -5/486 (360)
<022020022u2002u0u0d002d22	0.5|c9a a6b|02202u02uu2002d0d0d002u22	-0.5> = -sqrt(2)/9 (20)
<0uu200202ud2d0u2d02020du2	-0.5|c16a a1a|udu200202ud2d0udu02020ud2	-0.5> = -sqrt(3)/18 (72)
<0uudd0220u2duuud022u00du2	0.5|c7a a14b|0uudd0u20u2du2du022d00ud2	-0.5> = sqrt(6)/216 (486)
<u2u2d0uu2ud0uddu2002d0u20	-0.5|c17a a1a|22u2u0du2uu0dddud002d0u20	-0.5> = sqrt(10)/1080 (630)
<u2220220000uu20u20d2dd0du	-0.5|c25a a11a|u222022000duu20u20u2dd0d0	-0.5> = 0 (70)
<uudud22000u02d22022u0udu0	-1.5|c6b a2a|u2uudd2000u02d22022u0dud0	-0.5> = -sqrt(6)/243 (270)
<2uuu0d22022020udd2uud00u0	-1.5|c20b a4a|2uu20u22022020udd2u0d00d0	-0.5> = 5*sqrt(15)/216 (120)
<u20202d20ud200udu0020d2u2	-0.5|c25a a13a|u20202d20ud2u0udd0020u2ud	-0.5> = -sqrt(2)/8 (72)
<ud20uduudu0d220duu22000u2	-0.5|c3b a23b|udu0dududu0u220ddu2200ud2	-0.5> = -sqrt(3)/96 (288)
<u222ud0ud02duuu0dd0uu02du	-0.5|c18b a25b|u222ud0ud02duuu0d00ud02d2	-0.5> = 2*sqrt(3)/27 (612)
<uu020d00u202u22u0ud22du0d	-0.5|c18b a17b|uu020d00u202u22ud0d22du0d	-0.5> = -sqrt(6)/6 (315)
<0002022u0202u2d2u000u2022	-0.5|c10a a19a|0002022u0d02u2d2u0d0u2022	-0.5> = 1/4 (8)
<0u2u2ud0d22ud20uduu000u2d	-0.5|c24a a15a|0u2u2ud0d22ud2duuud000udd	-0.5> = sqrt(30)/144 (2040)
<2u2duu0udd022020020u20duu	-1.5|c12b a19a|2u2duu0udd0d202002ud20udu	-0.5> = -sqrt(3)/6 (160)
<0u2du0uu0d020duduu2222200	-0.5|c20a a11a|0u2du0uu0dd20uuddu2d22200	-0.5> = -2*sqrt(6)/81 (600)
<0ud00000u2u0uu2022u22d22d	-0.5|c18b a12b|0ud00000u2uuuu202dd22d22d	-0.5> = sqrt(6)/30 (252)
<2020u20u0uduu0022d22dd0du	-0.5|c3b a14b|20u0u20u0ududd022d22du0ud	-0.5> = sqrt(10)/96 (750)
<u2u2du02ud0d0udu2020ududu	-1.5|c2b a20a|udu2uu02ud0d0ddu202duduud	-0.5> = sqrt(30)/432 (1680)
<0020u2220020u0ud22duudu02	-0.5|c23a a2a|0u20d2220020u0ud22udud002	-0.5> = 2*sqrt(6)/81 (54)
<0uuu2d202u0u0d0u00ud2222d	-0.5|c10a a13a|0uuu2d20200uud0u00dd2222d	-0.5> = 9*sqrt(5)/200 (430)
<02uu2u22uu02d2du2d000ud00	-1.5|c2b a19a|0uuu2u22du02d2ud2du00dd00	-0.5> = -sqrt(5)/800 (1550)
<0u020d2ud0u0uudu2222d2u00	-1.5|c20b a12a|0u020d2ud0uuuudu222dd2d00	-0.5> = -5*sqrt(2)/32 (500)
<2uud0d0200ud2u2u2d0u0u022	-1.5|c24b a6a|2uud020200du2u2d2d0u0u0d2	-0.5> = sqrt(6)/24 (108)
<u20uuududd0u2d0uu0202ddd2	0.5|c24a a8b|u20uuud2ud0d2d0uu0202dd02	-0.5> = sqrt(10)/144 (1250)
<20u2200020du022uudd0202uu	-0.5|c21a a19a|20u2200020du022uud20d02du	-0.5> = sqrt(6)/18 (40)
<2u2d0u02u022u20du00du2du0	-0.5|c3b a19b|2uud0u02d022u20du0udd2du0	-0.5> = 5*sqrt(3)/162 (540)
<20200u2duud2u02du0d2ud020	-0.5|c20a a17a|20200u2duud2u02d20duud020	-0.5> = -5*sqrt(3)/12 (108)
<200u00uuu02dd0uu2202ddu22	-1.5|c18b a5a|200uu0uuu02dd0ud2u02ddd22	-0.5> = 3*sqrt(3)/80 (1645)
<0ud0u0u2du202u20dduudu2du	-1.5|c15b a18a|0ud0u0u2du202ud0u2duud2dd	-0.5> = -sqrt(5)/432 (2460)
<u202u0d2duud0u002dud2uu20	-1.5|c17b a3a|u2d2u0d2udud0u00dudu2ud20	-0.5> = sqrt(3)/48 (192)
<u02duu022udd220uu020d2u00	0.5|c14a a1b|202uud022udd2u0ud020u2d00	-0.5> = -sqrt(2)/108 (162)
<2uuuud20200u0u2d002du20d2	-0.5|c15b a18b|2uuuud20200u0udd0d2ud20d2	-0.5> = sqrt(10)/60 (1570)
<2u20u2uuudud2d0d00d0202uu	-0.5|c3b a18b|2uu0u2uuduud2d0d0dd0202du	-0.5> = sqrt(7)/540 (3416)
<200u0udud2du22uu0udu0dd2u	-0.5|c6b a6b|200u0uduu2du22dd0uud0ud2d	-0.5> = -sqrt(3)/2916 (3468)
<uu02222ddu002d0u0d2u2u00d	-0.5|c18a a24a|uu02222ddu002d0u002u2d0ud	-0.5> = -sqrt(3)/36 (108)
<0u02u0u22udd0d22udu0dduuu	-1.5|c11b a23a|0u02u0u22u0d0d22dud0du2ud	-0.5> = 1/72 (630)
<uud02d2u0d2uu000022duduu2	-1.5|c1b a15a|0ud02u2u0d2uu0u0022ddddu2	-0.5> = -sqrt(10)/24 (420)
<2u222020uuu2d20u0dud0dd00	-0.5|c14b a13b|2u222020uuu22u0d0ddd0ud00	-0.5> = -sqrt(5)/150 (378)
<u020u22020u2u20d2dddu0d0u	-0.5|c25a a24a|u020u22020u2u20d2dddu0du0	-0.5> = 0 (140)
<0udu002020022u02dduu2du2d	-0.5|c19b a3b|0u2u002020022d02ud0d2ud2u	-0.5> = -sqrt(6)/144 (36)
<02uu2du00u2d2uu0dddu00u22	0.5|c20a a6b|02uu22u00u2d2du0ddd000u22	-0.5> = -5/48 (240)
<uu02022u02ud0u0d22200ud02	-0.5|c10a a15a|uu02022u0duu0udd22200dd02	-0.5> = sqrt(15)/200 (434)
<udu2udd0uudu220dd22000uuu	-1.5|c25b a5a|udu22du0dudu220ud22000ud0	-0.5> = -sqrt(3)/32 (144)
<2uu202d02u00u202202020200	0.5|c6a a12b|2uu20dd02u0du202202020200	-0.5> = sqrt(3)/6 (12)
<udu20duuuudu22d0ud0d2ud0u	-1.5|c6b a24a|udu200duuuuu22d0dd0d2udud	-0.5> = -sqrt(15)/450 (4536)
<uudu22uud0d02220ud20du00u	-0.5|c19b a2b|u2du22uud0d02220uud0dd00u	-0.5> = sqrt(15)/108 (400)
<ud0uuu2d2u220d20u0ud2d00u	0.5|c15a a6b|ud0uu22u2d220ud0d0ud2d00u	-0.5> = sqrt(10)/1296 (408)
<2002000ud20uu2dduu02220u2	0.5|c4a a18b|200u000ud20ud2duu202220d2	-0.5> = -sqrt(6)/48 (54)
<u22220022u0udu0220d0ud0u0	-1.5|c12b a7a|u22220u22d00ud0220u0dd0u0	-0.5> = 1/54 (54)
<22u2ud0du022u2du0du02d000	-0.5|c12b a24b|22u2ud0du02uu2du0dd02u0d0	-0.5> = -2*sqrt(6)/81 (612)
<2uduu20002du02udu2d02020d	0.5|c10a a8b|2uduu20u0udd02dud2d02020u	-0.5> = sqrt(30)/162 (420)
<ud020u2u022d2uud0duud200u	-0.5|c10a a5a|ud02ud2u0d2u2udd0uduu200d	-0.5> = sqrt(3)/162 (288)
<202u02ud222ud0duuu20d0u00	-0.5|c10b a17b|202u02ud2u2dd0ud2u20d0u00	-0.5> = 1/12 (72)
<22u2d0000uud202uu022d020d	-0.5|c12b a17b|22u2d0000uu0202d2022u020d	-0.5> = -sqrt(3)/27 (18)
<uuduududduuud02ud20uddd20	0.5|c18a a22b|uuduududduuud02udu0dd2d20	-0.5> = -1/12 (45900)
<udu00duu2u2u0d0002d2d2u2d	-0.5|c18b a16b|udu00duu2u2u0d0d0du2u2d2d	-0.5> = sqrt(3)/54 (1400)
<uu0222u220u2d0uu0dd02d00u	-0.5|c16a a13a|uu0222u220u220d00dd02d00u	-0.5> = sqrt(6)/30 (70)
<udu0d200uu20002d2duud0222	-0.5|c3b a1b|2u00u200dd20002u2udud0222	-0.5> = -sqrt(6)/54 (54)
<u00ud02d0200022u202du2u2u	0.5|c23a a6b|u00udd2u0200022d202ud202u	-0.5> = -sqrt(6)/24 (24)
<0u2u22du0d20udud220020uu0	0.5|c11a a9b|0u2u22duddu0duud220020du0	-0.5> = -1/9 (216)
<220u20duud0222du0u0dud002	-0.5|c21b a24b|220u20duud0222du0u0d0d0u2	-0.5> = sqrt(3)/2 (72)
<2000u0uu22d2ddu2u2uu20d00	-0.5|c9b a6b|2000uuudd2d2udu2u2du20d00	-0.5> = 0 (360)
<u22u2u0200d200d200020ud22	0.5|c20a a18b|u22u2u0200d200d20d0u0ud22	-0.5> = -sqrt(2)/3 (60)
<0ud20222udu000d2u2uu02d0u	-0.5|c7b a12b|0ud202u2udud00u2u2ud02d0d	-0.5> = -sqrt(10)/144 (630)
<02u22u2u0220d00d2d00uu2u0	0.5|c11a a3b|02222u2u02u0u00d2d00dd2u0	-0.5> = sqrt(15)/54 (70)
<u2u2u02duuu2d02d0020d002u	0.5|c2a a25b|uuu2u02dudu2d02d0020d0022	-0.5> = -sqrt(5)/20 (450)
<02uu0udd202duu22000u202ud	-0.5|c16a a22a|02uu0udd202duu2u000u2d2dd	-0.5> = sqrt(6)/24 (700)
<uud2d2u200udududd0220u020	-0.5|c24a a17a|uud2d2u200ududud20220u0d0	-0.5> = -sqrt(3)/6 (486)
<2u0uu2u20dd0u2200u220d0du	-1.5|c20b a22a|2u0uu2u20dd0u2200u2d020dd	-0.5> = -sqrt(6)/12 (425)
<u22dudu00200d202uud2uu0du	-1.5|c14b a7a|u22dud200200uu02dud2du0ud	-0.5> = sqrt(3)/27 (216)
<uu20dudd2ud0u222000u02u02	-0.5|c25b a19b|uu20dudd2ud0u22200uu02d0d	-0.5> = sqrt(6)/18 (360)
<uud0202udd0u2220u20dudu0d	0.5|c5a a24b|uud0d02udu0u2220d20uududd	-0.5> = -sqrt(2)/54 (1224)
<udu200udu0d0ud0u2ud2d2220	0.5|c20a a15b|udu200udu0d0uduu2uddd2220	-0.5> = -sqrt(5)/6 (1890)
<2u02udu0dud202u2u00dduduu	-1.5|c11b a10a|2u02udu0d20202u2d00ududud	-0.5> = sqrt(2)/81 (729)
<0uudu2u2202u02d0dd0duuddu	-0.5|c2b a1b|u0uud2u2202d02d0du0uududd	-0.5> = sqrt(5)/972 (2312)
<0002u00u2d2u000222u2duu2d	-0.5|c24b a12b|0002u00u2d22000222u2ududd	-0.5> = sqrt(30)/144 (102)
<2u0uudud0ud2u20d00udu22ud	-0.5|c2b a17b|200uuuud0dd2u20du0udd22ud	-0.5> = -25/1944 (3150)
<0u20u2du22ududd000022d0u2	0.5|c20a a18b|0u20u2du22ududd00u0d2u0d2	-0.5> = sqrt(2)/6 (918)
<20u022uu00202u0du2dddu2d0	0.5|c21a a9b|20u022uuu0202u0du2dd0d2d0	-0.5> = 4*sqrt(30)/75 (461)
<2uuu2202uu0000d22d2ud00du	-0.5|c17a a7a|2uuu22u2uu0000d2du2dd00dd	-0.5> = -sqrt(14)/360 (1708)
<2u20d0udu2ududuud0202002u	-1.5|c21b a18a|2u20d0udu2ududuudd20d002u	-0.5> = -sqrt(3)/3 (720)
<u02002222200d20002u0u02d2	-0.5|c14b a24b|u02002222200du0002u0d0222	-0.5> = -1/3 (6)
<2u00u2du02u2ud02d02dudu0u	0.5|c7a a7b|2u00u2ud02u2dd02u02udud0d	-0.5> = sqrt(30)/5832 (1156)
<uuudduu0022u02u0dd2022200	0.5|c10a a7b|uuuddu200u2u02d0dd2022200	-0.5> = -sqrt(5)/20 (350)
<0uu202d0202d022u220d0uuu0	-0.5|c20b a8b|0uu202dd202u022u22000dud0	-0.5> = -sqrt(6)/36 (54)
<u00022d0uuduu202d2dud0du2	-0.5|c18b a23b|u00022d0uuduu202ddudd02u2	-0.5> = -1/12 (360)
<00220u2du2u20ud0u22dddu00	-0.5|c18b a25b|00220u2du2u20ud0ud2dduu0d	-0.5> = -sqrt(6)/12 (408)
<0uuuu22ddd0uud0u02duu022d	-1.5|c6b a1a|uuuduu2ddu0ddu0u02udd022d	-0.5> = -sqrt(2)/3456 (14420)
<uu22000u2ddd2uudu0d0u02u2	-1.5|c17b a8a|uu2200022udd2udd00u0d02u2	-0.5> = sqrt(3)/36 (120)
<0u22udd02ud000u0u220udu22	-1.5|c18b a8a|0u22uddu2du000u0dd20udu22	-0.5> = -sqrt(2)/12 (144)
<02u00ud00u2u2ud2u220u0dd2	0.5|c16a a8b|02u00udu0u2u2dddu220u0dd2	-0.5> = -sqrt(2)/16 (1050)
<0u02u22002002202du020ud2d	0.5|c13a a1b|ud02u2200200d202ud020uu2d	-0.5> = -1/9 (24)
<uud22dud2u00ud02220u0udu0	-0.5|c6a a21a|uud220du2u00du02220udddu0	-0.5> = sqrt(2)/216 (360)
<u2200202u22duu00202dd0u0u	-1.5|c17b a7a|u22002d2u22duu00d02du0u0d	-0.5> = sqrt(6)/18 (72)
<u0uduuu2dd0d22uu00u2d2d0d	-0.5|c20b a1b|20uduuu2dd0u22ud00udu2d0d	-0.5> = 5*sqrt(3)/864 (2320)
<2200202u20duuu0d00d022202	-0.5|c23b a15b|2200202u20duuudd00d022u02	-0.5> = 0 (40)
<000uuu0ddu2uuddu2220d2u02	-1.5|c25b a15a|000uuu0ddu2uud2u2220d2d0d	-0.5> = sqrt(10)/16 (1250)
<u2ud00uu0ddud002u2uu2ddd2	-0.5|c25b a5b|u2udu0uu0dddd002u2uu2uddd	-0.5> = -sqrt(15)/72 (7350)
<u2u020022d0u2000u2dd220uu	-0.5|c18a a19a|u2u020022d0u2000ud2d220ud	-0.5> = -sqrt(2)/18 (90)
<u2d2uuuudu2uu00d0ddd0d2uu	-1.5|c11b a21a|u2d2uuuuduudu00d0udddd2du	-0.5> = -sqrt(21)/540 (24820)
<0udu0u022ud200d2202220u0u	-1.5|c23b a7a|0udu0uu22du200d220222000d	-0.5> = sqrt(3)/54 (68)
<222u022uu022dd0uud00duu00	0.5|c6a a10b|222u0u2udd22uu0udd00ddu00	-0.5> = -sqrt(30)/972 (700)
<0u0u0d2u2uu02u2ud022d00d2	-1.5|c25b a23a|0u0u0d2u2uu02u2ud022d0ddd	-0.5> = sqrt(2)/2 (1386)
<u22udu0d20d2u00d20u2200ud	-0.5|c16a a7a|u22ududd20u2d00020u2200du	-0.5> = 0 (72)
<udu2uu20dd02du0u2u0222000	-1.5|c7b a25a|udu2uud0dd02uu0d2u022200d	-0.5> = -1/6 (360)
<02udu20d0udu22u2ud02u0200	-0.5|c4a a1a|u2d0u20u0udu22d2du02d0200	-0.5> = 0 (204)
<20uu2u0ud0d0u2ud0u2u22d0d	-1.5|c14b a3a|202u2u0ud0d0uudu0d2u22d0d	-0.5> = sqrt(2)/48 (1160)
<0uu222d0ud02u00du22duu0ud	-0.5|c19b a7b|0uu22220ud02d00du2uduu0dd	-0.5> = sqrt(5)/81 (600)
<uu2d02202u0u0udddd0uu22d0	-0.5|c6b a14b|uu2d0u202u0d02uddd0uu22d0	-0.5> = 0 (612)
<0udu02222u0020dd2u200u20d	0.5|c9a a3b|0u2d0222ud0020uu2d200u20d	-0.5> = 1/9 (36)
<0u20200u2uu22d20dd0002du2	-0.5|c22b a20b|0u20200u2uu22d20dd0d0uud2	-0.5> = -sqrt(6)/12 (210)
<u0uu02d2d0u0udd2u0duu22du	-0.5|c8a a19a|u0uu02ddu0d0udu2u02ud22dd	-0.5> = -sqrt(30)/1458 (3150)
<u2uuu0dd220d220d20u20u00u	-0.5|c20a a12a|u2uuu0dd2202220d20ud0u00d	-0.5> = -sqrt(6)/36 (315)
<022uu00u02020duudddud22uu	0.5|c2a a1b|uu2dd00u02020duuuudud22dd	-0.5> = -sqrt(5)/324 (1500)
<uuu002uu0002u2dud222ddd0d	0.5|c7a a4b|uuuu020u0002u2ddd222ddd0u	-0.5> = -4*sqrt(21)/189 (924)
<u2202002u2dudu0200d0d2uud	-0.5|c10b a17b|u2202002ududdu02d0u0d2uud	-0.5> = 0 (216)
<22020udu0u0uddu2u0002u22d	-0.5|c15b a12b|22020udu0u02ud02u0002d22d	-0.5> = sqrt(5)/54 (68)
<2uduud2d02uduudud00u020u2	-0.5|c10a a2a|22uudd2u0ududdudu00d020u2	-0.5> = -sqrt(6)/216 (432)
<uuu2022dd2200uu02ddud0002	0.5|c11a a12b|uuu2022dd2uu0dd02udud0002	-0.5> = -2*sqrt(6)/81 (900)
<u20d0uu022ud220dduu0u2d0u	-0.5|c12a a3a|u2du0ud022u0220uddd0u2u0d	-0.5> = 1/324 (360)
<ud2u20u0ddu2d202u02du0ud0	0.5|c4a a20b|ud2020u0udd2u202u022u0dd0	-0.5> = -sqrt(3)/36 (120)
<u00u2u020d22u2du0u02ddudd	-0.5|c12a a18a|u00u2u020d2uu2du0202dddud	-0.5> = sqrt(30)/96 (1290)
<2u02uuuuddu00du02dudddud2	0.5|c21a a24b|2u02uuuuddu00du02dud0dd22	-0.5> = sqrt(6)/18 (5950)
<u022202000002u22ud002u202	-0.5|c22a a22a|u022202000002u22ud002d202	-0.5> = sqrt(2)/3 (10)
<uud0ud0u2u0222d22uud00du0	-1.5|c23b a7a|uud0uddu2u0222u22udd000d0	-0.5> = -1/96 (630)
<uuuddud2u02uuu2du0d20u0dd	-1.5|c1b a10a|0uuuddu2uu2ddu2ud0u20d0dd	-0.5> = sqrt(30)/162000 (15250)
<u0u2u2du0uu0dd20u02022udd	-0.5|c21a a20a|u0u2u2du0uu0dd20u02du2ddd	-0.5> = 1/10 (5680)
<0u22u0202d020duuddu2du0ud	0.5|c22a a8b|0u22u02u2d020dduudd2u00du	-0.5> = -sqrt(2)/24 (240)
<20uudu0dd02022020uu0du22u	-1.5|c4b a15a|20u0uu0dd02022u20ud0dd22u	-0.5> = -sqrt(6)/27 (200)
<u0u2du0u2202uu0ud0002dd22	-0.5|c5b a2b|uuu20d0d2202uu0ud0002dd22	-0.5> = -sqrt(70)/90 (350)
<u0d2uuud0d202220d2200uud0	-0.5|c19b a2b|udu2uduu0d202220d2d00uud0	-0.5> = -sqrt(6)/72 (360)
<ud2022uu000uddduud202duud	-0.5|c5b a23b|ud20u2uu000ddudduu202d2du	-0.5> = -1/144 (720)
<0uu200uu2d000d222d2220200	-0.5|c17a a12a|0uu200uu2d0d0d22ud2220200	-0.5> = -5*sqrt(6)/18 (105)
<udu200uu20u20udd0u02222d0	-0.5|c21a a25a|udu200uu20u20udd0u02d22dd	-0.5> = sqrt(6)/6 (910)
<u2uu02u00d2000ud22dddu022	-0.5|c15b a13b|u2uu02u00d20d00d22duud022	-0.5> = -sqrt(30)/36 (210)
<ud2200u0020d0220u2d0u2d2u	-0.5|c21a a9a|ud2200u0u20d0220d2u002u2d	-0.5> = 1/8 (36)
<22ud0u20002202d00022u2d0u	-0.5|c6b a24b|22ud0020002202u00022u2ddu	-0.5> = sqrt(3)/4 (12)
<0u222d20u0022ud2200ud0002	-0.5|c13a a9a|0u222d202002uud2200ud0002	-0.5> = -13/18 (18)
<2uu2d02u000d0u2202duuu02d	0.5|c16a a20b|2uu2d02u000d0u2d02d2uu02d	-0.5> = sqrt(5)/6 (162)
<u2uuudd0u0d002u00d2222ddu	-0.5|c19a a6a|u2uuu2d0u0d002d00dd222uud	-0.5> = sqrt(30)/144 (750)
<u0d22u0u2d2u2d2u0dduu000d	-0.5|c11a a17a|u0d22u0u2dud2d2uuuddu000d	-0.5> = sqrt(3)/54 (1080)
<2uu00dud002d02uu20u2u2d02	-1.5|c1b a18a|uuu00ddd002u02uu2du2d2d02	-0.5> = sqrt(15)/108 (680)
<020u2u2dud222220u0000002d	0.5|c7a a9b|020u2uud2d222220u0000002d	-0.5> = 8*sqrt(2)/27 (30)
<0u2u220du0dudu2200du2dud0	-0.5|c19b a1b|ud2u220ud0uudu22000d2udd0	-0.5> = sqrt(6)/1458 (696)
<00u2du0ud0ud2u2uu02d2ud20	0.5|c19a a20b|00u2du0ud0ud2u2uu0d22dd20	-0.5> = -sqrt(30)/60 (630)
<0ud0u2220u0d02uu2du220du0	-1.5|c3b a9a|0u00d222ud0u02du2ud220du0	-0.5> = sqrt(2)/36 (48)
<u02d00ud00u2ud2uu2du202ud	-0.5|c19b a16b|u02d00ud00u2ud22u20d202ud	-0.5> = sqrt(5)/18 (108)
<02uu00duuu2d2uddu22000022	0.5|c12a a20b|02uu00duuu202uddd22d00022	-0.5> = -sqrt(3)/15 (378)
<u02d00220uudu0u2dd2udu02u	-0.5|c13a a21a|u02d00220uud00u2ud2u2d02d	-0.5> = -sqrt(6)/81 (204)
<020u02020d2uududdu00u2d22	-0.5|c24b a17b|020u02020d2uudud2d00u2du2	-0.5> = 0 (72)
<22u002u20d00udd202uudu2u0	-0.5|c2a a20a|2uu002d20d00udu202d2ud2u0	-0.5> = -sqrt(6)/48 (48)
<u2d200u02duuduu2u20dud002	-0.5|c16a a5a|u2d2u0d02uududuud20dud002	-0.5> = -5*sqrt(6)/2592 (1080)
<u22uu0u02d0u0d2u0uddddd2u	-0.5|c16b a23b|u22uu0u02d0u0d200uuddd22d	-0.5> = sqrt(2)/30 (1645)
<0u22u0d20d0u2ududuud02udu	-0.5|c13a a5a|0u2220u20d0uudduuddu02dud	-0.5> = sqrt(6)/5832 (2700)
<u0d20u202du222u0u0000du22	-1.5|c15b a18a|u0d20u202du22200ud000ud22	-0.5> = -sqrt(3)/9 (36)
<2u0202udu2d22u0u02000u02d	0.5|c16a a3b|2ud202uuu2d22u0002000d02d	-0.5> = -sqrt(5)/54 (68)
<2u2u00u20220u2dd00du0202d	-0.5|c22b a7b|2u2u00220220u2dd00ud0u02d	-0.5> = -sqrt(30)/216 (90)
<uud22uu220u0u2du0200ddu0d	-0.5|c18a a10a|uud22uu22uu0u2dd0d00dud0d	-0.5> = sqrt(14)/360 (4788)
<0uduu2u20du2d0dd020u2u0u2	0.5|c8a a23b|0uduu2ud0ud2d0du020d2uud2	-0.5> = 1/144 (816)
<udu00d22uu20u2d02d0220002	0.5|c25a a24b|udu00d22uu20u2d02d02200du	-0.5> = -sqrt(2)/2 (80)
<u2ud00202u000d2u22d20ud02	0.5|c18a a6b|u2ud0u202d000u2d2uu20dd02	-0.5> = sqrt(3)/162 (270)
<u200uud0u0222d0duu020u22d	-1.5|c1b a4a|020uuud0d0222u0uud020d22d	-0.5> = 5*sqrt(6)/1296 (350)
<20u2du2d2uu02dud002uud0d0	0.5|c6a a12b|20u2d02u2udd2udu002duu0d0	-0.5> = -sqrt(2)/54 (144)
<020uududu22d22uu0udd0u0du	-1.5|c16b a5a|020u2dudu22u22d00uud0d0du	-0.5> = sqrt(5)/144 (240)
<2uduuu2d0022udd2u0d0d0u20	-0.5|c23b a14b|2uduuu2d0022u2d2d0u0d0020	-0.5> = sqrt(2)/12 (204)
<00uudu0ud0du20u0d22ud2u22	-1.5|c20b a20a|00uudu0ud0du20u0d22dd2u22	-0.5> = 2/3 (600)
<02uuud2u0du22uduu00udd02d	-0.5|c10a a10a|02uuud2u0ud22duud00udd02d	-0.5> = sqrt(42)/1200 (5240)
<u2u0002ud2020d20uuuddu2dd	0.5|c23a a22b|u2u0002ud2020d20uuudd2udd	-0.5> = -5/9 (1200)
<02u000uudud20du22202du20d	-0.5|c12b a25b|02u000uududd0du22202ud202	-0.5> = -sqrt(3)/18 (204)
<202u2u2ud0udu0udddud0uddu	0.5|c24a a8b|202u2u22u0ddu0uudddd0uu0d	-0.5> = sqrt(3)/1296 (2100)
<22202u022u200d000duud0u2u	-1.5|c1b a4a|u22u2u022u200d000ddud0d2u	-0.5> = -2*sqrt(15)/27 (210)
<u0uuu2u02du00u0dd2d22uddd	0.5|c3a a5b|u00u22u02uu00u0dd2d22dudd	-0.5> = 2*sqrt(2)/135 (1596)
<u2d00u0uduuudd2du2ud0d2uu	0.5|c9a a4b|u2du0u0u0duduu2dd2dd0u2ud	-0.5> = -sqrt(3)/2916 (4920)
<0u2000duud2d22uud2u2u0d0d	-0.5|c3a a12a|0uu000dduu2222duu2u2d0d0d	-0.5> = sqrt(10)/432 (630)
<u2duu02du2du00d02uudu0u2d	-0.5|c24b a16b|u2duu02du2du00du2uudu0ddd	-0.5> = -sqrt(10)/32 (6750)
<22u20u0dud2uudddu00202u0u	0.5|c3a a19b|22020u0duu2duddud0u202u0d	-0.5> = -1/72 (216)
<20u022d0u02du2uud200ud0u2	0.5|c15a a16b|20u022d0u02du202d200uu0d2	-0.5> = 1/9 (24)
<uuu00020220u2022dd0ddu2uu	-0.5|c10b a14b|uuu000202d0u2u22du0ddd2ud	-0.5> = sqrt(15)/120 (1290)
<udu0udud0d02u22d0u2duu2u0	-0.5|c12a a3a|ud20uduu0d0ud22u0d2udd2u0	-0.5> = sqrt(6)/72 (648)
<ud002uudu0ddu2uddu0uduu22	-1.5|c6b a4a|ud0u20duu0udu2dudd0dudu22	-0.5> = 1/81 (1856)
<002uduudu20u202u2d0u2ddu0	-1.5|c13b a7a|002udu2uu20du02d2u0d2ddu0	-0.5> = sqrt(2)/432 (464)
<00u020d2u20ududu22u0u22d0	-1.5|c14b a14a|00u020d2u20ududd22u0u22d0	-0.5> = sqrt(15)/9 (108)
<20u0ud202du0u02d202uud2u0	-0.5|c23b a12b|20u0ud202duud02d202uudud0	-0.5> = sqrt(2)/18 (324)
<udu002220ud20u0uu2d0du022	-0.5|c6b a4b|uduu0d220uu20u0dd2d0ud022	-0.5> = sqrt(3)/648 (630)
<22ud0u020duu022d20202u00d	0.5|c14a a24b|22ud0u020duu0u2d20202u0dd	-0.5> = 4*sqrt(6)/27 (136)
<uu0d220uudu2dd202udu0200d	0.5|c5a a11b|uu0du20udd22du202uud0200d	-0.5> = -4*sqrt(3)/243 (600)
<uu002u00202u2d02du20d202u	-1.5|c22b a8a|uu002u0d202u2d02ud20du02d	-0.5> = sqrt(15)/144 (348)
<0uudduu0u22200d20ud22u200	-1.5|c20b a7a|0uuddu20u22200u20ddu2d200	-0.5> = sqrt(3)/54 (180)
<202udu22u0uu22002du0200d0	0.5|c13a a6b|202ud222u0uuu2002dd0200d0	-0.5> = sqrt(30)/40 (70)
<020uudu0ud2udud02u2202d0u	0.5|c2a a25b|0u0uduu0du2uddu02d2202d02	-0.5> = sqrt(30)/31104 (1236)
<22uud20u0d0d220u0d20uud20	-0.5|c6a a18a|22uudu0d0d0u220u0220udd20	-0.5> = -sqrt(6)/72 (180)
<20u0d00u202u0du22d0u22udu	-0.5|c1a a6a|u0d0uu0d202d0uu22d0u22udd	-0.5> = -5/162 (360)
<22uu0uduud0020ud2u22dud00	0.5|c17a a18b|22uu0uduud0020udd222dud00	-0.5> = -5/12 (1290)
<uu002uu2202d202du0ddud0uu	-1.5|c24b a23a|uu002uu2202d202du0ddudu0d	-0.5> = -sqrt(6)/6 (1080)
<u0022uu20220ddud0u2u0dudu	-0.5|c19a a12a|u0022uu2022duddd0udu0uddu	-0.5> = sqrt(2)/216 (816)
<u2u2dduu0uuud02dd20u0dudd	0.5|c15a a14b|u2u2dduu0uuuduudd20u0dddd	-0.5> = sqrt(42)/30 (38106)
<0002ud020u2udu2d020220d2u	-0.5|c21a a25a|0002ud020u2udu2d0202d0u22	-0.5> = -1/2 (36)
<uuuddd0u2d0u2u0udd202u02u	-0.5|c6b a15b|uuudd00d2u0u2dduud202u02d	-0.5> = 1/108 (1080)
<2u0d022ud0uu22202000d02uu	-1.5|c17b a8a|2u0d0222u0du2220u000d02du	-0.5> = -sqrt(2)/6 (24)
<2uu0uu002ddddu2ud2uud02d0	-0.5|c16b a7b|2uu0uuu02ddddd20u2duu02d0	-0.5> = sqrt(30)/90 (1512)
<0ud020uduu02002202u022d2d	-0.5|c18a a2a|02u020dudu0200220uu022d2d	-0.5> = 7/36 (40)
<u200200d20u0uud2u22dduddu	-0.5|c9b a3b|u2u0200du0d0dud2u22ududud	-0.5> = sqrt(6)/81 (972)
<u0uu2dd200uu2d0u0du2d2u20	-1.5|c1b a2a|0udu2uu200ud2u0d0dd2u2d20	-0.5> = -1/1296 (750)
<0u2022uu2202d00d20u200u02	-1.5|c17b a4a|0u2u22du2202u00dd0d200u02	-0.5> = sqrt(3)/54 (60)
<uu0uudd2duud2022u2u00ddu0	0.5|c23a a3b|uuduudu2dduu2022u2d00d0d0	-0.5> = -sqrt(15)/5184 (3570)
<u202u0d0dudu0u02d2d220u20	-0.5|c23a a15a|u202u0d0dudu0ud2d2u220020	-0.5> = 0 (72)
<00uu202u2u0ddu20u002du22d	0.5|c9a a1b|u0uu202duu0duu20d002dd22d	-0.5> = -3/800 (1568)
<00uu222ud020u20002d2d2d0u	-0.5|c5b a17b|00uuu22dd020u200d2u2d2u0d	-0.5> = -2/81 (270)
<2uu022u2200udu0220u0ddd0u	-1.5|c13b a21a|2uu022u2200u0d0220u02dd0d	-0.5> = -sqrt(5)/50 (125)
<220u20u202u2u0du0dd022u00	-0.5|c1a a16a|u20u20u202u2u0d20dd022d00	-0.5> = sqrt(3)/10 (126)
<uu02uud2220duddud0u0u2020	0.5|c16a a18b|uu02uud2220dudd0dud0u2020	-0.5> = -sqrt(2)/4 (480)
<2u20u222d0220u00u0dud200d	0.5|c20a a4b|2u2du222d0220u00u0d0u200d	-0.5> = 2/9 (36)
<u2duu02duudu00dd2uu002ud2	0.5|c10a a5b|u2du202ud0du00du2du002ud2	-0.5> = -sqrt(30)/162 (144)
<220ud00u2d0u2d02020ud202u	-0.5|c25a a21a|220ud00u2d0u2d02020u22020	-0.5> = 0 (8)
<2u2022du2ud200d0uu0dduud0	0.5|c20a a23b|2u2022du2ud200d0uu00du2d0	-0.5> = sqrt(2)/3 (108)
<u2u0ud00uddu0du22u222d00d	0.5|c19a a24b|u2u0ud00uddu0du22ud22d0du	-0.5> = -sqrt(2)/3 (2040)
<22u0duu20duduuuu0d00d22ud	-1.5|c7b a13a|22u0du020duu2uud0d00u22dd	-0.5> = sqrt(2)/160 (480)
<0uduudu20uu2d22u0u0ddd02d	0.5|c13a a17b|0uduudu20uu2022ddu0ddu02d	-0.5> = -sqrt(3)/30 (2160)
<22uuud20220uddu2u00u0ddu0	-0.5|c10b a8b|22uuud2u2u0uddd2u00d0ddu0	-0.5> = -sqrt(5)/36 (2992)
<0u222d2udu2200du002u0ud0u	-0.5|c22a a18a|0u222d2udu2200du0d2u00d0u	-0.5> = -1/3 (32)
<udu0u22uu20udd0d2u02d002d	-0.5|c17b a14b|udu0u22uu20ud20ddd02d002u	-0.5> = -sqrt(6)/36 (504)
<uud22du0uud0d0u222uu00d02	0.5|c4a a21b|uudu2du0dud0u0u222udd0d02	-0.5> = 1/72 (2835)
<uu22ddud0u20uddu000220202	0.5|c13a a16b|uu22ddud0u200du2000220202	-0.5> = -sqrt(6)/4 (24)
<200020u2u2d00uudddu2220uu	-0.5|c15a a17a|200020u2u2d00u0u2du2220dd	-0.5> = -sqrt(2)/54 (102)
<2u2du2ud2ud0u0dd0ud0uu0d2	-0.5|c9b a19b|2u2du2ududu0d0ud0u20du0d2	-0.5> = -1/216 (1458)
<uu0d2du2020uduu0duudd22u0	0.5|c10a a6b|uu0d22d20u0dudu0duudd22u0	-0.5> = -sqrt(15)/54 (288)
<22uu22du02ud0dud020uu0u0d	-1.5|c10b a8a|22uu22d20uud0dud020du0u0d	-0.5> = -5*sqrt(15)/81 (540)
<ud02uu0du2u2d02d0u020u220	0.5|c24a a7b|ud02uuddu2u2u02d0u020d2d0	-0.5> = sqrt(2)/54 (408)
<22u000u22du020202du0u0202	-0.5|c18b a20b|22u000u22du0202020ddu0202	-0.5> = -sqrt(6)/18 (18)
<2202020uu0022du2u2u00dd0u	-0.5|c13a a11a|2202020uu0d2udu2d2u00du0d	-0.5> = -sqrt(5)/81 (243)
<20u0uduu220uddud2du00022u	-0.5|c5b a2b|2uu00uuu220duddu2dd00022d	-0.5> = -sqrt(30)/10800 (1675)
<002222ud00200uuu2u220200d	-1.5|c15b a16a|002222ud00200u022u220200d	-0.5> = -sqrt(30)/6 (6)
<000220u2d0u0202ud220u20u2	0.5|c4a a12b|000u20d2u0ud202uu220d20d2	-0.5> = sqrt(6)/216 (60)
<00u0du02uudddu20u200d2222	-0.5|c23a a1a|u0d0uu02dududu20d200u2d22	-0.5> = 1/216 (486)
<u2u0u2ud0d000u0d0u2222du2	-1.5|c10b a16a|u2u0u2ud00000d020u2222dd2	-0.5> = 5*sqrt(2)/144 (120)
<2u0u2uu02ud0d02022020du02	0.5|c25a a3b|2uuu2uu02ud0d02022020dd0d	-0.5> = sqrt(21)/36 (462)
<uduu2uuddd0d20u2u0220ddu0	-0.5|c7a a9a|uduu2u0u2d0d20d2d0220uud0	-0.5> = -sqrt(2)/72 (420)
<uuu2du000d22u0220d22ud00u	-0.5|c20a a6a|uuu2d2000u22d0220u2ddu00d	-0.5> = 1/1296 (348)
<2u022uu0dd2uu2022udd0000u	-1.5|c19b a15a|2u022uu0dd2uu2u22d0d0000d	-0.5> = sqrt(6)/48 (350)
<20u2u2dudud2220d02ud0u000	-0.5|c18a a15a|20u2u2dudud222ud0dud0u000	-0.5> = sqrt(6)/4 (324)
<udu2u2ud2d2uu2u2000d20000	-0.5|c12b a7b|udu2u22u2d20d2u2000d20000	-0.5> = -sqrt(10)/54 (60)
<u0uu0du2u20ud22ddd00u22d0	-0.5|c1a a5a|00uuudu2d20ud22ddu00u22d0	-0.5> = -5/108 (696)
<uu2dd02u0ud0uu2220d00d202	0.5|c4a a20b|uu20d02u0du0uu2220dd0d202	-0.5> = sqrt(10)/72 (315)
<ud0uduu20d0uuu22d02duud20	-0.5|c10b a11b|ud0uduu200uddu22d02uudd20	-0.5> = 5/324 (1200)
<u0u00d02uuddud220udud22du	-0.5|c22a a12a|u0u00d02uud2du220udddu2ud	-0.5> = -sqrt(2)/108 (1800)
<uu2uu2020ud0d00u2dddu2d20	0.5|c17a a21b|uu2uu2020ud0d00udddd22u20	-0.5> = sqrt(3)/3 (910)
<u0du2u20d2200u22udu0dduu0	-0.5|c17a a2a|uudu2u20d2200d220uu0dudd0	-0.5> = 5*sqrt(3)/972 (1020)
<000u2u0uud0222du0d202duu2	-1.5|c5b a1a|u00udu0dud0222ud0u202ddu2	-0.5> = -sqrt(10)/324 (486)
<022u0u20uudu2000ddu0d22u2	-0.5|c3b a16b|02uu0u20uudu200ddud0d22d2	-0.5> = sqrt(6)/150 (1675)
<uduu200002u0202du0dd22220	-0.5|c22b a2b|u2du200002u0202ud0du2d220	-0.5> = sqrt(2)/108 (60)
<00uu0u20022d2u220ddu22u00	-1.5|c14b a9a|00uu0u20d22d20220dud22u00	-0.5> = 2*sqrt(3)/9 (40)
<0202u2d20udu2udu000du2u20	-1.5|c16b a9a|0202u2d2udud2ud0000ud2u20	-0.5> = sqrt(2)/8 (32)
<u200d0uud2d2uu2d2u0ddu0du	-0.5|c9b a4b|u20du0ud02d2ud2u2u0udu0dd	-0.5> = 0 (816)
<2uuu00d0002du0u20ddu22u22	-1.5|c1b a2a|u2ud00d0002ud0u20duu22d22	-0.5> = -sqrt(2)/27 (72)
<202u2u0u02200d20du2d02d0u	-0.5|c5a a12a|202uuu0d022u0u20dd2u02d0d	-0.5> = sqrt(15)/648 (412)
<20u2d2u2000uduudu0d2dud20	0.5|c24a a9b|20u2d2u2u00udduud0u2dddu0	-0.5> = 1/324 (1360)
<u0duu22200u00220d2220d0ud	-0.5|c1b a12b|00uud22200ud0220d2220u0ud	-0.5> = -sqrt(2)/27 (54)
<20uu222u0d0u2u0ud202d0200	-0.5|c1a a10a|u0du222u020d2u0ud202d0200	-0.5> = -1/12 (60)
<u0d2uu2u2dud022d2uu00d00u	-1.5|c18b a13a|u0d2uu2u2dudd22u20d00d00u	-0.5> = -1/9 (408)
<2uuduuuddud020du220u200dd	0.5|c21a a12b|2uuduuuddudd20ud220uu00dd	-0.5> = -5*sqrt(6)/162 (10800)
<2u20d0uuudu2d0dduu20u0d2d	-0.5|c1a a23a|uu20d0uuddu2d0duuu20d022d	-0.5> = -sqrt(6)/162 (1800)
<uu0d20d2uu000udud0d2222ud	0.5|c22a a6b|uu0d2ud2uu000dudd0u22u2dd	-0.5> = 1/324 (3060)
<2ud02u0du2u20u2d0udud002u	0.5|c10a a13b|2ud02u0duuu2dd2u0duud002d	-0.5> = 5*sqrt(6)/1944 (1200)
<u0ud2220udd22uduu00022u00	-0.5|c7b a20b|u0ud22u0ddu22udud00d22u00	-0.5> = -sqrt(3)/48 (324)
<0u2d0200u0u2ud0u0d222202u	-0.5|c6b a15b|0u2d0u00u0u2uddu0d222202d	-0.5> = -5*sqrt(10)/144 (240)
<u20u0u0ud0u22d002d2uddd2u	-0.5|c9b a20b|u20u0u0u00d22d002d22dud2u	-0.5> = 0 (140)
<202u2uu02002ud220d0ud0d02	0.5|c5a a11b|202uduu020d2ud220d0uu0d02	-0.5> = 2*sqrt(5)/27 (108)
<uu2d02duu020uudud2du00202	-1.5|c3b a5a|uuddu2uud020ududu2dd00202	-0.5> = sqrt(2)/864 (2376)
<u2udu2uddu2d0ud02020u200d	-0.5|c4b a13b|u2u0d2uudd2uddu02020d200u	-0.5> = -1/972 (360)
<220022uu20d0u0uu202ddu020	-0.5|c7a a18a|2200220u20u0u0ud2d2dud020	-0.5> = -sqrt(2)/144 (105)
<00u202u2u2duu2ud2d0u00ddu	-1.5|c25b a19a|00u202u2u2duu2ud2ddu00dd0	-0.5> = sqrt(10)/4 (1496)
<222002u00d20u200uud2022d0	0.5|c17a a18b|222002u00d20u20002d2022u0	-0.5> = -2/3 (4)
<u2du2020uuudd0d0u22duud0d	-0.5|c21b a23b|u2du2020uuudd0d0u22d0u20d	-0.5> = -4*sqrt(3)/9 (630)
<02222ud000u02u0d2u022u002	-1.5|c21b a6a|022222u000u02d0u2d02du002	-0.5> = sqrt(6)/72 (18)
<22u2dud2u02du0du0uu2ud000	-1.5|c21b a23a|22u2dud2u02du0du0uu20dd00	-0.5> = sqrt(10)/4 (160)
<0u2uu2d202u000u2u2d02ddu0	-1.5|c3b a1a|uuuud2u202d000d2u2d02dud0	-0.5> = sqrt(6)/720 (1290)
<2uu0d202d00ud2uu00202d2uu	0.5|c14a a12b|2uu0d202d002uudu00202u2dd	-0.5> = -sqrt(3)/54 (180)
<20uu2u0d2uu00dud020202202	-0.5|c22b a2b|2udu2u0u2ud00udd02020d202	-0.5> = 1/960 (250)
<22u0d2uu0d2020udu2200udu0	-1.5|c13b a14a|22u0d2uu0d20duudd2200udu0	-0.5> = sqrt(6)/9 (144)
<u0u2dudud20udud20220ud0ud	-0.5|c6b a17b|u0u2d0dud20uudd2u220ud0du	-0.5> = -1/48 (432)
<20ud022u2d0uuu2020d02u002	0.5|c17a a11b|20ud022u2duuuu20d0d02d002	-0.5> = sqrt(10)/24 (140)
<uuu0du0du000u022220d2d22d	-0.5|c16b a4b|uuuudu0du000d02d220d2d22u	-0.5> = -5*sqrt(2)/128 (900)
<u0u0202duu22dd2du0u2u0d0u	-0.5|c1a a25a|00u0202udu22du2dd0u2u0d02	-0.5> = sqrt(3)/81 (162)
<22uu2duu2ud220u0du20000d0	-1.5|c19b a20a|22uu2duu2ud220u0dudd000d0	-0.5> = -sqrt(2)/2 (1350)
<u0u20d0ud220uu2d0duudud2u	-0.5|c21a a20a|u0u20d0ud220uu2d0du20dd2u	-0.5> = 1/9 (540)
<0u22ud002u022020d0d22uuu0	-1.5|c5b a14a|0u220u002d022u20u0d22dud0	-0.5> = 1/54 (90)
<u2d2u00dudu200uu2u22d0ud0	-1.5|c20b a13a|u2d2u00dudu2u0uu2u2dd0dd0	-0.5> = -sqrt(3)/10 (1008)
<u0u000uud2u22u0dd20d2ud2u	-1.5|c13b a19a|u0u000uud2u2ud0du2ud2dd2d	-0.5> = -sqrt(3)/300 (6055)
<0u022udu0d2uuuddd0ud22u0u	-1.5|c15b a3a|0uu22udu0d2udu0dd0du22d0u	-0.5> = -sqrt(10)/81 (1584)
<022022u2022ud000ud2u00d02	-0.5|c7a a15a|02202202022uu0d0du2d00u02	-0.5> = 1/36 (12)
<ud2u2ud2uu0du00dud220u0ud	-0.5|c8a a8a|ud2u2ud2uu0uu00dud220d0dd	-0.5> = 0 (2766)
<0202u20udu200du2d220d0u20	0.5|c16a a12b|0202u20udu2u0dduu220d0d20	-0.5> = 2*sqrt(2)/27 (300)
<022u20u2u00dduu0u220020d2	-0.5|c12a a12a|022u20u2u00uddd0u220020d2	-0.5> = -5*sqrt(2)/72 (105)
<u02u02dd20uu020d22u2u0200	-0.5|c18b a15b|u02u02dd20uu02dd2ud2u0200	-0.5> = sqrt(3)/6 (72)
<u20d2u2d0u00u0d2u2d0u022u	0.5|c21a a9b|u20d2u2duu00d0d2u2d00022u	-0.5> = -sqrt(2)/8 (48)
<2u000du02ud22uu2uuddud0du	-1.5|c12b a23a|2u000du02udu2uu2udduddudd	-0.5> = -sqrt(2)/480 (9408)
<u0uuud0ud2uddd0d2u20ud202	-0.5|c10a a2a|uuuudd0uududud0d2u20dd202	-0.5> = sqrt(15)/3200 (18950)
<202u22020dud22002002ud00u	-0.5|c17b a22b|202u22020dud2200u002d200u	-0.5> = 1/2 (8)
<ud02uu20udduu22ddu22u0000	-0.5|c4b a6b|ud0ud220ududu22duu22d0000	-0.5> = -sqrt(2)/27 (96)
<ud2u22uu0u0ddu0d222d0uu00	-1.5|c3b a1a|2uuu22uu0u0ddd0d222u0dd00	-0.5> = sqrt(70)/360 (1596)
<u0uu2duu00d0uuddddu2022u2	-1.5|c23b a14a|u0uu2duu00d0u2udddd202ud2	-0.5> = -sqrt(6)/90 (4704)
<00uu022u0d2u2dd00222duu0u	-1.5|c13b a5a|00uuu22u0d2uudd00222dud0d	-0.5> = sqrt(15)/24 (1570)
<20u2udd0u0du2uu0020du2u2d	-1.5|c5b a16a|20u20ud0u0du2duu020du2d2d	-0.5> = -5*sqrt(10)/576 (918)
<20uu20duud20du202202d00uu	-1.5|c14b a25a|20uu20duud20d0202202u00d2	-0.5> = 1/6 (90)
<u2d02u0du000220020ud2ud22	0.5|c25a a12b|u2d02u0du00u220020ud2dd2u	-0.5> = 1/3 (80)
<00u20u2u02uu22d0duud2d020	-0.5|c15a a15a|00u20u2u02uu22d0ddud2d020	-0.5> = -sqrt(3)/20 (434)
<00udu2220u000d220d2u2ud02	-0.5|c21b a1b|u0duu2220d000u220d2udud02	-0.5> = 11*sqrt(2)/288 (162)
<2u0ud0uu2dud02uud2d0du0u2	0.5|c7a a4b|2u02d00u2uuu02udd2d0du0d2	-0.5> = sqrt(5)/360 (756)
<2u2020ud0000022u2du02u022	-0.5|c7b a9b|2u20200du000022d2uu02d022	-0.5> = sqrt(2)/12 (12)
<2u220uuddu02d02u0u2u00udd	-0.5|c12a a5a|2u22uuuddu0ud02d0u2u00ddd	-0.5> = -sqrt(15)/72 (5175)
<2uud00du22u02u000ddd220u2	-0.5|c25b a8b|2uud00d222u02u000ddu220ud	-0.5> = -sqrt(2)/3 (108)
<u0d20u00u02u22du2u0du20d2	-0.5|c17a a5a|u0d2uu00u02u22dddu0du20d2	-0.5> = -5*sqrt(10)/144 (630)
<u2du2uu022du02000dd022d0u	-0.5|c22b a15b|u2du2uu022du02d00dd02uu0d	-0.5> = sqrt(6)/12 (408)
<000uu2022u2200200020222du	-1.5|c23b a17a|000uu2022u220020u02022ddd	-0.5> = sqrt(30)/24 (35)
<0002u2d0202uu0d02d202uuu2	-1.5|c17b a22a|0002u2d0202uu0d0du2022ud2	-0.5> = sqrt(6)/12 (36)
<22ud020022u0u0du202d0u0u2	-1.5|c17b a3a|222u020022u0d0udd02u0d0u2	-0.5> = sqrt(2)/72 (36)
<u0002u002du220d2u002dd22u	-0.5|c1b a8b|00002u0u2du220d2d002ud22u	-0.5> = 0 (36)
<0u0u2ud2ud2u000d000222u22	-0.5|c7a a13a|0u0u2u02du2dd00d000222u22	-0.5> = sqrt(3)/216 (68)
<uuuu20d2220dd0022d2uu0d00	-0.5|c18b a18b|uuuu20d2220dd0022d2uu0d00	-0.5> = 1/2 (210)
<2ud0uu0ud220dd0uu02u202ud	-1.5|c24b a5a|2ud02u0ud220du0uu02d2020d	-0.5> = -sqrt(30)/36 (120)
<0u222d0uud0du220u02d2d0u0	-0.5|c9b a22b|0u222d0u0d0uu220d02d220u0	-0.5> = -sqrt(6)/16 (24)
<u20u00ud022duu0d0u222dduu	-0.5|c25a a16a|u20u00ud022duu020d222dud0	-0.5> = -sqrt(6)/108 (300)
<0222200uu0u0222ddud2u0u00	0.5|c23a a1b|u222200du0u0222ddud2u0000	-0.5> = sqrt(3)/6 (24)
<20ud0u0u0uuu2uddud2dd202u	-0.5|c8a a7a|20ud0ud00uuu2ududd2ud202d	-0.5> = sqrt(70)/1800 (1720)
<u00002uuuudu0d0d22ud22d2d	-0.5|c24b a4b|u00u02uuuudd0d0d22ud22ddu	-0.5> = -sqrt(42)/144 (3192)
<ud2u2000220d0022udu002du2	-0.5|c23b a6b|ud2u2u00220d0022duu0020d2	-0.5> = 1/8 (36)
<0u2d0ud200222uudd200uud20	-0.5|c24b a20b|0u2d0ud200222uudd20uuddu0	-0.5> = 0 (144)
<u020u220u0d2uu200dd2d2020	-0.5|c24b a2b|ud20u220u0u2du200dd2u20d0	-0.5> = -sqrt(15)/216 (204)
<20u0002022020u2dud2uudu02	-1.5|c9b a21a|20u00020d2020u2dud2u2ud02	-0.5> = 1/8 (24)
<22002u2duud020u00u2dud0d2	0.5|c5a a14b|2200ud2udud02uu00u2ddd0u2	-0.5> = 5/72 (160)
<u202u2d20u00022020u0022dd	-0.5|c14b a13b|u202u2d20u00ud2020u0022dd	-0.5> = 23*sqrt(3)/54 (102)
<u0u2u2d2uud0dd0020d220uud	0.5|c5a a18b|u0u202u2udd0ud002ud220udd	-0.5> = sqrt(3)/324 (1400)
<0002uu00u22dd02u02222udd0	0.5|c18a a14b|0002uu00u22ddd2u0d222udu0	-0.5> = -1/3 (80)
<uu22dd0u0020u2d200202uddu	-0.5|c22b a7b|uu22dduu0020u2d2002020udd	-0.5> = 2*sqrt(3)/27 (204)
<0u02u02u2u0202u02dd0duud2	0.5|c2a a3b|00u2d02u2u0202u02ud0uddd2	-0.5> = sqrt(30)/1200 (250)
<u02u02dudududud0du202d20u	-0.5|c23a a18a|u02u02dudududud0d2202uu0d	-0.5> = sqrt(3)/6 (1458)
<uuu2ud22ud000d2u0du22d0d0	0.5|c15a a13b|uuu2ud22ud00dudd0du22u0d0	-0.5> = -1/54 (2580)
<0u0uudud2u0d0udd2u22002u2	-0.5|c4a a4a|0u0uuuud2d0d0duu2d22002d2	-0.5> = -sqrt(3)/1296 (1260)
<2220uu2000uu0u2222dd00dd0	-0.5|c1b a12b|u220ud2000u20u2222dd00du0	-0.5> = -sqrt(2)/12 (60)
<u022du02d2uu0dud0u2u02200	-0.5|c10b a18b|u022du02duuu0ddd022u02200	-0.5> = -sqrt(3)/9 (80)
<uduud02duu0u2022uud20020d	0.5|c2a a14b|u0uud02dud0u2u22udd20020d	-0.5> = sqrt(10)/120 (1050)
<00ud2uu22udd2u2200u02d0u0	0.5|c8a a14b|00ud2uuu2udd222200u02d0d0	-0.5> = -5*sqrt(15)/108 (240)
<u020u0dududu2u20020dd2022	-0.5|c24b a17b|u020u0dududu2u20d20dd20u2	-0.5> = 0 (540)
<u20d2u0uud0uu0duddd22u20d	-0.5|c25b a7b|u20d2uuuud0uu0duddd22d200	-0.5> = sqrt(2)/10 (3350)
<u2dud220u02d220u000u2200d	-0.5|c13a a17a|u2dud220u02du20du00u2200d	-0.5> = sqrt(2)/12 (48)
<udu200u2u2d0udduu0220dudu	-1.5|c8b a17a|udu200uuu2d0uddd20220dudu	-0.5> = 5*sqrt(3)/36 (1000)
<u2ud20022udu0u220ududd0d0	-0.5|c20a a17a|u2ud20022udu0u22duu0dd0d0	-0.5> = -sqrt(15)/80 (1080)
<2ud2u2000ud0u200d2ududu2d	0.5|c4a a20b|2uduu2000du0d200u2u2dud2d	-0.5> = -1/486 (612)
<002uuud2u0dd0uud02u2du202	-0.5|c16b a12b|002uuud2u0d20ud002d2ud202	-0.5> = sqrt(6)/324 (348)
<02u00uu2u0d0d2u002d22220u	-1.5|c25b a5a|02u0uuu2d0u0d2d002d222200	-0.5> = -sqrt(10)/240 (125)
<u0d20u2u2220ududu002ud002	0.5|c25a a16b|u0d20u2u2220udu2d002ud00d	-0.5> = sqrt(30)/48 (232)
<2u0d00uud0u222u2220u0d0dd	0.5|c25a a10b|2u0d00uuduu222u2220d0d0d0	-0.5> = -1/12 (210)
<u20u0020ud20002d2u22dduuu	0.5|c18a a13b|u20u0020ud20d02d2022uuudd	-0.5> = -1/18 (200)
<02uu2ud2220du0u00udd002d2	-0.5|c6b a7b|02uu2022220du0u00udd002d2	-0.5> = 7*sqrt(3)/18 (105)
<u02dud2uu200d0uu02d2uu0d2	-0.5|c7a a14a|u02dududu200duud02u2ud0d2	-0.5> = -sqrt(10)/144 (480)
<22uu0u2d00duud0du0220udd2	-0.5|c25a a11a|22uu0u2d002udu0dd0220uddu	-0.5> = sqrt(3)/81 (696)
<2uudu02020ud22uu0ddd20002	0.5|c9a a12b|2uudu020d0u222ud0dud20002	-0.5> = sqrt(15)/81 (270)
<00uu202uuu0dd22du020du220	-1.5|c15b a21a|00uu202uuu0dd2dud0202d220	-0.5> = -sqrt(6)/144 (434)
<20uu2udd2ud2d200uuudd0002	-0.5|c25b a2b|2uuu2dud2ud2d200uuddd000u	-0.5> = 0 (2320)
<0uudud2u002u2d0u2du0uddu2	-1.5|c13b a9a|0uudud2ud02uud0d2uu0dddu2	-0.5> = 5*sqrt(5)/324 (5400)
<22202020u2d00u20ud00du2du	-0.5|c25a a13a|22202020u2d0ud20uu00dd2u0	-0.5> = 0 (24)
<002u20u2d2du0u2d20uuudd0d	-0.5|c8a a13a|002u20udd2uuud2d20uuudd0d	-0.5> = -sqrt(3)/36 (2100)
<2ud2uuddu20duuud020u02du0	-0.5|c4a a25a|2uduuddud20uuudd020u02udd	-0.5> = sqrt(3)/1296 (2400)
<uu00duuu22dddd002u2220002	-0.5|c20b a3b|uuu0duud22dddu002d2u20002	-0.5> = 0 (480)
<u0uu20220udu2d0uddud0du2u	-0.5|c24a a25a|u0uu20220udu2d0uddud0dud2	-0.5> = -sqrt(2)/3 (4650)
<u00022duuudu0222d2u00d0u2	0.5|c12a a7b|u000222uudu00222u2d00d0d2	-0.5> = -sqrt(15)/2592 (120)
<020022u2d20u20dudu2u2000d	-0.5|c18a a23a|020022u2d20u20dud02u20u0d	-0.5> = -1/6 (24)
<0022u0uuduu2uudd0udud2ddu	-1.5|c21b a15a|0022u0uuduu2uu2d0ddu02ddd	-0.5> = -sqrt(30)/150 (5810)
<202uu0dd202u2200020uudduu	-1.5|c22b a2a|2u2du0du202u2200020uu0ddd	-0.5> = sqrt(15)/48 (140)
<02u2022u002du2u2020u0d020	-1.5|c7b a21a|02u202ud002ud2u2020udd020	-0.5> = -sqrt(15)/72 (90)
<0u0duu2d2u02020ud2ud0220u	-1.5|c12b a24a|0u0duu2d2u0d020ud2ud022du	-0.5> = -8*sqrt(3)/27 (324)
<u0022du00200duu0du2dd2u22	-0.5|c19b a15b|u0022du00200du20duudd2u22	-0.5> = -sqrt(3)/4 (48)
<u20uuddu002022u2dd0u220u0	-0.5|c2a a23a|uu0duduu002022u2dd0u22dd0	-0.5> = sqrt(10)/162 (1080)
<00002u0ud20d200ud2u22uu22	-0.5|c22b a19b|00002u0ud20d200ud22220u22	-0.5> = sqrt(3)/3 (12)
<0uu20d020222u200200d20du2	-0.5|c17b a22b|0uu20d020222u200u00d2dud2	-0.5> = -1/9 (90)
<0uudu2u2du02ud02u2d0ddu0u	-1.5|c17b a21a|0uudu2u2du02ud0202d02dd0u	-0.5> = -sqrt(10)/12 (720)
<uu0002uddd20ud2uudduuduu2	0.5|c8a a21b|uu0002u0dd20du2uuddd2udu2	-0.5> = -sqrt(6)/36 (800)
<udu2u0u02uud20dduddduud02	-0.5|c4b a5b|uduu20d02uud20uuddduddu02	-0.5> = sqrt(5)/1080 (4320)
<2udu020022u2ud20d0200duuu	0.5|c14a a14b|2udu020022u2ud20u0200dddu	-0.5> = -1/18 (136)
<u2u00d0du202duuuud2dd0022	0.5|c14a a23b|u2u00d0du202d0uuud2du0d22	-0.5> = -sqrt(30)/36 (360)
<u2020uu02u2d2d02d0uu00du2	-1.5|c4b a7a|u20u0u202d2d2u02d0du00ud2	-0.5> = sqrt(30)/324 (180)
<2uu020220220udud00u202du0	-1.5|c5b a6a|2uu0uu220220uddu00d202dd0	-0.5> = sqrt(5)/120 (455)
<u20uddu22u22uu0uu02dd0d00	0.5|c19a a24b|u20uddu22u22uu0uu0ddd0dd0	-0.5> = -sqrt(6)/6 (2772)
<0u2du00udu022du0d2u2dd2u0	-0.5|c21a a25a|0u2du00udu022du0d2u20d2ud	-0.5> = sqrt(3)/3 (486)
<0u20uud220uud2d2u0ud0uddu	-0.5|c12b a19b|0u20uud220u0d2u2u02d0uddd	-0.5> = -9*sqrt(10)/640 (1470)
<22u0u200020duud02duudd2uu	0.5|c6a a7b|22u0uud0020uddd02uuudu2dd	-0.5> = 5/2916 (2312)
<u000u220udu2d0dd0u02u22u2	-1.5|c22b a19a|u000u220udu2d0dd0ud2uu2d2	-0.5> = -sqrt(3)/6 (408)
<uu0u0d200d22d02u02ud022du	-0.5|c22a a17a|uu0u0d200d22d02uu2du0d2ud	-0.5> = -sqrt(2)/72 (540)
<uudud2uuud00d222020uu0dud	-1.5|c15b a19a|uudud2uuud00d2d202duu0dud	-0.5> = -5*sqrt(3)/18 (5670)
<0u2uu22d020000uu2d2u0dd2u	-0.5|c5a a12a|0u2u022u020u00ud2d2u0dd2d	-0.5> = 3*sqrt(5)/400 (455)
<2u00uu0du0d2d2u2ud22200d0	-0.5|c8a a4a|2u0udu00u0d2d2d2uu22200d0	-0.5> = -5*sqrt(3)/486 (180)
<uud2220u0duudu0d0d22002uu	0.5|c8a a17b|uud222000duudu0ddu22002du	-0.5> = -2*sqrt(6)/27 (216)
<ud2u02020uuuu00dd20dd2022	0.5|c4a a2b|u22002020uduu00ud20dd2022	-0.5> = -sqrt(10)/60 (105)
<u2dudu2u00220d2d000u02uu2	0.5|c4a a21b|u2d0ud2u00220u2d000du2du2	-0.5> = -sqrt(6)/48 (48)
<u2uudd0uu00220d20u202d20u	0.5|c21a a24b|u2uudd0uu00220d20u20dd2du	-0.5> = -1/3 (680)
<ud222uu0d00d200uduu220udu	0.5|c16a a19b|ud222uu0d00d2000uu2220dud	-0.5> = -sqrt(2)/36 (108)
<ud0uuudd0d2uu2022d220u0u0	0.5|c20a a21b|ud0uuudd0d2uu2022d2udu0d0	-0.5> = -sqrt(3)/18 (1080)
<u0duuud0udd02u20u22ddu0u2	-0.5|c18b a23b|u0duuud0udd02u20ud2dudud2	-0.5> = sqrt(3)/54 (6120)
<ud20020u0202200u02d22u20u	-0.5|c1a a14a|0u20020d02022u0d02u22d20u	-0.5> = sqrt(2)/12 (8)
<uu220uud20ud0d0udddu2u02u	-1.5|c6b a8a|uu2200u220dd0u0uddud2d02u	-0.5> = 5/216 (600)
<u2u02uddd0ud2uu2uu2000dud	-1.5|c16b a17a|u2u02uddd0ud2uud2u2000udd	-0.5> = -sqrt(3)/18 (1200)
<2uu2u0dd22022u222u0000000	0.5|c16a a22b|2uu2u0dd22022u2d2u000d000	-0.5> = -2*sqrt(3)/9 (90)
<2uu022022u0u02dud2dd00020	-0.5|c24b a11b|2uu022022udu02uud2dd000d0	-0.5> = sqrt(2)/10 (434)
<0uu0d002d2u0d0022u2d2u2ud	0.5|c11a a25b|0uu0d002d200u0022d2u2u2d2	-0.5> = -sqrt(2)/24 (36)
<2uu0u0d22uud2u0ddddud0u20	-0.5|c21b a4b|2uuuu0d22duu2d0ddduu00d20	-0.5> = -sqrt(3)/768 (2550)
<222uu20uud20ddu00u00dd220	0.5|c6a a4b|2222uu0uuu20ddu00d00dd220	-0.5> = sqrt(3)/36 (455)
<0uuu20dd0222u2d002020ud20	0.5|c5a a9b|0uuuu0ddd222d2u002020du20	-0.5> = -sqrt(5)/18 (140)
<uu000222ud0du020du0d20222	-0.5|c7b a14b|uu0002u2ud0ddd20uu0d20222	-0.5> = -sqrt(15)/54 (210)
<u02202u2u00u02udd2d20u020	-0.5|c18a a5a|u022d2u2u00u02uuddd20d020	-0.5> = -1/60 (252)
<22200u2u0ud02u2220d0uu0d0	0.5|c13a a18b|22200u2u0ud0du222du0ud0d0	-0.5> = sqrt(10)/54 (300)
<0uud2uudd2d0u0uudd0u2ddu2	-0.5|c24b a17b|0uud2uudd2d0u0uu2d0d2du02	-0.5> = -sqrt(6)/12 (1200)
<020uu002du22002200ud20u22	-1.5|c9b a17a|020uu0020u220022d0dd20u22	-0.5> = sqrt(2)/9 (20)
<0ud2u02uud2du0uu2u02ddud0	-1.5|c20b a18a|0ud2u02uud2du0uu220udddd0	-0.5> = -7*sqrt(10)/100 (2520)
<002u2d22u0220duu00dd0ud2u	-0.5|c5a a9a|002uud2220220udu00ud0dd2u	-0.5> = 0 (180)
<u0d2uduu022d00ud0u202u220	-1.5|c7b a15a|u0d2ud0u022d002u0d202u220	-0.5> = -1/2 (16)
<u200d2u22020du020duuu2020	0.5|c20a a13b|u200d2u220202d020uu0d2020	-0.5> = -1/12 (12)
<0uud02020u0d2022duu2uud02	-0.5|c6b a14b|0uud0u020u0d2u22dud2udd02	-0.5> = -sqrt(30)/81 (1188)
<2uu20002d2uu02d0dudu202d0	0.5|c4a a6b|2uud0u02u2uu02d0ddud202d0	-0.5> = sqrt(2)/54 (1302)
<202ud00uu002du20u2dd22020	0.5|c21a a13b|202ud00uu0022u20u2ddd2020	-0.5> = sqrt(30)/18 (70)
<u0uuuuu0u22d0dd2d2d0200u2	-1.5|c11b a13a|u0uuuuu0u2ddddd2u2d0200d2	-0.5> = sqrt(2)/12 (5940)
<ududu22u00ud2u0ddu0d22200	-0.5|c18a a18a|ududu22u00ud2u0ddd0u22200	-0.5> = sqrt(3)/6 (272)
<22u0200u00d2udu2202duu002	-1.5|c16b a10a|22u0200u0dd2udud202udu002	-0.5> = -1/4 (48)
<2uud222du0du00u0d2200d20u	0.5|c19a a10b|2uud222duudd00u0u2u00d20d	-0.5> = -1/6 (360)
<0u0du2u20d00ud00u222du22d	0.5|c23a a17b|0u0du2u20d00ud002222uud2d	-0.5> = -sqrt(2)/9 (180)
<200uu22du2u02d000d2u0u202	0.5|c20a a15b|200uu22du2u02dd00d200u202	-0.5> = sqrt(6)/6 (60)
<u2u22ud00ud2ud0d2u020d200	-0.5|c10a a21a|u2u22ud000u2ud0d2d02du200	-0.5> = sqrt(5)/72 (240)
<u0u00d0du2u02u22002duu22d	0.5|c15a a17b|u0u00d0du2u02uu2u02ddd22d	-0.5> = sqrt(15)/60 (756)
<uuu0dd2u00u0d0udddu222220	0.5|c24a a4b|uuudud2u00d0u0ddduu2222d0	-0.5> = sqrt(3)/1296 (2376)
<2ud2uu0d2u02d200u20000d22	-0.5|c25a a22a|2ud2uu0d2u02d200u2000dd2u	-0.5> = sqrt(2)/2 (108)
<0u2uu02u0dud0022udd200u22	-0.5|c20a a22a|0u2uu02u0dud0022uddd0du22	-0.5> = -1/3 (900)
<0uu222uu0020u2d2dd0020u02	-0.5|c14a a17a|0uu222uu0020udd22d0020d02	-0.5> = sqrt(2)/12 (126)
<2u0duu0ud00u2d200022d2022	-0.5|c9a a9a|2u0duu0ud00d2d200022u2022	-0.5> = -sqrt(6)/36 (40)
<0u0u2uud22dd202d2u20u00u0	-0.5|c9a a23a|0u0u2uudd2dd202u2d20u0du0	-0.5> = sqrt(3)/12 (280)
<00uu0220dudu2d2uudud2u002	-0.5|c18b a8b|00uu022dduud2u2du0dd2u002	-0.5> = sqrt(2)/648 (324)
<uudd022u222d002uu00du2d00	0.5|c15a a17b|uudd022u222d00uu200ud2d00	-0.5> = -sqrt(2)/9 (120)
<ud2222u0d2uu002ud0d0u0u02	-0.5|c9b a18b|ud2222u002ud002uddu0u0d02	-0.5> = -1/27 (108)
<002u0u0du22udu2ud22u0dd0d	-0.5|c19b a2b|0u2u0u0du22dud2ud2du0ud0d	-0.5> = -5*sqrt(3)/3888 (3960)
<0u220u0uuu0uud002d2d202d2	-1.5|c25b a5a|0u22uu0uuu0udd002d2d202dd	-0.5> = sqrt(2)/14 (1716)
<00u0du20u2u2002d0202dd22u	-0.5|c18a a17a|00u0du20u2u2002ddd02uu22d	-0.5> = -sqrt(6)/18 (120)
<2u00uu0ddu2ud0d0202u222u0	-1.5|c9b a12a|2u00uu0d0d22d0u0202d222u0	-0.5> = -sqrt(2)/9 (40)
<u0u0u2u2u2ddd00d2u20ddu02	-0.5|c10a a24a|u0u0u2u2udddu00d2d20udud2	-0.5> = -1/36 (3906)
<u20u0uddu2u2u022d00ud20du	-0.5|c15b a23b|u20u0uddu2u2u0u2d00dd2udd	-0.5> = 1/24 (4340)
<udu2uud0d2d0202uudududuu0	0.5|c2a a23b|u0u2dud0u2d0202uuddudu2d0	-0.5> = -sqrt(3)/2916 (2430)
<02u0222u0uu02dd0u2d200uud	-0.5|c14a a17a|02u0222u0uu020d022u200ddd	-0.5> = sqrt(6)/144 (125)
<200uu0d20u2u2202du0d020u2	-1.5|c16b a5a|200u20u20d2u220duu0d020d2	-0.5> = 5*sqrt(3)/324 (90)
<0uu22000202udd0ud0d2u22uu	-1.5|c23b a10a|0uu220002u2ddu0dd0u2d2uud	-0.5> = -sqrt(3)/216 (360)
<2uu02uu0u0du2udd202200udd	-0.5|c1a a12a|uuu02uu0u0d22udd202200ddd	-0.5> = sqrt(7)/27 (1715)
<u20220d2u20duduu2u0020d0u	-0.5|c17a a19a|u20220d2u20duduuuud020d0d	-0.5> = sqrt(10)/24 (280)
<022u020uu022202d0udddu0ud	-0.5|c24b a16b|022u020uu02220220udddd00u	-0.5> = sqrt(10)/16 (70)
<udu2u0dd02u2udu0222u0d00u	-0.5|c17b a14b|udu2u0dd02u2u2u0d22d0u00d	-0.5> = -sqrt(2)/54 (360)
<00uuddud2u02u0220ud0uu2d2	-1.5|c9b a17a|00uudduduu02u022udd0du2d2	-0.5> = -5/36 (1260)
<2uud022d020u0002d0u202ud2	0.5|c22a a3b|2u2d022u020d0002u0u20ddu2	-0.5> = -sqrt(3)/24 (24)
<0ud2ud0uu2ud000222udu0u2d	-1.5|c4b a22a|0ududu0uu2ud000222duddu2d	-0.5> = 5/576 (1440)
<uuu2u0udd0u2dd00u22002du2	-1.5|c22b a23a|uuu2u0udd0u2dd00u2200d2d2	-0.5> = -sqrt(6)/12 (1568)
<02200u0du0u2duu2222du00ud	-0.5|c8a a1a|u2200u00d0u2duu2222du00dd	-0.5> = 5*sqrt(10)/324 (306)
<udud0uudu222d0022udd000u2	0.5|c12a a23b|udud0uudu22du0022dud00ud2	-0.5> = -sqrt(2)/36 (972)
<0u202uu20220u0d0u2dd0u220	-0.5|c24a a4a|0u2d2uu20220u0u0d2ud0d2d0	-0.5> = -1/960 (250)
<udu0u22duu0du0220dd0u02u2	-0.5|c24b a21b|udu0u22duu0du0220dd020202	-0.5> = sqrt(3)/3 (204)
<ud220uud00udu20uudu2d2d0u	-0.5|c12a a10a|ud220uud0ud0d20uuud2u2d0d	-0.5> = sqrt(3)/1296 (1224)
<2u202u022u20002ddd000u2du	-0.5|c25b a4b|2u2u2u022u20002ddd000d2u0	-0.5> = -sqrt(10)/8 (70)
<2u20uu2d2ddu00200uuud02dd	-0.5|c6b a8b|2u20u0222dud00200uduu02dd	-0.5> = sqrt(30)/486 (270)
<uuud2d2000ud2u2d2u020dd0u	-0.5|c5a a3a|uu2uud2000du2d2d2u020dd0u	-0.5> = 0 (720)
<u0uduu00220dd0u2d2duu22d0	0.5|c1a a1b|u0dudu00220uu0d2d2udd22u0	-0.5> = -1/81 (240)
<0ud02u0uuu00d0ddu2d2ud222	0.5|c20a a6b|0ud0220uuu00d0dud2dudu222	-0.5> = sqrt(30)/72 (240)
<uuuu22d000u0d22d0u022duud	0.5|c3a a24b|uu0u22u000u0d22d0u022dd2d	-0.5> = 1/32 (455)
<u0d2uuuuuud0d2u002d2d2d0u	0.5|c18a a12b|u0d2uuuuuuddd2u00dd2d2d0u	-0.5> = 2*sqrt(6)/15 (6720)
<20uu0uu0d22d2u0u2d0d0d2ud	-0.5|c12b a18b|20uu0uu0d2202u0d220d0d2du	-0.5> = -1/48 (250)
<uud222ud00u2020duu0dd2200	-0.5|c4a a25a|uudu22ud00d2020udu0du220d	-0.5> = 2*sqrt(6)/243 (810)
<uu0d0uuu20u2du20ddu2022d0	-1.5|c2b a25a|u00u0uuu20d2ud20udd2022dd	-0.5> = sqrt(2)/18000 (1702)
<0uu0uuddu0d02u20u0d222u2d	-0.5|c9a a18a|0uu0uudd00d02u20uud222d2d	-0.5> = sqrt(15)/30 (1225)
<uduu0d0u202d22u00udud022u	-0.5|c9b a17b|uduu0d0ud02u22d0uduud022d	-0.5> = 5*sqrt(6)/1944 (1620)
<02220u200u22uu2002d02u00d	-1.5|c15b a19a|02220u200u22uud002202d00d	-0.5> = -sqrt(10)/20 (35)
<0uuuuuu2dd00u2dddu2002dd2	-0.5|c22b a12b|0uuuuuu2dd0uu2dddd200ddu2	-0.5> = sqrt(7)/36 (12740)
<udud0u0202uu22d020duud2u0	-1.5|c13b a12a|udud0u0202u2u2d020ddud2u0	-0.5> = -5*sqrt(3)/27 (160)
<2u0uuu2d0d20022u2dd0udu0d	-0.5|c17b a20b|2u0uuu2d0d20022uddududu0d	-0.5> = 23*sqrt(6)/324 (3240)
<uuud002020u022ddu2u2d002u	-0.5|c9b a10b|uuud0020duu022ddd2u2d002u	-0.5> = -5*sqrt(6)/81 (400)
<2220uud02000uu00u22d220du	-0.5|c17b a10b|2220uud02u00ud00022d220du	-0.5> = -sqrt(5)/18 (60)
<02220u0202u2d020du00du2uu	-0.5|c2a a9a|0u220u02u2u2d020du00dd2ud	-0.5> = sqrt(10)/27 (360)
<u220du0ud0u0uu2ddd0u02d22	0.5|c5a a14b|u2200u0ud0u0u22ddd0d02u22	-0.5> = sqrt(3)/9 (240)
<022u0202ud2d20u2002u00udu	-1.5|c15b a15a|022u0202ud2d20u2002d00uud	-0.5> = 1/6 (36)
<0uuu002udu2dd20u022udd0u2	-1.5|c11b a5a|0uuud02uudddu20d022uud0d2	-0.5> = -sqrt(2)/1152 (3600)
<022uduu02d0u000du2dd02u22	-0.5|c10b a20b|022uduu0200d000du2d202u22	-0.5> = -sqrt(2)/8 (24)
<2uuuud0022du002d2ud0200u2	0.5|c15a a7b|2uuuudu022dd00dd2ud0200u2	-0.5> = sqrt(10)/36 (500)
<00u22uud02uu0dd00u0dd2222	0.5|c10a a2b|0uu22udu0udu0dd00u0dd2222	-0.5> = -sqrt(5)/144 (1480)
<0u2d2222uu0d002u2ud00d200	-0.5|c2a a22a|002u2222du0d002u2ud002200	-0.5> = -1/6 (12)
<u0222d0u0020uud0d2u220udu	0.5|c21a a1b|20222u0d0020uud0d2u2u0ddu	-0.5> = sqrt(2)/18 (72)
<200uu22uu220d0200ddd20uuu	-1.5|c1b a22a|u00uu22ud220d0200ddu2uudd	-0.5> = sqrt(2)/48 (700)
<u2020du0ud0020d222200uud2	0.5|c16a a14b|u2020du0ud002duu22200udd2	-0.5> = sqrt(3)/9 (120)
<22000u0uu2u0222000220d022	0.5|c10a a7b|22000uuuddu0222000220d022	-0.5> = -sqrt(5)/18 (30)
<u2uu0u0d20202dud2u0002022	-1.5|c17b a8a|u2uu0u0220202dddud0002022	-0.5> = sqrt(3)/18 (105)
<uuuudud20dd00200u2u22uddu	-1.5|c6b a15a|uuuud0d20dd002u0d2u22uddu	-0.5> = 5/12 (840)
<2uud00u020d2uuu2dduu0d220	0.5|c15a a5b|2uudu0d020u2uu02dddu0d220	-0.5> = -sqrt(15)/144 (945)
<002020uu22uu02du220dud0du	-1.5|c22b a22a|002020uu22uu02du220dud0dd	-0.5> = sqrt(6)/12 (450)
<ud02200022u22200duuud200u	-1.5|c22b a6a|ud022u0022u22200duuddd00u	-0.5> = -1/6 (120)
<0u0uduu000d2022ud022d2u2d	-0.5|c15b a3b|0uuudud000u202udu022d2d2d	-0.5> = sqrt(3)/972 (1470)
<222ud0u20uudd20duuudud00d	-0.5|c17a a17a|222ud0u20uudd20dududud00u	-0.5> = -sqrt(3)/9 (320)
<uuu00du022ud0d22u0ddu022u	-0.5|c21b a22b|uuu00du022ud0d22u0dd0u22d	-0.5> = sqrt(2)/6 (1236)
<02uu2d0u20du022ud0du020u2	-1.5|c2b a13a|0uud2d0u20dud22uu0dd020u2	-0.5> = -sqrt(2)/24 (144)
<00uu20uu222022ud2d02d00d0	-0.5|c20a a23a|00uu20uu222022ud2d0du0dd0	-0.5> = sqrt(3)/9 (434)
<u2u02u0u00d022ud220u0d220	0.5|c18a a15b|u2u02u0u00d0222u2d0d0d220	-0.5> = -sqrt(30)/240 (125)
<200uuuu00dd0d22u0d222u20u	-1.5|c1b a2a|uu0uddu00ud0d22d0u222d20u	-0.5> = -sqrt(15)/162 (400)
<20uu0udd02u20u0d20d2u202u	0.5|c8a a21b|20uu0ud002d20u0d20d22202u	-0.5> = -sqrt(2)/9 (60)
<uu020d0020u200d2ud22d2uud	0.5|c16a a2b|u2020d0020u200dudu22u2udd	-0.5> = -sqrt(2)/12 (80)
<0ud0u022u22udu2d000d20202	-0.5|c15b a4b|0uduu022d22uuudd000d20202	-0.5> = -sqrt(10)/36 (210)
<222u020d0020020ud20uuud2u	-0.5|c23b a17b|222u020d0020020u220uud02d	-0.5> = 1/36 (20)
<u200uuud0dd202uu002du2du2	-0.5|c14b a14b|u200uuud0dd202ud002du2du2	-0.5> = 0 (420)
<222000u0202udu0u2dudd20du	-0.5|c2a a8a|2u2000uu202udd0u2duud20dd	-0.5> = -25/648 (1450)
<ud22ud2002u0duu0d020u220u	0.5|c4a a8b|ud2udu2u02u0ddu0u020d220d	-0.5> = -1/54 (400)
<00u2022u02u02d0uu00d22022	0.5|c4a a23b|00uu022u02d02u0ud00d22d22	-0.5> = -sqrt(6)/288 (120)
<20u0ud0002uudduu2u20dd22d	0.5|c24a a2b|2ud0ud0002uudduu2u20du2dd	-0.5> = -sqrt(15)/72 (816)
<uu200d0d20u2uu002u2d2u0d2	-1.5|c3b a7a|uud00duu20d2du002u2d2u0d2	-0.5> = 5*sqrt(3)/36 (324)
<ud2u0u0020u2du222002uddd0	-0.5|c21b a5b|ud2uud0020u2ud2220020dud0	-0.5> = -sqrt(15)/648 (180)
<0u0u022d22u2u2d0du0d002uu	-1.5|c9b a1a|ud0u022ud2d2u2d0uu0u002dd	-0.5> = sqrt(3)/324 (240)
<u2020ud2du2u00dudduu0ud2u	-1.5|c8b a13a|u2020ududu2ud0udduud0dd2u	-0.5> = -sqrt(3)/162 (6120)
<u0duu2d002u0u2d2002du2udu	-0.5|c16a a4a|u0d2u2u002u0u2dd002dd2uud	-0.5> = sqrt(10)/216 (420)
<u0220u2u2dd0u00d00d222udu	-0.5|c21b a13b|u0220u2u2dd0200d00u2u2dud	-0.5> = -sqrt(3)/12 (180)
<0uu22udu22uddd02uu00d0ddu	-0.5|c18b a22b|0uu22udu22uddd02u000ddudu	-0.5> = 0 (1440)
<u0du02020002d22uuu22d0u02	-1.5|c25b a4a|u0d202020002u22udu22d0u0d	-0.5> = -2/9 (54)
<002u0220u200202dd2u0d2u02	-0.5|c22b a22b|002u0220u200202dd2u0d2u02	-0.5> = 1 (12)
<uu0u2220ud0d2ddu20du2d00u	-0.5|c21b a11b|uu0u2220udud2ddd20uudu00d	-0.5> = sqrt(5)/48 (2250)
<uuu0udu22222d2u0d000d0u20	-0.5|c5a a15a|uuu00du22222d220u000d0d20	-0.5> = 5*sqrt(10)/192 (116)
<u222u0udud0ud0dd222u0u00d	-0.5|c19a a23a|u222u0udud0ud0dd22uu0ud0d	-0.5> = 4*sqrt(3)/9 (2320)
<22u20u02d0uuu02d2dud000u2	0.5|c1a a7b|u2u20ud2u0uud02d2ddu000d2	-0.5> = -sqrt(15)/1080 (1302)
<02ududu0u0ud22d00du22d2u0	-0.5|c4b a7b|02u0ud20d0ud22u00ud22u2d0	-0.5> = sqrt(3)/36 (108)
<0002u0u22d2220uudd2u0200d	-0.5|c18a a23a|0002u0u22d2220uud02d02d0u	-0.5> = -sqrt(3)/18 (60)
<22022222u0002u0udu002du00	-1.5|c1b a19a|u2022222u0002d0uudd02du00	-0.5> = sqrt(6)/108 (60)
<0uu2200ddu0ud22200du22uu0	0.5|c21a a17b|0uu2200ddu0ud222d0uud2du0	-0.5> = -1/12 (216)
<2u0d200u202d02u2u0dududuu	0.5|c23a a3b|2uud200u202d02u2u0dddu0du	-0.5> = -1/24 (360)
<uu22d2u20dduu2u200ud00ud0	-0.5|c15b a1b|2u22d2u20uduu20200du00dd0	-0.5> = sqrt(3)/288 (204)
<22uu000udddududu20d0022u2	0.5|c15a a19b|22uu000udddudu0u2020022d2	-0.5> = -sqrt(6)/6 (120)
<u20du0u2022uu20dddud020du	-0.5|c16b a6b|u20duud2022uu200uddd020ud	-0.5> = sqrt(3)/216 (630)
<00uuu0dd202d0ud2u2ud20202	-0.5|c18b a8b|00uuu0d2202d0ud2duud20202	-0.5> = sqrt(3)/24 (180)
<22u0200u0u0d2ud20u2uddddu	-0.5|c22b a9b|22u0200uuu0d2du20u2dd0dud	-0.5> = sqrt(5)/1152 (1275)
<22020u220u020u0d2d2200du0	0.5|c4a a23b|220u0u220d020u0d2u22002d0	-0.5> = sqrt(6)/27 (27)
<u000duuud2u2dd22uu0ud0d2d	0.5|c1a a9b|0000uduu22u2dd22uu0dd0u2d	-0.5> = 5*sqrt(10)/972 (600)
<uudduud22d022uu0020dd0u20	-0.5|c10a a7a|uudduu2220022du0020du0d20	-0.5> = sqrt(6)/27 (162)
<02u0d02uudu20uuududddud2u	-1.5|c24b a22a|02u0d02uudu20uuududdd2ddu	-0.5> = -2/3 (5532)
<0u2u2dduud020u2d0uu00ud22	-0.5|c25a a13a|0u2u2dduud02uu2d0du00ud2d	-0.5> = -sqrt(10)/18 (1800)
<u2u202020d00duu22dd0u2d0u	0.5|c16a a25b|u2u202020d00duud2ud0d2u02	-0.5> = -sqrt(3)/12 (108)
<00u2u200d2222202u020dd0u0	-0.5|c5b a15b|00u20200u22222d2d020uu0d0	-0.5> = -1/36 (18)
<000uu20u02dud22002d2u2udu	0.5|c4a a12b|0000u20u02d2u22002d2u2dud	-0.5> = 2*sqrt(6)/243 (81)
<ud2002udu2u22d0duud200du0	0.5|c20a a15b|ud2002udu2u22dduudud00ud0	-0.5> = -sqrt(2)/72 (648)
<22u2uuduud002du002002u02d	-0.5|c4b a12b|22uuuududu0d2dd002002u02d	-0.5> = -sqrt(5)/384 (1350)
<u200u220d0ududd202uu20udu	0.5|c2a a5b|ud002220u0duduu202dd20udu	-0.5> = -1/27 (96)
<2uuu0du0udd20u002dd222020	-0.5|c22a a9a|2uuu0du02dd20u002du22d020	-0.5> = sqrt(15)/27 (306)
<u0u0u022d20udd2uu0d022duu	0.5|c22a a18b|u0u0u022d20udd2uudd02uddu	-0.5> = 2/9 (2040)
<0uuuuuud2dudduu20dd20d2u0	0.5|c23a a17b|0uuuuuud2dudduu2ddd20udd0	-0.5> = sqrt(6)/72 (79268)
<2u0dud202uu02u0000d222dud	-0.5|c13a a2a|220uud202du0uu0000d222ddu	-0.5> = 5/72 (120)
<uuuu2dddu0u200d0022ud022u	-1.5|c3b a22a|uu0u2ddud0u200d0022udu22d	-0.5> = -2*sqrt(5)/81 (810)
<uu0ud0ddu22220duu2u0dud0d	-0.5|c10b a1b|2u0ud0dudu2220uuu2d0udd0d	-0.5> = 1/216 (1500)
<0u222u0u2dudu2d22dd000u00	0.5|c18a a22b|0u222u0u2dudu2d220d00ud00	-0.5> = sqrt(3)/3 (348)
<u0uu22u2200d20u0d0udud2ud	0.5|c6a a11b|u0uu2uu220dd20d0u0uddd2ud	-0.5> = 3*sqrt(2)/400 (4620)
<uuu002ud2uuudd2220ddu00du	-0.5|c6a a2a|u2u00duu2uuddd2220dud00du	-0.5> = -sqrt(70)/1350 (2268)
<0uud220du0220d2u0uu0d202u	-1.5|c11b a23a|0uud220du0u20d2u0ud0d2d2u	-0.5> = 1/6 (360)
<0u20u22d02uuud02du0dud0u2	-1.5|c6b a24a|0u20ud2u02duuu02du0ddd022	-0.5> = sqrt(5)/288 (1125)
<2udu0u2uu0000d2du22udd02u	-1.5|c22b a11a|2udu0u2uu0d00d2du22ud002d	-0.5> = sqrt(5)/12 (700)
<u0022uddu02ud0dud2u20uduu	-0.5|c5a a19a|u002uuddu02dd0uud2220uddu	-0.5> = -sqrt(3)/36 (1080)
<0udu22d02020uu020u022d20d	-0.5|c9a a4a|0ud222u0u020ud020d022d20u	-0.5> = 1/18 (40)
<2uud200uudud02uu20ddd0u2u	-0.5|c2a a25a|20uu200uuddd02uu20udd0d22	-0.5> = -sqrt(5)/432 (1225)
<u0duudud2uu2d0u202u20u0dd	-0.5|c22b a23b|u0duudud2uu2d0u202u200ddd	-0.5> = -sqrt(5)/5 (2160)
[truncated: 8,001 more rows]
