# Supplementary material for: A Graph-Based Algorithm for Computing Matrix Elements of Arbitrary Operators between Configuration State Functions
Source: J Phys Chem A. 2026 Feb 18;130(9):1924–32. doi: 10.1021/acs.jpca.5c08310 (PMC12969370; doi:10.1021/acs.jpca.5c08310)
Supplement: Supplementary file 2 [file jp5c08310_si_002.zip › list_25,25,2_8.txt]

target: 25 25 2	7174705330000 CSFs
<uduu2ud220d0u002duu20uuuu	-0.5|c13a c23a c2b c5a a11a a13a a25a a14b|u0udduu22020ud02duu20d0d2	-0.5> = 0 (600)
<u0202020220u020200222d0ud	0.5|c16b c21a c9b c7b a4b a18b a16b a1b|202u20u0u20d02020d22uu0dd	-0.5> = 0 (100)
<200u2022uuuuddd2uu2u00d0d	0.5|c8b c8a c1b c19a a3a a18b a20b a14b|u0uu2020uuudd2d2d2d200d0u	-0.5> = sqrt(7)/1500 (924)
<u0uddu222u02u0u2u0020u20d	-1.5|c9b c5b c25a c23b a23b a18a a24a a4b|u0u20u22dd02u0u2dd020u2d0	-0.5> = sqrt(105)/1134 (300)
<u02uu20d200du0220u02d0d22	-0.5|c20b c4b c3a c12a a8a a11b a22a a10b|u0u0u2022ud0d0220d0uddu22	-0.5> = sqrt(30)/3240 (210)
<00u02002duuu222du0u0du2u2	-0.5|c9a c22a c8a c19a a1a a10a a7a a17a|u0u020uu02ud222d2000d02d2	-0.5> = -1/600 (126)
<u2uu022du2d002du2u000u2d0	-0.5|c17a c2b c16a c7a a12a a17a a19a a9b|uuuu02ud22du02d02ud00d2d0	-0.5> = 331*sqrt(30)/72000 (1645)
<00u2u020uu220d02du2dd2200	-0.5|c19a c11b c11a c4a a15b a3a a25a a24a|002ud020uu020dd2ududu22ud	-0.5> = 0 (144)
<2uud202uuu0d0u002d0u2202d	1.5|c17b c17a c1a c8a a9b a20b a6a a11b|uduu2d202uud0d000d022202u	-0.5> = 7*sqrt(10)/600 (120)
<200uu2220uuuu00ud202du0u2	-1.5|c8a c1b c6b c8b a19b a5a a17a a15b|u00u2u200dudd0uu22d2du0d2	-0.5> = 0 (1020)
<0u200u02uu02022u2200uudu2	-1.5|c12a c25b c22b c17b a24b a21b a7a a5a|0u20duu2ud0d022ud20020u2d	-0.5> = -sqrt(6)/378 (180)
<0u0220uu202u0uduu2200d2ud	2.5|c18b c2a c14a c9a a17b a14b a6b a20b|00022udud02u0uuu2d2d0d2ud	-0.5> = 2*sqrt(2)/105 (420)
<2ud2u0ud2udu0d2u0d0u02u02	1.5|c15a c25a c22a c16a a21b a18a a13a a19b|2ud2u0ud2uduudu002duddd0u	-0.5> = 2/27 (4176)
<0200uuud2uu02dd2u0u20ddd2	-0.5|c22b c13a c15b c7a a7b a3a a12a a14b|02u0duud2dudu202u0d200du2	-0.5> = 5*sqrt(2)/1728 (144)
<00u02u20uuu20u220u022u02u	-3.5|c21b c7b c18b c6a a25a a1a a13a a3a|u02020u0udd2ud220002du022	-0.5> = -sqrt(6)/108 (60)
<u2uu00u0u2uud000du20d2222	-0.5|c17a c13b c12b c7a a8b a14b a13a a18a|u2uu000uu2d0dd000220d2222	-0.5> = sqrt(105)/1050 (126)
<0u22202ud0u2ddu00du0220ud	0.5|c12a c22b c5b c2a a17b a6b a23b a17a|0022uu2ud0uuudd02dd02uddu	-0.5> = 0 (2604)
<u22u022u0022022u00d0u200d	1.5|c14a c6a c3a c16a a13a a19a a8b a16b|u2ud0u220022ud2d0020d200u	-0.5> = -sqrt(6)/45 (60)
<222udu02d0u20udd02u00u0u2	-1.5|c12b c8a c18b c12a a4a a10a a17b a9a|2222uu0d2uu00duuddd00u0d2	-0.5> = 0 (1080)
<0u22uu22du2u02ud00u0u0d02	-2.5|c3b c11b c7a c8a a22a a2a a23a a13a|02u2duduuuddu2dd00u0ud202	-0.5> = -sqrt(105)/3780 (720)
<ud020u0dududuu0d2u2022u02	-0.5|c11a c8b c12b c18b a3b a15a a15b a12b|udu20d00uu0dud2u202022d02	-0.5> = 0 (108)
<200022ud02u2u0u200u2u02uu	-2.5|c6b c24a c19b c5b a19a a22b a18a a24a|2000uudu02d2u0d20du2du2ud	-0.5> = -sqrt(14)/252 (324)
<2u20020uu202d0220d20200ud	-0.5|c8a c2a c16a c9b a8a a25a a13a a5b|2020u20u0202202d0d20200u2	-0.5> = 1/36 (6)
<u0uu2duuddu20u020220u2u0d	0.5|c16b c22b c12a c8a a23a a11b a13b a17b|u0uu2du0du2ddd0uu220dd20u	-0.5> = -sqrt(7)/1008 (1392)
<u00d0020ud2u200uuu222u2uu	-0.5|c25b c11b c16a c17b a3a a14b a5b a18b|u0duu020dudd2u0002222u2d0	-0.5> = sqrt(210)/2520 (108)
<0uud0200u2ud2u0020uuu222u	-3.5|c4b c3b c19b c23b a16b a9a a5a a3a|0uu0u20022du2d0u200ud2d2d	-0.5> = -sqrt(5)/80 (410)
<u0du002220u2u002dduuu02u2	-0.5|c9a c8b c16a c20b a17b a9a a19b a11a|u0du002u2022u00d2u20d02d2	-0.5> = -sqrt(30)/360 (68)
<0ud2uu20u02uu22d00d02dd20	-0.5|c15b c22a c23a c5b a22b a10b a17a a8a|0ud20u2uud2du2ddu0d02u020	-0.5> = -1/60 (240)
<u002u22u2uu2du2d20u0d0d00	-0.5|c8b c10a c4a c7a a25a a3a a22b a13a|u0udu2d020u22u2d20u0udd0d	-0.5> = -527*sqrt(15)/162000 (1080)
<0uud2d020uu0u220202dd0ud2	0.5|c4a c20b c11a c17a a3b a23a a18b a1a|uu202d020u00d220ud20u02d2	-0.5> = 1/216 (81)
<u0u2u00d2d2uuddu2200uud20	1.5|c22a c21b c15a c23a a2b a23a a7b a25b|uud2u0du2d2uud0d220000u2d	-0.5> = -sqrt(10)/972 (810)
<u22uuu0duud00d0uu20u220u2	2.5|c2a c16a c22a c5a a19b a13a a23b a12b|uu2u0d0duuuddu00u2ud2ddd2	-0.5> = -sqrt(21)/8400 (15400)
<u0u00220uuu0d2du2220dd0u2	-1.5|c24b c3a c15a c7a a10a a7a a3a a21a|u0d00220u2d0u20d22202u002	-0.5> = 0 (8)
<uu2ud00000dd202u0022u2u22	1.5|c25a c22b c16a c3a a10b a8b a5a a7b|uuuu20dd0uuu20200022ddd2d	-0.5> = -sqrt(5)/300 (1540)
<u200uuuduu0u2d02uduu02u2d	-3.5|c1b c24b c22b c7b a9b a10a a15a a11a|0200uu0d22ud2du2dudu0udud	-0.5> = sqrt(5)/864 (648)
<2uu0du0u00220uuddu2u2u0u2	-3.5|c24b c12b c16a c18b a13a a24a a16a a9a|2uu0du0ud02uuddud02u2d0d2	-0.5> = -7*sqrt(5)/900 (4224)
<20202u222uu0du0ud020200dd	0.5|c21b c25a c14a c19a a23a a12b a4a a15b|202u2u222uddd0udu0u0d0du0	-0.5> = sqrt(5)/180 (240)
<0uuu2uud2d0dd2uuuu2002002	-1.5|c2b c22a c19b c5a a23a a19b a11a a2a|0uduuuud2uddd2uddu200ud02	-0.5> = 0 (4500)
<uuu2d2u0u0u22ud02duuu0d0u	0.5|c3a c20b c6a c5a a19b a8a a16a a3b|uud20uuuu0d22dud2u20d0d0d	-0.5> = -89*sqrt(21)/882000 (4935)
<u2d0u2u022000202uuu2d0uuu	-2.5|c23b c5b c10b c16a a23a a5a a5b a11a|u2d022u02du0020uuuu2d0ddd	-0.5> = 2*sqrt(35)/525 (504)
<20u2u22ud22d0u000uddud0ud	-0.5|c24b c20b c1a c10b a17b a2b a15b a20a|uud2d22uud2u0dd0uududd00u	-0.5> = 0 (1944)
<u2u0002200du0d2002022u2u2	-0.5|c18a c22a c21b c3b a6b a4b a12a a19a|u20u0d2200u20d200uu2d02d2	-0.5> = -sqrt(6)/216 (90)
<ud0u2ud2d2u00u2022u0200uu	0.5|c15b c15a c21b c17b a15b a7b a6b a16b|ud0u2222u2u00uddu2d0d00du	-0.5> = sqrt(2)/360 (480)
<0uu020u2200u0ud2d2uu2d2u0	0.5|c23b c5a c19a c2b a4b a13b a10b a6a|00uuuuu22d0uudd2d20d2udd0	-0.5> = 181*sqrt(70)/540000 (5910)
<uud22d2u00uuu0d22u0200u02	-0.5|c16b c5b c18a c4b a14b a21a a18b a16b|uudduu2d00uuudd22u02d0d02	-0.5> = sqrt(10)/400 (2160)
<uud222000222u00dud200uu02	-0.5|c16a c18a c4b c4a a20a a7a a8a a13b|uud022du02222000d02u0ud02	-0.5> = -sqrt(2)/72 (36)
<u0uddu22220d0u20uu002u2u0	-2.5|c23b c21b c7a c8b a16a a12a a13a a20b|u0udduuu2202dd2udd0ududu0	-0.5> = -sqrt(3)/36 (1440)
<2u0uu020udd0uuu22ud2020ud	-0.5|c13a c11a c19b c15a a19a a12a a11b a18a|2u0uu020uddd0u0222u2020dd	-0.5> = sqrt(30)/360 (350)
<20uu2uu0d2u0d20u20200u220	-2.5|c14b c1b c4a c24b a20a a22a a8a a21b|u0u02dudd2u0ud0u202ud22d0	-0.5> = -sqrt(6)/216 (540)
<220uuuuud0u0u20d0d2002d22	-0.5|c25b c1b c11b c9a a7b a15b a5a a6b|u20d222u0000d2ud0u2002u2d	-0.5> = -sqrt(210)/4200 (24)
<u2d0ud22022uuduuu2u0d000u	-0.5|c10a c17b c10b c19b a1b a17b a4a a21b|22uudd22002uudduu2002000d	-0.5> = 0 (108)
<ud20u00uud0d2u200222uu20u	-1.5|c22b c19b c3b c20a a6a a17b a22a a4b|ududud0uuu0u2d20u2dudd20d	-0.5> = 0 (3600)
<22u0200020uuu2d00u22d0d2d	-0.5|c9b c15b c5a c25a a5a a3b a21a a17b|22202000u0uud200dd2220u20	-0.5> = sqrt(2)/360 (20)
<0uuu2uu22u2du0u0d0u0d022d	1.5|c6a c7b c2a c15a a14b a20b a6a a10b|00uu2u02222uud00d0ddu022d	-0.5> = -sqrt(10)/245 (378)
<20200u22u00200022d2u2u0uu	0.5|c22a c24b c3b c25a a24b a11b a23a a13b|20u00u22u0d2d0022u2u20dd0	-0.5> = sqrt(15)/90 (100)
<ud02u222uu02d02d2uu200000	1.5|c12b c6a c18a c15a a23b a16b a21a a18b|ud02uu22ud0ud0d22ud2u0d00	-0.5> = sqrt(3)/108 (612)
<2u200222000220u00u220u2d0	1.5|c19b c12a c1a c6a a9b a18b a6a a17b|ud200222u00u20d0u2d20d2u0	-0.5> = 2*sqrt(5)/15 (36)
<2uuu020u000d22dddu2du0220	0.5|c19a c6b c23a c16a a25b a18a a11b a20a|2uuu0u0u00dd22d0d2u2d0d2u	-0.5> = 0 (756)
<2ud20uu020u02220uuu0d20ud	-1.5|c14b c21a c1b c9b a16a a23b a10a a21b|udu20uu0uuu02u2dddd0u2ddd	-0.5> = -1/9800 (12540)
<0u2ud0uud2000u22uu00u22u2	2.5|c23a c8a c14a c22a a24b a11b a23a a1b|ud2ud0u0u2d00022du00ud222	-0.5> = -sqrt(7)/84 (72)
<022200u20uu0u20uu222d00dd	0.5|c18a c4a c18b c10a a18b a23a a24b a15a|022u00u200u0u2ddud22u0d2d	-0.5> = sqrt(210)/1200 (410)
<u2u0u0d20d0u22u00dd2d2uud	-0.5|c15b c3b c21a c2b a16b a3b a24b a11a|uuu0d0u20dud220u0dd202d2u	-0.5> = -5/3888 (792)
<0u2uud2u0d00u200u220222d0	0.5|c21a c7b c19b c22b a24b a1b a12b a22b|uu2uuduu0d0dd200d2d0u2220	-0.5> = -sqrt(2)/80 (910)
<2u00u200u022002022020u22d	-0.5|c18a c20b c1a c15a a16a a14b a7a a2a|u200u2d0u0220dud2d0u0u22d	-0.5> = sqrt(30)/540 (162)
<u0uu000d20du22uu02u2u022u	-1.5|c14a c18b c23b c24b a22a a5b a15a a2b|uuudd00d20ud2u2u0dd2uuddu	-0.5> = 0 (1440)
<uu2002u00u2u2002duu22u0du	-0.5|c11b c21a c1a c17a a17b a9a a1a a14a|uu2002u0uddu2d02udd2ud0du	-0.5> = -sqrt(10)/1890 (2460)
<20uduu0002uu02du200du222u	-2.5|c3a c10b c1b c25b a25a a16a a3b a3a|u02uuu000dud02d2200dd222u	-0.5> = 0 (250)
<0u0ud2000uu2d2022202u02uu	-1.5|c24a c23b c6a c6b a11b a8a a15a a22a|0u0ud00u0u22u2d22202dud0d	-0.5> = sqrt(2)/240 (360)
<u2duduuuu0022d0u02d0duud2	0.5|c9a c2a c13a c25a a20a a3b a21a a17a|uu2duddu0002du0du2uu2ddud	-0.5> = -sqrt(30)/675 (2160)
<0000u2u02u2d2u020uu0uu222	-1.5|c25a c19b c7b c16a a4a a8a a3b a17a|00uud20u2d2u2d0udd00ud22u	-0.5> = 0 (324)
<2u00uuddduu220u20022uuud0	-1.5|c16a c6a c13b c23a a4a a18a a25a a6a|2u0duuuuddu2u0du0d22dd0du	-0.5> = 0 (6100)
<2u0d020u0uu2dd2uudu02uu20	-1.5|c1a c10a c2b c14a a7a a25a a23a a5a|u00uu2ud00u2u02ddud02d22d	-0.5> = 3*sqrt(5)/1000 (1650)
<uduu220200dd200u2uuu2duu0	-1.5|c4b c1b c5a c20b a3a a9b a14a a1b|uu20d202u0ud2d0d2uu02udd0	-0.5> = 0 (600)
<u0u020u0d2u0200u2u2202d2u	-1.5|c24b c20a c19b c13a a25a a16a a15a a3b|u02020u0d2u0u0d22udu02dd2	-0.5> = -34*sqrt(6)/405 (348)
<002u0u20d222uuu220020udd0	0.5|c20a c16a c14b c7a a18b a25a a22b a18a|002u0ud0u222u0du220d02dud	-0.5> = sqrt(2)/135 (306)
<20u020d2020u0u02d0u2d2u2u	-1.5|c16b c24a c10a c8b a17b a10a a24a a9a|20u020duu20u0u0d20u2d2d2d	-0.5> = 17*sqrt(2)/360 (250)
<u0020u2d0222002uu02uu20ud	-1.5|c25a c19b c4b c7a a3a a9b a23a a25a|u0uu0uudd222002du0udd2ddu	-0.5> = 0 (3080)
<u0uu2udu20du20u022020u0u2	-1.5|c20a c1b c13a c25b a11a a19b a6a a1a|u0du22ud202du0u022du0d0du	-0.5> = 0 (216)
<0uu2000u2uudu02dudud2u220	0.5|c4a c23a c15b c9a a14b a25a a7a a6b|0uuu0udduuuddddduuuu2dd2d	-0.5> = -7*sqrt(10)/33750 (107800)
<ud200u0222uu2uud0d2000202	1.5|c2b c15a c13a c23b a12b a16b a5b a24b|u020du0222d2ud020u2000du2	-0.5> = 0 (16)
<0uud02duu002u2uduud0ud2d2	-0.5|c8a c17a c23b c6b a8b a10a a6b a17a|0uud02duud02u2duduu0ddud2	-0.5> = sqrt(6)/2160 (4860)
<000uu002u002u20u222022du2	-0.5|c24b c22b c17b c13a a6b a5b a1b a20a|u00d2u02u002020ud22d2ud02	-0.5> = sqrt(2)/40 (60)
<02u2020202u02000u0ud2u22d	1.5|c19a c4a c21a c10a a10a a5b a19b a3a|022uu20202d02000u0uddu22d	-0.5> = sqrt(2)/60 (90)
<2022uuud0002dd02202u00202	-0.5|c13b c19b c6a c3a a6a a3a a5b a24b|20222udu00020u0220ud002d2	-0.5> = -1/18 (20)
<0uu220u2u022220u00ud0du02	-2.5|c25b c8b c23a c12a a7a a23a a24a a10a|0uu2202duu2d220d00ud0dudu	-0.5> = 0 (360)
<20uu0u20u02ud22u0u200ddd2	-0.5|c6b c19a c18a c25b a6a a8b a5a a13b|20uuud2du02u222u00d00dudd	-0.5> = 71*sqrt(42)/18900 (1200)
<02uud2200d2200u200uuu202d	-0.5|c11a c6a c12b c7b a17b a20b a8a a18a|02uudduu0udu00u2dud2d202d	-0.5> = 7*sqrt(10)/3600 (2580)
<uud2u2d2ud20u0022udu00d0u	0.5|c2b c6a c19a c8b a2b a3b a13a a14b|ud22ududud202u022d0u00u0d	-0.5> = -sqrt(6)/864 (96)
<2222u0uu002duudu202d00200	-0.5|c17a c5b c19a c13b a18b a15a a21a a5b|2222u0uu002u0d2uddddu0200	-0.5> = 0 (250)
<0222uu2000d2uuud0ud0du202	-1.5|c2b c4b c4a c18b a2b a20a a18a a4b|022uuu2000d2uudd0uuddd202	-0.5> = 11/1440 (1460)
<2ud2u02uuuud00u200uuu02u2	-3.5|c1b c10b c3a c9b a22a a21a a10a a2a|u202u02u0ddd00u200du2d2u2	-0.5> = 0 (80)
<uuuu2du00d02dd02uuuu2d0u2	1.5|c2a c24a c7a c25a a13a a7b a15a a1b|20uu2du00u022du2uudd2d00d	-0.5> = sqrt(2)/600 (1302)
<2u2u2200u0ud00u202002u2uu	-3.5|c21b c2b c12a c6b a11a a19a a10a a4a|20222u00du2000d202u0ud2du	-0.5> = -sqrt(15)/15 (24)
<u20uuuu2000u200u20d2u2d2d	1.5|c17a c7a c5a c25a a7b a19b a3a a10a|u2ud0ud20u0u200ud022d2d20	-0.5> = sqrt(21)/5880 (315)
<0020220uuuu0022uu02uu022d	-0.5|c5b c14a c23b c17a a10a a8b a18a a2b|0u20u202u2d00u2d0d2du0u2d	-0.5> = sqrt(35)/1890 (204)
<uu202u20202uu20dud0002uuu	-2.5|c1b c2b c3a c5b a19b a8a a10a a4a|00uudd2u2u2du20uudu002ddd	-0.5> = -4*sqrt(7)/1575 (2250)
<020u220udu22220u0uu0d02u0	-1.5|c23b c14b c16b c2a a3b a16a a21b a4a|0uu2220uud222u0d0du020dd0	-0.5> = -73*sqrt(6)/21600 (430)
<u2u2220dd00u2u0uu20u2d00u	-1.5|c6a c9b c21b c6b a3b a11b a20a a19a|u222200d00uu2d0ud2d2uu00d	-0.5> = 0 (108)
<200u02ud22u202220dd000u02	-0.5|c19a c18b c1b c1a a4a a18a a2b a7b|0u02022u22d202220u0000d02	-0.5> = -sqrt(2)/24 (9)
<u02uu002u002u2ud20d02ud2d	-0.5|c13b c14b c3b c22a a15b a7a a6b a10b|u0uuuud2ud020u2d20d020d2d	-0.5> = -sqrt(210)/504 (1702)
<u220u02200uuu2d2d02uu0020	0.5|c13a c21a c15b c19b a6a a25b a21b a11b|u220uu22002d0202d0uud002d	-0.5> = sqrt(15)/180 (100)
<u20dudu22u200u0u0uduu202u	-1.5|c8a c11b c24a c22b a23b a14a a20a a17a|u20dudud2uu0020uddu2udddu	-0.5> = sqrt(70)/1512 (1600)
<udu200u020u0ud02u22u202du	-1.5|c21b c19b c18a c16b a22a a11a a8b a5b|udu2u0uu2020dd0udududd2du	-0.5> = 277*sqrt(2)/21600 (5600)
<uuuu220ud20u2u0202udd00du	-0.5|c25a c1b c6b c10a a24b a2a a1b a9a|u2ud2u0u2d0u2d0202udd0020	-0.5> = -71*sqrt(10)/28350 (348)
<2220u0u2002uud200dduuu20u	0.5|c13a c25b c21a c2a a7b a19a a24a a6b|2u20du22002d0u200u2d0d2u0	-0.5> = 0 (24)
<u220u0ud0u0d2ud22d02020uu	-0.5|c20b c20a c3a c16a a19a a9a a6b a4a|u2uuduuddd0u2uud2dd0020du	-0.5> = -1/360 (8400)
<2uu00u0222ud0uu0du202uu02	-1.5|c1b c25b c15a c10a a10a a12a a24b a13a|uuu00u0222d2dd00du202dudu	-0.5> = 0 (280)
<0uuuu200220u2du22u020d200	1.5|c12a c15a c2b c16a a14b a21b a8b a25a|00uuu20u2200220u2d02dd20d	-0.5> = -7*sqrt(21)/900 (126)
<u0u0d2u0d00d202u0du22ud22	0.5|c6a c7b c16b c13a a1b a6a a22b a10b|20u0d200ud0uu0200ud222d22	-0.5> = -sqrt(3)/144 (40)
<u02uu0dd02u0d2u22u20dudd0	-0.5|c7b c16b c10b c3b a21b a7b a8b a12b|u0uuu0u20uddd2dd2d202udu0	-0.5> = sqrt(7)/360 (1848)
<uu2u2d2uuu0d0200du2u200uu	-0.5|c7a c17a c1a c9b a15a a13a a1b a25a|ud2u2uud0u0dd2d00u2d200u2	-0.5> = 0 (272)
<uu2202uuduuudduu2000ddudu	-1.5|c17b c3a c22b c6a a12a a1b a5a a18a|2ud2ududuud2uuuddd00u0ddu	-0.5> = 0 (5040)
<02020020u02u0u222d20uu20u	-0.5|c7b c19a c17a c11a a24a a3b a20a a1a|u2u200u0u0uu0d22uddddd2du	-0.5> = -sqrt(5)/840 (3430)
<002uuud022d2uu2udduduu00u	-2.5|c15a c10a c17b c18b a23a a25a a24a a8a|002uuudu2ud2ddud00uuddud2	-0.5> = 0 (10800)
<0u2udu2uuu0ddu02u0udd22u0	-1.5|c3b c20a c22b c22a a1a a12b a19a a11a|uuduud2uudd2dd02u020d02u0	-0.5> = -sqrt(35)/9000 (1440)
<2u022udu0ud0u0u0du20u2220	-1.5|c24a c17a c13b c22b a25a a9b a15a a7a|2u022u2uudd000200d20ud2du	-0.5> = 0 (210)
<u0ud00022u22020u2duu002u2	-2.5|c9a c8b c23a c12b a16a a22a a6a a18a|u0ud0u0dud2u020222uu0ddd2	-0.5> = -sqrt(30)/1080 (945)
<2200u22020uu0uu022d0duu20	0.5|c11b c17a c2a c12a a25a a21b a16b a12a|2u00u220200d0dudu2u02du2d	-0.5> = -7*sqrt(10)/1800 (108)
<u20uu02duuu20220d0uuu0202	3.5|c23a c9a c2a c19a a19b a20b a8b a18b|uu0uu0220du20220ddd2u0d02	-0.5> = -7*sqrt(30)/1200 (375)
<0002uuu2022u22000d20u022d	-1.5|c12b c7a c25b c21b a3b a17b a3a a6a|0022u20202202200ud2000220	-0.5> = sqrt(6)/15 (3)
<u2u20u20202u02u20uu0u0duu	0.5|c16b c7b c19a c21a a21b a19b a10a a20b|u2u20uu02u2d02ud0dddd0udu	-0.5> = sqrt(70)/4725 (1844)
<0u2udu02222du00u0d0dud022	0.5|c22a c16a c10a c18a a1b a10a a7a a4a|uu22dud2222uu000000dd0022	-0.5> = -5*sqrt(6)/972 (90)
<uduu20u2020ud00d00u22dd22	-0.5|c8b c20a c3a c1b a15b a1a a20a a22b|uu0u20dd020du0du00u222d22	-0.5> = -sqrt(5)/288 (120)
<22000uuuu0uuuu22220ud200d	-0.5|c13b c16b c18a c12b a3a a14b a4b a12b|22uu0uudu0du022d2d0ud200d	-0.5> = 13*sqrt(210)/30240 (1550)
<2u2d0u02du00d2u220uu02u0d	-1.5|c20b c8a c1b c15a a23a a13a a18a a20b|uu2d0d0uuu0022022ddd0220u	-0.5> = sqrt(30)/480 (120)
<u220u02d2002u20d002duduud	-0.5|c2a c3a c9b c21b a11a a16b a22b a13a|uud0u02ud0d22202002u02ddu	-0.5> = 5*sqrt(6)/1296 (180)
<u022u0u2u2d20u20u02200002	0.5|c19b c5b c3b c12a a5b a17b a18b a6b|u0u2dud2d2uu0u202dd200002	-0.5> = 0 (180)
<22u02u20d02uudu00020220uu	-1.5|c2b c7b c5b c15b a24a a6b a18b a9b|2uu0u2d0202udd000d202202u	-0.5> = -sqrt(30)/360 (68)
<0u22du0udu02u00d2202022u0	0.5|c18a c3a c3b c5a a8b a5b a15a a1a|ud02uu02du02u0dd2d02022u0	-0.5> = -5/108 (120)
<0002u20uuud20u22udd2u020u	0.5|c19b c10a c5b c9b a9b a14b a3b a21b|00u2020ud0u20222dd022020u	-0.5> = sqrt(6)/600 (18)
<uu022u0202ud22u2u00u0d200	-0.5|c8b c5a c17a c13a a20b a2a a9a a3a|u2u2du0dd2udu2u200020d200	-0.5> = 11*sqrt(14)/1008 (108)
<0uuudd0d02ud020022u2u22d0	-0.5|c2a c6b c22a c10a a10a a24a a13a a9b|00uud00uu2udd20022d2du220	-0.5> = sqrt(10)/108 (210)
<0uu0u0uud202ud202u2udd2u0	1.5|c9b c22a c21a c7a a21b a16b a1a a9b|uuu0d00uu202du2u2d2dd02d0	-0.5> = -sqrt(35)/37800 (1568)
<200uuu20d22ud0u0d2duduu02	1.5|c18a c11a c25a c4a a24b a14a a3b a8a|20u0ud2ud2uddud0uudduduud	-0.5> = -sqrt(2)/1728 (3888)
<2uu0u0u202u2d02022u00uduu	-2.5|c24b c12b c17b c5a a20a a21b a19a a11a|2uu000u2022uu020d22ddud0d	-0.5> = -sqrt(5)/3150 (434)
<u2duu0d00d22220u2200uuu0u	0.5|c14a c10b c12b c5a a10b a24b a19b a5a|u2duu0d00u2d2d0u22u0ududd	-0.5> = 0 (1224)
<022u002u0uud02dd2uud0220d	-0.5|c14b c16a c8a c10a a21b a9a a16a a25a|022u0020d0uu0ddu2duud2202	-0.5> = 0 (72)
<u220d020uuu2uu20duu2d0du0	1.5|c5a c23a c20b c12a a14b a18b a11b a25a|u2200020du2uu220d2udu00dd	-0.5> = 29*sqrt(105)/16200 (232)
<0uu0u202022u2020u2d0uuu02	0.5|c11a c15b c25a c10a a5a a1b a7b a24a|uud022u20ddu20u0u2d0udddu	-0.5> = 0 (1224)
<20u02u0uud2du0202d2u22000	-1.5|c12a c17a c5b c13a a13a a12a a2a a4a|2uuudd0dud2uu020ud2d22000	-0.5> = sqrt(5)/288 (400)
<0uuuduu00d220uu02dd22u02u	-2.5|c7b c25b c15a c5a a7a a4a a8a a18a|0uu20udd0u220u0022d22d020	-0.5> = -sqrt(10)/100 (100)
<u0022220uu0u2022202u0u00d	-2.5|c22a c15b c12b c17a a14a a9a a10a a12a|u0022220220u2ud2u02d0000d	-0.5> = -sqrt(7)/252 (34)
<u2d0022000u2uu200u2du22u0	0.5|c13a c15b c23b c22a a5b a3b a17b a10a|u220u2200du20uu0dd2duddu0	-0.5> = 7*sqrt(5)/1800 (630)
<u0u00u2udd2du0ddu22uuuu02	-0.5|c10b c21a c16b c19a a17a a16b a14b a15a|u0u00u2ud02ddu2d22du0ud02	-0.5> = 0 (630)
<u202200u000uu0202dd22d2du	-0.5|c12a c17a c23b c24b a24b a19a a7a a3b|u2u220du0000d020ud222udud	-0.5> = sqrt(30)/3240 (243)
<u220udu2uu00d20uudd220u0u	1.5|c14b c13a c20a c25a a24b a22b a11b a12a|u220udu2uuud0d0ududd2dud0	-0.5> = -3*sqrt(3)/1250 (14805)
<0u2d0uu0222000duduud2dud2	-0.5|c10b c21b c15a c11a a15a a17b a19a a10b|0u2d0uu022d000ud2u2udddu2	-0.5> = sqrt(3)/486 (360)
<udu2u22d0222000u00uud2200	-1.5|c11a c12b c22a c1a a25a a1a a17a a13a|udu2u22d02dud00uu0udud20d	-0.5> = 0 (816)
<00u22u200020u0du2du222u0u	0.5|c11a c7a c19b c21b a14a a19b a16b a12b|00u22uu000ddudd22uu2u2d0d	-0.5> = -sqrt(30)/432 (600)
<0uu0220uu2ud002022u020202	-2.5|c6b c5b c18b c17b a2a a4b a19b a24a|02uudu0du2ud0020ud20202d2	-0.5> = 0 (306)
<u2u2220u00d02ud0u00u2202u	0.5|c2b c17a c4a c4b a17b a18b a16a a4b|uudd220u00d02ududu0d2202u	-0.5> = -sqrt(30)/180 (96)
<u20uuu2022u0u0dduu0022u20	3.5|c10a c21a c24a c4a a1b a11b a19b a15b|2200uu202u20u02ddud0u2dd0	-0.5> = -2*sqrt(14)/315 (410)
<0200u0020u22uu0ud220202u2	-0.5|c17a c5a c19b c23b a20a a5b a6b a17a|0200uu020u22du0ud2dd20du2	-0.5> = -sqrt(5)/50 (240)
<02u22u000202u2ud0d022u0du	-0.5|c10b c21b c5a c3a a6a a18b a1b a15a|u202u2000u02d22u0202ud0dd	-0.5> = -sqrt(2)/540 (120)
<u02022202u0d02u0020202duu	-0.5|c7a c23a c20b c5a a8a a8b a1a a13a|2020u2u22d0uu2d0020d020ud	-0.5> = sqrt(6)/81 (90)
<uu2u0220d02u02uuu2d0dd020	0.5|c7a c3b c9a c12a a4b a12a a17b a20a|uuu202u0002d02ud22uddd020	-0.5> = sqrt(70)/25200 (450)
<2uu2d2u2020002d2d00u00202	-0.5|c14a c23b c7a c14b a21a a12a a22b a9b|2uu2d202d20u00d2u00uddu02	-0.5> = 0 (72)
<022u2u0200u20u2u20000du22	-1.5|c5a c4a c3b c25b a21a a14b a20a a7a|02u0uud200u2022d200duud2d	-0.5> = -sqrt(2)/270 (340)
<0uduu2du0202d0ud22u2u0002	1.5|c21a c10a c18a c6b a23b a2a a11b a14b|02uududu0dd2udud2uu200d02	-0.5> = -sqrt(6)/216 (648)
<u22uu0d20uu2000dd2d202d0u	-0.5|c1b c3b c20a c12a a24a a17b a23a a14b|02uud0d20uuu0d0u22dd022du	-0.5> = -sqrt(15)/1080 (408)
<00u0u20000u20222duuu02222	-1.5|c17b c5b c14b c25b a5b a13b a7a a4b|00uuu2u000d2ud220ddu0222d	-0.5> = sqrt(5)/900 (375)
<0u22u2uuuu000du2u2d02d0uu	-3.5|c16b c15b c6b c9a a11a a19a a1a a12a|uu22duuu0ddd0d0ud2202u0ud	-0.5> = sqrt(35)/3360 (1260)
<u00022022000du2ud20022ud2	-0.5|c21b c6b c15b c14a a1a a20b a19b a12b|20002u02200ud0duu2udd2du2	-0.5> = 0 (120)
<u0d222002u002d0u0uu22uu02	-0.5|c4a c14b c21b c4b a17b a14b a15b a17a|u0d022002u002dud2uu2ddu02	-0.5> = 0 (48)
<002udu2u2d0u22d0d2200020u	0.5|c7b c9a c19a c8a a5a a21a a12b a21b|002u2uu0ud0222d0d2u02020d	-0.5> = sqrt(15)/54 (105)
<u2uu02u0d022du0ud0udduu2d	-1.5|c24a c12b c24b c13a a18a a24a a7a a18b|u2uu0220u02d0u0dd2dduudud	-0.5> = 1/3200 (2250)
<00u00ud00u22222u00222uu02	-1.5|c14a c12b c21b c15a a17a a5a a18a a7b|00u0du200d2u2uduud22dud02	-0.5> = sqrt(15)/1080 (360)
<u0uuu22d020200d2220u02u0u	0.5|c3a c5a c22b c8b a13b a19a a24b a2b|ud0u02200202d0u222ud0duud	-0.5> = -sqrt(3)/120 (72)
<uuud022uu0u0002u02uud2uu2	-2.5|c19a c22b c6a c6b a14a a17a a21a a6a|uuud0u2du0d00u2ud20d2udd2	-0.5> = 0 (4808)
<022ud00uduu00d2du22202ud0	-0.5|c24b c23a c11b c19a a11a a23b a13b a17a|022ud00udud0uu2d22d202u00	-0.5> = sqrt(3)/36 (48)
<20u020u2ud2d2u2d0uu00uudu	0.5|c25b c22a c12b c5a a24b a4a a9b a2b|2uuud0d22u202d2u0dd000u20	-0.5> = 1/135 (180)
<02ud02u200udu2200u2d202d0	0.5|c19a c18a c8b c23b a17b a11b a5a a4b|02u2u2ud002uu220u0dd20dd0	-0.5> = sqrt(6)/270 (434)
<0uuu0d222022udu202u20u000	-1.5|c9b c16b c19a c18b a9b a14b a19a a23a|0uuu0d222022u2du0dd20ud00	-0.5> = 0 (348)
<uu0ud22dudu22uu00022udd00	1.5|c11a c10a c2b c23b a2b a18b a17b a3b|ududu22uu0022dd0ud22ud000	-0.5> = -7/3240 (360)
<0u2d220ud2uu0d20uud20u0ud	0.5|c5b c18a c11a c6a a25b a8b a7a a16a|0u2dudu2d20u0d2ud0u20u0d2	-0.5> = -sqrt(10)/160 (96)
<u2u0d02uud2200u22u20udu00	0.5|c7a c8a c3b c2b a3b a6a a18b a20b|uud0udu0du2200d2222dudu00	-0.5> = 0 (324)
<2uuu022uu2d0020d02du2du00	-1.5|c4b c23b c14a c14b a4a a19b a5a a24b|2uuud22ud2d0000d022u2u0d0	-0.5> = sqrt(3)/72 (204)
<udu2uu2uudd002duu002udddu	-0.5|c1a c14b c23b c7b a16a a19b a15b a17b|0uu2duuuduu00d2220d2ud0dd	-0.5> = 7*sqrt(3)/360000 (4950)
<2202022u0000uu20ud0220uu2	-1.5|c21b c20a c6b c17a a16a a17a a11a a21b|22020u2d00u0du2dud0u20du2	-0.5> = sqrt(2)/80 (32)
<uudd00uu2u220020d20d22ud0	-0.5|c18b c22a c4a c23b a14a a2a a16b a5b|u2u0u0du2d220d2udu0u2d0d0	-0.5> = 5*sqrt(2)/3888 (1020)
<22uu2u220d00duu00d0uuu2du	-0.5|c21a c23b c10b c8a a19b a9b a18a a20a|22uu2u2ud000dud002u20ddud	-0.5> = -11*sqrt(30)/25920 (1230)
<2u020ud2u00du0u0u0d2u22d2	-0.5|c12a c23b c22b c8a a13b a5a a17b a14a|2u02uuddd0002ud020u2uudd2	-0.5> = -sqrt(3)/540 (400)
<2u0u020d22u0duu2ud2200d0d	0.5|c15a c16b c10b c9a a5b a24b a21a a2b|220ud20uudd0ud0uuu22d0dud	-0.5> = sqrt(10)/180 (720)
<2220u20du220u00u2d0d20200	0.5|c17b c11a c21a c1b a7b a8a a19b a14b|u220u2u2u2d0uu0dudddd0200	-0.5> = 23*sqrt(2)/1800 (1675)
<u0d22u200200uuu2u2u0220u0	-3.5|c17b c16b c7b c15b a24a a13a a19a a16b|u0d22uu002002d02022022020	-0.5> = -sqrt(6)/6 (6)
<u2udu02000u2u20d2020uudu2	1.5|c21a c1a c19a c2b a16b a3b a11b a20a|0u2ud0200022d20220ud0uud2	-0.5> = sqrt(5)/225 (36)
<2uduu02u00d2ud00u2u0022u2	2.5|c19a c17b c2a c12a a17b a10b a21b a5b|20ud202u0duuuu00d200d22d2	-0.5> = 0 (140)
<u00u00u2u02udu2dud22d02ud	0.5|c12b c7a c15a c11a a9a a3a a25b a18b|u0ud000220u0udddu222d02u2	-0.5> = -sqrt(30)/4500 (120)
<0u22020uu2udu2udd2uud0d00	-1.5|c19a c3a c4b c16b a7b a5a a16a a24a|0udud2uuu2udd2ddu20uu0dd0	-0.5> = 0 (2800)
<u2ududu2d20u2002u0uu200du	-1.5|c12b c8a c25b c16b a11b a4a a12a a12b|u2u2duudu2u2200dd0ud200d0	-0.5> = -7*sqrt(15)/16200 (1236)
<2uu0020duu00222du2d00u022	-0.5|c2a c18b c14a c13a a13a a20b a4a a7a|20uu02dudu002d2ududu0d022	-0.5> = 5*sqrt(2)/972 (729)
<u2duuu00ud20dduu2u2u20d0u	0.5|c3b c15a c11a c13b a1b a4b a13b a12a|2202ud00ududuu0d2u2d20u0d	-0.5> = 0 (216)
<uu0uud22du0u00dud0d222udu	-1.5|c10b c23a c24b c8b a11a a10b a23b a13a|uu0uud2duudud0udd0d222u0d	-0.5> = 37*sqrt(15)/144000 (16500)
<u2ud0d02u2udu22020uuu2000	-1.5|c1a c4b c9b c12b a7a a21b a24a a25b|02u00du202u0u22020du220dd	-0.5> = -sqrt(30)/360 (68)
<2u0ud20u2dd2uu02200u00dd2	0.5|c2a c14b c16a c17a a22b a8a a15a a21b|200ud2022ud2u0dud00uuudd2	-0.5> = 0 (160)
<2uu0u0222220u000du0du220u	0.5|c20a c23b c13a c7b a24b a17b a13b a6a|2uu0udd22220d0002u00d2uud	-0.5> = -sqrt(30)/1200 (120)
<u022000uu2d202u2uu00u2u02	-3.5|c4b c25a c21b c23b a15a a17a a2a a20a|uu2u000du2d202222d0d0200u	-0.5> = 5/36 (68)
<0u2002u220u2uu0200uddu022	-2.5|c24b c12b c8b c2a a1b a18a a15a a23a|u02002du20uuduu20uddddud2	-0.5> = 0 (2604)
<uu0000u0uuu2uu2u2d2u2d2d0	-1.5|c19b c11b c21a c12b a25b a3b a6a a20a|uud00du0uu0uud2u2dd2du2dd	-0.5> = sqrt(105)/6804 (9552)
<u20u200u2d2u22d0uuu00d2d0	-0.5|c12a c5a c13b c15b a19a a6b a13b a25a|u20udd0u2u202200uu200d2dd	-0.5> = 53*sqrt(15)/2700 (210)
<uu02ud000u002220u2u2d2uud	-2.5|c10b c4b c13a c22b a23a a9b a12a a19a|uu0duu00u00dd220u222dd2du	-0.5> = sqrt(42)/9072 (720)
<22uduuu2d2d00u0duuu0u2d0u	-1.5|c8a c7b c6a c21b a21a a4a a7a a15b|22u2u0dud2u00dududu0d2u0d	-0.5> = 0 (2187)
<2u020002u200u2u2uudd20uuu	-2.5|c23b c1b c10b c21b a22b a20a a6b a2a|u2020u02dd00u2u2dud2du0du	-0.5> = 0 (216)
<22u0d0u2u2du0u022u0uuudd0	-0.5|c20b c16b c9b c5a a20b a7a a4b a15b|22uu002202uu0udd2d0udddu0	-0.5> = -sqrt(5)/1400 (868)
<2u0ud2uu2du220udu2d0u0u00	0.5|c6a c7b c12a c13b a12a a20b a15b a3b|2uudud0u2ud2u02dd2uud0d00	-0.5> = -107*sqrt(15)/388800 (3060)
<2u2duu002u02u20u202uu2000	-0.5|c20b c9a c5a c21b a18b a10a a8b a11a|2u2d0u0ud2d2u20u2d2002000	-0.5> = sqrt(70)/210 (36)
<uu002u0d02uuu0202u2d02u2u	-3.5|c24b c23a c15b c2b a16a a13a a9a a7a|u0002uddu2uu20dd2u2u020dd	-0.5> = 0 (600)
<2u2udu00u200du2dd0uu22du0	1.5|c3b c24a c5a c13a a13b a11b a7b a13a|2uuu0ud0d2u02d2uu0dd22d00	-0.5> = sqrt(6)/12960 (1450)
<uuu2ddd0uu02uu0uddd20u2ud	-0.5|c20b c24a c3a c16b a6a a5b a17b a2a|u20222u0du02ud002duu0d20d	-0.5> = 0 (300)
<u2u0022002220u2d02u002002	-0.5|c25b c11a c12b c22b a9a a1b a25b a17b|22u00220u2du0u2du2d00d002	-0.5> = 13/216 (102)
<2uud200u02002duudu22ud020	0.5|c1a c8b c21b c2a a18b a14a a21b a6b|u0du2u00020022udu222dd020	-0.5> = sqrt(15)/1080 (68)
<uuuu0d0du0uuduu2d220d2uud	0.5|c24b c17a c9a c3a a7b a9b a24a a20a|uu0u0dddu0uudud2022dd2uud	-0.5> = 7*sqrt(3)/9720 (4080)
<0uuuduu222u222dud00200d00	0.5|c17a c10a c13a c8a a19a a18a a24b a22a|0uuuduud2du2d2du0du20dud0	-0.5> = sqrt(3)/150 (11124)
<002u00uu2duududu22d02uudu	0.5|c16b c7a c18a c17a a1a a8a a6b a7b|u02u0uu22dddduu0duu02dddu	-0.5> = 0 (4200)
<22u2duu022du20u20u0uud000	-0.5|c7a c6b c18b c3b a22a a18b a3b a24b|22u2u00022dd20u20d0uu20d0	-0.5> = 0 (36)
<00u22u0udd2duuuduu202002d	-0.5|c15b c25a c18a c19a a19a a13a a20b a20a|00u22u0udd2d2u0ud02220020	-0.5> = -sqrt(30)/60 (60)
<0uuu2d2u02000dd02u022udu2	-0.5|c18b c25a c8a c23a a8a a12a a19a a23b|0uuu2d2u020u0ud020d22ddud	-0.5> = -1/135 (1302)
<2u02uu02uu0uudu00222u0d02	0.5|c13b c12a c8a c20a a23a a10a a2b a24b|2202uu0uu2000dd0022ud02d2	-0.5> = sqrt(6)/448 (120)
<00ud2220udu02duu0ud220u20	-0.5|c10a c15b c20b c3b a12b a1a a15b a1b|200u2220u0dd2uud0uud20d20	-0.5> = sqrt(2)/144 (180)
<0uuu2d0uud2d00u022uu022du	1.5|c2a c22a c5a c4a a14b a16b a24a a1a|u0u0ud0ddu2u0udd22ud0d22u	-0.5> = -sqrt(5)/720 (1200)
<u2uu002d0002u2d2u200u022u	1.5|c17a c2a c24b c18a a17b a10b a9b a19a|uuud002duu02u2d2dud0d02ud	-0.5> = -sqrt(2)/180 (3600)
<uu20duduu2uu20uu22udu000u	-1.5|c3b c20a c18a c6b a14b a6a a1a a8a|2ud0uuu2u2ud2duu2dd0d000d	-0.5> = -sqrt(42)/37800 (3332)
<2u02u2u02000222d0u0uu0u2u	0.5|c5a c13b c24b c7a a16a a24b a3b a19b|2uu202002000u2220dudd0d2u	-0.5> = -sqrt(35)/280 (68)
<0udu22u2d02ud00du202u2u00	-1.5|c16b c8a c12b c3a a12a a14b a25a a1a|uu0u22ddd02udu00u202d2u0d	-0.5> = 0 (360)
<2uuu20d22u0u2d20d20u00du0	-1.5|c1b c7a c5b c10a a21a a25a a7a a22b|uuuud0d2200d2u20d20dududu	-0.5> = 0 (840)
<020uud0uu2du0022duu0d2022	-1.5|c22b c6b c25a c17b a11b a12b a6a a20a|020uud0du22200220duudu02d	-0.5> = sqrt(5)/4320 (108)
<2220uu2u20u000d2du00u02u2	-2.5|c5b c23b c25b c7b a14b a10a a19a a25b|22200uuu2uu00ud2ddd0u0dd2	-0.5> = sqrt(70)/200 (1596)
<uud00020u02u0uu222222u0u0	1.5|c7b c14a c12a c11b a2b a23b a24b a11b|u2u000d0d02000u222222ud20	-0.5> = sqrt(7)/126 (18)
<u0d0u220uu20d222uuu0uddd0	1.5|c10a c11b c13a c7a a12b a20b a12a a21b|u0d0u2d0u0d20222uuud2dud0	-0.5> = sqrt(7)/60 (240)
<220222020u0duu0uduudu20u0	-1.5|c21b c14a c22a c8a a14a a25a a16a a22a|2202220u0u0dud02uudu020dd	-0.5> = 1/60 (306)
<2uu00dd0uu22uud2d02uuddu0	1.5|c2a c12b c16a c12a a21b a22b a2a a25b|2ud00ud0uu20dduud02u22ddu	-0.5> = 0 (432)
<ud2u02222000u00u2u0udu2uu	-3.5|c20b c6b c23b c13b a19b a22a a4a a11a|ud220u2220u0000u2dd0u2udd	-0.5> = sqrt(30)/180 (200)
<2uu0u02u0u2d02uuu2d2d0002	-0.5|c19a c7b c1b c20b a9b a20b a6b a3a|uu20uuuddu2u02ddd202d0002	-0.5> = sqrt(2)/875 (1666)
<202uu22uu2dud0000ddd200u2	-0.5|c7b c4a c8a c20a a17a a4b a15a a22a|202uu2u0u2duu0d0ddu02d0d2	-0.5> = 11*sqrt(5)/6000 (1570)
<udu0du02u2ud00udd20uudd22	-0.5|c17b c1a c10b c23b a11b a19b a3b a23a|0u20ud02du2d00uu02ududd22	-0.5> = sqrt(3)/324 (408)
<2u2d200200202u2u202000duu	0.5|c8b c14a c15b c19a a22b a21b a10b a10a|2u2d200u022020ud20u0ududd	-0.5> = -5*sqrt(2)/108 (204)
<0u0u0uu2dduuud0ddu2u2022d	0.5|c23a c7b c23b c2a a11b a22b a14b a1a|u00u0d02du2uu20uud2d2d02d	-0.5> = 11*sqrt(2)/14400 (756)
<u0uuduu0dudu22d02du2200uu	-1.5|c21a c5b c11a c10a a23a a5a a2a a10a|uuuddud0du0d22u02uu2d0ddu	-0.5> = sqrt(3)/5760 (2400)
<2uu00uddud0u22duuduu2200d	-0.5|c13a c10a c9b c15b a24a a4b a5a a15b|2uuuuddu000dd2ududud220ud	-0.5> = -5*sqrt(3)/69984 (9720)
<uu20uud2u0uu0dddu02d220ud	0.5|c14b c1a c22b c19a a10b a23b a14a a13b|0u20uuu2uududdddd0du2dudu	-0.5> = sqrt(70)/21000 (13720)
<0u2u2u20du00uu0u0u202d22u	-2.5|c2b c13b c18b c21a a11a a14a a12b a17a|002u2u20dudd020ud020ud22u	-0.5> = sqrt(3)/21 (72)
<0u0uduu22uuud0uu0dud22udu	-3.5|c5b c23b c13b c10b a2a a10a a17a a1b|u20u0ud22uud00uuuddd220dd	-0.5> = -17*sqrt(105)/197568 (5796)
<0u0uud2u22u02duuuu02ud002	-1.5|c7b c8a c2b c13b a8b a21b a11a a1a|u00udduu2220dududd022u002	-0.5> = 0 (324)
<u00d020u20u22u220020dudu2	-0.5|c1a c4b c13a c9a a5a a18a a9a a2b|0u00u20u20u2du220d20uddd2	-0.5> = -31*sqrt(15)/21600 (450)
<022002u2u002220u2u0udddu0	0.5|c21a c12a c3a c8a a1b a25a a21a a11a|u2u002duu0du220d2u0dduddu	-0.5> = 0 (2088)
<uduu220020u022uuu2d0uu0du	-1.5|c4a c18a c5a c6b a4a a19a a12a a10a|uduuuu002duu22duud20dd0dd	-0.5> = -sqrt(3)/7350 (12460)
<222u202u20d2u2u0000u2d000	0.5|c21b c7a c22a c2b a23a a2b a4b a6b|22222uud20u2u2d0000dd0u00	-0.5> = 0 (60)
<00u220000ud200d2uu2du22u2	-1.5|c5a c16b c25b c5b a17b a13a a2b a15a|0uu200000ud2u02d2u2ud22dd	-0.5> = sqrt(5)/270 (410)
<uu200du02u2u2u0duudu2uu0u	-0.5|c17a c16b c13a c11a a4b a8a a11a a5a|uu2uduuu2d2dud000udu2dd0d	-0.5> = 0 (20550)
<u2du2uuu002d0ud000d22du2d	-0.5|c25a c4a c20b c1a a17b a3a a16a a18a|02202uuu002d0dduudud2ud20	-0.5> = 0 (540)
<0u2uu022du2d020020200d022	-0.5|c17a c10b c25a c19b a6b a1b a6a a18a|uu2uu222d02d0200dud00u02d	-0.5> = -sqrt(15)/144 (315)
<uu0uudd2ud000d22u202202d0	0.5|c23a c6a c8b c4b a14b a11b a25b a6a|uu00ududuuu00222d20220ddd	-0.5> = 7*sqrt(15)/10800 (1484)
<2udu0uu0020d2d22u20d20u0u	-0.5|c13b c4a c21a c16a a14a a8a a8b a6a|2ud002u2020uu22du20du0d0d	-0.5> = -sqrt(2)/144 (232)
<0u22000u22uu0u202duuuuu02	3.5|c15a c23a c21a c4a a11b a8b a6b a16b|0u2u0d02222u0uud2ddu0d002	-0.5> = -2*sqrt(3)/405 (315)
<u0uddu0du022u002u220uu220	-1.5|c18b c16b c18a c22a a4a a17b a10a a25a|u0u2dd0udu22d00u2020d022u	-0.5> = 0 (48)
<u22u2u202uu0d22u000d0u200	1.5|c5a c4a c14a c10a a11b a19a a8b a24a|u220ud2u2020ud2u00dd0u2d0	-0.5> = -4*sqrt(30)/2025 (306)
<02ud2002u020220uu0ud2uduu	-0.5|c3a c19a c2b c16b a25b a1b a20a a3a|uuud2002u0202200d0022ddu2	-0.5> = sqrt(15)/400 (68)
<202u222du022u0d0u0020ud0u	-1.5|c6b c9a c12b c7a a2b a19a a21a a14a|2u2d2udu002dudu0u0u2dud0d	-0.5> = -sqrt(6)/216 (544)
<2uu0d022u20ud0ddu0uuduu2d	1.5|c7a c24a c22a c12a a6a a6b a5a a19b|2uu022d2u200u0uud02dd0ddu	-0.5> = 0 (756)
<u02uu0udu0000u2u2d22uu2uu	-3.5|c7b c20b c23b c25b a6a a1a a8b a2a|2u2udd02u0000u2d2u2udddu0	-0.5> = 0 (360)
<u2u0u2ud000020ud02u222uuu	0.5|c6b c20b c21a c5a a10b a8b a1a a5b|22u0uuu20d0020uu02ddd2udd	-0.5> = sqrt(7)/21000 (1570)
<2002uuu002d00uu22d02du2du	0.5|c17a c22a c7a c21a a2a a13b a5a a8a|2u022u0u02d0ddu2ud02002ud	-0.5> = 259*sqrt(5)/12960 (180)
<00u0200uu20u22uuu2220d02d	-1.5|c8a c18a c17b c12b a1a a7a a9a a17b|u0d020u0220022uddu220d02u	-0.5> = -sqrt(5)/168 (24)
<0202u0u2u20udu2d2uud0u020	0.5|c14b c15b c18a c9a a20b a18b a22b a11a|0202u0u202dud0uu2dd202020	-0.5> = sqrt(6)/180 (90)
<2u02u022du02u0u00220uuu02	-2.5|c9b c4b c12b c8a a20b a9a a10a a22a|2u0ud02ud20ud0u0022ud2d02	-0.5> = -sqrt(14)/756 (270)
<2udu20020002uud20uu2uuu20	-1.5|c12b c21a c14b c22b a7a a21a a23b a25b|2udu20d2000ud0u20ud2d022u	-0.5> = sqrt(21)/168 (48)
<222000ud0u222200u220d2000	-0.5|c14a c11b c13b c7b a23b a7b a11b a24a|222000uu0d22du00d220u2du0	-0.5> = 0 (24)
<u02ud20d2uuuu00u0222002uu	-0.5|c13a c5b c1a c25b a5a a25a a14b a7b|002ud2ud2uud0d0u0222002du	-0.5> = 0 (48)
<u0uu0220u020du00022ddu222	0.5|c6a c14a c9b c19a a21a a8b a5b a2a|uuuddd2u0020u00002dd2u222	-0.5> = -sqrt(3)/720 (120)
<2u2022uuduu00u0002uuu2dud	1.5|c22b c1a c8a c5b a12b a13b a14b a22b|ud20u2d0uduud20002uud2dud	-0.5> = sqrt(7)/448 (720)
<2u2d02002020u02uud202u200	0.5|c3b c21b c23a c6a a24b a25b a21b a18a|2uud0u002020d02du2202udud	-0.5> = -1/18 (162)
<2u22200ud02u000u22ddd200u	-0.5|c19a c25b c21b c17a a12a a23b a8a a7b|2u2220u2d022000du20d02u00	-0.5> = -1/18 (12)
<0u0uu20d0202u002022dd2u2u	-1.5|c19a c10b c8b c13b a13b a15b a3a a25a|0uduu2000d02d0u202dud2u22	-0.5> = 0 (48)
<u000u2uuu0d202uu2u00d2u22	-3.5|c17b c15b c5b c17a a19a a2a a13a a17a|uu0002udu0d2u20udud0d2d22	-0.5> = 27*sqrt(210)/11200 (1470)
<u0du22u0u20u22000udu2u0u2	-2.5|c22b c4b c19b c10b a11b a2a a22b a8a|udu022duudud22000u0d2d0u2	-0.5> = sqrt(35)/1260 (216)
<0uu20uuu20uu20d2uddu2020d	0.5|c23a c20a c9b c4a a10a a1b a14a a12b|uuuu0duddud22ud2duu020d0d	-0.5> = -sqrt(10)/22400 (14700)
<2u22uduudd2uuu20u002u0d00	0.5|c11b c8a c7a c15b a8a a25b a24b a16b|2u22ud0duuuduuudd002u0ddd	-0.5> = 13*sqrt(21)/12600 (9420)
<22u2020u22du0u0ud0uu2u00d	-2.5|c17b c6a c21b c2b a8a a23b a14a a5a|2uu2uu0222dd020u00dduud0d	-0.5> = 13*sqrt(21)/45360 (1200)
<002u22d0uuuu20u0222d2u000	1.5|c21a c10a c18b c15a a23b a14a a15b a25b|002u22d0u0uu2ud02d2duud0d	-0.5> = 2*sqrt(30)/225 (700)
<u2d2u00ud0d20ud2u0uud2u20	-1.5|c17b c3b c20b c16b a8b a25b a17a a6b|u202ud02u0d20uuud0d0u2d2d	-0.5> = 0 (1080)
<u00uu0202u02ddu2u20u02022	-0.5|c20a c18a c17b c9b a4a a1a a10b a9b|2002u0202202uud20d0002022	-0.5> = sqrt(3)/180 (10)
<02u200u02u00u0202u022d22u	-0.5|c22b c20a c15b c24b a6b a15b a5a a25b|02u2udu02u00d0202d0u202d2	-0.5> = 0 (90)
<u000u22u202u2u200u0udddd2	-0.5|c22b c7a c6a c24a a22b a16a a12a a4a|u00uduuu20222d2d0u0dudd02	-0.5> = sqrt(10)/18900 (1230)
<2u0u2d2u0u22ddd0u0d0u20ud	-0.5|c1a c13b c14a c4b a21a a4b a25b a18a|uu0u2d2u0d2200d0uud0220d2	-0.5> = -19*sqrt(6)/1944 (340)
<uuu2dd0200u220u02202u00u2	-2.5|c13b c6b c13a c17b a19b a23a a10a a13a|uuu2d0020ud2d0d0u2d2u0ud2	-0.5> = sqrt(2)/36 (408)
<020uud22duu2u0uu20du00d2d	-1.5|c7b c10b c16a c19a a19a a13a a21b a15a|020uudu2d0u2202020dud0u2d	-0.5> = sqrt(10)/225 (243)
<2u22duu00002uu00222u02200	-2.5|c17a c22b c18a c14b a21a a24a a13a a18a|2u22duu000022000d22udu2d0	-0.5> = 0 (54)
<0ud222u0du22duudu20u00u0u	-1.5|c17b c11a c4b c11b a8b a20a a10b a15a|0udu22uud202du2u020200d0d	-0.5> = sqrt(30)/540 (200)
<u02u2d0u020uu2220u200dd20	0.5|c16a c22b c24b c14a a9b a25b a12a a7b|u02u2dudd202ud2u0u2000dud	-0.5> = -sqrt(3)/90 (324)
<uuu00200u00u2002220u2u222	-3.5|c18b c1b c6b c24b a14a a12a a8a a7b|0uu00udud0022u022d0d2d2u2	-0.5> = 0 (232)
<udud22u00u22uu02u20020d0d	-1.5|c10b c6b c11a c12b a22b a20b a22a a8a|udud2udu00uudu02d20d22u0d	-0.5> = -sqrt(3)/180 (816)
<0u2uud22uuu022002u2000udu	-3.5|c19b c14b c25b c3b a10a a12a a22b a25a|0uuuud22u2du2d002du00uddd	-0.5> = -11*sqrt(7)/4480 (5500)
<222u0u2uudu0002000uu20d22	2.5|c21a c1a c10b c3a a22b a18b a17b a20b|u2ud0d2uu0d00020udu2ddu22	-0.5> = 0 (324)
<u2udu2u220u20000u02uu0202	-2.5|c9a c1b c5b c20a a22a a24a a17a a10a|02ud02u2duu200002020dd2u2	-0.5> = 0 (24)
<u0ud00ud220uu22uu00u2u2du	-2.5|c9b c25a c20b c12b a22b a5a a18a a11a|u0udu0dud2u0d22duu00222d0	-0.5> = sqrt(6)/3024 (486)
<20ud0uuu2d0u22duudu002ddd	0.5|c10a c13a c4b c12a a17a a24a a20b a11b|20u00udu20u0d2du2udd02u2d	-0.5> = 7/25920 (900)
<ud2u0u2220u2d0d0u00u0d2u2	-0.5|c2b c22b c8a c7a a13b a2a a18b a22a|uu2u0udd20u220d0du0u0d2d2	-0.5> = -41*sqrt(15)/19440 (1200)
<0u0u2uuuu2d00d02u02022202	-1.5|c2b c14b c5a c17b a6b a14a a2b a3a|0uuud2udd2d00u02002022202	-0.5> = 0 (68)
<2u00222uudu0020u00u220d2d	0.5|c14b c20a c8a c16a a25a a23b a3b a12a|2uu02220dduu0d0000ud20222	-0.5> = -sqrt(2)/180 (54)
<uuud020uuuud2220uuu02dud0	-2.5|c10a c2a c19b c6b a19a a7a a10a a2a|uudu0duuuddu2220ddu02dud0	-0.5> = -sqrt(15)/17496 (9720)
<022u2ud0ud000udu02u22u2d0	-1.5|c14a c3b c20a c16b a22a a1a a17a a11b|u2ud2ud0dud000u0u2dd222u0	-0.5> = sqrt(10)/180 (216)
<u00ud2u202d02u0d2u0uuu2ud	-1.5|c25b c21a c5b c17b a18b a5a a19a a25b|u00uu2d202d02d0uu2du0d2ud	-0.5> = 0 (540)
<0uuuddu20dduu0uu2u222u00d	-1.5|c12a c3b c22b c10b a23b a15a a16b a12a|0u0uddu200uud0222d2220d0u	-0.5> = -sqrt(105)/630 (120)
<uu22u2u2duddu0du00du0uu20	1.5|c16a c11a c24a c22a a7b a11a a1a a25b|2u22u222duduu0u000dd00udd	-0.5> = -23*sqrt(2)/8640 (1080)
<2u02uu0002d2020duuu0022d2	-1.5|c19b c6a c10a c1a a17a a9a a19a a3a|uud2u000dud2020u2ud0022d2	-0.5> = sqrt(30)/48 (270)
<2u02ud0u2du2uu00dduduuu20	-0.5|c12a c8a c12b c22a a3a a5b a8a a12a|2ud22u0d2uuddu00ududd0u20	-0.5> = -5*sqrt(3)/3456 (432)
<0200u22uu020200222u220u00	1.5|c13b c20a c7a c9a a3b a4b a25a a15b|02uuu2du0020d0u222dd20d0u	-0.5> = 0 (232)
<2ud0u0uuuuud0udu02du2202u	-3.5|c15b c19b c20b c3b a15a a17b a7a a4a|2u0uu02duuud0dddu2002202d	-0.5> = sqrt(14)/6615 (1302)
<ud2uuu0u002d2d022u20ddu0u	-0.5|c13a c12a c8a c16b a10a a10b a22a a8a|ud2uuu0u0220ud0u2d20d2d0d	-0.5> = 1/50 (922)
<u0u2duu2d202uud002d0ud2d0	-0.5|c23a c4b c21b c18b a17b a18b a25a a2b|uduuuuu2d202ddu0d2d00udud	-0.5> = sqrt(30)/12960 (7812)
<u2u00200020u22002uu22u2d0	-2.5|c17a c21a c24b c17b a17a a11a a19a a3a|u220020002du2200uu22dd200	-0.5> = sqrt(42)/252 (20)
<22uu00d2ud02u2000du2ud20d	-0.5|c18a c10a c1b c23a a10a a19a a5b a7a|u2uud022ud02u2000022ddd0u	-0.5> = sqrt(3)/243 (232)
<2u2u02dud02uudu2d0020020u	0.5|c14a c25a c12a c9a a5b a19a a4a a22a|2u22d2ud0020u0d2u0d20u200	-0.5> = 0 (16)
<0uu2du000uuddu222d20u2uu0	-0.5|c15a c19b c16a c4a a20b a14a a25a a11a|0uuudu000u2ud2ud2dddu2udd	-0.5> = sqrt(5)/1800 (15920)
<2u022ud02ud02u0u20u2d00dd	0.5|c4b c1a c17a c2b a19b a11a a8b a7b|u00u2u2u2d202u0dd022d00du	-0.5> = -sqrt(10)/270 (250)
<ud222200202u002220u00u0uu	-1.5|c19b c15a c24b c4b a14a a19b a7b a21a|ud2u22u0202u0uu220d0dd00d	-0.5> = sqrt(15)/150 (252)
<uuu200u202ud0u00u2udd22ud	-0.5|c11a c23b c18a c8b a6b a20a a11a a8b|uuu20du202ud0d00dud2u2dud	-0.5> = 0 (3240)
<02002220020u22u022200u200	0.5|c5b c18a c2b c23a a24b a21b a25a a1b|uu00d220020d22u02u20ddudu	-0.5> = 0 (72)
<u02d02002u20uu0ud22uu0d2d	1.5|c1a c24a c16b c19a a4a a20b a1b a5b|u022u2002d20du00d2u2u0udd	-0.5> = sqrt(5)/360 (120)
<2u2u20u0222u00dd00ud02u02	-1.5|c19b c5b c16a c23b a23a a16a a6b a20b|2u2uuud0222d00ud000202d02	-0.5> = -sqrt(6)/160 (120)
<uuudu220222ud0uu200u00uuu	-0.5|c11b c24b c1a c15b a19b a24b a20b a18a|0uudu22022uuu00u2dd200ddd	-0.5> = -sqrt(10)/4725 (1386)
<u0d0uduudu22u22002du0duuu	-1.5|c10a c18b c23a c7a a22a a23a a25a a5a|u0d02u0ud022d2200udu02ud2	-0.5> = -sqrt(15)/540 (72)
<udu0u0202022u20002u220uud	-0.5|c3b c21a c7a c20b a4a a6b a8b a5a|ud0u2udu2022u20002dud0ddu	-0.5> = sqrt(210)/2520 (408)
<u0duu0u0d2d20d2ud2u022u0d	0.5|c1b c15a c14b c9a a6a a6b a14b a2b|0uduu2u002u20uudd2d022d0d	-0.5> = 0 (924)
<2u2du000u2uuduud20uu20d02	-1.5|c3a c5b c15b c4a a6a a24b a5a a14a|2uu0dd00u2dud20u20du20du2	-0.5> = 0 (96)
<2uuu2duu20d200uud2200u200	-1.5|c19b c19a c7b c12b a17a a7a a25b a3b|2u2u2uuu20dd00dd22000u20d	-0.5> = -7*sqrt(5)/6000 (378)
<u0du02u022uudd20ddu020u2u	-0.5|c15a c21b c1a c15b a22b a7a a1a a2b|uudu022022udud00udu0ddu2d	-0.5> = 0 (3564)
<u0u2uu0d2uudu22udd2d00uu0	1.5|c19a c10b c5a c23a a21b a2b a25a a13b|uuu20d0d20uu222dduudd00du	-0.5> = 0 (2000)
<0u2u000222u0uu0u0d2uu2220	2.5|c11a c2a c21a c22b a25b a21b a6b a12b|002u0u02220udd0u0u2ddd22u	-0.5> = sqrt(3)/189 (200)
<0u00u0u20u0222u2d000222u2	-2.5|c5a c8b c21b c17b a18a a1a a19b a9a|uu0000ddud0222u20ud0u22d2	-0.5> = -sqrt(5)/360 (108)
<2u22u0u2d022u0u2du0200u00	0.5|c15a c11a c7a c8b a17b a14a a24a a7b|2u22u0dud0u2ud022d0200du0	-0.5> = 0 (180)
<uud0ud0u222002u02u020d2ud	-0.5|c25b c2a c9a c14a a13a a16a a4a a21b|u0uudu0ud220dudu2d02ud2d0	-0.5> = sqrt(30)/64800 (4808)
<2u2u0200ud0220du2u2u20u00	-1.5|c1b c10a c19b c17a a10a a23a a15a a5b|uu2dd200ud02202uduud20200	-0.5> = -sqrt(5)/360 (72)
<u0ud2d2uuu0d0u220u20u20ud	1.5|c1a c7a c7b c6a a17b a23a a18b a13b|00uu200ddu0udu22u220d2udd	-0.5> = -sqrt(70)/11340 (612)
<0220uuuu2u0u0002d2u22dd0d	0.5|c19a c20a c2a c18a a25a a11b a19a a14a|0u20duuu2udu0d02dudd2du02	-0.5> = -sqrt(3)/50 (1720)
<2u2uu22d2du022d02d0u00000	-0.5|c14a c1a c2a c9b a4a a1a a24b a11a|2022u22uuu202dd02d0d000u0	-0.5> = -sqrt(30)/216 (70)
<u20002220u2udd020uu0u20d2	-1.5|c7a c25a c21b c11b a1a a5a a24a a17b|2200u2u20duudu02udd00202d	-0.5> = sqrt(2)/96 (360)
<uduuud02220002dud0duu220u	0.5|c9b c22a c25b c8b a18b a19b a8b a7b|uduuudd2u20002dduu2ddu200	-0.5> = 1/27 (720)
<00u0u02du20d02u2uu00222u2	-2.5|c14b c12b c23b c16a a12b a15a a24a a18a|00u0u02du20d0d2uu20022d22	-0.5> = sqrt(3)/9 (54)
<202u00022u2uu2000uduu20u2	-2.5|c4b c25b c11b c19a a2a a7b a24a a17a|2u2000u22udud200dd0ud202u	-0.5> = 0 (136)
<uduu0202ud2d0u00uuud022d2	1.5|c1b c8a c12b c23a a10b a15b a7b a13b|0uuu02udu220dud0uddd02du2	-0.5> = 103*sqrt(6)/72000 (3250)
<u02ud200uud2dud0u0d220u2d	-0.5|c25b c19a c3a c5b a7b a11b a8a a16a|u0uu02dudu22udddd00220u20	-0.5> = sqrt(10)/6480 (820)
<2222u20d2u00u002u020u20u0	-0.5|c17b c24b c19b c9a a17b a21b a18b a9a|2222u20d2u00u002dud022000	-0.5> = -sqrt(10)/15 (18)
<u2220d202uu020u0020220uu0	-2.5|c20b c1a c24b c18b a19a a8b a1a a12a|u2220u2d2duu20d00udd20u00	-0.5> = 0 (108)
<uu0d2d22ud0ud020uduud2d0u	-0.5|c15a c20b c7a c8b a10a a18b a16a a11b|uu0d2duud2uud0dud2d0u2d0u	-0.5> = 0 (2160)
<0220u02u0d2220du2uud2000u	0.5|c13a c12a c11a c25a a1a a24b a25a a9a|u220u02uduuud0du2udd200dd	-0.5> = sqrt(2)/900 (5754)
<020u00u0220d02u0uu22u22du	0.5|c14a c20a c25b c19b a16b a1b a3b a6a|u2uu0dd0220d0uuuddudu22d0	-0.5> = 4/405 (1800)
<uud2222200020uu0000222u0d	0.5|c12b c22a c25a c6b a19b a23b a13a a18b|uud22u22000uudd00ud22d200	-0.5> = sqrt(2)/60 (360)
<0u2u202d202u0u0duud0dd202	-0.5|c7b c11b c25b c23a a24b a12b a20a a15b|0u2u20du20u20uudduuuddddd	-0.5> = sqrt(70)/27000 (18522)
<2u0u20udu202ud22000dd2uu0	-1.5|c5a c24b c20b c23b a25b a23b a18a a17a|2u0uu0duu202du22dd00u2d0d	-0.5> = sqrt(15)/21600 (1480)
<u2du000uu000u22d22du00222	0.5|c14a c18b c2a c23b a19b a5b a5a a22b|udud200uu000du2u2d2d0du22	-0.5> = 0 (240)
<200uud02uu200d20uduu0d222	1.5|c1b c18a c20a c22a a16b a20b a22a a3b|u0uudu02ud200d2du0du0d222	-0.5> = -1/1296 (1080)
<002u0u2d22u02u02u200u2u0u	-0.5|c21a c6b c11b c10b a2b a10b a11b a19a|0u2d002u22u02u02d2d002u0d	-0.5> = -sqrt(35)/630 (60)
<00uu0du2ud02u20u2d2u220u0	-0.5|c13a c17a c4b c7a a23a a7a a20b a4a|00uu0ud2du02020uud2222dd0	-0.5> = sqrt(5)/10800 (350)
<u22u0uu20u0u2u00d2d2du0du	-1.5|c4b c25b c20b c3b a12b a4b a9a a1b|22ud0ud2uu022d00d2udud0u0	-0.5> = 0 (96)
<uu0022d02000022ud22022uu0	1.5|c16b c22a c7a c17b a17b a3b a23b a4b|uuud220020000220u2202d2d0	-0.5> = 0 (34)
<022020uuuu0u0uu02uu220d2u	-2.5|c3b c9a c2b c24b a11a a4b a22a a6a|0uuu2duu0udu0ud02du22dddd	-0.5> = 0 (21988)
<02uu0u000ud2dd02022u2022u	-1.5|c20a c6b c4b c3b a13a a3b a25a a22b|02u000000du22u0202202d222	-0.5> = 0 (6)
<u202022uu00uud0u2002022dd	0.5|c12a c16a c4a c6a a25b a3a a11a a19a|u2ud0u2dd0u0ud0020d2022u2	-0.5> = sqrt(10)/600 (108)
<0u22020u0d002u2u2uud220d0	-0.5|c17a c6b c8b c13a a20a a18b a8a a2b|02220u0u0u00du2ud2d2220d0	-0.5> = sqrt(10)/200 (120)
<uudduu00u2u200u2002u2ddu2	2.5|c9a c10a c1a c11a a8a a1b a18b a24b|uuduuu0d0u0200u20d2d2dd22	-0.5> = 2*sqrt(42)/525 (1365)
<0220uuuu002uu2u020020d2d2	0.5|c2a c23a c7b c20a a16b a18a a10a a7b|0u20uuud0d2uu2dd2d0u0udd2	-0.5> = sqrt(10)/4200 (4250)
<02u220020u22uuu20u000d2uu	-1.5|c8a c12b c4a c23a a6a a23a a25a a24a|02ud2u0d0u2uudd20u000d222	-0.5> = 0 (120)
<20u0u022uu222u0dd00202d0u	1.5|c13a c1a c12a c20a a4a a24b a19b a21a|u0uuu022ud2duu0ud0ddu2ddd	-0.5> = 53*sqrt(210)/420000 (22540)
<uu0202u0u22200ud00u2u220d	-0.5|c11a c15b c2b c1a a3a a14b a17b a11a|00u202d0u2220d0uu0d2d220u	-0.5> = sqrt(42)/168 (24)
<002uu020220u022u2022u0ud0	1.5|c16b c4a c24a c7a a13b a11b a4a a8b|002uu0ud22dud2202022u0d00	-0.5> = -sqrt(105)/1890 (90)
<u0udud202duu02d2220020ud0	-0.5|c18b c17b c7b c10b a19b a25b a8b a20b|u0ududuu20ud02d2dudu20dud	-0.5> = -sqrt(30)/432 (8505)
<0uu2022ud22uud202d20000u0	-0.5|c2b c15b c18a c11b a25b a20a a1b a2b|uuu2022uu2duddd0202d000ud	-0.5> = -53/10800 (1383)
<uudu2u00020222002ududu0d2	0.5|c1a c21a c14b c17b a4b a15a a16b a6b|0ud2220002022uuududd0d0u2	-0.5> = -sqrt(15)/1200 (136)
<020u0d2222u00u2d2ud00d2u0	-0.5|c10b c6b c8a c15b a12a a25b a12b a15b|020u002u2du20d2u2du00d2du	-0.5> = -sqrt(2)/288 (162)
<u022u00200du2du022u02du02	-1.5|c13a c25b c8b c14b a2b a20b a7a a15a|ud22u0du00udu02022uu2dd0d	-0.5> = -11*sqrt(5)/1440 (420)
<u00uud20u2u22du20ddd20ud0	-0.5|c10a c16b c5b c13a a2a a8b a10a a2b|u20d0u2du2d2uduu0udd20du0	-0.5> = 0 (320)
<2u0ud2d2uu2u0u0002u2d2d00	1.5|c2a c18a c6a c22b a16a a9b a3b a25b|20uuudu22u2u0u0d0dd2udd0d	-0.5> = sqrt(105)/12600 (5810)
<00002uuu2d2d2duu2uud00u2u	0.5|c11a c17a c6a c18a a10a a18b a20a a22a|000020uu22dd2ududud20ud2u	-0.5> = -sqrt(6)/90 (96)
<2220u000d2ud0u0uu22uu0dd2	-0.5|c12a c11a c25a c25b a16a a25a a7a a12b|2220u0u0d20u0d02u22ud0dud	-0.5> = 0 (270)
<uu0ud22uu00220u2220uu00du	-2.5|c15b c18b c9b c12b a23a a25a a3b a21b|uuudd22u000u20022d0d20ud2	-0.5> = -1/378 (300)
<u2d220uu0u02dd020200202ud	-0.5|c4b c12a c14b c24a a24a a9a a6b a20b|u2du2uddud0ud002020u202ud	-0.5> = sqrt(6)/216 (144)
<2000222u2u0du2uu0udu0d20u	-0.5|c7a c15b c22a c8b a21b a22b a24a a13a|200022u02u0d220u0duduu2dd	-0.5> = sqrt(5)/225 (270)
<ud2u2ud0du002du2duuu00202	-0.5|c25a c6b c10a c13a a21b a19a a4a a24a|ud2220u0u000ddu2du2ud02ud	-0.5> = -sqrt(6)/54 (216)
<0ud22uu22u2u002020u00d0u2	-1.5|c24b c19b c11a c10b a10a a1b a14b a16a|udu22ud22dud0u2d20000u002	-0.5> = sqrt(2)/120 (48)
<2u2uud022d0u20d02u0200duu	0.5|c1a c12b c17a c5a a14a a15b a2a a11b|u22u0d022ud02u20du0200udd	-0.5> = -sqrt(2)/1944 (270)
<200222u2u202u00du000dd2du	0.5|c8b c10a c8a c4b a22b a18b a13a a8b|200u22uduu02200udd00u22dd	-0.5> = sqrt(15)/1080 (360)
<2u22u20000u02200220d02udu	0.5|c4b c4a c17a c3b a21a a12b a16b a23b|2ud0u20000uu220dd20du22ud	-0.5> = 1/144 (120)
<uu0200d22uu0u02u2u2ud0d20	0.5|c24a c4b c20a c7b a16a a12b a13b a11b|uu0u00022u2u20222d20d0dd0	-0.5> = -sqrt(15)/350 (126)
<uu02d020d2u0220u0u02u220d	1.5|c20a c1b c14a c10a a3b a12a a21b a8b|0ud2u02uduud2u0d0u0d2220d	-0.5> = -sqrt(10)/320 (696)
<2u2000000200u22u222dd0uu2	-0.5|c25b c16b c17a c10b a11b a7b a8b a22a|2u2000ud0du0d220u22duuddu	-0.5> = 0 (144)
<0u2uuudud002uduu2u02u2dd0	-0.5|c4b c13a c5a c16a a23b a16a a18a a10a|0u200uuudu020ddd2202u22d0	-0.5> = -19*sqrt(2)/14000 (375)
<uuu0du2d02uuu2220200u002u	-1.5|c15b c14b c13b c11a a23b a11a a20b a19a|uuu0du2d02ud0ud202ddu0u2d	-0.5> = -sqrt(42)/1512 (2376)
<0uud22u20d202u20u22002000	-1.5|c13b c6a c19b c15b a7a a25b a1a a3b|uu2d2d220u20uud0d2d00200u	-0.5> = -5*sqrt(3)/216 (120)
<uudu0uu0202uu2000202ddu22	-1.5|c1a c2b c14b c18a a15a a6b a10a a17a|00uu02d02d2uudu0ud02dud22	-0.5> = -sqrt(7)/810 (540)
<02220u20200002u2u2200u0d2	0.5|c22b c24a c9b c7b a8b a7b a11b a5b|0222uu2uu0d002d2d22000002	-0.5> = sqrt(6)/180 (35)
<u0202ud2u2du220u2000u02d0	0.5|c5a c23a c10a c16b a25b a20a a23a a2b|uu20dud2uduu2200200ud02dd	-0.5> = -2/405 (945)
<200uu002d2ud2ud2u0d0uu220	-0.5|c8b c24a c24b c14b a7b a20b a12b a25a|200uu0udu2u220d2d0uddu20d	-0.5> = sqrt(5)/270 (1236)
<0202u0020u022ud220d2du0du	-0.5|c15b c16b c22a c17a a15a a6b a23a a5b|02022u020u022udud0u2d0udd	-0.5> = sqrt(3)/216 (396)
<u002020u0d2u22u00u0202u22	-1.5|c20b c4b c6b c14a a19a a21b a7a a5b|u00uudud0d2d2ud00uudu2d22	-0.5> = sqrt(5)/432 (1224)
<2u200uduu222u00u0u022u020	-1.5|c21b c16a c10b c24a a7b a5a a23a a17a|2u20uu2udd22u000du02uddd0	-0.5> = 11*sqrt(7)/15120 (1450)
<uu0u2002222u0020u00uu2220	0.5|c11b c10a c17a c20b a20b a21a a18b a6b|uu0u2u022ddd00200d0u22220	-0.5> = -sqrt(7)/140 (70)
<uuu22u02d200d022u00u20u20	-0.5|c17a c5a c10b c3a a17a a3b a18a a9a|uud2du022u00u022ud0d20d20	-0.5> = sqrt(5)/300 (210)
<222u20u0202200u0d20d0u2u0	0.5|c11b c1a c23b c2a a7b a13b a6a a21b|uu2u2d2020u2d0u0u20ddddu0	-0.5> = 11*sqrt(30)/6480 (820)
<u02002u0ud20u2u0uuuu22d02	-2.5|c17b c7b c10a c20b a12b a17a a8a a7a|u02002duu02uu2d0udd022d02	-0.5> = sqrt(42)/480 (250)
<u0ud02d0u2uu2u000u022du22	1.5|c25a c6a c3b c12a a7b a4a a2b a9b|uu020d2022u02u000u022dd2d	-0.5> = -7*sqrt(30)/3600 (105)
<uu0d02u0d0uuu22ddu0u22udu	-2.5|c21b c15b c14a c6a a20a a18a a5a a12a|uu0dduu0d0d2uuudu202d2ddu	-0.5> = -sqrt(6)/1080 (2448)
<2udu2u222000u0udd2uu0200d	1.5|c6a c9a c20b c9b a3b a9b a15b a11b|2u2d2022u0u0d02uu2d00200d	-0.5> = 1/20 (60)
<020uuduu2duu222u020u00u20	-1.5|c9b c2b c14a c11b a14a a2b a3a a10b|02uduuudd20u222u020d00d20	-0.5> = 0 (200)
<2uu00uud20duu22u20d2020u0	-1.5|c20b c1a c11a c9a a11a a3a a9a a18a|uu200dud20duu22d2udd020u0	-0.5> = 0 (324)
<002u2020d20uu0222002u2u0u	-1.5|c7a c21b c5b c3b a2b a13a a9b a19a|0uudd0u0220d202220u202u0d	-0.5> = sqrt(10)/120 (36)
<002uu20220d002u20u0dd2220	-0.5|c8a c18a c3b c22b a12b a17a a19b a13a|00udu20u20duu2u2d0ddud220	-0.5> = -sqrt(15)/120 (630)
<2uu00du2d02d00uu20u02d2u2	-1.5|c16a c24b c19b c8b a19b a20b a18a a10a|2uu00duddu2u00d02uud2d202	-0.5> = 1/36 (540)
<200u22u2002uu0duddu2d02d0	-0.5|c20a c21b c1b c15a a15a a18b a16b a12a|u00u22u20022d0d2d2ud002u0	-0.5> = -sqrt(3)/120 (40)
<22u2udu00u20200uuu0du2dud	0.5|c25a c20b c11b c22a a8b a6b a7a a21b|22u2u22d0ud0200uuu002ddd0	-0.5> = sqrt(7)/1470 (315)
<20uud2uud200002d2u002uuu2	-2.5|c16b c23a c15b c6b a2b a24a a11a a20a|2uudduudd2u000u02u0d2d022	-0.5> = 0 (360)
<uud0d2uu20du2u0udd02u2ud0	0.5|c2b c12a c20a c20b a1a a2b a4b a16b|2uduu2ud20u02d02ud00d2ud0	-0.5> = 7*sqrt(3)/4860 (696)
<u00d02u2uu22ddu00uuu2d2u0	0.5|c18a c10b c7a c12b a10a a13b a16b a10b|u00d0202u22u2ddu00du2u2d0	-0.5> = -sqrt(6)/270 (72)
<02022uu0udu00202du02u02u2	1.5|c25a c16a c11b c4b a21b a7b a3b a8b|02uu2u2udu00020udd02202dd	-0.5> = sqrt(3)/225 (455)
<2002u22d0200u202d20uu20u0	0.5|c14a c5a c22b c7b a2a a12b a22b a9b|2u0202udd20uuu02d20du20d0	-0.5> = -sqrt(3)/27 (180)
<uuu02d002uu20u2220ud0dddu	-0.5|c19b c14a c24b c9a a22b a8a a24b a18a|uuu02d0udud200222u0u02ddd	-0.5> = sqrt(70)/7560 (1400)
<00uu2u20u22d0d00u22uu0022	1.5|c18a c17a c3b c25a a14a a17b a2b a20b|0u0u2u20d22d0200du22d002u	-0.5> = sqrt(6)/72 (40)
<0uuu22ud2uudd2002u02d00du	-1.5|c12b c3b c18a c2b a3a a23b a2b a21a|0uud22ud2du0u200200220udd	-0.5> = -sqrt(2)/400 (180)
<02uudud2ud2202ud0d2u0uu00	-0.5|c18a c14a c12b c7a a25a a24a a16a a21b|02uudu02ud2d0du2002dududu	-0.5> = 0 (480)
<uuu0u2022d20002u20d20u20u	0.5|c11a c23a c3a c11b a13a a25b a18b a19a|uu00u2022u00d02d2d220ud02	-0.5> = sqrt(6)/480 (105)
<202uu2u2u2000u220d0d0dd02	0.5|c7a c6b c3a c3b a14b a4b a24b a24a|2002ud02u20002220d0u0ud22	-0.5> = 0 (12)
<uu0duu222d002uduuuu2d0du0	0.5|c9b c18a c8a c1a a24b a18a a11a a3b|0uuuud2uddd02uuuddu2d0d20	-0.5> = -47*sqrt(35)/108000 (15000)
<udu2u0ud0220d0u20u2u0uu2u	-0.5|c1b c15b c16a c24a a9a a8a a14b a15b|0uu2d0u2d220uddu0d2u0udud	-0.5> = 0 (972)
<uudud0u22u2uud0d2u20udu00	0.5|c10a c12b c23b c8b a5b a1b a25b a15b|2udu20du2020uduu2u20dd00d	-0.5> = 89*sqrt(30)/108000 (420)
<20u0d22ud20202u0u02u20020	-1.5|c21a c12b c3a c9b a20a a21a a17b a18a|2000u22u020d02u02d2220020	-0.5> = 0 (9)
<udu0u000u0du2u222020202d2	0.5|c16b c14b c21a c25a a24b a16b a10a a14b|udu0u000uduu2d222020d022d	-0.5> = -sqrt(6)/80 (240)
<uu2uuduu0duuu2d0200002u22	1.5|c4b c5a c2a c22b a19b a20b a13b a4b|u02d0udu0uud22d020ud0du22	-0.5> = 2*sqrt(6)/945 (240)
<uuudud0ud2uud002u2uu0d022	-1.5|c8b c24b c3a c6b a13b a11a a21a a19b|uu0ud000d22d2002u22duu0d2	-0.5> = 0 (120)
<ud2uu02du2u200ud2u00d0u2d	-0.5|c2a c17b c16a c24b a19b a14a a20b a4a|u022u02du2u20du0dduud0udd	-0.5> = 2807*sqrt(30)/518400 (3468)
<u00du0uu0ddd2u222202uu002	-0.5|c25b c17a c13b c11a a11a a6b a3b a7a|u0duuu2u0dddud22u202ud00d	-0.5> = -5*sqrt(10)/432 (2100)
<uu2du0u202202u200dd00uu2u	-0.5|c1b c8a c7a c3b a14a a12b a25a a17b|0uduu00d022d2220uud00du22	-0.5> = sqrt(2)/120 (72)
<u2duu2d000200022ud2002ud2	-0.5|c18b c3b c25a c11a a21b a12b a10a a13a|u20uu2d00uudd022d020u2ddu	-0.5> = -sqrt(30)/3240 (720)
<200uu0000u222uuu2duddudu2	-1.5|c17b c23a c10b c13b a15a a8b a20b a2a|2u0uu00d0022du2uudd2ud0d2	-0.5> = 499*sqrt(3)/340200 (1200)
<22u022d0000uu220d2uu0u20u	-0.5|c2b c15a c14a c1a a7a a21a a10b a8a|uuu0222u0d0duud0d2uddu20d	-0.5> = 11*sqrt(10)/14400 (4380)
<020uu0020u02d2du2ddu2uduu	-1.5|c15b c23b c8b c25b a11b a24a a15b a25b|020uu00u0uu2d2ud2ddd2u02d	-0.5> = 0 (1383)
<02u2002u2uuuud00ddu022uuu	-2.5|c9a c24b c3b c21b a15a a13a a12b a8a|02020022uud22uu0dud0d2d0u	-0.5> = 13*sqrt(2)/3780 (204)
<ud2uuud00u2u2ud0u02uduu02	-3.5|c15b c20b c11a c10b a1a a15a a8a a24a|2u2uuddu00uu2du0d020ddud2	-0.5> = -sqrt(35)/28350 (3750)
<u20222ud0u0d20u0du2u200du	-0.5|c7a c1a c24a c21b a20b a1a a11a a16a|u202220u0duu20dudd22d000u	-0.5> = -sqrt(3)/324 (204)
<2202uud2u220u0uud0200uud0	-0.5|c9a c10a c1b c19b a12a a15b a20a a18b|u202dud20u2ud02duuuu0ddd0	-0.5> = -sqrt(70)/1680 (840)
<22u0d0u0u22u2u0000d222ud0	-0.5|c7a c13b c20b c22a a14a a8b a16b a25a|22u0d00uu22ud20u00dd2dudu	-0.5> = 0 (272)
<20u2ud2u0uuud0dd02ddu0220	0.5|c1b c23a c10a c19a a9b a17a a22b a21a|u0d2uu2uu0ddu0ddd20u2ud20	-0.5> = 0 (1440)
<2222uudd2u00udu00u0uu0u2u	1.5|c25b c18a c5a c4a a18b a11a a19b a12b|222u0duu2duduuu00dddd0u20	-0.5> = sqrt(105)/11340 (1260)
<2u002d2ud0u0u02d2d2u00022	0.5|c8a c7b c15a c5a a7b a8a a5a a22b|2u002u2du0d0d0ud2u2u0d022	-0.5> = 0 (108)
<u200uu020022d02d220du2u0d	0.5|c21b c17a c15b c12b a4b a10b a15b a13b|u20uud020d2u202du20u02d0d	-0.5> = 1/216 (300)
<00uu0d20du0du2u2du22202u0	0.5|c19b c13a c18a c15b a8b a17b a1a a2b|uudd0u2uud0d020220u2202d0	-0.5> = 0 (180)
<u22d0u2u200u2u0ud202u0200	0.5|c12b c7b c7a c18b a21b a10b a24b a11b|u22d0u0u2ud02d0duu02202d0	-0.5> = 0 (120)
<0u2u00u2222udu0u00du0u22u	2.5|c24a c25a c12a c10a a13a a6b a17b a1b|uu2u0du22d202u0dd0ud0u2d0	-0.5> = -sqrt(21)/945 (1044)
<0020ud2u0u2202dduud020d2u	-0.5|c10b c7a c3b c8a a17a a6b a13b a20a|00u0u2d00022d2uu2uud20d2d	-0.5> = 0 (210)
<0u2202002200222d0uuu20u0d	-0.5|c15a c16b c4a c13b a23b a8a a15a a1b|uu2d020u2200u2200ddd2020u	-0.5> = -sqrt(5)/60 (60)
<2u0202u20022u2u0u00du2002	-2.5|c12a c22a c1b c11b a12a a2a a18a a15a|u20202u200d2d220ud0udu002	-0.5> = sqrt(10)/24 (24)
<20u02u0dd202u00ud22202u0u	1.5|c5a c6a c19a c1b a11b a2b a11a a21b|uuu0d00du222u00dd2u2u2d0d	-0.5> = 1/18 (1000)
<u220du020022u2dud0ud0uuuu	-1.5|c11a c1b c2a c12b a7a a21a a22a a1b|ud20udu200duu2duu0ddu2dud	-0.5> = 0 (2160)
<0u200u20udu0d2202du20u022	-1.5|c3b c24b c11b c13a a3b a23a a24b a9a|0u200u202d0002202du20du22	-0.5> = 0 (12)
<uu2u2d2d0udu2uuu00udddud0	-1.5|c13b c10b c2a c1b a9a a25b a11b a8a|002u2u22d02duuud00duduudd	-0.5> = 0 (1800)
<uu20202u02u2ddu00u0ud202d	-1.5|c22b c7b c14b c3b a4b a17a a13b a9b|uuuu20dud2d220d0uu0ddd02u	-0.5> = -7*sqrt(5)/43200 (2500)
<u20udu00002d2ud220u2ud02u	0.5|c1b c21a c16a c24b a18b a5b a6a a21b|020u2200002u2dud2ud2ud0du	-0.5> = -13*sqrt(3)/3888 (162)
<uu0dudu222d20020002ud0u2u	-0.5|c5b c19b c9b c20a a21b a2a a13b a25b|u20u0uu2d2d2u02000d020d22	-0.5> = 0 (120)
<0uu0u0u2u02d2d00u2222020d	-0.5|c11a c21a c13b c19a a1a a9a a24a a6b|uud0udu220uduu00d2d2d02du	-0.5> = 11*sqrt(6)/10800 (2160)
<u220du00uuddu2u0d2uu0ud2u	2.5|c6a c11b c1a c3a a21b a19b a22b a10b|02u0u000u20ud2u0d22ud2d2d	-0.5> = 73/3600 (450)
<u020uuu002uu2udd0uud2du2u	-2.5|c25a c1b c23b c13b a12a a9a a4a a8b|002uuudud2u2uddu0ddd2u020	-0.5> = -sqrt(105)/24696 (2816)
<002u02222uu220u0uuuu0020d	-0.5|c19b c10a c6b c13a a25a a14b a11b a16a|002u0u222022duuudd0d00202	-0.5> = -sqrt(42)/1260 (105)
<00uud0udu2222dd2002u00uu2	-1.5|c4b c11b c25b c3a a6a a22b a18a a3b|00u0uuudd2d22du20u2d0duud	-0.5> = 0 (1260)
<022202uduuu00u020u2u20ddd	0.5|c20a c19b c8a c21a a5b a17a a12b a25a|0222u2u0udud0u02udu0d0dd2	-0.5> = -sqrt(21)/15120 (1470)
<20u202022020d0u022200d0u2	-0.5|c18b c6a c17a c25a a10a a21a a7a a16b|20u20du22u20u0duuu20dd0dd	-0.5> = sqrt(2)/240 (868)
<002u0u2uduu2202020ududu20	0.5|c21a c3b c13b c24a a1a a14b a10b a23b|u0ud0u2dd2u2du2020du0d2u0	-0.5> = -sqrt(30)/1800 (144)
<2uu00d00du02uuu2u0222u20d	-1.5|c3b c23b c1b c16a a5a a14a a4b a11b|ud0udu00uud2u2duu0222dd0d	-0.5> = sqrt(7)/3780 (1640)
<u0u20ud22d02udu0u0u22200u	-2.5|c20b c3b c21b c25b a5a a20b a3b a23a|u0u2uud22d02duu0d0d2u2d00	-0.5> = 0 (1050)
<u0du22200202u00022ud02d20	-0.5|c6b c10b c12a c13b a3b a19b a21a a8b|u02u2u2d0d0u0000222dd2u20	-0.5> = sqrt(6)/72 (60)
<00u2u20u0ud22uu0d0duu22uu	-1.5|c8a c4b c24b c23b a17a a24a a20b a9b|00udu200uud22ud020u2d2dud	-0.5> = 0 (696)
<uu0022u22du0u22u00u20d0ud	-0.5|c24a c10a c13b c9a a10a a18b a24a a13a|uu0022u2uud0u22d0ud20d0dd	-0.5> = 317*sqrt(10)/252000 (1702)
<u0u200u2du20u02d22uduu020	-0.5|c8a c18b c21b c22b a18b a21b a8a a22b|u0u200u2ud20d02d22duud020	-0.5> = 0 (210)
<2u22d020udud2000uu2ud0uud	-1.5|c23a c7b c10a c17b a16a a24a a8a a15b|2u22d0uuu0dd20du0u2du002d	-0.5> = 0 (360)
<u0uu022u0d0uud22dd00222d0	0.5|c23b c6a c24b c18a a11b a13b a12b a18a|u0uu0u2d0du22d22du0022d00	-0.5> = 0 (360)
<u222u2uu0d2u00ud2000u20uu	0.5|c12a c4b c15a c25a a20a a13b a14a a18b|u22uu2ud0d20du0u2u0dd20d0	-0.5> = -sqrt(210)/3600 (1225)
<20u220u202d0uu00u0222duu0	-1.5|c21b c1b c5b c1a a2a a6b a15a a9b|0uu2uuu2u2d0ddd0u022dddu0	-0.5> = sqrt(14)/180 (3192)
<0udud2uuu020202dd0u02uuu2	-0.5|c3a c8b c25b c9a a9b a8a a16a a22b|0u0ud2duu0202022d0u022udd	-0.5> = 0 (180)
<00222udu2udu20u00dddu02uu	-1.5|c23b c5a c20a c21b a20b a14a a22a a8a|0022udu22dud2ud00udu0uudd	-0.5> = 0 (320)
<020uu22200d22uu0u0020u220	0.5|c24a c4b c13a c8b a1b a3b a25a a21b|u2u0d22d00u2duu0d002du2du	-0.5> = 0 (144)
<0222u0d0u02002u02u20d02d2	-0.5|c7a c19a c18a c21b a20a a18b a22a a9a|0222u000202002d02uuu0d2d2	-0.5> = -1/36 (20)
<2020u00d222uu200uu200u2ud	-2.5|c12b c1a c3b c9b a15b a17a a2a a16a|uuu0u00dd220d2du2u200d2ud	-0.5> = -sqrt(105)/216 (630)
<u0u2u2ud0duu2uu2uduu0200u	-3.5|c6b c16b c14b c1b a2b a20a a14a a24a|0uu2uddd0uud2uddudu2020ud	-0.5> = sqrt(35)/3024 (2160)
<uu02d22u002u2ud0d0220u0ud	-1.5|c15a c7a c1b c20b a10a a15a a3a a18b|0uu2u2du0d2d2ud0ud2u0d0ud	-0.5> = sqrt(3)/405 (2754)
<2u2d0u2u00u2udduuu0d0u2uu	-1.5|c12b c24a c17b c14b a24a a14b a20a a19b|2u2d0u2u00uduudu0dd20d2ud	-0.5> = 11*sqrt(42)/67200 (2580)
<u20u222002ud02002uu0duudd	0.5|c7a c6b c23b c17a a3b a18b a16a a13b|u2uu2ud002duu20ud2d0dd0ud	-0.5> = 1/9000 (4620)
<0020222u00022ud0u0du22udu	-0.5|c24a c5b c3a c21a a2a a10b a18a a21a|0uu0d22d0u022ud0uduu22d0d	-0.5> = 5*sqrt(6)/1296 (540)
<u2dud2022u0uu2d0200d0du20	-0.5|c9a c14a c8b c20b a15b a11a a21a a25b|u2dud20uuduuud202000dud2d	-0.5> = 7*sqrt(5)/2160 (1440)
<222uu2uduud00uu2d0u0d002u	-1.5|c24b c6a c5a c1b a12b a4a a18a a9a|u2220udd2udu0ud2udu0d00ud	-0.5> = 0 (972)
<u02u2002u2202uu2dd0202000	-1.5|c3b c16a c3a c8b a3a a14a a2b a24a|uuuu200ud22022ddud02020d0	-0.5> = -sqrt(6)/900 (434)
<2u22uuu0220000dd20du2u0du	-1.5|c22a c10b c7a c17b a7a a13a a23b a25a|2u22uuu02u00d0udu0dd20dd2	-0.5> = sqrt(10)/4500 (1702)
<00022u2uuudu022d0uu0u2udu	-3.5|c12b c14b c19b c15b a11a a18a a13a a12b|00022u2uuu2ddudd0200d2udu	-0.5> = 2*sqrt(105)/525 (480)
<ud0uu2d02uu02u2u0d20uu0d2	-1.5|c10a c22b c25b c13b a23a a5a a20b a7b|ud0u222020u0du2u0d2ud0ddu	-0.5> = 0 (408)
<2uu020uududdu0020ddu2u2du	-0.5|c20a c5a c18a c11a a15a a11a a10a a14a|2uu0u0udd2dduud200u02u2dd	-0.5> = -sqrt(10)/10368 (2100)
<u00u2uuddd2du2u20d20uu0ud	-0.5|c1b c13b c18b c12a a17b a20b a6a a13b|000u22uuud20d2u2d02ddu0ud	-0.5> = sqrt(5)/1296 (720)
<0u20du0u2u0002du200ud2222	0.5|c8a c15a c23b c14b a1b a11b a18b a2a|u220ud002uu00u0u2d0dd2d22	-0.5> = -sqrt(5)/360 (378)
<2uuuu200u0u2222002u0ud200	-1.5|c15a c2b c13b c6b a21b a24a a3b a7a|202uuud0u0d2u2d002d02d2u0	-0.5> = 0 (232)
<0u02u22uud020u0u2uudu2d0u	1.5|c9a c7a c16a c8a a11a a10b a3b a1a|uud2u2u002d20d002udud2d0u	-0.5> = 0 (540)
<000020022u22u020udu2dd2uu	0.5|c5b c9b c23a c11a a7a a25b a6b a2b|0u00uuu2udu2d020udd2dddu2	-0.5> = 0 (3404)
<uu2ud02u00uu20d20uduu2udd	-0.5|c25a c21b c4a c13b a9a a15b a17b a6a|uu20du2ud0udd022duud02ud0	-0.5> = 16*sqrt(5)/14175 (1836)
<u02u0u002du20du022dd22u0u	-1.5|c15b c10a c9b c21a a10a a2a a13a a7b|ud2u0ud0udu2ud0022udd2u0d	-0.5> = 11/1944 (1836)
<uu002u0uduud0ddu220222d0u	0.5|c12a c17a c21b c20b a24b a3a a7b a3b|uu202uddduu00ddud20uu2ddu	-0.5> = 0 (1440)
<u0u22u02du20uu220d0dduu0d	-0.5|c8a c18a c13a c4b a10a a7a a3b a13a|u02u2dduu220ud22000dduu0d	-0.5> = -sqrt(5)/1080 (360)
<0uu0ud2uu2uu0u2022u200ddu	-3.5|c15a c15b c7b c17b a22a a6a a1a a14a|udu0u2udu2ud0200d2d20duud	-0.5> = 0 (1440)
<02udu2u220u02u000uduu220u	-2.5|c23a c11b c20b c13a a1a a10a a7a a20a|u2duu2222d00uu000ddud2d0u	-0.5> = -sqrt(210)/1680 (360)
<02uu2d20uu2du2200uu00u02u	-2.5|c14b c4b c9a c7b a13a a4a a6b a8a|02ud22uu0u2d2u200dd00u02d	-0.5> = -sqrt(7)/84 (204)
<2220u0d20u2uu202u000ududd	0.5|c21b c14a c13a c7a a25a a24a a15b a20b|2220u0020u2u0du2d00d0ud22	-0.5> = sqrt(30)/300 (102)
<022u2u22u0uu00du020u022u0	-1.5|c23b c22b c2a c5b a15b a21b a1a a24a|ud2uud22u0du002d020uddu20	-0.5> = 0 (324)
<200uu22u200dd0uddud02uuu2	0.5|c7a c15a c9b c4a a22b a4b a18a a2a|2u0du2udu00ud00du2d022du2	-0.5> = 7*sqrt(2)/1296 (360)
<200uud2uu0udud0220du2u20d	-1.5|c7b c16b c1b c23a a24a a1b a24b a2a|2u0uuuddu0dudu0d20uu2dd2d	-0.5> = 0 (16900)
<2uduu20uduud2u02u0u20dud0	1.5|c13a c13b c4a c1a a7a a21b a13b a4b|uduuu2udduuduu02d0u2dddd0	-0.5> = 3*sqrt(10)/10000 (41030)
<u2uu0d2200duu02uu02uud0u2	-3.5|c8b c11a c2b c15b a3a a18a a9a a17a|uu2u0u2ud00dd0du2u2ddu0d2	-0.5> = sqrt(7)/2520 (3780)
<20u020duu202d20d20u0u2duu	-1.5|c21b c14a c17b c23b a13b a3a a21a a18b|202020uud2022u0uuud0d20dd	-0.5> = -sqrt(2)/720 (378)
<u22d02u2000020u22d00ud202	0.5|c8a c4b c7a c3a a14b a19b a15a a12a|u2u0020u000d2u222dd0du202	-0.5> = -sqrt(6)/108 (68)
<ud0u0uud2u0ud22202dudd0uu	-1.5|c25b c18a c16b c15a a8a a7a a3b a17a|udud0u222u0dd2ududuuud0d0	-0.5> = -5*sqrt(30)/10368 (960)
<22u2u0uuu02202u0dd2uuu000	-1.5|c9b c12a c1a c22b a13a a5a a1a a22b|22u220ud002uu2d0ud2ddu000	-0.5> = 0 (204)
<22ud2uuu220000000022u22u0	1.5|c3b c22a c24a c1a a1a a3b a25b a7b|22uu2u2d220000000022du20d	-0.5> = -sqrt(30)/180 (30)
<u2u0u0d2d2002002uuud202uu	-1.5|c24a c25a c21b c8b a17a a24a a12a a11b|u2u0u0ddd2uu20022ddud02u0	-0.5> = 0 (240)
<0u2d0uuu0u0220u0u2220uu2u	-1.5|c12b c7a c15a c13b a9a a25a a7b a1a|uu2d0duudu0dd000u2220du22	-0.5> = 0 (216)
<220uu000202uu2d2duuu20d0u	-1.5|c25b c9b c16a c2a a8a a4a a12a a25b|2u02u00du022d2uudddu20u0d	-0.5> = -sqrt(15)/675 (540)
<00u0u202uu2202du02u022uu0	-2.5|c8b c18b c22b c11b a22b a25a a13a a25b|00u0u20uudd2d2ud0uu022dd2	-0.5> = 0 (1050)
<02u2u00d20uu0020u2u2d220d	1.5|c18a c19a c22b c21a a18a a19b a7b a21b|02u2u0ud20du0020u2d2dd20u	-0.5> = sqrt(2)/45 (200)
<u0u222200002uu202d020ud02	0.5|c14a c25b c1b c5a a1b a13b a21b a16a|u0u2d2200002202d2u02dud0u	-0.5> = 0 (24)
<0002u2200duudu222020udu20	1.5|c6a c4b c15a c19a a12b a9a a10b a1b|u00udd20u2d2udu220u0udd20	-0.5> = 0 (240)
<u0ud2udu020udu02200d202u2	-1.5|c17a c14b c17b c12b a11a a20b a6b a22a|u0ud22du02d0u00200022u2d2	-0.5> = 1/16 (36)
<uuuduu020u2du2u20d2000022	2.5|c10a c5a c11a c16a a10b a21a a23b a12b|uuud0u020ud2d2ud0d20d0u22	-0.5> = 2*sqrt(21)/315 (824)
<0222uu2u0d0ud200202dd2u00	0.5|c13b c22a c19a c21a a25b a21b a6a a24a|0222u22u0d0u020020udududd	-0.5> = -1/54 (348)
<uud00uud2022u0uddu2uu02uu	-1.5|c16a c12a c20a c11b a14a a5a a10a a4a|uuduuudd2uududd0ud20u02dd	-0.5> = sqrt(14)/26880 (53850)
<02uu0u000ud220ud2uu2u2u02	-1.5|c6b c23b c3b c19a a4a a24a a1b a7b|u20200u00uu220dd2u02d20d2	-0.5> = 3*sqrt(70)/1400 (120)
<00u00ud202u0d0duu2u222uu2	0.5|c21a c23b c25a c13b a1b a14b a14a a23b|u0d00uu202d002udu2u2u2ddd	-0.5> = -1/4320 (630)
<2u20d0u20u0ud2udu2d2u0d0d	-0.5|c18a c25a c21b c14a a25a a24a a19a a16b|2u20d0u20u0uduu2dd2200udd	-0.5> = sqrt(15)/180 (824)
<2u222u22d00uuuu0d0200020u	-2.5|c17b c12a c13b c14a a2a a13a a24a a22a|22222u22d000u0u000200u2dd	-0.5> = 0 (20)
<0ud2ud0u222uu2du20uuu0u00	-2.5|c14b c14a c9b c12b a7a a25a a14b a24a|0ud2uduud220uddu20duu0udd	-0.5> = 0 (1440)
<020u20du220u2u0uuuu2d0uuu	3.5|c14a c9a c13a c20a a19b a14b a6b a25b|020u2dudu20duu0udd2du0ud2	-0.5> = sqrt(21)/864 (480)
<2uu0u000dud2202d2u00ud22d	0.5|c13b c25a c10a c18a a20a a4a a4b a14b|2uu2u000u0u2dd2u200ddd220	-0.5> = 0 (455)
<02u0220u220u2200d0u220ud0	0.5|c6a c3a c5a c21b a22a a15b a18a a22b|0200uu0u220u22d0udd2d2du0	-0.5> = sqrt(5)/100 (250)
<00uu0u2u20ud000u222u2u2ud	-3.5|c17b c9b c21a c19b a25a a5a a13a a10a|00uuud2ududdu00du2duud2d2	-0.5> = -sqrt(15)/12960 (10440)
<00uuduudud2220u2uuu2002d0	-2.5|c18b c13a c9b c23b a25a a9a a3b a13a|002uuudduu2220u2d0u200ddd	-0.5> = sqrt(7)/630 (1250)
<u0ud0u02200u0d0du2ud222u2	-0.5|c16a c9b c1b c8a a1b a19a a16b a17a|u0uu0d0du00u0d0d222d222u2	-0.5> = sqrt(6)/1944 (200)
<u02du22u20002222000ud0u20	-1.5|c16b c7b c4b c6a a12a a1b a25a a7b|2020uu2u200d222u000dd0u2d	-0.5> = -5*sqrt(6)/108 (102)
<22000u00u2d2002du202d2u20	-0.5|c15b c9a c12b c20a a13b a7b a5a a25a|2200uuu002dud0dud20uu2d2d	-0.5> = -5*sqrt(3)/648 (1020)
<20u2d0uu0uud0ud2u2duuudud	-2.5|c7b c1b c22a c4a a9a a13a a24a a19a|u0uud00uududdud2d22du0d2u	-0.5> = -sqrt(5)/36000 (5920)
<u22u222uu0002du000u022u0d	-2.5|c13b c15b c3b c23b a8a a19b a1a a9b|22ud22222000ud0000202200u	-0.5> = sqrt(210)/840 (4)
<uu2u202d0202200u202020ud0	1.5|c19b c5a c2b c17a a4b a14b a18b a19b|u022u02u02022d0ddu2020du0	-0.5> = -sqrt(30)/180 (40)
<uu0222020u00ud2d202u02200	-0.5|c6b c15a c5b c8b a9a a21b a7b a24b|uu02udduud00dudu202du22d0	-0.5> = sqrt(30)/324 (2700)
<ud22uu0dduuuuu0002d2uud20	-1.5|c22b c21b c20a c12a a10a a15a a17b a12a|ud22uu0dd2uudud0u2du00d20	-0.5> = 53*sqrt(7)/1890 (972)
<uud200uudu0u202uu002u2d2u	-2.5|c13b c21a c12a c1b a18a a14a a12a a21a|0uu200uudd0dud2udd02u2u2d	-0.5> = -sqrt(30)/12096 (1890)
<u02000uuu2020u2220u2d02du	-0.5|c17a c24b c14a c10a a19b a11a a13a a4a|u02d00uuudd2d022u022d020u	-0.5> = 3*sqrt(14)/560 (80)
<u0uuu02d2d2200022uuu200dd	1.5|c7a c3a c9a c5a a13a a15b a14a a10b|u00u00duu222dud22dud200du	-0.5> = -sqrt(30)/600 (612)
<2202u200udu00u0dd2u2dudud	0.5|c16b c19a c1a c4a a16b a14a a15b a8a|u20uu20duuu002ddd202dduud	-0.5> = sqrt(6)/1944 (2604)
<u00d002020uud2d22uuu2u20u	-1.5|c15a c18b c12a c23b a24a a18a a3b a15a|u0ud002020d0u2u22udd2duud	-0.5> = 0 (360)
<2200u20uuudd220020u22u00u	-1.5|c1b c10b c21a c13b a15b a10b a16a a24a|u200d20uudduu2ud20d2ud0ud	-0.5> = 5/432 (1080)
<2uudu0dud2200200uududdud2	0.5|c23a c20b c3a c7a a15a a3a a24b a4b|2uu2d00du22002d0uud0du022	-0.5> = sqrt(3)/486 (72)
<000u0dud20u2uu2u2d02u2uuu	0.5|c18a c4b c17a c20b a7a a19b a4b a23b|000u0u2u20d2uu2dd0udd22du	-0.5> = -sqrt(35)/2800 (824)
<02u2ud2du2uu0u20200uu20u0	-3.5|c21b c17b c14b c15b a13a a1a a21b a16a|u2u2dd2uu2dud0duu00dd20u0	-0.5> = sqrt(6)/72 (648)
<2u2002000uu0uuu022u20d22d	-2.5|c19b c6a c18b c3b a14a a6a a11a a5b|2uu0u2000d20u2d02d020u22d	-0.5> = -sqrt(3)/189 (102)
<u22202020uu020d200022u020	-1.5|c21b c10b c16a c6b a9a a10a a7b a19b|u2220ud2dud020uu00d2ud020	-0.5> = sqrt(2)/48 (108)
<2udu20022duuuu002ud2du0u0	-0.5|c13b c19a c9a c10b a15b a23a a18b a15a|2udu2002u0ud0d202202duud0	-0.5> = -sqrt(5)/300 (120)
<200uu022uu000u22d02d2u2d0	1.5|c7a c14a c5a c16a a3a a13b a24b a11a|20uu00d2uud0d02ud02u2d220	-0.5> = 29*sqrt(10)/2700 (270)
<ud0u2uu0ud0ud0d2d20uu2d2u	0.5|c6a c20a c18a c18b a4a a7a a17b a18b|ud022020ud0uu0u22d00d2u2d	-0.5> = -sqrt(3)/216 (120)
<u00d20u0u200uuu20u2222uuu	-3.5|c13b c18a c19b c14b a15a a23a a12a a17a|u00d20u0u20d0022d0u2222du	-0.5> = -sqrt(6)/18 (24)
<uu2u0dud22uu0202020020d20	-1.5|c2b c18b c18a c10b a2a a17b a13b a19a|uu2u0udu2dddd202u0d020u20	-0.5> = sqrt(10)/7200 (500)
<202u022u0u202dd200d2uu0u0	-1.5|c7b c1a c13a c22b a23a a21a a5a a18b|u02uu2dd0u20uud20du220dd0	-0.5> = -sqrt(15)/1620 (1200)
<22u00202uuddduuduuu0u2002	1.5|c14a c25a c22b c3a a21b a20b a4a a22b|220u0202dudud0uududu2200d	-0.5> = 0 (216)
<2u22d0020u2d0u2000u2uudud	0.5|c24b c12b c23a c14a a12b a13b a7a a9b|2u22d0u2du2ud02000d2ud00u	-0.5> = 0 (48)
<uu020uu2002uu20udu220ud02	-3.5|c11b c18b c22b c8b a2a a3a a23b a5a|u2u2udud00ddu20ud02200202	-0.5> = 4*sqrt(14)/189 (204)
<uu2002u0002uu0222d20220d0	-1.5|c11b c22a c21a c3b a24a a9b a10a a8a|uuu002uudddud0222d20du020	-0.5> = sqrt(3)/180 (868)
<22200uudu02uud20du2200200	-0.5|c20a c12a c17b c3a a25a a24a a12a a10b|22u00ududd2uud200u2u002dd	-0.5> = -sqrt(5)/720 (540)
<u02u20d2202d0uuuuuu20020u	-1.5|c20b c7b c23b c5b a21b a4a a2b a10b|uu22u0022d2d0udududud0u0d	-0.5> = 0 (2430)
<u0duuu00d2u022duu0202uud2	-2.5|c5b c3b c19a c23b a20a a9a a2b a8a|uu0d0u0u22u022duu0dd2d0d2	-0.5> = -31*sqrt(210)/151200 (1365)
<u0u020u02dd2u20d2002ud220	0.5|c24b c9a c12a c5a a2a a19b a1a a18b|2uu0u0d0ddudu20d2uu2du2d0	-0.5> = sqrt(2)/108 (720)
<00200uud2u022220200u20d2u	-1.5|c9b c3b c15b c6b a10b a1b a20b a19a|u0d000udu20222d020u220u2d	-0.5> = 0 (24)
<002020ud0u22u2ud20u02uu02	-1.5|c8b c25b c7b c5a a8b a9b a20a a7a|0020u0uddu22u2uu20ud2dd0d	-0.5> = 0 (756)
<uuu2u02uu002200dd2u20u0u2	1.5|c9a c16a c4b c20a a19b a9b a14a a17b|uuuuu02ud0022d00222d0d0d2	-0.5> = -sqrt(210)/6615 (462)
<0uuu22u02ud0202u0u0dudd2d	1.5|c5a c24a c4b c23a a20b a19b a18b a4a|0uudd2u02uu0202d02d2ud0du	-0.5> = sqrt(10)/1260 (360)
<0ud22u2u020u0uu220d20uu0u	-2.5|c7b c10b c25b c6a a18a a6a a11b a9a|0ud22ududuud0du22du20ud00	-0.5> = 0 (288)
<uuu22uu0duu0022d002u0u220	2.5|c23a c5a c11a c4a a3b a17b a5a a13b|uu2d2uu0dd00u22dd02u0du20	-0.5> = 0 (360)
<uuu002uuu0220u2du2u002duu	-1.5|c1b c19a c14a c18b a20b a1a a5a a3a|uu20d2uuu022002dud0d02dud	-0.5> = sqrt(6)/896 (1125)
<u22uuudduu000uddd0202udu2	-0.5|c16b c4b c2b c10a a16b a20b a1a a10b|2u20uduuud000dudu02u2ddd2	-0.5> = 13*sqrt(10)/86400 (4350)
<u202200d0u00022u22000222d	-0.5|c5a c8b c14b c15b a19b a11a a20b a12b|u202u0000duu0ddd22ud0222u	-0.5> = 0 (120)
<u020uuud0u2ud0022uu20d022	-2.5|c12b c18a c3b c22b a4a a21a a22b a12a|u0duuuud0d2dd00220u2ud022	-0.5> = sqrt(105)/1400 (420)
<u2u0u20u000022du220u20ud2	1.5|c20b c18a c21a c17a a10b a11a a19b a8b|u2u0u2020ud022ddudu0d0du2	-0.5> = 0 (630)
<uu222u0000d2d2uu0ududd02u	1.5|c21a c15a c11a c6a a9b a11b a7a a17a|uu2220u0d0d2u20duuud0d02d	-0.5> = -sqrt(5)/3600 (1050)
<2022200uuud0022u020u20d02	1.5|c1a c10a c18a c11a a11b a23a a20b a7a|u02220uud0u0022d0d0220202	-0.5> = 0 (34)
<000u02200ud2u2du0u0222202	-1.5|c25b c12a c11b c20b a16a a9b a5b a11a|000uu220duudd2u20d0d2220u	-0.5> = 0 (180)
<u200u2222020ud020uu0202u0	1.5|c2b c9a c21b c2a a17b a12b a2b a3b|udu0u222u02uud02ddd0d02u0	-0.5> = -7*sqrt(5)/600 (504)
<02u02u0u020u02222d0020022	-0.5|c10b c12a c18a c16a a22a a16a a1a a11b|u2u02u0d0ud0022220002d022	-0.5> = sqrt(10)/120 (34)
<u02u0u0dd2u0220du202ud0u2	-1.5|c20b c18b c22a c9b a17a a12a a9b a1b|202u0u0dd2uu220d2u0dd00u2	-0.5> = -sqrt(6)/108 (108)
<uu0d0ud2u2u20u2dduuuu020u	2.5|c9a c6a c25a c14b a20b a25b a9b a18b|uu0d00d2u2u2002dd2u2d020u	-0.5> = 0 (72)
<ud00200uu022ud2uu2u0u2d20	0.5|c24b c13a c15b c5a a6b a20b a13b a6a|ud00u20ud022udduu2udd2ud0	-0.5> = 0 (1080)
<u0u02uu222d2ud22000d00d02	0.5|c10b c11a c10a c9a a4a a22b a7b a10a|u0ud2u22du02ud22000u0dd02	-0.5> = -41*sqrt(3)/3240 (306)
<0u2d02u22d0u0ud0d222uud00	0.5|c18b c21a c4b c19b a12b a10b a25b a13b|0u2002u22202uud0ddu20ud0d	-0.5> = sqrt(10)/144 (350)
<u2u202duuu2dd002020uduud0	1.5|c2a c13b c10a c9a a22b a14a a23b a24b|uuu202dd002u0u02020dd2220	-0.5> = -sqrt(6)/360 (100)
<2u0020220u2u0022ud00u2uud	-0.5|c18b c15b c8a c22a a2b a9b a14a a9a|2200202u2d2u0ud2u000udddu	-0.5> = sqrt(7)/1680 (120)
<ud0uu20u2220u2u0dd2u002d0	-0.5|c5a c14a c18a c2b a3a a3b a15a a7a|u02u02ud2220du20d02u002d0	-0.5> = -7*sqrt(10)/600 (90)
<u2d202u020uddu002022u02u0	-1.5|c9a c6b c20a c14b a9a a18b a21a a8a|u2d20udu20uud0002u2d202d0	-0.5> = 1/18 (136)
<0222u2d200u0d20udu0u220d0	-0.5|c13b c3b c2a c4a a13b a1a a4a a15b|uud2u2d200u0u2uudd0d220d0	-0.5> = 0 (1134)
<2uuuuuuuu02d0d2d2du220000	2.5|c6a c9a c3a c4a a9b a3b a6a a23b|2ud0uuudu02d0d2d2uu220d00	-0.5> = -sqrt(5)/336 (408)
<20u0002u0d2uuuuu2d202u20u	-2.5|c18b c19a c11a c13b a11a a13a a25a a9a|20u0002udd2uuduu20d02d202	-0.5> = -1/84 (180)
<2222u2u200u0dd02u00ud0uuu	1.5|c4a c24a c20b c11a a12a a14b a13b a15b|222uu2u2000u22d2u000d0d0d	-0.5> = sqrt(15)/450 (125)
<0uu0uduudu0222uud00u0222u	-0.5|c14a c3b c23a c13b a2a a3a a5b a19b|02u02uuddd02uuudu0dd02u2d	-0.5> = sqrt(2)/1260 (2040)
<2220u00u2202u00uu02u0ud2d	-2.5|c13b c23b c9a c5a a7a a15a a22a a17a|222000uud20200du202u0202d	-0.5> = sqrt(6)/63 (18)
<2u20u0du2020uud22u2ud0d00	-0.5|c17b c11a c2b c19b a19b a18b a20b a4a|202uu0du20u0ddd2u222d0u00	-0.5> = sqrt(5)/180 (120)
<22udu2uu2220d00u0ud200du0	-1.5|c2a c1b c13a c10b a17a a22a a17b a13a|uuudd2uu2d20u00u2ud20ddd0	-0.5> = -19*sqrt(5)/1080 (4340)
<2uu00u0d00u22002ud22u202d	-0.5|c3b c6b c12a c24a a3b a18a a17a a10b|2uu0000d0udd20022222u20ud	-0.5> = -sqrt(3)/135 (54)
<uu222ud2020d02020u002uu0d	-0.5|c5a c10a c14a c18b a13a a24a a18b a17a|uu22udd20u0udu02ud002dudd	-0.5> = 71*sqrt(6)/38880 (4120)
<u0u002d2duu002dd2uuuudud2	0.5|c14a c3a c18a c10a a3b a18a a14a a2a|uuu002d2u0d002uu2udddudd2	-0.5> = -sqrt(3)/960 (5116)
<0200020220uu2udd2u220002d	-0.5|c13b c15b c2a c19b a22b a15a a19b a25b|0u00020220uuuudd2d220d022	-0.5> = 1/15 (126)
<u2u22000du002220d00002222	-0.5|c15a c17a c2b c22b a16b a6a a19b a18a|uud22u00uu0022du0dd00d222	-0.5> = -sqrt(3)/180 (375)
<00222uuuu00u2uu2dduduu002	-1.5|c3b c19b c4a c5a a10a a9a a19b a2a|0uuuduud2d0u2ud2ddduud002	-0.5> = -1/630 (8760)
<u0u202du202uu2020d20020ud	0.5|c4a c16a c22b c13a a20b a21a a13a a24b|u0ud02du202ud20u0d2udd02u	-0.5> = 7*sqrt(2)/120 (324)
<22u20ud2ud00000d02ud22uud	-0.5|c6a c21b c7b c19a a14b a3b a11a a24a|22220002uud00d0u020ud2d2u	-0.5> = sqrt(6)/216 (36)
<00uu02d0u222udud220u02uu0	-0.5|c10b c22a c18a c23a a16a a19b a19a a2a|0uud02u0uu22udd22u2d0d0d0	-0.5> = -sqrt(6)/3600 (1365)
<2202u00uu22u202u0u0u20ud0	0.5|c4a c5a c11a c13b a22a a6b a12b a14a|220u0u0ud2d2uu2d0u0d2ddu0	-0.5> = -sqrt(105)/3024 (680)
<uud0ud2u0du2202dd0uud2020	-0.5|c12b c11a c2b c10a a25a a10b a2a a14b|udu0du2d0u0d2u2du0dud202u	-0.5> = 0 (128)
<u2202020uu200u02uu002dd2d	-0.5|c21b c22a c9b c3a a9b a18a a6b a25a|u2u02d20du200d02u200d0u22	-0.5> = 0 (24)
<u2202uu02d202u0d00020d022	-0.5|c14b c11b c22a c6a a16a a18a a6b a23b|u2202du02du020020d0200u22	-0.5> = 0 (8)
<002uud22u20020d0uud220u02	-1.5|c13a c9b c20b c25a a12a a24a a11a a9b|002uud22u2ddu0d0uudd20uud	-0.5> = sqrt(6)/27 (648)
<uu200u0dd002uuuu20d2202d2	-0.5|c6a c17b c2a c21b a15a a19a a11b a18b|u020000ud0u2du2duu22d02d2	-0.5> = -sqrt(3)/405 (270)
<0202uduuuuuud0u20002u22dd	1.5|c7a c21a c22b c5a a21b a17b a19b a9a|02020u0u2uudu0d2d0u2dd2ud	-0.5> = sqrt(35)/9408 (1290)
<020u20000d22u2uud22002u20	0.5|c22b c11b c12a c2a a21a a7b a20b a21b|0u0u20d00uuud2udd22d2du20	-0.5> = -sqrt(3)/240 (750)
<uudu202uud00020u020dd222u	-0.5|c23a c22b c14a c24b a12b a15a a21b a2a|u2uu202udd0u0dud020d2dudu	-0.5> = sqrt(15)/2880 (1640)
<uduuu20002udu2u0uuu0d22ud	-0.5|c15a c17b c4b c18a a20a a24a a1b a17b|2ud0u20002udu200u0ddd222u	-0.5> = -sqrt(42)/1008 (120)
<u20202uuu0u200ud0ddu202u2	1.5|c6a c4a c7b c12a a20b a8a a18b a5b|u20udu02u0du00du02d2202d2	-0.5> = -11*sqrt(105)/18900 (348)
<020u02du0202202ud02002u2u	-1.5|c12b c7a c6b c8b a20a a7a a3b a5b|02uuudd0020u202uu02d02d2d	-0.5> = sqrt(15)/180 (350)
<0u02u2202udu200d02uuuuu20	0.5|c6b c5a c21b c22a a8b a21b a10a a23b|0u020u2u22ud200u02ddd0220	-0.5> = 0 (125)
<002uu0d2u220d2020022uudu0	1.5|c3a c19a c24a c14b a18b a15a a17b a13b|00uuu0d2d2202ud2uud2udd00	-0.5> = -5*sqrt(6)/1944 (1020)
<uuduuu20udu2u022u2200u0u0	-2.5|c19a c7b c5b c16b a1a a3b a8a a25a|2u2u0dduuuu2d02du2u00d0dd	-0.5> = -sqrt(10)/8100 (2550)
<u02002ud00d22uu202u02dudu	-1.5|c18b c12b c8b c14a a24b a22b a4a a10a|u02u02u00duu20d20ud022d2d	-0.5> = 0 (430)
<uu0d220002uuu2002202u2d0d	-0.5|c6a c10a c22a c23b a19b a24a a9a a23a|uu0d2u00uduud20022u2ddddu	-0.5> = sqrt(6)/3600 (2580)
<0002u0u22200u02duduuu2u2d	1.5|c15a c22a c25a c10b a6a a10b a7b a1b|u002uu222200d0dduududud20	-0.5> = 0 (540)
<0000udu220u2202du2u0u22d0	-0.5|c13b c23a c18a c22b a5a a21a a14b a25b|00002ud220u2ud2uuud02uddd	-0.5> = -sqrt(30)/1200 (750)
<02u0u0u02d200200222u2uddd	0.5|c18b c19b c20b c18a a16b a20b a1b a3b|u220u0u02d20020d20ud2uudd	-0.5> = -5*sqrt(5)/1296 (300)
<20u0u0222ud2u220u02u0ud00	-2.5|c3b c13b c1b c7a a3b a11a a16a a2a|uuu0u0d22u22022dd02u0dd00	-0.5> = -4*sqrt(21)/945 (430)
<2udu0u2dud0u0u0uu2udu0d22	-0.5|c18a c9a c4b c25a a16a a15b a21a a20a|2ud00u2u0u0d0ud2uud220d2d	-0.5> = -1/2520 (820)
<2u0u0002u2d2d002du220u0d2	-0.5|c12b c17b c18a c11a a17a a24b a13b a5a|2u0uu002d20u2002d0220d022	-0.5> = 0 (34)
<00u20200uu020u2d2022d2u02	-1.5|c23a c3a c20b c19b a19b a3a a5a a8a|00u2d20udu020u2u202dd2002	-0.5> = 0 (40)
<udu22du022020220d00u02d0u	0.5|c10b c7a c25a c2a a17a a1a a8b a18b|20u22d0u2d0202202u0u02d00	-0.5> = -sqrt(6)/8 (12)
<u02uu20d02du22200udd0uu20	-1.5|c10b c13b c22b c18a a9b a25a a5b a20a|u02u220uuuddd22000u200d2d	-0.5> = 1/216 (434)
<2u22ud0ud0uudu22dd20u00u0	-0.5|c12a c5b c18b c8b a7b a6a a23b a10b|2u2202u0udu0du22d020u0dd0	-0.5> = sqrt(3)/648 (396)
<020uu0d2du20uu0d22u0duuu2	1.5|c24a c13a c23a c11a a6a a20b a9a a1b|u20uudu22dd00d0u22dudu002	-0.5> = -sqrt(5)/720 (272)
<222u0d2u200002uuu2200002d	-1.5|c8a c4b c19b c15b a4b a22a a17b a15a|222u0d20200002ud22u00u02d	-0.5> = 0 (12)
<u2u0200u0222d2220u002u0u0	1.5|c10a c12b c24b c21a a13b a6b a17b a23b|u2u02u0u0d2u2222ud00ddd00	-0.5> = 1/100 (455)
<220ud2u2u2u0u00d202d00u02	-1.5|c11b c13a c2b c19b a20b a13a a9a a14b|2u0ud2d22200uu0u20d200d02	-0.5> = sqrt(5)/80 (60)
<uud002u00220d02202u20u2ud	-0.5|c24a c25b c19b c6a a14a a22b a21a a17b|uud00ud00220ud22u202d2200	-0.5> = -sqrt(15)/135 (81)
<20u20uu002ud2u022du0202d0	-1.5|c18a c19a c16b c13b a2a a7a a5a a20b|2uu2ud2002udud0d200d202u0	-0.5> = -sqrt(5)/150 (232)
<222u20u0uud000u22uuuu00u2	-1.5|c17b c4a c7b c3b a24a a6a a4b a21b|22ud2u00duu000d2udud20022	-0.5> = 0 (108)
<0uu2dduu22du0u2d00u2uu020	0.5|c6b c9b c10b c12a a18b a6b a13b a12b|0uu2dududduuud2d0du2du020	-0.5> = 0 (2160)
<00uu22d2u2u020uudu0d0022d	1.5|c10b c5a c15a c10a a20b a7a a1b a18b|u0dud222u0d0200ud2020022u	-0.5> = 0 (16)
<uu20ud202uu2u2udu0u0dd002	-1.5|c6a c17b c14a c16b a15b a18a a14a a21a|uu20u0202ud2u2200dd02d002	-0.5> = sqrt(105)/3675 (125)
<0u0u000duu2202uu0022d2d22	-1.5|c12b c11a c15b c19b a8b a15b a11a a15a|0u0u0002ud2u022u00d2d2d22	-0.5> = sqrt(30)/300 (120)
<uudu020u0ddud02202200du22	-0.5|c2a c1a c15a c3b a2b a8a a21a a3a|0uud02020uddu0u20220udd22	-0.5> = 0 (180)
<000uu00uud0222u220uu2du2d	0.5|c19a c5b c23a c13a a5a a6b a22a a11b|000udu0dudu2u2u2200d2202d	-0.5> = -17*sqrt(2)/1008 (80)
<00u2u22u2d2u00d0u0222u0u0	0.5|c3b c7b c15a c17a a25b a16b a15a a17b|0002u2ud2d2u00duu0222u0dd	-0.5> = sqrt(30)/360 (120)
<2u02u000202uu2du002d2u2u0	1.5|c16a c5a c23b c12a a3b a16b a13a a7b|2uu200u0202022dd002u2ddu0	-0.5> = sqrt(30)/450 (60)
<2ud2u0u20uudd20d0u0202d02	-0.5|c23a c12b c8a c4a a9a a17a a15b a21a|2uduu0dduud0d2uuud02d2002	-0.5> = -sqrt(30)/1296 (720)
<2uud200000u202u2udud02022	-0.5|c5a c19a c16b c22b a6a a23a a19b a11b|2uudud00002202uduudd0ud22	-0.5> = 0 (810)
<u202uuuududdu02200002220u	0.5|c6b c8a c22a c2b a6b a5b a14b a10a|ud022uu0u2duud2200002d20d	-0.5> = -sqrt(30)/1000 (240)
<2222u0u00du2udu0d0d0udu2u	-0.5|c1a c2b c15b c4a a9b a8b a25a a8a|uu2uu0u2ddu2uu00d0d0ddd22	-0.5> = sqrt(42)/1800 (6174)
<uu002uud22d002u2020d20d02	0.5|c5b c11a c10a c5a a24a a22a a19b a17b|uu000duu2u0002d2u2dd2dud2	-0.5> = 0 (1125)
<20u0uuu20d220u0u202200u2u	-1.5|c20a c10a c1b c7b a18a a15a a22b a2a|uuu0ud0200220duu2d2d0du2d	-0.5> = sqrt(105)/18900 (1275)
<uduu222u000022ud0002udu2u	0.5|c1a c2b c6a c5a a12b a11a a19a a9b|00uudu2uu0dd22du00d2dud2u	-0.5> = -sqrt(2)/180 (1260)
<2u0u02udu0uuu00udu2uu2ud2	-2.5|c2b c16a c13b c23a a2a a4a a13a a14a|2u0202dud0uuud00uu2dd20d2	-0.5> = -sqrt(154)/3360 (480)
<uuddu2u220u0u2udu0uu02020	1.5|c22a c9a c6a c8a a10a a5b a23a a17b|uudd2uduuuu0d2du20dd0ud20	-0.5> = sqrt(7)/315 (4320)
<0222udu0000u00022u2du2202	1.5|c7b c4a c19a c3a a5a a15b a14b a9b|02uu2u00u00d0uu22dddd2202	-0.5> = sqrt(10)/200 (455)
<uu220uuu20u200u02200u2d20	-3.5|c12b c3b c8b c1b a19a a10b a5a a15a|0uu2duu02uud002022d0d2d20	-0.5> = -17/360 (378)
<0u220du2uu20d00u2du022002	1.5|c6a c21a c8a c13a a14a a5b a9b a6a|0u22uudu2u200d0d2du0d2002	-0.5> = -sqrt(10)/480 (360)
<ududu22uuddu2200u020uu0du	0.5|c24a c19b c13b c5b a20b a13b a5b a3b|ud2ud22uuudu2200d0dduu00d	-0.5> = 0 (816)
<u2ud0duu0udu2dd0u2u022u0u	-1.5|c18b c10a c23a c25b a1a a16b a9a a20a|22ud0uduu0du2duuuddd22000	-0.5> = 1/480 (1260)
<uu2duu020uu2dd002uu20d2u0	-0.5|c20a c8b c18a c12a a18a a9a a21a a9b|uu2duu0u2udduu002ddudd2d0	-0.5> = 29*sqrt(5)/225000 (18165)
<udu2u2uu0u00d22u20d0ud20u	-2.5|c6b c15a c21b c4b a13a a11b a5a a20a|uduu2duu0ud022ud20dd0u20d	-0.5> = -13*sqrt(15)/9000 (2250)
<uudd20022uu2udu0u2u000220	-0.5|c10b c19a c9a c11a a11a a15a a9a a7b|uudd20u220u2dd20u20000220	-0.5> = 0 (36)
<u2u02u002du22u20d2uu02000	0.5|c22a c6a c3a c15b a25a a8b a1b a16a|2200200u2ud22uduu2ud0d00d	-0.5> = sqrt(15)/1800 (315)
<02u20d0u0u2u2u0uudd220u02	0.5|c19b c14b c4a c11a a22b a10b a14b a7a|02uu0duu02ud2d0udd022ud02	-0.5> = -sqrt(210)/3024 (1080)
<20u0du02u20uu0u2u2u220ud0	-1.5|c18a c24b c3a c8b a7a a4a a12a a2b|2u0duudud202u0u2dud220d00	-0.5> = 0 (612)
<020u0020u2d22u0002uu2d2du	-0.5|c13a c4b c18b c7a a17b a3b a15a a5a|02u0d0u0u2u2udu0ddud2d2ud	-0.5> = -sqrt(15)/2400 (2580)
<0000u220222uud0d022uu0d2d	-0.5|c18a c19a c11b c11a a1a a20b a13a a4a|u00ud220220u2u0u0dd2d0u2d	-0.5> = sqrt(10)/270 (315)
<0uu0u2022uuu22d222000du00	-2.5|c5b c11b c22a c8b a7a a20a a20b a1a|uud002du2d0u22u2220200d00	-0.5> = 5*sqrt(35)/504 (36)
<20u02du0d02u220d0uu20d2uu	0.5|c11a c22a c25b c11b a6b a17b a15b a8a|20u022uud00u22uuddd2002d0	-0.5> = 0 (434)
<0u2u22u000u2u022u2020u0uu	-3.5|c3b c16b c15b c6b a7a a10b a13a a19a|0uud2u200ud220duu2u20d0dd	-0.5> = sqrt(30)/1080 (1050)
<u002u0d02202uu20uuudu2uuu	0.5|c18a c4a c5b c24a a5b a18a a17b a14a|u00uu0d02202u2202dddu2u0d	-0.5> = 0 (204)
<0u0d0uud2u20022202d2u20d0	-0.5|c20b c21a c14a c7b a3b a7b a25a a6a|0uud02uu2u200d2202dd020ud	-0.5> = sqrt(30)/135 (315)
<uuudd22ud0u0u2d0u0u00222d	-0.5|c7b c22a c7a c4a a20a a15a a18b a2a|u2u0u20uu0d0d220uddd0d22u	-0.5> = 0 (910)
<20ud0uud00uuu02du2d2220uu	0.5|c1a c17a c12a c1b a5a a4b a25b a23a|00u2uddu00d0u02u02d222du2	-0.5> = -11*sqrt(15)/3600 (72)
<u200022u2uud0u22ddu00uddd	-0.5|c19a c16b c18b c15a a21b a24b a21a a5a|u200u22u2duu0dudd0002dd2u	-0.5> = 41*sqrt(10)/576000 (860)
<2uu22uu2200d0020d00u20dd2	0.5|c20a c23a c5a c15b a19b a14a a11a a22b|2uu2uud220du0dd0d0u02u0d2	-0.5> = sqrt(3)/432 (720)
<uuu22u20uuu20d0200uddudud	-1.5|c21b c6b c4a c19a a25a a2a a22b a9a|u2uu20202du20d02000u02dd2	-0.5> = -31*sqrt(105)/185220 (116)
<22u2d0uu00uuuuud02dud0ud2	-1.5|c5a c12b c4b c23b a21b a17a a15a a17b|22uu00ud00u0du2u22dd200d2	-0.5> = -11*sqrt(3)/4410 (410)
<002u020uuu222202u0uu2d0d0	1.5|c3a c8a c11a c6a a2b a1b a5a a10a|uuuudu00d2d22202u0dd2d0u0	-0.5> = -sqrt(5)/280 (860)
<0u20200udd20u2u0220002d22	-0.5|c5a c15b c8b c11b a20b a6a a19b a13b|0u20ud00udu0220022dd02u22	-0.5> = -5*sqrt(6)/216 (54)
<200u2uu000d202uuu2220d20d	1.5|c15b c11a c14a c1a a8b a15b a8a a22b|u00u2uu200020dddd2220220u	-0.5> = sqrt(10)/300 (70)
<u220000u0udduu0uuud22d22u	-1.5|c25b c24a c3a c18a a6a a15a a9a a16a|u2u00u0udududdd2d0u22d2u0	-0.5> = 0 (1800)
<20u02u0u2ududu2d2020dd0uu	-0.5|c3b c1b c17a c5a a23b a7b a17a a10a|u000duuu22dudd2u2020dudud	-0.5> = -sqrt(15)/540 (1836)
<uuu22d2u2uu00002uu0d2020d	2.5|c9a c7a c25a c16b a10b a18b a19b a2b|u2u22dudd2u0000du2ud20200	-0.5> = -5*sqrt(6)/756 (108)
<uu2u0u00222d22u00d0uu0202	0.5|c1a c6b c25b c13a a4a a1b a24b a20b|uu220000222ud2u00u02d02dd	-0.5> = -17*sqrt(3)/7200 (120)
<uu222du0020202002u0uddu20	1.5|c24a c5b c4a c2a a21b a13b a25b a13a|u02uudu0020222002d0u2ddud	-0.5> = -sqrt(30)/1296 (348)
<22u0u02020uud02u022duu020	-2.5|c2a c1b c15b c24b a25a a17a a11b a16a|udu0u020202uu0d2u22dud0dd	-0.5> = 33*sqrt(5)/4000 (900)
<00u2u0002d2d2u02022uud20u	-1.5|c13b c23a c11b c11a a17b a23a a25a a15a|00u2u0002d0duud2u22udd202	-0.5> = -1/12 (180)
<02020uudu0uu20220uu2u0u2d	-1.5|c7b c21a c13b c20a a22a a11b a1a a9a|u2020u0u202du0220ddu0ud2d	-0.5> = -sqrt(21)/2268 (340)
<u02u22d0uu000d2u002u2udu2	-0.5|c15b c25b c5a c3a a8b a14b a17a a11a|u0duu2uddud002uuu02u2dddd	-0.5> = -sqrt(3)/8100 (7560)
<ud2u0202uuuu0020dd2ud2du0	-1.5|c17b c19a c4b c9b a24a a4b a10b a16a|ud2u020202ud002d0uduu2d20	-0.5> = -sqrt(10)/480 (72)
<0000u2020d202u0u222ddu202	-0.5|c18a c16a c25b c8b a7b a24a a21a a12b|0000u2ud0u2d2u002u2d2u2dd	-0.5> = 5/144 (306)
<u00u2u2uu0d20u000220u2u22	-0.5|c7b c19a c5b c25a a2a a13b a11b a15a|uu0dududu022dud002u0d2u2d	-0.5> = -2*sqrt(7)/2835 (2187)
<u0u202duduu2uu20du0d0022d	-1.5|c25b c12b c15b c7b a17b a21b a13a a12b|u0u2020dduu22dd02u0ud0220	-0.5> = 0 (108)
<20u02ud0u00u2d2220u02u02u	-0.5|c1b c5a c13b c19a a23b a20a a7b a12a|u0u0du20d002uu22200u2dd2d	-0.5> = -sqrt(2)/540 (315)
<0u2u02u2duu20u02000ud2220	2.5|c23a c24a c6a c12a a1b a25b a19b a19a|uu2d0uu2duud0d02002ud2ddu	-0.5> = -sqrt(105)/288 (2472)
<202000ud2u20d0u20u22220u0	0.5|c20b c18a c11a c13b a15b a13a a25b a24b|202000ud2uu0d022002d2202u	-0.5> = 0 (12)
<22022002u00udd0u20u2002u2	-0.5|c19a c12a c16b c5b a11b a6a a6b a21a|2202u202u0u0du002002d02d2	-0.5> = 5*sqrt(6)/216 (34)
<00202uu202du200u020d2202u	1.5|c3b c8a c10a c3a a14b a3b a10a a16b|00u02duu02du2d02020u2202d	-0.5> = sqrt(6)/18 (54)
<0u0220u202202ud22000d0202	0.5|c21b c2a c14a c17b a24a a3b a19b a21b|00u220u2022020d2u0d0u02d2	-0.5> = -5*sqrt(3)/54 (27)
<u2duu2020uuu20dd22002d0d0	0.5|c10a c17a c11b c18a a9a a11b a19b a25a|u2duu202u0ud20dddud02u0ud	-0.5> = 0 (840)
<u0220u2220ud0u2u0dud02d0d	-0.5|c25b c4b c9a c1b a21b a1b a12a a10b|u02u0d22dud20u2d0uudd2u00	-0.5> = 0 (144)
<ud002u22ud0d0udud022uuu20	1.5|c16b c24a c22a c10a a18b a16b a13a a4b|ud0u2u22u00dududud22d0ud0	-0.5> = -sqrt(3)/216 (2376)
<0u2u02u0u22u20duu00u20uu2	-0.5|c20a c10a c16b c11b a20a a12b a16b a23a|0u2u02u0uud220ddd00d202u2	-0.5> = -sqrt(70)/900 (252)
<0uududu2u00uu2uuu20u22u0d	-4.5|c17b c4b c23b c13b a12a a3a a11a a19a|0u20udd2u0u202uu02dd2200d	-0.5> = sqrt(33)/180 (210)
<uu20d0u0du0u20udd222uu0d2	-1.5|c19a c1b c21a c5b a14a a11a a1a a2b|u22000d0uuud2dudu2d20u0d2	-0.5> = -sqrt(2)/720 (540)
<2uu20200u2d0u222022u0000u	-0.5|c19b c9a c11b c15b a3b a12b a9a a2b|22220200u20du2u202du0000d	-0.5> = sqrt(15)/120 (18)
<2uuu0d00u22200u0d22uuud20	0.5|c1a c11a c24b c19b a22a a4b a16b a14b|uuu20u00d2d20uudd2duu2dd0	-0.5> = -17*sqrt(21)/32400 (4250)
<0u2022u20020002uudu22uud0	0.5|c15b c11a c6b c8a a1a a1b a12b a6b|2u2022du00uu00udddd22uud0	-0.5> = 0 (420)
<uudu0220u02u00002uu222duu	-3.5|c1b c7b c12b c25b a15b a13a a14a a5a|0udud2u0u020dud02ud222du0	-0.5> = -sqrt(21)/72 (216)
<uu020220u0222202udd00udu0	0.5|c17a c6a c6b c14a a20a a21a a3b a9b|uud2002020222u020ududddu0	-0.5> = -sqrt(30)/360 (204)
<2u00du2u22020d0u0d20ud220	0.5|c8b c21b c22b c23a a21b a5b a14b a13b|2u002u202202d20u0d20d0u20	-0.5> = 0 (18)
<u2020u22u0d02ud00d2u0u2dd	-0.5|c1b c23a c8a c2b a12a a16b a17b a10a|0u020u2ddudu2duudu2d0uddu	-0.5> = -sqrt(3)/2592 (1296)
<2u002u02020202220udu0u02u	1.5|c14a c15b c24a c6b a7b a3b a2b a11b|22u020d202u20ud20dud0u0du	-0.5> = 0 (48)
<2u020022udd0u02uud2uduud0	-1.5|c15b c21a c7b c20b a6b a11a a2b a22a|22020uu2du20u0dudd2002ud0	-0.5> = 193*sqrt(10)/17280 (306)
<u2uuuu00d020ud2d002202202	-1.5|c22a c9b c23b c15b a16b a12a a21b a24a|u2uuuu00002dddu20022dudd2	-0.5> = sqrt(15)/150 (1484)
<u00220d2002u002220u02udd2	-0.5|c23a c16b c24a c19a a20a a18a a9a a14b|u00220d2u02d0u2u2u0d2d002	-0.5> = 0 (40)
<uu2u2u000du22dd02dd2uu00u	0.5|c13a c13b c15a c5a a11a a9b a13b a15a|uu2udu00du22udu02dd2dd00u	-0.5> = -11*sqrt(3)/2400 (2940)
<u00020200d20u0uu22u22ud2d	-0.5|c11b c18b c18a c19b a10b a19a a12b a22b|u000202002uuu0dd20d222u2d	-0.5> = sqrt(15)/360 (105)
<2u20u02d200u2u2u0d00022ud	0.5|c8a c24a c5a c12a a16b a11a a5a a17a|2u20u02020d02u22dd000220u	-0.5> = 1/80 (18)
<0222002uduu0u02u02duud02u	-0.5|c15b c3a c7b c25b a9b a19b a14b a12a|02u200ud2duuduud022udd020	-0.5> = -sqrt(10)/1440 (612)
<uu220d02d222u2u0000uudu0d	1.5|c10a c15a c23a c3b a16a a18b a19b a5b|uud2du02ud22u20d0duudu00d	-0.5> = -sqrt(2)/240 (972)
<20uud2uu22d2020200d002200	0.5|c5b c4a c7a c8a a21a a24a a17b a7b|20u002d022u20202u0u0d22d0	-0.5> = -sqrt(3)/6 (20)
<ud2200uudu0020u0u22202d20	-0.5|c4b c24a c18a c17b a23b a15a a12b a11a|ud2u00duuddu20200d22022u0	-0.5> = 0 (48)
<0u2uuuu0u2d2d0du0uu2d2020	-1.5|c13b c7b c9b c3a a13b a8a a2b a1a|u2uuuu0d02d2d0dd0ud2u2020	-0.5> = 0 (504)
<u0200duuu0u22u0222dd2u0d0	-0.5|c22a c17b c18b c12b a22a a25b a7b a15b|u0200d2uu0ud2ud2duud2d0du	-0.5> = sqrt(15)/400 (1360)
<uudu02ud0u202d2u2uu022000	-1.5|c19b c14a c22a c22b a22a a7a a25a a10b|uudu022d0220202u2d002u00d	-0.5> = 0 (81)
<0uuud002220222uuduudu0dd0	-0.5|c24b c10b c13b c18b a24b a18b a7b a25b|0uuud0u22u02d2duuuddd0udd	-0.5> = 89*sqrt(5)/360000 (18248)
<2u00u2002uu2d0du202ududuu	-0.5|c19a c25b c9b c12b a21a a18b a4b a24b|2u0uu200ududd0du2dud2du20	-0.5> = sqrt(6)/1200 (2250)
<2uu0220u00d22022002020udd	-0.5|c19a c5a c16b c19b a14b a14a a7b a4a|2uuuu2du00d2222u000020ddd	-0.5> = 29*sqrt(15)/2160 (450)
<0u02u022ud00d220ud20d220u	0.5|c4b c18a c15a c9a a2a a24b a20b a13a|020uu0220u0022u0d02du22dd	-0.5> = sqrt(5)/360 (120)
<ud00222uu2dud0200du02du02	-0.5|c5b c19a c21a c23b a19b a22a a17b a21a|ud00u22du2uud020ddu022002	-0.5> = sqrt(2)/12 (80)
<uuud0002duu2uud2u02d20d20	-0.5|c15b c24b c9a c12a a9b a20b a22a a14a|uuud0002ududu202u0222ddd0	-0.5> = 2/75 (1400)
<00u0du22ud200222uuu22000u	0.5|c14a c9a c3b c11b a11b a17b a5b a18a|00002u220d200u2222u22000d	-0.5> = -sqrt(10)/40 (6)
<uu20220d0u02u0uu0022d0u22	0.5|c19a c24a c5a c24b a2b a22a a1a a11b|2220u20u0ud2d0ud00d2uud02	-0.5> = sqrt(2)/270 (180)
<2uduu0u2u02020220d00u2u02	-0.5|c2b c1a c8b c21a a6a a9b a4b a2a|uuu2dduu202020220d0002d02	-0.5> = 1/180 (100)
<20002u02u020u22uuu220uud0	0.5|c5a c13a c20a c19a a2a a25a a18b a13a|2u00uu02d020d22ud2uu0dddu	-0.5> = 0 (600)
<22ududu20022d0uduu200duu0	-1.5|c7b c19a c1a c8b a20a a9a a25a a24b|u2uddu0du022u0ududdu0dd2u	-0.5> = 0 (2448)
<020udu020u02u00002222u2d2	-0.5|c20b c2b c23a c13b a7b a6a a1b a20b|ud0uu2d20d02000002222udu2	-0.5> = 0 (24)
<02u2220u020u00200ud202uu2	-2.5|c20b c20a c23b c19a a11a a7a a23a a24a|02u222uu02du00200d0002d22	-0.5> = -sqrt(30)/45 (34)
<02udu0u0u0u022u22220dud0d	-1.5|c21b c13b c11b c2a a21a a23a a8b a7b|0uudd02ud000u2u22220du20d	-0.5> = -sqrt(15)/1200 (108)
<u02u02d2uuu0dduu22u20d0u0	0.5|c14a c19a c3b c17a a25a a12b a19a a2b|uduu02u2uduud0ddu2d20d0du	-0.5> = 0 (6280)
<0uu02ud202d20u00220d220du	-0.5|c10a c2b c25a c7b a25a a2a a1b a16b|uuu02d020dd20u0d220u220du	-0.5> = 0 (80)
<uud20020uu22020d200u202du	-0.5|c21b c12b c9a c11a a22b a5b a5a a8a|uud2202d0uuu020d200duu2dd	-0.5> = -sqrt(6)/432 (600)
<202020220uu00uudu022ud0u2	-1.5|c20a c22b c3b c5a a12a a11a a17a a16b|20u0u0220u2u0ud2202dd00d2	-0.5> = -sqrt(10)/600 (126)
<2u0d220uuu0d0uu2u200du2uu	-0.5|c9b c18a c16a c24a a11a a24a a4a a7b|2u0222uu0udd0dduuu00du2dd	-0.5> = 11*sqrt(210)/37800 (2380)
<20020uu2u0du2u20uu2020uud	0.5|c12a c13b c24a c25b a12b a3a a11b a5b|20u2duu2d02duu20du2020d00	-0.5> = 0 (108)
<2uu2uuu00u0u20dduu2u2dud0	-0.5|c3a c6b c24b c1b a7b a18b a5b a3a|uuu220200u0d20duu22d2dd00	-0.5> = sqrt(70)/3528 (425)
<222uudu00du02uddu0u2ud0uu	1.5|c2a c24a c22a c20b a10b a5a a17b a16b|2u2d2uu002u02du220dud000d	-0.5> = sqrt(2)/720 (232)
<2u02020202002uu002udu202u	-0.5|c15a c8b c18a c1b a20a a15b a17b a14a|uu02020d020022u0dud2d202u	-0.5> = -sqrt(6)/180 (54)
<022uu2002uddd202ud0u200du	0.5|c16a c20a c4b c14a a4b a7a a1b a14a|u22du2d02uuud20uud00200dd	-0.5> = 0 (480)
<2uduuu0u2020022uu0d2duud0	2.5|c3a c20a c17a c24a a13a a5b a7b a10b|2u0d2uud2d20u22d00uduud00	-0.5> = sqrt(15)/6048 (144)
<uuuudu22u0220u2020d200020	-1.5|c9b c6b c7a c19b a6a a10b a25a a19b|uuuuduu20d220d2020d20002d	-0.5> = 0 (455)
<0200uuu2u220u20ddud20uu20	0.5|c22a c18a c13a c23b a6b a17b a4a a18a|020ud2u2u220020d2du200020	-0.5> = 3*sqrt(2)/100 (12)
<22020uuu00222d0u220u0200d	-1.5|c4a c18a c11b c12b a18a a6b a24a a15a|220u02du00uu2uud220d020dd	-0.5> = sqrt(10)/600 (252)
<20u2ud0uud0ud2220200dudud	0.5|c1b c4b c5b c18a a7b a10b a23b a12b|u0ud0udud202u2220d00du2ud	-0.5> = -5*sqrt(3)/2916 (486)
<0u002uu220d2uu2d2200d0uuu	-2.5|c7a c21b c5b c17b a23a a6b a4a a13a|0u0du20220u22u2dd200002ud	-0.5> = sqrt(30)/540 (60)
<222u2020d20u0200002000222	0.5|c4a c25a c7b c3a a8a a15b a6a a16b|22u02uduu20d02dd00200022u	-0.5> = -sqrt(3)/36 (60)
<00uu2d2uu0udd202du222d000	0.5|c13b c22a c12b c6a a24a a4b a25b a1b|u0u2202dd0u00202du22200du	-0.5> = sqrt(30)/144 (24)
<22uu000200u00u2u02ud20222	-0.5|c14b c2a c15b c19b a3b a10b a5a a13b|2u2du0020uu0d0du020d20222	-0.5> = -sqrt(70)/180 (60)
<0ud2u2000d0uu2d20uuu2uu2d	-2.5|c20b c6a c21b c12b a8a a3a a9b a7a|0u22duuuud00u2u20du0ddd2d	-0.5> = 17*sqrt(7)/25200 (3350)
<u002000ud22u0u222020202uu	-2.5|c23b c16b c1a c14b a14a a2a a23b a12a|0u02000uu2220d2d2020202ud	-0.5> = sqrt(2)/36 (30)
<u0022uu20u00d2uudud2uuddu	0.5|c4b c16a c13a c14a a3a a12b a13a a19b|u0ud2ud20u0uuud0du22dddud	-0.5> = 107*sqrt(7)/315000 (12285)
<0u2u0002uu22dduu2du020uud	0.5|c19b c3a c24b c11b a24b a18b a15b a7b|0uuu00u2udu2ud2d220020ddd	-0.5> = -sqrt(3)/36000 (1708)
<uuu2u2ud0uud20uuu02du0duu	-3.5|c21b c3a c11b c19b a11a a12a a24a a2a|u202u2uu0dd220udu0dd00d2u	-0.5> = -sqrt(7)/2240 (820)
<02uududu02d0uu2uu02202u0d	-0.5|c22a c2a c7a c10b a22a a2a a9b a1a|u2uudu0uuuu0dd2dd02202d0d	-0.5> = 0 (5940)
<u22002d0u22u202020u002200	-1.5|c13b c22b c3b c2a a20b a16b a8a a4a|uuud02udu22du02d20du0d200	-0.5> = sqrt(2)/216 (1188)
<u0u2ud02d22uu02000u02022u	-2.5|c9b c21b c3a c12b a5a a20a a2b a14a|ud022u020220uu2000ddd022u	-0.5> = -1/36 (40)
<20202u00u222022u0u200u0ud	2.5|c18a c12a c1a c11a a17b a2a a23b a4b|ud2u2u00d2uu022dd0200uudd	-0.5> = -sqrt(14)/189 (600)
<u0uu2uu0d220d0d2uu0u20202	0.5|c20b c15a c16b c4a a9a a12b a8b a14b|u0u02uud222dud0udd0020202	-0.5> = -sqrt(2)/200 (410)
<2u20020u0020u200uu2d0d222	-1.5|c11b c14a c1b c17b a15b a16a a7a a22b|uu2002ud00d0duuu0d2d02222	-0.5> = -2*sqrt(3)/135 (200)
<u20u02d2ud22u00u2d0u0d20u	0.5|c11b c2a c11a c10a a15a a10a a19b a9b|uu0d02d22u02d0ud2uud0u20d	-0.5> = 0 (216)
<u2duu202u2020u0u20000d22u	-1.5|c24a c23a c22b c8a a5a a7a a18a a14a|u2du22duu202020u2d0000dud	-0.5> = 1/90 (120)
<u200ududu02u0udu2u22020ud	0.5|c9b c7a c17b c18a a8b a23b a10b a9a|u200ud02du2u0dudd02202uud	-0.5> = sqrt(21)/1008 (324)
<2020u20u20uuu22ud220d0u00	0.5|c1a c23a c6a c21a a22b a10a a21a a23a|u020du0u2uuud22dd220dud00	-0.5> = sqrt(14)/600 (756)
<020u20u202uu2d02u200uuuuu	-2.5|c12b c13b c10a c8b a1a a23a a19a a9b|u20u20uuudu0dd02u2d0dd2du	-0.5> = sqrt(5)/2250 (3350)
<u22ud0020uuud2duu2202d000	0.5|c22a c10b c8b c15a a10a a22b a23b a12b|u22ud00d0uu2d20du2202du00	-0.5> = 11*sqrt(3)/720 (72)
<ud0u00002202202d2uuduuu2u	-1.5|c13b c23b c24a c1a a6a a18a a8a a5b|0u0uuu0u2202d02d22ddud0ud	-0.5> = -sqrt(10)/1800 (1134)
<uuu20dd220u222u2u0u0000ud	-0.5|c1a c13a c15a c19b a1a a20a a17b a7a|uud20u2220d2d202200u000ud	-0.5> = sqrt(70)/2520 (54)
<00000020u2u2u02d22uu2d220	-1.5|c18b c20b c24a c16b a6b a3a a24a a20b|00u00u20d2u2u0202ddd2u220	-0.5> = sqrt(10)/240 (60)
<0uu0222u2ud2u2dud0dd00d0u	0.5|c25a c8b c5a c23a a18b a24b a25a a21a|0uu0u2202du2d2duuuddd00ud	-0.5> = sqrt(2)/648 (3570)
<2uu2022d20u22u00uuu000ddd	0.5|c1b c12a c7a c9a a20a a8b a16a a10b|uud202u2uudd2d0duudd00udu	-0.5> = 0 (2520)
<u2uduuud02200020uu22uuu0u	-2.5|c3b c2a c22a c15b a21a a24a a8a a14a|uu0dduu202200ud0ud2220dud	-0.5> = sqrt(10)/3240 (612)
<u02dud220u2uuuu02dd2u000d	0.5|c13b c20b c11a c8a a25b a16b a12a a20b|u02dud2u0du20udu2du2d0002	-0.5> = -sqrt(30)/225 (216)
<u2222u20d0220d0uu0d20d0u0	-0.5|c24a c14b c5a c2b a14b a21b a23a a19a|uu22ud20u0220u0dd022dud00	-0.5> = 0 (360)
<00u22u2200u0d0d2u2uud0022	-0.5|c8a c3b c16b c7b a9a a1b a14b a12b|u0022uudu0dduduuu2ddd0022	-0.5> = -7*sqrt(3)/3888 (3570)
<0u20uu200u00222u22d0020d2	-1.5|c14a c2b c13a c22a a24a a11a a8a a20a|0020uu2u0dd0uu2d22dd0u022	-0.5> = sqrt(3)/108 (200)
<u00duu0d202u02u20u220u2dd	-1.5|c23b c22b c24a c11a a13a a2a a12a a1b|2u0dud0u20d2u2u20d2200d0u	-0.5> = 0 (48)
<2u0u2d0du2udud0ud2d0u2d0u	-0.5|c1b c9b c25a c23a a11a a7b a3b a9a|udud2uudu22duu0dd2u0d2000	-0.5> = 0 (1080)
<02u0uu0d0u20u2udu2udu0u22	3.5|c15a c20a c24a c11a a9b a16b a13b a1b|u2u0du0dudu02202d2u0u0dd2	-0.5> = -sqrt(210)/17010 (810)
<0200uuu20u20022u2220200uu	-2.5|c5b c17b c21a c25b a23b a16a a20a a4a|020u0uu20d200222d22du0du0	-0.5> = 0 (40)
<u00u200d2uduu2d22ud020dud	0.5|c17a c14a c21a c1b a1a a11b a10b a3a|u0uu200u222duud2udu0d0ddd	-0.5> = -17*sqrt(15)/324000 (6205)
<20uuu00u02dud02u202d2uddu	-0.5|c20a c3a c19a c11a a3a a2a a14a a23a|2uduu00d020udu2u20d02d2du	-0.5> = 0 (360)
<u20uuu00u02d2d2udu0d0u22u	0.5|c15a c12b c9a c11a a10a a22b a7b a1a|220uuud00uu02udddd0d0222u	-0.5> = -sqrt(30)/2000 (868)
<0222u20u0000u022uuu202d20	2.5|c24a c13a c23a c8a a11b a14b a8a a9b|0222u20uu0d00d22uud2020d0	-0.5> = -sqrt(42)/756 (100)
<udu002u02u2uu022du00d2uud	-2.5|c25a c12b c24b c22b a25a a2a a13a a4b|u2uu02d02d202022du00udd0u	-0.5> = 0 (120)
<0uduuu2d22ud2u20000ud2d0d	0.5|c7a c11a c3a c15b a16a a16b a19a a24b|0u0uuudd220d2du200uuu2ddd	-0.5> = 13*sqrt(10)/2304 (2450)
<uduu0u22200u002202u2d0uuu	0.5|c16b c18a c20b c9b a10b a1b a11b a12b|2uuu0d22udu2002d0dduu0ddu	-0.5> = -sqrt(7)/3024 (1392)
<uuu00u2u02uud220022u2d00d	1.5|c6a c14b c10a c1a a17b a9a a6b a1b|uuu00d2ududddu20d22u2d00u	-0.5> = -sqrt(210)/1323 (928)
<002u00u2uuu220dddud2020u2	-1.5|c22a c12b c11b c16a a5a a24a a14a a5b|002u20u2du0d2ud0dud20u022	-0.5> = 0 (108)
<ud2u20d00202uu0u00uu2u2u2	-2.5|c21b c25a c2b c12b a24a a2b a18a a15a|ud2u20u0020dduuu0duddu22d	-0.5> = 0 (1224)
<u2u0duudd2uu20duu20ddud0u	-1.5|c16b c18b c20a c22a a12a a23a a6a a22b|u2u0d2uud2d220d0uu00du20d	-0.5> = -sqrt(30)/1080 (540)
<uuu02d00uu2d22ud0uduuuddu	1.5|c16b c3b c9a c21a a17b a20b a8b a16b|uu002u0u0d2u22udduu20dddd	-0.5> = 83*sqrt(42)/3150000 (6055)
<0u2002ud02u22duuud2d0020u	-1.5|c23a c19b c14b c2a a11a a19b a16a a22a|002002ud022220u2du2d0uu0d	-0.5> = 0 (24)
<22u00uuduu0ddd2duu2u20uu0	-2.5|c1a c1b c2b c9b a25a a9a a7b a8a|0uu00d22uu0dud2udu2d20dud	-0.5> = 7*sqrt(10)/4320 (3564)
<uuu200u2d222d0uuud0u0du02	0.5|c7a c1a c12a c4a a5a a2a a17b a21a|02uuu002d22ud0du2d0udud02	-0.5> = -sqrt(6)/432 (918)
<002uu20220d220022200duuu0	0.5|c6b c12a c22a c23b a5a a25b a22b a7b|002u2du220uu20022200ud0dd	-0.5> = sqrt(5)/90 (70)
<20u2u00d0u0u2d222u0uu0ud2	-2.5|c16a c10b c21b c23b a10a a23b a11a a23a|20u2u00d0dud2u2u2u0d002d2	-0.5> = -sqrt(7)/28 (120)
<0220u2uuu22du020u00uud20d	-1.5|c23a c9b c6a c11a a11a a16a a24a a8a|0220uud2022ud02ud00dududu	-0.5> = 0 (216)
<002u2u0u20u2d0u22ud002uuu	-2.5|c25b c11b c3b c17b a25b a7b a11a a23a|00uu2udu20d2u0u2udd0022dd	-0.5> = -61*sqrt(14)/25200 (1484)
<22000uu0d22d220220u002ud0	0.5|c17b c11a c24a c13b a11a a20b a8b a18b|22000uuud22ud202duud02d00	-0.5> = 0 (340)
<00uu002udud022d02u02u2u2d	-1.5|c13b c23b c7b c20b a3a a15b a23b a13b|002u00ududd022202u0uu2d2d	-0.5> = sqrt(30)/270 (180)
<002u222202020uddud2uu00u0	-1.5|c10b c19b c24b c7a a13b a16b a22a a11a|002u22u20uu2dud2ddduud000	-0.5> = 0 (750)
<ud00u022d002u202uu20d202u	-1.5|c25a c12a c18a c8b a18a a23a a13a a25a|ud00u02du00d2202uu20d2d2u	-0.5> = 0 (48)
<uuu02udu0ddudu0u2202du20u	-0.5|c20a c17b c20b c6a a20a a2a a12b a20b|u2u020du0ud2du0ud202dd20u	-0.5> = 5*sqrt(6)/864 (600)
<000uuudu02u220d2duud20u2u	1.5|c21b c12a c17a c16a a1b a8b a11b a20a|u00udud2022u20uu0dd2d0u2d	-0.5> = -sqrt(3)/225 (945)
<200u2uu200u0u2dd0u0d2u2u2	-1.5|c22a c6b c23b c16b a22a a9a a16b a19b|200u20u2u0d0u2uu0ddd2dud2	-0.5> = 1/1200 (1302)
<2202u02u2udu020000u202u02	-2.5|c9a c20b c9b c22b a24b a3a a19a a24a|22u2u02u0ddu0200002d0ud22	-0.5> = sqrt(6)/27 (90)
<222u002000uudu00222u0u202	-2.5|c2b c19b c13a c4b a21a a20a a4b a16a|2u2u002000du0d0d22u2ud202	-0.5> = 0 (54)
<u2du00u0d02u2202d20du2200	0.5|c11a c9b c17a c22a a6a a8a a21b a19b|u2du0uud00dd220202uu2d200	-0.5> = -sqrt(3)/54 (120)
<u020d0ud222uuu00u002022u2	1.5|c23a c20b c5a c17a a18b a16b a6b a2a|ud200uuu222udd0d0d0u02ud2	-0.5> = 0 (420)
<uud00du00u222222u0d02u0du	0.5|c21b c15a c22b c13a a1a a24b a4b a19b|2udu0uu00d22u2u2d020d002d	-0.5> = -23*sqrt(15)/4320 (240)
<2u0u200dd000u2d02u2200222	-0.5|c19a c25b c17b c18a a10a a21b a13a a4b|2u02200udd0022u0u0d2u022d	-0.5> = 0 (54)
<020u2000uu22000u0222u22ud	-2.5|c10b c5a c25b c9a a21a a15a a25a a17a|020ud000002200uud222222ud	-0.5> = 0 (18)
<u2u020d2udu2udu020ud02200	-1.5|c17a c9a c15b c22b a24b a7a a25a a16a|u2u020220dd2uu0dd0ud0u2ud	-0.5> = 0 (216)
<002u2220u2002uuu020u02d02	0.5|c16b c5a c7b c15a a4a a8b a1b a21b|u022u2udd2002d00020ud2u02	-0.5> = sqrt(210)/630 (40)
<u2uu2200dd2200020u02u2020	-0.5|c11b c5a c16a c5b a7a a4b a23a a15b|u2u202d0duu200dd0u02u2d20	-0.5> = 2/27 (108)
<20uu0du2u2uduu000uudu22dd	0.5|c22a c19b c13a c8a a2b a21a a4b a17a|2uu20udud2ud0d00uu0u2d2dd	-0.5> = -sqrt(70)/7056 (4060)
<02uuud2u20u202u2u20uu0d00	-2.5|c8b c21b c7b c20b a13b a8a a21b a15a|02uuuddu20d2u222d200d0u00	-0.5> = sqrt(42)/756 (180)
<2uuuu2u0d020du0du22d02200	-1.5|c23b c11b c4a c17a a10a a23b a8a a7a|2uu0u22duuu0dd0d022d02200	-0.5> = 0 (434)
<2u00duu22uddd0u20dudu02uu	-0.5|c20b c15b c23a c7a a17b a3a a14a a4b|2uudud022uuduu02dud0d0dud	-0.5> = sqrt(6)/3888 (11610)
<0uuddu00u0ud2u22uu0ddu22u	-0.5|c4a c14a c15a c17b a19b a8a a2a a19a|02u0uu0uu0du20d20d2dud22d	-0.5> = sqrt(2)/24000 (1592)
<uuud220220u02000duu22200u	-0.5|c18b c9b c6b c5a a1b a10a a23b a16b|2uudud02uuu0200dd0d222u0d	-0.5> = -5*sqrt(6)/648 (945)
<u02202u0u20ud22020020uu02	-2.5|c10a c6a c20b c17b a13a a7a a21a a22a|u0220u20ud0u2220d00ud2d02	-0.5> = sqrt(10)/120 (116)
<2uu22u00du0u2duudud00uu2u	-1.5|c2b c5b c13b c23b a22b a25b a5b a20a|20u22u00uu0dduudddud02022	-0.5> = 0 (1275)
<0uu2202d22u0uu220d0020020	-1.5|c7a c11a c4b c5b a14a a11a a13a a4b|0uu2u0du22d022220d0020020	-0.5> = sqrt(5)/180 (34)
<0uuudu20u02ud22u0202ud0uu	-3.5|c24b c12b c6b c18b a17a a25a a12a a5b|0uuu2020u02du22dud02dd002	-0.5> = 13*sqrt(42)/6720 (450)
<u2u0u2uudd0d2d00u2uu0u2dd	-0.5|c19a c25a c20a c13b a20b a4a a20a a24a|u2udu2uuud0ddd00u2020d220	-0.5> = -sqrt(2)/450 (1134)
<u02200duuuu20uudu22d02du0	0.5|c19b c10a c8a c24b a7b a23a a21b a6b|u0220u20u0u20ddud2ddu2200	-0.5> = -sqrt(10)/1350 (240)
<u20dud00202u2u2200020uuu2	-0.5|c2a c20a c24b c6b a18a a8a a6b a17b|ud0udu0d202u2d22uu0d0ud02	-0.5> = 0 (144)
<u200u2uuu2ud002du2002udud	-1.5|c10a c5b c9b c12b a13a a5b a7a a12b|u200u22d0dudu02uu2002uddd	-0.5> = -sqrt(105)/66150 (420)
<020u00dud02ud20u0222220ud	-0.5|c20b c18b c24a c9b a6a a13b a4b a23b|02020uuu002u220d0d2u22d0d	-0.5> = sqrt(10)/360 (120)
<200u20u02udu222udu2u00020	-1.5|c17a c12b c14a c15a a10a a23a a17a a3a|20uu20u022d02ududd2d00u20	-0.5> = 0 (232)
<uduu00u02202222u020u02020	-2.5|c10b c18b c24b c9b a7a a8b a5b a8a|uduuu022du02222u0d0d020d0	-0.5> = sqrt(30)/40 (240)
<u2d20002u0222u0u0020d2uud	-0.5|c23b c25b c21b c2a a7a a5b a21b a16b|udu2u0u2u0222d020020d20d0	-0.5> = sqrt(2)/180 (70)
<0u022duu0u2du20d020d20202	0.5|c25a c14a c12b c18a a3a a15b a22a a6b|0uu222ud0d20uuud0d0d2d20u	-0.5> = -17*sqrt(30)/12960 (700)
<uu0ud2222002000uudd2200d2	-0.5|c16a c12b c8b c4b a15b a16b a4a a3b|uuudd22d200u00duduu2200d2	-0.5> = 0 (240)
<0uu2uu00dddu22dd2020uu2u0	0.5|c22b c17a c23a c24b a8a a20b a21b a24b|0uu2uu0dddud22dud02u20ud0	-0.5> = 0 (1260)
<uuud0002uu222ddud00u22u0u	-2.5|c23b c21b c16b c13a a10a a21b a23a a16a|uuud0002u222dduud00u22d0d	-0.5> = sqrt(15)/144 (1156)
<u0ud2u0022002ud20u2200022	-0.5|c13b c20a c25a c16a a7b a12a a8a a23a|u0ud2uud220ddudu0u2u00d2d	-0.5> = 1/18 (1200)
<0uuduu2d2u222du00u200002u	2.5|c2b c7a c12a c9a a1b a17b a20b a21b|u0duuudddu2d2uu0ud2du002d	-0.5> = -5*sqrt(2)/432 (2400)
<uu2000022u2ud02222020u0u0	2.5|c15a c17a c8a c11a a21b a4b a19b a23a|uu2d000u2dudd0u2u2u2uddd0	-0.5> = sqrt(6)/36 (1890)
<uu2020d20u0u02d2u0du2dd20	0.5|c8a c3a c3b c24a a20b a6a a17a a18b|uu002ddu0d0u02d22ud22uud0	-0.5> = -sqrt(3)/54 (144)
<u2u222d0000udu0020u202022	1.5|c2b c13a c12a c24a a23b a10a a15b a16b|uuu222d00d000udd20u202ud2	-0.5> = 1/27 (180)
<uudud20u220u200uu0u0d22dd	1.5|c23a c12b c13a c1a a5b a13a a18b a20b|0udu220d2200200uuuddd2udu	-0.5> = -sqrt(14)/720 (160)
<u0000ud22002020d0u222u22u	-1.5|c16b c22b c18b c25b a15b a16b a2a a5b|uu00dud2200202ud002220220	-0.5> = -11*sqrt(2)/72 (27)
<u00u22022020uud00d22u0u2u	0.5|c9a c11a c23b c24b a23b a16b a12a a10b|u00u2202uuuddudd0d22u0ddu	-0.5> = -19*sqrt(30)/12000 (2730)
<0u00u2u220udud002uu22uudu	-2.5|c9b c8b c7b c23a a1a a25b a4a a24a|uu0ud20uu0dddu002ud22d022	-0.5> = -sqrt(30)/3600 (1200)
<0u0d2u0uudd02u2u02dd2d0u2	-0.5|c13b c16b c9a c15b a23a a3b a16b a22b|0uud2u0d0du0uuud02dd22du2	-0.5> = -7*sqrt(10)/2160 (1260)
<uduu2d20u00u202d20u0u2u20	-0.5|c9a c13a c22b c17a a20a a23b a8a a6a|uduu222d000uu02du0ddud220	-0.5> = -sqrt(30)/648 (612)
<220udu2d0202uuudd00u0022u	0.5|c13b c10a c25a c24b a9b a8b a14a a21b|220udu22uu0202udd00ud02d0	-0.5> = -sqrt(10)/45 (240)
<20u2uu002d022u0udu2u00d2u	1.5|c25a c5b c24a c13a a5a a22b a2b a21b|2ud2uu002u02du0ddu2udddu0	-0.5> = -37*sqrt(30)/10800 (1360)
<00uu20222dd2u2d00u0u2ud0d	-0.5|c23b c9b c3b c22a a1b a16a a20b a3b|u0uu2022ddd2u2du0u022000d	-0.5> = 1/27 (120)
<2u0002u2u202udu0du0022duu	-2.5|c14a c21b c9b c8b a19a a9a a15a a20b|2u0002udu202u020duddd2udu	-0.5> = -11*sqrt(5)/450 (408)
<ud22uu002uu00020du0220d22	-0.5|c11b c17b c21b c4a a14b a12b a13a a16b|ud2uuu002d0ddu2u0d02d0u22	-0.5> = 1/90 (240)
<0220u0uu22duu002u20uu0u2d	1.5|c10a c5a c12a c16a a25b a11a a5b a10a|0220u0ud2220d00uu20ud0d22	-0.5> = 0 (60)
<0uu002u2uu220dud22d002ud0	-1.5|c24b c17b c8a c8b a14b a25a a2a a4b|02uu02u0dd2202udu2d002u0d	-0.5> = 0 (270)
<u00u0u2du022d00u2d22u2uu0	-0.5|c13b c7b c1b c23a a10a a7b a24b a3b|00uu0u2dud22000u2d22d2020	-0.5> = -7*sqrt(15)/864 (116)
<200022u2u2uu2uduu20uu00d0	2.5|c18a c14a c8a c16a a3b a16b a25a a24b|20u022udu2uu20uddd0ud002d	-0.5> = -sqrt(70)/18900 (1302)
<00udu22ud0ududuu22uu002ud	-2.5|c15a c4a c19b c6b a19a a21a a24a a8a|00u0uu22u0dduu0d22ddu022d	-0.5> = -sqrt(14)/12096 (1275)
<00uu22du202u2200202d0u200	1.5|c4a c19a c12b c22a a2b a20b a18a a8b|0uu022u2202022002dd200200	-0.5> = 1/36 (10)
<0u22000000d02022u20222u2u	0.5|c20a c18b c25b c22b a10b a9b a23b a8b|0u22000uduu02022du0d2d220	-0.5> = sqrt(6)/72 (102)
<uu0du2u2ud20d202u0d0u2ud0	-0.5|c7a c8b c11a c24b a18b a24a a15b a3a|uuudu20duuu0d2d2udd0d2du0	-0.5> = 0 (10740)
<2uu0udduu2ud0du2020uddu20	1.5|c24a c18b c21a c1b a1b a4b a5b a11b|2uuu2uddd22d0uu20d0d0udu0	-0.5> = -sqrt(15)/2304 (840)
<02u0200222uu00d2uuuu02udu	-2.5|c8a c12b c10b c5b a13a a4a a4b a18a|02u2u00u2du0u0d2u2ud02ddd	-0.5> = -sqrt(30)/1600 (1568)
<022u202d000u2u00u220u022u	0.5|c5b c21a c13a c24a a21a a15b a16a a20b|022uu02d000uddudu22ud02du	-0.5> = -sqrt(15)/240 (216)
<uu20uu02d0du22u200202u0uu	-1.5|c19b c3b c12a c9b a23b a7b a12a a9a|uuu0uuu2d0du22u200d02dddd	-0.5> = -sqrt(14)/12600 (6370)
<22u02ud02duuuu00u0d2dd0u2	-0.5|c17a c9b c11a c5a a13a a17a a4b a15a|22uuudu0dd0u2ud0d0d2uu0d2	-0.5> = -sqrt(2)/108 (2040)
<02uu2020uu2200u202u2d0d0d	0.5|c12b c18b c20a c5a a9b a20a a1b a12b|u2duu0202u2200d20uu2d0d0d	-0.5> = -3*sqrt(35)/400 (240)
<20u200uud22u0020d02u0u22u	-1.5|c15b c10a c19a c1b a21b a5a a20a a14a|u0u2d0udud2u0ud0d0d2ud22u	-0.5> = sqrt(15)/1080 (1080)
<u00uu0dudd0022022022du202	0.5|c20a c25a c4b c23b a15b a12a a18b a7b|u000u02ddu0u22d22d2uudu0d	-0.5> = sqrt(3)/162 (324)
<u200d2uu00u0u2uuduu022022	-2.5|c22a c15a c6b c8b a13a a22a a23a a10a|u200dud00ud0220uduu022d22	-0.5> = sqrt(2)/12 (48)
<2u22d00udu02u2u2u00uuu0dd	-2.5|c21b c20b c13b c24a a21a a24a a15a a7b|2u22d0udud020222u000ud0ud	-0.5> = -sqrt(6)/336 (72)
<022u2uuu00uduu22002u20dd0	-1.5|c3a c11a c2b c4b a11a a6b a22a a17a|0uu022du00uudd22u02u2ddd0	-0.5> = -sqrt(2)/525 (1275)
<200u0222u2ud00duud02202u0	-1.5|c16b c8a c4b c7a a13b a17a a25a a24a|200002uud2dud0u02u022022d	-0.5> = -sqrt(6)/108 (36)
<20u2u0ud2ud20200002d2u0u2	-1.5|c1b c21b c3a c12b a16b a13a a3b a3a|u022u0uu2uddu20u002ddd0d2	-0.5> = -sqrt(3)/120 (1666)
<uuuuudd2d000uud2202ud0022	-1.5|c24b c25a c8b c16a a16a a5a a13b a11a|uuuu2dddu0d02ud2202du00ud	-0.5> = sqrt(15)/600 (1890)
<2u20u2202u2uud0ud2000d200	-0.5|c18a c14b c3b c17a a14a a2b a13a a24b|22u0u2202d2u2u0d0u000d2d0	-0.5> = -17*sqrt(15)/5400 (102)
<u0dud22u022020uu20duu200u	-0.5|c16b c8a c7b c4a a15b a2a a3a a25b|uu20u2d00220202020ddu2002	-0.5> = sqrt(30)/360 (20)
<200u022u2du020u20d02udu02	-0.5|c16b c8a c18a c23b a11a a18a a2b a24b|2u0u02202d2020ud0u02dd0u2	-0.5> = sqrt(6)/162 (54)
<2u0u0d20u0ud2d00220u22dud	0.5|c24a c23b c13a c21b a25b a20a a3b a16b|2uud0u20u0uddu0d2202d2002	-0.5> = -sqrt(15)/2592 (360)
<udu02u02222dd0ud0u0uu0220	-1.5|c20b c15b c3b c11a a17b a25a a25b a11a|ud002u02222du00udu00d0222	-0.5> = sqrt(3)/12 (36)
<0220220u00u22u2uu2du00020	1.5|c20b c8a c18a c12a a7b a19b a17a a9b|022022u0u0ud2d2d2u2000020	-0.5> = -sqrt(6)/180 (20)
<udud222uudu0d20220uu00u0u	-2.5|c8b c5b c16b c14b a8a a22b a21a a1b|2uudu22dduu0uu0d20ddudd0u	-0.5> = sqrt(15)/720 (3780)
<0u0u2u2220udd0u02ud0u02u2	0.5|c23a c24a c11b c5a a5a a13b a24b a1a|uu0u2d22200u20d02du0d0ud2	-0.5> = -sqrt(5)/3600 (306)
<uu220u222uuuu0dddud00u002	-2.5|c4b c10b c8a c2b a21b a16a a20a a1a|202u0u2d20uuu0u2dudddd002	-0.5> = 13*sqrt(5)/3500 (1383)
<u20duud220u200u002uuu2u20	0.5|c7a c2a c12b c18a a14b a14a a2a a17b|u20uud0220ud02d0uduud2d20	-0.5> = 0 (1020)
<00u2u00d222u202uu0duudd02	-1.5|c25a c9a c11b c12b a23b a16a a24a a25a|00u2u00du2d02022u0ddud2u2	-0.5> = 0 (108)
<uu00d20duududu0u22d202udu	0.5|c22b c17a c16b c9b a15b a21b a25b a9b|uu00d20dududuuu0d2d2dudu2	-0.5> = sqrt(6)/1296 (960)
<20udu20uu2u0d2022002d0u20	0.5|c8b c24b c3a c21a a4a a7b a8b a11b|2002u2udd220u202200200ud0	-0.5> = -sqrt(5)/120 (18)
<u22udu000duuu02duu2dudd02	-1.5|c19b c15b c13a c20a a9a a1a a7b a14a|222uudu0uuud0dduudd0dud02	-0.5> = 71*sqrt(5)/3240000 (13860)
<020u0ud22u0u0duu222u20020	-1.5|c4a c16a c21b c9a a22a a12a a7a a1a|u2000d22ud020uu0222udd020	-0.5> = -sqrt(5)/120 (40)
<ud0uu2duuu22d0022duu0002u	-1.5|c10b c11a c9b c16a a25a a3a a22b a8a|uduuu2d200d2d00u2duu0d022	-0.5> = sqrt(6)/30 (240)
<u0220u02022d0202u2020u0dd	-0.5|c22a c14a c4b c8b a6b a13a a9a a21b|u02u020ud22duu02d202d00du	-0.5> = 0 (200)
<0u2d202u22200u20d2ud0uu00	-1.5|c23b c5a c2b c11b a20b a12a a25a a24b|002uu02d22uu0u20d2d20u0dd	-0.5> = sqrt(10)/270 (360)
<uu22d002u0002ududuu2uduuu	-0.5|c3b c25b c23b c13a a11b a3b a18b a12a|uu22d002d0uuuuddd2u2du0d0	-0.5> = 0 (1890)
<0000uuuu202ud2u2u022u0022	-3.5|c7b c16b c14a c11b a23a a15a a4a a1a|u00udu0d20duud2du022u0d22	-0.5> = -sqrt(30)/135 (324)
<20u002u2uu02d2du0u0uu220d	-0.5|c16b c7b c23a c18a a10a a3a a2b a24b|2u200202u202d2d0000ud2uud	-0.5> = 0 (36)
<u020220uudu0u0duud2u0dd22	-1.5|c13b c22b c15b c11a a9a a21b a14b a13a|u020220u2d00uu0udu2dd0d22	-0.5> = 1/900 (375)
<0u202002000u0u2u2u22u20u2	1.5|c16a c15a c12b c5a a13a a13b a2b a12b|0220u002000u2ud02d22u20d2	-0.5> = sqrt(7)/126 (30)
<2uuuud222uu00d000du20uu2u	-3.5|c11b c25b c22b c23b a5a a10b a25a a12a|2uuu2d22220d0u000dd20002u	-0.5> = 0 (60)
<uu0ud0dd22uu2000du220dd2u	-0.5|c10b c23a c8a c5a a8b a6a a23a a12a|uu0u0udu2ud22000dd220dd2u	-0.5> = 0 (910)
<uu2du0u200002022u22du002d	-0.5|c16b c18b c24b c13a a9b a6a a11b a22b|uu2duud2u0u0u02dud2ddd0ud	-0.5> = -23*sqrt(15)/18000 (14328)
<2u20u02uu02d202d02200du0u	1.5|c3a c1a c19b c22a a4b a21b a6b a4a|uud2ud2du02u202u02u0d0d0d	-0.5> = -sqrt(2)/480 (630)
<udu2220u0uu2d02ddu0duu020	0.5|c3a c4b c18a c21a a9a a23b a18b a3a|uduu220uduu2d02dud0d0du20	-0.5> = 11/720 (1648)
<u2d02uu020d2u0uu22d0d0u20	-1.5|c19a c2b c18b c1a a10b a7a a20a a19a|0ud02u202uu2d0du2uddd0u20	-0.5> = -sqrt(5)/1440 (400)
<00u20u2ud00ud2u2uuudu2uud	-1.5|c7b c16a c12b c17b a20a a5b a9b a2a|0uu2uddd2000u2ud0ud2d2uud	-0.5> = -sqrt(3)/6048 (1080)
<uu2u0022u20u0d22uu020020d	1.5|c15a c12a c3a c4a a21a a4a a12b a4b|uuu20022d20d0uu2ud02d020d	-0.5> = -16*sqrt(35)/4725 (350)
<ud2uu22uu2u0dud220d000002	-1.5|c5b c13a c8a c4a a12a a22a a23a a9a|ud20022022ud0ud220u00du02	-0.5> = 0 (16)
<000uuu2duud0u2d2d20u22d0d	-0.5|c16b c11b c18b c14a a24a a8b a1b a12b|u00uuu22ud0ddduddu0u22udd	-0.5> = 1/1600 (7560)
<0ud0uud22d00u2d020u2u022u	0.5|c5b c14a c24a c23a a24a a4b a16b a22a|0udu0du22d00uuud20d2dud2u	-0.5> = 0 (320)
<2uu2000d022u000d22220ud20	-0.5|c8b c10a c2a c19b a15a a9a a15b a2b|2uu20000ud2u002u22d20dd20	-0.5> = sqrt(5)/144 (120)
<uuu20ud20200uu2d22d00u2d0	-1.5|c24a c7b c2b c10b a14b a2a a1a a24b|2uu20d020u00d22d22u00d2u0	-0.5> = sqrt(6)/450 (36)
<2002u02u00d02ud02uu222020	0.5|c18b c20a c1a c15b a11b a23a a25b a15b|u002u02d00202uu020dd22d2u	-0.5> = sqrt(2)/108 (60)
<20uu0200u20dduu002222u0u2	-2.5|c6b c20b c25b c15b a23a a15b a23b a8a|20uu0u0dd20duud0022d2u2ud	-0.5> = -1/27 (360)
<u0u0d222202d20ud02u0020du	-0.5|c16b c12b c8a c18a a24b a18a a14b a17a|u0u0d22d20202uu0d2d00202u	-0.5> = -sqrt(3)/24 (36)
<2u00u00222d220uu02d2du00d	-0.5|c11b c8b c20b c5b a11b a6b a21b a22b|2u000u0d22u220du02ud2200d	-0.5> = -1/216 (90)
<00222u02u00du0ud202u220uu	1.5|c13b c5b c15a c4a a15b a5b a2b a14b|0u2u2u02u00u0ddu202d220dd	-0.5> = 0 (455)
<02u2u2u0u0d02u2uuuu00d2du	-3.5|c5b c15b c11b c4b a1b a12a a10a a20a|u2du02u0uu0d2ududdud0u2dd	-0.5> = -13*sqrt(7)/50400 (10600)
<0uuu0u2du0udu2dudd202du20	0.5|c23b c24a c22b c6a a23a a18b a23b a22b|0uuu002uu0udd2udd2202d2d0	-0.5> = -sqrt(14)/36000 (1708)
<uuduuu0d022u2d000d2duud2u	0.5|c25b c20a c5b c11a a3b a18a a2b a4b|u2220d0u02uu2d000220udd20	-0.5> = 1/216 (68)
<u0uu20u0ud2uduudd20ddduu2	0.5|c3b c22b c11a c5a a6a a4b a8b a19b|u002uuduudddududd2udu0du2	-0.5> = -7*sqrt(70)/972000 (8640)
<2uu20020202u0222u2uu00u00	-2.5|c3b c4b c15b c14b a21b a5a a22a a25b|2u0ud020202u0ud2d2udduu0d	-0.5> = sqrt(42)/1512 (540)
<uud2u20d2uu00u0du020uud22	1.5|c19b c9a c11a c14a a13b a17a a12b a15b|uud2u20ddu0uu0ud20d0udd22	-0.5> = 3*sqrt(70)/700 (2160)
<020u0d20u0u220222ud0uu2d0	1.5|c11b c23a c19a c17b a17b a3b a11b a6b|02uu0220d0u220222u00dudd0	-0.5> = sqrt(30)/144 (102)
<uud2u0002duu022uuu200u220	-1.5|c22b c17b c19a c11b a12a a8b a17b a7a|uud2u0uu2d02022dddu000220	-0.5> = -sqrt(70)/252 (210)
<0002u2ud0uu20u0uu2d2d0d22	-0.5|c14b c8a c17b c7a a9a a22a a21b a13b|0002u200uud2u00d02d22ud22	-0.5> = sqrt(14)/1008 (102)
<u22du0000202uu2dd2u20020d	0.5|c19a c20b c13a c1b a21a a8b a19b a24b|022uu00u02020d2ud2udd02du	-0.5> = -sqrt(6)/162 (232)
<2022u0u0uu02uu00d002d222u	0.5|c4b c25b c10a c24b a14b a9b a6b a18b|202uduu02002u200dd02d22u0	-0.5> = 0 (40)
<2ud0u220uu2u0u2u2u0020du0	2.5|c7a c16a c18a c6a a3b a24a a18b a9b|2u20udu02d2d0u202u0020d20	-0.5> = sqrt(3)/56 (54)
<uu20u20du2u0u02d02202ud0u	-2.5|c23b c9a c3b c5b a22a a8b a11a a7a|uuu002d20220u02d02202200d	-0.5> = 11*sqrt(2)/540 (34)
<20u02du2u2du02u0u200u0dd2	1.5|c23a c5b c5a c14b a15b a21b a23b a2b|2uu00dd2u2du0d20u20020ud2	-0.5> = 1/20 (72)
<u2u2020u22u00200uu0dddu2u	0.5|c23a c2b c1b c20a a1b a19a a16b a20b|udu2020u22d0020uuudddd02u	-0.5> = 0 (420)
<uu2d2ud0u000d2u20u2uu20uu	-1.5|c14b c22a c13b c5a a2a a8b a25a a9a|u22uudud20000du20u2dud0d2	-0.5> = 0 (1156)
<u02220020uu2dudduu200du20	-1.5|c8b c3a c13b c5b a25a a9b a21b a17a|u0u2d00udud20duu2u20ddu2d	-0.5> = 0 (1620)
<22u0202uu0ud20ud2ddud0ud0	-0.5|c21a c23a c17a c11b a22a a11a a9a a22b|22u0202u20ud20duduud020d0	-0.5> = -sqrt(3)/1080 (300)
<u2d02u0u2ddu2uu2u2d000d0u	-1.5|c15b c13a c5b c9b a6a a13a a22b a15b|u2d0u20uuduu2dd2u2d00ud0d	-0.5> = 37*sqrt(6)/2304 (2816)
<ud00022u0uu2u2udd20u2duu0	-2.5|c10b c6a c20b c22a a11a a25a a9a a22a|ud000u2du022u2dud2002uddu	-0.5> = 0 (216)
<uu22duddu22002uu0u200du0d	0.5|c8a c5b c9a c19a a17a a21a a9b a12b|uu220du0d22u02dduuu0udd0d	-0.5> = sqrt(5)/1800 (1890)
<2ud0uu20u02u00u20d22u2020	-0.5|c16b c9b c3a c24a a9b a13a a8b a17a|2u00uu2dd02du0udud22u20d0	-0.5> = 1/360 (540)
<uu0uu22du0ud20udd2du20uu0	0.5|c16a c13a c18a c1a a10a a8a a3b a2a|02uuu222ududd0u0ddud20du0	-0.5> = -553*sqrt(15)/360000 (2580)
<00udu22ud220uu2u0dd0020u2	0.5|c10b c14a c6b c15a a1a a21b a1b a14b|20uuuu2udu20dudd0dd0d20u2	-0.5> = 0 (3404)
<u2u22002d02ud20u0ud0ud20u	-0.5|c2a c9b c11a c5b a3b a24a a15b a10a|uu22u0020dudu2du0dd0du2du	-0.5> = -5*sqrt(2)/7776 (1584)
<002u0u00uddd002u2uu2d2u22	-1.5|c18b c6a c15a c25a a11a a8a a4a a6a|00220u0uuu2d00du20d2d2d2u	-0.5> = -sqrt(5)/72 (240)
<0u2udu2du00du000dudu22u22	-0.5|c25b c21a c17a c23b a10a a23b a23a a16b|0u2udu2dud0du00u0dduu222d	-0.5> = -5*sqrt(3)/108 (972)
<u20u00u02uu22222u0u02u00u	-3.5|c19b c11b c15a c17b a18a a8a a6a a15a|u20u0uuu2d0222220d002d00d	-0.5> = 0 (126)
<200uu0uuuduu2d02d20uuduu2	-3.5|c20a c21b c8b c16b a21a a5a a17a a20a|200u20u0uudu2d0d220ududd2	-0.5> = -sqrt(2)/5400 (1470)
<2u2du02uu0d0u2udud02u0uud	-2.5|c11a c23b c1a c8b a8a a13a a24a a5a|uu2d202uu00022uddd02d002u	-0.5> = -sqrt(210)/800 (210)
<220220u02u2u0202uu2d0d000	0.5|c2a c20a c9b c19b a13b a2a a23b a19b|220220u0du2uu202du200dd00	-0.5> = sqrt(6)/60 (68)
<u02uu2000d00d220202u0222u	-0.5|c1b c14a c25b c17a a11a a21b a18a a20b|002uu2000du0ud20dd22u2220	-0.5> = 1/27 (60)
<2u20uuduuu222020000u002d2	-2.5|c15b c1b c1a c3b a17b a16a a14a a2a|02u0duuudu222dduu00d002d2	-0.5> = -sqrt(21)/252 (680)
<u2u0uu00ud22du2ud02dd002u	1.5|c3b c19a c10a c25a a8a a23b a4b a3b|u2uudu0du022dd2du0udu0d20	-0.5> = -7*sqrt(3)/16200 (2088)
<0u22u2d0u0u2uu2ud20u00d02	-0.5|c18b c5a c15a c3a a19a a24a a20a a17b|0uu202u0d0u2duud2ud200dd2	-0.5> = -sqrt(30)/33600 (1470)
<uu02ud2000u2202d2u0u2u0du	0.5|c5a c24a c16b c6b a8b a24b a25b a2a|u202002u00u220202d0d2d0u2	-0.5> = sqrt(3)/240 (20)
<022u2u0u02uuu22u00du0ud02	0.5|c3a c11a c2a c23a a3a a11b a1a a18a|uu2d2u0d02udu22u0udd0d002	-0.5> = 0 (945)
<uu02u2d202u0uu2d0u2uud00d	-2.5|c1a c11b c21b c18b a3a a16b a1a a21a|udu2u2u20200dd22002dud00u	-0.5> = -sqrt(30)/15120 (80)
<02u2u22uduudu00u0u20du0u2	-0.5|c24b c7b c3a c19b a3b a9b a20b a23a|02u2d2uu2uduu00u0ddddud02	-0.5> = 23*sqrt(6)/75600 (2604)
<02222u22ud0020u00u0ud2200	-0.5|c4a c20b c2a c4b a21a a25b a15b a14a|0u202u22uu002d200d002220d	-0.5> = 0 (35)
<u022du0u0u0u2u2u202dud200	-1.5|c1b c19a c10a c12a a9a a11a a10a a12a|0022ud0uuduu2d2u20dudd200	-0.5> = -sqrt(15)/2160 (696)
<u22d0002u0u000u200222u2d2	-0.5|c23a c8a c16a c20a a8a a10a a15a a14a|u22d0002uuu00d2d002d2udu2	-0.5> = sqrt(30)/90 (80)
<000002022uuuu220uu02d22du	-2.5|c18b c21b c17b c25b a25a a5b a17a a2b|0u00u2022udud220u002022dd	-0.5> = -sqrt(70)/3780 (116)
<02220u2ud020uuu2duuu00u02	2.5|c20a c23a c18a c15a a1b a15b a18b a9a|u2220u2u2020ddd2udu000002	-0.5> = -sqrt(105)/1260 (40)
<u0u22duududduuudud2uu0d0d	1.5|c18a c21a c7a c3b a22a a18b a21b a2b|uu022d0uuuuddddduu2ddud0u	-0.5> = 1/2160 (9072)
<22u00u0u00u222000d2u2d202	0.5|c6a c14b c18a c25b a16b a24b a4b a18a|22ud000u00u22d0u0d2u2u2dd	-0.5> = 7*sqrt(3)/1080 (180)
<uduu22du2dduu22000u00d20u	0.5|c11a c1b c23a c8b a25b a21b a8b a13a|0uuu22dd2u0d222000u0udd02	-0.5> = 0 (300)
<22u0udd022u00u20udud0u2ud	-0.5|c17a c18b c2b c10a a12a a4b a7b a16a|2uduud202uuu0d2u00ud0d2dd	-0.5> = -1/192 (2730)
<20u0uu02ud0u2d2du02uu2du0	-2.5|c21b c19b c24b c6a a9a a12a a25b a18a|20u0u0022d022d2uudud02d0u	-0.5> = -sqrt(15)/144 (108)
<2u0ud0d02u2u0u220uu22u00u	-1.5|c16b c20a c20b c1a a7b a1a a2a a13a|220ud0202u2dud2u0du02u00d	-0.5> = 0 (48)
<u0u2du0d0202u2u0uuuu02u2u	-2.5|c3a c22b c19b c17b a17a a23a a16a a9b|u002ud0du202d2uuuu0d0d22d	-0.5> = sqrt(15)/2160 (420)
<2u00udu02udu2ud0du2uu20dd	1.5|c2b c24a c9a c13a a23a a24b a20b a23b|2000uud0uuuuudd0ud22d22dd	-0.5> = -sqrt(14)/144000 (5124)
<uduu0222u22d0ud002d00u2d0	-0.5|c18a c7b c15b c3a a25b a16b a20a a15a|ud0u02u2u22u0udu0ddu0d2dd	-0.5> = 11*sqrt(2)/3600 (3350)
<0u220uu02ud022d20d20du020	-0.5|c13b c9a c4b c18a a23b a12a a8b a17a|0u2u0uududdud2d2d020uud20	-0.5> = -sqrt(10)/4800 (2580)
<0ud0ud220u222u200uu0d2002	-1.5|c13b c22b c13a c25b a13b a24a a9b a1a|uud0du22du22du200du0du0ud	-0.5> = 0 (288)
<0u0022u2u02d02udu0u20ud2u	-0.5|c9a c6a c5a c6b a10a a17a a15b a3a|0uu0u0d20u2d022u20d20dd2u	-0.5> = -7*sqrt(3)/2160 (232)
<uuuuu00du22d2d202022d000d	-0.5|c20b c15a c14a c20a a16b a18a a7a a24a|uuuuu0udu22d20du2d20d00dd	-0.5> = 49/360 (6384)
<22uu20d02udduuu200220dd00	-0.5|c2a c7a c11a c2b a11a a12a a15b a10a|20ud200022u2ud2200220ud00	-0.5> = 0 (18)
<uudu2000ud2uu2duu20u2d0dd	0.5|c2a c13b c25a c9a a13a a4a a23b a2b|uuu220000d2du2dud20u2udd0	-0.5> = 0 (900)
<2u002duu0u22u0ddu0du202uu	-2.5|c15b c2b c12a c13b a19a a9a a22b a22a|20002uuduu2d000ud02d222ud	-0.5> = sqrt(15)/864 (306)
<2uu222duu0u0u0duu0dud20uu	-0.5|c16a c1b c8b c9b a15a a18b a8b a17b|uud222uu00d0d0202udud20du	-0.5> = -2*sqrt(42)/59535 (540)
<0020002u02u2ud2ud0uuud22u	2.5|c7b c12a c8a c10a a21b a22b a6b a9b|00200uu0uddudu2ud0ud2222d	-0.5> = -sqrt(15)/540 (1020)
<uudu00du22020d20udu2du02u	-0.5|c8b c15b c2b c14a a5b a23a a13b a16b|u0uud0d02202u0uuddd2duu2d	-0.5> = 0 (2100)
<0u020200uuduu022202002d22	1.5|c12a c13a c10a c4a a1b a12a a18b a11a|ud0u0200d02u00222d2002u22	-0.5> = -sqrt(30)/20 (8)
<0u2u22d0uuu2dduu000202duu	-0.5|c13b c22b c11b c7a a22b a21b a7b a17a|0u2u22u0uu020ddud002d2dud	-0.5> = 9*sqrt(2)/4000 (1365)
<00uu2u02d0d2d22uud0u202u0	-0.5|c4a c23b c9a c8b a9a a1b a10a a6b|u0d0220uuuu2d22ddd0u20du0	-0.5> = 0 (280)
<0u2ud002220002d2uud000222	-0.5|c19b c4b c3b c8a a12b a20b a21b a13a|0uu0u00d220uu2u2dd0dd0222	-0.5> = sqrt(2)/360 (434)
<0u0u22dud22uuu20duu0uu020	-2.5|c6a c24b c21b c2b a16a a3a a21b a23a|00uu2duud22dud2dudu0uddu0	-0.5> = 0 (2160)
<0u0duu022d02uud0020u222dd	-0.5|c21a c22b c4b c10b a3b a11b a7b a7a|0uu0uu2220u2ddd0020uud2dd	-0.5> = -sqrt(10)/900 (1540)
<u0u2du0u0222d2uuu220d0d00	0.5|c10a c17b c16a c14b a25b a8b a9b a16a|u0u2du02dd22uudu0220d0u0d	-0.5> = sqrt(3)/90 (486)
<20022u0u0uuu0202u00u2ud22	0.5|c21a c12b c14a c20a a3b a13a a12b a7a|20u22uuu0ddudu02d000udd22	-0.5> = 61*sqrt(21)/90720 (1400)
<022uuud0duuu22udu20002020	-1.5|c22b c2b c3b c11a a10b a9a a25a a19b|0uudduu0220u22dud2d00u02d	-0.5> = 0 (612)
<u20d2uu2200u22u2u00u2d000	0.5|c1a c15b c8b c13a a11b a23b a3b a1a|u2uu2ddu20udu202d00d2ud00	-0.5> = -89*sqrt(105)/45360 (1020)
<20u20d0022uu20d0uu02d2uuu	-0.5|c21b c22a c25b c10a a7b a15b a14a a24a|20u20du02uuu2d20dd020du20	-0.5> = 1/40 (140)
<0u00u2du2uuduu00202u22udu	-2.5|c6b c21b c21a c10b a1a a5b a3a a21a|udu02udu20dduu00202ud2ddu	-0.5> = 0 (720)
<uu200uuu2202000ud222udu0d	-1.5|c12b c21b c17b c10b a13b a6b a15a a17b|uu2002uu2u0dd0udd2220du0d	-0.5> = -2*sqrt(21)/525 (1365)
<ud0u0u20uuu2200220du2ud20	0.5|c11b c13b c20a c16a a8a a20b a11b a22b|ud0u0u2uudd2u00d20ud22d20	-0.5> = 0 (820)
<20u22uu2uudd02u00d2u00ddu	0.5|c7a c1b c25a c8b a16b a2b a6a a22b|uud2220duudu02uu0d2d0ddu0	-0.5> = -sqrt(15)/3000 (1260)
<2u2uuuu2d22020u0du0000u2d	0.5|c1a c17b c10a c4a a22a a4b a5a a19b|ud2u2du2du2020u00dd00uu2d	-0.5> = sqrt(105)/1575 (144)
<ud20uu02dduuu2d02d00u2u02	-1.5|c5b c18b c15a c22b a4a a5a a21b a2b|u22uuu02ddddu20020002du02	-0.5> = 0 (140)
<22uuu0d22uud00u2200u020dd	1.5|c17a c25a c2a c2b a5a a13b a10b a15b|20uu20u222ddd022u00d020u0	-0.5> = sqrt(5)/360 (40)
<2uu200u2dud000u22u0020d22	0.5|c8a c16a c18a c1b a12a a18a a3b a20b|uu2200uduudd00du2d0d20u22	-0.5> = 19*sqrt(6)/17280 (720)
<2u020020200uu0udu2u2du022	-0.5|c12a c21b c1a c9b a5b a19a a23a a22b|ud02u020u000d0udd22202u22	-0.5> = 0 (36)
<ud202uu00220u222002002du0	-0.5|c6a c16b c3a c14a a6a a21a a8b a20a|udu02uud0220dd2u002du2ud0	-0.5> = 0 (240)
<u22u0u20000222u220d0u02d0	1.5|c15a c6a c16a c14b a10b a15b a18b a25a|u22u00200d022uuu2du0d02dd	-0.5> = -11*sqrt(3)/400 (375)
<0uuuu2200u00u2u0u2duud2u2	-4.5|c7b c5b c13b c10b a2a a12a a20a a11a|02uu02d000ud02u0d2d2ud2u2	-0.5> = sqrt(30)/72 (108)
<udu2d0uuduu20d2d020duuudd	-0.5|c9a c4a c14a c15b a17a a6b a19a a9a|uduuduuuuud200dud2dudddud	-0.5> = 0 (112140)
<0u0u2u2d2ud2d2d02u00dud0u	-0.5|c9a c22b c12a c5b a12a a2a a22b a23b|020uuu2dduu2u2u02d00dd20d	-0.5> = 0 (1260)
<0uu00uud2ud200u2u202u2d20	-0.5|c8a c24a c18b c11a a11b a5a a1a a10a|udu0uuu022u200d2du02d2dd0	-0.5> = 173*sqrt(14)/168000 (910)
<2uu20000002222u02u2002d02	-1.5|c11a c17a c22b c13a a16a a15a a7a a9a|2uu200d0u0d2u22ddu200du02	-0.5> = sqrt(30)/180 (108)
<22uu0u020002ud0udu2uud220	0.5|c1a c24b c23b c3a a3b a13a a5b a18b|u2uudu0200022d0dd22ududu0	-0.5> = 0 (272)
<20ud222u0duu0uu0ddd202uu0	-1.5|c5b c7b c18b c20a a13b a2b a16a a24a|2uudu2uu0dduddudu0ud02d20	-0.5> = 7*sqrt(6)/5184 (10800)
<2uuuu0u2uu20d0002dd2u2u0u	1.5|c8a c17a c1a c11a a14a a10a a16b a2b|u2uuu0uud2d0du0uddd2d2d0u	-0.5> = -sqrt(5)/1470 (12348)
<02u0du2du2022u002u0d200u2	-1.5|c6b c17b c8a c20b a20b a8b a19a a6a|02u0du2du2022u00duud200d2	-0.5> = -1/18 (120)
<20u2d2u0u0d2uuuu202d0u200	1.5|c23a c6a c15b c20a a10a a14b a22b a9b|20u2duu02dd2u20d202002u00	-0.5> = 0 (24)
<udu0u20020ud20020ud0222u2	1.5|c22a c25a c13a c6a a7a a20a a12b a8b|udu0uddu20d2u0020uuu2d2dd	-0.5> = -sqrt(15)/540 (840)
<2uu022ud00uu20200d2u0dd2d	0.5|c13a c19a c3b c1b a21b a22b a3a a16b|uuu022du00ddd02u0uudu2d2d	-0.5> = sqrt(3)/1296 (2312)
<uu002202uudu0020d0u2du22d	0.5|c5b c20a c1a c23a a7a a13b a1b a20a|uu00d2u2dudud020u0u2ddd2u	-0.5> = -sqrt(3)/900 (1620)
<u0u2ud0u2u20d2u2ud00u2u0u	-0.5|c18a c9b c21b c11a a3a a20b a2b a10a|ud22ud0uu2u0d2u2d00d02d0u	-0.5> = -sqrt(210)/5040 (272)
<20u22d02uuu02000002u0222u	-2.5|c13b c20a c6b c8b a6a a16a a25a a2b|2uu22d0uudd0u00d002002222	-0.5> = 0 (90)
<2u0u2u022du00d00u2du2d2u0	1.5|c21a c23a c8a c10a a15a a24b a12b a19a|2u0u2u0u20dd0ud0u22dudd20	-0.5> = 13*sqrt(30)/12960 (1400)
<u02020u2ud0uu02uu22dduuu0	0.5|c10b c12a c5a c19a a11a a17b a5a a4b|u02d20u2u0d0u02u22dduudd0	-0.5> = 1/567 (600)
<uu022d2u20u00u2d0ududu2u0	-2.5|c9b c23b c7b c5a a3b a8a a12a a24a|uud2dud2u0ud0u2d0duduud20	-0.5> = -sqrt(30)/900 (1296)
<uu0u000du0u0d222d0222202d	-0.5|c24b c15a c16a c22b a4b a5a a15a a24b|uu02d00uu0d0d22uu0222d02d	-0.5> = sqrt(5)/108 (300)
<u22202duuu2220du2u000u000	0.5|c1a c10b c8a c3a a7b a1a a25b a24a|u2u20220u02220dd2d000u0du	-0.5> = 0 (40)
<200uu0222duduuu020d20dd20	-0.5|c9a c7b c5a c20a a25a a15a a11a a3b|20uu00d2du2udd2020ud0ud2u	-0.5> = 0 (144)
<uu2d20u2udu0dudud0u22ud00	0.5|c17b c4b c21a c20a a20a a18b a4b a17b|uu2d20u2ddu0ududdud2uud00	-0.5> = -7*sqrt(30)/58320 (1944)
<u00u2d0u00uu22202ddu2u0u2	1.5|c24a c6a c13b c18a a8b a1a a24b a2b|2u0u200200dud22020du2d0u2	-0.5> = 0 (36)
<uuddu02uu2000u0u222uu2020	-3.5|c17a c8b c17b c21b a1a a16a a21a a17a|2uduu020d2000u02d22du2020	-0.5> = 0 (36)
<22uu0uud02020u2uu2d0u00u2	-2.5|c1b c4a c15b c3b a21a a20a a6a a8b|u20002u202020uuud2dd200d2	-0.5> = -11*sqrt(10)/2100 (126)
<0u02udu0u0u20d22u2dud0022	-0.5|c5b c12b c25b c19a a23b a3a a25b a5b|0uu2udd0u0ud0d22u20dd0u22	-0.5> = 73*sqrt(30)/12960 (600)
<u220duu02ud222d2u020000d0	0.5|c10a c19a c11b c7a a7b a25b a21a a25a|u220duu0200222d2u0d0d00u2	-0.5> = -5*sqrt(6)/108 (36)
<0uu2200020uu2022ud020d022	-0.5|c16a c2a c11b c5b a19a a14b a10a a19b|00u2d0002u0u2u2dud220d022	-0.5> = 7*sqrt(6)/180 (68)
<0u20u02d0uud00uu220u02222	-1.5|c18b c23a c16a c20a a16a a20a a2a a1a|u220d02u0uud00ud2d0u02d22	-0.5> = 0 (204)
<000u2222002uuu02ud2d0u2d0	0.5|c19a c20a c7b c11a a21b a2a a20a a10b|0u0u22d20udduu02uddudu2d0	-0.5> = -sqrt(10)/360 (1620)
<ud22u0u02u00u22d002d220u0	-1.5|c3a c9b c24b c14a a13b a5a a20a a6a|udu22uu0dd002d2u002222000	-0.5> = 0 (40)
<u0002u0d2d202u2020u2uu02d	0.5|c14b c20a c5a c21a a18a a2b a3b a2a|u2u0du0u2u2020202ddu0d02d	-0.5> = 0 (360)
<u0u20u00020u0222d0uu22u2d	-0.5|c4b c21a c1b c21b a1a a9b a7b a11b|u0ud0du0u2du0222d0ud02d2u	-0.5> = 0 (324)
<20u002u222dud2u02d2000002	-0.5|c6b c19b c11a c10a a19b a23a a4b a5a|20uuddu22u0ud2d02u2000d02	-0.5> = 5*sqrt(6)/162 (180)
<uu0002u222duudd220d0u002u	-0.5|c9b c11a c13a c10a a20a a3a a21a a13b|uuu002u2uu0dddd220dd2002u	-0.5> = sqrt(70)/1200 (924)
<2u00uudduu200d0d22u2uduuu	2.5|c1a c18a c2a c14a a13b a12a a3b a25b|u0u0uuduuu2dd00u2du2dddd2	-0.5> = sqrt(210)/18000 (23200)
<uud000u22000uuuu02222d2uu	1.5|c22b c21a c9b c7a a22b a4b a17b a12b|uudu0002d00uududu222dd2du	-0.5> = 5*sqrt(3)/4536 (2088)
<uu2uddu0000u22d0d222uu002	0.5|c1a c17a c19b c3a a23a a22b a17b a24a|0uuddud0000u22u0u2u2d2dd2	-0.5> = -sqrt(5)/540 (420)
<02uu02u2u2202u2020u0uu00u	-1.5|c10b c4a c13b c8a a1b a18a a20a a22a|u2d002uduu20ud202duud200d	-0.5> = -sqrt(21)/1512 (400)
<200222udu0udu22d2uuu000d0	-0.5|c14a c4b c18b c13a a13a a20b a2a a25b|2u0u22duu0dudd2u20d2000du	-0.5> = sqrt(10)/2160 (612)
<22u00020uuuuuu20d20uuduu2	0.5|c18a c25a c13b c20b a19a a10b a16b a13b|22u00020u2uudu2dudd0uddud	-0.5> = -sqrt(10)/945 (4650)
<2uu02duuu022200ud000d2du2	-0.5|c11b c11a c21a c8b a9a a2b a14b a21a|22u02du020022u0ud000u2dd2	-0.5> = -sqrt(3)/36 (68)
<22uuu20uuddu2u2d0uu000udu	-3.5|c1b c16b c2b c14b a7a a20a a14b a5a|uuuu22dddduu2u200dud00dud	-0.5> = sqrt(14)/5040 (7140)
<2u2u200202020uu20dd02020u	-1.5|c23b c21b c10a c16b a9b a4a a13b a25a|2u222002uu02dudd0du0d0u02	-0.5> = 0 (136)
<u0d2u20uu022d2du002du200d	0.5|c12a c14a c25a c5a a12a a18a a24a a17b|u0d2020uu022uuuddd2dd20u0	-0.5> = 0 (504)
<0uu20dd2uuu020uu2ddu02u02	0.5|c7a c17a c10a c13b a23a a21a a7b a6b|0uu202u2d0u0u0dduuddd2202	-0.5> = -sqrt(10)/375 (1460)
<2uuu0d0200200u2d2u2uuduuu	-2.5|c4a c20b c25a c22b a20a a4a a25a a9a|2uud0u02u0200d2d2u2du0dud	-0.5> = -sqrt(105)/34020 (810)
<2u2du22u0u0u20uud2002u00u	-3.5|c10b c6a c15b c21b a10a a25a a2a a11a|222uuu2d0ddu200du200du002	-0.5> = 0 (80)
<2uu22duudu02ud2u0uuuu000d	-3.5|c8b c10b c19b c9b a24a a19b a14a a6a|2uu222d00002u22d0uddu00du	-0.5> = -sqrt(30)/12960 (108)
<u2udu20u002u200d2d2d0u2u0	-1.5|c19a c24b c8b c13a a14b a24a a8a a21a|u2udu20u002uuu0u2ddddd2d0	-0.5> = sqrt(10)/300 (5148)
<2u2u0u20du20udduuuuddu002	-1.5|c1a c1b c18b c3a a5a a8b a24a a16a|0uuuud2dud20dud2u0uudd0d2	-0.5> = -17*sqrt(70)/226800 (12600)
<2uu220u22000000d2u2duduud	-0.5|c22a c24b c16a c25a a13a a6b a20a a24a|2uu22du22000u0002d22u0dd0	-0.5> = 7*sqrt(5)/2160 (102)
<222u0u20220u00u02u0duuduu	-3.5|c3b c17b c23b c10b a6a a4a a8b a22a|22u2022u2u0d00d0du0ud20du	-0.5> = -sqrt(105)/1890 (120)
<0uuu2ud0d22du02020du2dud0	-0.5|c9a c11b c22a c3b a24b a4b a18a a22a|0u022uu002udd0202ddu2ud20	-0.5> = sqrt(2)/648 (210)
<uuuuu20ud0u0002220du2dd2d	-0.5|c4a c6b c17a c8b a11a a5b a25b a20a|uuu02d00d0200022u0d22du22	-0.5> = 53*sqrt(14)/5040 (60)
<2uduu0220u202d00uu2d20du0	-0.5|c13b c19a c17b c2a a10b a12a a25b a23a|20udu022022udu000ddu202du	-0.5> = -sqrt(15)/360 (72)
<u0ud02uu2uu220u0u02ud2d0u	-1.5|c25b c17b c12a c3b a7b a5b a24a a17a|u00du22u2duu20d0d02ud2du0	-0.5> = 0 (360)
<uu2020uuu202udd22uu0uu00u	0.5|c8a c16a c5b c10a a18b a16a a24b a11a|uu20u0u0dud2ddu222d0du0du	-0.5> = 0 (1500)
<02uudu0u22ud2u20ud0002d02	-1.5|c13a c6b c17b c23a a16b a5a a21a a24a|02uu200d22uuud2d0d00d20u2	-0.5> = 0 (210)
<uu222d0uu22dd0u0uu2u0d0u0	-0.5|c12a c4a c11a c3a a23a a2a a15a a24a|u2du2u0uu2u0d020dd2d0ud20	-0.5> = 29/1800 (756)
<22022u020u20d2u200u00uuuu	-2.5|c5b c22b c2a c1b a18a a17a a17b a15a|uu02ud020d20u2222du000ddu	-0.5> = 0 (180)
<2u2d0u0uu0uu2d022uu2d0020	0.5|c2a c17b c17a c3a a5a a21a a10b a7b|20uuuddduuud2u020dd220020	-0.5> = 0 (680)
<u0dud0udu02u02u022ud02022	-1.5|c9b c12a c14b c15b a13b a15a a13a a3b|u02ud0ud00202du022du02022	-0.5> = -3*sqrt(10)/160 (36)
<22uuu2ud200d02d0u2u0du020	0.5|c6a c2b c19a c14b a4b a5b a16a a2b|22u22dud200u0duud200du020	-0.5> = sqrt(15)/144 (48)
<u2u222udd000u0u022u2uud00	2.5|c4a c21a c17a c5a a15b a22b a16a a21b|u2udu2uud000u02dd2d2d2u00	-0.5> = sqrt(14)/252 (750)
<uudu0du20du0022uu2d2u200u	-1.5|c1b c11a c21b c16a a12a a25a a5a a11b|0uduudd20uud0220u2d202002	-0.5> = -1/90 (108)
<uu0020u0u222202u0du0d2udu	-1.5|c15a c21a c25a c2b a8a a6a a25a a23a|u0002uduu22220ud0dd0022du	-0.5> = 0 (210)
<2u2duuuuud0202002du0u2dd0	-0.5|c1a c12a c22b c22a a18a a23a a25a a24b|uu2duuudud0d020022d0u022d	-0.5> = sqrt(3)/500 (1125)
<00ud0u2000uuudu20d2222220	0.5|c24a c4a c21a c22a a18a a9b a25a a13a|00u00d20u0uu2dd20222ud2du	-0.5> = 0 (120)
<022uud02uu00u200u2u0uu22u	-0.5|c9a c22b c18b c2b a4b a10b a16b a7a|0u22udu20200u20ddud0u022d	-0.5> = sqrt(7)/567 (270)
<u2220uuu0d00u0d2dd2020022	-0.5|c8b c6a c7a c4a a9a a14a a6b a17a|u22u0d00ud00duu22d2020022	-0.5> = sqrt(6)/720 (54)
<2u2022u2uuu0u022uu0u0d0u0	2.5|c9a c8a c2a c1a a21a a25b a17b a14b|u02022ud0uu0uu222d0ddd0ud	-0.5> = sqrt(30)/1620 (1134)
<222u22uu220du000000ud2d0u	0.5|c20a c3a c3b c4b a7b a24a a4b a16b|220u222d220ud00u0000d2uud	-0.5> = -sqrt(5)/160 (24)
<00u220udu00202d202u220uud	-1.5|c9b c19b c12b c21a a7a a2b a3a a23b|0u22202u000u02d20202d02ud	-0.5> = sqrt(15)/270 (30)
<u200u2u0ud2u20u20u202ud0u	-2.5|c16b c6a c10b c19b a4a a24b a7a a1a|220uud20u02d20uu0uu02dddd	-0.5> = 7*sqrt(30)/7200 (1134)
<200u00022uuddu202u2020u2d	-0.5|c15a c11a c1b c8b a11b a5b a7a a4a|u002u0du2dduduu02d2020u2d	-0.5> = 0 (324)
<u20u22u0020200uuddu02uu2d	-2.5|c10b c6b c24b c21b a20a a4a a9b a8b|u2022uuudd0200uduuddduddu	-0.5> = sqrt(42)/30240 (8700)
<222u0dud0uu22u02000u02udd	1.5|c1a c11a c22a c4b a9b a19a a11b a18b|u2200duuddu22u020dud0udud	-0.5> = 0 (972)
<200u200duuuu22uu020u20d2u	0.5|c1b c21b c24a c8a a9b a22a a8b a15b|u00u200u2uud222u020uddddd	-0.5> = 4*sqrt(21)/3675 (1708)
<u0002d200002u2220ududu2u2	-0.5|c12b c22b c15a c16a a3a a8a a24b a11b|u0d02u2u00uud2dd0duud0222	-0.5> = -sqrt(10)/180 (420)
<u2duu20d0u20uu00022udddu2	-0.5|c23b c13b c6b c5a a9b a21b a23b a16a|u2du0u0dud200u0d022u2dud2	-0.5> = -7*sqrt(6)/1620 (486)
<0uuud0202duuu2duu2ddu0u02	-2.5|c19b c20b c2b c14a a20a a16a a15b a12a|00uud0202du2uu22d20dd0u02	-0.5> = -sqrt(5)/225 (120)
<0u20u22duuud002u022u0u20d	2.5|c15a c16a c3a c6a a16a a1b a20b a22b|uuu0ud2duddd00ud02220220u	-0.5> = 5*sqrt(42)/1008 (480)
<0ud20uudd0uduu2du2duu0202	1.5|c17a c2a c20a c21a a21a a22b a1b a6a|u0u202udu0uddd2d02u0ud202	-0.5> = 0 (720)
<uuu22ddu22uu00dudu0uu020u	-2.5|c21b c10b c11a c16b a21a a18b a2a a13a|u2u22udd2d0ud0u0u20ud020d	-0.5> = -sqrt(14)/2160 (400)
<2uu202udduu00u2u0u0d20202	1.5|c1a c6b c14a c21a a10a a14b a13b a17b|uud20uudd2u0ud2ddu0du0202	-0.5> = -7*sqrt(70)/3240 (1200)
<22u0u00d2u00222202002u0ud	-1.5|c9b c3b c8a c15b a23a a6b a20a a7b|2200udu0ud0022u2020d2duud	-0.5> = -sqrt(5)/720 (108)
<22uu200dd0u002u00022220u2	-1.5|c2a c15b c1a c9b a10a a6a a18b a9a|uuud2u0dudu002000d22220d2	-0.5> = sqrt(2)/72 (396)
<uu22uu22020uddu0u0u0du02d	0.5|c1b c17a c21a c14b a25a a21b a14b a17b|0u22uu22020uddd0d0u0du022	-0.5> = sqrt(6)/525 (140)
<udu0u0dud2udu2u022u2u0du0	0.5|c10b c20a c18a c8a a25a a1a a3b a25b|2u20u0d0ududu2u02dduu0dd2	-0.5> = 49*sqrt(6)/58320 (2700)
<0u2u0du22002uu02u2uduu0uu	2.5|c20a c2a c8a c17a a23a a14b a20b a24b|002u0uuu2002u20202ddudd2d	-0.5> = sqrt(105)/18900 (455)
<0uudu2d02220u02uu2dd020d0	0.5|c19b c13a c9b c9a a8b a2b a21b a9a|02udu2dud220002uu20ud20d0	-0.5> = -sqrt(10)/48 (80)
<u0duu002u2uuudu20ud02uu2d	0.5|c15a c16a c22b c10b a6b a16a a3b a7b|u02uddu2uududu020ud020d2d	-0.5> = -3*sqrt(14)/15680 (2460)
<0002u22ud2u2d0u20200u2020	-0.5|c5a c16a c24a c24b a15a a1a a16a a24b|u002022ud2u2d0220200d20u0	-0.5> = 2*sqrt(6)/27 (18)
<202000u02u0d2uudddu2uu220	1.5|c17a c22a c23b c16a a19b a18a a25b a11b|202000u02uud2ud00222u0d2d	-0.5> = sqrt(3)/162 (116)
<uud2ud202du00222uu00u2u00	-2.5|c1b c14b c18b c21b a19b a24b a20a a21a|0ud2ud202ud00u22u0dud2ud0	-0.5> = sqrt(6)/96 (216)
<u20u0022duu20d2200022u020	-1.5|c9a c8b c24b c10a a22a a13b a14a a18a|u20u002u00d2u2220d02220d0	-0.5> = -sqrt(3)/36 (34)
<ud2222uuu00000u2u202d2u00	0.5|c16a c23a c9b c22a a13a a23b a24a a13b|ud2222uu000020udu202dddu0	-0.5> = 0 (136)
<0uud22d2222u20u00d20u00d0	-0.5|c3b c19a c15b c12a a1a a14b a15a a3b|uduu22d222202du00ud0d00u0	-0.5> = -sqrt(6)/144 (72)
<u2uddu22022002d00uu00202d	0.5|c14a c10a c3b c14b a21b a18b a14a a1b|220udu220u200dd002u0u202d	-0.5> = 0 (36)
<2222ud20u000uuuduuuu0dudu	-3.5|c22b c3b c7b c9b a16a a12b a21a a8a|22u2duuu000duuu2dddud0ddu	-0.5> = 3*sqrt(30)/11200 (5984)
<uduu02d2udu0uuu0du222d00d	-1.5|c1a c13b c2b c6a a9a a4a a23b a16a|00u20ud22ud00ududu222du0d	-0.5> = -11*sqrt(10)/2430 (729)
<00uu2u2d022u02u020u0u220d	-1.5|c11b c8b c14a c14b a13b a9b a2a a8a|0uud2u2du2udu0d020d0d220u	-0.5> = sqrt(210)/2520 (612)
<0222ud02uu20uu00d2u0d0u2u	-0.5|c11b c2b c25b c9a a13b a25b a1b a12a|ud22ud020udu2u00d2d0u0d2u	-0.5> = sqrt(15)/100 (96)
<u2uud0u20d0002022d0u22uuu	-1.5|c5b c22a c20b c14a a11b a19a a6a a9a|u2uu0dd2udu00d022du02udud	-0.5> = -sqrt(30)/1296 (1620)
<022uudu0220200uuuduu02udd	2.5|c20a c19a c25a c24a a11b a15b a17a a4b|0222uud022d2002u2d0002u00	-0.5> = sqrt(10)/840 (12)
<u022200udu22202u2u0uu00d0	-1.5|c13b c11b c16a c4b a1a a13b a14b a18a|202u200dudu22u20220dd00u0	-0.5> = -sqrt(105)/315 (24)
<02u0u2uu022220dd00220d0uu	-1.5|c19a c11b c8b c12b a9a a24a a14b a1b|u2u0u2d0d2ud2duu00d20u02d	-0.5> = sqrt(15)/540 (540)
<2u2020uuud020uudd220u00u2	0.5|c16a c17a c12a c25a a22a a2b a4a a20a|222u20udud0u0du0022ddu0ud	-0.5> = 1/540 (486)
<22u02220u0u00u220u0u0u202	1.5|c25a c23a c5a c7b a18a a24b a3b a11b|2220u2u0u0200d22020d0uddu	-0.5> = sqrt(14)/126 (60)
<u0u02udu02d22220002d0udud	-0.5|c13b c10a c22b c11a a8b a23b a17a a16a|u0u02ud20d02u22ud02d002ud	-0.5> = 1/324 (300)
<00ud00220udud0220u22d202u	0.5|c8a c7a c21b c13b a23b a2b a11b a2a|02ud00uu0u2d00220u2202d2d	-0.5> = -sqrt(3)/24 (68)
<2u02uu0uu002022ud02u2ddu0	-2.5|c1a c14b c20b c15b a13b a16a a9a a5a|ud022u0u2002dud2d0202uud0	-0.5> = sqrt(5)/378 (108)
<0u02u2u2d02u22200u0uuu0uu	-0.5|c7b c6a c15a c13a a7a a13a a3a a23b|0uu2udd2u02u22u00d0dududd	-0.5> = 0 (4100)
<0u222u200duud00u0dud22uud	0.5|c10a c2b c13a c21b a19b a15b a25b a9a|00222u20u0du00du0u2du2dd2	-0.5> = sqrt(5)/1080 (306)
<u0u22u0dud0u2duu22u020020	0.5|c17b c5b c18a c21a a10a a25b a11b a2b|uuu2ud0ud2ud2uddudd0u002d	-0.5> = -11*sqrt(30)/259200 (16800)
<u2u20u2202d2d2u00uu00002d	0.5|c2a c14b c8b c19a a9a a3b a21b a17b|ud220u2ud2d2uud0du00d002u	-0.5> = -sqrt(30)/480 (144)
<2u02u0ddu0d2u200duu0d2u2u	0.5|c18b c13a c5b c1a a20b a17b a13a a18b|uu0200udu0d2d2002duuu2d2d	-0.5> = 0 (680)
<02u02u02u022d20202200d020	0.5|c11a c22b c2a c19b a25b a7b a22b a21a|0uu02du2u0u2d20202d0du02d	-0.5> = sqrt(5)/90 (315)
<uuuu22022d2000uu0uu0du2dd	-0.5|c19a c22b c25a c9a a4a a12b a15a a20a|uuu22202du2d002d0u0du02d0	-0.5> = sqrt(14)/1176 (306)
<0u0u22u2dududuu00220ddduu	-0.5|c22a c24a c14b c18b a15b a11a a16a a25b|0u0u22u2du2ud02d0d20u0d02	-0.5> = 0 (360)
<uudu02002du200duu2ud2ud02	1.5|c25b c19a c18a c17b a15b a14b a1b a19b|2udu02002du20u2u0ddu2ud0d	-0.5> = 0 (400)
<2ud00ud2uuu002220u2u0uddu	-2.5|c8a c1b c18b c8b a7a a18a a8b a21a|udu00u2duuu002220u2dudddd	-0.5> = -sqrt(42)/675 (2766)
<udu02u0u2duuu2u0020u0d2u2	-0.5|c25a c6b c20b c9a a6a a7b a2b a16a|u2d02uududdud2uu02000u2dd	-0.5> = 0 (720)
<0u02d2uu2uu0d0dddu0020222	-0.5|c15a c25a c18a c13b a15a a15b a20a a14a|0u02d2uu2uu00d2dd00d2022u	-0.5> = 0 (140)
<0220202u00u22d202u0udu200	-0.5|c11a c13a c18a c15b a9a a21a a4a a16b|022u202uu002dduu200d2d200	-0.5> = -11*sqrt(6)/648 (100)
<2uud0d000u20u202220d22002	-0.5|c18a c14a c25b c11b a24a a9a a10b a19b|2uud0d00u2u0dd022uuu220dd	-0.5> = -1/6 (360)
<u0222u02uud0u00d220uu0du2	-0.5|c25b c3a c6a c4b a19a a2b a14a a22b|uudu2002ddu0du0d22uuuddud	-0.5> = -sqrt(2)/200 (2160)
<0u02u2uu2u2d00u0d22u2d0d0	1.5|c4a c21a c4b c5b a1b a25b a14b a3b|uuu002uu2u2d0du0d22dud0dd	-0.5> = sqrt(14)/250 (6230)
<u00000du22u20u220u22d02ud	-1.5|c10a c1a c20b c7b a25a a22a a24a a8b|000000022uu20u220d2udd222	-0.5> = -sqrt(3)/360 (34)
<220u0002022u2uu0u002d2u02	-0.5|c2b c20b c20a c8b a23b a20b a2b a3a|22ud000u022d2uu0d00ud2202	-0.5> = 0 (36)
<uuu2u02022dud2u20002du0u0	2.5|c10a c7a c16a c12b a11b a23b a19b a18b|uuu2u0u02u20d2uu0dd2dddd0	-0.5> = -2*sqrt(210)/6125 (6426)
<22ud0u2uu00uuuud200uu220d	0.5|c1b c14a c15a c9b a11b a6a a20b a15b|u2ud022d00uud0du2002d220u	-0.5> = -sqrt(5)/192 (72)
<2uududu2ud0u02duu202000u2	1.5|c16a c18a c8a c10a a6a a16b a12b a22a|2uudu2udu00202dudd020u0d2	-0.5> = 31*sqrt(10)/6480 (1044)
<uuu22ud02u002202020d00u2d	0.5|c23a c4a c24b c14b a14b a19a a12b a21b|uuuu2ud02d0u220202udd00dd	-0.5> = 23*sqrt(30)/5000 (1666)
<uu2u0u2ud20udu02ddudd2u00	-0.5|c3b c10b c12a c23a a24b a8a a11a a12b|uuuu0d22duduuu02ddddu20d0	-0.5> = -7*sqrt(3)/60000 (15750)
<u0022u20ud02uu0uduu202u02	-3.5|c25b c20a c1b c4b a11a a6a a9a a13a|000u22202uu22u0dudud02d0d	-0.5> = -3/100 (450)
<uu0200dud002u2d202duu2duu	-1.5|c16b c1b c12a c4a a8a a11a a3a a9b|0uuu00d220uud2du02dud2ddu	-0.5> = -sqrt(30)/2880 (2816)
<uuud020d200u2d2u0u22uudu0	0.5|c6a c23a c16a c19b a21a a16b a5a a19b|uuuddd0u200d2u2u0u222d0d0	-0.5> = 7/540 (400)
<0u20u0220duuuu2ud0udd2uuu	0.5|c3a c21a c5b c8b a6b a4a a21b a18b|0udu0u2u0uuudu2dudddu2ddd	-0.5> = 269*sqrt(5)/3087000 (47040)
<022ud0udu2uu000u02020222u	0.5|c20a c8a c16a c10a a20a a15a a19b a21a|022ud0u0uuud00d002d2d222u	-0.5> = 1/30 (140)
<u20uud20u0u0220d20u2d2dd0	-0.5|c6b c11b c13a c20a a8b a6a a1b a12a|220uuu2dd00ud20d20uud2ud0	-0.5> = -29/2592 (540)
<u222u0dd0020220uu020uu0u2	-2.5|c2b c19b c17b c13b a23a a10b a12b a20a|ud22u0du0u2ud20d00uduudd2	-0.5> = -sqrt(2)/144 (1200)
<u2uud0220u0u0d000u2d222uu	-1.5|c14b c19b c4b c18a a16b a6a a12a a11b|u2u0ud220ud2000d00uu222dd	-0.5> = -sqrt(5)/5400 (340)
<u2u0u2d2u20dudu202udu000u	1.5|c19a c25a c18a c6a a5b a23a a12a a25b|u2u02dd2u202udu20d0ud0u0d	-0.5> = -103/6480 (486)
<02u2200dud0u2uud0u2d00u22	0.5|c23a c24b c18a c16a a16a a1b a18b a11a|u2d2200uuddu2duu0d2d000u2	-0.5> = 0 (144)
<0020002202ud020uud20222uu	-0.5|c23b c7b c3a c21a a5b a13a a4b a2a|0uuud0u202uud20dud20d2udd	-0.5> = 0 (5412)
<u0u0222d0uu2200uu2d00uu2u	-2.5|c13b c13a c18a c23b a15a a9a a14a a25a|u0u0222dudu20udddud00u022	-0.5> = 0 (360)
<uduud2u220d00202u2u0u020u	0.5|c3a c16b c7a c21a a13b a12a a19b a10a|ud0ud2022uduu20ud2200020d	-0.5> = -sqrt(5)/60 (80)
<ud0u20202022d22u200000uu2	-0.5|c11a c9b c5a c15a a3a a10a a19b a21a|uduuu020ddd2u2ud20d0u0ud2	-0.5> = sqrt(3)/216 (720)
<2u000u222020d2uu0ddd20u20	-0.5|c13b c20b c23a c21b a20a a25b a21b a3b|2uu00u22202002ud0dud2002d	-0.5> = 0 (120)
<00u0022uu02uuuu202d2uuu20	-0.5|c9a c14b c21b c20a a2b a22b a21a a10a|0ud0022u0u2du0u202udd2d20	-0.5> = -sqrt(30)/2520 (210)
<0u2u02u0u20dd0d2du222u00d	-0.5|c6a c16b c15a c13b a1a a12b a8b a23a|ud2u0udud202000uud222du0d	-0.5> = sqrt(5)/3240 (540)
<20uuuudd0022020uuuu22u002	-2.5|c21a c8b c12b c17a a13a a23a a7a a8a|20uuuu2d002uu20d0dd2udd02	-0.5> = sqrt(21)/525 (1570)
<202uudd022002uuu020u0udu2	0.5|c6b c22b c18a c4a a4b a15b a2b a6a|2u2uuud022002u2u0d0d00dd2	-0.5> = -7*sqrt(15)/6000 (455)
<u0uu02u22200d2ud0u0du202d	0.5|c10a c15b c13a c4b a4b a23a a23b a17b|u0uu02d22u00020ddu0du222d	-0.5> = -31*sqrt(2)/4320 (306)
<2u20u22220u000u0u02uu0202	0.5|c7a c3b c7b c6a a12b a10b a24b a16a|2uu0du022uud00dud02du02d2	-0.5> = -sqrt(42)/1890 (1080)
<2u00uu2du02uud2d0d2u20002	-1.5|c11b c8b c19b c21b a10b a23a a3b a11b|2ud0uu20du2ddu2d0uudu0d02	-0.5> = 0 (648)
<u0d002u222uu022u0d0duuudd	-1.5|c21b c6b c18b c1b a4b a23b a1b a5a|u0uuuud222dd022u000d0d2ud	-0.5> = 7*sqrt(30)/72000 (1302)
<0uuuddu2002d02u2d2u20d020	-0.5|c5b c11a c17a c20b a4b a9a a10b a19a|0uu20du2dduu02d2022u0d020	-0.5> = -sqrt(6)/216 (162)
<0u022uu2u202d0udduudduud0	-0.5|c5a c23a c24a c16b a13a a3b a23a a15a|0uu2uud2u2022020ddudddu00	-0.5> = 0 (860)
<0uu0d202uu2udu0022dduddud	-0.5|c17b c13a c18b c6a a12a a25b a13b a15a|0uu0dd02uu22udd0uuuddudd2	-0.5> = -41*sqrt(30)/155520 (7200)
<2ud2uu20u0uu0d0dd2u02uu02	-0.5|c23a c14b c19b c9a a10a a3a a20b a14b|2u22uu200uuu0d0dd20d2d002	-0.5> = 2*sqrt(35)/375 (462)
<222uu0uu2uuu0000uudd2d0d2	-1.5|c4a c3a c17b c1b a4a a23a a17b a12a|u2uud0ud2ud20000uddu2udd2	-0.5> = -1/2016 (3960)
<0uud02u0u222u020udd2uudu0	-2.5|c20a c13b c12b c2b a8a a25a a14b a13a|00uu02uud22dud20uddduudud	-0.5> = -49*sqrt(6)/8100 (7380)
<220u2uu2ud00u0du022u00220	-0.5|c16b c2b c8b c19a a16a a7b a3b a9b|2uuu2d2d2d00u0du02du00220	-0.5> = -sqrt(10)/240 (80)
<2u222022ud0022u0d000uu0uu	-1.5|c5b c4b c2a c3b a11a a21a a20b a4b|20u2d022uuu022d0d00u2d0du	-0.5> = 0 (120)
<udu02d20u22udduu200220u00	-0.5|c12b c14b c11a c23b a14b a2a a1b a22b|22u02u20d2u0uddd20022u000	-0.5> = 0 (60)
<0uuduudd0uu2d0d002u222u20	-1.5|c20b c10b c15a c24a a13b a24a a23a a2a|02uuduud00u2200002dd22220	-0.5> = -sqrt(6)/324 (102)
<0020u0u222du22u0220220000	-0.5|c21a c18a c14a c3b a25a a6a a15b a19a|00u0duu222dd2u202ud2u000d	-0.5> = -2*sqrt(3)/27 (108)
<u0200002u2u220220u20220u0	-2.5|c24b c8b c19b c21b a17a a14a a23b a20b|u020000ud2u22d22uddud2u00	-0.5> = sqrt(6)/36 (108)
<u0220022d2ud0u0u000u2u2d2	-1.5|c11a c20b c4b c3b a6b a17b a16a a18a|u0ud0u22d20d0u02ud002d2u2	-0.5> = sqrt(30)/1440 (108)
<0uu0u2020u02d20du2duuduu2	-1.5|c19a c2b c8a c14b a15a a9b a3a a2a|0u20u20uud02dddud20uuddu2	-0.5> = 0 (840)
<2000220uuu202uu0d0022d220	-0.5|c5a c1b c21b c22a a4a a5a a25b a15b|u00u220ddu202u20u002d022d	-0.5> = 0 (60)
<u22u02u2udu2du20000u2du00	-2.5|c22a c4b c8b c15b a11a a5a a22a a16b|u220d2uuud22duud000u2dd00	-0.5> = -sqrt(5)/60 (680)
<u00ud2u02duuuu00uu2u222u0	2.5|c22a c19a c14a c6a a16b a4b a17a a20b|u002duu02dduu00u2dd22d2u0	-0.5> = sqrt(6)/216 (240)
<0u00022u20022u02220u2u0du	0.5|c12a c18a c22b c16a a5b a24b a1a a18a|uu00u22u200d2d0d220d2002u	-0.5> = -sqrt(15)/450 (70)
<u0020uud0du20u02u2d2u2d20	1.5|c19b c11a c7a c17a a17b a25b a25a a3b|u0u20u0d0d020d02u202d2u22	-0.5> = -2/9 (40)
<0uu00u2u22222udu220000002	1.5|c3a c12a c14a c9a a15a a19b a1a a1b|2u000u2dd22u202u22d000002	-0.5> = 0 (18)
<0udu022uuu00du022d2220020	-0.5|c24a c7b c3b c7a a12b a8a a3a a1b|uduu0202ud0uud022d22200d0	-0.5> = sqrt(10)/7200 (240)
<220uudu2002u0200d0ddu22ud	0.5|c1a c24a c11a c21b a6b a13a a20a a5b|u20u22d200uud200u0d20220d	-0.5> = 1/54 (102)
<2ud0ud0u00d22220u2u20u0du	-0.5|c18a c2a c14a c12b a4a a21a a10a a4b|20u2uu0d0uuu2d20udd2du0dd	-0.5> = 0 (5500)
<ud0uu22d2du0000uu22udduuu	-1.5|c10b c4a c24a c5a a4a a15a a21a a24a|ud0u022u20u000duu22d2dddu	-0.5> = -sqrt(15)/1350 (480)
<002u22u20u00d2uuu02udu20u	1.5|c3b c19b c15a c16a a16b a17b a12b a2b|0udu22u20u0ud20d20uddd20u	-0.5> = -sqrt(5)/126 (480)
<22u0222udd00uu0uddd0uuudd	0.5|c23a c22a c10a c6b a18b a16b a10a a11a|22u02u2uddu0uu02d2d0d00ud	-0.5> = -sqrt(5)/486 (1050)
<u02020udd20uuu20022d0uu2u	-1.5|c19b c22a c14b c25b a21a a6a a16b a17b|u0202udud20ud02ud2uud0d20	-0.5> = -sqrt(10)/4320 (810)
<2uu02udu02ud20uud0d20u0u2	0.5|c5a c3b c8b c2b a6b a4b a11b a14b|200uu2d0022u2duud0u20d0d2	-0.5> = -7*sqrt(6)/5400 (306)
<20u2uu0du22022u000dd2002d	-0.5|c20b c13b c10a c14a a23a a6b a15a a7b|20u2u2uudu20dd2000u020d2d	-0.5> = sqrt(5)/600 (430)
<220uuu2202uu020d220udu000	-2.5|c17b c10b c8a c16b a24a a5a a15b a19a|220u2u2u0udu02d0u2dudd0d0	-0.5> = -17*sqrt(2)/12000 (1625)
<u2d020u02u0222002uu0u2u0d	-0.5|c3a c25a c17a c2b a20b a25a a24a a11a|uu0020u02uu22200duddd2ddu	-0.5> = 0 (922)
<uud0u0du02du0uud2dd022220	-0.5|c3b c14a c21a c22b a21a a13a a3b a5b|uud020ud02udu0ud2dd02u220	-0.5> = 0 (540)
<u02uddu0uudu2dd20uu0u022u	-0.5|c11b c14b c23a c19b a2b a14b a8a a6b|ud2uu2udud0d2du20u00d0u2d	-0.5> = 0 (1224)
<2002u02d2u22d000uuu0u2ddu	0.5|c24a c18b c19a c7a a25b a7a a23a a20b|2002u02u2u22d000u00dd2202	-0.5> = 0 (34)
<uu20u22020u2ud0u2uu0200ud	-0.5|c21a c12a c9b c7b a14a a8b a22b a21a|uu20u2udu0udu20d2du02d0dd	-0.5> = 27*sqrt(210)/280000 (6100)
<02uu2uu22d200du00ddd02u20	-0.5|c22b c4b c5b c9a a13b a18a a21b a4b|02uudud2uu20udd002duddu20	-0.5> = 59*sqrt(2)/51840 (1890)
<uu002dduu0u202uuu02udu2ud	0.5|c6a c8b c21a c19a a7b a4a a3a a8b|uuuu202dd0u202duu0dd0u2dd	-0.5> = sqrt(10)/11200 (4980)
<u0ud0udduu200u0u2u22d2dud	0.5|c1a c17a c9b c20a a18b a1b a16a a2a|uduu0udd0u200d02d22uu2ddu	-0.5> = sqrt(5)/900 (720)
<2200202u022uu0u020ddudu20	-1.5|c24b c1a c21b c10b a24b a20b a25a a23a|u200202d0u2du0u020u20d22d	-0.5> = -29*sqrt(10)/1440 (40)
<ud20u020u0d0du20u02u22d2u	-0.5|c1a c15b c17a c25a a11b a6a a20a a4a|0u2uuu20u020ddd0002222d20	-0.5> = -sqrt(2)/180 (126)
<02u202ud022uuuuudd2d00020	-1.5|c15a c24b c16b c11a a18a a16a a21a a24b|02u202ud02uduu0dd22ud0020	-0.5> = sqrt(14)/180 (270)
<0uu0u20u0202duuduu222d020	-0.5|c3a c21b c15b c18b a17b a5b a7a a18b|0u0022ud0202uu0u2d22dd020	-0.5> = -13*sqrt(42)/25200 (105)
<ud0u0uddu202uu2ddu20u0022	-0.5|c24b c19a c2b c12a a16b a22a a21b a6a|u00d02uud20udu22dud02u0d2	-0.5> = 0 (486)
<ud222u220udu000udu200u20u	-0.5|c10a c19a c7a c5a a24a a21a a1a a25a|2u22uuu200dd000ddud0ud2u2	-0.5> = 0 (280)
<u00022uu2ud22du20d0u02du0	-1.5|c13b c23b c24a c7b a25a a15a a1b a18b|2000220u2uu2dd22020u0200d	-0.5> = 0 (30)
<uu0u2020000d2002d02202222	-0.5|c24b c13a c5b c22b a18b a11b a6b a21a|uu0udd2000uuu002ud22dd2d2	-0.5> = sqrt(3)/90 (1260)
<uu02d020u220ud0d20d0uud22	-0.5|c2b c4a c9b c10b a15b a2b a4a a18b|uu02u0200d20uuud2dd0dud22	-0.5> = sqrt(6)/360 (1302)
<0u200d2uu02dd20u02udu2u20	0.5|c13a c24a c3b c11b a1a a21b a4b a10b|uudu0u2dduuu020d02ud22dd0	-0.5> = sqrt(2)/270 (3750)
<uduu02duudu020d00uu2uu22u	-0.5|c6b c22b c25b c1a a9b a22a a21b a25b|0uuu0udu2dd020d00du22u22d	-0.5> = -sqrt(70)/1008 (750)
<u20uu2d2udud0u0dduu0ddud2	0.5|c7b c11a c16b c25b a13b a14b a15b a20b|u20uu202du0du2u0udduddudd	-0.5> = 43*sqrt(10)/622080 (18512)
<u0uddu2u0002u02uu02022202	0.5|c22a c12a c22b c8b a8b a9a a20b a18b|u0uddu2du00uu02ddu2d20202	-0.5> = sqrt(15)/180 (360)
<uu000u22ddd02uuu2du0uud2d	0.5|c25a c7a c14b c6a a10a a11b a4a a6b|uu0d0uu2d22020dd2ud0uud20	-0.5> = sqrt(3)/135 (360)
<u2udu222d002u00002u0d0u22	1.5|c23b c12a c18a c19b a20b a11b a23b a16b|u2udu222d0duu00d0u0du0d22	-0.5> = 0 (486)
<udu0u222ddu02u2u000udu2d0	-1.5|c13a c15b c22a c7b a16b a17a a14a a19a|udu0u2d2udu0d2d2u0uud02d0	-0.5> = -sqrt(2)/1440 (1080)
<uu0d02u2d22uuud2002u0d002	-1.5|c16b c19b c25b c11a a19b a21b a18a a3a|uudu02u2d2dduuud0u2ddd00u	-0.5> = 0 (4080)
<uu2u022222u220d0020d00u00	0.5|c11a c3a c12b c15b a22b a16b a15a a23b|uuud0222220u20dd020u0d200	-0.5> = -sqrt(5)/270 (102)
<u222u2000u022220uu020du00	2.5|c14a c10a c1b c2a a9b a24b a16b a23b|0u22d200u0022d2uuu020d2d0	-0.5> = 0 (40)
<200u2u2u0uud02u20d02duu20	-2.5|c23b c4b c15b c14b a6a a9a a15b a11b|2000222udu2d0ud20u02du020	-0.5> = 0 (16)
<ud0u22u20duuudd2ud2000u20	-0.5|c13b c5a c12a c24b a9a a18b a25b a21a|ud0ud2u2udu00dd2u220u0ddu	-0.5> = sqrt(30)/216 (432)
<u0du0020202u000uuuu22u222	0.5|c16a c21b c23b c20a a18b a10b a17a a16b|u0du00202d2u000u22ddudu22	-0.5> = 0 (48)
<uu22202200u00ud22u00220u0	-0.5|c17a c22a c5b c16b a13a a24a a19b a23b|uu22u02200u0ddudduu02dd20	-0.5> = sqrt(30)/1800 (1200)
<uuuud00uud2d2ud2000u2du2u	-0.5|c5b c13a c16b c8b a2b a3b a5b a5a|u22u2000uu2duddu000d2dd2u	-0.5> = -453/80000 (860)
<u2uu2000u2002u2222uu000dd	-0.5|c15b c4b c16b c13b a22b a25b a12b a23b|u2u02000u20duudd22du0udd2	-0.5> = -13*sqrt(2)/1680 (1200)
<2uduu2udddu0002uu20uuu2u0	-1.5|c8b c18a c15a c17b a16a a15a a25b a8a|2uduu2uddud000220u0ddu2ud	-0.5> = -sqrt(14)/189 (1080)
<u020du2u02u0u022du022uud0	-2.5|c23b c22b c1b c8b a19b a8a a1b a14a|u020ud2d02u0ud22dud2200u0	-0.5> = sqrt(210)/1008 (72)
<u0u02du02202uu2220uduud00	1.5|c10b c12a c5a c7a a20b a5a a10b a25b|u0u02u00220duu2220d2udd0d	-0.5> = 0 (430)
<0u02d2u20u002d202d02202u0	-0.5|c6b c23b c2a c4a a2a a25b a11a a22b|0u0uudu20ud02d202d022udud	-0.5> = sqrt(5)/108 (1080)
<0ud02200uu002u2uu02220202	1.5|c20a c19a c14a c13a a18b a4a a24a a11b|0udu2200duu0u02udddd202u2	-0.5> = 0 (280)
<02u0du02u2020u20du02uu2ud	0.5|c10a c25a c23a c9b a19b a11a a9a a7b|02u0duu2udu20u20udd2dudd0	-0.5> = -sqrt(105)/6300 (2992)
<02uu2d2u0000uu22duu2u020d	-0.5|c16b c23b c21a c25a a10a a25b a22a a14b|02uu2d2u0u00d22uddu20ud0d	-0.5> = -sqrt(7)/630 (1020)
<uduuud22du0002u20uuuddddu	1.5|c15b c16a c1b c7a a23b a12b a17b a13b|0uduudu2du0du20duuduud2dd	-0.5> = sqrt(35)/9720 (19440)
<2022202u2u00udu0d0uddd2u0	-0.5|c13a c9b c23b c9a a6b a12b a9a a8a|20222u22du0d0ud0u0udduud0	-0.5> = 0 (144)
<u2uud2u02duud000202222000	-1.5|c2a c11b c9b c21a a21a a24b a11a a5a|uuuu22u0ddddd0002022220u0	-0.5> = -13*sqrt(30)/800 (252)
<u00uuu2duu02u0u2022202002	-3.5|c15b c8b c6b c18b a3b a11a a15a a23a|u0udu020dud2u0u20d2202d02	-0.5> = 0 (270)
<0uu222u00ud202ddu200uu20u	0.5|c7a c18b c6a c22a a11b a2b a22a a13a|02u22u000u22d2udud00ud20d	-0.5> = -sqrt(6)/270 (396)
<0u022u0ud00duu0d22u220ud2	-0.5|c25b c8a c4a c17b a3b a2a a10b a8a|02ud2u0dud0uud0uu2d220dud	-0.5> = 0 (720)
<0202u02ud2u00uu22ddd2uu00	-1.5|c17b c21b c8b c2a a3b a19a a1a a13b|uuu2u020d2u0dud2dd2uddu00	-0.5> = -11*sqrt(2)/14400 (2700)
<u2uu0u00220u0du022ud22du0	-1.5|c17b c9b c20a c18b a7a a3a a25b a16b|u22u0uu0u20d0dduddu022dud	-0.5> = -337*sqrt(210)/324000 (3906)
<u20000u2222u002uuud0dddu2	0.5|c15a c19b c22b c10a a14b a21a a12b a6b|u2000ud22u220uuddu0020dd2	-0.5> = sqrt(35)/1575 (360)
<uu002uuuu000du2d2202d22d0	-1.5|c22b c15b c2b c13a a1a a8a a14b a12b|20002uu2u00d02dd2202ud2u0	-0.5> = -4*sqrt(3)/315 (40)
<0u2uuudu200u2udud00du2u2d	-0.5|c6a c14a c15b c22b a25a a12b a11a a5b|0u2u20du20u2200dd00uudd22	-0.5> = -sqrt(105)/3969 (300)
<0u20200000ud0u222022ud2u2	-1.5|c24a c20b c2a c17a a17a a7a a4a a11a|002u20u0002d0d22202uud202	-0.5> = 0 (18)
<00uu2200d2u02u0ud22uu02du	-2.5|c11b c5b c18b c23b a4a a1b a20a a15b|u0u2u200d2002duudd22d0uud	-0.5> = -19*sqrt(3)/3240 (600)
<02ud2u002uuududu02udd2002	-1.5|c2a c12b c4a c13b a7a a24b a17a a3a|0u202du02du00uudd2duu20d2	-0.5> = sqrt(2)/1200 (240)
<2222u0002020u2du0u0d0duu2	-1.5|c22a c1a c24a c2b a19a a21a a8a a16a|uu22d00d2020u2d20uuud0d02	-0.5> = 0 (120)
<0uu00u22dud00du2u20u2220u	1.5|c3a c20a c6a c22a a19a a20a a6b a19b|0u000u22udu00dd2d22u2d20u	-0.5> = sqrt(5)/108 (136)
<222u0u0dud2uu20u2uu02d000	2.5|c14a c9b c3a c19a a20b a13b a8b a18b|22ud0u020u2d2d0u220d2u000	-0.5> = -sqrt(14)/168 (24)
<20uu2022u2u20u00200udd20d	1.5|c1b c8a c10a c4a a13a a14b a15b a4b|u0du202dudu2d2u0200duu20d	-0.5> = 0 (96)
<20u200duuu20d2200ddu02d2u	-0.5|c19a c23a c14b c25a a2a a5b a17a a23a|2ud2u0udud20uu20ud0d02d20	-0.5> = 0 (630)
<22uu00udu2ddd2u0u00dudd2u	-0.5|c21b c15a c8a c20a a19a a3a a12b a7a|222u0020u2u2d200u0u00dd2d	-0.5> = 7*sqrt(5)/3240 (120)
<uu2d20udu200u20u20u02d2u0	-2.5|c2a c21b c1b c19b a19b a16a a2a a22a|0u2d20udu200u20220d0d22u0	-0.5> = sqrt(10)/120 (24)
<00uud0u200dd2220202u02022	-0.5|c13b c25b c13a c14b a7a a10b a2b a21b|0uudd0220udu0d20202uu202d	-0.5> = 1/24 (72)
<2u00u2duuuu0002u020du2d22	1.5|c24a c20a c1a c6b a13b a17b a24a a19b|ud00uuuuduu0u02dd2d0d2d22	-0.5> = -13*sqrt(42)/105840 (3360)
<u22du0u22d2u2d00022uu0000	-0.5|c13b c2a c20b c9a a20a a22a a17b a10b|ud2ud0u2u22udu00d22udd000	-0.5> = sqrt(3)/2592 (464)
<020u00udu02u002u22d2u2uud	-2.5|c19b c11a c12b c25b a3a a14a a7a a10b|02uu002ddud00u2d2202u2du0	-0.5> = 0 (48)
<uu00u02dddu2uuu2uu20022u0	-1.5|c8b c2b c7a c11b a21a a10a a20b a6b|u000uuu0d202udd2du2dd22u0	-0.5> = -sqrt(14)/2520 (750)
<uuu2d00d2020d220002220udu	-0.5|c4a c20a c1a c23b a8a a18b a2a a1a|u2duu0022020u2200d2d200ud	-0.5> = -sqrt(3)/216 (60)
<udu220u2ddu00020022ud20uu	-0.5|c18a c7a c3b c8b a16a a25b a6b a18a|ud022u0uudd0002u022ud20d2	-0.5> = 0 (200)
<u0d22u0u0duuud2u2u2u0200d	-1.5|c4b c16a c11b c13a a11b a9a a6a a25a|u0du220duuuu0d202d2d02002	-0.5> = -2*sqrt(35)/1575 (140)
<0u2uuu0d0220222d0220d0d0u	0.5|c5a c19b c8a c14b a20a a8b a21b a7b|0u2u0udu02202d2d02ud20u0d	-0.5> = 0 (306)
<00uu20d202202d2u022u00duu	-1.5|c15b c18a c19b c23b a18a a1b a12b a22a|u0uu20d2022d2uud02du0d0du	-0.5> = 0 (600)
<0u2d2u2u0022200u20d220d00	-0.5|c21b c20b c8a c11a a24a a21b a18a a10b|0u2d2u200uu2200u2ddu20dd0	-0.5> = sqrt(15)/60 (240)
<2u02duuu202uuu0du02dd0d20	-1.5|c1b c14b c8a c12b a10b a20a a8a a21b|ud02uduu2u20d00dd02220u20	-0.5> = 2*sqrt(3)/945 (80)
<20uuu2d2u202000202u00220u	2.5|c1a c10a c22a c5a a17b a24a a14b a7b|u0uu0222du020d02u2d00u2dd	-0.5> = -sqrt(2)/24 (396)
<u202uduu00uu2u02u22dd0020	-2.5|c8a c5a c24b c19b a5a a8a a20a a12a|u202uddu00u22u02u2d2d00d0	-0.5> = -sqrt(15)/1260 (210)
<uduu2u02000d222uu20dud002	1.5|c25a c17a c4b c6a a23a a19b a20b a6b|udu02u02000d222d02u2duu0d	-0.5> = -sqrt(3)/72 (72)
<2020uuuu22d020020dud2ud0d	-0.5|c1b c11b c3a c7a a18a a11b a14b a15a|u0u0du0u22d02ud202ud2du0d	-0.5> = -7*sqrt(5)/2592 (1044)
<0u0uuduu2u02200220d2ud02u	-1.5|c25b c12b c13b c24a a21b a14a a23b a18a|0u0uuduu2u0udd022dd22udd0	-0.5> = sqrt(210)/1350 (5516)
<2u22d0u20d2u0ud20u00u0uu2	-0.5|c3a c24a c25b c18b a25b a13b a24a a20a|2uu2d0u20d2duuu2000ud0dd2	-0.5> = -sqrt(3)/120 (630)
<u0u2uuuuddu0020d02022022d	-1.5|c5b c7a c8a c16b a3a a19a a5a a22b|u022du00udu0020002u22d22d	-0.5> = sqrt(35)/1800 (60)
<000uu2ud02u0ud020u02222d2	-1.5|c8b c5a c13b c11b a3b a4a a7b a9a|00u20220u2000u020d02222d2	-0.5> = 0 (10)
<22uu0u0d02u0d00uu2u220du2	-0.5|c24a c25b c8a c11a a7a a5a a14b a16a|22uuudd00200ud02u2d220d0u	-0.5> = 0 (180)
<0u02d20022u2uuddu0u2d0d02	-0.5|c4a c17a c9b c6b a15b a17b a2a a13a|020uuu00d2u22d2dd0u2u0d02	-0.5> = -5/648 (204)
<002uu2du20u00d22200u20202	-0.5|c4a c11b c5a c3b a2b a24a a8a a24b|0ud002u220000u22200d20222	-0.5> = sqrt(2)/9 (6)
<ud200222u0020u22002u2u00u	-0.5|c19b c9b c12a c2b a13b a1b a17a a18b|20200222000uuu22dudu2d00d	-0.5> = sqrt(10)/144 (116)
<u20du02udd002uu0ud0u22d2u	-0.5|c24a c21a c5a c8b a3b a16a a14a a5a|u2udu020ud0022uduu0dd2dud	-0.5> = 0 (3690)
<0u2202uu2uud002dud02u0uuu	2.5|c8a c21b c4a c16a a5b a14b a8b a13b|0u2du2du2uduuu20ud0200ddd	-0.5> = -sqrt(105)/3500 (1512)
<00u22uu2020du020d2020d220	-0.5|c6a c7a c15a c10a a9a a16a a14a a3a|00222002uu0uududd2020d220	-0.5> = -sqrt(3)/54 (125)
<0u2duu222u0d02d00uu2ud0dd	0.5|c4a c20a c7a c3a a4a a19b a16a a21a|0ududuu22u0d02ud0d2d2u0du	-0.5> = 0 (544)
<u0d0uuud02uuuddu20du2ddd2	0.5|c25a c19a c22a c24b a24b a14a a16a a19b|u0d0uuud02uuu2d220du20ddd	-0.5> = 19*sqrt(5)/1000 (3140)
<uud00u00222d2u2uu0002220u	-1.5|c10b c13b c15b c3a a8a a14a a3b a1b|2uu00d0u2d2du2dud0002220u	-0.5> = 0 (72)
<22u20u2ud0d00uu20ud22d0u0	-1.5|c2b c19b c1a c9b a17a a11b a18b a14a|uuu20d2u002002d2d2022d0u0	-0.5> = -sqrt(10)/4320 (68)
<uu220udu0duu2ddu0uu2200du	2.5|c24a c19b c3a c6a a10b a8b a22b a1b|2uu200u202uu2ddd0d022u00d	-0.5> = 7/1350 (378)
<2uuud0002222u20u00d2002du	-1.5|c9a c1a c24b c3b a6a a7b a24a a3a|uuddudu0d222u20d00u2002du	-0.5> = 0 (96)
<uud02d2202uu0uud20u2u0u0u	1.5|c14a c17a c20a c20b a15b a1a a19b a18b|2ud02u2202du002duu20u0d0d	-0.5> = sqrt(35)/336 (80)
<2220u2d000u02u020u22uud0u	-2.5|c13b c2b c7a c25b a25a a15b a18a a17a|2u20u20000d0dud2u222udu0d	-0.5> = sqrt(10)/360 (108)
<0u0u02u2udu00200u22u2022u	-2.5|c24b c20b c14b c21b a16b a3b a13a a1a|uuud02u2dud0du0ud220d02du	-0.5> = sqrt(70)/7560 (2320)
<0uu22d220u2u2u00002d002uu	2.5|c11a c13a c8a c6a a6b a16b a21a a15b|0uu22d2u0uuduudu002dd02dd	-0.5> = 3*sqrt(10)/500 (5025)
<200uu222222u00u20uu0000u2	1.5|c9b c25a c11b c7a a23b a3b a20b a13b|20uud2u2u2duu0d20udd00ddu	-0.5> = -sqrt(42)/5040 (2580)
<u00d0uudu20202ud2u02d0u22	-1.5|c25a c24b c17b c8a a3a a22a a2a a8b|uudu0udud20202uddu02dduud	-0.5> = 5*sqrt(2)/1296 (6264)
<022uu00d2duu0u0udu2202duu	-0.5|c14a c4b c18a c3b a7b a18a a12b a21a|02u0d0uu2du2000uud22d2ddu	-0.5> = -sqrt(2)/600 (420)
<00uudduuuu20020dd2udu22uu	0.5|c4b c10a c3a c22a a10b a12b a15a a2a|0u00uuuduu2d02duu2ddud2dd	-0.5> = sqrt(3)/15000 (22025)
<0uuu2022220udu0ud0uud0220	-1.5|c10a c16b c9b c14b a11b a10a a13b a22a|0uuu2022u2dd2000u0uddd220	-0.5> = -241*sqrt(210)/504000 (425)
<2u02202uud0uuddu02uudud0u	-0.5|c16a c7a c14b c12a a16b a21a a3a a2a|22u220dudu00u0ud02du2dd0u	-0.5> = 0 (240)
<u0222uudu0u2202d00u200d02	-1.5|c7b c6a c8b c12b a24b a11a a21b a8a|u022200uu02d202d00d2u0du2	-0.5> = 7*sqrt(6)/360 (40)
<u0u22ud2u022020200ddu002d	-0.5|c5b c1b c24b c19a a15b a23b a1b a7a|u0d2ud22u02202d2000uu0udd	-0.5> = -1/72 (80)
<2200022uu00udu202ddd0u2uu	-1.5|c2a c23b c22a c17a a20a a24a a16a a11a|2u00022du0udud2dudu200u2d	-0.5> = 0 (216)
<0uuu20ddu22u0dd0ud2u2uud0	-0.5|c3b c12b c7a c22a a7b a8b a1a a12a|ud0u20u2d22d0uu0ud2u20dd0	-0.5> = -5*sqrt(10)/3888 (408)
<20u2u000uuu0u2u22020u022u	-4.5|c25b c24b c23b c4b a7a a11a a6a a20a|20uduuu0uu20d2d2202du0dd0	-0.5> = -sqrt(2)/40 (868)
<00uu02222000d2uuu2u0d022u	-0.5|c25a c13a c7b c9a a10a a2b a20a a11a|0uuu02d2udd002udd2uud0220	-0.5> = 0 (612)
<uduuu22u00u20022002u0uu2d	1.5|c2a c8a c11a c3a a14b a13a a10b a21a|u00ud2200d02uu22002udud2d	-0.5> = sqrt(42)/1512 (204)
<u2u2202ud02u0u2d2du0u0u00	-2.5|c18b c1a c8b c12b a10b a25a a13a a6a|02u22u20uu20du2d20d0d0d0u	-0.5> = 0 (250)
<u22022200002du00uu02uu022	-2.5|c12b c12a c18b c2a a19a a18a a16a a9a|uu202220d000ud0dudu2ud022	-0.5> = -sqrt(3)/72 (108)
<u0u2u2d2uuud00d22u20ud00u	-2.5|c7b c1b c8b c19b a20b a25a a20a a7b|00u2u2duuddu00u22ud2dd002	-0.5> = 7*sqrt(2)/5400 (1050)
<u22u00u202d2u22u00202u000	2.5|c4a c22a c14a c21b a23b a5b a22b a20b|u220u0d202u2dd2u002uddu00	-0.5> = -sqrt(2)/72 (108)
<2200uu0u202u0220u22d00duu	-1.5|c1a c8b c17b c5b a22b a7b a1a a16a|22000uu0202d022d022u0uddu	-0.5> = -sqrt(30)/225 (36)
<2020u0u22202020u000uudd22	-1.5|c5b c24b c1b c14a a5a a18a a11b a4b|u02du0u222d20u0u0u0udddd2	-0.5> = 29*sqrt(6)/1800 (756)
<u20u20202udu002220000u2d2	-1.5|c2b c2a c17b c4a a20a a24b a8a a13a|u000202u2dudd022u00d0u222	-0.5> = 0 (36)
<0uu002u2uduuudu0u2u20u202	-1.5|c13a c18b c6a c10a a4a a10a a21a a13a|0uuu0uu2udduudd0ddd2ud202	-0.5> = sqrt(6)/5880 (19110)
<22u0udu02u0d22u2uu000uddd	-1.5|c2b c24b c12b c13b a21b a3b a19b a24a|2u20udd02u00u2u2duu0dddud	-0.5> = -19*sqrt(210)/1360800 (2160)
<u0ud02u02u2dudu0u2000222d	-1.5|c18b c1b c7b c13a a16b a12b a7a a15a|00uu02u02d220d2duu000222d	-0.5> = 7*sqrt(5)/2160 (60)
<2u220u0u2000du020d0u222ud	-0.5|c22b c2a c3a c24b a10b a2b a24a a14a|2uu20d0u2d00u2020u0d2d2du	-0.5> = -7*sqrt(15)/1080 (180)
<u0u0u0udddudu2uu202du2d20	0.5|c19a c7b c19b c16a a16b a12b a23a a4b|u0uuu00dddu2d2du200du2220	-0.5> = -sqrt(3)/240 (420)
<2uu2uu202u00u2duu2uu00d0d	-2.5|c1b c16b c7b c18b a13b a16a a6b a24a|uud2u2d02u0022ududdu00dud	-0.5> = 2*sqrt(5)/5103 (2754)
<u22du2uuu2u00dd0u20u0uu20	0.5|c8b c6a c18b c10a a20b a1b a19b a23a|222uuud0udd00du0udu20d220	-0.5> = sqrt(35)/1260 (612)
<u00u20202000u0d2ud0d22222	-0.5|c9b c24b c18a c24a a24a a8a a3b a12b|u0ud202uu00ud0d2u00d222d2	-0.5> = -sqrt(30)/405 (360)
<ud2022002uuuu02duuddd200u	1.5|c12a c15b c1a c11a a14b a4b a8b a12a|0u2u220u2d0uuudduddud200d	-0.5> = -7*sqrt(3)/1000 (5412)
<0uu2uu020u2d202du0uu0u2dd	0.5|c12b c2b c19a c5a a9b a2b a3a a18b|0u220u02ud20202uud0d0d2du	-0.5> = -13*sqrt(3)/6300 (240)
<222u22000ud0u022200020u02	-0.5|c15b c25a c16a c23a a9a a18a a8b a16a|222u220uuud0u0d22d002000d	-0.5> = -1/12 (125)
<0002u0u000ud222u22ud22uu0	-0.5|c16b c21b c19a c7b a21b a9a a12b a6b|0002uu00u0d22220220d22du0	-0.5> = -sqrt(6)/60 (20)
<u2u0u2u222d000d0d02220u0d	-0.5|c2b c20a c1a c9b a12a a23b a2b a13a|02u0u2u2u2udd0d0d02d2020u	-0.5> = -sqrt(10)/240 (252)
<20u20uud022uu0002udu0d2d2	-1.5|c20b c17a c8b c23a a24a a22b a2a a3a|2u220uu0022dd000udd002u22	-0.5> = -sqrt(10)/450 (60)
<ud20u00u2u2dud2200u02u0d2	0.5|c24a c1a c19a c3b a24a a19b a1b a18a|uud0u00u2u2dud220dd02d0u2	-0.5> = 0 (750)
<2u0uu00uu0222d2ud022d2000	0.5|c8a c16b c19a c15a a24a a7a a10b a21b|2u0uu0d0uu222ud0d0d2220d0	-0.5> = sqrt(15)/1500 (434)
<2uuu2u000022uu00dddu22uuu	-0.5|c22a c12b c1b c13b a23b a16b a25a a7b|uuud2ud0002u0d0dduud2d2u2	-0.5> = sqrt(15)/1800 (1392)
<022uudu2d0d0uuud2d0ud2d0u	-0.5|c18b c17a c8a c2a a19b a6a a1a a10a|uu2ud2duudd0uduud0uud2d0d	-0.5> = 0 (36000)
<u2u0dd2u22000220u002d20ud	-0.5|c6a c22b c2b c15b a18b a13b a2b a23a|u2u0d02d2200u2d0ud02uuddu	-0.5> = sqrt(3)/72 (144)
<u0u22uu20d00uuu02d2ddd02u	-0.5|c10b c8a c3b c14b a13b a3a a11b a18b|u0u22uuu00u020d0222ddd02d	-0.5> = -13*sqrt(10)/14000 (462)
<0uu0u2d20duu0u20220dd02u2	-0.5|c18a c15b c14a c21a a9a a21a a7b a18a|0uu0u222dduu00d0220dd02u2	-0.5> = 7*sqrt(5)/135 (200)
<20uu20dduu00u200du22uduu2	-2.5|c5b c19b c21b c17a a6a a12b a11a a17a|20uududuuuudd200udd20udd2	-0.5> = -1/300 (14112)
<200u00u2202u020200d222u02	1.5|c12a c1b c25a c16a a15b a19a a12b a2b|uu0d00d2202u02ud002222d0u	-0.5> = 0 (36)
<udu2ud20202dud00uudud2200	-0.5|c7b c22b c12b c17a a25b a10b a16a a19b|udu2udu02u20du0d0u2dud20d	-0.5> = -sqrt(6)/864 (2376)
<0200udu20uud0u22uuu2u02ud	0.5|c10a c6a c8b c20b a18b a24a a14b a21b|0200u0ud00uu0222d2du2022d	-0.5> = -sqrt(210)/9072 (90)
<0u20duuu2202000u202uudd2u	-1.5|c7b c19a c10a c6b a11a a15a a2a a13b|0220u00u2uu2d0dd20uuudd2d	-0.5> = 11*sqrt(14)/3780 (1225)
<0uuu0d22u002d2002020d22du	-0.5|c2a c23b c24b c22b a11b a11a a20b a23b|00uu0u22d022u200202ddd20u	-0.5> = -1/216 (68)
<0uu20222d2d0uu0222000u200	-0.5|c7b c14a c4b c10a a7b a14a a13a a24b|0uud0222udu02u0222000d2d0	-0.5> = sqrt(2)/108 (90)
<2u2uu0022uud202000u0uu202	-2.5|c15b c9b c15a c3b a11b a18a a17a a7a|2uuud0d2ud2u2000dud0ud202	-0.5> = sqrt(105)/2835 (810)
<200uu22u220uu002u0d20uu02	2.5|c4a c20a c7a c6a a14a a15b a21b a17b|2000uuud220duud220ududd02	-0.5> = -sqrt(6)/4536 (1160)
<002202u0uudu202d22udu0200	0.5|c17b c4a c19b c13a a9b a22b a12b a11a|002u02d02u22u02du20dud200	-0.5> = -13*sqrt(3)/864 (54)
<uuduu2udu22022u0u0uu00ddd	0.5|c5b c15b c9b c2a a9b a3b a5b a22b|u02uu2dud2202200u0ud0uddd	-0.5> = -11/16800 (1470)
<u00u22000uu220d222d200u20	-0.5|c13b c20a c13a c6a a3b a14a a25a a22a|u0du2u000ud20dd222uu0ud2d	-0.5> = -sqrt(5)/216 (400)
<udu0u000u22d22202u2002002	-1.5|c15a c12b c19a c10b a4b a24a a6a a9a|ududuu002d2022d02ud0020u2	-0.5> = 0 (48)
<ud02u00d2u2d0u20220200220	-0.5|c9a c20a c17a c15b a25a a16b a17a a7a|ud02u0uddu2d0uud220d0022u	-0.5> = 0 (144)
<u2d2u0d02u0uu02022u002uud	1.5|c2b c4a c15a c18b a11b a21b a16b a14b|uduuu0d02duddudu2ud0d2uud	-0.5> = 0 (4320)
<0uud000202u222u0220ud0220	0.5|c15a c12b c21a c8b a15b a22a a25b a7b|0uud00du02uu22d0220u0d22d	-0.5> = sqrt(5)/90 (204)
<u00uu2du2u20220200u2u02d0	-0.5|c13b c23a c11a c6b a22a a8b a15a a21b|u00uudu22ud0u2d200d22ddu0	-0.5> = 3*sqrt(105)/11200 (860)
<uuu0d20220d00u2002uu2u022	1.5|c15b c6a c25a c14b a14b a17b a3b a13b|uu20du0220u0dud0d2du2u02d	-0.5> = 0 (612)
<222u00uuuuud202uddu00d2u0	1.5|c2a c1a c4a c24b a11b a9b a5b a10a|uu20u0du222d202duud00d200	-0.5> = -4*sqrt(15)/2835 (340)
<002222000uu2ud20dd2020u20	-0.5|c18b c21a c24b c12a a2a a18b a20b a22a|0u2222000uuddd20uu2uuddd0	-0.5> = -sqrt(10)/360 (700)
<00u0uudu2uududd2u2du200d2	1.5|c24a c25a c7a c20a a1b a14a a7a a2b|uuu0uddd2uudd2u2d2u02000d	-0.5> = 7*sqrt(3)/64800 (3150)
<0u02ud2u220u2du0ud0u20duu	-2.5|c12b c24b c9b c9a a20a a16b a22a a9a|0u02ud2ud2002ududd022ud0u	-0.5> = -sqrt(2)/144 (324)
<u0020uud0u2022uu02d2d0uu2	-1.5|c14b c19b c24a c8b a12a a19b a1a a9b|20020uu0uu2d2ddd02u2u0d02	-0.5> = sqrt(3)/1350 (210)
<uuu0u02202du2d02u02uddd0d	-0.5|c7b c3b c5a c16b a5a a25b a20b a14b|uu00d0u202du220dd022uud02	-0.5> = 0 (162)
<ud20u0ud220220ud2u0d02uu0	-1.5|c12b c23b c9a c24b a5b a14b a21a a7a|ud20202uu20u2dud2d0du2000	-0.5> = 0 (136)
<u002uu0uu0d2u2ud0d222duu0	-0.5|c21a c22b c6b c4a a6b a16b a17a a25a|u00dud0uu0u2d2u2ud22d0dud	-0.5> = sqrt(105)/10500 (1440)
<2u22u0uu0200uu20d2002ud02	0.5|c25a c18b c15a c3a a13a a9b a12a a24b|2uu2u0uuu20d2du0dd002uddd	-0.5> = -7*sqrt(210)/6750 (6230)
<uu02u0u22uu2202d0d020d0ud	-1.5|c25a c24b c9b c10b a5a a11a a22b a18b|uu0220u2d022202d020202000	-0.5> = sqrt(70)/15 (10)
<0udu220202220000u2uduuuud	-1.5|c20b c24b c3b c22b a22b a24b a23a a3b|0udu220202220000u2u0ud2dd	-0.5> = sqrt(7)/35 (70)
<2u2d2uu0u02u002u0d0d2uudu	1.5|c9a c23a c3a c5a a20b a16b a4a a13a|2uu2udd0002du0220d022u0ud	-0.5> = sqrt(6)/450 (120)
<2002uud0uu2202u02u20ud002	-1.5|c11b c15a c4b c10b a7a a24b a3b a18a|20udud20u0d202002220ud0u2	-0.5> = 0 (16)
<2u02u022u2000u2ud2uu02d00	0.5|c7a c2a c22a c15b a11b a17a a25a a3b|20u2u0u2d2u00ddd22uu0ud0d	-0.5> = 17*sqrt(21)/5670 (680)
<002222uuud0u00uud22du020u	-0.5|c7b c19a c5b c25a a9a a21b a25b a12a|0022u20d2u0200dud2uu2020d	-0.5> = -sqrt(15)/100 (24)
<uud0222u0u20d220000d2d2u0	-0.5|c23a c7b c3a c20b a20b a2b a4a a18a|u20d22ud0u20u2200d0u2ddu0	-0.5> = 0 (72)
<02u2uuddudu220ud0uu22d000	-1.5|c19b c3a c15b c11a a25a a1a a24a a14b|u202uuddud022u0d0u022d0du	-0.5> = 0 (540)
<220u02udu02d020200d20uu2d	-0.5|c12b c6a c14b c1a a10b a18a a14b a21a|u20d0uuudd2002020uu2dud2d	-0.5> = sqrt(2)/324 (680)
<0u0du2u02220d02duu0u02du2	1.5|c2a c13a c11a c18a a23b a8a a20a a5b|000u22ud22u0002ud002022d2	-0.5> = -sqrt(6)/72 (30)
<20u0d20u222du20uuu0u20002	-2.5|c20b c14a c3b c21a a15a a23a a13a a16a|2000u20u222d2ud2uu00d0d02	-0.5> = sqrt(2)/24 (90)
<020uu2002d20022202u020udd	0.5|c9a c16b c5a c11b a17a a22b a24b a12b|020u0200duud022ud2d02ud2u	-0.5> = sqrt(6)/216 (72)
<uuu20d0002220u0udu2udd220	-1.5|c12a c10b c11b c14a a20a a13b a3a a13a|uu220d000uuu200ddu22dd220	-0.5> = -47*sqrt(2)/1800 (360)
<ud2u2022202000uu20du2u0d0	-0.5|c7b c2a c21b c21a a16b a20b a12a a25a|u02d20u2202u00d220u20d0ud	-0.5> = sqrt(30)/270 (54)
<0uu02d0020uu20220d220ud2d	0.5|c20a c19a c22b c15a a25b a10a a14b a17a|0uu02d002uuu2du2ddud00d22	-0.5> = 11/240 (1290)
<u22022udu0d2u2uuu0u02000u	-3.5|c25b c16b c17b c3a a20a a24a a25a a23a|u2u022dud0u2d2u000ud20dud	-0.5> = 0 (810)
<222uuu0u0uduuu2d0220000d2	1.5|c8a c19a c18a c2a a21a a17a a11b a22b|2u2uuu000u2udd2dudu0dd0d2	-0.5> = -4*sqrt(7)/2625 (6090)
<0000u2ududuu220022ud02du2	-0.5|c22b c23a c25b c17a a24b a21a a4b a20a|000ud2uudduu2200u2d2du02d	-0.5> = 0 (360)
<2uu00u200d200u2du0d22u2ud	-0.5|c24b c1b c10a c11a a22b a12a a10b a4a|uudu0d200duu0u2du0d22220d	-0.5> = 7*sqrt(15)/4320 (612)
<2u22uu20200du2u02uu0u2000	-3.5|c17b c9a c3b c1b a8a a11a a16a a18a|udu2ud2ud0udd2uuu2d0d2000	-0.5> = -7/432 (1080)
<0uu00022u020d2du2222u0200	0.5|c18a c15b c19b c11a a21a a24b a25b a5b|0uu0u022u0d0d20u2dd2202du	-0.5> = -sqrt(10)/72 (240)
<u0uu0020222uu00d02022ud2u	1.5|c21a c3a c16a c7a a7a a5a a8b a16b|u00uu02d222du00u0202dud2d	-0.5> = -4*sqrt(15)/2025 (340)
<02222uu002ud020du00u2d2u0	-1.5|c3a c7b c16b c21a a8a a16b a7a a25a|02u22uud02du020ud00dud2du	-0.5> = 0 (600)
<u22uu00d22000022ud2uu200u	1.5|c20a c22a c15b c3a a1b a12a a15b a7b|22udu0du220u0022du20ud00d	-0.5> = -sqrt(15)/360 (120)
<202u022udu02002d0u2d0ud20	-0.5|c19a c12b c18b c3a a25b a8a a13b a17a|20uu0222uu0dd02ud0ud0dd2u	-0.5> = sqrt(5)/6480 (820)
<u20u0du20du22022000duu220	1.5|c1a c6a c23a c10b a7a a17b a11b a10b|020u00220u222022d00uudd20	-0.5> = 0 (30)
<u20u0ud00000220uuu2u222u2	-1.5|c20a c6b c14b c13b a1a a10b a10a a3b|22uu00u00200ud0ddu20222d2	-0.5> = sqrt(105)/1260 (105)
<uu002d202uuu22220u0d0duu0	-1.5|c20b c16a c14b c10a a21a a3a a8a a17b|uud02u2u20ud2u2ddd00duud0	-0.5> = 2*sqrt(5)/3375 (2250)
<022u20uud22duu020ud0u200d	1.5|c4b c13b c21a c2a a15b a21b a14b a13b|0u2020duu22du2u20dd0u200d	-0.5> = sqrt(2)/360 (180)
<2uu02u020200000220uud222u	-2.5|c16b c24a c3b c8b a4a a15b a18a a3a|2udu2u0u020000uu2dddu22dd	-0.5> = -sqrt(15)/180 (868)
<0uud2u00du222u00020u220u2	-1.5|c25a c21b c3a c5b a14b a3a a25a a16a|0ududu00du22220u020ud20d2	-0.5> = -sqrt(5)/120 (80)
<u0u2222d002d0u020u022u200	-1.5|c3a c6a c18b c22b a8b a1a a9a a3a|20u22u22d02u0d02000220200	-0.5> = -sqrt(3)/36 (9)
<u200uu022uudddud2022002d0	0.5|c8a c13a c1a c2a a22a a18a a18b a3a|0uu0uu0d2ddu0udd22220u2d0	-0.5> = -sqrt(30)/5400 (1050)
<0u20ud2u2u220u020d002dduu	0.5|c22a c14a c9b c2a a14a a23a a18b a15b|0020uu2ddu220ud20200202du	-0.5> = -sqrt(5)/1080 (36)
<2022uu0duu02u2d2u2u0000uu	-2.5|c19b c3b c12a c1b a2b a5a a17a a11a|uud22u0ududud2d22200000du	-0.5> = sqrt(35)/1260 (696)
<u02du202du200uu02u0u2dduu	-1.5|c23a c24b c25b c20b a10a a16b a13b a25a|u02du202d220uuuu2d002d00d	-0.5> = 4*sqrt(3)/75 (140)
<2000uu0222200duuu22u20200	-1.5|c11b c9b c21b c10a a5b a7a a12a a24b|20002uu2udud0ddud22ud02u0	-0.5> = 0 (272)
<0uuuu2u2022ud0d02200u0du2	1.5|c25a c10a c5a c4b a19a a20b a24b a4b|0uud02u20u2dd0u022udd0u2d	-0.5> = -sqrt(210)/2700 (900)
<u02du22u22ud0uud02u0d0002	0.5|c25b c6a c11b c16a a20b a2b a16b a24a|ud2udu2u220d0duu02udd00ud	-0.5> = 0 (720)
<2uu20uu00uu002u202u22dd0d	-1.5|c4b c1a c20b c3b a24b a13a a6b a1a|2u0u02u00ud0d2d202ud2uddu	-0.5> = 0 (630)
<u2u0u2udu2u2d20200d000202	-1.5|c25a c6b c16b c14a a13a a15b a7a a21a|u2u0ud2du2u22ddu00d0u020d	-0.5> = -sqrt(30)/720 (900)
<22u0u0d22u2udd02u0d020002	-0.5|c9b c16b c17a c7a a13a a22a a6b a24b|22u0uu02du2u2u0d00d02d0d2	-0.5> = sqrt(2)/1080 (434)
<u20u2uu2d20du02u0d2u2d000	-0.5|c2b c4b c22a c1a a13a a1a a16b a22b|uu002ud2u20d20220d2u2d000	-0.5> = -sqrt(5)/360 (102)
<00u0d2u20u2u0dd022d02u022	-0.5|c18a c7a c21b c25b a25b a16a a23a a7b|00u0d2u20u2d0udu2du0dud22	-0.5> = sqrt(6)/81 (486)
<200u2202u20du020uu020u220	-2.5|c20b c23a c22b c5b a2a a11a a13b a25a|2u0du202d2uu2020ud0d00d2u	-0.5> = 0 (80)
<22uuuu2u22u002u0d000u2d0u	0.5|c8a c21b c7a c2b a19b a24b a6a a18b|2uuuu2u022d002d0duu002ddd	-0.5> = 13*sqrt(7)/14700 (1540)
<0202ud022u202000uu0u02u22	0.5|c2a c9b c22a c25a a23a a1b a18b a14a|uu02ud02dd202u00u20d0u22d	-0.5> = sqrt(5)/90 (180)
<uudu2u2dduu0u0ud0u2udd02u	-1.5|c6a c20b c3a c9b a12a a3a a18a a9b|uudd202uuduud0dd0220uu02d	-0.5> = -sqrt(210)/8505 (1080)
<20200u0u0dud2duu2udd022ud	-0.5|c25a c3a c10b c14a a4a a21b a25a a16a|20ud0u0u00uu20u22dddu22dd	-0.5> = 0 (868)
<uud00002222002u2udu00ud22	-0.5|c24a c25b c23b c19a a25b a23b a3a a19a|uu200002222002u2ddd00uud2	-0.5> = -sqrt(5)/135 (60)
<2uu2duu0dduduudu0002u20u2	-1.5|c2a c22b c11a c7b a17a a23a a18b a11a|20u2uu00udduuuddud02dudd2	-0.5> = sqrt(10)/21600 (19220)
<00002u222u2uu2uuu020uu002	0.5|c5a c15a c17b c11a a15b a24a a2b a20a|0u00uu222ddud2ud002udu0d2	-0.5> = -sqrt(7)/2268 (810)
<u20202u20d2u0u0200u20220u	-1.5|c4b c19b c7b c2a a10a a13b a3b a15a|uuud0202022uddd200020220u	-0.5> = 0 (68)
<00udu022002duudud0u22u202	0.5|c8b c8a c21a c12a a18b a2b a12a a10a|0uduu0200u2duddudud2du202	-0.5> = -sqrt(2)/324 (1224)
<200u2200d2u2uuuu2dud00ddu	-1.5|c16b c24a c5b c25b a2a a21b a25a a16b|2u0du200u2u2uuud2ddud0d0d	-0.5> = 0 (3360)
<u0udu2u2202udd2u002220000	0.5|c7a c9a c21b c19b a25b a2a a3b a7b|uu2uu2u2d02duu2d00d2d000d	-0.5> = -sqrt(15)/3000 (1666)
<2u0u0dd20uud00ud22022uduu	1.5|c18a c8b c24b c17a a7b a8b a25b a24b|2u0u0d220duu00dudu022dud2	-0.5> = 0 (486)
<udu200u0u02222u022uu00u20	-3.5|c15b c4a c13b c11b a2a a19a a22a a7a|u2du0020d0u2d200222u0du20	-0.5> = 0 (16)
<20uu00222u2u20dud20002020	0.5|c4a c8b c9a c3b a25a a21b a23b a2b|2u00002duu2d20dud200u2d2u	-0.5> = 0 (48)
<u002duu000u2d2u02dud2d220	-0.5|c21b c23b c18b c17a a7b a10b a11a a8b|u002du2u0u22u2d0d0uddud20	-0.5> = -sqrt(10)/3240 (720)
<2000u202uu220u000d222uu02	-0.5|c8a c19b c11b c6a a7b a4a a24a a2b|2u0uuuduuud20d000ud22ddd2	-0.5> = -3*sqrt(42)/14000 (6235)
<u02dudu0ud22200u0d2u0du2u	-0.5|c5b c20a c1a c13b a13b a14a a8b a20a|002u0uduud222d0u0d2u0dd2u	-0.5> = -sqrt(3)/486 (540)
<00u0d2u0udu2u2ud220020220	-1.5|c18b c12b c10b c9a a25a a13a a4b a9b|00uud2d0u0du22du2u002022d	-0.5> = 0 (72)
<2u220u02u0u02uu0uud0d22d0	-2.5|c2b c8b c23b c3b a12b a7a a20a a16b|20u20duud0uu2uudduddd2ud0	-0.5> = -sqrt(5)/1680 (8190)
<ud0222002uu2u00uudud2u020	-2.5|c12a c5b c20b c11b a15b a11a a1a a15a|2u02u2002uudu02dddd02u020	-0.5> = -7*sqrt(2)/2400 (250)
<ud020202u0u2du20u00duud22	-1.5|c15a c1b c25a c14b a18a a14a a23b a10a|0u020202udd2uuu0ud0udd22d	-0.5> = sqrt(30)/720 (750)
<u202u002du0u0uu22u2u0dd20	0.5|c19a c16b c15a c2b a18b a9a a3b a15b|uuu2u0022d0d0dud22du0du20	-0.5> = -sqrt(3)/315 (420)
<20u2u202200u00d2uu00u2022	-2.5|c3b c18b c16b c6a a13a a3b a12a a14a|20u2uu022002dduud000d2022	-0.5> = -2*sqrt(3)/27 (100)
<0uuu200022ud02u20uu2udddd	-0.5|c9a c25a c12a c19a a11a a1a a13a a9a|uuuu20002220d2d20d02duud0	-0.5> = 0 (210)
<u00u2202d200u002d20u022d2	-0.5|c1a c22a c4b c18b a19b a1a a4a a12b|u00u2202u20dd002udud0u2d2	-0.5> = sqrt(2)/72 (270)
<u0u0d20u02du22d2220u0ud0u	-1.5|c25b c3a c12a c23b a12b a22a a20a a11a|u000d20u022u22d2220202000	-0.5> = -sqrt(6)/24 (6)
<ud02u0002220uuu00222u0202	-2.5|c10b c9a c13b c15b a16a a17b a7a a17a|ud02u0u0uu200d0d2222d0202	-0.5> = sqrt(10)/30 (70)
<200u02d2u0d22200uuud2dd0u	0.5|c9a c13b c25a c14a a4a a10b a5a a15b|2002u2u20ud2udd0udud2ud00	-0.5> = -1/108 (918)
<uu222220ddu00020uudu200du	-0.5|c21a c4b c1b c7a a20a a22b a12b a8a|0u2u22duuuud0020udd2ud0dd	-0.5> = -143*sqrt(3)/64800 (5025)
<uu2u002u02d0u2u0d022u02du	-1.5|c11b c4b c3a c14a a21a a4a a22b a2a|u2du002d0200uuu0d0222d2ud	-0.5> = -sqrt(3)/200 (120)
<2uuu00udd002222uu0002u2du	0.5|c3a c8a c14b c24a a5b a2a a10b a8a|220uu0dduu022d2ud0002u20d	-0.5> = -sqrt(10)/2160 (162)
<200uu20002d22uu2002u0202u	0.5|c22b c1a c20b c25b a9b a23b a17b a15b|u00du200d2u22d22u0200ud20	-0.5> = sqrt(5)/60 (24)
<uu0022d2220u0ud2du0ud0u02	1.5|c9a c9b c6a c17b a13b a12b a14b a24b|uu002dd20202u2u20d0du0ud2	-0.5> = sqrt(6)/24 (108)
<0uu02ud0d022u0u2u00u22u2d	1.5|c7a c13a c22a c21b a10b a3a a7b a18b|0u202uu0du2200d2ud0uddu2d	-0.5> = 229*sqrt(105)/90720 (1188)
<0u2uu2u22uuu2u00ud0d002ud	2.5|c6a c23a c9a c4a a4b a15a a24b a7b|0u2uud22dudu2ud0ud0d00d2u	-0.5> = -sqrt(70)/576 (2040)
<u0udu2uu020u202d00d222ud0	-0.5|c22a c24a c6a c20b a22a a2b a18a a17a|uuudduud020u202duddd22u00	-0.5> = sqrt(30)/1800 (2320)
<ud02uuu22uu0002u02udd0du2	1.5|c10a c21a c4b c8a a5b a14b a20b a14a|ud0u2dud20u0022u02d200ud2	-0.5> = 0 (72)
<ud2uuu2u2000200uuu22u00d2	-2.5|c16b c13b c20b c1b a20b a23b a22a a1a|uu2udu2u2000u000du22dddd2	-0.5> = -sqrt(210)/2100 (1592)
<u000u0uu22duduuddd220d220	0.5|c9a c18b c23a c19a a3b a15b a7a a17a|u0u0u02ud2duud2d20d20ud20	-0.5> = -131*sqrt(3)/48000 (1275)
<022u0du22200020u0du0duu22	-0.5|c22b c24a c21a c10a a21a a12a a21b a11a|022u0du22udu020d0du020ud2	-0.5> = -1/18 (108)
<0u2d0220u022200uu2uu00d2d	-1.5|c11b c13b c18a c2b a8a a5b a10a a8b|002uu222dud2u00duuud00d2d	-0.5> = -11*sqrt(5)/1800 (945)
<0u0udu2d0uu20du02uu022dd2	-1.5|c15a c4b c19b c12a a4a a13b a24a a3a|0uuudu2d0dduud002d0022u22	-0.5> = 5*sqrt(2)/864 (408)
<2022200uu2uduu0d022020du0	-0.5|c18b c10a c16a c19b a15a a16b a25a a7b|202220uududuuuud0dd020ddu	-0.5> = 0 (2268)
<uuu2020udu20u000d0220222d	0.5|c9a c13a c4b c23a a23a a12b a15a a16b|uuuu020d0d2d00udd0220222u	-0.5> = -sqrt(3)/240 (210)
<0222udu0220uuu00u2udu020d	-1.5|c5b c4a c18b c23a a6a a23a a12b a21a|022u02u02202uu00dddd2020u	-0.5> = 0 (70)
<ud002000002200222202u2du2	-0.5|c20a c16b c21b c18a a3a a9a a13b a4b|udud2000u022u02d2d0u02du2	-0.5> = -sqrt(6)/24 (48)
<2u00220uu0d0udd202duuu2uu	-0.5|c15a c19b c20b c25a a17b a7a a10a a20b|2u0022duudu0du02d20duu2d0	-0.5> = 0 (324)
<u0ududu2222u20d2ud00020d0	-0.5|c17b c3b c8a c10a a15b a18b a3a a23a|u0duuuud2d2u2022020002dd0	-0.5> = 41*sqrt(10)/6480 (240)
<2222uudd00u0u02d22u00ud0d	0.5|c2b c11a c1b c19a a22b a21a a21b a1b|2u22duud0000u02u220022d0d	-0.5> = 5*sqrt(6)/432 (60)
<02uuuud2u020uududd220u020	-2.5|c7b c11b c5b c20a a6a a1a a7b a9a|u2du02u220u0dudddu2d0u020	-0.5> = -sqrt(2)/189 (272)
<20uu2d2u00duu20202u2uu00u	-3.5|c20b c21a c3b c16b a21a a23a a22a a8a|200u2u2200ddu20u02udd2u0d	-0.5> = 0 (180)
<0uu0uu0u0u20u22d222uuu002	-3.5|c18a c10b c11b c6b a24a a1a a10a a12a|uud0u00u0dddu22u2d2udu0d2	-0.5> = sqrt(14)/504 (1620)
<0uu2000dd0u2duuu20d0d2222	0.5|c24a c25a c17a c3b a14a a18a a5b a10b|0u02u00dudu2d2uuudd0d22ud	-0.5> = -sqrt(30)/648 (2835)
<0u0222u2u0du20020200u20d2	-0.5|c18a c8b c12a c2a a20a a11a a3b a1a|u0d222uuu02020020d0du20d2	-0.5> = sqrt(30)/135 (60)
<20000uu202uu0d0u22ud2u202	-0.5|c18b c1a c17b c10a a3b a18b a16a a9a|u0u00uu2dddd0u02d2ud2u202	-0.5> = sqrt(3)/200 (280)
<uu2d0220du00u2002u2uu0u2d	-1.5|c2b c24b c9b c10a a20a a15a a4b a12b|u0220220000du2u02d22d0udu	-0.5> = 0 (24)
<ud02uudu22uu022d0u2dud000	1.5|c4a c2a c18b c19a a3a a3b a25b a6b|u02uu2du22du022d00dudu00d	-0.5> = 11*sqrt(30)/8640 (1044)
<0uuu2020dud2200u0udu2du2d	-0.5|c24b c11b c20a c25b a17b a23a a2b a20b|02uu2020du02200duudd2d2u0	-0.5> = 0 (180)
<20u200020u2u0uu2d22u02200	1.5|c12a c4b c22a c1a a2a a5b a6b a9b|uduuud02dd200ud2u22d0u200	-0.5> = 0 (160)
<2u020uuu0dduu202dd02udu02	-0.5|c10a c25a c13b c20a a5a a13a a10a a17b|2u02uudu0ddud2022d0uudu0d	-0.5> = -29*sqrt(2)/1536 (1836)
<u00uduud20u02du0uudu2du22	0.5|c6a c24b c7b c15a a6b a11b a15a a10b|u00udu0u2u202dd0udud2udd2	-0.5> = 103*sqrt(3)/43200 (4200)
<0u0u0220u0uudu222d2d0dd20	-0.5|c7a c24a c19a c6a a9a a5a a25a a3a|0uudduu020dudd222udu0duud	-0.5> = 0 (1296)
<200udu0duu0020222022uu2u0	-0.5|c23a c22b c9a c16b a10a a7b a5b a25a|200u2uud0200202u2022d0dud	-0.5> = -sqrt(10)/90 (102)
<200u2duud02u2d220uu0002du	-1.5|c24b c11a c6b c13b a20a a17a a14b a22b|200u20duu0uud222udud0d20d	-0.5> = sqrt(30)/3600 (900)
<u02uuddu2d0u20200u2022u0d	1.5|c22a c23a c15a c25b a23b a20b a14b a17a|u02uuddu2d0u2dd0ud2u2ud00	-0.5> = 0 (1080)
<u0u2udd0u220022dduu0uuuud	-1.5|c23b c7a c15a c25a a23a a8a a13a a16a|u0u2ud0uu220d2d2udu0dddu0	-0.5> = sqrt(21)/3024 (2816)
<u0020ud2u0222u2uu2d0u00ud	-2.5|c15b c13a c6b c21b a2a a22a a21b a19a|ud0200u2d022uuudu220ud0dd	-0.5> = 11*sqrt(7)/15120 (480)
<uu202000u0dduud2u02u22d02	0.5|c3a c16b c20a c9a a24a a2a a18b a12b|u2u0200000u2uddudd2022ud2	-0.5> = sqrt(2)/240 (360)
<2u020u20220d2uu2020duuu00	0.5|c15a c9b c4a c16b a5b a8a a8b a3b|2uudud22d20u2d0u020dudu00	-0.5> = 0 (144)
<2020uud0u2u02u2dud002uu20	-2.5|c21b c10b c15b c6b a10b a16a a22b a4a|202uu0u0d2d02du2uu00d2d20	-0.5> = 0 (200)
<22ud220u20u0u002uu2002u0u	-2.5|c17b c5b c6a c25b a4a a12a a10a a5b|22u22u0d2uudu0020d2002d00	-0.5> = sqrt(14)/252 (102)
<u2u2uu00d2ud22200u00uudud	2.5|c1a c21a c4a c23b a7b a23b a18b a6b|02udu2u0u2dd222002000uddu	-0.5> = -3*sqrt(3)/140 (120)
<2022uu002ddud22u0u002u0du	0.5|c15b c6b c4a c21a a6a a2b a20b a8b|2u2uud0u2dudd2du0u0uud0dd	-0.5> = 0 (8120)
<u2d0u0200du02ududu00d2222	-0.5|c10b c13a c22b c18b a1b a21b a15a a11b|22u0d0200020ud2ud0002u222	-0.5> = 0 (8)
<u2d0u22uud2u000202ud0uu20	0.5|c10b c16a c7b c20a a25b a17b a22b a14a|u2d0u2duu02d0d0uu2d002u2d	-0.5> = 1/120 (216)
<u2uu20ud02d02uudududuud0d	0.5|c5a c23a c20b c3b a24b a6a a25b a16b|u20uuudu02d02du2duu0dd0d2	-0.5> = 59*sqrt(15)/4800000 (5200)
<u0udd2uu0002u002u2u22uu02	-0.5|c6a c23a c13b c5a a9a a17b a3a a23a|u02d0uudd002000222u22du02	-0.5> = 0 (24)
<uu2du0duu0ud00duu22220dud	-0.5|c16b c19a c1b c7a a6b a12a a7b a22a|0u2duuuuu0u200d0d2d22ddud	-0.5> = 151*sqrt(210)/201600 (2772)
<u00002u2u220u22u2u00d0220	-1.5|c18a c7b c15a c24b a3a a12a a19a a21b|u0d00202u22ud2uu20d0202d0	-0.5> = -sqrt(35)/84 (60)
<u20002u0ud22000ddu22ud220	-0.5|c12b c7a c11b c23a a1b a4a a3a a25b|22ud0200uuud000dud22uud2d	-0.5> = 0 (600)
<u2uuu000ud002uu2u02u222u0	0.5|c22b c19a c2b c4a a10b a6b a14b a11a|uuu0dd00u2u022d2d0ud2d2u0	-0.5> = sqrt(35)/11340 (600)
<002ud20u22uu22uu2000uud0u	0.5|c10a c16a c6a c12a a8a a19a a5a a19b|002u2d022uu022d02020dud0u	-0.5> = 0 (24)
<2u2u2u00u020u200duu22u0ud	-0.5|c25a c11b c1b c18b a10b a4b a15b a12a|ud222u00uuduu2u0d0d22d0d0	-0.5> = sqrt(42)/1680 (868)
<0u0200u22020du2d220ud2du0	-0.5|c15a c2a c15b c23a a2a a3b a19a a23a|0uu200u22020dd0d22uuu2dd0	-0.5> = -sqrt(6)/324 (200)
<2uu0u0d200uuuuuu0d22d2d02	-1.5|c8b c2a c3b c12a a11a a16a a9a a21b|2000u0udu020ddu20u2222d02	-0.5> = -sqrt(30)/1008 (54)
<2u00u2u2d2du0u220ud0u0ddu	-0.5|c7b c25b c21b c16a a25b a18b a12a a13b|2u00u202d2d2ud2u02u000dud	-0.5> = -sqrt(3)/90 (108)
<u00u02u0d22222022uu00ud0d	0.5|c14a c6a c23b c13a a24a a8b a21b a2a|uu0d0uduu222du022dd0ud0du	-0.5> = sqrt(3)/648 (1836)
<02u020u0002uuudd20uu2d2d2	1.5|c5a c23a c25a c11b a7b a18a a8b a3b|0220u02u00dduuud2udu2uddd	-0.5> = -sqrt(30)/600 (2460)
<ud2200uu22duu0u2202020u00	-0.5|c7b c3b c19b c17b a24b a13b a12b a22b|udu2000u22d220u2d0u02dud0	-0.5> = sqrt(15)/135 (162)
<2u0uudu0u0002u2u2u2002uu2	-3.5|c23b c7b c17b c19b a5a a8a a14a a7b|2u0u2dudu000222dudu0020d2	-0.5> = sqrt(2)/162 (243)
<u020du22u2u02u200ud20200d	-1.5|c11a c8b c8a c13b a21a a12b a23a a4a|u02dud20u20udu200du2d2d0u	-0.5> = 1/360 (216)
<u22u20uuudu0u002002ddu2du	2.5|c2a c23a c19a c3a a12b a4b a6b a20a|uuu22udddudud00200d2uduud	-0.5> = -sqrt(21)/756 (3780)
<uduu222uu0u20u00dduuudd20	-2.5|c12b c5a c9b c2b a15a a9b a10a a2a|uuudd22uuduu0ud0ddduudd20	-0.5> = 1157*sqrt(210)/793800 (43400)
<2u2u00u0uu000022d22d2u20u	-0.5|c23a c15b c7b c18b a25b a6b a10b a11a|2u2u0u00u2u000d2ud2d2dd02	-0.5> = 23*sqrt(6)/9000 (461)
<ud0u2ud02u0uuududu22udud0	-2.5|c21b c6a c2b c9a a11a a23a a6a a25a|u00u2uu0udduuddddu220d2du	-0.5> = 0 (9996)
<ud220u22u022200d0uud0d200	-0.5|c7b c11b c23a c19b a19a a14b a24b a22b|ud220uu2d0d22u0u0udd02ud0	-0.5> = -sqrt(3)/81 (360)
<uu00222udd2ud000022uu2020	0.5|c24a c9a c22b c11a a3b a23a a16b a11a|uud0222u0u2du00u022dddud0	-0.5> = -sqrt(30)/1620 (1080)
<u022u020d2udu02202u020ud0	0.5|c3a c21a c4b c18a a12b a2b a8a a11a|uuudd02uu222d0220du0u0dd0	-0.5> = -7*sqrt(30)/4860 (1000)
<2u0u02u02du00dud2u0u22duu	1.5|c15a c21a c1a c18b a3a a24b a8b a15b|uudu02ud2uu00duu200dd2d2d	-0.5> = -23*sqrt(10)/108000 (4704)
<uuud0d002u2du20d0du22d2u0	-0.5|c2b c14b c6a c9a a3a a25b a8a a10b|u02u000du22duu0d0dd22u2du	-0.5> = 1/108 (360)
<u202020ud2duu00d22u20u200	0.5|c18b c23a c10a c20a a15b a21a a25b a3a|u2d2020uuduuu0dd2udduud0d	-0.5> = -sqrt(30)/7776 (7200)
<02u20uu0ud22ud2uud00d0du2	-0.5|c6b c18a c3b c17a a6a a8b a17a a21b|02020uuduu22dd2du00020du2	-0.5> = -sqrt(2)/400 (120)
<u2u0uduu00u2u0200202202u2	-1.5|c21b c5b c15b c1a a14a a9b a17a a19b|02u00uudd0u2udu0u2d2d02d2	-0.5> = -sqrt(105)/3780 (1200)
<2uuu00d0duu020u0du22202u2	-2.5|c1a c18b c25b c13b a5a a6a a25b a3a|uu2uudu0dud0d0u0d022202d2	-0.5> = -7*sqrt(3)/720 (1550)
<u0u00020002du22d22u2udu20	-1.5|c16b c18b c14a c7b a4b a9a a5b a13a|u0uud0u0u02d2d202uu2ddd20	-0.5> = 7*sqrt(6)/1620 (1460)
<u02u20udu2u02220ududu0dd0	-1.5|c14b c5b c3a c17a a22a a6b a2a a18a|uudduudud2u02d2002uuuddd0	-0.5> = 49*sqrt(10)/81000 (5670)
<0uuu22uududdu00200222du0d	1.5|c11b c21a c13b c4a a18b a2b a17b a9b|02u022uu2d0u0002ud22ddu0d	-0.5> = 1/1000 (360)
<uud2u0d2uu020u0d0u2220u02	-1.5|c5b c4b c1a c8b a24b a22b a6a a15a|0uuu0dudud020udd0d222uud2	-0.5> = -sqrt(2)/1440 (2376)
<uu2uuu00dd20udu0d0202u2u2	1.5|c10a c11b c17a c21b a10b a7b a20b a9b|uu2uuud02dd0duu0002dud2d2	-0.5> = sqrt(15)/3375 (4284)
<u00duu20uu2uud0udd2u2u0d2	0.5|c20a c11b c5b c13a a22b a8b a23b a6a|u00d022uuudu0d0ddu2022ud2	-0.5> = 0 (408)
<ud202002u0uuuu02uu0020222	-0.5|c2a c11b c9b c8a a6b a7a a19b a17a|u0202uud000ddu022ud020222	-0.5> = sqrt(105)/630 (60)
<02020u022u20202u0u22002u0	-1.5|c20a c23b c15b c2b a3b a22a a18b a1a|uuu20u022u2020ud022d0ddd0	-0.5> = sqrt(70)/700 (462)
<0u220uuu00udd2duu0u022u2d	-1.5|c15b c4b c13b c21a a8a a13a a4b a6b|0u2202u200uud20ud0d0d2u2d	-0.5> = sqrt(35)/2625 (375)
<2u0d0u2ud00u22u2002uuu02u	-3.5|c7b c19a c13b c25b a20a a23a a15a a22a|2u0d0udud00ud22200u2d2u20	-0.5> = 0 (32)
<22220u020u0dd202020u2d00u	-0.5|c21a c4a c10b c1a a11a a22a a24b a4a|u2220d0200udu202020ud20ud	-0.5> = -sqrt(6)/72 (36)
<uuu022d2002u2d20du0uu0d02	0.5|c13b c1a c15a c11a a24b a16a a22a a7b|0uu0222200uddduuud0ddudu2	-0.5> = sqrt(5)/144 (800)
<20uuu0du2ud0222uuuu0d0duu	-2.5|c4a c8b c19b c7b a20a a5b a8a a19a|20u0200d2uu0222dduudu0udd	-0.5> = 0 (360)
<200u2duu0ud02d0u2d22u200u	-1.5|c13b c14b c20b c22a a4b a8a a24b a14a|20022uu20uu0uu0d2d2udd0dd	-0.5> = -sqrt(70)/1350 (1708)
<uu2u02u2uu20u2000dd020d2u	-1.5|c6b c7b c3a c9a a22b a2a a23a a10a|u2uu0u020220d2000ud02d22d	-0.5> = -1/1400 (125)
<uu0ddu20d22u002u2dd20u020	0.5|c2a c16b c15a c11b a8b a22b a16a a3b|u0uudd2uu2dd00uu2dd202020	-0.5> = 1/54 (1000)
<22002222uuu02u0u002202000	-2.5|c9b c20b c7b c6b a4b a24b a17a a23a|220u2du20du02d0ud02u02du0	-0.5> = 0 (32)
<uu00uu022d2u20020ddd22200	0.5|c21b c16a c22a c10b a24b a1b a7b a3a|2uu0uud2202d200u0udddd2u0	-0.5> = 13*sqrt(6)/14400 (850)
<uu2d2u0uu0d00u22uu20002d2	0.5|c3a c4a c2a c19b a3a a1a a21b a19b|20202u0du0u00d22uu20d02d2	-0.5> = 0 (60)
<0uuu2d22u0u0u20220uddu002	0.5|c13b c17b c14b c8a a2b a1b a10b a15b|u2du2u2uduu00ud2d0dudd002	-0.5> = sqrt(7)/18900 (2992)
<u2ud2uu020000u2u2uu20uuud	-1.5|c16b c7b c2a c1b a8a a13b a12a a10b|0uuu2u0d2d0ddu202uu20ddud	-0.5> = 0 (2100)
<02uu0duuu02u0u22ddu2u0u20	-1.5|c15b c11b c8b c4b a14a a1b a10b a17b|u2u00ud0uudu02d22dd2d0u20	-0.5> = 11*sqrt(30)/16200 (860)
<uu222udu22u02u000000d22u0	-1.5|c4b c4a c21b c23a a20b a18a a16a a19a|uu202udd22u02u0d0udd02du0	-0.5> = 0 (680)
<2u2uuu2d2ud00u2uu0020uu0u	-3.5|c4b c10a c1b c3b a18a a8a a12a a19a|udu0ud2220ud0d2uduu20du0d	-0.5> = 0 (648)
<u2uu202ud2d0202d2d0u0u0d0	-0.5|c7b c17b c5a c13b a6b a23b a9b a12a|u2uududd22duu02dud0d0udu0	-0.5> = -sqrt(10)/864 (2448)
<20udu2uuu2202202000du002u	-1.5|c24a c24b c6b c3b a15a a12b a19a a6b|200uu2uud22d22d200udu000d	-0.5> = sqrt(5)/200 (315)
<2u2020u020d02uuuu2du2d00u	-1.5|c5b c18b c13b c21a a10b a4a a12a a14b|2u2du0u02duuu2dudduddd00u	-0.5> = 7*sqrt(30)/27000 (5160)
<0uu20uu0uu202ud2u202u0u20	-1.5|c24a c11b c10a c16b a21a a12a a8b a9a|0uu20uud20uu2dudd20220dd0	-0.5> = sqrt(3)/1575 (1675)
<022u02duu002u002u0dd22d20	-0.5|c21a c22b c12a c19b a21a a13b a20a a9b|022u02du200d2002u0022ud20	-0.5> = sqrt(30)/120 (12)
<0udu022u02u2d02u002022d0u	1.5|c10a c22a c15a c6a a11b a4a a25b a5a|0ud2uu2u0u22d0dd00202ud02	-0.5> = -11*sqrt(15)/1080 (210)
<0022udu2d2ud0u2u0d0d0u2ud	0.5|c22b c23a c3b c12a a21b a16a a9b a19b|00u2dud222u00d220uduu0udd	-0.5> = -sqrt(2)/192 (160)
<uu22uu2dd00u0uu0uu2uu0202	-3.5|c25b c14b c19a c17b a24a a12a a11a a10a|uu22uu2dddu200d00uudu02dd	-0.5> = sqrt(6)/108 (3570)
<0uu02u02uu020u220u2uu2002	-3.5|c5a c10b c16b c8b a17a a18a a24a a9a|0uu0ud0u20020d2du22du20d2	-0.5> = sqrt(6)/324 (306)
<uduu0uuu2u2d02d0uudu2002u	-2.5|c25b c7b c9a c21b a2a a5a a13b a3a|u22udd0udu2du2u0ududd0020	-0.5> = -11*sqrt(210)/45360 (816)
<u02duu0d22u00udu2d2d20002	0.5|c1a c4b c15a c10a a15a a16b a11b a2a|0u20ud0u2u200du22d2d20002	-0.5> = -sqrt(2)/648 (102)
<u22d00uu00022u220d0du2uuu	-0.5|c1a c22b c22a c12b a8a a25b a1a a11b|u22u00d200du2u220d0du0ud2	-0.5> = 0 (108)
<02u0200222udu220uuu2u00d0	0.5|c10a c5b c2a c8b a7b a19b a25a a12b|0uu0u0du2dd2d220ud22u00du	-0.5> = 0 (272)
<u2d0ud2200u02200u0d2u2d20	0.5|c8a c13a c21a c2a a25a a12b a18a a2a|u2d0uu2u00udd200uud202d2d	-0.5> = 0 (850)
<ud2uu2uuu0ud2uudu000d22d0	-1.5|c13b c16b c9b c23a a8b a10a a18b a17a|ud2uu2u20dudduu02d00d2du0	-0.5> = -9*sqrt(30)/2240 (1360)
<022u02222u0ud000uu220u002	1.5|c4a c9b c9a c3a a18b a22a a17b a23b|02u002220u0ud000222202d02	-0.5> = -sqrt(30)/36 (10)
<0ud20022u020u0ud22ud00u22	-1.5|c25b c15a c8b c25a a23b a14a a5a a25a|0ud2u02ud020ud0d22ud0022u	-0.5> = 0 (72)
<2uu0202uduu00du020222d002	-0.5|c20a c1a c19a c8a a9a a13a a22a a18a|uuu020202ud0uud02ddd22002	-0.5> = sqrt(15)/2250 (455)
<22uuuduu00u02u2du2du00d02	-2.5|c18a c8b c15b c18b a8a a12a a24b a24a|22uuuduu00ud2dudd0dd00u22	-0.5> = 0 (3140)
<u0020du02d202u20202u22d00	-0.5|c17b c9a c4b c13b a1b a24a a4b a16b|20020uu0du20ud2dd02u22du0	-0.5> = 0 (120)
<uu00222udd2u0ud0020uu022u	-2.5|c12b c9b c11b c5b a17b a25a a4b a3a|uuduu22d0du00du0u20dd0222	-0.5> = sqrt(6)/324 (900)
<022u0u2duuu0220u2uuu020u0	-0.5|c8a c14b c16b c3a a5b a25a a1a a23b|u2udud20udu02u002ddu02dud	-0.5> = 0 (2430)
<220u2u02d0u022200202udd00	-0.5|c18a c14b c4b c20b a24a a23b a9b a7b|22002uu220d02u200u0dud2d0	-0.5> = -sqrt(3)/108 (102)
<22uu0uu2d2u0020u200u2uud0	-2.5|c10b c1a c23b c16b a25a a18b a22a a1a|22uu0uu2ddu002002d0d220ud	-0.5> = 0 (360)
<ud0uuu0020202d0u220d2ud2d	-0.5|c24a c24b c22a c25a a6a a5a a20b a7a|ud0u22d020202u0u220220d00	-0.5> = sqrt(6)/48 (12)
<u220udud0u0d0u2202d200u2d	0.5|c12a c25b c5b c19a a17a a19b a22b a21b|u2200udd0u000d22u2u2udd20	-0.5> = sqrt(2)/432 (120)
<ud2u0uuu00u20u2dud2202020	-0.5|c24a c20b c8a c14b a20b a23b a1a a14a|2u2u0uu000u20d2ddd2202du0	-0.5> = sqrt(30)/225 (252)
<u2duuudu2uudu2d0du002002u	-2.5|c21b c11b c2b c18b a16a a11a a20b a22b|uduuduud2uudu2udd00dud02d	-0.5> = 49*sqrt(6)/432000 (32472)
<u0202u2d0u0u0200u222u0d2d	0.5|c12a c6b c20a c8b a21b a22b a22a a13b|u02020200u00u200d22d22u2d	-0.5> = -1/90 (30)
<u0uuuu0d2uu0222u2000du2ud	-0.5|c13b c17a c4a c16a a8a a20b a22a a25a|u0u0uu022ud0d220d00dd22u2	-0.5> = -8/1575 (252)
<u0uud2ud02uud2u20u0202200	-2.5|c23b c16b c6b c18a a25a a16b a24a a18a|u0uududd02uud2u20d0202ddu	-0.5> = 0 (2312)
<2000u0u022u0222220uud0ddu	-0.5|c13b c10b c14b c24a a19b a22b a21b a3a|20u0d0u02uu0du22202d2ud0d	-0.5> = -sqrt(6)/270 (232)
<0u2u0200u0d2dd22u0u2022d0	-0.5|c14b c20a c3a c2a a4a a1b a17a a10a|u0u20200udu2u02220dd022d0	-0.5> = sqrt(5)/1080 (120)
<uduu00u20u0d0u2u022d2u022	-0.5|c21b c16a c18a c14a a16a a10b a5a a18a|uduuu0u2020d002d022dud022	-0.5> = 1/50 (210)
<uu202duuuu022dd20u00d0ud2	-1.5|c18b c21b c12a c13a a11a a18b a1a a10a|2u202uudu2duudd20u0000dd2	-0.5> = -sqrt(30)/2880 (1408)
<2uuu2dud20u0002u002uuu2du	-3.5|c1b c5b c23b c15b a14b a24a a14a a10a|uududduu2ud002dd002udud2u	-0.5> = 0 (1440)
<u2ud00u22200ud2udu0ud0uu2	-0.5|c24b c9a c2b c3b a12b a18a a5b a7b|uu0uu022d20ddu2ud20ud0d02	-0.5> = sqrt(5)/1350 (1190)
<0200uuu00du0dd222duudu22u	-1.5|c23a c21a c13b c20b a14a a9b a11a a20a|0200uuu0ud2002222uud0dd2d	-0.5> = -sqrt(30)/720 (455)
<uuud0d0220uu002dd2du0u2d2	-0.5|c20b c12b c22b c2b a2b a14b a3b a11b|ud2u0u0220200u2dd2u0002d2	-0.5> = -sqrt(2)/324 (60)
<2u02d0ud0ud2u002d02u2duud	0.5|c25a c22b c12b c7a a3b a3a a11b a24b|2u22u00u0d2dd002u02u20d20	-0.5> = 0 (60)
<u00uu002u220ddud2u22uuuu0	-2.5|c19b c22a c19a c21b a21a a3a a13a a23a|u0uud002u2202udd2d02u02d0	-0.5> = sqrt(7)/2016 (360)
<0ud0u00222u22d2d00u220200	0.5|c15a c2b c12a c21a a12a a2b a22a a18b|0ud0u00222u22duu0du2dd200	-0.5> = 0 (204)
<002u2202202uddu2uu00u002u	1.5|c6b c14a c16a c18a a10b a12a a20b a4b|00222u022u22u0ddd00ud002u	-0.5> = -sqrt(30)/360 (40)
<uuuu02ud0du0u0uu2ddddu22d	-0.5|c25a c21b c16b c18a a7a a9a a2b a21b|u2uu022dudu0u0d020ddud220	-0.5> = -sqrt(3)/1000 (1230)
<020u0ud02udu2220u02duu20u	-2.5|c9b c13b c12b c10b a12b a16a a10a a10b|020u0ud0d2udu22ud02uud20d	-0.5> = sqrt(6)/36 (360)
<u00022u20d0duu2d2d00u2du2	-0.5|c12b c22a c22b c6a a4a a11b a13b a23a|u00d2ud20uu02u2d2u00d02d2	-0.5> = -5*sqrt(3)/864 (136)
<02u0uuud0u2222u000d0d0222	0.5|c15b c23a c13b c11a a17a a19b a4b a5b|02ud2uud0ud2u200u020d0d22	-0.5> = sqrt(10)/180 (180)
<2ud020020020u0d2uu022uu2d	1.5|c23a c24b c20a c3b a4b a25b a24b a14b|2u0u20020020duu2du0d2d022	-0.5> = sqrt(5)/360 (102)
<2uu20dud002u002ud22uu2d00	1.5|c21a c16a c3b c7a a24b a6b a13b a3a|2ud2020u002uu020d22d02du0	-0.5> = -sqrt(30)/720 (40)
<udu2d0udu02022u22uu0200d0	-1.5|c21b c14b c11a c15a a22b a9a a25a a12a|udu2d0ud20ud2u022ud0ud0ud	-0.5> = sqrt(15)/180 (432)
<2uu000220ud220d2u02u020du	-0.5|c25b c3b c16a c1b a11b a5b a23b a3a|uud0u0220d2220dud02u02du0	-0.5> = 1/108 (72)
<u20uduu0udd0u0uu0udu222u2	3.5|c23a c4a c20a c5a a18b a11b a13b a8b|u2000uduuu2020du02d022dd2	-0.5> = -sqrt(35)/1400 (375)
<u222u220200200u0d220002d0	-0.5|c2a c1a c9a c3a a10a a8a a22a a11a|0uu2d22uudu200d0d2200u2d0	-0.5> = -sqrt(3)/162 (306)
<02uuud0202u02uu0d2022uu0d	-0.5|c22a c4a c2b c11a a6a a7a a11a a9b|0ud0u2u2u2d02du0d20220d0u	-0.5> = 0 (120)
<u22u022u0u2d0uu00dd220002	1.5|c21a c3a c20b c12b a16b a8b a1b a17b|22ud02220u200udduuddu0002	-0.5> = -sqrt(15)/1800 (72)
<uuu020udud2u22020u0d0d2du	0.5|c13b c1a c16a c7a a1b a7b a19a a21a|udu020duud2ud20u0duudu2dd	-0.5> = -sqrt(6)/1080 (3672)
<uu2d22000uu0u0u2u20uudd2d	-1.5|c20a c13b c3b c10b a10b a9a a8b a1a|2uuu220uddd000u2d200dud2u	-0.5> = 0 (420)
<u2202uu200dud0u20u0u0d22u	-2.5|c12a c13b c16a c8b a9a a17a a4a a25a|u22u2uuud0d000dudd0d0u222	-0.5> = -sqrt(15)/3600 (868)
<020uu22uud02u0d022ud20du0	-1.5|c20b c6b c21b c19a a4b a25b a20a a14a|0202uu2uuu02ddd0220du0dud	-0.5> = -13*sqrt(5)/24000 (1134)
<22uuuuduud0udud2ud20d0d0u	0.5|c19a c8a c12a c16a a20a a13b a8a a22a|22uuuuduud002uddududddu0d	-0.5> = -497*sqrt(3)/45000 (66375)
<200u2202ud2220du2u00u0020	-1.5|c16a c11b c5a c24b a9b a23a a25a a2a|2u0uu2022uu220d02d00d0ddu	-0.5> = 0 (252)
<uu20duu0d0u2udu0ud22ud2u0	-1.5|c11b c12a c21a c17b a4a a11b a12a a13a|uu2dduu0d0u22du00d220d2u0	-0.5> = -22*sqrt(2)/225 (324)
<022uu0d2200d0uud02u22200d	0.5|c21b c22a c4a c25a a4b a6a a23b a11a|022uuud220ud0uud02u2ddd00	-0.5> = 7*sqrt(6)/648 (1470)
<0u2dudu22ud20u2u0u0022u00	-0.5|c2a c4b c3a c11a a4a a2a a24a a16b|0uudduu22d020u220d0022ud0	-0.5> = -sqrt(30)/2160 (162)
<u2u0ud2u22d02uu02u020u0d0	-1.5|c17a c15a c13b c20a a21a a12a a11a a25a|u2u0ud2u222ddu00du0udd0ud	-0.5> = 0 (3060)
<uu002220000u02d2ud20u2uu2	0.5|c22b c14a c5b c2a a8a a12b a2b a11b|ud00u22u00u20dd2du20dudu2	-0.5> = sqrt(5)/160 (160)
<u220u0000d2uud0uduu22022d	-1.5|c24b c3b c12b c23b a4b a15b a9b a14a|u2uuu000dd20u2uduud220ddd	-0.5> = 7*sqrt(30)/7200 (5565)
<u2d00uu20du202udu2022u0u0	-1.5|c8b c2a c20b c24b a3b a11b a25a a5a|uu20dudd0u2202udd20u2d00u	-0.5> = 0 (216)
<0uuduu22u2200d00020d2uu2d	-1.5|c9b c25a c14b c11b a19a a25b a3b a16a|0u2duu2202u0000u02ud2dd2d	-0.5> = 11*sqrt(3)/600 (252)
<0200222uu22du2200uuu000ud	0.5|c5b c5a c8a c7a a24b a21b a21a a3a|02u002d0u22du2200duu2002d	-0.5> = 0 (24)
<u0d22u0u00022ud02dd022u02	-0.5|c25a c13a c5a c6a a7a a8a a6a a24a|u0d2udu20002udu02dd022udu	-0.5> = 0 (144)
<u220ud20220d202uu0020ddu0	-0.5|c10b c13a c2a c2b a11b a19b a14a a23a|u020uu202dddud2uu0d20d2u0	-0.5> = 0 (240)
<0uu0dud220uu22d2d0u2ddu00	0.5|c22a c19a c3a c8b a3b a24b a6a a4a|0uudu2uu20dd22u2d002d0ud0	-0.5> = -sqrt(5)/4860 (1080)
<00202u0uu0udd2uudu2u22dd0	0.5|c17b c11b c21a c18a a23a a1b a7b a15b|u0202uuud00uu22d002dd22d0	-0.5> = -sqrt(10)/6000 (455)
<0202uu2uuuu202u2002ddd00u	-1.5|c12a c25b c16b c14b a3a a10b a8a a13b|02u2uu22d2uududu002ddd000	-0.5> = -3*sqrt(15)/7000 (1550)
<uud000u2ud220u0du2udd22d0	0.5|c20a c14a c22b c8b a8b a2a a25b a10b|u2d000u2d222000ud2u0uu2dd	-0.5> = 0 (80)
<20020u0222d2ud00uu2d0uu20	-1.5|c19b c11b c18a c9b a16a a18b a22a a7b|20020uu2d202ud0ududu02d20	-0.5> = -1/72 (243)
<2uu0002udd20uuu22udd200du	-0.5|c10a c14a c25b c3b a20b a4b a3a a22a|2udu002ud020u0d22uu22d0d0	-0.5> = -sqrt(3)/135 (180)
<2uud0u020u0u2222u02200u0d	-1.5|c1a c16b c8b c15a a18a a10b a6a a3a|ud2u020d020u22udud2200u0d	-0.5> = sqrt(210)/280 (108)
<222u0u002u02u2d2ddu0000u2	-1.5|c17b c15a c13b c2b a8a a11b a20a a10b|2u2u0u0u22d202020ddu000d2	-0.5> = sqrt(6)/120 (105)
<uuduu002ud2u0u0ddudddd22u	-0.5|c1a c22b c24b c21a a5a a21b a22a a1b|uuud2002uu2u0d0udddudd2ud	-0.5> = -17*sqrt(15)/3240000 (16500)
<0uu00uu2u2udud2uu020022uu	0.5|c6b c3a c15a c10a a3a a5a a16b a12b|0uu0u0d2ddu2udd2u020022du	-0.5> = 0 (240)
<0u0d2u22uduuud02u02ud0uud	2.5|c16a c19a c23a c24a a6b a3b a1b a24a|uuud2222dududd0uu0ddu00du	-0.5> = 5*sqrt(14)/756 (2160)
<u0ud22u00u0uu2000u2202u22	1.5|c6a c25a c14a c24a a17b a11a a21b a8a|u0ud2uud0uuudd00ud22d2udd	-0.5> = -sqrt(35)/12600 (16236)
<202u0202222000uud0d020ud2	-0.5|c19b c9a c23b c10b a16b a22a a2b a12b|2u2d0202uu2d00d2u0002u0d2	-0.5> = -sqrt(3)/72 (36)
<u0ud00uuud0uuu22222u0dd02	0.5|c7a c1b c23b c18a a11b a14a a6b a1b|u0uu0u0dududd2222d2u0d002	-0.5> = 71*sqrt(15)/252000 (1350)
<uuu222d00202uu02u0ud02d0u	-2.5|c5b c14b c16b c4b a18a a15a a19b a21b|uuuud2u00202u0dudd2dd2d0u	-0.5> = sqrt(105)/5250 (3350)
<u2020u2uuu00d20d2u0u02ud2	-0.5|c17a c17b c8b c24b a17a a6b a5b a8b|u202u22uuu00d20ddd0d02u02	-0.5> = -sqrt(105)/750 (252)
<2u20002000u0ud22u20d2u202	-1.5|c21b c7a c1a c20b a17a a13a a21b a2a|u22000u000d02d2222002u202	-0.5> = sqrt(3)/18 (6)
<u2u002000u2u2u20d22uu002d	-0.5|c18a c1b c6a c12b a16b a14a a23a a9b|02u00d00uu20222duu2dd0u2d	-0.5> = -sqrt(14)/420 (180)
<00udu202u02u2duu022d02uu0	0.5|c14b c12b c13a c15a a5b a25b a14a a24b|00ud2202u020du0d022u02u2d	-0.5> = 0 (24)
<u00uu20u2u2d002duu2u2d0ud	2.5|c9b c24a c17a c22a a9b a22b a3b a14b|u0udu20u2d2d0d2u0d2u2u00d	-0.5> = 0 (360)
<2uu220u0d0uuu2ud2d00uuu02	-1.5|c1b c5a c23b c25b a12a a2b a10a a6b|u2u2duu0duu2d2du2u00dd00d	-0.5> = sqrt(15)/3780 (4380)
<2uu2200d220uu0u20d0dd02uu	-1.5|c4a c10b c9b c20b a17b a21b a6a a2a|22uu2u0udd0dd0u2du00202ud	-0.5> = -1/720 (420)
<22020uu2u200ud000ddu2ud2d	-0.5|c6b c2a c1b c18a a3b a1b a5a a11a|2uu2u0u2u2d0dd0000uu2dd2d	-0.5> = 29/4320 (1540)
<2ud0ud0uu0u20u00202220u22	1.5|c14a c12b c25b c19a a15b a2b a6b a16b|22u0u20uu0uu00dd20d220d2d	-0.5> = -sqrt(70)/840 (462)
<20220u2du0d22000u20u0uu2d	-0.5|c22b c13a c18a c9b a2b a20b a14a a8a|2u220u2200d2uu00du0200d2d	-0.5> = 0 (102)
<0u0u2uuuu02uu02d220022du0	1.5|c16a c2b c9a c13a a3b a13b a1a a7b|u0uu2d2u002dd020220022ud0	-0.5> = -sqrt(3)/378 (102)
<0002u0u222u00uddddu2duu2u	-0.5|c10a c23b c8b c15a a5b a14a a2a a17b|0u0220uu2dd0020d2uu2du02d	-0.5> = 7*sqrt(30)/4320 (180)
<u0u2u00d202u0022200u202u2	1.5|c9a c15b c21a c17a a7a a14b a22b a19b|u0u2u0duu02u0dd2d0uddd2u2	-0.5> = sqrt(10)/1200 (2992)
<220ud220uuu00u22uu000u2du	-2.5|c11b c9b c16b c25b a21a a20b a13a a19b|220ud2200u00ud2duuudud2d0	-0.5> = 1/84 (408)
<02202uud200022u0u0d2u0d2u	-0.5|c13a c7a c17b c6b a10b a6a a16a a15b|02202u0u2u00d22u00u2d0d2d	-0.5> = -sqrt(15)/1080 (120)
<202u2u2d020022002d2200u00	-0.5|c7b c3b c20a c13a a24a a22b a3b a23a|202u2udd0200u2002u2u0d2d0	-0.5> = -sqrt(2)/12 (60)
<uu020uud02ud022u2u00u2udu	-3.5|c4b c15b c10b c21b a12a a9b a1a a3a|2uuu0uduuuu202dd2d0002ddd	-0.5> = 11*sqrt(70)/49000 (6270)
<0udu20220202u2u020uu22000	-1.5|c10b c15b c21a c8a a24a a8a a13b a6a|0udu2d220u02220020udu20d0	-0.5> = sqrt(10)/30 (36)
<u200udu0uud0d0d0duuu22222	-0.5|c23a c2a c24b c21b a16a a4b a19a a8b|uu0uuddduuu0d0dudu2ud2dd2	-0.5> = -sqrt(2)/864 (50750)
<uuud0uuud0u02ud2d202022d0	1.5|c1a c14a c20b c16a a10b a12b a11b a19a|0uuu0duuuu2d20dud2dd022d0	-0.5> = 3*sqrt(2)/3500 (5910)
<200u0duu02uuu20202u2u2002	-2.5|c8b c7b c11b c10a a9b a19a a17a a13a|200u0d00ud0u2202u222d2002	-0.5> = 0 (12)
<u2uu022udu200u2000d20d022	-0.5|c24b c14a c2a c8b a18a a12b a13b a4a|uud20220uu2dd0200ud20d0u2	-0.5> = 0 (180)
<uduu2udud002u20ddu0202u02	-0.5|c16b c7a c22b c12b a13b a15a a21b a16b|uduu2u0dd00d22uduu02dud02	-0.5> = 0 (720)
<ud20uu0du22uu0d20u2uud020	2.5|c24a c11a c20a c19a a18b a7b a12b a11a|ud20uuudd222u0d202u0ud0d0	-0.5> = 4*sqrt(210)/567 (600)
<ud0u20uuu02u202uu22002020	-3.5|c24b c19b c12b c17b a9a a12a a25b a6a|ud0u2udu202d202u02d0020ud	-0.5> = 1/9 (162)
<u22u2220d2000uu0duu0u0220	0.5|c3a c6a c9a c15a a15a a18a a11b a8a|u2ud2u2d02u00ud0d2d0u0220	-0.5> = -sqrt(5)/180 (180)
<u0u200u00222d20d02u2u2200	-1.5|c1b c14a c7b c10a a1a a16a a21a a8b|u0d2000u0u22du0202d222200	-0.5> = 0 (18)
<0200220u20202u02200d22u0u	-1.5|c14a c11b c20b c5a a8a a10a a19b a14a|0200u2022ud02u0220d022u0d	-0.5> = -1/18 (27)
<0002u0uu22uu02u20d2u0202u	1.5|c12a c7a c4a c11a a8b a11b a25a a3a|00udu00222u002d20u2d02022	-0.5> = -5/252 (18)
<00000u22uud220d2u0u022u2u	1.5|c16a c10a c15a c13a a14a a6b a10a a5b|0000u222dud2uu0ud0u022d2d	-0.5> = 0 (136)
<0022uu222uddu000u2uudd020	-1.5|c19a c9b c9a c24a a10a a14a a5a a20a|00222u2202uuud00u202dd0d0	-0.5> = 7*sqrt(6)/2700 (125)
<0022u0udu02ud2u00uud202u2	1.5|c7a c11a c12b c23a a17b a1b a22a a20b|u022d00uu0d0u2d0duu22ddu2	-0.5> = 1/1080 (216)
<02u00u0u0u2ud02u202uud2d2	-2.5|c10b c8b c13b c16b a3b a10a a14b a4a|022u0u000d2u0d20202uud2d2	-0.5> = -sqrt(5)/70 (90)
<ud222202200020220u0du00du	-0.5|c8b c3a c5a c5b a17a a12b a5a a20b|udu2u20d200u2022ud02d00ud	-0.5> = -sqrt(2)/36 (180)
<u22ud222d002u0u02uu000ddu	0.5|c6a c24b c3b c9a a23b a16b a24b a9a|u2udud22d002u0du2du0002ud	-0.5> = 0 (216)
<20u02220u2uu200002u0d22u0	-2.5|c5a c10a c6b c23b a2a a3a a5a a19a|2u202u20duud20000220d2du0	-0.5> = sqrt(5)/18 (60)
<22u022202200udu0uu200u0du	-2.5|c22b c1b c15b c6b a25b a12b a20a a22a|u2u02d20220uud00ud2d0d0u2	-0.5> = 0 (204)
<u000u2d0u2udu0222u2dduu0u	-0.5|c17b c22a c9b c6a a5a a14a a1b a2b|2u002du002udud22uu2dd0u0d	-0.5> = 0 (540)
<0u022du0ud2220u202d020d0u	0.5|c4b c2b c21a c11a a15a a14b a1b a3b|u0uu2du0udu22d2202u0d0d0d	-0.5> = -sqrt(30)/1080 (1550)
<2uu202u0dudud0d2d220u0020	-0.5|c17b c19a c7b c24a a25b a23a a20a a2b|22u20200uduuu0d202dud0dud	-0.5> = -sqrt(30)/3888 (1080)
<u0u20u2220202u0duu2uu0d0u	0.5|c13b c14a c23b c3a a6b a2a a10b a1b|2u0202222u20d00duu2du000d	-0.5> = 0 (54)
<02u2udd0uuddu02u2002ddudu	-0.5|c10a c4a c23a c7b a14a a8a a22b a25a|02udud0uu0dudu2u2002d20d2	-0.5> = sqrt(3)/216 (360)
<ud2u0uuu220d00uuu2002220u	0.5|c4a c18b c22b c1a a11b a24b a7b a4a|0u2d0u2u22ud00dudd002u2du	-0.5> = 0 (240)
<u2d0uu022ud22222u0d000u00	0.5|c19b c5a c8a c16a a20b a1b a16a a24a|22u00d0u2ud22222u00d00ud0	-0.5> = 5*sqrt(2)/144 (54)
<uu2uud0000u2d2duud0ud0222	-0.5|c5b c6b c12b c3a a22a a8b a19b a13b|uuud000d00uu22ddduuudd222	-0.5> = 7/4800 (2000)
<2u0u2uuu00d2u000uu22u2udd	2.5|c5a c6a c22a c1a a10b a14b a1a a15b|2u0uu0du0du2uuu0du22ddddd	-0.5> = -sqrt(14)/3920 (20314)
<202u0d2u20d00200u02u2uu2u	-1.5|c22b c20b c25b c21b a25b a20b a2b a18a|2u2u0d2u20d00200du2du0u2d	-0.5> = -sqrt(30)/80 (108)
<uu020d0u0d2uu0022022uu2uu	1.5|c17a c6a c21b c12a a14b a9b a18a a24b|uu02000udu20dd02ud220u22d	-0.5> = sqrt(14)/1134 (306)
<0020u20u02uduuddu2du2u2d0	-1.5|c22a c18b c12b c16b a22b a25a a19a a2b|0u20u20u02u0ddu0dd2u2u2dd	-0.5> = sqrt(5)/28800 (1200)
<uu00ud2u022u22020u0220du0	-0.5|c13b c16a c18b c7a a3b a9a a6b a24a|uuu0u2duu22dd20d000220d20	-0.5> = -sqrt(15)/1000 (455)
<0u0uud0u2u0du0200u2ud2222	-1.5|c15b c2b c22b c4b a11b a2b a3b a2a|02u0uu0d2udud0d00u2dud222	-0.5> = -sqrt(7)/1890 (1044)
<u20u2202202d20d0000u20u2u	0.5|c20b c5b c12a c9a a22b a19b a16b a17a|u20ud202u02020uud0u02dd2d	-0.5> = -sqrt(3)/120 (375)
<0u22du22002u2d0u22u0u00u0	-1.5|c16b c17a c11b c5b a12a a23b a10a a9b|0u220u22ddu22u00u2d0d0du0	-0.5> = -sqrt(5)/90 (120)
<2220uuduud2u2u02200d0d00u	-0.5|c1a c2a c13b c13a a13a a1a a23a a4b|2u2ududduu2duu02200d0du0d	-0.5> = sqrt(10)/486 (1620)
<02202uu022022duud02u00u0d	-1.5|c5b c2a c23b c3b a1b a11b a23a a24a|uud0uud022u22uddu02u00ddd	-0.5> = -sqrt(30)/675 (4380)
<0uuu0d0ud20dduu22uuu2u20u	-1.5|c19b c13b c17b c25a a13a a25b a6b a12a|0uuu020ud202ddu2uu0d2d20d	-0.5> = -sqrt(7)/1008 (1225)
<2u2002022u00uu2u0udddu2u0	0.5|c21b c19a c24a c9a a7a a4b a10b a11a|2u2u02u2d2u0ud2d0u0d0d200	-0.5> = sqrt(7)/1050 (412)
<0uuuuuu2u0d20uu0u222d00u2	-3.5|c4b c12a c15b c25b a5a a15a a3a a21a|0u202uu2u0dd0ud0u222200dd	-0.5> = sqrt(14)/210 (410)
<0u2uu220u2d0uu00u2d2u00u2	1.5|c6a c18a c9a c24b a23b a13b a17b a2a|022uuu2002d02u002du2d0d02	-0.5> = -sqrt(5)/140 (116)
<u020d00u0u20uu2u222d2ddd0	-0.5|c21a c15a c13a c8b a8a a25a a2a a12b|ud20u00u0d2d0udu222uduudd	-0.5> = -sqrt(6)/1080 (720)
<u202u0du2202u20000u22020d	-0.5|c8a c25a c19b c13b a25a a24b a19b a13a|u202u0d02202u20000u2202dd	-0.5> = sqrt(30)/60 (30)
<00uuuuud0d002u222d2dduddu	-0.5|c3b c8b c16a c19a a9a a16a a7b a6b|000uu220ud002u222duuddudd	-0.5> = -29*sqrt(6)/86400 (1408)
<ud20uuudu2udud00uduu00222	0.5|c20a c3a c8b c6a a8a a4b a22b a2a|u2dud0uuu2duud00ddd00u222	-0.5> = 7*sqrt(5)/8000 (960)
<0u2uuddu020u2022u0ud0uu2d	-2.5|c24b c23a c13a c13b a18a a1a a14a a17a|uu2udddu020u0d222udd0u0du	-0.5> = sqrt(70)/1260 (720)
<2u002u2d2u20dduuu020du0ud	-1.5|c1b c25b c13b c22a a20b a16b a18a a14a|uu002u2d2u2002u2dd2du00d0	-0.5> = sqrt(6)/1080 (360)
<uud022d0u0d20uu02uuuu20d2	-0.5|c14a c6a c25a c1b a4a a9a a7b a6a|0uud222020u200u02dduu20dd	-0.5> = -sqrt(105)/2160 (300)
<uu2uuu2uu200u220d00d022d0	-0.5|c10b c15b c4b c15a a15b a5b a19a a12b|uu202u2uud0ud2d0d0du022d0	-0.5> = -1/140 (1383)
<0uu0duu22d2uduu2d0uu0u2d0	-0.5|c20a c7a c14b c10b a7b a18a a21a a13b|0uu0duu2202d20u2duu0dd2d0	-0.5> = sqrt(210)/40320 (1230)
<ud0022ud20uu2ud0d0d2u2200	0.5|c17b c19b c11a c12a a19a a4b a10b a16b|ud0u22du2u002duu00d2d2200	-0.5> = -sqrt(3)/12 (120)
<022u20uu2022d200d22uu0000	-0.5|c18b c3b c3a c5b a24a a3b a1b a22b|u2uud0dd2022u200du2uud0d0	-0.5> = 0 (400)
<2u002u200uu22u0dud0uuu2du	-0.5|c2b c5b c12a c21b a19b a20b a9b a21a|2000ud20uuuu2d0dudu2dd2du	-0.5> = -179/18900 (1640)
<0022uu2d2uu0uuu0020udd2ud	-1.5|c15a c8a c22b c3b a12a a20a a16a a5b|00u22u202uuudd0d0202u02dd	-0.5> = sqrt(105)/12600 (434)
<uuu2du00dud220uuuu0ududu2	-3.5|c24b c11b c16b c15b a5a a14a a7a a24b|uuu22ud0dd022u00du0ududd2	-0.5> = -3*sqrt(30)/1792 (3570)
<02ud22uduu2uu202d00d0020d	-0.5|c17a c5b c14b c6a a22b a7a a20b a12a|02uduu2duu22dd0200020u20d	-0.5> = sqrt(10)/80 (180)
<0uu0ud2du00202u2u2uu22d00	-1.5|c2a c15b c12b c3a a20a a12b a19a a4a|000udu2du0020202d22222u00	-0.5> = 0 (8)
<20uu02d2u02uu2u0d0dduu02d	-1.5|c9a c14b c20b c13a a16a a2a a3b a5a|2u2ud2u2002d0udud0u0du02d	-0.5> = sqrt(15)/2160 (729)
<u20u00d00220u22u20u2dd20d	-0.5|c13a c1b c17a c21a a13a a5b a7a a21a|020uu0200220d22ud0u2ud20d	-0.5> = sqrt(30)/540 (90)
<2u20u2uu22020202000du0u20	-2.5|c9a c10b c1b c7b a13a a5a a17b a19a|uu20220duu02d202u0udd0d20	-0.5> = 19/720 (360)
<22u00u20du0duuu22u2d0002u	0.5|c1b c25b c16b c12a a21b a13b a11b a6b|u2d00220udu02duu2d2ud0020	-0.5> = sqrt(6)/1080 (72)
<222uu00u0d2202u0200200uu2	-1.5|c24a c20b c4b c2b a6a a23a a2b a13b|2220ud0u0u22d2d0200u00202	-0.5> = 0 (12)
<00ud0u2uu2du22uuud2du0020	-1.5|c10b c19a c17b c21b a22a a10b a25a a17b|00ud0u2uu2ud22duddud0d02u	-0.5> = 0 (1440)
<02u002d0u2d2u0uu2u0uu2ddu	-0.5|c22b c18a c10a c17a a3b a18a a14a a4a|022u02d0uuu2dduddu0uddudu	-0.5> = 0 (1440)
<u00002u0uu2du22d2002202du	1.5|c16a c14a c6a c1a a5a a18b a2a a3b|0ud0udu0uu2ddd202u02202ud	-0.5> = 0 (240)
<ud00uu2u02uu02200u0222u20	-0.5|c23b c2a c5a c7b a2a a17b a13a a7b|uu000u2d02ddu220ud0222020	-0.5> = 0 (60)
<2uu02u22du0002ud000u2022d	-0.5|c23a c9b c5b c6a a19a a13b a18a a4b|2uuuu0220u00d2du0ddu20d2d	-0.5> = -19*sqrt(5)/36000 (1568)
<u00du2222uu00duu0d0022ud2	0.5|c9a c21b c16a c25a a13b a2a a14a a21b|uu0du222uud0d2u00d0022udd	-0.5> = -269*sqrt(30)/57600 (1230)
<20ud0uuu2d2002000u22022ud	0.5|c18a c14a c11b c14b a15b a12b a2b a21a|2udu0duu2uud00d00022d22ud	-0.5> = 37*sqrt(6)/8640 (420)
<2u20002u2uu002udu0002u22d	-0.5|c14a c9a c15b c21b a9a a13b a15a a4b|2u2u002u2du0duudd000ud22d	-0.5> = -sqrt(105)/33600 (1408)
<22u222200du0u0uuu200ud020	-0.5|c4b c7b c21a c6b a23b a9a a25b a8b|22uu2uudduu0d0udd2000dd2u	-0.5> = sqrt(14)/1600 (3050)
<u2u2u002u2dd20d0uuu0u02uu	-0.5|c2b c10b c11a c13a a16a a13a a6b a16b|uuu2ud02du0d20u2ddu0d02du	-0.5> = 0 (2460)
<20u2ud22ud0002u020d0202ud	-0.5|c25b c24b c23a c10b a22b a18b a6b a16a|20u2u222u00002du2dd02du00	-0.5> = -sqrt(3)/54 (68)
<u00u2du22200duu0dd202uduu	-1.5|c21b c24a c6b c19b a3a a20b a24a a12b|u0ud20u2220duud0uududdudd	-0.5> = 0 (13320)
<0002002222u20222u0020dud0	-0.5|c16a c16b c9b c24a a11b a17a a25b a24a|00020022u222022020020uddu	-0.5> = -sqrt(3)/18 (6)
<20u00u0u00uduu220u222udd2	0.5|c24b c11a c13a c15b a11b a18b a10a a24b|20u00u0u0uuu0dd202222ddd2	-0.5> = sqrt(21)/3528 (462)
<220uuduu22udu020022020u00	-2.5|c19b c8b c10b c15b a25a a20a a22b a8b|220uuduu2uddd0u002ud2dd0u	-0.5> = 0 (2100)
<u0uu00u20002022222du20udd	-0.5|c8b c18a c12a c4b a6a a25b a12a a4b|u0uu0duu000202222ddd20ud2	-0.5> = -13*sqrt(2)/900 (360)
<u2d2uuu00d202d0u2002u20du	0.5|c25a c24a c22a c3a a8a a25a a24b a6a|u202u2dd0u202u0d2002uu0dd	-0.5> = 1/324 (180)
<2u2220d02u0u22uu000duu0du	-2.5|c5b c24b c4b c12a a17a a12a a11b a23a|2u2uu0d02dud22udu00dudd0u	-0.5> = -sqrt(3)/540 (1620)
<0uduu0uu2dd220200202du2d0	-0.5|c15b c18b c12a c23a a17b a1a a6b a8a|uududuu22udu20u0dd02dddu0	-0.5> = 11/7200 (8190)
<uuu020d2ud0uddu0uuud2022u	0.5|c14b c23b c21a c8a a4b a1a a16b a3b|2u2u20uuud0uu0dduddud0d2d	-0.5> = 43*sqrt(105)/2430000 (23215)
<02202uduu020020dduuuu2dud	0.5|c7a c18a c5b c19a a23a a8b a19b a17a|0220ud02u020020d20udu22du	-0.5> = 3*sqrt(2)/320 (16)
<00uud202d20uu2u2d2200002d	-0.5|c4a c17a c19a c8b a23a a4b a1a a3a|u02uu20dd20uu2u202d000d2d	-0.5> = 0 (350)
<u020u22000d222uudud2020d0	-0.5|c16b c13a c7a c1a a10a a8a a18a a16b|0020u2du0uu2d2duu2d2020d0	-0.5> = -sqrt(2)/324 (200)
<uuu2dd2002duu0ududuuud02u	-1.5|c12a c22b c10a c4b a21a a20a a9b a3a|uu2duu20ddd0u0uddud22002u	-0.5> = 0 (720)
<20u02uud002u00d020u222u2d	-1.5|c23a c24b c21a c20b a7a a20b a23a a18a|20u02u2u002d00u02dd2d2uud	-0.5> = 0 (204)
<uu0u2udd0020d0u222uduudud	0.5|c6b c17a c16b c20a a22b a10b a4a a7b|uu02202u0d20u0ddd2u0u2dud	-0.5> = -19*sqrt(30)/48600 (612)
<0u002202u2uud2uu0d2dd200d	-0.5|c14b c5a c6a c11b a7b a12a a14b a23a|0u00udu2d202u2dd0u2du2u0d	-0.5> = 0 (324)
<u0u2d2uu2ddu2002du0d0u2u0	-1.5|c12a c9b c16b c9a a3a a2b a14a a22a|uu22u2du0dd02d0uuu0d022d0	-0.5> = 5*sqrt(2)/1944 (680)
<0u0200222ud0uu2d2ud20d002	0.5|c19b c8b c22b c14a a19b a1b a21b a8b|uu0200222uu0d02d2du2d0002	-0.5> = 0 (105)
<220udu00uuu2uuu2ddd0002u2	0.5|c23b c16a c24a c19a a3b a8b a13a a24a|22uduu0dduu22uuudd0000dd2	-0.5> = 29/2100 (1512)
<00222ud220u02020du0u2u020	-1.5|c17b c5a c4a c24b a12a a17b a25a a1a|u02dudu220du2020uu0u2d0dd	-0.5> = sqrt(5)/80 (280)
<22uuu000dddu202du0du22020	-0.5|c3a c13b c1a c21a a20b a17a a25a a8a|u20du00uudduu02d20d2u202d	-0.5> = 0 (600)
<200u2200u0d2002u0u20u222u	-1.5|c4a c24b c5b c24a a14a a2a a4a a24b|2u0uu200d0u20u2d0d20u22dd	-0.5> = -sqrt(3)/40 (412)
<u20u2ud0uuddu02u20u20u0d2	0.5|c25a c13a c20a c5a a16a a18a a23a a13b|u20uudd0uuudu0222dud0dudd	-0.5> = 61*sqrt(35)/302400 (15500)
<00u0u220u22ud2u0u202ud020	-2.5|c15b c17b c20b c24b a25b a23a a15b a19a|00u0u220u22ud2u002dddduud	-0.5> = 0 (750)
<2000202ud2002uuu00u20u222	-2.5|c20b c19b c22a c15a a19a a18a a15a a11a|2000202ud2u02udd0udu00222	-0.5> = 0 (24)
<u0u000u2ud222200d2002u2uu	0.5|c3a c23a c9b c18b a22b a4b a25a a18b|u00d00u20u222200d20022ud2	-0.5> = 5*sqrt(3)/144 (18)
<20uud20uuduud22uu00uuuddu	1.5|c17b c15b c12a c14a a19b a7b a20b a12b|20uud2uudduuuuud00d2duddd	-0.5> = -13*sqrt(7)/105840 (50400)
<u2222000u20u20uu000u2202u	0.5|c21a c4a c21b c5b a21b a11b a15a a1b|222ud000u2du202d000uu202d	-0.5> = 0 (24)
<2u2022000d2u20u0202ud200u	0.5|c12a c3a c2a c11a a7a a23a a16a a9b|20u022u0duu020dd202du2u0d	-0.5> = sqrt(2)/48 (180)
<0222u20ud0200u220u200u0d2	-1.5|c2b c5b c3a c16b a10a a20b a2b a23a|02u2020dud200u2d0u2u0ddu2	-0.5> = sqrt(5)/240 (48)
<02u0du20duudu0uuuudu2d2dd	-0.5|c20a c18b c2b c13a a14b a4a a20a a20b|0uuduu20dduu0duud0d22d2ud	-0.5> = 31*sqrt(5)/48600 (10800)
<u2220022020uu20u0202200d0	-1.5|c16b c21b c14a c20b a15b a21b a23a a16a|u2220022020uuudd020d20ud0	-0.5> = -sqrt(3)/40 (105)
<2uu2d0u20u00d2ud200d220ud	0.5|c2b c21a c4b c10a a5b a11b a2a a13b|2udu20u200d022du200uu20dd	-0.5> = 0 (120)
<uuu2du020u20uuuu2d0d0dud2	-1.5|c8b c10b c13b c5a a8b a20a a5b a9a|uuu2du02d0200ddu2d020udu2	-0.5> = 0 (272)
<202u0002u0uu22d0uddud0u22	-0.5|c25b c3b c4b c9a a6b a3b a22b a7a|20200uu200dd22u0udduduu2d	-0.5> = 0 (216)
<220u20uuuud2d2d000du0u202	-1.5|c23a c12a c15b c9b a16a a18a a10a a6b|220u2uud02uuu20d0udd0dd02	-0.5> = -sqrt(10)/6000 (1592)
<u0duuduuud0udd222u2002020	-0.5|c18a c10b c7a c16a a21a a16a a3b a18a|u02duu0du00udd222u20d2020	-0.5> = 0 (180)
<ud20202u222u0uu00000u2202	-1.5|c10b c23a c5b c25a a2b a19a a25a a20a|u220u02u2d2d0du000udu2d02	-0.5> = -sqrt(10)/360 (180)
<022ud00u2220u02d0u020uuu2	1.5|c3b c24a c16a c15b a1b a14b a21b a3b|u22du00d2220uud00d02uud02	-0.5> = sqrt(30)/360 (72)
<uu0ud2u0u0u2uuddud220d02d	-0.5|c11b c1b c20a c24b a7b a23a a23b a8b|0u0uu22ud002uuddud2d0d2du	-0.5> = 0 (3300)
<uuuuud00du2dd2du0d22u02d0	0.5|c12a c21a c18b c16b a12b a9b a22b a4a|uuu2ud002d2du2d000220d2u0	-0.5> = 0 (210)
<uu20udu20022d2u0200du0u2u	0.5|c14b c14a c8b c3a a20b a1a a14b a9b|2uu0uduud022dud02002d0d2u	-0.5> = -17*sqrt(6)/5184 (824)
<0u2u0022u0ud22u2u20u0du0d	-2.5|c7b c3a c9b c8b a5a a1a a24b a21a|uuduu0dd00du22d2u20udduud	-0.5> = 13*sqrt(30)/3240 (2160)
<udu02u0d02d00u220220ud2uu	1.5|c21a c5a c6a c14a a14a a7b a6b a20a|udu0uudu02u00u22022d0d2dd	-0.5> = -sqrt(2)/90 (868)
<u0u02u0du22d2200d202u002u	-1.5|c5b c14b c3a c6b a22b a6a a12b a25a|u000ud0uu2222d00u202dd022	-0.5> = 7*sqrt(6)/1296 (102)
<0u0d02u20du20uu2uddd022du	0.5|c23a c19a c20b c25a a24b a1b a3a a13a|uuud02u20dd2uuu2dd0002d20	-0.5> = 13*sqrt(3)/3240 (1190)
<u2020uuuu2d02ud00u220d02d	-0.5|c19b c1a c22b c2a a14b a7b a16a a8a|0u020d22u2d022uu0du20002d	-0.5> = sqrt(2)/150 (36)
<00u222000uuudu220d0d202u2	0.5|c6a c16a c20b c6b a17b a8b a3b a7a|002220ud0uudud2udd00202u2	-0.5> = 0 (108)
<22000u00202u2u2d02d220u0d	0.5|c14a c23a c2a c2b a23a a22a a8b a3b|20u00u0d202d202u02u22du0d	-0.5> = 1/18 (54)
<00u2u0ud222000222d0uud02d	0.5|c18b c9a c4a c16b a20b a12b a23b a13a|00udu0uud22du02u2002dud2d	-0.5> = -sqrt(6)/1296 (680)
<00udu2d0u0020du22022uudd2	-0.5|c9a c19b c21b c25b a8b a1a a9b a21b|u0dud2uud0020ud220u2ududd	-0.5> = 0 (1224)
<u00d2uud2udud0000ud22uu22	-1.5|c11a c21a c24b c10b a1b a21a a14a a18a|200u2udu200udu0002d22udd2	-0.5> = 5*sqrt(6)/972 (348)
<022020ud020u2d20ud02ud0u2	-0.5|c2b c13b c15a c3b a16b a2b a23b a18a|02u020uu020ududud202uddd2	-0.5> = 0 (1625)
<0u02udduu2du0udud2dud0022	0.5|c25b c4b c2b c17a a20b a3b a1b a11b|u0uuuuddd22u0udd02u2d002d	-0.5> = -sqrt(30)/4050 (5292)
<02002uu20u02u0u2du2022002	1.5|c25b c16a c13b c21a a3b a14b a11b a20b|02u02uu20dd20uddud2ud200u	-0.5> = 0 (240)
<uduu22du200u2udu00u022u0u	-1.5|c4b c14a c6a c3b a10a a4b a1a a17a|2u0u2ddu2u0d20dud0u022u0d	-0.5> = 0 (216)
<uu0d22uuu2udu222d0020000d	1.5|c10a c6b c14a c1a a23b a2b a13a a1b|u20u2ududduu2d22u00200d0d	-0.5> = -sqrt(30)/16200 (1156)
<u2u02u00u0d22u0202u022020	-0.5|c6a c21a c24b c11a a11a a1a a10a a23b|22u02000udu22d0202u0u2dd0	-0.5> = 1/45 (90)
<20u2u0202d20duuduu0dduuud	-0.5|c11a c21b c1a c11b a11b a22b a16a a21a|u0u2d0202du0udu2uu0dd2udd	-0.5> = -47/6480 (2160)
<20u0u00du2uu0ddu0u02u2222	0.5|c20a c21a c14b c24b a2b a17b a2a a24b|22u0d00uu2ud00udud0d02222	-0.5> = 0 (232)
<u02020udud2d0u2u0d2u2200d	0.5|c22a c11a c19b c12a a2a a20b a24a a23b|ud2020ududu00u2u0dd22uddu	-0.5> = sqrt(6)/72 (480)
<0u02002020200222du022d20u	-0.5|c14b c7a c15a c11b a1a a12b a6b a3a|udu20uu020ud0du2dd022d20u	-0.5> = 0 (480)
<2020u2u02u20uu2d0d220u00u	-2.5|c9b c19b c22b c7b a8a a12a a21b a8b|2020u202du2duu2d0uu2d000d	-0.5> = sqrt(2)/20 (120)
<2u00d0u22u02202duu20uu002	-2.5|c12b c5b c19a c18b a14a a7a a23a a5b|2u00u0222d0u2u2du0d0dud02	-0.5> = sqrt(2)/216 (306)
<020u2200du0d2u0022022uduu	-0.5|c4a c20a c6a c10b a15a a16a a12b a25a|02002u00u0022udd220d2udu2	-0.5> = -1/24 (40)
<0200uu22uud0u2dd0du0uu2d2	0.5|c11a c24b c25a c7a a21b a11a a5a a3b|02u02du2uud0d2du0ud02d20u	-0.5> = -19*sqrt(5)/2400 (240)
<u02002uu02u22dd0u2uddd002	-0.5|c20b c18b c22a c25a a5b a17a a2a a24b|uu20u2ud02d22uu02dd0d00du	-0.5> = -sqrt(2)/43200 (850)
<u22uduud2ud020u0uud000d22	-1.5|c25b c19a c18b c13b a10a a8b a19b a20a|u22uduu222u0d0d0d0du00d2u	-0.5> = 0 (420)
<220u20uu0udu22u0u000u2022	2.5|c7a c25a c17a c22a a3a a16b a17b a15b|22uu200d0udu222dd000uu02d	-0.5> = -sqrt(70)/252 (162)
<20200220u2udu20uuuud2u00d	-1.5|c16b c17a c21b c9a a8b a8a a2a a22a|2u20022202dud2000uduu200d	-0.5> = 0 (24)
<2u02u020020u200d2u2d002d2	0.5|c10a c1b c18b c24a a18b a20b a9a a15b|uu02u020uu0d20dd2d2200202	-0.5> = -sqrt(2)/180 (126)
<02uu2u2d2u0u202dud0ud0uu0	1.5|c24a c4a c12a c7b a20b a14b a24a a25b|02u02uuu2d002d2ddu02u0ddu	-0.5> = sqrt(5)/480 (420)
<u2uu0d0202u220uu2d2d0uu00	-0.5|c3a c12a c17a c13b a7b a22a a20a a12a|u20u0dd202u2u0uddd2202u00	-0.5> = sqrt(15)/150 (120)
<u2u222du0200ud2u2000udud0	-0.5|c17b c10a c10b c23b a18a a3b a9b a24b|u22222uuu000dd2dud00ud020	-0.5> = sqrt(15)/2160 (315)
<0u00uu0uduu20d22uu220duu2	-1.5|c10b c9b c14b c2b a1b a10b a24a a7b|u000duuu0uu20022dd220dd22	-0.5> = 0 (252)
<0u2u2d2ud200u2200u020d20d	-0.5|c4b c23a c7b c22a a23a a25b a22a a12b|0u202dudu20ud2200u020d202	-0.5> = -sqrt(2)/12 (36)
<0uuu0uuu22d2000uud22d0dd2	0.5|c4b c9a c3a c21a a22a a4a a4b a17b|0u020duud2d2000u2u220udd2	-0.5> = 0 (120)
<u0uu0u0022d022u02uu220udd	0.5|c20a c14a c21b c10b a2b a12b a19a a5b|uuduuu002ddu2ud02d2uu0ddd	-0.5> = sqrt(10)/5250 (15525)
<00u0u0u220uu22d2022d2d00d	0.5|c13a c21b c3a c16b a3b a2b a1a a4b|uduuu0d220dud2uu022dud00d	-0.5> = -sqrt(3)/135 (2040)
<20u00udu22u2d22u2u0000u02	-2.5|c23b c12b c25a c13b a2a a3b a22a a18a|2u200uuu22dd022u22000d00d	-0.5> = -sqrt(15)/1080 (120)
<2u2u200u0d22u0uuudduu020u	-2.5|c8b c3b c15b c21a a21a a18a a14b a16a|2uuu20000u22du02d2ddd020u	-0.5> = sqrt(15)/25200 (250)
<0uu22uu02202002u02d0u2u0u	-0.5|c18b c23a c7a c10a a11b a11a a20a a14a|0uu22u002d220u2d0dudu200d	-0.5> = -sqrt(7)/630 (306)
<2u0du002222d2uuu000220ud0	-1.5|c23b c20b c12b c1b a6b a15a a22b a1b|2u0uuu0222202d2d000u2d0d0	-0.5> = 0 (120)
<20udu02ud220u0dduudud2020	0.5|c18a c13b c10a c9b a20b a8b a16a a14b|20udu0220d200ud2u0d2u2020	-0.5> = -1/12 (16)
<uu00du00u22u202u2u0uu0u22	-4.5|c10b c9b c23b c17b a3a a8a a16a a7a|uud0uudd0u2u2022dd0ud0022	-0.5> = sqrt(6)/324 (900)
<u0d022uu0uuuuu002du022022	-2.5|c22b c25b c12b c13b a4b a7a a11a a9b|u0du222udd200u002uu02d02d	-0.5> = sqrt(3)/84 (120)
<u022d202020uud20002020202	-0.5|c10a c21a c10b c19b a11a a22a a20b a18b|u022d20200uudu200udddu202	-0.5> = 0 (120)
<u0200u22d20220002u0d2uduu	0.5|c18b c21a c7b c13a a19b a11a a4b a23b|u02d0uu2d2u2u00020dduu2dd	-0.5> = -sqrt(6)/216 (600)
<2u200022u22duu0u20du0uud0	0.5|c9a c23b c14a c24b a23a a15b a14b a25b|2u200022022duduu20du0du0d	-0.5> = -sqrt(21)/420 (108)
<uuduuudduud220uu0du0u2u20	0.5|c13b c21a c12a c15b a17b a2b a25a a25b|u2uduuududddu00uudd002d22	-0.5> = -sqrt(70)/50400 (13125)
<uu20dduuud00d0022202u20d2	-0.5|c21b c3b c13b c7a a11b a3b a14a a12b|uu20du0duddu0d022202020u2	-0.5> = 0 (108)
<u2du022uu0000d0222u0ud022	-0.5|c22a c14a c1b c16b a13a a16b a19b a11a|02ud022uu0d0d0022220u0022	-0.5> = sqrt(15)/40 (12)
<u2du000u20000d20u2uu2u222	-2.5|c24b c19b c4a c18b a5a a10a a12a a16b|u2d0u00d2u0d0u2duu0d2u2d2	-0.5> = 0 (144)
<2u0u0d2uuu02duudd22ud0u0u	-0.5|c14b c12b c9a c19a a13a a14b a8a a9b|2u0u0d22uu0d2duuu2dud0d0d	-0.5> = -11*sqrt(15)/60000 (3750)
<0222uuu200u0uuu0d202uu2u0	0.5|c23a c18a c13b c2b a9b a25b a19b a23a|0u22uuu2u0d00du0uud2dd2dd	-0.5> = 0 (6174)
<u2u202uuu0u2d0u202d0ud020	-0.5|c24b c6b c18a c6a a1a a8b a5b a9a|22u2u0u220u2d0u20du0dd0d0	-0.5> = -109*sqrt(42)/29400 (450)
<0202u2u2u02000u2d2022u00u	-2.5|c21a c4a c6b c17b a14a a23a a4a a17a|0202udu2d0200ud2u202duu0d	-0.5> = 0 (48)
<0udud02ud2020uu22u00uddu2	0.5|c24b c9b c18a c3a a4b a8b a15b a1a|uu02d02202020d222000uud02	-0.5> = -sqrt(5)/96 (18)
<u0u0d2u0d2u22000udd2u2d20	-0.5|c24b c20a c10a c12b a23b a16b a4a a2a|uuudu2d0uddu200uuddud22d0	-0.5> = sqrt(5)/1080 (13920)
<2uu200202d2u0d20u0u0u02u2	0.5|c15b c19b c24a c3a a10b a8a a20b a3b|2uu2002d222u0ud0u00dd0202	-0.5> = sqrt(10)/360 (102)
<2uu00u2du22ud200u000022u2	-2.5|c17a c1b c24a c10b a2a a19a a13a a24a|u2d00u2dud2u220000u0022d2	-0.5> = 0 (24)
<22uud00u22u00d202u002dudu	-0.5|c11b c24a c21b c25a a7a a12b a16b a19a|22uud0du220u0d2d2ud0udu00	-0.5> = sqrt(6)/288 (144)
<ud02u0u202ud0udu2u0220ddu	-0.5|c15b c8a c16a c11b a3b a16b a6a a2a|u2d2uudu020d0u0d2u0220ddu	-0.5> = -17*sqrt(10)/5184 (324)
<u2220du2uu00uu2u020ddd200	0.5|c9a c1a c16b c23a a1a a19a a20b a10b|u2220ud20200uu2002d2dud00	-0.5> = -2*sqrt(21)/945 (90)
<u2uu2220u20d0u02du00002u2	2.5|c3a c17a c16b c14a a17b a21b a9b a4b|u2022220220d000uuu00d02d2	-0.5> = 0 (20)
<u0202u0ud0002202d2udu2u20	-1.5|c22b c21b c3a c8b a8a a1a a12b a7b|20u02uduu00u2202d2dd0ud20	-0.5> = -sqrt(30)/6480 (315)
<0200uduu2uu22d20uu020u2u0	-2.5|c15a c7b c9b c13b a25a a6b a14a a10a|0200u20du2u2u2d0du020d2ud	-0.5> = -sqrt(70)/630 (180)
<20uduudu20200dduuu2u20d02	0.5|c6a c1a c7b c5a a6a a14b a3a a7b|u02u0ddu202002udud2d20u02	-0.5> = 0 (108)
<u20u22uuu02d00u0u20du22u0	0.5|c6a c11a c5a c2b a17b a13a a3b a7a|uuuuud2uu0udd0d0220dd22d0	-0.5> = -233*sqrt(30)/441000 (6390)
<02u2d0022020u220uu0ud02du	-0.5|c13b c20a c5b c23a a1b a19a a20a a12b|u2d20002202u0220uuuud0ddd	-0.5> = -sqrt(15)/150 (252)
<u2u20u00uu00u2du2ddu2du02	1.5|c4a c6a c21a c13a a13b a24b a5a a4a|u2u2u000ud00d2uu2uddddud2	-0.5> = 0 (4620)
<02202uu2uu02u02dd00222000	-1.5|c13a c8b c2b c21a a1a a25a a21a a23b|uu202uuddd02002ud00222d0u	-0.5> = 0 (210)
<uu2duduu0u020d2du2du20002	-0.5|c5b c3a c12b c19a a2a a7b a17b a14a|u2du0u2d0d0u022u220d20002	-0.5> = sqrt(15)/810 (36)
<2202u0d2u20ud2uu0d00duu02	-0.5|c14a c23a c9a c16b a22a a19b a7a a15a|2202u022020duu200ud0d2002	-0.5> = sqrt(2)/72 (20)
<02ud0022uuu02u2u20uu02uu0	-4.5|c23b c14b c17b c2b a23a a25a a6a a16a|0udu0u22udd02022u0uu02ddd	-0.5> = sqrt(5)/120 (700)
<u20022ud0uu2u2u0020du2uu0	-1.5|c2a c14b c2b c6b a24a a7a a25b a19b|u0002d2u0ud2uuu002udd2d2d	-0.5> = -2*sqrt(105)/4725 (756)
<02u000222u0udu02220u0uud2	-2.5|c24a c10b c16b c13b a24b a10a a6a a13a|02u00d222u0uuu0d220d0udd2	-0.5> = -sqrt(210)/1680 (240)
<uu0220022uuu200duu0d0d2u2	-2.5|c11b c24b c9b c4a a14a a3a a7b a19a|uudu20u2dd0d2u0uuudd0d202	-0.5> = 4*sqrt(70)/14175 (2100)
<20uuu20d2uu0220dd00d0uu22	-1.5|c1a c9b c4b c8a a5a a15b a4a a18a|u0du2200duu022dudd0u0du22	-0.5> = 0 (144)
<u020u2200ud2udd22u02u0200	-1.5|c10b c7a c13b c15b a22b a1a a4a a10b|202ud2u00uu20u022d02dd200	-0.5> = 0 (70)
<02u2u02d22200uu0uddd20d0u	0.5|c11b c23a c2b c19b a23b a12b a16b a14b|0uu2d02d22ud02uuud0u20d0d	-0.5> = sqrt(30)/8640 (408)
<2u0u0ud22d2uu000u022uuudd	-2.5|c20a c9b c8a c23b a13a a16a a18a a15a|2u0u0uddud2d20uuud2udu0dd	-0.5> = 13*sqrt(2)/4536 (6960)
<2u0u00ud222u0u0d2020d02u2	0.5|c1a c8a c4b c14b a4b a20a a15b a21b|uu0u00d0222u00ud202d202d2	-0.5> = 13*sqrt(2)/360 (120)
<u00u2d2d2uu02uddu000uu22d	0.5|c23a c14b c22a c23b a17a a22b a4b a8b|u0022u222du020du2000du02d	-0.5> = -13*sqrt(10)/3240 (81)
<2u02u202u220dd0u20u020u0d	1.5|c25a c10a c8a c1a a3a a23a a15b a22b|uuu2d20udu20uddd20u02d200	-0.5> = 13*sqrt(6)/25920 (1230)
<220ud2uu022d020u20ud0u0ud	-1.5|c19b c4b c17a c17b a15a a21b a20a a16b|2200u2ud022d02u20002ud0du	-0.5> = -sqrt(5)/240 (36)
<0u22du2uu2022u0u0duudu0d0	0.5|c6a c7a c9a c2a a11b a11a a8a a16a|0022u0u202222d020uuddd0u0	-0.5> = -4/189 (60)
<0u0u0d22022ud0u220u2u02u0	-1.5|c17b c23a c12a c7a a12a a15a a19a a14a|0u0u0du2022uud22u022d0dd0	-0.5> = sqrt(15)/300 (375)
<u222uu2002u2uud0d0d0uu0du	-2.5|c3a c25b c7b c15b a23a a8a a11a a15b|u2u2uduu0222udu0d0d0ddud0	-0.5> = sqrt(42)/141750 (4776)
<0u20u0u02ddu2u0duuuu22uud	-2.5|c22b c23b c22a c10b a15a a6a a6b a4a|0u2ud2d020uu2dduuuud200dd	-0.5> = 0 (1260)
<ud2u00d20u220uuu0d0duu2d2	-1.5|c10b c1b c16b c23a a16a a18b a6b a23a|0u2d0uu200220duu020ddu2d2	-0.5> = 7*sqrt(3)/720 (180)
<20uud0d0002022220u0u2u220	-1.5|c21b c7a c4b c14b a19b a4a a12a a5b|20uu2000002u2d220ddudu220	-0.5> = sqrt(6)/36 (40)
<0uu20u2d2d200uu2u00u22ud0	1.5|c2b c4a c23a c22a a10b a18b a23a a14b|00uu0d2d222002u2ud0d2udu0	-0.5> = 0 (72)
<020ud0u02d0u2u02u2uu2u2d0	-2.5|c16b c5a c9b c17b a4a a14a a7b a5a|0202u020du0u220u02dd2u2d0	-0.5> = 0 (60)
<02ud2u0u0u022u02d02u2d0uu	-0.5|c25b c5b c2a c22a a14b a18a a1a a15b|ududuu0d0d0222u2ud2d200u0	-0.5> = 0 (144)
<0200uu2u022202000du22u0u2	-1.5|c11b c18b c10b c5b a9b a5a a13b a19b|0200ud2uudd2u20000222u0d2	-0.5> = 0 (36)
<uu2020u02220020220u20uud0	-1.5|c11b c23a c10a c5b a25a a1a a6a a19b|2u20udd02ud0020220220u0du	-0.5> = 0 (24)
<2uu2000ud2uu0020u22020d2d	0.5|c3b c10a c4a c15b a2b a12b a8b a23a|220u0002uuu200d0d2202022d	-0.5> = -31*sqrt(15)/1800 (35)
<20220ud0uud20u2uu2d00d0u2	-0.5|c25b c3a c15a c17a a16a a13a a3a a8b|20220uuduud2uud202d00u0dd	-0.5> = 0 (1236)
<0uu220d022uu20u0dd00d2ud2	-0.5|c9b c15a c4a c17a a7b a6a a8a a11a|0uud2u2ud22d20000u00d2du2	-0.5> = sqrt(10)/1620 (180)
<u002uudu22dud0uu02d2d0d20	-0.5|c18a c16b c15a c24b a11b a23a a6a a22b|u002u2ud222dd0000uu2du2d0	-0.5> = sqrt(30)/9720 (180)
<2020002uu2u0uuuud2uu022d0	-0.5|c7b c3b c23a c18a a13a a8b a2b a4a|2uuu00u2d2u02ddduuud02dd0	-0.5> = 1/840 (4375)
<2uu0u2u200u2u200udd2du020	-1.5|c20b c19b c8a c11a a17a a16a a21b a4a|2uuuu2uu0002d20d2d0d2d020	-0.5> = -sqrt(7)/2450 (462)
<u02u0d020uu020u2222d2d0d0	0.5|c8a c22a c16b c21a a24a a12b a14a a25b|u02u0d0u0udd2dud222uu002d	-0.5> = sqrt(30)/1080 (360)
<uduuu00u0d02u202u2dd2uuuu	-3.5|c14a c4b c3b c16b a5a a10a a13a a25a|ud00200u02022u0ud2du2udd2	-0.5> = sqrt(30)/675 (200)
<uu222u20d002du2u0d00u02ud	1.5|c15a c9b c5b c4a a24b a13b a18b a6b|uu2du22000022ddu0200u022d	-0.5> = -sqrt(10)/360 (54)
<0u00d22u22u2uu02du02u2000	-2.5|c20b c22b c10a c9a a25a a18a a4a a1a|ud0uu22uudu2du02d20ddu00d	-0.5> = 0 (2700)
<u2uu02020uudu2ddu00202u20	-1.5|c22b c24a c12a c1a a7a a25a a17a a10a|02uu02u202d0u2uu20020dddd	-0.5> = 0 (434)
<0u2u2u2uu0uu2002d0u0du202	-3.5|c13a c4b c12b c5b a14a a2a a12a a18a|0220uu2uu0uddu02dud0dd202	-0.5> = -43*sqrt(3)/2800 (1645)
<2002u0u2d200222u200u0d02u	-0.5|c1a c25a c7b c9a a22a a23a a19a a12b|u002u002020d222d20ud02u20	-0.5> = 0 (12)
<u022002u0uuu2u0d2200uu022	1.5|c1b c21a c4a c18a a19b a21a a11b a5b|002uu02d0u2d2u0d2ud0du022	-0.5> = -1/54 (162)
<022u2d02220u0u0u22u002u00	-1.5|c10b c22b c16b c8a a13b a11a a15a a12b|022u2d0u2ud2duu022d00du00	-0.5> = -sqrt(5)/60 (72)
<2uduu2d20u0u2u20u00u00u22	-2.5|c14b c7a c17b c12b a14a a21b a7a a19a|2uduu2u20d002d2000uud0d22	-0.5> = 0 (200)
<0udu0u02udu20202202u0d022	0.5|c16b c22b c4a c17b a9b a3b a21b a4b|0u2u0d022ud2020ud02du0022	-0.5> = sqrt(30)/120 (54)
<uud0uduuud02uu22ud2u00duu	-2.5|c18b c8a c14b c15b a13a a1a a20b a18a|2uu0ddu0ud0220d2uu2200dud	-0.5> = -sqrt(35)/3528 (324)
<u202uu22u2d0000uu0u2u2200	-3.5|c9b c21b c4b c2b a14b a12a a18a a25a|uu0uud2202ud0u0dudd20220d	-0.5> = -sqrt(10)/500 (1625)
<20uuu200022u0202ud022d020	-1.5|c1a c21a c20b c3b a15a a18a a7b a4a|u002u2u0022u02d2d20udd020	-0.5> = sqrt(5)/90 (120)
<uu0200d0u2uu2dud2uud2002d	-0.5|c15b c21a c25a c24a a15a a21a a11b a3a|uud200u0d22u2uud2dud200d0	-0.5> = -49*sqrt(10)/108000 (1080)
<02u02ud22000du202u2uud002	1.5|c9a c25b c19a c6a a11b a12b a3a a16b|022020u2u0uduu2d2dudud00d	-0.5> = -7*sqrt(2)/1920 (1408)
<0uuu20du02u0ud0d0u222du2d	0.5|c23b c24a c7a c16a a15a a17b a16b a12a|0uuu200u02uudduddu222d0dd	-0.5> = -sqrt(14)/1875 (6230)
<ududud02ud00uu20uudud2022	0.5|c24a c17a c20a c10a a16b a23a a20a a17a|ududud02u000uu2ddduud2ud2	-0.5> = sqrt(6)/480 (1440)
<u02uduuu20d02u222d020d0d0	-0.5|c17a c16b c6a c3b a25b a25a a23a a19b|u0uud0du20u02d2uddu20dud2	-0.5> = -1/360 (3060)
<udud022002u02d20u20u02u02	-0.5|c2b c22a c13a c3a a19a a3a a24a a5b|u0udd22002u0uu20d2ud0udd2	-0.5> = 0 (696)
<ud2u2u02u2du02d00u20u0u02	-0.5|c3b c10b c23b c6a a6b a16b a13b a18a|uduu2d02uuudd2dd0220u0002	-0.5> = 13*sqrt(3)/2160 (420)
<0ud00222u2uuu22220u000u0d	-2.5|c25a c11b c15b c10b a9a a13a a22a a5b|0ud0u2222u0d22u220d00du00	-0.5> = -sqrt(21)/42 (36)
<u0uud020u2u0d22d0ud022dud	-0.5|c14a c24b c7a c4b a13b a11a a7a a18b|u0u0d020d2202u2d02u022u0d	-0.5> = 0 (36)
<uu202udu02200ddu002u0u22u	-1.5|c16b c10a c23a c8a a12a a10a a23a a22a|uu202ud0022u0ud0002d0222d	-0.5> = -1/36 (120)
<uu22d0uu00202udu0d02202ud	-1.5|c2a c1b c23b c21b a22b a2a a5a a1b|ud2220ud00202uud0d02uuddu	-0.5> = 0 (144)
<uu22000uuu2022d22u0002u0d	1.5|c11a c22a c16a c15b a8a a20b a5b a7b|uu22u0d2dud0220d2u0d0uu0d	-0.5> = -sqrt(14)/210 (360)
<uu0d2u2u0udd20duduuu0220d	-1.5|c23b c2b c16b c17a a21a a10a a25b a11b|u00u2d2u022u20u00dudd2d02	-0.5> = sqrt(6)/2700 (375)
<220020u00uud222022202000d	-0.5|c18a c11b c10a c21b a24b a4b a9a a8a|220u20udu00d22202u20d00ud	-0.5> = -sqrt(2)/18 (81)
<2u020002u2d0u00d2duu2d022	-0.5|c18a c20a c24b c16b a9b a6a a18a a3b|2uu20d0222u0u0002du02d0d2	-0.5> = -sqrt(3)/324 (102)
<0uud0u02d0d002uuuu2d22202	-1.5|c25b c17b c6b c16a a16b a6b a13a a9a|0uud0u0220u0u2dd0d2u2220d	-0.5> = 1/120 (315)
<202uu200udd220uuu0u0d0d22	0.5|c16a c5a c6b c9a a15b a20a a5b a2a|2u2uuu000ud22020d0ddd0u22	-0.5> = sqrt(6)/200 (252)
<2uuu02u02d2u22u00d0u0ud20	-2.5|c13b c9a c24b c6a a22a a8a a17a a10a|2uuu0dudu22ud2d0du0u02dd0	-0.5> = -43*sqrt(35)/100800 (4100)
<u00002ud22uuu002uuu2202dd	-2.5|c24a c10b c19b c7a a11a a17a a24a a13a|u000020u2u2u20022d02202dd	-0.5> = 11*sqrt(5)/420 (35)
<u00u0u220uu2du22u0u2uud0d	3.5|c12a c8a c7a c19a a18b a17b a9b a2b|uu0u0udduuudud222d02ddd0u	-0.5> = sqrt(2)/300 (11310)
<u200d2uuu20u2022u200200dd	-1.5|c15a c16b c8b c10a a15a a23a a11b a7a|u200d220uudu202du20020ddu	-0.5> = -11*sqrt(2)/360 (108)
<02uuduuuu0du20022u0d20d2u	-2.5|c4b c16a c12b c2b a22a a19a a4a a9b|0uuduudd20u0200u2dud2dd2u	-0.5> = -sqrt(7)/2520 (2040)
<u0u2022220u202d0d000u2u02	1.5|c22a c4a c25a c3b a2a a5b a16b a15b|ud0ud22220u2022ud000udd0u	-0.5> = 0 (72)
<u0222u002u02u22d02020u00d	-0.5|c3a c4a c22a c1b a19b a11a a8a a2a|0udu2d0u2ud2u22d02u20000d	-0.5> = sqrt(2)/72 (108)
<0udu020202u0uu02ud0d20222	-1.5|c6a c21b c23a c6b a11a a18b a9a a1a|udud0002u220ud02d20uu0d22	-0.5> = 0 (72)
<uuu02dud20du00u22duu2d200	-0.5|c23b c16a c17a c2a a13b a17a a8a a14a|u0u02uu220dduduu2dud2dd00	-0.5> = 137*sqrt(3)/23040 (5200)
<02220u000du0u2d002u22202u	-1.5|c3b c6a c10b c13b a25a a9b a23a a6b|02u20u00d0d002u002u222d22	-0.5> = sqrt(6)/36 (18)
<0u20dudu2du2duuu02du02002	1.5|c25a c18a c5b c22a a5b a14a a4b a24b|0u2ududu2uu2d2uu0ddu0d0dd	-0.5> = 0 (14850)
<u2020u202udddu200uu20ud02	-1.5|c12b c23a c15b c20b a21a a23b a19a a3b|u2u20u202dd0uuu00d2dddu02	-0.5> = sqrt(2)/270 (700)
<2u000u0ddu220u02ud20u2202	-0.5|c19a c8a c14a c25b a13a a7b a15a a4a|2u0d0uu0ud22d0u2dud0d220u	-0.5> = 0 (360)
<uuuu20dd0u2udd0u0u20uu22u	-1.5|c23a c19b c11a c4b a17b a3a a9a a2a|u22020uduuuddd0duuu0udd2d	-0.5> = sqrt(7)/5040 (7350)
<uu0200duu0ud0u20222uu02u2	0.5|c2a c18a c4a c18b a20b a22a a11a a3b|u0ud00udu02d0u202022dd2u2	-0.5> = sqrt(21)/630 (162)
<u200uudd0u02u0uuu2d22u0d2	0.5|c21b c1a c2b c5a a3a a14b a1b a9b|uud00uuuuu02dduud2d2dd0d2	-0.5> = 19*sqrt(3)/99225 (19110)
<20uu0u020uudu020u2dd2uuu2	-1.5|c4b c1b c15b c12a a7b a11a a9a a2b|uuu00du2du20d0u0u2ud2ddd2	-0.5> = 71*sqrt(2)/50400 (5068)
<202uu0uu02200uudu2u0d20d2	-0.5|c4b c11a c19a c7b a19a a13b a6b a20a|2020ud0u02u0dduuu2udd20d2	-0.5> = 13*sqrt(21)/17640 (420)
<0u00200uuu222u22du2202000	1.5|c12a c17a c9a c15b a14b a3b a9b a2a|02u0200udd2u22u20d2202000	-0.5> = -sqrt(3)/180 (18)
<2uu0d2du0du0202202u2u0uu0	-2.5|c18b c13b c6b c21b a19a a9b a22b a25a|2uu0duddudu0d0220u220uddu	-0.5> = 0 (432)
<0u0202uu0du0u2u2d0duu2202	-1.5|c25b c15b c6a c8b a8a a19a a2b a15b|02020udu0du0d2u2d02ud220u	-0.5> = 0 (32)
<u0duuuu22200du0uuuddu2d02	-1.5|c22b c19b c1a c9b a17b a19a a6b a15a|00udu2u2d200uddu2uududd02	-0.5> = -41*sqrt(42)/141120 (1224)
<2u0u2d00u2ud200ddud2uu2d0	-0.5|c22a c20b c16b c21a a17b a11a a8a a7b|2u0u2duud22u20002ddu002d0	-0.5> = 0 (306)
<2uu22200d00udu0u22d2u0002	1.5|c9b c19a c1b c17a a13b a2b a24b a7b|u2u222d0000u2u0dd202d00u2	-0.5> = -sqrt(2)/216 (60)
<u222u02du0u02udu00022u200	-1.5|c13a c5b c20b c7b a22b a9b a5a a12a|u222u0ud20uuddud000d22200	-0.5> = sqrt(15)/720 (412)
<2u002u22202uuuu00dd20d0dd	-0.5|c25b c18a c8a c9a a13a a17a a25a a3b|2ud02u2du02u2du0u0u20d0dd	-0.5> = -sqrt(210)/5400 (420)
<22u00u0u2u2uudd000022u022	-1.5|c15b c1a c24b c20a a5a a18a a13b a23a|u2u0uu0d2u2u2d000d0d2ddu2	-0.5> = 0 (910)
<uu0d0ud0u2du00u2du022u22d	-1.5|c17b c21a c18a c6b a17a a7a a18b a6a|uu0d0u20d2uu00d2ud02du22d	-0.5> = sqrt(10)/1080 (918)
<u00u00d20u2dd22u0220220du	0.5|c14b c24a c22a c13a a17a a2a a9b a23b|uu0d00d2uu2u0d2uu2202dd0d	-0.5> = sqrt(10)/720 (720)
<u2d000022u2uududud2udu0du	0.5|c3b c22a c18b c24a a6a a18b a1b a13b|22000u022d2u2duudd2ud000u	-0.5> = -sqrt(3)/324 (48)
<2202002002u020u2002d2du20	-0.5|c19a c2a c16b c22a a11a a8b a14a a15a|2u02002u02202d2d00uu20d20	-0.5> = -sqrt(6)/18 (18)
<200ud0u2u0uudu022002d2202	-0.5|c17a c1a c14b c22a a7a a21b a19a a2a|ud0ud022u0duu002d0d22u202	-0.5> = 0 (48)
<0u20d2u02222d0uu0du220d00	-0.5|c6b c12a c20a c19b a8b a15a a24a a25b|0u20duuu222ud02u0d0d20udd	-0.5> = -sqrt(3)/72 (860)
<02udu02d22020uu20ud20uud0	-0.5|c5b c20a c2a c7a a13b a6a a17a a2a|02uu0duu2202dud2uuud0ddd0	-0.5> = 0 (4452)
<u220u0000u020220u0uu2u222	-2.5|c5a c17b c21b c23b a6a a16a a17a a8b|u2200d0u0d02022uu0duudd22	-0.5> = 0 (120)
<020220uuuu222uu20duu00200	-3.5|c4b c7b c23b c14b a1a a21a a7b a10a|u20u20duu22220d20uddd0u00	-0.5> = 0 (204)
<002u20uduud0u2u0u2du2uddu	-2.5|c14b c7a c25b c10b a1a a7b a6a a10a|u02u2uuuddd0ddu0d2uu2ddu0	-0.5> = 0 (3024)
<0uuu000022ud22020u2022ddu	-0.5|c19b c12a c24a c18a a2a a17b a24a a6a|02uu0d0022u02202d0d022udu	-0.5> = -1/30 (36)
<202u20ud2u0udu00d222ud0u0	1.5|c18a c21a c24a c8b a21b a16b a25b a8a|202u20uu2u0ddu0ddu22dd00u	-0.5> = 5*sqrt(5)/648 (720)
<ud0u0u0ud2d2u02uu222u0020	-2.5|c21b c15b c20b c4b a17a a11a a21b a2b|u2000u0uu222d0dd222du0020	-0.5> = sqrt(5)/180 (70)
<220000u0ud02d22uu2dd22u00	0.5|c1b c20a c12a c14a a5a a19b a24b a12a|u200u0u0du02ud2dd22022ud0	-0.5> = 0 (360)
<2000uu02002220u02u220u022	-2.5|c5a c20b c25b c8a a9a a23a a4a a7a|200u0uddu02220u02u2d0ud2d	-0.5> = 0 (204)
<2uu220u00ud20uu202002uddd	-1.5|c12a c18b c7a c10b a8b a7a a6a a2a|22u22udu00du0du20d002duud	-0.5> = 0 (486)
<2u0u2u02u02u220u002220d00	-2.5|c14a c16b c20b c13b a3b a22a a6a a18a|2uuu2202u02udd000d2u2dd00	-0.5> = -sqrt(42)/315 (434)
<200u2200u220020u002uu2220	0.5|c14a c9a c21a c22b a4a a15b a7b a2a|2u0222u002200ddu002u0d220	-0.5> = 0 (18)
<2uuud2uu0u20d0dd00022u022	0.5|c21b c15a c16a c25a a15b a22a a10a a19b|2uuud2uu0220d0d000d2d202u	-0.5> = -sqrt(30)/150 (240)
<202u2uu2220uuu02u0uud00d0	0.5|c24a c16a c5b c16b a13a a24b a11b a2b|2u2dudu222ud2u00d0uud00d0	-0.5> = 0 (360)
<02u0u0d200u2020du202d22uu	0.5|c12b c17b c23a c14a a21b a4b a17b a13a|02udu0d200uudu0du20222udd	-0.5> = -1/108 (360)
<uu220d020d0uuuud2duuudd02	0.5|c8a c15b c17a c22a a10b a24a a9a a21b|uu220d0du20dud0ududu20ud2	-0.5> = 0 (288)
<20u0u2u202du22002du000ud2	-1.5|c18b c17a c5a c6a a5a a15a a9a a2a|2uu0udu2d2du22d0d0u000du2	-0.5> = 0 (408)
<2uuu02du20u0022u22u20000d	0.5|c16a c11b c8b c15a a5a a2b a22b a11b|22uud2d020u002u022d20d00u	-0.5> = 0 (36)
<00u0022uudud0022d2220du02	0.5|c11a c25b c18b c25a a2b a24a a11b a3b|0u20022duuuu0022dd220udd0	-0.5> = sqrt(5)/40 (240)
<uu220d020d0u02du0u2022duu	-1.5|c18a c14a c1b c12a a20a a17a a11a a7a|0u220du20uu00dduu02u22ddd	-0.5> = sqrt(10)/160 (700)
<uu0ud0ud22020uu0udd022220	0.5|c18a c21a c10a c12a a25b a11a a5a a6a|uu0u2ddu2duu0ud0d0d0u222d	-0.5> = -sqrt(10)/2400 (3150)
<0u02u20u02222u020020u20du	-2.5|c21b c16a c10b c14b a2b a18a a17a a15a|0202u20u0u2220uudd20020dd	-0.5> = sqrt(10)/300 (126)
<220u0220ud0ud0uddu0u2uu2u	-1.5|c22b c10b c24b c24a a9a a15a a5b a10b|220ud2202u0ud02dud0u20d0u	-0.5> = 0 (48)
<0u0uu2du022u00d202u2u2d0d	-1.5|c5a c21b c6b c4a a3b a24a a14a a17a|0ud00uud022u0ud2d2d202udu	-0.5> = 0 (240)
<0uu22du0d2200u0dudu0u2uu2	-1.5|c4b c11b c25b c6a a19a a14b a17a a13b|0uud20u0d2u0u20d2d20u2udd	-0.5> = -11*sqrt(5)/4860 (900)
<0uu2u0d200u20220202u0u220	-0.5|c15a c2a c14b c12b a11b a9b a5a a18a|00u220d2u02d0ud02u2u0d220	-0.5> = sqrt(10)/60 (24)
<2000uuu2ud0d0u0222u2u2uu0	1.5|c1b c8a c22a c18a a7b a18a a25b a1b|2000uu2udd0u0d0222u2udddu	-0.5> = 0 (600)
<20u0uu00dd2uu022uu2duuduu	-0.5|c10b c19a c12b c15a a24a a10b a5a a8b|20u02u0duu20u0u2uuddddd2d	-0.5> = 0 (5148)
<02u22d00uuu22d022u0200u0u	-2.5|c5b c11b c14a c17a a7a a14a a21a a18a|02u2duu0uu022d02d202d0d0u	-0.5> = -sqrt(15)/120 (140)
<u2du02u0uu0220u2udddd0u20	-0.5|c18a c12a c16b c7a a25a a4a a20a a14b|u2d20200uu0u2udud0u2d0d2d	-0.5> = -79*sqrt(70)/252000 (900)
<202202u00uu0u2u00d02ud2d2	1.5|c3a c21a c23a c11b a17b a11b a18b a2a|2uu202d00ud0d2u0d2020uud2	-0.5> = sqrt(30)/1350 (108)
<u0u2udu2u0u20dduu0u20d2du	2.5|c20a c19a c3a c8a a21b a21a a2b a3b|uuu2dddud0u20uddu00d2u2ud	-0.5> = -sqrt(35)/252 (1440)
<2200000u00u22200u2d2d2022	-0.5|c24a c14b c19b c12b a23b a17b a4a a10b|220u000d0uud2d002202u2ud2	-0.5> = -sqrt(2)/36 (36)
<022u020u0222dd0u22dudu000	0.5|c6a c17a c22a c17b a15a a21b a7a a7b|022u0d2u0222uudu02dd20000	-0.5> = 0 (68)
<0200020ud2u022020uu2202du	-1.5|c16b c20b c10a c2b a5b a15b a22a a19a|0u00u20dduu022du0u2d2u2dd	-0.5> = 0 (612)
<u0uduu022ud02udduuuuu2200	-1.5|c9b c17a c19b c14a a14a a1a a19a a25b|20uudu02udd02uud0dudd220u	-0.5> = -sqrt(21)/3024 (1800)
<ud2uu0uud2uu00u2duu02duuu	-3.5|c7b c9b c23a c5b a24a a13a a15a a1a|2u2u000d02dud022uud02d02u	-0.5> = sqrt(15)/1260 (72)
<0uud2222uuu0u2uu0u0020duu	-0.5|c13a c11a c7b c5a a20a a13a a16a a3b|0u2du2u2dd00u2d20u0u20dud	-0.5> = 5*sqrt(14)/3024 (216)
<uu2020uu0u22d2d2u20d0u00u	-2.5|c10a c16b c20b c22b a23a a8a a22b a2a|u22020u20022d2udu2000ud0d	-0.5> = sqrt(15)/900 (90)
<0020ud2uu2d0uu022d200d2ud	0.5|c8b c25a c23b c7a a21b a1a a25b a2b|uu20dud0u2u0dd022d20ududu	-0.5> = -1/648 (720)
<020uuduu200uu2u0dd2202uud	-0.5|c2b c2a c19b c13a a16a a24b a17b a1a|u00udduu200d02ud2uu202d2d	-0.5> = 0 (540)
<202uu0u2uuu2u02d02d0d00u2	-1.5|c25b c9b c13b c8a a13a a19b a22a a24b|202uu0ud0uu2d02u0220dd02d	-0.5> = sqrt(3)/70 (430)
<u2u0dduud2uuudd220d000u2u	1.5|c8b c15a c25a c10a a6b a25b a1a a15b|22u0u2u0ududduu220d000d2d	-0.5> = sqrt(6)/10368 (1525)
<u0du20000222uu22duu00d220	-0.5|c10a c16b c14a c19b a6a a7b a9a a21b|u0du2uu0du22d02ddu00ud220	-0.5> = sqrt(10)/270 (408)
<0u2udu020002u2d2u20022020	-1.5|c18b c21b c4a c22b a1b a25a a11a a20b|ud20uu0200u2d2u2uu0ddd02d	-0.5> = -1/180 (868)
<2000u202220uud02uu0u02d2u	-2.5|c8a c22b c20a c13b a2a a8a a25a a14a|2u00d202220u0202du000ud22	-0.5> = -sqrt(15)/360 (12)
<222u20222ud0000ud20uu00dd	0.5|c10a c5b c1a c21b a23a a21b a23b a10b|u22ud0222ud0000ud20uu02dd	-0.5> = 5*sqrt(6)/162 (270)
<02u00duuu00d20d0u022222d2	-0.5|c19a c23b c2b c22a a16a a11a a5b a6b|0uu0u2udu0dd20udu0d22udd2	-0.5> = 11/720 (5020)
<220uu20du002200u02u22u200	-1.5|c8b c4b c1b c19a a17b a15b a25a a7a|u200u2u0d00220ddu2022u20d	-0.5> = -sqrt(5)/30 (60)
<u2uud0u0ud2u2u02u2d020200	2.5|c2a c23a c16b c14a a24b a6b a20b a15b|uuudduu0du2u20ddu2ud20dd0	-0.5> = -sqrt(70)/50400 (14600)
<202uududu02d02200u0u2u2d0	-1.5|c3b c22b c15a c1b a17a a25a a9b a20b|u0uuuddd202u02u0du02202dd	-0.5> = -sqrt(2)/324 (1190)
<uu0d02022uu200u222020200u	0.5|c8b c8a c2a c10b a7a a7b a1b a10b|200u02202ud200u222020200d	-0.5> = sqrt(15)/45 (9)
<0u00u22u2d0u0u2uud2uu20ud	-1.5|c16b c7a c25b c22b a16a a8a a23b a1b|ud00u2d22u0d0u2uud2duudd0	-0.5> = -sqrt(6)/1512 (800)
<2ud0uuu2uu0ududd00u202ud2	0.5|c12a c8a c3b c15a a21a a15a a4b a9b|2u0duuud2d00uddu00d2u2ud2	-0.5> = 0 (720)
<2uu020uu0d2uu22u0002u2020	2.5|c8a c5a c15b c22a a7b a4b a19b a23b|2uudd0200u2uu2dd00u2dud20	-0.5> = sqrt(210)/1890 (540)
<200uu02d2uuuu0202ddud2002	0.5|c17b c13a c9a c1b a6b a23a a2b a18b|uu0udu2ududu0020u2ddd2d02	-0.5> = -sqrt(15)/15000 (5670)
<02u0uu202d02u0u02u20ud022	0.5|c13b c25b c17a c9a a13b a4a a23b a14b|02uuuu20dd02duu0du20ddu2d	-0.5> = -sqrt(14)/189 (3570)
<0u020uu222002duu020d22ud0	1.5|c13a c18b c7b c2a a11b a5b a15b a7b|0002udu222d0uu2d0u0d22du0	-0.5> = 0 (72)
<u20ud00022duu02d02u0ud22d	-0.5|c22a c10b c18b c5b a19a a8b a3b a5b|u2uuu00d2udud02d0d20d022u	-0.5> = 7*sqrt(5)/2160 (900)
<u0uu22u2d0d2002200u20u0d2	1.5|c8a c5b c11a c6b a4b a17b a23b a10b|u0u2uududd020022u0u20ddd2	-0.5> = 17*sqrt(10)/6000 (1525)
<000u02uu0uuud22u222d2u00u	-1.5|c20a c25b c11a c4a a11a a16a a5a a9a|0000u2uudddud22222202u000	-0.5> = sqrt(42)/378 (40)
<uuuu2d2000ud0duuu2ddud202	0.5|c18a c25a c23a c11b a24b a1a a4a a20b|2uu22d20000d0uuuuud2duddd	-0.5> = 11*sqrt(6)/9600 (2730)
<0uu0d2uduu22u02u2udu020u0	-3.5|c5b c20b c17a c12b a9a a14a a19a a8a|0uu002d22u2udd2udu20020d0	-0.5> = -sqrt(14)/1512 (270)
<u2du2uu0d00u02d2dd2u0ud02	-0.5|c4a c19a c19b c1b a24b a4a a15a a4b|02u22ud0d00u0222du0u0udd2	-0.5> = sqrt(3)/81 (120)
<2u020du020220202u0d2uuuu0	1.5|c20b c2a c19a c16a a5a a19b a20b a22b|2002uud02022020uu0d2u2dd0	-0.5> = 0 (102)
[truncated: 8,001 more rows]
