# Supplementary material for: A Graph-Based Algorithm for Computing Matrix Elements of Arbitrary Operators between Configuration State Functions
Source: J Phys Chem A. 2026 Feb 18;130(9):1924–32. doi: 10.1021/acs.jpca.5c08310 (PMC12969370; doi:10.1021/acs.jpca.5c08310)
Supplement: Supplementary file 2 [file jp5c08310_si_002.zip › list_28,28,1_2.txt]

target: 28 28 1	207426250094400 CSFs
<0u020udd2222uud22u00udd2000d	0|c22b a1b|ud020uud2222dud22u00u0d2000d	0> = -sqrt(2)/16 (144)
<2020udu2uu2dd02d2uuu0d2d0d00	0|c17b a28b|2020udu2uu2dd02duuuu0d2d0d0d	0> = sqrt(5)/4 (2800)
<uuud2ddu20u02220d0u200ud20du	1|c2a a16b|u0ud2duu20d0222uu0d200ud20dd	0> = 5*sqrt(2)/324 (1224)
<ud2u2u0d220d220000u02uu2dud0	-1|c2b a20a|u02u2d0d220u220000ud2ud2udd0	0> = -sqrt(6)/432 (324)
<uu0uud2ddd00uuuu022dduudd202	0|c21b a8b|uu0uud22dd00uuud022d0dudd202	0> = -sqrt(30)/288 (7350)
<2u22u2uudd200ud02d0u00d2d020	0|c11b a10b|2u22u2uud2u00dd02d0u00d2d020	0> = 0 (750)
<uu0d00u0d02d20uuduu2ddud22d2	0|c20a a6a|uu0d0du0u02d20duuduududd22d2	0> = 0 (7344)
<022u000u022d222udu00ud02du20	1|c10a a7b|022u00du0d2u222dud00uu02dd20	0> = sqrt(6)/54 (96)
<22u2u0200u0udu2000d0u2d2ddd2	0|c28a a18a|22u2u0200u0udu200du0d2d2dudd	0> = sqrt(6)/240 (2700)
<00u0uu022d20dd0u2202du2duduu	-1|c18b a7a|00u0uud22d20ud0u2u02du2ddudd	0> = sqrt(3)/27 (6120)
<0uuuu0020u2duddddu02222dd0uu	-1|c27b a24a|0uuuu0020u2duddddu022222d00d	0> = 1/2 (2766)
<u2d02u20u0u0020ddud2uuuddu2d	0|c20b a26b|u2d02u20u0u0020dduduuuddd22d	0> = -sqrt(2)/12 (4200)
<ud00u220d02uuu2uu0d202d0022d	1|c11a a8b|ud00u22ud0uduu2ud0d202d0022d	0> = sqrt(5)/20 (1260)
<20222u2u020du000020u02dud022	0|c24b a21b|20222u2u020du000020ud2d0d022	0> = -sqrt(2)/3 (60)
<002u02202u0d2u2ud2u0dd02du0u	-1|c15b a26a|002u02202u0d2uudu2u0dd02d20d	0> = -sqrt(5)/48 (720)
<uuuu22000d0uud2ud2d22d20dd00	0|c26a a26a|uuuu22000d0uud2ud2d22d20dd00	0> = 1/2 (3350)
<0uuudd2u222022d0ud0udu200200	1|c20a a22b|0uuudd2u222022d0ud00d2200200	0> = -sqrt(3)/2 (180)
<ud02uudud0d220u0d00u20222d20	0|c9b a5b|ud022udu00u220d0u00d20222d20	0> = 0 (72)
<uuu2d22u000du00uddu0dd2u2202	0|c24a a14a|uuu2d22u000duu0ddud0dd202202	0> = 1/96 (2816)
<2udu2u2duu0d0002202u0d02ud20	0|c24b a18b|2udu2u2duu0d00022u2d0u0ddd20	0> = sqrt(6)/216 (1392)
<u00u0duu222202d02ud202d002u0	1|c4a a16b|u0000duu222202ud2ud202d002d0	0> = -5*sqrt(6)/216 (136)
<2220u20d2u2u00u2u0dd0du02020	0|c11a a18a|2220u20d2uud00u2uddd0ud02020	0> = -sqrt(15)/36 (240)
<uu2d22020020uuudd0u0d2udud20	1|c22a a10b|uu2d22020u20uuudd0d0ududdd20	0> = -sqrt(30)/432 (8904)
<uuu200d0uu2u22dd220d000du220	1|c17a a25b|uuu200d0uu2u22ddd20d000d2220	0> = sqrt(2)/2 (868)
<uu22du20du202ud0du002020u20d	-1|c13b a20a|uu22du20du20dud0ud0d2020u20d	0> = -2/27 (972)
<uuduuu2u00du20dd20d22d0du2d0	0|c3a a18a|uu0duu2u00uu20dd2ud22d0dd2d0	0> = 0 (10248)
<uud0d22u0duu22uu202d200d0du0	0|c1a a10a|0uu0d22d02uu22ud202d200d0ud0	0> = 0 (240)
<0udu2uu022200d02uuuudd00d2d2	0|c26a a15a|0udu2uu022200du2uuuddd00ddd2	0> = sqrt(6)/36 (6384)
<2ud0ud02u2220u002uddu0du02dd	0|c18a a23a|2ud0ud02u2220u0020udu02d02dd	0> = 0 (272)
<u2uu2202dud000u0d00ud2d022d2	0|c20b a24b|u2uu2202dud000u0d000u2dd22d2	0> = 1/6 (792)
<uu200duuuu2dddduudu2du0dd2d0	0|c17b a4b|uu2u0duduu2duddd0du2du0ud2d0	0> = 0 (35280)
<u0udd0022002202uu0uuu2udddd2	0|c8a a1a|20udu00u2002202du0duu2udddd2	0> = -sqrt(35)/60 (1260)
<0u20000d02uu220222dudd0u02u2	-1|c28b a1a|uu20000d02du220222uudd0d02ud	0> = -sqrt(6)/24 (240)
<u22020d2002020u20u0uuddd2u02	1|c25a a6b|u2202du2002020u20d0uuudddd02	0> = sqrt(3)/144 (420)
<uduu2u20ddd00u02d0udud2u2uud	-1|c26b a26a|uduu2u20ddd00u02d0udud2u2udd	0> = -1/3 (1920)
<u0u00u222u2d002ud2d002002ud2	0|c1b a1b|u0d00u222u2u002ud2d002002dd2	0> = sqrt(5)/40 (140)
<udu02du22uuduu0ddd2u2u00du0d	1|c8a a13b|udu02duu2duu2u0dud2d2d00du0d	0> = -sqrt(10)/720 (6000)
<2uuu202udu0u022dd202d0002d0u	0|c5a a12a|2uuuu02udd02022dd202d0002u0d	0> = sqrt(10)/50 (504)
<00022u2uuud20du02dud0u0d2022	-1|c25b a10a|00022u2uu2d20uu02dud0d0dd022	0> = -5*sqrt(15)/384 (860)
<002u0u2udud02d02d2u2u0200220	1|c13a a22b|002u0u2udud0ud02d2d2ud200220	0> = -sqrt(6)/6 (464)
<2ud00uuu202u2uuddu222d00d0d0	0|c11b a28b|2ud00uuu20du2uuudd222d00d0dd	0> = -sqrt(15)/360 (6384)
<ud0uu2u0d2uu2u02dddd202du00d	0|c10b a24b|ud0uu2u0duud2u02dddu2022d00d	0> = 0 (5160)
<u020uu200d2uu02ud22uddu0dddu	1|c11a a8b|u020uu2d0dudu02uu22dudd0dudd	0> = sqrt(3)/2700 (22500)
<2000uduuud2ud2d0ud20u202uudd	-1|c14b a6a|2000u2uudu2ddud0du20d202uudd	0> = sqrt(10)/972 (2448)
<220uduu02d0d0uu2ud00ddu22d20	0|c16b a19b|220uduu02d0d0uuuddu0dud22d20	0> = 0 (2160)
<2u0du002uu2uddu2u0ud2ud0dd20	-1|c16b a6a|2u0duu02ud2udduud0uu2dd0dd20	0> = sqrt(10)/720 (16320)
<uuuu2dd00u02dd2udu2uu00dd202	0|c15b a20b|uuuu2dd00u02dduddu22u00dd202	0> = -sqrt(5)/12 (4320)
<2uu0ddu22d022200220u0u00u2d0	-1|c25b a11a|2uu0ddu22du22200220d0u0002d0	0> = -sqrt(3)/3 (48)
<022u2d000200u0022u2ddud2udud	0|c5b a27b|022udu000200u0022u2ddud2du2d	0> = -sqrt(2)/16 (240)
<02u0ud02u20du200u2ddu2d02d20	0|c14a a12a|02u0ud02u202du00u2ddu2d02d20	0> = 1/6 (540)
<uu0u02d20d2uuud2ud002u22d0d0	1|c11a a5b|uu0ud2d20duuuud2ud002d22d0d0	0> = 9*sqrt(30)/400 (5000)
<uuduuu02dd2000uu2u2dd2d002dd	0|c22a a16a|uuduuu02dd2000u22u2uddd002dd	0> = -1/10 (9240)
<u2d2uu20u0ud02duu0dd22u0d020	-1|c4b a24a|u2duud20u0uu02duu0dd22ddd020	0> = -sqrt(15)/240 (5460)
<uud00u2ud0d2duu2dudu0d02ud2u	0|c8b a2b|u2d00u20d0u2duu2duuu0d02dd2d	0> = 0 (1680)
<00022u2duu2uu00u2d0ud2002dd2	-1|c4b a19a|000u2d2uuu2uu00u2dddd2002dd2	0> = sqrt(105)/180 (1848)
<20u2uu2u002dd0udu20d00022u2d	1|c7a a8b|20u2uud2002uu0udd20d00022d2d	0> = sqrt(10)/240 (868)
<u2022022u00200ud02d000202u22	0|c12b a21b|u2022022u00d00ud02d0u0202d22	0> = -1/3 (36)
<200uu00uudu0d2du02u2d2dd0u22	1|c20a a17b|200uu00uudu0d2duu2dud2dd0d22	0> = -sqrt(10)/40 (10950)
<0000uu2u2uddu220du2ud0d2u2d0	-1|c24b a23a|0000uu2u2uddu220du2ud02dd2d0	0> = -1/6 (2900)
<00uu2d0u220222u0u0uddd0u22d0	1|c3a a7b|000u2udu220222d0u0uddu0d22d0	0> = -sqrt(6)/216 (540)
<u2ud00u2d00d02u20220u20ud2du	0|c26b a21b|u2ud00u2d00d02u20220220ududd	0> = 2*sqrt(2)/9 (324)
<002uuudu20d202200duu00220d22	0|c23a a21a|002uuudu20d202200duud0d20d22	0> = -sqrt(6)/6 (680)
<u0du0002220220uuudd2d022200u	0|c20b a19b|u0du0002220220uuud2dd022200d	0> = -1/6 (140)
<u0u0dd0u20uuu0u22d2dddu0d2d2	0|c21a a10a|u0u0dd0u2duuu0u22d2u0dd0d2d2	0> = 0 (3000)
<0uuu02002002uud22d0d02220du2	1|c26a a1b|uuuu02002002udd22d0d022200d2	0> = -sqrt(2)/30 (252)
<0uud0020d22uuud220d02022020d	0|c10a a10a|0uud0020d22udud220u02022020d	0> = 0 (48)
<u02uuud0duudd0dudd220u2u2002	1|c25a a14b|u02uuud0duudddduud220u2dd002	0> = -sqrt(3)/24 (15300)
<220ud2u0u2u0dud2duu0dd20udu0	0|c18a a24a|220ud2u0u2u0dud2d0u0ud2uddd0	0> = sqrt(2)/27 (4624)
<u0200d2220u02uuu02d2dudud020	0|c13b a14b|u0200d2220u0u2ud02u2udddd020	0> = -sqrt(2)/432 (480)
<002u20uudd222uduudd220udu000	0|c21a a18a|002u20uudd222uduu2d2d0dud000	0> = -sqrt(3)/18 (1200)
<2u02000200u0u0u2dd2u22d022ud	1|c20a a7b|2u0200d200u0u0u2ud2022d022dd	0> = 5*sqrt(6)/288 (140)
<u002d2u2d202udu000uudd0ud2d2	0|c20b a3b|u0d2u2d2u202duu000d0ud0ud2d2	0> = 0 (432)
<u002du0u220d2duu020d200uu2d2	1|c15a a17b|u002du0u220d2d0uu20d200du2d2	0> = 2*sqrt(3)/9 (144)
<uu2uu0d022d2222u2000du00d200	0|c2b a28b|u02uu0u022d2222d2000ud00d20d	0> = sqrt(2)/576 (240)
<200uu0uuu22d2u000dd220022udd	0|c26a a15a|200uu0uuu22d2ud00dd2200220dd	0> = -sqrt(30)/12 (922)
<00uduu2u0u20022d02022dud02du	-1|c11b a8a|00uduu220uu0022d02022ddd02ud	0> = sqrt(3)/12 (280)
<002u20uu2uuuudd02d2d0dududud	-1|c18b a18a|002u20uu2uuuudd02u2d0ddduddd	0> = 5*sqrt(14)/216 (44544)
<002u202uuudud20dd0u00udu22d2	0|c24b a2b|0u2u202uduudu20dd0d00ud022d2	0> = sqrt(2)/2160 (2580)
<02202u02duu022u02u0u0dddd02d	0|c27a a21a|02202u02duu022u02u0uddddd0ud	0> = sqrt(2)/4 (1008)
<ud2udu02u20d00022u020dud2d20	0|c22b a26b|ud2udu02u20d00022u0200dd2220	0> = sqrt(6)/12 (72)
<2u020u2uu002u0u0ddd222d2d00u	-1|c22b a28a|2u020u2uu002u0u0ddd22dd2d002	0> = -sqrt(2)/2 (924)
<u220u0uuud20dudu2du202d0ud0d	-1|c25b a21a|u220u0uuud20dudu2du2d2d00d0d	0> = -sqrt(15)/6 (11900)
<000u2u0202ud2u02222du0d0duud	-1|c10b a1a|u00d2u020duu2d02222du0d0udud	0> = 1/27 (192)
<u0ud0u000u2du20uu2d22dd2uddu	-1|c12b a27a|u0ud0u000u20u20ud2d22dd2ud2d	0> = -sqrt(3)/45 (2268)
<udud220u022d2u000ud0u2d2020u	-1|c11b a19a|udud220u02du2u000d20d2u2020d	0> = sqrt(6)/72 (96)
<020uuuddu0u00d2d2u0d2u0d2u22	-1|c25b a23a|020uuuddu0u00d2d2u0d2ududd22	0> = -sqrt(3)/18 (5400)
<00u2u0du20u22ud2d2duuddd0u0u	-1|c9b a11a|00u2u0dud0222ud2d2uududu0d0d	0> = -2*sqrt(15)/243 (2916)
<22u00ud0u00dud2220du02du02u2	1|c14a a24b|22u00ud0u00du02220dd02u202d2	0> = 1/4 (108)
<00uu2d2u00d0202uu22d0u2220d0	-1|c13b a10a|00uu2d2u0ud0d02ud22d0u2220d0	0> = -2*sqrt(2)/27 (360)
<022udu0u02002d2uddu0uud2du20	-1|c2b a12a|0u2duu0u020u2d2uddd0dud2ud20	0> = 5/54 (2000)
<0uu2000ud020u2u02dud20d2d2u2	0|c14a a12a|0uu2000ud02uudd02udd20d2u2d2	0> = -sqrt(30)/720 (1648)
<u02ud0ud0u020d22200ud2d2uuud	1|c22a a5b|u02u20ud0d020u22200duud2ddud	0> = -2/243 (1200)
<222uu02d0u2ud220d0u00200ud02	1|c8a a24b|222uu0200u2dd220u0u0020ddd02	0> = sqrt(2)/81 (200)
<222u0u022du0u2000dduu2020ddd	0|c3b a25b|22uu0u022dd0u2000dduu202ddud	0> = 0 (720)
<udu02002202d020022uu0d02ud2u	0|c17a a10a|udu020022d2u0200u2du0d02du2d	0> = -sqrt(2)/18 (144)
<u0u2d020uuu0udd22d2u0ddd2u0u	-1|c16b a26a|u0u2d020uuu0uddd2d2u0ddu220d	0> = -1/3 (4536)
<2u0200u0u0200d22dud022200u22	1|c1a a25b|uu0200d0u0200d22duu02220dd22	0> = sqrt(2)/36 (108)
<uudu2u20ud2200d02uud2u000d2d	-1|c11b a19a|uudu2u20udd200d02u2d2u000d2d	0> = -5/9 (1890)
<uu0u200dudd2uddu2uu022du200d	-1|c22b a26a|uu0u200dudd2uddu2uu02ddu2d0d	0> = 2*sqrt(6)/9 (12240)
<uuu02222d00d2uduu20ddu000du2	0|c18b a9b|uuu02222200d2duudu0ddd000ud2	0> = -5*sqrt(6)/1944 (1360)
<00udu0u020d222u02duuu220d0d2	1|c19a a10b|00udu0u02ud222d02u0du220d0d2	0> = -sqrt(15)/81 (360)
<u2duudduu020u22u0uddud0duddu	0|c16b a10b|u2duudduuu20d2200uuddd0duudd	0> = -sqrt(2)/360 (17280)
<2u20u0u002002du02dd22ud200u2	0|c23b a25b|2u20u0u002002du02dd22u02d0d2	0> = -1/6 (204)
<u0uud020d22dudu0duu2dd2uu020	1|c12a a24b|u0uud020d220udd0udu2du22d020	0> = 3/32 (480)
<u0u02ud2u2ddudud22uu22000d00	-1|c19b a27a|u0u02ud2u2ddudud220u22000dd0	0> = 2/3 (1836)
<uuddudud0uduuud02ddu02d220ud	0|c11b a11b|uuddudud0uduuuu02ddu02d220dd	0> = 0 (11520)
<u00000u2022uud0uud2dd2220du2	0|c28b a20b|u00000u2022uud0uud22d2220ddd	0> = 1/6 (910)
<2uu0d02202022u02d0du0202200u	-1|c20b a4a|2uudd02202022u02d0u00202200d	0> = -sqrt(6)/8 (24)
<u0uu02d2du2d22u00u0002ddu220	-1|c7b a5a|u0uud202du2u22u00d0002ddd220	0> = -sqrt(15)/162 (700)
<2u00d02u00222000u22022d2u0ud	0|c22a a6a|2u00du2d00222000u2202uu2d0dd	0> = -sqrt(2)/36 (80)
<2uud20du000uuduudd2ud20u2d02	-1|c12b a7a|2uud202u0000duuddd2uu20d2d02	0> = -sqrt(5)/324 (1080)
<2u2u0uu022d00d0u2022d0udu20d	-1|c26b a21a|2u2u0uu022d00d0u202220ddud0d	0> = sqrt(2)/9 (720)
<2uud002d0uuu0020udu022ddd22u	-1|c22b a12a|2uud002d0uu20020udu02ddud22d	0> = 5/24 (1224)
<0uuddudu22200022uuud2u0d002d	1|c15a a1b|uduudduu222000d2duuu2d0d002d	0> = -1/288 (1440)
<ud20u2uuuu0d0dd02dud0022u2du	-1|c17b a21a|ud20u2uuuu0d0dd0duudd022d2ud	0> = sqrt(2)/27 (10080)
<0uuu0ud2200uuddd02duud22ud02	-1|c21b a11a|0uuu0ud220uudddu02dd0u22dd02	0> = -1/270 (9420)
<022002uu20022d220dud0uuud0du	-1|c2b a23a|0u2002du20022d220udu0d2uu0dd	0> = 1/24 (96)
<udu02d2uuuddd22u0duud200u0ud	-1|c19b a20a|udu02d2uuuddd22u0d02u200d0ud	0> = sqrt(2)/3 (640)
<0u00uu0d20000dudu2222202du22	-1|c28b a23a|0u00uu0d20000dudu22222u2dd2d	0> = sqrt(6)/9 (600)
<0udu2ud0ud020u2dd2uu0u022ddd	0|c12b a10b|0udu2ud0u20d0d2ud2uu0d022udd	0> = 0 (1296)
<u22200u20ud0ud200d2022uud0ud	1|c23a a9b|u22200u2udd0ud200d20220uu0dd	0> = -2*sqrt(3)/81 (360)
<u02uuddu2udd2u2d2u00udu2d000	1|c9a a20b|u02uudduuddu2d2d2u0dudu2d000	0> = 1/54 (4800)
<2u0udd2ud22u00u02d02uu00dd2d	0|c7a a24a|2u0uddudu22d00u02u02du0ddu2d	0> = 0 (864)
<2u2d00022uuud202ud00222u000d	-1|c23b a10a|2u2d000222uuu202ud0022dd000d	0> = -sqrt(15)/72 (140)
<0220uu2d2220ud0uudu20020dd0d	0|c17b a12b|0220uu2d222uud0d0ud20020ud0d	0> = 0 (540)
<u2u000d2022u200dd0u2duu20022	0|c27b a4b|u2uu00d2022d200du0d2udu200d2	0> = 1/24 (160)
<u00uuuu022202200d2uddd20u0d2	0|c18b a5b|u00u2uu022202200dududd20d0d2	0> = -sqrt(2)/100 (900)
<02u002uu0ddd2uu02u02002d2202	-1|c17b a14a|02u002uu0ddd22u0ud02002d2202	0> = 1/3 (120)
<2uu2u2d2020uddu02ud200000022	1|c28a a12b|2uu2u2d20202udu02dd20000002d	0> = -sqrt(2)/27 (232)
<2000uu00dd22uud0u202du22dd20	0|c1a a3a|u0d0uu00du22udd0u202ud22dd20	0> = 0 (1200)
<u0u2u0u2duu2ddd22dud00du02d0	0|c11a a21a|u0u2u0u2du02ddu22dddu0ud02d0	0> = 0 (5160)
<2222ud0uu202u200du0d002d020u	1|c3a a9b|22u2ud0u2202u200dd0d002u020d	0> = -5/36 (120)
<0uu022u0u00dud22udud2200d022	-1|c2b a3a|002022u0u00uud22uddd2200d022	0> = 9*sqrt(3)/200 (250)
<022u20duuudu00dd02u020udud22	0|c28a a11a|022u20duuu2d00ud02d020uudd2d	0> = sqrt(2)/1296 (1360)
<022ud2uuu00200ddd2u202u2u00d	1|c7a a14b|022ud20uu0020dduu2d202u2d00d	0> = -2*sqrt(2)/27 (216)
<u2uuuud020u0d22000222d02ddu0	1|c20a a6b|u2uuu2u020d0d220002d2d02dud0	0> = -sqrt(30)/450 (504)
<u00ud02uu00udu22dd2dud2u2du0	-1|c12b a9a|u00ud02u2000ud22du2ddu2d2ud0	0> = sqrt(3)/162 (720)
<u000uuu2220uuu22dddddu2du00d	-1|c13b a26a|u000uuu2220u0u22uddddd2dud0d	0> = sqrt(2)/63 (10296)
<uuu0d0uu0uddu22u0d02dd2d2duu	1|c15a a9b|uuu0d0uuudddu2uu0d02ud2d2ddd	0> = 7*sqrt(10)/1500 (141572)
<ud00u2u2uu2duu22d0u0ddu2d00d	0|c5b a5b|ud00u2u2uu2uud22u0d0ddd2d00d	0> = sqrt(5)/4500 (6860)
<u0du2u20du0ud2220d220u0dd200	0|c4b a6b|u0d02220uu0dd2220u220d0ud200	0> = 0 (48)
<uudu2du0u2du2du22ud02d0d000u	-1|c2b a24a|u0ud2uu0u2dd2du22ud02d02000d	0> = -5*sqrt(6)/2592 (2100)
<u00020dud22u0202d2udu222000d	0|c9a a8a|u00020d2022u0202d2udu222000d	0> = sqrt(2)/2 (16)
<uu2u2d2du00d2du00dud2uud0udd	0|c1a a14a|0u2u2u2dd00d22u00duu2duu0ddd	0> = 0 (2400)
<u00udduu2du0du0ud2222du20002	1|c19a a2b|uu0dudud2uu0du0du2d22dd20002	0> = -1/1944 (6264)
<02uuu2u0uddd02du2000u2du202d	-1|c6b a8a|02uuududuuud02dd2000d2du202d	0> = 1/120 (5936)
<uu0220d02u0dd0022200uu022202	0|c26b a6b|uu022ud02d0du0022200du022d02	0> = -1/12 (80)
<202u0u220du2000ddu02d0u2d202	0|c3b a9b|20uu0d22duu2000dud02d0u2d202	0> = 0 (216)
<ud0u002du222u20du00u22d0du20	-1|c20b a4a|ud02002uu222d20du00022d0ud20	0> = sqrt(2)/12 (48)
<u00d2uduu0202u0u02d00222d220	0|c22a a12a|u00d2uduu02u2d0u02d00d22d220	0> = sqrt(10)/24 (272)
<2u0uuudu22d2002002000uddd2u2	1|c26a a19b|2u0uuudu22d2002002d00udddud2	0> = -sqrt(15)/8 (1720)
<uuud2u2d020duu2du2d0du000220	0|c10a a11a|uuud2u2d0uudud2ud2d0dd000220	0> = -sqrt(10)/216 (10600)
<uuuu02dd02uddud02uudduududdu	-1|c22b a5a|uuuud2du02ddduu02duud0udddud	0> = 5/11664 (97920)
<uu2222220ud0uddu0u0dd22000u0	0|c6a a19a|uu222u220du0dduu0ddud22000d0	0> = sqrt(6)/5832 (2040)
<02u0u0d200udu2u0duu02dd222ud	0|c8a a1a|u2u0u0du00dud2u0ddu02du222dd	0> = 5*sqrt(10)/2916 (7128)
<u0020uudu2d20d0uu0u0dd22u2d2	0|c16b a5b|u002uuudd2d20d00u0u0du22d2d2	0> = 5*sqrt(6)/432 (1260)
<u22020u2d0ud20022ud0d2uud0u0	0|c1a a28a|022020u2u0dd20022ud0u2udu0dd	0> = sqrt(3)/576 (216)
<0u22du00u0duud0022d22202020u	-1|c17b a7a|0u22duu0d0duud00u2d22202020d	0> = -sqrt(2)/9 (216)
<2uu2ud002u0d2200202u02ud0d02	1|c17a a11b|2uu2ud002udd2200u02d02ud0d02	0> = sqrt(5)/9 (612)
<0ud00220u20u2202d0d220uuudud	-1|c16b a26a|0ud00220u20u220du0d220duu2dd	0> = -sqrt(2)/36 (216)
<0uu2uu0ud2d0ud2dd02d00u22u02	0|c28a a26a|0uu2uu0ud2d0ud2dd02d00u2220d	0> = 1/2 (1820)
<u22200d0uududdu2000220ududu2	0|c4a a14a|u22d00u0uuddd2u2000220dudud2	0> = 0 (320)
<2u2uuudd0u002dudd0uu22d0d0d2	0|c16a a9a|2u2uuudduu002dd0u0du22d0d0d2	0> = 0 (9980)
<u20u0d0d02u0u20du2u2dud20202	1|c10a a15b|u20u0d0d0ud0u2uud2u2ddd20202	0> = -5/108 (816)
<2uud2udu0ud2u20u00202d2d0020	0|c8a a28a|2uud2ud00uu2u20d00202d2d002d	0> = -sqrt(2)/48 (630)
<0020u0u0u00222udd2dd2u020d22	0|c28b a25b|0020u0u0u00222udd2dd2u02ud2d	0> = -sqrt(6)/4 (420)
<udu20u2ddu02uduuu0d0ud2dud20	1|c10a a11b|udu20u2dd0u2duduu0d0ud2dud20	0> = -5*sqrt(6)/54 (1728)
<uuu0dd222udu0u02du0dd2ud02u0	0|c20a a1a|2uu0ud222ddu0u02du00d2ud02d0	0> = 2*sqrt(2)/243 (1080)
<u22u20uuu0d020u0dddud2u0d022	1|c3a a24b|u2uu20uud0d020u0ddudu2ddd022	0> = sqrt(2)/1800 (10724)
<20u022020du0u0200d220udd22ud	0|c24a a9a|20u02202udd0u0200d220uu022dd	0> = 0 (72)
<ud0uu22d22020d20002udu00duu2	0|c1b a1b|uu0ud22d22020d20002uud00udd2	0> = 0 (360)
<020uu200udud200du2udduu222d0	-1|c2b a8a|0u0du20duudu200dd2uuddu222d0	0> = sqrt(3)/243 (864)
<02uud022u02dd00ud2u22du0u020	-1|c7b a23a|02uud0u2u02dd00du2u22d20d020	0> = 1/4 (360)
<ud22uuu2u2d0d0ud200du200duud	1|c8a a24b|ud22uuuuu2d0d0ud200dd20ududd	0> = sqrt(2)/18 (16380)
<22u0d0uud0d022u0ud2ud0ud2d20	0|c26b a12b|22u0d0uud0du22u0dd2ud0ud2020	0> = 3/16 (288)
<u020220udu2002u200d0udd2duu2	-1|c5b a4a|u02uu20duu2002d200d0udd2udd2	0> = -5*sqrt(15)/972 (2472)
<2ud200200uu02ududdu222d0du0d	0|c20a a28a|2ud200200uu02ududdud22d0ud02	0> = -1/4 (816)
<0u20220d000uudd0u2udu22uudd2	0|c13b a9b|0u20220du00u0dd0u2uuu22dddd2	0> = 0 (840)
<2uud0200uuud0u2udd2ddd20u2u0	-1|c19b a4a|2uu20200duuu0u2duddddu20d2d0	0> = -1/2700 (8298)
<02u002uuu0d202dd02u2dud2d0uu	0|c20a a5a|02u0d2uuu0u202dd02dduud2u0dd	0> = -sqrt(2)/216 (2520)
<2uuu0uu22d02ddd00du200u22020	-1|c8b a23a|2uuu0uud2d02ddu00dd200222020	0> = -sqrt(6)/12 (756)
<u2u00ud2d2u0d2u00022du22d0u0	0|c27b a17b|u2u00ud2d2u0d2u0d022ud22d000	0> = 1/12 (540)
<2u2202u0udd20u2000u2dd0u0du2	1|c26a a22b|2u2202u0udd20u2000u2d20d00d2	0> = sqrt(3)/18 (200)
<0u20d2u2ud02200uu00u22du20dd	1|c12a a14b|0u20d2u2ud0u2u0uu00d22dd20dd	0> = -sqrt(2)/20 (1512)
<u00u00du2u2u2d00du22du20202d	1|c9a a26b|u00u00duud2u2d00du22ud202d2d	0> = -sqrt(10)/216 (2040)
<02u02u0d02ud220duduu0d220duu	1|c23a a26b|02u02u0d02ud220duduu0du202dd	0> = sqrt(6)/6 (648)
<u0u22d00000u2udud2d022d22ud0	0|c13a a12a|u0u22d000002uuudd2d022u22dd0	0> = 0 (630)
<uu20u2200u2ud000dd2d0uud2d2d	0|c7b a28b|uu20u2u00d2ud000dd2d0uud2d22	0> = 1/10 (1500)
<00uud22d22000uud0uu2202ddu02	0|c14a a12a|00uud22d220u00du0ud2202udd02	0> = sqrt(6)/54 (216)
<u000uu2dd2ud20u222du22000du0	0|c12b a2b|uu00uu2dd2u020u222dd22000dd0	0> = -5*sqrt(2)/54 (850)
<uuu0d0d00ud02uu22222220d0u0d	0|c19a a8a|uuu0d0dd0ud02uu222u2220d0d0d	0> = -5*sqrt(3)/72 (800)
<2u00u2d2u0udud022d20du2dud00	0|c21a a18a|2u00u2d2u0udud0222200d2udd00	0> = 0 (612)
<22u220dud20020uu002002dd2002	0|c24a a11a|22u220dud2u020du002002d02002	0> = sqrt(3)/4 (16)
<u2udu0u2uu22udd2dd0u00d00u2d	0|c8b a18b|u2udu0uuuu22udd2d20d00d00d2d	0> = sqrt(21)/63 (10296)
<2u2020d2u0d0200022u00ud2dud2	0|c11a a20a|2u2020d2u000200022du0du2udd2	0> = 0 (48)
<uudu0du0220udduddu2duuuddd02	0|c7a a5a|uududd00220uuuuddd2udduudd02	0> = 0 (22680)
<u2ud2u0d20udud22020ud0udu0dd	0|c5a a7a|u2ududdu20uuud22020du0udd0dd	0> = 0 (15300)
<u20duu200200220uddduu022dd02	0|c7b a1b|220uudu00200220uddduu022dd02	0> = -sqrt(3)/12 (360)
<0ud22udu2u02020du0200220u0d2	0|c12a a7a|0ud22u2u2u0d020ud0200220d0d2	0> = sqrt(6)/108 (136)
<uduu02020udu0d0ddu2u22du0d2u	0|c8a a18a|uduu020u0udu0d0dd22u22du0d2d	0> = -5*sqrt(6)/72 (4500)
<0222uu220202u20d2002d00000d2	0|c2b a26b|0u22uu220202u20d2002d0000dd2	0> = -sqrt(5)/4 (70)
<u2000220200duu0202d2u0d2u220	0|c6b a8b|u2000u2u200duu0202d2d0d2d220	0> = -sqrt(15)/27 (240)
<00ud20u0ud022u2u2d0uuddd2uud	0|c16b a6b|00ud2uu0ud022u202u0dddud2dud	0> = sqrt(6)/486 (2880)
<uuu0dd0uuu2d002ud20dud2uudd2	1|c24a a20b|uuu0dd0uuu2d002ud202dd20udd2	0> = -sqrt(10)/18 (7500)
<u2uddu2u00u0u2dd0d0du0u22220	1|c2a a22b|uudduu2u00u0d2dd0u0ddud22220	0> = -sqrt(3)/192 (2520)
<0udu22u0d0u0dud02u2d220d0ud2	0|c6b a6b|0udu22u0d0u0uud02d2d220u0dd2	0> = 0 (1260)
<uuduud0d2du0d2uu00d220u22d0u	0|c14b a17b|uuduud0d2du0duudd0u220u22d0d	0> = -sqrt(2)/18 (4320)
<uu0d0d2u02u2d2202u20ddu0d200	0|c8b a24b|uu0d0d2002u2d2202u20ududd200	0> = -3/16 (216)
<02u0duud2u2u0uddd2uu20du20d0	0|c14a a23a|02u0duud2u2u00ddu2du202d20d0	0> = -sqrt(5)/108 (1080)
<uud00200ud2020d22ud2002u202u	0|c19b a12b|uud00200ud2u20d22d02002u202d	0> = 0 (108)
<uuu0d20ud2du22uud00202d020dd	0|c14b a26b|uuu0d20ud2du2duud00202u02ddd	0> = -sqrt(10)/24 (6936)
<02u22u22u0u002ddd0ud0uu20dud	-1|c2b a1a|uuu22d22d0u002dud0du0du20dud	0> = -sqrt(30)/243 (1440)
<002uud002u0d00uu22d2d2dud220	0|c20b a20b|002uud002u0d00uu22d2d2udd220	0> = 0 (540)
<u2u020dudu0uud2d2u22d20du000	0|c18a a23a|u2u020dudu0uud2d2022u2ddd000	0> = 1/18 (2160)
<2u00d02u2uu2dd00u20uudd2u20d	0|c8a a5a|2u0020202ud2ud00u20uudd2d20d	0> = sqrt(2)/72 (630)
<u2222200220000u00d00du22u202	0|c26a a20a|u2222200220000u00d0duu22dd02	0> = sqrt(6)/24 (36)
<ud202u200uu2uu2002d02d2d0d0u	0|c24a a25a|ud202u200uu2uu2002d02d20dd0d	0> = -1/6 (504)
<200ud22u20ud020ud2du020202u0	0|c24b a15b|200ud22u20ud02uud2dd020u02d0	0> = -sqrt(3)/6 (240)
<00ud222u0uu0u020duud002dd222	1|c23a a12b|00ud222u0uuud020uudd00ddd222	0> = -sqrt(3)/300 (1820)
<0u2d2u20duuu2dudu0002dddu0u2	-1|c9b a20a|0u2d2u200uud2uudd00d2udud0d2	0> = -sqrt(30)/2592 (4320)
<200uud020uuuudd2002d2d0d2220	0|c1a a7a|u00duuu20uuddud2002d2d0d2220	0> = 0 (1820)
<uuddu0u0u2ud00ud22220ud02udd	-1|c10b a16a|uuddu0u0udud00u222220ud02ddd	0> = 9*sqrt(15)/320 (4920)
<2u02ud00duu02d0d22202u0u0dd2	0|c1a a16a|uu02ud00ddu02u0222202d0d0ud2	0> = 0 (240)
<20202u0002duud2u0u2dd22du0u0	0|c16b a28b|20202u0002duud200u2dd22ud0ud	0> = sqrt(6)/12 (144)
<0002u00udd0u2202ud2u2duudd2u	1|c14a a11b|0002u00udduu2u02du2d2dduud2d	0> = sqrt(2)/81 (2448)
<2u2d2u0uuu002u0d02dud2d02200	0|c5a a24a|2u2duu0uuu002u0d02ddd2dd2200	0> = -sqrt(35)/60 (1848)
<u22d2u000002d2uu0d2020d2u02d	0|c28b a1b|222u2d000002u2du0d2020u2d020	0> = -sqrt(6)/32 (16)
<2udu02uu2d000d2u2dud02d002uu	0|c18a a18a|2udu02uu2d000d2u2udd02d002ud	0> = 0 (800)
<222u2d0000uu20dudu20uddu0u2d	-1|c1b a14a|u22u2d0000du2uudud20dduu0d2d	0> = -1/324 (2448)
<200ud2u200du2ud2uu020d22u0d0	0|c1b a21b|u00ud2d200ud2uu2ud02dd22u0d0	0> = -1/72 (480)
<u2d0uu022u0d00u0d02u222u2d0d	0|c23a a14a|u2d0uu022u0d0du0d02u22ud2d0d	0> = -sqrt(10)/27 (1200)
<u0u222u20d0ud2d0u0du2dduu200	-1|c24b a17a|u0u222u20d0ud2d020ud2du0d200	0> = sqrt(3)/24 (408)
<u20u222u0ud0u2dd0u2d000u22d0	1|c20a a22b|u20u222u0ud0u2dd0u200d0d22d0	0> = -1/6 (860)
<22u20u2uduu00u0d2d00u20dddu2	0|c24b a13b|22u20u2uduu0ud0u2d00d200ddd2	0> = -sqrt(6)/1800 (3184)
<u0du02u2ud0u200220udd2dd0022	0|c27a a20a|u0du02u2ud0u200220u2d2dd00d2	0> = -1/2 (480)
<uud20uu020u2d2du20u20u0d2d0d	0|c17a a18a|uud20uu020u2d2duuud20d0d2d0d	0> = sqrt(6)/60 (9240)
<0uu0d2u00d0u2uu2d2dd2du0d2ud	0|c7b a8b|0uu0d20u0d0u2ud2d2uu2du0d2dd	0> = 0 (6120)
<0uud2u002u200u0220022dd2d02d	0|c20b a26b|0uud2u002u200u02200u2dd2dd2d	0> = -sqrt(30)/10 (756)
<uu2uu2uuu0220d00ddd02u2dd200	0|c11b a28b|uu2uu2uuu0d20u00ddd02d2dd20d	0> = sqrt(105)/840 (12868)
<u0uuduudd002u0220d22220ud200	0|c26b a11b|u0uuduudd0d2u0220d22220udd00	0> = 4*sqrt(6)/27 (2160)
<2u00du000u22uu22ddud0d0uud22	-1|c12b a13a|2u00du000u2u2d22uudd0d0dud22	0> = -sqrt(3)/324 (960)
<ud0uu0d2d2u2u0d0u2ududdud2u0	0|c8b a14b|ud0uu0dud2d2udu0d2uduuddu2d0	0> = sqrt(6)/108 (3456)
<2u0du2uudd0uduudd2ud002d2020	0|c24b a14b|2u0du2uudd0ud2uud2dd00202020	0> = sqrt(6)/36 (1200)
<u0d0u0020uu22ud0dd2u2d2uu0d2	-1|c3b a6a|u000ud020uu22dd0ud2d2u2du0d2	0> = sqrt(10)/324 (720)
<22u20u2dud2udu000udud00du220	-1|c1b a25a|u2u20u2ddu2duu000ddud00d2220	0> = -sqrt(2)/243 (1800)
<uu022u0u2d200udd02d02u0udd2d	0|c11a a7a|uu022udu2du00dud02d02u0udd2d	0> = 0 (7920)
<2u02d0u2du2220du020udu200u0d	-1|c8b a20a|2u02d0uudd2220ud0202uu200d0d	0> = 1/12 (144)
<2u200ududdu0d02uu02220u2d0ud	-1|c3b a26a|2ud00uududu0d02du02220u2uddd	0> = sqrt(6)/1728 (2160)
<uu2u0du2d020ddu2000u222u0dud	-1|c21b a10a|uu2u0du2dd20dud2000ud22u0dud	0> = 1/6 (1088)
<0ud202u02uu0d0uud20d222d0u20	0|c3b a1b|uu0202d02ud0d0uud20d222u0d20	0> = sqrt(10)/54 (216)
<uu2uud0uu0dd2d20u220d0d2u200	1|c1a a4b|0u22ud0uu0dd2d20u220d0u2d200	0> = sqrt(30)/18 (240)
<2uuudu20d0d002d2uudd0uu20du2	0|c22b a12b|2uuudu20d0dd02u2dudu00u20dd2	0> = sqrt(3)/24 (1632)
<u0uuu2dd2dd0uuud2d2u20u00dud	1|c3a a22b|u00uu2dd2ud0duud2d2u2ud00dud	0> = sqrt(30)/108 (4320)
<uudd0u2200u2ddu20220d0uu0022	1|c19a a6b|uudd022200u2dud202u0u0dd0022	0> = -sqrt(2)/8 (144)
<0220uu000uududd02u22ud2udddu	1|c2a a5b|0u202u000duudud02u22dd2uddud	0> = 5*sqrt(3)/3888 (4176)
<0uu2ud0u0d02d02uududuu22d0d2	1|c3a a16b|0u02ud0u0u02d022dduudu22d0d2	0> = -2*sqrt(30)/729 (1080)
<uu00200uud22d2d02duu2d2u0du0	-1|c13b a7a|uu0020uudd2202u02ddd2u2d0ud0	0> = sqrt(3)/216 (960)
<uudu220d00u2d220d002uu2uddu0	0|c21b a9b|uudu220du0d2d220u0020d2uudd0	0> = sqrt(6)/72 (648)
<2uuu2002d000ud2d220u22020u0d	0|c26a a12a|2uuu2002d00dud2u220d2202000d	0> = 2/27 (180)
<2uuudu0du0du0d2002202u0udd22	0|c28a a12a|2uuudu0du0d20u2002202u0ddd2d	0> = -sqrt(2)/48 (2800)
<20202u0002du22du0202u0200022	0|c1a a19a|u0202d0002ud22ud02u2d0200022	0> = -sqrt(2)/16 (16)
<0ud0200222u20udu22du00022d0u	1|c20a a27b|0ud0200222u20udu22d000022dud	0> = -sqrt(6)/4 (72)
<0u002uu00d2uud02d202du2duud2	1|c23a a15b|0u002uu00d2uudu2d202ddduudd2	0> = -sqrt(15)/54 (5160)
<0uu2d2dud00u0000uud2udd2222u	0|c24a a3a|0u22u2ddu00u0000uud2dddu222d	0> = -sqrt(15)/192 (840)
<uu00u020d22duu2002d222002d0u	0|c19a a8a|uu00u02du22ddu20020222002d0d	0> = 1/54 (204)
<22u00uu2d022dd02u020020220d0	0|c19a a19a|22u00uu2d022dd02u020020220d0	0> = 1 (40)
<222uud022du0000uu02udu0d2dud	0|c25a a25a|222uud022du0000uu02udu0d2ddd	0> = 0 (1500)
<2u2dud00002200u22uu0ud22dd0u	0|c3a a20a|2uduud00002200u22uuddd22du0d	0> = sqrt(6)/96 (840)
<u2u02d0u0dudu2d02du222uu00d0	0|c11b a23b|u2u02d0u0d0du2d02ud2222u00d0	0> = sqrt(3)/8 (144)
<ud202uud000ud202220uudu0202d	0|c25a a15a|ud202uud000ud2u2220uudd0d02d	0> = sqrt(10)/24 (1260)
<2uu2u22dd0u02d0d000u2uddud20	0|c6a a25a|2uu2ud2ud0d02u0d000d2udu2d20	0> = sqrt(2)/192 (816)
<2uu0ddu202du0u02d0du202u20ud	-1|c27b a13a|2uu0ddu202duud02u0du202d200d	0> = sqrt(3)/36 (648)
<0u2u0d2020200u00uduu2d2dd2u2	0|c11a a22a|0u2u0d2020d00u00uduu222dd2d2	0> = -sqrt(5)/18 (360)
<2200u2udud2020u0002200du2220	-1|c13b a21a|2200u2udud20u0d00022d0ud2220	0> = 1/6 (108)
<u02200du00d0ud202ud222200022	0|c11b a19b|u02200du0000du202d2222200022	0> = sqrt(2)/8 (8)
<0uuu200u220u2dd2d0dud2duuu0d	0|c10a a7a|0uuu20du2d0u2dd2d0uuu2dudd0d	0> = sqrt(2)/72 (15776)
<u2200u20dud00ududu020u2d2u2d	-1|c7b a24a|u2200ud0dud00uduud020u222d2d	0> = sqrt(6)/144 (432)
<2u220d0u022udud0du0u2du0d2d0	0|c25a a6a|2u22020d022uduu0du0d2ud002d0	0> = -sqrt(6)/384 (216)
<2uu22dduu00u02duudd2d02u00ud	0|c20a a22a|2uu22dduu00u02duuddddu2u00dd	0> = -1/6 (8640)
<u0ud0u002222duudd20u0d2022u0	-1|c20b a15a|u0ud0u002222du2dd2000u2022d0	0> = sqrt(2)/3 (108)
<0u0uud2u0d0u22200d22020ud202	-1|c20b a4a|0u02uu2u0d0d22200d2d020ud202	0> = sqrt(10)/72 (140)
<0u20u00udduud022200220u02d22	-1|c25b a1a|uu20u00uddduu022200220d0dd22	0> = -sqrt(5)/108 (700)
<020uuddu02u2222000202du02d0u	-1|c12b a16a|020uuddu02ud222d00202ud02u0d	0> = sqrt(3)/9 (144)
<0uuu20dudu20dduu002d222u0ddu	-1|c11b a28a|0uuu20duduu0ddud002u222d0dd2	0> = sqrt(15)/216 (9624)
<ud202u220202u00d220ud002ud0u	1|c12a a9b|ud202u22d20ud00u220ud002du0d	0> = -1/9 (96)
<2ud2uu0u0u20d202d0dud0uu202d	0|c11a a12a|2ud2uu0u0uduu202d0ddd0du202d	0> = sqrt(6)/90 (3640)
<0222uud220u002000ud2002d22u0	1|c14a a11b|0222uud220200u000dd2002u22d0	0> = -sqrt(3)/9 (36)
<2ud220u20022d0200u0u0uu0d22d	0|c5b a6b|2ud2uuu20022d0200u0d0ud0d22d	0> = -sqrt(15)/54 (464)
<20uu020d22u2dud00d022u00du2d	0|c25b a4b|20u2020u22d2duu00d022d000u2d	0> = -sqrt(6)/96 (72)
<2u002uu20ud0du0uu0dd220du22d	0|c21b a15b|2u002uu20ud0duduu0ddd20du22d	0> = sqrt(10)/10 (5800)
<2u20u0200222dudu2du00200uddu	-1|c28b a2a|2220u0200222uudd2du00200udd0	0> = -1/9 (120)
<u2022d2u222u00d0022d0000uu20	0|c15a a14a|u2022d2u222u0d00022u0000dd20	0> = -sqrt(3)/18 (36)
<u0duuduu00du22220u0202d2d0ud	-1|c27b a21a|u0duuduu00du22220u02d2d2d00d	0> = 2/3 (1440)
<2ud2u002du22u0duduudd00u0202	1|c18a a27b|2ud2u002du22u0dud0udd00u02d2	0> = -sqrt(3)/3 (432)
<uu2u0u02uddd20duu0dud2dd2uu0	0|c25a a4a|uu220u02uddd20udu0dud2ududd0	0> = 2*sqrt(15)/405 (17010)
<0u0u0u20udu20d22u02uddd220du	0|c10b a26b|0u0u0u20u0d20u22d02uddu22ddd	0> = -sqrt(10)/6000 (3100)
<u20u20uduu2ud00dudu002202d2d	-1|c16b a19a|u20u20uduu2ud000dd2002202d2d	0> = -sqrt(3)/12 (868)
<uuu20u202udd002d020uud2200d2	0|c28b a17b|uuu20u202udd002du20udd2200dd	0> = -sqrt(6)/24 (3080)
<200uuu2du20ud0u022d20d202002	-1|c7b a27a|200uuuudd20ud0u022d20d2020d2	0> = -5*sqrt(5)/64 (820)
<00uud2d0u0u222u2u0002d2002d2	-1|c26b a19a|00uud2d0u0u222u2u0d02d200dd2	0> = sqrt(3)/3 (420)
<ud0020u22ud0u2du02u20d20u20d	0|c1a a1a|uu0020u22ud0u2dd02d20d20u20d	0> = 5*sqrt(2)/108 (500)
<uu0uu2020022202d2d0du002u20d	-1|c17b a18a|uu0uu2020022202dd20ud002d20d	0> = -sqrt(2)/36 (240)
<202uu0dd20000u2uddu2u22d020d	0|c16b a27b|202uu0dd20000u20udu2d22u02dd	0> = sqrt(3)/48 (324)
<02000uuu2d22dduu002dudud2udu	-1|c9b a3a|02u00uuudd22uddu002dduud2dud	0> = sqrt(15)/243 (8640)
<u2duu02200200d0uuddu0d0222d2	0|c25a a12a|u2duu022002d0u0uddud0d02u2d2	0> = sqrt(2)/216 (720)
<ud20u020uduuu02dddud22du0uud	0|c3a a8a|udu0u02duuudu02dudud22dd0dud	0> = -sqrt(10)/720 (39000)
<u2d22uu2u2020002du0020ud0dud	1|c5a a11b|u2d2uuu2d2u20002ud0020dd0udd	0> = sqrt(6)/1296 (1440)
<u0d202u22d0uu22d02200ud020u0	1|c25a a26b|u0d202u22d0uu22d02200ud0udd0	0> = sqrt(3)/6 (216)
<222u2duu0202000002u20ud0dd2d	0|c20b a6b|222u22du0202000002uu0ud0dd2d	0> = -1/4 (140)
<20202u0udduuu200d02dud20u220	0|c3a a28a|20u02u0udduud200d02udd20u22d	0> = sqrt(3)/108 (1200)
<0uu2u02d022duud0dd02u0udu2dd	0|c27b a19b|0uu2u02d022duud0ddu2u0dud20d	0> = 1/24 (3600)
<u0u2dd22u000duuud2u0ududud2d	1|c18a a11b|u0u2dd22u0d0uduuddu0ududud2d	0> = -5*sqrt(10)/108 (7776)
<uu02ud200202222ddudu02d0u00d	0|c12a a24a|uu02ud20020d222dudud02udu00d	0> = sqrt(2)/16 (320)
<200u200d02u02d02u2udduu2d0u2	1|c19a a15b|200u200d02u02du2u20udud2d0d2	0> = sqrt(6)/27 (272)
<22u00u000uu02022d0u2200dd222	0|c21b a14b|22u00u000uu02u22d0d2d00dd222	0> = 1/10 (252)
<ud0u2u220d2du0u0ud02du2d2u00	-1|c7b a9a|ud0u2uu2du2dd0d0uu02dd2u2d00	0> = sqrt(2)/81 (1632)
<uuud222du2d2u0u0dd0000u2du20	1|c1a a1b|uudd222ud2u2u0d0du0000d2ud20	0> = -sqrt(2)/81 (288)
<ud2u2u020u22u0dd2ud0d0du00u2	0|c19b a24b|ud2u2u020u22u0dd2u00d0d200d2	0> = sqrt(2)/4 (480)
<20u2ud0udduud0d2udu0u20d22u0	1|c26a a27b|20u2ud0udduud0d2udu0u20d2d20	0> = -sqrt(2)/2 (1296)
<u22u0uddu2d020u0d200u0d22udd	0|c3a a16a|u2ud0uduu2d020udu200d0u22ddd	0> = 0 (7128)
<uuu0dd202uuu02202d02duu0dd20	0|c12a a19a|uuu0dd202uu002202du2dud0dd20	0> = -25*sqrt(2)/288 (2320)
<2u00002u022u2du2000dd0ud222u	-1|c21b a3a|2ud0002u022u2du2000d00du222d	0> = 2*sqrt(2)/27 (72)
<20u0u20002du2d0du22duu0d2uud	0|c22b a14b|20u0u20002du220dd22ud00u2dud	0> = -1/12 (144)
<u2u2dud22ud00d22uuud0d00u020	1|c5a a13b|u2u20dd22uu0ud22ddud0u00d020	0> = -sqrt(2)/54 (480)
<0uu2u2000d2d02du2uuudu0d2ddd	0|c4b a7b|0uudu2d00d2u02uu2dudud0d2udd	0> = 0 (12528)
<u22u020du220d0u00d2d02002202	0|c2b a2b|u22u020dd220u0d00u2d02002202	0> = 0 (24)
<2uu0udd02udd0uu2d0222ududd00	0|c7b a12b|2uu0ud002dd20uu2u0222ddudd00	0> = 0 (1200)
<2020u0022020002202ud2222d000	0|c15b a27b|2020u002202000u202dd2222u0d0	0> = -sqrt(2)/8 (12)
<20u00uu22u2udd00u022d20ddu02	-1|c28b a18a|20u00uu22u2udd00ud22d20ddu0d	0> = 1/2 (1820)
<u200dud0u220u20d0u22d20u0du2	-1|c6b a23a|u200d0u0u220u20d0d22d2ud0ud2	0> = sqrt(3)/18 (160)
<uu2dd2220u00u2ud2du0d0002u02	-1|c25b a12a|uu2dd2220u0uu2ud2dd0u000dd02	0> = -sqrt(10)/72 (1260)
<000u22u2dd02uud2udu2020u20d0	0|c8a a18a|000u22uddu02udd2u2u2020d20d0	0> = -sqrt(6)/144 (216)
<uuud022d20du0u2u002dd0ud2d20	0|c3b a13b|uu0d022u20dduu2u002dd0du2d20	0> = 0 (720)
<u0u20u220ud2dd2udu0d20220d00	0|c24b a2b|uud20u220ud2dd2udu0u202d0d00	0> = sqrt(5)/32 (720)
<u00d202020u2du0u0uuddd22220u	1|c18a a6b|u00d2u2020d2ud0u00uudd22220d	0> = -sqrt(5)/36 (160)
<0uu02uu0u2uud202ud020dd2d02d	1|c12a a11b|0uu02uu0u220u202dd020dd2d02d	0> = -sqrt(3)/63 (924)
<2u002ud2du0du022u2d2duu00d0u	1|c20a a27b|2u002ud2du0du022u2duddu00udd	0> = -sqrt(3)/24 (1296)
<0220u20u20du22222u0002dd0d00	0|c15a a11a|0220u20u202u22d22d0002du0d00	0> = 0 (40)
<u0d22udu00uuuuud0ddddd0uu222	0|c28b a17b|u0d22udu00uuuuudddddud0ud22d	0> = sqrt(2)/24 (33264)
<20020u2u00duud20u2udd0u2ddu2	-1|c18b a2a|2u020u2u00duud20uuddu0d2ddd2	0> = sqrt(30)/360 (11380)
<u2u200uuu00ddddud2220uudd20u	0|c19b a5b|u2u2d0uuu00dduddd2u20udud20d	0> = -sqrt(10)/540 (12960)
<uu02uuuduu2udd020dduddd200u2	1|c11a a26b|uu02uuuduududd020uddddd20ud2	0> = sqrt(2)/70 (95416)
<ud0uu0duuud20d2u2d22200002ud	0|c1b a6b|0u0duuuudud20d2d2u22200002dd	0> = -sqrt(30)/1440 (1500)
<ud0uuuud0ud220ddu0udd2d022uu	1|c27a a28b|ud0uuuud0ud220ddu0udd2d02202	0> = -1 (5000)
<2u0d00u200u02202d0u22d022d02	0|c28a a10a|2u0d00u20du02202u0d22u022d0d	0> = -sqrt(2)/48 (72)
<u2000220uu0220ddu200222u0udd	-1|c2b a14a|uu000220ud022uddd200222u0udd	0> = -5*sqrt(30)/324 (408)
<02ud002uuuud02d0d02ud2u00222	0|c22a a18a|02ud002uuuud02d0du2ddud00222	0> = -sqrt(2)/8 (840)
<2202u20ud0d000u2ud22uu20200d	-1|c9b a14a|2202u20u00d00uu2ud22dd20200d	0> = sqrt(5)/18 (210)
<22u2000uud22ud020du020duduud	0|c2b a22b|2uu2000uud22ud020dd02uudddud	0> = 5/216 (5000)
<22uuu0ud20u0d20d2d2du2d0ud00	0|c11b a12b|22uuu0ud200du20d2d2du2d0ud00	0> = 0 (960)
<22u00uu200ddu00ddu020ud22u22	0|c28b a23b|22u00uu200ddu00ddu020u222d2d	0> = 1/6 (360)
<u0d00u02u0222udd002u0u22du2d	1|c22a a22b|u0d00u02u0222udd002u0u22dd2d	0> = 5/18 (400)
<u2uuudd0u02udd20u00dd202u220	1|c22a a16b|u2uuudd0u02udd2du00ddu02d220	0> = sqrt(2)/3 (5100)
<22u0u200dd02u0u2udu0ud2d0ud2	1|c12a a20b|22u0u200dd0uu0u2udddud2d0ud2	0> = 5/36 (2520)
<0u2020uud22dud2u20022d00udu0	1|c20a a16b|0u2020uud22dud22200d2u00dud0	0> = sqrt(2)/6 (240)
<uu2d00u2udu0udd20d2d020u202u	-1|c27b a26a|uu2d00u2udu0udd20d2d020u2dud	0> = -1/2 (2880)
<uuud00d2uudu22002202ddud020u	-1|c3b a12a|uu0u00d2udd222002202duud020d	0> = 4*sqrt(2)/243 (408)
<220uu202duduuu0020d02u2d00d2	-1|c23b a16a|220uu202duduuu0d20d02udd00d2	0> = -sqrt(5)/4 (2160)
<2uuu000u0d2u02022020022d2ddu	0|c17b a9b|2uuu000udd2u0202u020022d2ddd	0> = sqrt(3)/8 (850)
<uu0202uu02udd0u222d20000d2ud	-1|c27b a8a|uu0202u202udd0u222d20000d20d	0> = sqrt(2)/2 (240)
<uudu0020uud02d0u2ud20d222u0d	0|c13b a8b|uudu002uudd0uu0d2du20d222d0d	0> = -sqrt(6)/3456 (8760)
<uud2udu0du2ddu2d0u000duu2d2d	0|c9b a19b|uud2udu00u2ddu2d0ud00udd2u2d	0> = 0 (9720)
<02u2u220200ud0u20d02220dd0ud	0|c7a a13a|02u2u2d0200u20d20u02220du0dd	0> = 0 (162)
<u0u02u002d200u0d2u2ud022d2ud	1|c5a a16b|u0u0du002u200u022d2du022d2dd	0> = -sqrt(2)/432 (720)
<u2u0du2d0ud0022u0dd2u020d202	0|c14a a17a|u2u0du2d0ud00d2udud2u020d202	0> = 0 (432)
<uduuudd02du20udu2duududdu020	1|c3a a11b|ud0uudd02u220duu2ddududud020	0> = -2*sqrt(6)/81 (1152)
<u2udu2duu0dud00ud20ud20u202d	0|c2b a14b|uduud2udu0uduu0dd20ud20d202d	0> = -5*sqrt(15)/559872 (14832)
<uu0udud0dduu0d0u2uddu22ud2du	0|c16b a15b|uu0udud0dduu0dd02udud22uu2dd	0> = -sqrt(3)/27 (9792)
<0u0002200u02d222ud022duud2u0	1|c20a a8b|0u00022d0u02d222uu0d2uddu2d0	0> = -sqrt(3)/72 (144)
<uu0ud0du20dd0uuu0d202du2d2u2	-1|c25b a17a|uu0ud0du20dd0uuudu202dd202d2	0> = -1/36 (4080)
<u2duuddu200u0dudu2u0dd2du02u	1|c3a a26b|u20ududd200u0duud2u0ud2ddu2d	0> = sqrt(2)/1152 (4320)
<2u0ud20uud0d2000uu202d2d2udd	0|c22a a11a|2u0ud20uuddu2000uu20202d2ddd	0> = 0 (2100)
<u20u0du0du20200duuud0du2d222	0|c26a a8a|u20u0duddu20200uduuu0dd2dd22	0> = -1/288 (3780)
<2u0u0du0duuuddd22u220u20020d	-1|c16b a3a|2uuu0dd0uduuuddd2u220d20020d	0> = sqrt(3)/972 (6300)
<ud0ud0u2du00220u22uu20dd2ud0	1|c8a a12b|ud0ud0uduu0d220u22du20du2dd0	0> = -sqrt(10)/216 (1296)
<002220ud00uu2uu0d22dd02d2200	0|c25b a22b|002220ud00uu2uu0d22ddd2ud200	0> = sqrt(2)/4 (280)
<uu02u2d20d2d022u0uu0ddudud0u	-1|c7b a3a|uud2u2020u2d022d0ud0uuuddd0d	0> = sqrt(5)/729 (6300)
<22u2u020du0u2002200220dd0uud	-1|c13b a8a|22u2u02udu0dd002200220uu0ddd	0> = sqrt(6)/243 (680)
<22u0u2u02200uuudd220ddduu0d0	0|c19a a7a|22u0u2202200uuudu2u0ddddd0d0	0> = -7*sqrt(10)/1080 (3416)
<uuu22dudud02220u0dudu2d00ud0	-1|c19b a15a|uuu22dudud0222ud0d0du2d00ud0	0> = -4/27 (3168)
<uu200220220d0u0d2u0udd2ud02u	1|c1a a4b|0u2d0220220u0u0d2u0udd2du02d	0> = 5*sqrt(2)/81 (240)
<2uu0u2ud02ud22u0uud0d00du2dd	1|c10a a23b|2uu0u2ud0uud22u0dud0d0dud2dd	0> = -sqrt(42)/450 (42940)
<20u2du020u0udu020u022d2u2d0d	0|c10a a18a|20u2du02000uuu0202022d2d2d0d	0> = -sqrt(10)/80 (140)
<u0d0022u20u0d2u22d2du0ud0u02	-1|c28b a11a|u0d0022u2020u2d22d2uu0ud0d0d	0> = -1/36 (240)
<02u0d20u22002u2u2d0d0u2udud0	0|c22b a7b|02u0d2uu22002u2d2u0d002uddd0	0> = 5/324 (464)
<uud20ud2uuud0du200ddu0222002	0|c28a a18a|uud20ud2uuud0du20dddu022200d	0> = -sqrt(2)/4 (4320)
<2u0u02dd02uu02ud2ddu0u0udud2	-1|c28b a18a|2u0u02dd02uu02ud22dd0u0uuddd	0> = 1/36 (2400)
<udu0d02022222uu02d00u0duuudd	-1|c13b a26a|udu0d0202222uud02d00u0uud2dd	0> = sqrt(5)/72 (480)
<0200uuu220ud0uddd002u22d202u	1|c14a a5b|02002uu220uu00ddd002d22u202d	0> = sqrt(30)/120 (140)
<uuud0200220002220d0u2ud2u2d0	1|c21a a7b|uuud02d0220002220u0uddu2d2d0	0> = -sqrt(6)/162 (600)
<00202u0u202dd0udud0u2222uu0d	0|c22a a10a|00202u0u2d2du0uddu0u2u22dd0d	0> = sqrt(2)/48 (720)
<2002u0u22u2220d0ud00duu0du2d	-1|c13b a22a|2002u0u22u22u0d0dd00u2d0ud2d	0> = sqrt(30)/648 (630)
<2u2d0uud2uu2dud0020ud000u22d	-1|c1b a23a|uu2d0duu2ud2dud0020ud0d0u22d	0> = -2*sqrt(2)/81 (2160)
<u2d020u20uu0002d2d02u2u0dud2	1|c21a a1b|22u020u20ud0002d2u0202d0udd2	0> = -1/162 (180)
<u00d2002uu2uu02d2d20u2du002d	-1|c15b a21a|u00d2002uu2uu0dd2d2022ud002d	0> = -sqrt(2)/9 (420)
<uuuu20u0dd2002d0u02uu222ddd0	0|c5b a12b|uuuuu0d0ud2u02d0d02du222ddd0	0> = 1/500 (11772)
<uuu00ud0u002d0uud2d22d2du2du	1|c21a a14b|uuu00ud0u002duuud2d2du2dd2dd	0> = sqrt(70)/180 (44450)
<u0u0u202dduu222d2000ddud02uu	0|c5a a7a|u0u002u2dudu222d2000duud02dd	0> = -25/972 (2320)
<ud00u02duu02u2u0d2d0d202ud2u	1|c24a a1b|2u00d02uuu02d2u0u2d0d20udd2d	0> = -sqrt(6)/432 (1648)
<u20u0002u2u0u220d02udd2d2d0u	-1|c25b a7a|u20u00u2u2d0u220d02uud2ddd0d	0> = -sqrt(15)/375 (3290)
<20u222dud0u0duuu0dd022u020du	1|c1a a24b|u0d222udu0d0uduu0ud022du20dd	0> = 1/216 (960)
<uuu2u0d0dudu02uu200d2dd20ud2	-1|c9b a8a|uuu2u0du0ddd02uu200d2du20dd2	0> = sqrt(10)/144 (7500)
<u22u00d0222uuu0020ud20d220d0	1|c11a a7b|u22u002022uudd0020ud20d220d0	0> = sqrt(5)/30 (240)
<20udu2ud22uuu200ud002200dudd	-1|c11b a24a|20udu2ud220uu200ud00220duddd	0> = -sqrt(6)/30 (1440)
<02uuu2d2du0u02d0duuu00dddd22	0|c12a a9a|02uuu2d22u0002u0dudd00uddd22	0> = 0 (2960)
<u2u0d0d0u0uduu022u2202d2002d	0|c16b a21b|u2u0d0d0u0uduu0u2d22d2d2002d	0> = sqrt(6)/24 (1260)
<uuuddu22u0002uduu2du0d0d220d	-1|c13b a1a|2uuddu22u000uuudd2ud0d0d220d	0> = sqrt(15)/4500 (5460)
<20u0u20d0uu22d2d022u200uddd0	0|c6a a23a|20u0uu0d0ud22u2d022u20ddudd0	0> = 0 (2376)
<uu22uuuud00020d2222d000d20du	0|c17b a11b|uu22uuuud0d020d2d22d000d20ud	0> = sqrt(2)/6 (1848)
<u02uu0du2udd0u2220d0u22200d0	0|c21a a21a|u02uu0du2udd0u2220d0d22200d0	0> = sqrt(2)/3 (824)
<02uu2dd02uuu2duu00u0dddd220u	-1|c5b a10a|02uuddu022du2uuu00d0ddud220d	0> = -sqrt(15)/360 (2520)
<200u022du022u2u020u2d2d20000	1|c9a a10b|200u022d0u22u2u020d2d2d20000	0> = -sqrt(15)/18 (40)
<22002000uuud200dudu02d20222u	0|c23b a14b|22002000uuud2d0duud02du0222d	0> = sqrt(6)/48 (240)
<02uu0duuu2dd0u022d00002d222u	0|c11b a21b|02uu0duuu20d0d022d00d02u222d	0> = sqrt(6)/36 (420)
<22u02ud22u0u00d2ddu002u2ud00	-1|c8b a28a|22u02udu2d0u00u2ddd002u2ud0d	0> = sqrt(6)/54 (1080)
<uudduu2du22d2u00220d02du00d0	0|c18b a26b|uudduu2du22d2u002u0d02dd0ud0	0> = sqrt(3)/6 (2160)
<0u2dud2000u02duu2d220duudduu	1|c19a a12b|0u2dud2000ud2uud2du20uuudddd	0> = -sqrt(15)/72 (3360)
<u20220d0u20u0u2d0u2dd22du00d	0|c24b a14b|u20220d0u20u022u0u2dd220d00d	0> = 0 (140)
<u0duu2d0u02du2dudd2ud0u0ud2u	0|c19a a9a|u0duu2d0202ud2duduuud0d0ud2d	0> = sqrt(2)/72 (4320)
<00u02uu2u00d2200ud2d2u22dd0u	-1|c14b a11a|00u02uu2u0dd2d00ud2d2u22ud0d	0> = sqrt(15)/27 (1260)
<202uduu000020u00dduduu22d222	1|c14a a15b|202uduu0000200u0dduddu22d222	0> = -10*sqrt(3)/81 (240)
<u022uuud2u0u0022d2ddd020u002	-1|c9b a26a|u022uuudud0u0022d2ddd020ud02	0> = sqrt(6)/20 (1800)
<u002du2022uud020020u2dd0d022	0|c10a a24a|u002du202duuu020020u2dddd022	0> = -sqrt(30)/48 (280)
<02u202u02u0d00ud222u00udd022	-1|c17b a14a|02u202u02u0d0udud22d00udd022	0> = sqrt(10)/216 (696)
<uu202022du0d2ud000d0u2duud2d	0|c5b a11b|uu20d022dudu2du000u0d2dudu2d	0> = 0 (576)
<uuud220u0d0ud2d0u202udd2du0u	0|c4a a19a|uuu0220u0d0dd2u0u2d2ddu2du0d	0> = 0 (2800)
<u002u2ud20020u2202ud0d2d0udu	1|c14a a14b|u002u2ud20020u2202dd0d2u0udd	0> = -sqrt(5)/27 (408)
<20222u22u000udu02d0200d20duu	-1|c24b a23a|20222u22u000udu02d02002u0ddd	0> = -2*sqrt(3)/9 (232)
<02u2u002222du0ud00ud2d2d2000	0|c15a a26a|02u2u002222du00u00du2d2d2d00	0> = 1/72 (204)
<02uudu2udu02d2d00duu22uu0dd0	-1|c15b a8a|02uudu22du02d2000uud22ud0dd0	0> = 2*sqrt(15)/243 (1836)
<0u0duu2222ud22ud020200020ud0	0|c20b a23b|0u0duu2222ud22ud020d00d20ud0	0> = 1/3 (272)
<22uu0u0d20002202u2d20d0020d2	0|c3b a21b|220u0u0u20002202u2d2dd0020d2	0> = -sqrt(15)/24 (70)
<020uu0du2d2220d22u220u000ud0	0|c12a a14a|020uu0du2d2d2uu22u220d000dd0	0> = -sqrt(6)/36 (360)
<20uu0ud22d2u00u0dd0222u0d02u	1|c25a a5b|20uuuud22d2u00u0dd0222d0002d	0> = -5*sqrt(2)/72 (850)
<20u2000u2uu0dudd20uudu2ddud2	0|c14b a11b|20u2000u2u20u0dd20udud2ddud2	0> = sqrt(15)/1440 (1640)
<u0u202000u0ddud2020u2u22udd2	0|c10b a19b|u0u20200000ddud202ud2u22udd2	0> = sqrt(10)/12 (144)
<00u202d0u02uu2d22du000uudd22	0|c11a a2a|0uu202d0d0uud2d22uu000uddd22	0> = -sqrt(30)/216 (720)
<02u0u2d0duud0ud2uud2u2ddu0dd	0|c22a a10a|02u0u2d0d2ud0uu2udu2ddudd0ud	0> = 0 (4896)
<2u00dud20ud22u022202000220d0	0|c8a a23a|2u00dudu0du22d02220200u220d0	0> = sqrt(2)/8 (32)
<02u20d22u20u2dudu0dd0ud0u0u2	1|c8a a9b|02u20d2u220u2dudu0du0ud0d0d2	0> = 8/81 (1080)
<u0022002u20udd0u20u0udd22ud2	0|c5a a3a|u0u2d002d20udu0u20u0ddd22ud2	0> = -sqrt(15)/162 (480)
<uu202d2du0022duu0uuddu0ddu20	-1|c27b a23a|uu202d2du0022duu0uuddudddud0	0> = 1/2 (5760)
<02u0uduu200d222022ud0d0u0dd2	0|c17a a6a|02u0u2du200u2220u2dd0d0d0ud2	0> = 0 (420)
<0ud0ud22u222u200d0ud002d02uu	1|c26a a18b|0ud0ud22u222u200duud002d0udd	0> = -sqrt(2)/3 (720)
<02uud0duud02020202u2dud0u202	0|c2a a1a|uuddu0dudu02020202u2ddu0d202	0> = 0 (288)
<0220u20200u02d002uudu0u2d22d	0|c23b a4b|022uu20200d02u002uddu002d22d	0> = sqrt(15)/162 (180)
<02020u220uu0d0002200u222udd2	0|c24b a3b|02u20u220du0u0002200u22dddd2	0> = -sqrt(3)/144 (210)
<220uu002u2du02u22u00d2dd0020	0|c22a a25a|220uu002u2du02u22u00ddddd020	0> = -sqrt(6)/6 (868)
<20u02u022d0uu22du0ud0d02d0d2	0|c28b a21b|20u02u022d0uu22du0uddd02u0dd	0> = -sqrt(6)/12 (2160)
<200uu22uudu000dd002ud0222202	0|c23b a12b|200uu22uudud00du002dd0d22202	0> = -sqrt(6)/72 (860)
<uduuu20002d0uu0u22d2ud0ddd2u	0|c27a a5a|uduu220002u0ud0u22u2ud0ddddd	0> = -sqrt(21)/2160 (6720)
<u0u2d20ud02u200du22ud0002u2d	1|c11a a20b|u0u2d20ud0du200du222u0002d2d	0> = -sqrt(2)/12 (216)
<02u0u2u200u02u0dduud202du2dd	-1|c8b a18a|02u0u2uu00u02d0du2dd202ud2dd	0> = sqrt(6)/3000 (3136)
<0022u022d220202u0u0u0ud20dud	1|c8a a23b|0022u02du220202u0u0d0u220ddd	0> = sqrt(15)/144 (136)
<0u002uu2200udd2du022u20ddudu	-1|c8b a18a|0u002uuu200udd2dud22u20dddud	0> = sqrt(10)/27 (5936)
<22ud22u00du0dud0u02ud00uu22d	1|c15a a21b|22ud22u00du0du00d02u200du22d	0> = sqrt(2)/12 (64)
<2u22u00d020u2d0u0du222d0200d	0|c1b a15b|ud22u00u020d2uuu0dd222d0200d	0> = 0 (420)
<u22uud2d02uudud0d200uu0d02du	1|c3a a19b|u2uduu2d02duduu0d2u0dd0d02ud	0> = -2*sqrt(2)/2187 (12240)
<20u0du0udd2u2020u2ud0d22ud0u	-1|c15b a14a|20u0du0udd2u2ud0d2uu0d22du0d	0> = -sqrt(6)/54 (864)
<22uu220d2020u0udd2duu02du000	-1|c2b a10a|2uuu220d2d20u0uud2ddd02ud000	0> = -sqrt(5)/81 (1400)
<ud0uu0ud22dd02002u2ud20d2u0u	1|c25a a15b|ud0uu0ud22dd02u02u2ud20dud0d	0> = sqrt(2)/3 (2400)
<u0dud000uu2uu2d022d20d2020u2	0|c12a a6a|u0dudu00uu20u2d022d20d2020d2	0> = -1/4 (280)
<u22u0d00ud220udu0u2dd02u0022	0|c27b a21b|u22u0d00ud220udu0u2d202d00d2	0> = 1/6 (540)
<0u2u2200udu0200202dd0d2uu202	-1|c19b a10a|0u2u2200u2u02002020d0d2dd202	0> = -sqrt(15)/12 (70)
<uu2d220d0uuud222202020d0000u	0|c19a a13a|uu2d220d0uuu222220d020d0000d	0> = 1/6 (120)
<ud20uuu0d2uu2duddd20udu02d0u	-1|c10b a17a|ud20uuu0duud2udd2u20dud02d0d	0> = -sqrt(2)/8640 (20240)
<0uuu0dudu22uudd02dd2u20d00d2	0|c11a a15a|0uuu0dudu2uudu202dd2d20d00d2	0> = 0 (10892)
<u0duu0ud022d2udu202d2ud00udu	0|c12b a6b|u0duuduu02202udu202d2dd00dud	0> = -5*sqrt(3)/486 (3000)
<2u00uuu2u20200d0dd0u02du22d2	-1|c25b a21a|2u00uuu2u20200d0dd0ud2udd2d2	0> = -sqrt(3)/36 (2968)
<022u0u0uu2d2d0ud0d2duuud2020	-1|c10b a1a|u22u0u0duuu2d0dd0d2uddud2020	0> = sqrt(30)/1080 (5208)
<u0u000ud22022udd22uudd00d2uu	-1|c8b a23a|u0u000u022022udd22duddu0u2dd	0> = sqrt(15)/36 (1260)
<uu0u2d00u0202ud20d2d2020udu2	0|c28b a10b|uu0u2d00uu202ud20d2d2020uddd	0> = -2*sqrt(15)/45 (2992)
<uu22udu20dud002d02d2220u000d	0|c15b a17b|uu22udu20dud00duu2d2220d000d	0> = 0 (2320)
<ud22ud00u0du2u0u022dudud2d0u	1|c21a a14b|ud22ud00u0du220u022d0uud2d0d	0> = -10*sqrt(3)/81 (480)
<udu2u2d2020du0ud22d0uu00du20	0|c18b a12b|udu2u2d20202u0ud2du0dd00ud20	0> = sqrt(6)/54 (720)
<020u002udu2uud22d20d220u0du0	0|c18a a5a|020ud02udu2uuu22dd0d220u0dd0	0> = sqrt(6)/144 (840)
<2u0du0uuuudud20d0022d0du2022	-1|c12b a18a|2u0du0uuuud0d20d0u22d0dd2022	0> = -sqrt(5)/6 (1736)
<202u022u00u2022ud200ddd2u0u0	-1|c23b a28a|202u022u00u2022ud200dd02u0dd	0> = -sqrt(6)/12 (210)
<2uuu0u2u20dddd0200022du02d02	0|c22b a27b|2uuu0u2u20dddd02000220u02dd2	0> = sqrt(3)/4 (756)
<0u022ud0u22dd00u0u2d2ud0uu2d	0|c18a a24a|0u022ud0u22dd00u002d2uuudd2d	0> = -sqrt(3)/36 (720)
<u20u2022d22ud22d0ud0uuu00d00	-1|c19b a19a|u20u2022d22ud22d0uu0udd00d00	0> = -sqrt(6)/18 (360)
<2u2200udu0du2022u20d0d0uud02	0|c1a a21a|ud2200uud0du2022u20uud0ddd02	0> = sqrt(10)/864 (840)
<00ud2u0dud22u2uud20002d20uud	0|c11a a27a|00ud2u0dudu2u2duu20002d20d2d	0> = sqrt(2)/54 (480)
<uu220d020uu02d02uddu0ud2du20	1|c3a a28b|uud20d020uu02d02uudu0du2dd2d	0> = -1/243 (4176)
<2u020u0dd2ud20u02u2ddu2u00ud	0|c17a a9a|2u020u0d22ud20u0du2dud2u00dd	0> = -sqrt(6)/108 (1458)
<uu22du022u0d00d20uud2d02uu0d	1|c8a a27b|uu22du0u2u0d00d20dud2u02dudd	0> = -sqrt(10)/81 (5670)
<u0du022du0u0d2u2uu0u2ddd0du2	1|c28a a18b|u0du022du0u0d2u2u20u2ddd0dud	0> = sqrt(30)/10 (1680)
<20u2ud220d2u0u0u2200020du02d	-1|c14b a15a|20u2ud220d2u00du2200020ud02d	0> = -sqrt(6)/18 (72)
<u222d00u0u22u222d200duu0d000	-1|c16b a9a|u222d00uud22u22ud200dud0d000	0> = 5*sqrt(6)/162 (360)
<uuu2u0002duu2d00d020uddd222u	-1|c13b a7a|uuu2u0d02uudud00u020dddd222d	0> = 7*sqrt(10)/22500 (12410)
<2u02udduud2uu0ddu0dd0udu2udu	-1|c4b a22a|2u0duududu2ud0ddu0ud02ud2udd	0> = sqrt(6)/2592 (19440)
<2u2u0du02ud0u20uud2d0d2udud0	-1|c18b a15a|2u2u0du02ud0u2uud02d0d2ddud0	0> = -sqrt(6)/90 (5208)
<22u2220u0duuu200d0dd2ud00uud	1|c8a a18b|22u222000uuud200dudd2ud00dud	0> = -5*sqrt(6)/648 (1440)
<0uu22u02ud0d00du2du02dd2u20u	0|c28a a11a|0uu22u02uddu00dd2du02du2d200	0> = -sqrt(6)/96 (960)
<2u02du000u2u20u0dudd20ddu2u2	0|c10b a17b|2u02du00002u20u02uud20ddd2d2	0> = sqrt(3)/40 (504)
<u0d200u20u22200002ddu2d2uudd	0|c23a a16a|u0d200u20u22200u02ddd202uudd	0> = sqrt(6)/6 (240)
<u202d002uu2202du0002u2d0d02u	-1|c2b a21a|uu02d002du2202ud000222u0d02d	0> = 1/36 (108)
<0u2d02u20200d0uduuu2dd02u022	1|c16a a23b|0u2d02u20200d0u0duu2ddu2d022	0> = -sqrt(3)/6 (96)
<22uuud0uuu00dd2udd2d02u20020	0|c22b a11b|22uuud0uuuu0dd2ddd2d0ud20020	0> = -sqrt(105)/120 (6384)
<0u0u0202u20d0u02222d2duu0d20	-1|c21b a23a|0u0u0202u20d0u02222ddd2u0d20	0> = sqrt(3)/3 (136)
<220ud0uu22022dd2u00udu20d00u	-1|c25b a18a|220ud0uu22022dd2uu0ddu20000d	0> = -sqrt(6)/24 (144)
<u2d2u2duuu02dddu0du2d0uduu00	0|c4b a9b|u2duu2dd2u02uddu0ud2d0udud00	0> = 0 (1728)
<u20uu220u20ddu20udu2d00ddudd	0|c10b a16b|u20uu220ud0ddu2duud2u00duddd	0> = 0 (24360)
<u2002u0d2uuud2dd20022u200d0d	0|c23b a28b|u2002u0d2uuud2dd20022ud00d02	0> = 1/2 (630)
<uu02d2u2002ud000d02ududud22u	-1|c4b a24a|uu0du2d2002ud000d02udud2u22d	0> = sqrt(3)/36 (432)
<u2u022u0du022u00ud20ddudu02d	1|c25a a9b|u2u022u02u022d00ud20dudd002d	0> = -sqrt(2)/120 (860)
<ud2u2uud0d220u2d0202200udd00	0|c4b a22b|ud202uud0u220d2d02022u0dud00	0> = 0 (144)
<022uud0uud22u0002du20220dud0	1|c23a a1b|u22duu0uud22d0002ud202d0dud0	0> = -sqrt(10)/864 (960)
<2u220u2d0ud000du22uu0dd0d202	0|c7b a27b|2u220udu0du000du22uu0dd0d2d2	0> = sqrt(15)/144 (1890)
<uud22020du0d202ud0u2u0200u2d	1|c13a a18b|uud22020du0du02udud2u0200d2d	0> = -sqrt(2)/6 (648)
<22u0du20du0222u00udd20udu020	-1|c2b a17a|2ud0uu20du0222u0duud20ddd020	0> = sqrt(15)/216 (1440)
<u2u202u220dduu200u002002d2d0	0|c7b a13b|u2u2020220du2u200d002002d2d0	0> = sqrt(10)/54 (60)
<20u0u20dud2ud022udu002ddudud	0|c8a a19a|20u0u200ud2du022dd2002uuuddd	0> = 0 (1200)
<ududu020uuu0220d0d202du2du20	0|c26b a2b|u2duu020uud0220d0d202du2d020	0> = sqrt(6)/64 (280)
<uuuuuddudd2d0u2u200022udd0du	0|c7a a13a|uuuuud0udd2dud2d200022udu0dd	0> = -2*sqrt(5)/135 (28656)
<2u2u002d2ud20udu2022d0d0u00u	-1|c25b a10a|2u2u002d22d20uuu2022d0d0000d	0> = -sqrt(6)/12 (120)
<0u222uuuud0dud20000du0d22d2d	0|c25b a21b|0u222uuuud0dud20000d20d2du2d	0> = 0 (1820)
<u2u020uduu2d20u00d20dd2udu02	0|c5b a3b|u220d0uduu2u20d00d20du2udd02	0> = -sqrt(6)/162 (480)
<22uu20d0uu0u20d0d2dd0uudu2ud	0|c20a a14a|22uu20d0uu0u2dd0d2u00dduu2dd	0> = sqrt(2)/54 (3780)
<2u2d02udu2uu0d2ud0d0020002u2	-1|c9b a11a|2u2d02ud022u0d2uu0d0020002d2	0> = 2/9 (48)
<00u20u2u0uudud22220u0d0ddd2u	0|c28b a21b|00u20u2u0uudud22220udd0ddd20	0> = -1/2 (3404)
<00u0uu2dud2d2u2udd20u0d0ud2u	1|c11a a20b|00u0uu2dudud2d2udu2ud0u0dd2d	0> = 4*sqrt(3)/729 (23664)
<u2220u0udu220d2u0dud2ud0u00d	-1|c3b a7a|u2d20uuduu220d2d0duu2du0d00d	0> = -5*sqrt(6)/5832 (2160)
<uu00duu2200d0d02u2ud2du022ud	0|c2b a11b|u000udu220uu0d02u2dd2dd022ud	0> = -5*sqrt(3)/1944 (1500)
<0u2u0uuuu02002002d2d02ddud22	0|c7b a5b|0u2uuu0du02002002d2u02dddd22	0> = -sqrt(70)/600 (900)
<u0d0uud220u00u0d2d2222u02ud0	0|c21a a15a|u0d0uud220u00udu2d22d2d02ud0	0> = sqrt(2)/36 (816)
<22ud00uud2uuu0dd2u222dd0u000	1|c7a a24b|22ud000uu2duu0ud2d222uddd000	0> = sqrt(2)/1728 (1440)
<202u2du2u20022du0d0duu0d0u20	-1|c9b a9a|202u2du2d20022uu0u0ddd0u0d20	0> = sqrt(3)/27 (160)
<0u0d0u20u02u202dud200222dd20	0|c24b a9b|0u0d0u20202u202udd20022udd20	0> = sqrt(2)/36 (120)
<u2u022002u2d0duu002022du200d	-1|c22b a7a|u2u022u02d2d0duu00202udd200d	0> = 5*sqrt(2)/108 (400)
<20u22uuu0ddu2002ud202d200200	1|c1a a20b|u0u22uud0ddu2002ud2d2d200200	0> = -sqrt(10)/24 (700)
<u202u000220u2dd0u220ud0ud202	0|c1b a27b|0202u000220u2ud0d220uu0dd2d2	0> = sqrt(2)/324 (200)
<uud0uu200d0dduud2ud2d20udu2d	0|c17a a21a|uud0uu200d0dduudduu2220dud2d	0> = 0 (6480)
<uu0uuu0u02dd22dd0022d0du2duu	0|c13a a7a|uu0uuudu02dud2du0022d0dd2udd	0> = -sqrt(35)/1080 (37230)
<uu2ddu0d022uu02d2u02d0duu002	0|c2b a26b|u02duu0d022uu02d2u02d0dudd02	0> = -1/12 (1224)
<2u2duu00dduu020d022uud02uddd	0|c18a a5a|2u2d2u00dudu020u0u2ddu02uddd	0> = 0 (1600)
<022uduu2d00d00u2d0222uud20u0	1|c21a a15b|022uduu2d00d0022u022udud20d0	0> = -sqrt(6)/9 (216)
<2u200d20u0uuu20du20dd022d0u2	0|c3b a22b|2ud00u20u0uud20du20dud22d0d2	0> = -sqrt(5)/384 (1640)
<22uu00202022002d2d00u00202u2	1|c4a a18b|22u000202022002u2200d00202d2	0> = -1/6 (6)
<ud0u200u2u2d02d002d2u0d0uu22	-1|c18b a7a|ud0u20uu2u2d02d00ud2u0d0dd22	0> = sqrt(10)/9 (1640)
<2022200ud2u0u2000duud2u2ddu0	0|c5a a18a|2022u00ud2d0u20002udd2u2dud0	0> = 1/36 (144)
<02u22u200dudu0220uud02du2d00	-1|c19b a28a|02u22u200dudu0220u0d02du2d0d	0> = sqrt(30)/9 (540)
<22uu0200u0u2002u2dddd0u22du0	1|c17a a7b|22uu02u0u0u2002ddduud0d22dd0	0> = -sqrt(5)/450 (3080)
<u2220u2d0020d02uududd0u2d020	0|c11a a28a|u2220u2d00u0d02duuudd0u2d02d	0> = -1/8 (1080)
<0uduu2dd222uu000d22d00u2u0ud	-1|c19b a15a|0uduu2dd222uu0d0u2ud00d2d0ud	0> = -2*sqrt(3)/27 (1440)
<2uduu2000d0u02d2u22d0du2u002	1|c24a a9b|2uduu200ud0d02u2d22d0udud002	0> = -sqrt(2)/72 (480)
<0222uud0uud02uduu00du0du22dd	-1|c2b a19a|0u22uud0uud02uduu0ddd0ud22dd	0> = -sqrt(15)/240 (39160)
<u222u0d22u0u22u0uu0udddd00d0	-1|c14b a28a|u222u0d22u0u2uu0du0udddd00dd	0> = 2*sqrt(35)/105 (10248)
<20u2u00duduu20d20u000202d222	0|c26b a14b|20u2u00duduu2ud20d000202dd22	0> = -sqrt(10)/24 (630)
<2uuddud200uu22220uud200d0u0d	1|c1a a19b|udududu200ud22220u2u200d0d0d	0> = sqrt(10)/288 (480)
<uud20u02022000du0202u2d02d2d	0|c8a a13a|uud20u0d0220u0ud0202u2d02d2d	0> = 0 (612)
<uu0d0uuudd22dduud2200020u202	0|c18b a27b|uu0d0uuudd22dduudu200020d2d2	0> = sqrt(6)/12 (3780)
<0ud02u22u2uu0d0u2dd20d0220u0	-1|c17b a15a|0ud02u22u2uu0dudddu20d0220d0	0> = -sqrt(3)/36 (1500)
<u22uu020u2d0uu20ddd20d00022d	0|c28a a8a|u22uu02ud2u0du20ddd20d000220	0> = sqrt(6)/400 (900)
<0022uud0d00uu0udu222dd20du2d	0|c23a a2a|0u22duu0d00uu0udd222dud0ud2d	0> = 0 (3780)
<002u22022uud0du0d22022u00u0d	-1|c15b a15a|002u22022uud0du0d22022d00u0d	0> = 2*sqrt(3)/9 (120)
<2uu000uud22000d2222002u2d0ud	0|c11b a21b|2uu000uud2d000d22220u2d2d0ud	0> = sqrt(2)/9 (420)
<2ud2uud0220000u0u222dd00ud2u	0|c10a a26a|2ud2uud02u0000d0u222dd00u22d	0> = sqrt(6)/36 (216)
<u0udu22u020du0d20202du202u0d	1|c18a a17b|u0udu22u020du0d2du02dd202u0d	0> = 2*sqrt(2)/9 (1224)
<uu20duu2d2022u2ud000u2d2d000	1|c10a a27b|uu20duu2du022u2ud000d2d2d0d0	0> = -sqrt(2)/10 (2604)
<202uu0d0uud2ud2du2000u20ddd2	0|c3a a4a|20u2d0u0udd2uu2ud2000d20dud2	0> = 0 (480)
<0uud20ud00ud02uu2002222ddduu	-1|c28b a6a|0uud2duu00ud02du2002222uddd0	0> = 1/54 (1200)
<22uu2uddud2u0du02d020ud000u2	0|c4a a8a|22u02uu2du2d0du02d020ud000d2	0> = 2*sqrt(3)/729 (612)
<20uud22u002d00d2u02u020dd2uu	1|c28a a21b|20uud22u002d00d2u02ud20ud2d0	0> = -sqrt(6)/12 (324)
<u02d02uu220dd0002u2d002udu2d	0|c26a a26a|u02d02uu220dd0002u2d002udu2d	0> = 1/2 (96)
<0202u020d2u20uu0d2200d0u2220	-1|c12b a3a|02u2u020d2uu0ud0d2200d0d2220	0> = sqrt(30)/36 (210)
<uu2ududu00d222udud2ud0d002u0	-1|c15b a24a|uu2ududu00d2220uud2ud0dd02d0	0> = -5*sqrt(2)/96 (10040)
<20u22duu00u20200dud0d220u2dd	0|c12a a16a|20u22duu00ud020dduu0u220d2dd	0> = 0 (800)
<00u20u2d20u02u0d22d02020uud2	-1|c28b a5a|00u2ud2u20u02d0u22d02020uddd	0> = sqrt(6)/972 (696)
<0u222u022202d0d0u002ud0u0220	-1|c9b a16a|0u222u02d202u0duu002dd0d0220	0> = -sqrt(2)/18 (180)
<00uu2u002d2ddu02ud0d2u2020u2	-1|c23b a18a|00uu2u002d2ddu02u20d2ud020d2	0> = sqrt(6)/12 (360)
<ud02220u0uu2d22d2udu0udud000	1|c16a a2b|u202220d0uu2d2202duu0ddud000	0> = sqrt(6)/81 (144)
<20u2duud2u000u02duudddduu2dd	0|c19b a8b|20u2duu22d000u02ud0uudddu2dd	0> = 0 (4320)
<uu2du2duu020dd02200u202d0u02	-1|c16b a15a|uu2du2duu020dduu200d202d0d02	0> = sqrt(6)/9 (1800)
<0202u20d0u22d0u0du002d222ud0	0|c11b a20b|0202u20d0ud2u0d0ud0u2d222ud0	0> = -sqrt(2)/16 (64)
<0u0d20u00u2uddu2ud2u0dd02u22	0|c25b a3b|0uud20u00d2uudu2du2u0dd0dd22	0> = sqrt(15)/2592 (7380)
<u0020002u2022d2uu00d2uudd202	1|c4a a11b|u00u0002u2d22d2du00d2uudd202	0> = 2*sqrt(5)/27 (240)
<022u000uu2d2u0u02d2uu0d2dudd	-1|c2b a5a|0u2uu00uu2d2u0d02u2dd0d2uddd	0> = -sqrt(3)/3000 (11772)
<22020ud20u002duu0u22dduudu0d	1|c14a a11b|22020ud20uu020du0d22udduud0d	0> = -1/81 (648)
<uu2ud2udd020000d2u20duud202d	0|c27b a24b|uu2ud2udd020000d2u20duu220dd	0> = -1/2 (816)
<ud22u0u0dd20uu2du0u2dududud0	0|c19b a26b|ud22u0u0dd20uu2du002ududd2d0	0> = -sqrt(6)/648 (2448)
<2u2d2u22002uudd0200220000d20	0|c6a a12a|2u2d20220022udu0200220000d20	0> = 0 (8)
<u2200u0d00d0u2u22u2udd200022	0|c15a a12a|u2200u0d00duu2022d2udd200022	0> = -sqrt(15)/18 (108)
<uuududd2200u0dud00222dud2uu0	1|c20a a13b|uuududd2200ududd002u2uud2dd0	0> = -sqrt(2)/36 (12240)
<u2d02uu20d02002u2ud000u22ddu	-1|c17b a20a|u2d02uu20d02002uuduu00d22ddd	0> = sqrt(10)/216 (1440)
<2uu0duu22dudd0202du20000u202	1|c8a a23b|2uu0duud2dudu0202dd200u0d202	0> = sqrt(6)/18 (1080)
<02020u02u020u2d0d02uddu2u2dd	0|c8b a10b|02020u0uuu20u2d0d02dudd2u2dd	0> = 0 (2604)
<0uuu2d0udd2u200d02uddu2ud0d2	0|c18b a1b|uuud2d0uud2u200d0udddu2du0d2	0> = 0 (9280)
<02uuduuududd200d22u0du2d20u0	1|c23a a27b|02uuduuududd200d22u0dudd2020	0> = sqrt(2)/2 (6750)
<2uu22d002200u02du002du0ddu2u	1|c6a a19b|2uu220002200u02du0d2dd0uud2d	0> = 4*sqrt(2)/81 (408)
<u022d00ud2ud00u22u00d2d0uu22	0|c26a a7a|u022d0udu2ud00u22d00d2u0d022	0> = sqrt(3)/32 (144)
<20200u220d202220u0udud00u220	1|c21a a9b|20200u22ud202220d0uu0d00d220	0> = sqrt(2)/12 (36)
<uu2dduu0u2ud2d2u0200020d2d0u	1|c6a a23b|uu2dd0u0u2uu2d2d020002ud2d0d	0> = -5*sqrt(2)/288 (1440)
<2uu0d202d202u2u00ud002202002	0|c2a a7a|20u0u2d2u202d2d00ud002202002	0> = -sqrt(2)/36 (36)
<22u02d20uu2ud22u0duu0dd0u0d0	0|c5b a24b|22u0du20ud2ud22u0uuu0dddd0d0	0> = sqrt(15)/540 (4536)
<u00uu0uu0222002220220ddd2d0u	0|c25b a3b|u0uuu0du0222002220220duddd0d	0> = -sqrt(30)/600 (900)
<020u202u0d2d2u02u2dd022u000u	-1|c2b a28a|0u0u202d0d2u2d02u2du022d0002	0> = sqrt(6)/32 (48)
<uu02u00d0u0d0ddu2u2du2022220	-1|c26b a6a|uu02uu0d0d0d0udu2u2dd2022d20	0> = -sqrt(30)/216 (2100)
<0ud0ud202uduu20d0ud2u2uddu02	1|c20a a16b|0ud0ud202uduu2020uddu2ddud02	0> = -2*sqrt(6)/81 (960)
<2000uud2202du02u0d020u20du22	0|c18b a21b|2000uud2202du02u0002du20dd22	0> = -1/9 (108)
<2ud0uuuu22ddd00duud22000u202	-1|c6b a4a|2uduu0ud22dud00udud22000d202	0> = sqrt(5)/81 (1080)
<u2u2d0uud02du20u0dd00udu2022	0|c27b a24b|u2u2d0uud02du20u0dd00ud220d2	0> = 1/2 (1800)
<2000u0202u0u2202d2ud0udu2dud	-1|c19b a8a|2000u02u2u0u2202d20d0dud2dud	0> = 5*sqrt(5)/216 (420)
<2u20ud2202ud0ud0uudu2d202000	0|c5b a11b|2u200d22022u0uu0ddud2d202000	0> = -1/108 (120)
<uuu00220d2du020222ud0du00d2d	0|c26a a8a|uuu0022dd2uu020222dd0du0002d	0> = sqrt(3)/36 (400)
<20u22200ud022ud00ud20200uu2d	1|c13a a23b|20u22200ud02uud00ud202d0du2d	0> = 4*sqrt(2)/27 (408)
<00u02uuu22d00dd20u0d2u2d220u	0|c21b a18b|00u02uuu22d00dd2020uud2d220d	0> = sqrt(2)/18 (700)
<u0u222uddu2u0dd00020udu2u2d0	-1|c10b a16a|u0u222udd02u0ddu0020dud2u2d0	0> = sqrt(6)/9 (480)
<2u2u222d00uu00ddu2d202000d02	0|c3b a26b|2uud222u00du00ddu2d202000202	0> = sqrt(6)/72 (108)
<222002u2ud0220002dud202000uu	1|c21a a22b|222002u2ud0220002duduu2000dd	0> = sqrt(3)/3 (72)
<022u00ud0u2ud02ud2ddu22u00du	-1|c7b a10a|022u000d022uu02du2udd22u00dd	0> = sqrt(6)/162 (360)
<uuud0uu0dd2du002d2dudu2ud20d	0|c18a a17a|uuud0uu0dd2du0022dduud2ud20d	0> = 0 (12960)
<uuu0dd020d002uduu20u22d0du22	1|c14a a20b|uuu0dd020d0020udu20222d0ud22	0> = -sqrt(2)/6 (160)
<ud200u220du2d002000ud2u2du2u	1|c27a a15b|ud200u220du2d0u2000ud2u2ddud	0> = -3/8 (288)
<u002uu20u202d022ddd2u000du2u	0|c28b a25b|u002uu20u202d022ddd2u0002d20	0> = -sqrt(2)/4 (140)
<u2uuu2dd2d020220220ud0u00du0	0|c17a a22a|u2uuu2dd2d020220u20dudu00dd0	0> = -sqrt(6)/108 (1890)
<0022u2uudu0d022duu2ddu0d0uud	-1|c16b a10a|0022u2uud20d0220du2uuu0d0ddd	0> = sqrt(30)/486 (1400)
<000u0u0u22du00uuu222d202dd2d	-1|c10b a5a|000uuu0d2udu00duu222d202dd2d	0> = -sqrt(105)/216 (2800)
<uu20u0u2du22u00d0du2du2ddd0u	-1|c16b a16a|uu20u0u2du22u00d0du2dd2udd0d	0> = -sqrt(30)/200 (11380)
<u02ud222u020dd0u2u0u2000ddu2	0|c7a a12a|u02ud2u2u02ddu0d2d0u2000udd2	0> = sqrt(6)/81 (1080)
<202udu0duu202du0200222d02u00	1|c17a a28b|202udu0duu202du0d00222d02u0d	0> = -1/2 (144)
<202uud2u2u202d000022u0d0u0d2	0|c10a a12a|202uud2u202u2d000022u0d0d0d2	0> = 25*sqrt(2)/216 (204)
<ud00ud22020uuuu2ddd0202020u2	1|c17a a4b|ud0udu22020uduu20dd0202020d2	0> = sqrt(15)/72 (240)
<2u00uuud0du020022ddudd22u02u	1|c22a a26b|2u00uuud0du020022ddud022ud2d	0> = sqrt(6)/12 (2160)
<u20uud02200u200d2udd0udu22du	1|c16a a24b|u20uud02200u20002ddd0uu222dd	0> = -sqrt(2)/36 (408)
<u2d020uuuu02du0u0dd20d02d2u2	0|c2b a15b|uud020uudu02udud0dd20d02u2d2	0> = sqrt(15)/4800 (5160)
<uu02d0ud20u0u0udd22u2d0u2d20	-1|c18b a14a|uu02d0ud20u0ududdu2d2d0u2d20	0> = sqrt(15)/18 (3672)
<uuud02d20uduuudd2d0dud002220	0|c8b a4b|uuu202du0duduuud2d0ddd002220	0> = 0 (10136)
<0uuu02d20d2u00d2d0u02u2u2udd	-1|c8b a20a|0uuu02du0d2d00d2u0uu2d2u2ddd	0> = -sqrt(10)/108 (4624)
<0uduud202u02uu0dudud2dd02u20	1|c4a a8b|0ud0ud2u2u02uu0duddd2du02d20	0> = -9*sqrt(15)/400 (2000)
<20002u222duduu0d20ud220200u0	-1|c8b a25a|20002u2d2uuddu0u20du2202d0d0	0> = sqrt(3)/288 (216)
<200202200u2022d2u200u02002du	-1|c23b a2a|2u0202200d2022u2u200u0d002dd	0> = -sqrt(6)/18 (40)
<uud0du0d220u0220202022du020u	0|c5b a11b|uud00u0d22ud0220202022du020d	0> = 0 (108)
<02222udu200dud0u0u0ud0du2d2u	-1|c23b a1a|u2222udd200udu0u0d0uu00d2d2d	0> = -sqrt(6)/432 (720)
<uu222du0dud22u0ddu0220u0u00d	-1|c20b a1a|2u222uu0dud22u0ddd0u20u0d00d	0> = -4*sqrt(2)/81 (1392)
<u00u022u20220u00222d00d2d0u2	0|c7b a21b|u00u02uu20220d00222dd0d2u0d2	0> = sqrt(2)/24 (140)
<u00u0dd2u0u22020002du0222d2u	1|c25a a11b|u00u0dd2u0222020002ud022du2d	0> = sqrt(6)/36 (72)
<0200uuudd220u200220du2d202u0	1|c7a a5b|02002u0du220u200220dd2u202d0	0> = -2*sqrt(6)/27 (24)
<20220uu02ud00u2udu02ddd2du0u	-1|c7b a6a|202202002ud00u2uuu02ddd2ud0d	0> = -sqrt(5)/30 (420)
<0u0ududd02u2u200duuu2ddu2ddd	0|c12a a3a|0uduuddu02udu200dduu2ddu2dud	0> = 0 (5184)
<2u2uu0dd02ud2uuu0dd20du0d02u	0|c8a a8a|2u2uu0du02ud2ddu0uu20dd0d02d	0> = -sqrt(15)/972 (8400)
<u00202uu22dd2u2d0d0u0udd0220	0|c23b a3b|u0u202uu22dd2d2u0d0d0u0d0220	0> = -sqrt(30)/96 (420)
<2002u20d2u0u00du02222u02200d	-1|c1b a16a|u002d20u2u0u00d202222d02200d	0> = -sqrt(2)/9 (40)
<u2220u2duu02d022dd000u002u20	0|c1b a24b|02220u2uud02d022ud000d0u2d20	0> = 1/72 (120)
<u00020022u002d20uduu020d2222	-1|c13b a1a|200020022u00ud20dudu020d2222	0> = 2/9 (24)
<222020u0222200020dudu00udu02	-1|c21b a15a|222020u0222200d20uud000udd02	0> = -sqrt(6)/12 (36)
<udu2duu20dduuuud2d0u20d002ud	-1|c12b a27a|udu2duu20dd0uuuu2d0d20d0022d	0> = -sqrt(3)/36 (1680)
<u20ud0000d0022uuu22d2ud2u20d	1|c2a a7b|ud0uu0d00u0022ddu22d2uu2d20d	0> = -sqrt(6)/324 (432)
<22uuuud0d0dud0u2ud2220du0020	1|c12a a11b|22uuuud0d020u0d2dd2220ud0020	0> = 1/27 (480)
<u022u02ud2uud0220dd02d02ud00	0|c7b a27b|u022u0udu2udd0220dd02u02dud0	0> = sqrt(2)/384 (960)
<ud02220u2u0200u2du20d0u2d0du	-1|c4b a23a|ud0u220u2u0200d2du20d022d0ud	0> = -4*sqrt(6)/81 (240)
<0u002uuud02d220u0duddudu22ud	0|c11a a15a|0u002uuud0ud22du0dududdd22ud	0> = 25*sqrt(15)/3888 (20080)
<2202uu0u0ud220d00dduu2d0220d	0|c22b a16b|2202uu0u0ud220dd0duuudd0220d	0> = sqrt(3)/6 (1400)
<2u00u0ddu0uu2d2202dud000222u	-1|c1b a24a|uu00u0ddd0uu2u2202ddd00u222d	0> = -sqrt(2)/36 (800)
<u2u0uudd02ddu2u2d002ud02u002	-1|c24b a17a|u2u0uudd02ddu2u22002ud0dd002	0> = 2/9 (1400)
<u2uu02uudd2dd0000222020uud20	1|c11a a21b|u2uu02uuddddd0000222u20dud20	0> = sqrt(6)/6 (1008)
<u0uudu0uu2d22ud0udd2200duudd	0|c13a a7a|u0uuduuuu2d2uud0ddd2200ddudd	0> = -sqrt(210)/324 (133632)
<0u2uud2020d222duud0u00udd02u	0|c18b a18b|0u2uud2020d222duuu0d00udd02d	0> = 5*sqrt(2)/54 (1360)
<2uu222000udu2du002ddu0d20u20	0|c18a a8a|2uu2220u0udd2du00ddud0u20d20	0> = sqrt(5)/54 (840)
<022u2u0ddu02d2u0u0uddu2dd002	0|c8a a16a|022u2u00dd02u2uud0ddud2ud002	0> = 0 (480)
<u0du02d2uduuud220dduudd2u0u0	0|c18a a26a|u0du02d2uduuud2200dudud2dud0	0> = -sqrt(3)/48 (2880)
<0ud22uu20202000002uddd2u2d02	0|c12a a26a|0ud22uu2020u000002dddu2d2202	0> = -1/12 (80)
<202uud2200uuu2ddd20u0du22000	0|c8b a26b|202uud2u00uud2udd20d0du22d00	0> = -sqrt(15)/480 (1500)
<u22d0uu0d2u2220u0du202d00020	0|c11a a16a|u22d0uu0d20222020ud202d00020	0> = sqrt(6)/18 (36)
<u0du2uu000u2udud02222udddd0u	1|c14a a23b|u0du2uu000u2u0du02222d2ddd0d	0> = -sqrt(15)/2700 (1844)
<22u2u220u00ud00u0d0uduud22dd	0|c1b a15b|u2u2u220u00ud0du0d0dduud22dd	0> = -9*sqrt(3)/200 (9100)
<022u00u2000uudduud22220020d2	1|c7a a23b|022u0002000uududud2222d020d2	0> = 5/96 (232)
<uu0d0d022uu0u20220ddd0udu22u	1|c14a a22b|uu0d0d022uu0ud0220dduuudd22d	0> = sqrt(2)/6 (2400)
<2uuuu0220020duu0d0d22d20u20d	1|c23a a6b|2uuuud220020duu0d0d22dd0u20d	0> = sqrt(5)/5 (1700)
<u22d20uu000ud2du20u2d02200ud	1|c7a a26b|u22d200u000ud2uu20d2d0220dud	0> = 2*sqrt(6)/81 (240)
<2uu00uudd2222200du200uud200d	0|c13a a16a|2uu00uudd222d20uud200udd200d	0> = -sqrt(10)/108 (2380)
<2uududd20020u200du2u02u2002d	0|c24b a2b|22uudud20020d200uu2u02dd002d	0> = sqrt(3)/432 (360)
<uuudud20d0du02u0ud2d22d0u2u0	1|c2a a3b|u02duu20d0uu02u0dd2d22u0d2d0	0> = -sqrt(30)/243 (1260)
<22u022ud2uu0dd2000du0u2udu0d	-1|c11b a3a|222022uu2d00uu2000dd0u2udd0d	0> = -5*sqrt(2)/972 (600)
<0u2220000ud20uu20uu2202ddudd	-1|c4b a22a|0u2d20000uu20uu20du22d2udddd	0> = -sqrt(6)/600 (1800)
<22u2uu0uud2udddu000d0u220ddu	-1|c24b a8a|22u2uu02ud2ududd000d0u2d0dud	0> = -2*sqrt(6)/225 (5400)
<0u22uudu2dd0002udud0uudud022	-1|c2b a8a|0022uuu22dd0002duuu0duddd022	0> = 25*sqrt(2)/5832 (1360)
<u0u02000uudu2222ud2d220u0dd0	0|c15b a6b|u0u02u00uduu22d2dd2u220d0dd0	0> = -sqrt(10)/6000 (3140)
<uu0uduu02u002d2u20dddu2dd0u2	0|c22a a22a|uu0uduu02u002d2u20dddu2dd0d2	0> = 5/18 (11000)
<u02022uu202002udud0d020ud2du	-1|c14b a19a|u02022uu20200duuddud020ud2dd	0> = 5*sqrt(10)/1152 (2816)
<uu00d202u2d002ud2du020d2u0u2	1|c14a a11b|uu00d202u2200duu2du020d2d0d2	0> = sqrt(2)/27 (612)
<200020u2uu002d000222duud2d2u	-1|c5b a11a|2000u0u2uud02d000222dduu2d2d	0> = -sqrt(15)/54 (420)
<ud2uu002u202dud0d022uuududd0	-1|c20b a21a|ud2uu002u202dud0d02u2uudddd0	0> = -sqrt(15)/20 (4760)
<udu2uuuu2d22ddd200du00ud200u	0|c16b a18b|udu2uuuu2d22dddu0dud00du200d	0> = sqrt(6)/36 (9072)
<00u22uuud002dd200202u0d222d0	0|c25b a19b|00u22uuud002dd2002d2u0u2d2d0	0> = -sqrt(2)/8 (420)
<0000020u2uu2duudud02dd2202u2	1|c23a a19b|0000020u2uu2duududd2dud202d2	0> = sqrt(3)/18 (2580)
<u2202uuud0u2dudd0u0dd2du0u20	-1|c15b a15a|u2202uuud0u2dudd0u0ud2dd0d20	0> = -sqrt(5)/36 (11000)
<u2dudu20202u02dduuu20d0u0dud	-1|c3b a18a|u20dud20202u02udd2u20u0u0ddd	0> = -5*sqrt(3)/864 (480)
<00u22d220u2u2d2du000d020u2u0	1|c11a a21b|00u22d220uuu2d2du0002020d2d0	0> = -1/3 (120)
<uuu0022u2uddudduu200d0ddu022	0|c15a a19a|uuu0022u2uddud0ud2u0d0ddd022	0> = sqrt(15)/80 (11900)
<uuu0u2u0022dd0du2dd02002u2dd	0|c17a a14a|uuu0u2u0022dduddudd02002u2dd	0> = sqrt(5)/16 (9408)
<222uduuu2d0dduud0udu02d0ud0u	0|c3a a5a|22uu2udd2u0duduu0udd02u0dd0d	0> = -sqrt(30)/8748 (21600)
<2u22uu0d2ud00dd22002u0ud002u	1|c3a a26b|2uu2du0u2ud00dd22002u0ud0d2d	0> = -sqrt(30)/216 (2100)
<ud2u020u2u0dd2ududd0u202ud0u	0|c17a a28a|ud2u020u2u0dd2ud0du0d202ud02	0> = 3*sqrt(2)/16 (480)
<uud20u0d2du20d02ud02u002dud2	0|c6a a19a|uud2000u2du20d02udu2u002ddd2	0> = 0 (1620)
<0002uud00d02ud2ud2uudd222002	0|c25a a21a|0002uud00d02ud2ud2uu2d22d002	0> = 1/2 (144)
<0udu2d22u22000u02udd02ud02u0	1|c11a a25b|0udu2d22u2u000u02ddu02udd2d0	0> = sqrt(6)/81 (800)
<u02u0udu0dd0uu0u222d02duudd2	0|c3a a4a|u0d20udu0du0du0u222d02ududd2	0> = 5/162 (864)
<uu00udd0d222u22022d020ud00ud	0|c11a a3a|uuu0ddu0d2u2u22022d020dd00ud	0> = 0 (1200)
<u0u0200d2d2022uduuu202ud20d0	0|c15b a4b|u0uu200d2d20220uuud202dd20d0	0> = sqrt(2)/36 (700)
<220u0d22u0u0dduu20du0d2uuddu	1|c20a a5b|220uud22d0u0udud20d00u2duudd	0> = -sqrt(3)/144 (1296)
<2u0220ud2002u0202d0uu20du2d0	1|c17a a11b|2u0220ud20d2u020du0du20du2d0	0> = -sqrt(3)/9 (96)
<u0u2002d02du2d02ud200uud2uud	1|c4a a11b|u0ud002u022u2d02du200duu2ddd	0> = sqrt(3)/243 (1800)
<uu2dud0u0u2200202udd22d002d0	0|c3a a20a|uudduu0u0u2200202dd222d002d0	0> = sqrt(3)/48 (420)
<00uu020dd2uu2d02u22u0u220dd0	-1|c22b a8a|00uu0202d2ud2d02u22u00220dd0	0> = sqrt(5)/12 (108)
<0000uu2dud20uduud00d2d220222	0|c22a a25a|0000uu2dud20uduud00d2022d222	0> = 1/2 (540)
<u2uu200d2dd0uudduu002d220udu	0|c2a a19a|uudu200d2ud0duudduu02d220udd	0> = sqrt(3)/324 (5832)
<uudu0u22020ud2dud020udddu20u	0|c12b a18b|uudu0u220200d2uduu20dddud20d	0> = 5*sqrt(3)/5184 (7380)
<u00u220200u2ud2dd0u02u0d2u2d	-1|c15b a2a|uu0u220200u2ddddu0u02d0u2d2d	0> = -1/108 (1260)
<u20u2uud000ud0du220d2u220d02	0|c13b a27b|u20u2uud000u00dd220d2u220dd2	0> = 1/9 (750)
<udu000u0duudd2uu2d2u0dduu2d2	1|c24a a3b|ud2000u0uuddd2uu2u2d0ud0d2d2	0> = -sqrt(2)/1944 (2720)
<0ud00u00udu2200u20202ddu2222	1|c21a a8b|0ud00u0uduu2200u2020dddd2222	0> = sqrt(10)/72 (420)
<ud220uu2d022u20200d2220000d0	0|c19b a19b|ud220uu2d022u20200d2220000d0	0> = 1/2 (36)
<2u0d22uduuuu0ddd2d0uu022u00d	0|c1a a26a|ud0u22uduuuu0ddd2d0ud022ud0d	0> = -sqrt(15)/60 (13608)
<u2du2u00u0dduu20d22udd0d20uu	1|c19a a11b|u2du2u00u02ddu20u2uddd0u20dd	0> = sqrt(10)/324 (4200)
<220uu0u02d22u0d0d022u2020d0u	0|c28b a7b|220uu0202u22u0d0d022d2020d00	0> = sqrt(10)/48 (70)
<ud00udu0u02220d22udd20ud02ud	0|c28b a27b|ud00udu0u02220d22udd20ud0220	0> = sqrt(2)/2 (144)
<uu2022d0d20uduu2udd0200u2020	1|c16a a20b|uu2022d0d20uduuuuddd200d2020	0> = sqrt(10)/12 (840)
<uu222u2d2d000u0duud0uddu02du	-1|c4b a2a|u22u2d2d2u000u0ddud0udud02ud	0> = -4*sqrt(3)/243 (576)
<2ud20200222u02u2d0020u0du0dd	0|c4a a28a|2udu0200222u02d2d0020u0ud0d2	0> = sqrt(3)/48 (72)
<u0u2u2u0uu22202d0u20du0dd0dd	0|c6b a26b|u0u2uuu0ud22202u0d20ud0ddddd	0> = sqrt(6)/63504 (12838)
<uudu0002udud2u0d2d2u0du2u0d2	0|c13a a21a|uudu0002ududuu0d2d2dduu2d0d2	0> = -sqrt(30)/108 (14760)
<u222000uuu20dd2ud0ud02du0022	-1|c1b a12a|0222000uuu2ddu2dd0uu02dd0022	0> = -sqrt(5)/54 (360)
<2ud000u00u20d02222uu00d2d22d	0|c24b a23b|2ud000u00u20d02222uu002dd22d	0> = 1/2 (120)
<ud220202u2uuuddddu02u002d00u	-1|c6b a26a|ud220u02u2uuddddud02u002du0d	0> = -sqrt(3)/32 (1120)
<020uu0u0u2u2d2dd02ud0u2dd2u0	-1|c2b a8a|0u0uu0dud2u2d2du02dd0u2ud2d0	0> = sqrt(6)/648 (4176)
<udu020uduud22202d20ud020002u	1|c18a a8b|udu020u2dud22202ud0ud020002d	0> = -2/81 (324)
<u02d0u022u0d00udu222ud0d22u0	-1|c19b a7a|u02d0ud22u0u00dud2d2ud0u22d0	0> = -sqrt(2)/216 (288)
<uu022u2u20uuddd0u0020d00222d	0|c9a a19a|uu022u2ud0uuddu0d0d20d00222d	0> = sqrt(35)/300 (3300)
<222u20duuddu00d2u0200u0d2duu	0|c25b a9b|222u20du2dud00u2d0200u0uuddd	0> = sqrt(2)/48 (320)
<00u220duudu00222d0ud2u2d20u0	-1|c27b a13a|00u220duudu0d222u0dd2u2d2000	0> = sqrt(6)/24 (216)
<022uudud2d022uu0202d00d00u2u	1|c7a a26b|022uud0d2u022ud0202u00d0022d	0> = -1/16 (108)
<u00ud0d20uu0d2u22200u2udud2d	1|c22a a9b|u00ud0d2uuu0d2u22200ududdd2d	0> = -sqrt(6)/20 (5160)
<u22udud0000du202uduu20u0d2d2	-1|c4b a1a|2220uuu0000dd202udud20u0d2d2	0> = -2*sqrt(30)/243 (540)
<uu002uduu2d022u20u00d2d20ddu	1|c9a a20b|uu002udu02d022u20u0dd2d20udd	0> = sqrt(6)/12 (2460)
<uu0u20d200u02dud2du2d202uud0	1|c13a a19b|uu0u20d200u0uddu2d22u202ddd0	0> = -sqrt(15)/648 (2816)
<u20duu0u22uu22d02dd00000d22u	0|c17a a20a|u20duu0u22uu22d0dddu0000d22d	0> = sqrt(6)/9 (1512)
<uu0uu22d02d2d0u0d0u02dud22d0	0|c26b a14b|uu0uu22d02d2ddu0u0u02ddd2ud0	0> = -sqrt(3)/36 (2800)
<2020ud0udu02uu020d20dudu2202	1|c28a a14b|2020ud0udu02u2020d20duud220d	0> = sqrt(3)/18 (144)
<udu2u2dd20u000220u220d220d00	0|c4b a14b|uduud2ud20d00u220u220d220d00	0> = -sqrt(6)/48 (216)
<u0u00du00uu2220d2ddd200u22u2	0|c13b a13b|u0u00du00uu2220d2ddu200d22d2	0> = 0 (630)
<000u2u000duuu2d200d22udu22d2	1|c6a a15b|000u20000uuud22200d22udd22d2	0> = 5*sqrt(6)/864 (240)
<u0duu002ududd2du2uuu2020ddud	0|c1b a6b|00udud02uuuud2du2udu2020dddd	0> = 1/288 (12200)
<u2uuu0d0u00dd222u0d2duu2d200	1|c16a a17b|u2uuu0d0u00dd22u20u2ddd2d200	0> = sqrt(30)/108 (3050)
<2udu202du20u2d00002u2000d22u	0|c12b a15b|2udu202du2002du0002u2000d22d	0> = sqrt(3)/6 (48)
<2uu2duu0du02ud2dd02du2000udu	-1|c20b a25a|2uu2duu0du02ud2dd020u200dudd	0> = sqrt(6)/18 (6480)
<02u202d2uudu0d0u0udud2du2ud0	0|c8a a1a|u2d202uuudud0d0d0uduu2ud2dd0	0> = -sqrt(6)/2916 (5440)
<0u2u22022u0ddu20d000220u2du0	-1|c5b a18a|0u2ud2022u0ddu20du00220u2dd0	0> = sqrt(6)/9 (216)
<uu20uud20d0u0u02202d02d2uddd	0|c16b a15b|uu20uud20d0u0uuu202d02d2dddd	0> = 0 (11340)
<uu2d22u020ud20d0u2d2000u0du2	1|c7a a25b|uu2d220020ud20u0d2u2000dudd2	0> = 1/81 (486)
<u0d222020uu0200ud020ddu22u02	0|c23a a15a|u0d222020uu020uud020dd022d02	0> = sqrt(10)/8 (140)
<22uuuuu202200ddu0d02udd02d0u	-1|c8b a27a|22uuuuud02200dud0d02uud02ddd	0> = -sqrt(6)/960 (11130)
<udu0ud2u0200002002d2d22uu2du	0|c2b a16b|u0d0ud2u0200002d02u2u22dd2ud	0> = 1/24 (96)
<02u20uu22u000du20d20202ddduu	1|c27a a22b|02u20uu22u000du20d202d2ddu0d	0> = -sqrt(2)/4 (500)
<ud2022uuu0d0ud2ddu02uudd00d2	0|c17b a25b|ud2022uuu0d0ud2d0u02duudd0d2	0> = sqrt(3)/36 (4080)
<00uu2u0u0220du20d22dd2200u20	-1|c5b a7a|00uuduuu0220ud20d22dd2200d20	0> = -sqrt(2)/60 (756)
<u02du22u202020d0duu2020d0duu	1|c7a a10b|u02du2uu2d2020d0uud2020d0udd	0> = 2*sqrt(3)/81 (1200)
<uu02d2uuu0d2d200020ud0du2022	-1|c27b a13a|uu02d2uuu0d22200020ud0dd20d2	0> = sqrt(30)/24 (750)
<2uu0d0du20u0222d0ududdu0d022	0|c20b a23b|2uu0d0du20u0222d0ud0ud20d022	0> = -sqrt(2)/8 (324)
<020uu2uuu020du2d02u2ddddud0d	0|c18b a17b|020uu2uuu020du2ddud2dddudu0d	0> = 0 (13400)
<02uu2uduu0u0d2u002dud0d2dd2u	-1|c5b a12a|02uuduudu0uud2d002dud0d2du2d	0> = -7*sqrt(2)/1800 (17952)
<u20u202d2uu00d2u0d2uud22000d	-1|c5b a6a|u20udd2u2uu00d2d0u2udd22000d	0> = -5*sqrt(15)/972 (1200)
<u20uu0d20ud00d2d022uudu2duud	1|c25a a20b|u20uu0d20ud00d2d0222uuu20ddd	0> = sqrt(3)/27 (1360)
<20u220d002uuud2u0022d2d00u02	1|c10a a2b|2uu220d00ududu2d0022d2u00d02	0> = -sqrt(3)/54 (324)
<2200u02duu2d22002uduu0d2du00	1|c18a a16b|2200u02duu2d220u20ddu0u2dd00	0> = -2*sqrt(3)/27 (216)
<02022uu020d20d0uud2202000u22	-1|c27b a25a|02022uu020d20d0uud220200udd2	0> = sqrt(3)/6 (108)
<2u02du20u20du0200dd2ud2udu0u	1|c18a a8b|2u02du2du20uu02000d2du2dud0d	0> = -1/27 (720)
<u0u2u0220ud2ddu22000uduu0dd2	-1|c16b a19a|u0u2u0220ud2ddud20d0uudu0dd2	0> = sqrt(30)/54 (3780)
<22u2uuuddd202d020u0u2du0ud00	1|c20a a12b|22u2uuuddd2d2u020u002dd0ud00	0> = -sqrt(3)/9 (840)
<u0u20d20020ud0202ud0u202u2d2	0|c10b a20b|u0u20d200u0ud0202dudu202d2d2	0> = -sqrt(6)/162 (540)
<u20du00222u0022dduudud0uuddu	1|c11a a12b|u20du002220u022duudduu0dddud	0> = -2/243 (2400)
<0u220u222du202d0u00uud002dud	-1|c22b a16a|0u220u222du202ddu00uu0002ddd	0> = sqrt(10)/24 (360)
<00uu0u20022ddu2u00d2d22du0d2	0|c10b a26b|00uu0u200d2duu2d00u2d22ddud2	0> = -sqrt(3)/216 (1360)
<u2u20d0du20ud02u2d0uu2002d20	0|c25b a11b|u2u20d0du2uud02d2u0ud200dd20	0> = sqrt(3)/81 (1200)
<220u220000u2du2dududu0u0ddd2	0|c15a a13a|220u220000u22uduudddd0u0dud2	0> = 0 (960)
<uud2u0u0u2d2002ddd0u02u2du02	-1|c18b a13a|uud2u0u0u2d2u02dd00d02u2dd02	0> = sqrt(5)/9 (2250)
<u02duuu2d022u200022du020ud0d	-1|c5b a21a|u02d0uu2u022d200022d2020ud0d	0> = sqrt(10)/54 (120)
<20u0udu0u202du2d02020ud2ud02	1|c1a a8b|u0u0udduu202dd2u02020dd2ud02	0> = 5/243 (1200)
<2u2d202u022u20d00ud020dud0uu	0|c4b a26b|2u20202u022u20d00du020duddud	0> = 0 (360)
<udud2uud00uu0u02d2d22u22d000	0|c23a a14a|udud2uud00uu0202d2u22dd2d000	0> = -sqrt(30)/144 (816)
<02u2u00uud02u020ddd02202u2ud	0|c27b a16b|02u2u00uud02u02dddd02202u20d	0> = sqrt(6)/6 (500)
<02222ud0u0020ud2ud002uudud02	1|c28a a20b|02222ud0u0020ud2ud0d2uuudd0d	0> = sqrt(2)/36 (720)
<22uudu2202u22u0000d00d2dud0u	1|c8a a15b|22uudu2d02u22ud000d00u2dud0d	0> = sqrt(10)/27 (1620)
<2u2uu0dddu0202d2uudu2ud000du	0|c14b a20b|2u2uu0dddu020ud2udu22dd000ud	0> = sqrt(2)/72 (2160)
<220uu00du0d02u02uud22200d022	0|c20b a24b|220uu00du0d02u02uudd220dd022	0> = -sqrt(6)/6 (630)
<u0200duu022uu20duddud02d2u02	0|c10a a27a|u0200duu0u2du20ududud02d2dd2	0> = sqrt(5)/3840 (6200)
<u20u000022d22u2200ddud0u22d0	0|c13b a14b|u20u000022d2u22200dduu0d22d0	0> = 0 (108)
<uu2d20202200u0du00d222udd0ud	0|c21b a24b|uu2d20202200u0du00d2u2u2d0dd	0> = 0 (540)
<uu2d020duduu222duu020dd002u0	0|c26a a21a|uu2d020duduu222duu02ddu00dd0	0> = sqrt(6)/36 (2160)
<02u222d220000u0uddu020du2u02	0|c8a a8a|02u222d220000u0uduu020dd2d02	0> = 0 (120)
<220u2u22ududu2020u000d20dud0	-1|c23b a15a|220u2u22ududu2u20d000ud0ddd0	0> = -sqrt(5)/240 (2940)
<2u20u00ud2d220d2u0ud220002d0	0|c13a a15a|2u20u00ud2d2u022d0du220002d0	0> = 0 (120)
<0uu22dduudu20u020ud22002du0d	0|c21b a18b|0uu22dduudu20u0202d2d002ud0d	0> = sqrt(15)/36 (1080)
<2uu2du02000d2uu0dud2u0ddduu2	-1|c27b a26a|2uu2du02000d2uu0dud2u0ddd202	0> = -1 (2088)
<0u2d2u2d20udu0u0u02u0d2d2002	0|c17a a1a|ud2u2d2u20udu0u0002d0d2d2002	0> = -sqrt(10)/96 (240)
<2202uu20d0u20d0d0u0du2d20u2d	0|c27a a17a|2202uu20d0u20d0dud0ud2u20udd	0> = -sqrt(6)/16 (432)
<0u0200u20d220u2022uu20ddudud	-1|c12b a16a|0u0200u20d2u0u2d22ud20uudddd	0> = -sqrt(3)/648 (2460)
<0uuu2duu00uud20022d0222dd200	1|c14a a1b|uuud2duu00uudd0022d0222dd200	0> = -sqrt(21)/27 (2520)
<u0u0ud2ud22ud00d02ududuuddd2	0|c28a a28a|u0u0ud2ud22ud00d02ududuuddd2	0> = 1 (20880)
<u000duudu2d02duudu200dd22uu2	1|c13a a12b|u000duudu2dduududu200du22dd2	0> = 2/27 (5832)
<ud020u2u0u20022222dd0200020u	1|c4a a27b|ud0u0u2u0u20022222dd020002dd	0> = -sqrt(10)/12 (140)
<20uud022u02ddudu020du002u202	1|c12a a2b|2uuud022d020uudu020dd002d202	0> = -2*sqrt(3)/81 (680)
<02uu220d22duud0d20020u0ud20u	0|c6b a7b|02uu2ddu22uuud0d20020d0ud20d	0> = sqrt(30)/81 (1260)
<02u0ud02ud002u2200d2d2uududu	0|c20b a21b|02u0ud02ud002u2200dd22ududud	0> = 0 (432)
<20u0ud002udu2d20uu0dd22002u2	-1|c13b a24a|20u0ud002uduud20du0dd22u02d2	0> = 2/9 (1080)
<uudu20d2d202u0uu2002du0dud20	0|c5a a28a|uudud0u2d202u0ud2002ud0udd2d	0> = -sqrt(2)/5184 (6264)
<2u20u020d00uud2dud020222u0du	1|c5a a18b|2u200020u00uud2dd2020222d0ud	0> = sqrt(30)/216 (140)
<0u002u202du22dud0dudu2002u02	0|c25b a4b|0u0d2u202uu22ddu0ddud200ud02	0> = 1/144 (480)
<u2uu02ddu2uud00ud2ddu0uududd	-1|c3b a23a|u20u02duu2dud00ud2dud02ududd	0> = -25*sqrt(3)/3888 (18792)
<200uu2u0uudud0d22u2d22du00d0	1|c5a a25b|200u02u0uuudd0u22d2d22udd0d0	0> = -sqrt(10)/36000 (3136)
<000uuuuudd0udd0udu222udd22ud	1|c4a a4b|000uuuuudd0ddu0duu222dud22dd	0> = -7/6480 (25704)
<uu22d0u0du222uuddd20u0duu00d	1|c18a a20b|uu22d0u0du222uudd02du0dud00d	0> = 2/27 (5670)
<u0022d020udu20002u02du020222	1|c28a a11b|u0022d020u2u20002u02dd02022d	0> = -sqrt(3)/9 (40)
<2u00ud2u2d2ud0uu002u02ddd0u2	-1|c11b a17a|2u00ud2u2dudd0uuu02d02ddu0d2	0> = -sqrt(10)/72 (2160)
<0u0uu2ud0dduu22d0u2du0d0d22u	1|c27a a17b|0u0uu2ud0dduu22dud2ud0u0d2dd	0> = -sqrt(6)/1296 (27720)
<u0u0d00u022d0ud2uu220dud22dd	0|c26b a14b|u0u0d00u022d02u2du220dud2udd	0> = -2/27 (1458)
<u2u0u2d0ddu20020du02uddu2d02	0|c11a a23a|u2u0u2d0dd020020uu02ud2d2d02	0> = 0 (400)
<00ud22200u2u20020u22ddd20uu0	1|c6a a1b|u0ud2u200u2u20020d22dud20dd0	0> = sqrt(5)/36 (720)
<ud2uu0u0du222d2uu0d020u002dd	-1|c13b a1a|2u2uu0d0uu22dd2du0d020u002dd	0> = -5*sqrt(10)/1728 (2160)
<0u2duu0uddduuud220u0du2dud20	0|c2b a9b|002uuu0d2dududd220u0uu2ddd20	0> = 5/2916 (3600)
<2ud20u020ud02d022u00002d2ud2	0|c25b a9b|2ud20u02dud02u022d00002udud2	0> = -sqrt(6)/16 (64)
<00uduu2ud2d0u2u0d20d20d0u22d	0|c7b a12b|00uduuudd2dud2u0d20u20d0u22d	0> = 0 (640)
<200u2uud02022d0002dud20u0d22	0|c28b a19b|200u2uud02022d00022du20u0d2d	0> = sqrt(3)/8 (120)
<u0222u22u0dud2dduu0dd0uu0002	0|c24b a12b|u0222u22u0d2d2duud0ud0d00002	0> = 1/24 (360)
<u022uuud2002d200u2u2ddu0dd0d	0|c20a a24a|u022uuud2002d200u2ududddud0d	0> = 0 (9150)
<u00u2202u0u22dd02duud02dd0uu	0|c18a a15a|u00u2202u0u22d2020ddu02ud0dd	0> = -sqrt(2)/108 (700)
<uuuudu2u2ud0u0002d02uud2dddd	-1|c9b a15a|uuuudu2uuud0u0d02d02udd2dddd	0> = -80/1029 (178220)
<220uudu0d0u00d2u22dd2020uudu	-1|c4b a5a|22002uu0d0u00d2u22ud2020dudd	0> = -8*sqrt(2)/243 (540)
<udu2002duud0d22u00u22u2d0u0d	1|c19a a22b|udu2002duud0d22u0002222d0u0d	0> = 2/3 (96)
<u02du0uu0uu22ddu2202d20dud00	-1|c13b a4a|u022u0du0uu2dudd2202u20ddd00	0> = -sqrt(30)/1800 (2580)
<udu2u00u2duu2d0d2d020udd2u0u	1|c24a a3b|ud22u00u2udu2d0u2d020ud02d0d	0> = -sqrt(30)/648 (1584)
<uu2220ud00udu002ddu02022d0d2	0|c28b a20b|uu2220ud00udu002dduu2022d0dd	0> = -sqrt(3)/3 (2320)
<2uu2du2u0du02uduudd0u00dd2ud	-1|c18b a19a|2uu2du2u0du02uduu020d00dd2dd	0> = -sqrt(5)/30 (9408)
<2u0d02ud2uu02u002d0dd2u0u022	-1|c9b a19a|2u0d02uduuu02u002dddu2d0d022	0> = sqrt(30)/36 (840)
<uudu20d0022200ud020d2u220u02	1|c26a a6b|uudu2ud0022200du020d2d220002	0> = sqrt(3)/18 (180)
<00uuu22d022uududd00u00d22202	0|c7b a9b|00uuu2udu22dduddu00d00d22202	0> = -sqrt(3)/864 (2580)
<u2uuddu2udd00220u20dudu00dd2	0|c26b a25b|u2uuddu2udd00220u20dudu0d0d2	0> = 1/2 (5400)
<u2u2u0du02u020ddd0u00ud2dd22	0|c24a a7a|u2u2u02d02u020udd0u00udddd22	0> = -sqrt(30)/192 (2920)
<02u22220duuddu0d0uu0d220uu0d	0|c5a a17a|02u2d220uuuddd0uduu0d220ud0d	0> = 0 (1440)
<udud02022ud0u00udu20u2d2u02d	0|c18b a21b|udud02022ud0u00ud02022u2d02d	0> = -sqrt(6)/18 (144)
<ud20ud00222u22uu220000ddu002	0|c14a a19a|ud20ud00222u2udu22d000dud002	0> = 1/9 (144)
<20222u2u2udd0200000u2d0u2d0u	0|c21b a27b|20222u2u2udd0200000udd0u2dud	0> = -sqrt(6)/8 (240)
<udu00u02222du02d200u0d2ud02u	0|c17a a2a|u2d00u02222ud02uu00d0u2dd02d	0> = -1/648 (408)
<2uud00u020ud202u220d20du0dd2	0|c1b a25b|uuud00d020uu202d220d20uuddd2	0> = sqrt(3)/243 (2000)
<u0ud02u0022ddud0u2000uu2d222	0|c24b a20b|u0ud02u0022ddud0u20u0uddd222	0> = -sqrt(6)/18 (720)
<uu20u0002ud2020d00022du22u2d	1|c21a a22b|uu20u0002ud2020d0002d2u22d2d	0> = 1/9 (210)
<ud0u22uuu0202002d0d220d020d2	0|c5b a3b|uduuu2ddu0202002d0d220u020d2	0> = 0 (240)
<2220u000uu22uuu0du0dd2dd02du	0|c2a a25a|2u20u000ud22uuu0ud0ud2ddd2dd	0> = -sqrt(3)/9072 (11872)
<u2020udu2ud222uu2d0d0u0000d2	1|c12a a6b|u20202uu2ddu22uu2d0d0d0000d2	0> = -1/36 (700)
<00uuuu2uu2dudduddd0ud22d00d2	0|c9b a24b|00uuuu2u02udduuddd0dd22200d2	0> = sqrt(3)/2592 (12740)
<u0220d0u20d02000u2u2022duu2d	1|c11a a15b|u0220d0u200020u0d2d2022udu2d	0> = -sqrt(3)/9 (48)
<0u0d22u0uu222dd02du0u0dd20uu	-1|c5b a26a|0u0du2u0ud222dd02ud0u0ud2udd	0> = -sqrt(3)/72 (1440)
<200uuud202002u0d0u2220d02d2u	-1|c21b a22a|200uuud202002u0d0u22ddu02d2d	0> = -sqrt(3)/9 (696)
<u0uuu2du000202u0du2duddd2du2	1|c25a a11b|u0uuu2du00u202u0dd2dudduddd2	0> = -sqrt(35)/450 (42280)
<u20200udduud20ud220220u20020	1|c18a a28b|u20200udduud20ud2u0220d2002d	0> = -sqrt(3)/6 (324)
<u20u00uud2d2002ud02u020dd22d	0|c26a a3a|u2uu00uud2d2002dd02u020ddu2d	0> = -sqrt(10)/30 (1512)
<202u2udu22200dduu2uu00d0200d	-1|c18b a24a|202u2udu22200dduuduu00dd200d	0> = sqrt(10)/6 (1080)
<u0u020udu2220d0u2d2u0200220d	1|c10a a6b|u0u02duuud220d0d2u2d0200220d	0> = sqrt(5)/216 (630)
<22uu0d00u0uduu2dddd0udu2u2du	0|c28b a7b|22uu0dd0u0uduu2ddud0duu2d2d0	0> = sqrt(15)/144 (6480)
<udu200d20ud2202u2u2du00u0dud	1|c21a a2b|u2u200d20du2202u2u2d000u0ddd	0> = -5*sqrt(3)/108 (408)
<0022u2002d02u0u0202200d2ud2u	1|c9a a21b|0022u200du02u0u02022d0d2ud2d	0> = sqrt(6)/27 (120)
<uuuddd20202u0d20u0du2u2duu0d	-1|c3b a16a|uu0dud20202d0u2uu0dd2u2udd0d	0> = sqrt(2)/162 (3600)
<22ud20200uuuuu0dduuddd0uu2dd	0|c1a a14a|u2ud20200duuu20uuddduu0dd2dd	0> = -sqrt(6)/72000 (18480)
<000u2202uu0ddu0dud020u2u22d2	1|c20a a3b|00ud2202uu0dud0udd0u0d2u22d2	0> = -1/108 (432)
<0uu000ududd2222d00udu02d22uu	1|c2a a2b|0uu000duuud2222d00dud02u22dd	0> = -sqrt(10)/324 (1890)
<u2uudu2u00d0ddduu2udu2dd0d02	0|c2b a13b|uuuudd2u00u02ddud2udd2du0d02	0> = 0 (19960)
<u00u02ud2022020202dud022du0d	0|c24b a28b|u00u02ud2022020202dud02dud02	0> = -1/4 (120)
<00uudu220uu2dd2022u2ud00u0dd	0|c18b a1b|u0uudu220ud2dd202du2uu00d0dd	0> = 1/108 (4800)
<u00ud0222uuuududu0uddddddu2d	0|c13a a2a|ud0ud0222uuu0uddu0uudduddd2d	0> = 0 (44600)
<22222udu202du2000020u0020ud0	0|c5a a25a|2222uduu202dd2000020u002udd0	0> = sqrt(3)/24 (72)
<uu2u0u00d2d2d2220u0d200ud2d0	0|c16a a22a|uu2u0u00d2d2d22d0u0d2u0du2d0	0> = 0 (560)
<uu2022u00dd002u2udud0d0ud2u2	1|c19a a9b|uu2022u0ddd002u2ud0u0d0ud2d2	0> = -4*sqrt(6)/81 (1080)
<2uud0u2dududuu002000ddu2u22d	0|c7b a18b|2uud0uuddududu002d00duu2d22d	0> = 1/729 (9720)
<20uuudud200u2dd22u0u00d0dd22	0|c14b a24b|20uuudud200u20d22u0d00ddud22	0> = 0 (1584)
<0220u02d00u2u02d2uud0202u0d2	1|c12a a10b|0220u02d0uuuu02d2dud0202d0d2	0> = -5*sqrt(10)/108 (480)
<2u200ud2u200du0dd0u02duu0222	-1|c14b a19a|2u200ud2u200d00du0202udd0222	0> = -1/4 (108)
<00u2u0020d222u22002uu022dd00	1|c21a a20b|00u2u0020d222u2200220022dd00	0> = sqrt(5)/3 (18)
<u2uud002udddud20u02220d0u2u0	0|c13b a16b|u2uud002uddd0u2du02220u0d2d0	0> = 0 (816)
<u0222d00u2uudu2d2022d0d00uu0	1|c15a a14b|u0222d00u2uud2dd2022u0u00dd0	0> = 2/9 (240)
<202u00d220u022d2uud2uu20000d	-1|c9b a24a|202u00d2u0u022d2uud2du2d000d	0> = -2/9 (360)
<0u02u2u0ud0ud02uu0uuddddd222	1|c27a a17b|0u02u2u0ud0ud02u20uuddddd2d2	0> = -2*sqrt(42)/21 (12180)
<2u2u2uu00022ud20dd00uud0u2dd	-1|c23b a2a|222u2uu00022uu20dd00ud00d2dd	0> = sqrt(5)/400 (910)
<u00022d00u2u22u0du2dd02u2u0d	0|c19a a26a|u00022d00u2u22u0duddd02u220d	0> = sqrt(6)/6 (272)
<uu220dd0ud0u2u20d00222u20020	1|c24a a23b|uu220dd0ud0u2u20d002222d0020	0> = -sqrt(2)/2 (72)
<0uu22u202uddd200u0d22022000u	-1|c7b a16a|0uu22ud02uddd20uu0d22022000d	0> = -sqrt(15)/12 (408)
<00uduuuu22du0d222uu0020d20dd	-1|c15b a4a|00u2duuu22uu0dd22ud0020d20dd	0> = -3*sqrt(15)/1000 (1820)
<0u2d0200u2u020uuddud220dudu2	0|c10b a11b|0u2d0200uu2020duduud220dudd2	0> = 5*sqrt(15)/486 (1080)
<uuu0u0du0udd2udu2du22dd00u2d	-1|c7b a1a|2uu0u00d0udu2duu2dd22du00d2d	0> = -sqrt(15)/8000 (8400)
<uu22220u20000022uu202d00dddu	0|c21a a7a|uu2222uu20000022ud20dd00ddud	0> = -sqrt(2)/30 (504)
<u0du0u22d02uu0d00202ddud22ud	0|c27b a17b|u0du0u22d02uu0d0d202udud220d	0> = 1/8 (1080)
<02udu000020u2u22002220dd022u	1|c13a a7b|02udu0d0020udu22002220ud022d	0> = -sqrt(6)/18 (48)
<u2ud0ud022202000d2uu2d02020d	0|c28a a23a|u2ud0ud022202000d2uu2dd20200	0> = 1/2 (108)
<uu2d200u2d02202000ududud2udu	0|c23a a22a|uu2d200u2d02202000udu20d2udd	0> = 2*sqrt(6)/27 (486)
<2u00u002220d2u0udd0du2u2du02	-1|c10b a23a|2u00u0022d0d2u0udu0du222dd02	0> = 1/9 (324)
<22uuuuu2d200u0udd0ddu0u022dd	1|c25a a11b|22uuuuu2d2u0u0udd0ddu0d0d2dd	0> = sqrt(14)/28 (46820)
<uud020uu20d2du2d020uduu0dd2u	1|c15a a23b|uud020uu20d2dudd020uud20du2d	0> = -1/18 (2160)
<u200u0du022d20uuu2dd02udd02u	1|c17a a17b|u200u0du022d20uud2du02udd02d	0> = -5*sqrt(15)/108 (1800)
<uud2uu2ud2du0u00d0d2d0uu022d	1|c26a a14b|uud2uu2ud2du0200u0d2d0ud0d2d	0> = -sqrt(2)/36 (8760)
<u2u002ud0220u2u0d2d2ddu200u0	1|c23a a9b|u2u002udu220u2d0u2d2dd0200d0	0> = sqrt(5)/80 (860)
<0uu20uudd2d22du0u00u2d2d02u0	-1|c21b a28a|0uu20uudd2d22du0u00udd2d02ud	0> = 1/2 (2800)
<u0222u0d0u22u0uudd02dududdd0	0|c22a a25a|u0222u0d0u22u0uudd02d0du2dd0	0> = -2*sqrt(6)/9 (2268)
<uu0u02022uu22dd200d2u002200d	-1|c9b a7a|uu0u02d2uuu22dd200d2d002200d	0> = -7*sqrt(3)/60 (868)
<u200uu220220u000d0222udd02du	0|c21a a12a|u200uu22022ud000d022uddd02ud	0> = sqrt(30)/288 (480)
<20u0u0d20ud0222uudu0d2220ud0	-1|c11b a25a|20u0u0d20u00222udud0u222ddd0	0> = sqrt(2)/1296 (696)
<0u2uu2ud02duu22d00ud00d0du22	0|c27b a1b|uu2du2ud02uud22u00dd00d0dud2	0> = sqrt(15)/7680 (5160)
<2u0duu00du202u20d0d20222d002	0|c11b a7b|2u0duud0dud02u20u0d20222d002	0> = 0 (144)
<u2uuud2ud002dd000ud0d0222u2u	0|c7a a22a|u2uuududd002ud000du0du222d2d	0> = 1/288 (7740)
<22u0022u20d0u0udd22udud00u02	-1|c17b a26a|22u0022u20d0u0ud022dudd00202	0> = sqrt(3)/36 (180)
<2202uu0u0duu02d202d0022d200u	1|c25a a27b|2202uu0u0duu02d202d0022du0dd	0> = sqrt(3)/6 (720)
<u22d222uuu00d0u00020dududdu2	-1|c7b a20a|u22d22uduu00d0u0002ddududud2	0> = -8*sqrt(3)/81 (576)
<02ud222ud00u22uu00du2d0u0d20	0|c4b a15b|02u0222du00d222u00uu2d0d0d20	0> = 5*sqrt(6)/432 (80)
<2uudu0du002d222uud0ddu02u002	-1|c1b a22a|ududu0uu002d222dud0du202d002	0> = -sqrt(2)/36 (480)
<uu002220ud02ud2020020du2u02d	1|c6a a8b|uu002d2duu02ud2020020ud2d02d	0> = -5*sqrt(2)/324 (408)
<2000uu22ud0ud20d20202200ud2d	0|c19a a12a|2000uu22ud02u20d20d02200du2d	0> = 0 (136)
<002200002202u0202du22udu2200	0|c13a a16a|002200002202002u2du22udd2200	0> = 0 (12)
<22002u02ud0u222u00202000u2dd	0|c13b a4b|220u2u02du0dd22u00202000u2dd	0> = -sqrt(30)/216 (108)
<uu2uuuddud20u22dudu00du20d0d	0|c3a a6a|uuuud2dduu20d22duud00du20d0d	0> = sqrt(6)/1728 (21000)
<0000u2u02d2uu2ddu2d200202udu	0|c25b a21b|0000u2u02d2uu2ddu2d2u020ddud	0> = sqrt(2)/12 (1080)
<2222202u0du00d20u0u20u200ddu	0|c28b a21b|2222202u0du00d20u0u2ud200dd0	0> = -1/6 (80)
<2u2u00du0duu0u2d2ud20202d0du	-1|c27b a10a|2u2u00du02ud0u2d2ud20202d00d	0> = 5*sqrt(3)/144 (696)
<2u0d0u2u02uu20ddududuu002dd2	-1|c28b a18a|2u0d0u2u02uu20ddu2duud002ddd	0> = -1/96 (5800)
<22uud220u0ud00u02dd00u2d20u2	1|c2a a16b|2uudd220u0ud00ud2ud00u2d20d2	0> = 4/81 (972)
<uuu0ddu2uud0d02ud2020du0u2d2	1|c15a a24b|uuu0ddu2uud0d0udu2020dudd2d2	0> = -sqrt(6)/162 (28000)
<00uu02222d20u2u022dd02d0ud00	0|c18b a27b|00uu02222d20u2u02udd02d0udd0	0> = -sqrt(15)/8 (630)
<022u0u02000uu2d22d02d02uduud	-1|c17b a19a|022u0u02000uu2d2udd2u02duddd	0> = -sqrt(5)/216 (2940)
<uuduudu2u0dd2ud00ddu0duduu22	0|c8b a1b|2uuuudduu0ud2dd00duu0ddudd22	0> = sqrt(2)/1728 (92400)
<02uu2d0duud22000u2202uudddd0	0|c10a a14a|02uu2d0du0u22u00d2202duuddd0	0> = 0 (1200)
<u20u0u2udd200u0udd2ududdu2du	-1|c11b a23a|u20u0u2uddu00u0ddd2uud2du2dd	0> = 1/324 (25500)
<u20002u0dduu02dd0u20d0u22u22	0|c25b a20b|u20002u0dduu02dd0u2du0u2dd22	0> = sqrt(6)/24 (432)
<0222u2du220uuud000dd000u2202	0|c6a a22a|0222udud220uuud000dd0u0d2202	0> = sqrt(5)/16 (160)
<2ud202ud2020u202220200u0d00u	-1|c13b a5a|2ud2u2ud20200202220200d0u00d	0> = sqrt(2)/4 (24)
<uud0uuuud0d2d00dudu2d0ud222d	0|c24a a14a|uud0uuuud0d2du0dudd2d0u0222d	0> = -sqrt(3)/9 (17808)
<uu2u0220u2200dud0d2ud00du2du	0|c21a a21a|uu2u0220u2200dud0d2ud00dd2ud	0> = -sqrt(3)/18 (1720)
<u22020du20d000ud2u2du2200udu	1|c22a a10b|u22020du2ud000ud2d2uud200dud	0> = 1/16 (432)
<0uu02d02d202uu22d0d220020200	0|c15b a7b|0uu02dd2u202duu2d0d220020200	0> = sqrt(2)/8 (72)
<0uududud20du0u02220du22du002	-1|c2b a25a|00uudduu20du0d02220ud22d2002	0> = sqrt(3)/576 (324)
<2uu0ud022020du200022duudduud	1|c20a a16b|2uu0ud022020du2u002duddduudd	0> = 1/81 (4080)
<2u0u2uddduu2200d2u0d0d2uudd0	0|c16a a21a|2u0u2uddduu220002d0duu2ddud0	0> = 0 (1440)
<uduududduu02u0u02d2uddud0d2d	0|c1a a3a|0u2duudduu02u0d02u2ududd0d2d	0> = 0 (10320)
<0ud2u20d0u002duuuud0022d2220	-1|c26b a11a|0ud2u20d0uu02dduuud0022d2d20	0> = sqrt(10)/8 (480)
<00u02du02u2uuddd220u002udu2d	-1|c13b a20a|00u02du02u2u0udd2202002ddu2d	0> = 1/18 (280)
<20uuu0d2u02222000020u2002dd2	0|c8b a24b|20uuu0duu02222000020d20d2dd2	0> = -sqrt(6)/24 (240)
<0u00u2u2000dduu2du0022222d20	-1|c5b a1a|ud0002u2000duud2ud0022222d20	0> = 1/27 (72)
<2200222uu2uud000d2u0duddu0du	1|c11a a15b|2200222uu20uu0d0d2u0ddduu0dd	0> = 5*sqrt(3)/648 (1440)
<uu0022d2d00u0u02du220d20ud2d	0|c8a a17a|uu0022ddu00d0u022u220d20du2d	0> = 0 (144)
<0u22u20dd0uu22d00u2du02ddu0u	0|c3b a21b|0ud2u20du0ud22d00u2u202dud0d	0> = sqrt(3)/144 (432)
<22u0d0ud222u00u2du00dududuud	-1|c2b a13a|2uu0d0ud222du0d2ud00uduuuddd	0> = -sqrt(3)/216 (2880)
<2uu22u0u0du2u0du2d0d00022dud	-1|c25b a6a|2uu2220u0ud2u0du2u0d0002dddd	0> = -sqrt(6)/1500 (3290)
<u002u2uu20020u2d220d00dd2d20	0|c6b a13b|u002uuuu2002ud2d220d00dd2d20	0> = 0 (924)
<20022u002222du02u20du0200200	-1|c4b a24a|200u2d002222uu02d20du02d0200	0> = 1/8 (24)
<020uuu20uddd00u2d2u2d0u2duud	0|c20a a9a|020uuu202dud00d2u2uud0d2dudd	0> = 5*sqrt(2)/1944 (7140)
<2uuu0u0ddd20u202d020duu2ud20	1|c4a a5b|2uu0ud0ddu20u202u020ddu2dd20	0> = -sqrt(15)/243 (1200)
<uduuu20d2202d2ud20u0u0du00d2	0|c2a a2a|uuduu20u2202d2ud20d0d0ud00d2	0> = -5*sqrt(3)/1944 (2250)
<u0du22002u2022d20220uudu0d00	0|c9b a21b|u0du2200du2022u202202udd0d00	0> = 5*sqrt(6)/216 (80)
<00020uu202u2udu0ud202ddd2uud	1|c17a a27b|00020uu202u2udu00d202ddu2d2d	0> = sqrt(30)/45 (750)
<ud2220uu2ud20ud2d20ud00u00du	0|c20a a24a|ud2220uu2ud20ud2d200d00200ud	0> = sqrt(2)/4 (272)
<uu2du202d0d0u00ud0002du2u222	-1|c26b a10a|uu2du202ddu0d00ud0002uu2dd22	0> = 1/16 (432)
<20u2dudududud0uudd20202u2u00	-1|c21b a15a|20u2dudududud02udu20u02d2d00	0> = -sqrt(2)/4 (384)
<2u0000d20u22202d202u00u2uddu	0|c10b a10b|2u0000d20u22202u202u00d2ddud	0> = -1/18 (80)
<20u000ud202udu22uud22dud0du0	1|c21a a2b|2uu000ud202udu22udd2ddud0ud0	0> = -2*sqrt(6)/81 (3280)
<uud2dud0u2u2u0dd0u0u2ddu2ud0	0|c9a a19a|uud2dud002u2u0du0ddu2dud2ud0	0> = sqrt(6)/81 (1728)
<uu020u22d2202u0d2d200du0u0du	0|c2b a9b|u0020u2222202u0u2d200du0d0dd	0> = sqrt(15)/162 (240)
<02uud0du222uudu2uddd2d0u0d00	0|c14a a14a|02uud0du222uudu2dddu2d0u0d00	0> = 0 (1632)
<200000ud2002uud2d002ud2u22d2	0|c28b a28b|200000ud2002uud2d002ud2u22d2	0> = 1 (48)
<u2uu02000uddu002dd2d2u02uu2d	0|c16a a15a|u2uu02000uddu0uddd2u2d02du2d	0> = sqrt(10)/36 (5100)
<0u0u20d2d0uu0u0222du2dd0220u	0|c18a a13a|0u0u20d2d0uuuu022ddu2dd0220d	0> = -5*sqrt(5)/72 (1440)
<u00d0u20duudd2222u02u2u0ud0d	-1|c20b a5a|u00duu20ddudu2222d0uu2u0dd0d	0> = -sqrt(30)/96 (960)
<u0uud2ud2dudu2udud0d0uu002d2	-1|c1b a13a|00uuu2dd2udu22uddu0u0dd002d2	0> = 5*sqrt(3)/104976 (6000)
<uu0duuu2du0d2ddud02d2022ud00	0|c13a a17a|uu0duuu2du0duddd202d2022ud00	0> = -sqrt(30)/24 (5400)
<0uu2u0uu0du20222d0d22dudd0u0	0|c21b a9b|0uu2u0uuddu20222d0d2uuddd0d0	0> = sqrt(30)/180 (11130)
<u00d2u2u0dud202du2020200du2u	0|c27b a17b|u00d2u2u0dud202d22020200udud	0> = 1/4 (144)
<udu22220u020uu0ddudu0u220d0d	0|c2b a13b|u0u22220d0202u0uuudd0d220d0d	0> = sqrt(3)/720 (756)
<ud0002uu0uudd20022u2u2d20d20	0|c27b a12b|ud0002uu0uu2d20022u2d2d20dd0	0> = sqrt(2)/16 (500)
<0220udu0uu0du0d20u2dd0u2d2d2	0|c26b a17b|0220udu0uu0du0d2du2ud0u2ddd2	0> = 2*sqrt(3)/27 (4624)
<u2d0uu2du2uu0d22u00200d02ddu	1|c17a a8b|u2d0uu22u2du0u22000200d02ddd	0> = sqrt(5)/120 (480)
<0uduu2duduud2d00222u0d22000u	0|c10b a25b|0uduu2dud0ud2u00222d0d22u00d	0> = -sqrt(6)/36 (648)
<u0ud00uuu2ddd0u2u2d20dud22u0	0|c17b a17b|u0ud00uuu2ddd0u2d2d20udu22d0	0> = -sqrt(2)/9 (2520)
<0222ud202u020d0u02u2u2dd000u	0|c12a a1a|u222ud202u0d0d0u02u2d2ud000d	0> = 0 (324)
<u22uu2u0d200u000ud0d2d0d2d22	0|c28a a8a|u22uu2udd200u000ud0u2d0d2d2d	0> = -3*sqrt(2)/40 (3050)
<0u22u0022d02duuu0udd220dudd0	0|c8b a11b|0u22u00d2du2udud0udu220ddud0	0> = 0 (1944)
<uu2d02duu2020d2ud0uu200du20d	0|c4b a13b|uu2002dud202uu2ud0dd200ud20d	0> = -sqrt(5)/648 (1890)
<ud00u0u22uduuudd0u02u20ddd22	1|c8a a21b|ud00u0uu2duuuddu0d02220ddd22	0> = -sqrt(10)/6000 (6280)
<u0du20uuu02d2d200ud22d20ud0u	0|c13b a18b|u0du20uuu02dud2002d22u20dd0d	0> = 5*sqrt(30)/432 (1720)
<u22020u0u0d0du2uddu2d022d020	0|c3a a12a|u2u020d0u0uduu2dudd2d022d020	0> = 0 (2580)
<uu22uu2uu0u2dud000d20200dd2d	1|c8a a10b|uu22uu20udu2dud000d20200dd2d	0> = -10*sqrt(14)/63 (3404)
<2uuu2dd2002uud0020u0220u2dd0	-1|c11b a19a|2uuu2dd200duuu002020220d2dd0	0> = sqrt(10)/72 (400)
<22uu02d20uu00ud20022ud22d000	1|c4a a3b|222002u20du00uu20022dd22d000	0> = 1/18 (40)
<220u2d00uud00ududu2du20d22u0	-1|c26b a14a|220u2d00uud002duud2uu20d2dd0	0> = -sqrt(3)/108 (720)
<0uu0u00020dd2d2u2uu2202du0d2	0|c23b a22b|0uu0u00020dd2d2u2uu22dudd0d2	0> = -5*sqrt(6)/72 (1360)
<02u2000d020u2ud0duu222d2020u	-1|c2b a25a|0ud2000u020u2du0dud222u2d20d	0> = 1/288 (324)
<u0222u2u20u2uu0d0dd0d20duu0d	-1|c4b a23a|u02u2u2u20u2du0d0dd0d2udud0d	0> = sqrt(210)/405 (8298)
<0u2ud0uu00002d222d00uu2220d2	0|c2b a9b|002ud0uud0002u222d00du2220d2	0> = 1/9 (72)
<u0u2u22200dduud2000dud20022u	1|c26a a12b|u0u2u22200d2udu2000ddu200d2d	0> = 1/324 (696)
<uud02u0u0dddu02ud00d20222uu2	1|c2a a27b|u0u02d0u0dudu02dd00u20222d22	0> = sqrt(2)/144 (324)
<u020220u02du0uud2du0ddu2udud	0|c15a a27a|u020220u02du0u0u2dd0ddu2ud2d	0> = -1/36 (1260)
<2uudd0200222uud20ud202u00200	0|c23b a4b|2uu2d0200222uud20dd202000200	0> = 1/6 (60)
<uuu2u00u2d000d222udu0d22ddu0	-1|c24b a19a|uuu2u00u2d000d222u2d0d2dudd0	0> = sqrt(15)/90 (2730)
<2u2022u2u20d20u002dd0u200020	0|c1b a9b|uu2022d2220u20u002dd0d200020	0> = 5*sqrt(2)/108 (60)
<202200uud0d02uduu2u2200dd0u2	1|c17a a9b|202200uu20d02dud02u2200ud0d2	0> = -sqrt(6)/36 (72)
<u00udu02u2ud0222dddu00uud220	0|c16a a3a|u0uddu02u2ud022duddu00udd220	0> = 0 (2160)
<222u0u0220uudddd0u2u0u0d02dd	0|c19a a15a|222u0u0220uudd2d0uuu0d0d02dd	0> = 0 (2450)
<u02uu00dd220u0d0d2uuuu2ud2dd	0|c23b a12b|u02uu00dd22du0d0u2uuuuddd2dd	0> = -sqrt(2)/40 (10080)
<22u2uu00dud2u02d0udd020200u2	0|c1b a25b|u2u2uu00dud2d02d0udd0202u0d2	0> = -5/48 (1500)
<2022u0u222000udd20u02d02uud0	-1|c25b a20a|2022u0u222000udd20ud2d020ud0	0> = sqrt(3)/3 (120)
<uu22ud0220d0du2uu200dd00022d	0|c15a a7a|uu22udd220u0duudd200du00022d	0> = 0 (1200)
<2uuu000ud0dduudu0u20d222ddu2	0|c26a a6a|2uuu0d0ud0duduuu0d20d222d0d2	0> = sqrt(30)/3456 (7140)
<uu0ud2d2220uudu0ud200d0u2ddu	0|c28a a3a|uudud2u2220uudu0dd200d0u2dd0	0> = sqrt(15)/108 (6750)
<0udu20u2du0202du2d0duud0ud2u	-1|c25b a25a|0udu20u2du0202du2d0duud0du2d	0> = -sqrt(6)/6 (1296)
<uu0udduuu00d220u0d200d222d2u	1|c19a a17b|uu0udduuu00d220uddd00u222d2d	0> = sqrt(3)/9 (7500)
<uu022u0200220000d22u0dd22d20	0|c17b a2b|u2022u0200220000022d0ud22d20	0> = 0 (18)
<2000200uu20uud2d0u2d2d02dud2	0|c20b a3b|20u0200du20uud2u0d202d02dud2	0> = sqrt(10)/96 (272)
<uu02020u02220u0du0dddu222002	-1|c6b a5a|uu02du0u02220d0du0dudd222002	0> = 5*sqrt(3)/162 (540)
<uduu0d0uud2u0d0220d22222000u	1|c17a a18b|uduu0d0uud2u0d02dud22222000d	0> = -2*sqrt(3)/9 (1224)
<20uuu202dud02u2d220ud000u2d0	0|c11b a20b|20uuu202du002d2d2202d000u2d0	0> = -1/9 (136)
<2u20202200002222u00002022d0d	0|c15b a2b|22202022000022u2u00002022d0d	0> = 1/2 (6)
<2u22022200u00200dudu2udd0uud	0|c6b a16b|2u220u2200u0020duduu2dud0ddd	0> = sqrt(3)/1944 (2940)
<0uu0uu0200d2uudu2dd2d0ud2d2d	0|c20a a9a|0uu0uu02d0u2uddu2ddud0dd2u2d	0> = 0 (22760)
<0u2du02dud0uud2ud20du220udd0	0|c3b a13b|0udud02uud0d2u2uu20dd220dud0	0> = 0 (960)
<2u2du0ududu200d2u0d02u02u0d2	-1|c24b a11a|2u2du0udud2200d2u0u02u0dd0d2	0> = -sqrt(6)/36 (720)
<uuuu0ddddu2du22ud00du0d02202	0|c20a a18a|uuuu0ddddu2du22udd00u0d02202	0> = 1/2 (1680)
<u2u0u2u0u02d0d02dudud2d220u0	1|c27a a20b|u2u0u2u0u02d0d02dud2d2d22000	0> = -sqrt(6)/3 (868)
<u2u0002220220202200ududduud0	-1|c12b a18a|u2u00022202u02022d0dudduudd0	0> = 1/81 (360)
<000uuuudu2d20u022dud022udddu	1|c27a a15b|000uuuudu2d20ud22dud022udd0d	0> = 5*sqrt(2)/32 (10600)
<200u2d2u2u0u2202u2d0u00d00d2	1|c5a a23b|200uud2u2d0u2202u2d0u0dd00d2	0> = -5*sqrt(2)/32 (612)
<u2002u02u22duu200d00d0202dd2	0|c5b a19b|u200uu02u22ddu200dd0u0202dd2	0> = 0 (720)
<u0u0du22000u2uuud20d220ddd2u	0|c8a a8a|u0u0du22000u2uduu20d220ddd2d	0> = 0 (2730)
<20uu2uud2200d2d2u0u00du20d20	-1|c10b a28a|20uu2uud2d00u2d2u0d00ud20d2d	0> = sqrt(6)/648 (2800)
<ud20uuuu022du0ud220d0d22du00	1|c3a a28b|udu0uduu022uu0dd220u0d22dd0d	0> = -sqrt(3)/1800 (5460)
<2u222u002u2du0uud00d0u220d0d	1|c4a a8b|2u2u2u0d2u2ud0duu00d0d220d0d	0> = sqrt(30)/3600 (2920)
<22uuu002dd00uddu00d20u22du2u	1|c2a a28b|2uuud002dd00udud00u20d22ud22	0> = -sqrt(6)/96 (320)
<uu02u00202udduu220d2udddud0u	1|c16a a18b|uu02u00202udduud2ud2ududdd0d	0> = -3*sqrt(3)/100 (39750)
<u22200u22022000du00002d22udu	0|c22a a28a|u22200u22022000du0000du22dd2	0> = -1/12 (54)
<2u2u00220ud2d02002u020d20u20	0|c15b a14b|2u2u00220ud2dud002d020u20d20	0> = -sqrt(2)/12 (120)
<0uu02u20202022d002u22002d0ud	1|c20a a6b|0uu02220202022u002dd2002d0ud	0> = -sqrt(6)/54 (40)
<2220u00uduu20020d2ud2ud00ud2	1|c3a a19b|22u0u00uduu20020d22d2ud00dd2	0> = 25*sqrt(30)/648 (824)
<0uuu2200d20udd0ud020222udu02	-1|c19b a11a|0uuu2200d2dudu0du0d0222dud02	0> = -sqrt(2)/162 (1080)
<uud2200uu00d2d00222uud0u2dud	0|c13a a12a|uud2200uu002du00222dud0u2ddd	0> = -25/1296 (2376)
<02u22uud0022u2002u2000d20d02	-1|c5b a15a|02u2uuud0022d2u02d2000d20d02	0> = -5*sqrt(3)/144 (240)
<02uu0u20d22u0uudu022d0d20ddd	0|c10b a25b|02uu0u20dd2u0uuud022d0u2dddd	0> = 1/300 (9100)
<2000uuu2duu0du22u0d02udd2d02	-1|c14b a9a|2000uuu22uu0d022d0u02ddd2d02	0> = -sqrt(30)/500 (910)
<u200222du2u0d00du000u2uddu22	1|c23a a18b|u200222du2u0d00duu00u20ddd22	0> = -5*sqrt(2)/18 (240)
<uu2d2d0uu2ud20u020202u00dd02	-1|c15b a22a|uu2d2d0uu2ud200020202200dd02	0> = -sqrt(5)/3 (120)
<u0d222220udu000u022d202200u0	1|c4a a26b|u0du22220udu000d022d20220ud0	0> = sqrt(3)/8 (72)
<u200002d2u2d02ud02u02d22ud00	0|c26b a19b|u200002d2u2d02ud02202u22d000	0> = sqrt(2)/4 (16)
<u0d022udu2200u0u0020220d2du2	1|c21a a20b|u0d022udu2200u0u002dd20d2ud2	0> = 1/3 (160)
<u202ud2200002002u2ud00d22udu	-1|c13b a28a|u202ud220000u002u2ud00d22dd2	0> = -sqrt(15)/12 (210)
<0ud2ud222u22uduu20d00dd00020	0|c27a a18a|0ud2ud222u22uduu2dd00du000d0	0> = -sqrt(2)/4 (480)
<2u2uuud20d2d0ud2u00udu20002d	0|c5b a19b|2u2u0ud20d2u0dd2u0dudu20002d	0> = sqrt(10)/72 (480)
<0202u22022du0u0dud0udduuuddu	0|c2b a3b|0uu2u22022dd0u0duu0dduuddudd	0> = -2*sqrt(6)/2187 (18000)
<2u0u020022dud0002u2d202002u2	1|c26a a27b|2u0u020022dud0002u2d20200d22	0> = -sqrt(2)/2 (54)
<002uu20u2d2duuud20ud2200ddu0	0|c10a a8a|002uu202202duduu20ud2200ddd0	0> = -sqrt(10)/180 (630)
<022u0u0du0u0220220udu02ddd2u	1|c27a a15b|022u0u0du0u022u220udd02duddd	0> = -1/60 (2604)
<220u2udu20200du0u0d20ddu2d20	0|c7b a3b|22ud2u0u20200du0d0d20uud2d20	0> = 0 (216)
<00uu2d2uu20du0d0du2uddd22020	0|c20b a22b|00uu2d2uu20du0d0du20d2d22020	0> = sqrt(3)/3 (612)
<0u2u02d0220220u220uudu0002dd	1|c13a a11b|0u2u02d022u2u0u220uddd0002dd	0> = sqrt(2)/20 (756)
<0ud200u2200002d2u220d22ud002	0|c25a a20a|0ud200u2200002d2u22ud22d0002	0> = sqrt(3)/4 (24)
<022u2u002udu002u00d202ddu022	0|c20b a17b|022u2u002udu002ud0ud02ddd022	0> = sqrt(5)/60 (860)
<u020uu2022d0dd00u202dud20ud2	0|c17b a6b|u020u22022d0du000202udu20dd2	0> = 0 (108)
<uuud2020u2u2u0dd0u22du2d0d00	0|c4b a28b|uuu02020u2u2d0ud0u22dd2d0d0d	0> = -sqrt(2)/500 (3404)
<2u00udu0u20ddd2202200u2uduud	0|c1a a13a|uu00udu0d20u2d2202200u2dddud	0> = -2/243 (1584)
<u20u20d0ud222d02u022020d0u0u	-1|c11b a27a|u20u20d0udu22d02d022020u0dud	0> = -sqrt(3)/8 (216)
<200u22u0dd0udu0020du222duudu	-1|c28b a12a|200u22u0dd02uu0020dd222uudd0	0> = sqrt(3)/16 (216)
<u02020du202uu022020uud0dd2ud	-1|c15b a1a|202020uu202ud0u2020dud0ud2dd	0> = -1/144 (792)
<202u00uu0d2u0d222d20d2002020	0|c22a a5a|202ud0uu0d2u0d222d20ud002020	0> = -sqrt(6)/9 (72)
<20220020ud2u2udd002ud0u2200u	1|c21a a21b|20220020ud2u2udd002uu0d2200d	0> = sqrt(6)/6 (72)
<2220u2ud0uu0200u0du20ddud022	1|c28a a21b|2220u2ud0uu0200u0du2udddd02d	0> = -sqrt(30)/30 (2730)
<uu02d220uu2d0d02u022020d200u	0|c16b a24b|uu02d220uu2d0d0du0220202200d	0> = -sqrt(3)/12 (120)
<udud220udu02200du02020u20d2u	0|c13a a18a|udud220udu02d00uuu2020d20d2d	0> = -sqrt(3)/18 (320)
<20u2d202uudd0u22000uu2u0dddd	0|c3a a21a|2002u202udud0d22000u22u0dudd	0> = 0 (324)
<0u2u02udu0dd0uu2d2202u2d0d0u	-1|c3b a5a|0uudd2udu0uu0ud2d2202d2d0u0d	0> = -sqrt(15)/972 (1680)
<2u000d2u0du2u2d00uduu2ud2d02	-1|c23b a2a|22000u2d0uu2d2d00uduu20d2d02	0> = sqrt(15)/48 (144)
<2u2u0d2u0dduu022u0u22ddu00d0	0|c12b a13b|2u2u0d2u0dd02022u0u22ddu00d0	0> = -sqrt(15)/9 (216)
<0u0udu22dudu00uu0d2d22udu2d0	0|c25b a3b|0uudud22duud00uu0u2d22dd02d0	0> = -sqrt(3)/5184 (3780)
<222u2u000d2uudu0u2ud020dddd0	0|c1b a8b|u22u2d0u0u2duuu0d2dd020uddd0	0> = 0 (8976)
<0u000d22202u0d220u2uud202d0u	-1|c9b a17a|0u000d22u02u0d22uu2dud202d0d	0> = 5*sqrt(2)/36 (408)
<u2u0dduuduu2udd2udu2d20d00u0	-1|c3b a25a|u200ududuuu2ddu2dud2d20ud0d0	0> = sqrt(6)/248832 (22140)
<u22d0uu22d20u02ud00u20d02d0d	0|c15a a12a|u22d0uu22d2uu0udu00d20d02d0d	0> = 0 (1500)
<u2uuu2200000dduud2ddudud022d	0|c2a a9a|uuuuu220d000udddd2duudud022d	0> = 0 (16596)
<uu002u200ud222ddduuddu02u0ud	-1|c12b a22a|uu002u200udd22dduduud202d0ud	0> = sqrt(3)/24 (1680)
<uuuu0ddu222udddu2d0duuu0dd0d	0|c21a a18a|uuuu0ddu222udddu220d0ud0ud0d	0> = 0 (22950)
<00uu2u0uu22d002dud0ud02d2ud2	-1|c23b a7a|00uu2uduu22d002uud0dd0ud2dd2	0> = -sqrt(5)/200 (10824)
<202u00u2uuu200d20d22ududd0ud	0|c20b a5b|202uu0u2duu200d20u2ddduud0dd	0> = -sqrt(2)/1440 (8600)
<u2duuu0duu0d20022ud2d0d022u0	0|c4b a7b|u2d0uuuudd0u20022ud2d0d022d0	0> = -1/240 (1700)
<u20202u0udu0200uu2d2d2d20u0d	1|c21a a9b|u20202u02uu0200du2d202d20d0d	0> = -sqrt(2)/120 (250)
<2ud02uuu2duuduud2d200u0dudd0	1|c3a a10b|2u002uud22uuudud2u200d0dddd0	0> = 7*sqrt(30)/270000 (11772)
<20u0u22d02du0d202ud00u2d0u2u	0|c22a a16a|20u0u22d02du0d2u2ud0002d0u2d	0> = 0 (144)
<u0u20ud2022u00u0udd2u2d20dud	-1|c19b a2a|uuu20ud2022d00u0uu02d2d20ddd	0> = -1/240 (3080)
<0uudu0220u0du20u22d22dd000u2	-1|c7b a5a|0uud20u20u0du20d22d22ud000d2	0> = 5*sqrt(15)/324 (612)
<uuu20d00d20u20ddud2uu2d2udu0	1|c18a a23b|uuu20d00d20u20ddu02du222dud0	0> = -1/12 (480)
<200u0udu02du00d2d2uduu2d0u22	1|c16a a25b|200u0udu02du00dud2uddu2udd22	0> = 1/16 (2916)
<222u0d2u2u0du00u02200dd2u0ud	0|c23b a20b|222u0d2u2u0du00u022d0d02u0dd	0> = sqrt(2)/18 (360)
<u0220uudududu022d220d0udud0u	1|c25a a2b|uu220ududduuu022d220d0du0d0d	0> = -sqrt(30)/11664 (7140)
<u2duu2uu2ud0000ud2022d2dd0u0	-1|c27b a10a|u2duu2uu22d0000ud2022d2dd000	0> = 6*sqrt(10)/25 (500)
<uuuduuu0dd2du00dd0uuu0d222d2	0|c17b a20b|uuuduuu0dd2du00d00d2u0d222d2	0> = -sqrt(10)/18 (8976)
<2uud002du22ud0ud20uddu020dud	0|c28a a27a|2uud002du22ud0ud20uddu020d20	0> = sqrt(2)/2 (648)
<uu2du0220ddu0u22u0uu0dd0dd2u	0|c11a a9a|uu2du022dd0u0d22u0uu0dd0ud2d	0> = 0 (2160)
<ud20u02uud02uu22d002udd002dd	0|c20a a25a|ud20u02uud02uu22d00uudd0d2dd	0> = sqrt(30)/10 (6272)
<ud2u22u20udu00ud02u2d200d0dd	0|c16a a9a|ud2u22u2uduu00u002d2d200d0dd	0> = 0 (1736)
<uudud200d2u02022duu00dduuu2d	-1|c13b a24a|uudud200d2u0d022udu00ud2du2d	0> = sqrt(3)/24 (864)
<uud0du0uduu2d2udu2udd0d0u202	1|c20a a2b|u2d0ud0uuud2u2dud2u0d0d0d202	0> = -sqrt(15)/41472 (3168)
<u0u022u02ud00ud00uddu22d2dd2	0|c22a a21a|u0u022u02ud00ud00udd2d2d2ud2	0> = 0 (1800)
<2uud200u2udu0u2002d2dd200u20	-1|c11b a2a|22uu200u2d0u0u2002d2dd200d20	0> = -sqrt(3)/72 (240)
<0u0uuu022d0du20u22udu0ddudd2	1|c25a a3b|0uuuud022d0uu20d22uud0dd0dd2	0> = -sqrt(10)/9600 (11130)
<2u0du20u0udu0u2dduuuddd220ud	1|c24a a10b|2u0du20u02ud0u2dduuudddd20ud	0> = sqrt(2)/36 (9520)
<u02uuu0ud2d2022u0d2d20u0d0du	-1|c14b a28a|u02uuu0ud2d20u2d0u2d20d0d0d2	0> = sqrt(30)/480 (3290)
<0u22udu2ddu020duduu20du20d0d	0|c15b a27b|0u22udu2ddu0200duud20du20udd	0> = -1/32 (1296)
<0uuduud02u20022d00u222uddu0d	0|c21b a21b|0uuduud02u20022d00u222dudd0d	0> = 0 (2376)
<ud2u0du0d02202udud2uu0222000	1|c23a a10b|ud2u0du0du2202duud2ud0d22000	0> = 1/8 (288)
<u20d0uuu00222ddu22uu020d02d0	1|c20a a5b|u20duudu00222dud22u0020d02d0	0> = sqrt(15)/81 (324)
<uu0d20202u20202d2d22u000u0du	0|c27b a3b|uudu20202u20202d2d22d000u00d	0> = -sqrt(2)/36 (120)
<uu0u220du00d00d022022u2uddu2	0|c4b a13b|uu00220du00du0u022022u2dddd2	0> = -2*sqrt(30)/243 (630)
<2uu20ddu2u0ud22u2dd0d0ud2000	0|c8b a26b|2uu20dd02u0ud22u2ud0d0du2d00	0> = -sqrt(2)/18 (720)
<u22ud202duuud020d002duduudd0	0|c22b a18b|u22ud202duuud020dd02u0uuddd0	0> = 0 (2400)
<20uudu2uuu0dud2d0udddd0u20u2	-1|c18b a26a|20uudu2uuu0dud2d00dudd0u2dd2	0> = sqrt(10)/48 (28656)
<000u2u200d2u2d2u20u2d0d20udd	0|c21b a9b|000u2u20dd2u2u2u20d200u20ddd	0> = 0 (408)
<u02d2ud2u2d00uuu00d0dd2u2d20	0|c6a a24a|u02d20u2u2d00uuu00d0dd222d20	0> = -sqrt(15)/16 (420)
<u0d0uduudu02u022d22d2u00u0d2	0|c21b a21b|u0d0uduudu02u022d22d2d00u0d2	0> = 0 (480)
<u02ud2ud0duu22udu2d20u00du0d	0|c6a a21a|u02uddud0uuu22udd2u2ud00dd0d	0> = -5*sqrt(2)/2304 (10200)
<uu2du0u2u0d22du00ud0udd22002	1|c28a a17b|uu2du0u2u0d22du0duu0ddd2200d	0> = sqrt(5)/80 (8700)
<0uudd222u22ud0d00u00u02du2du	0|c11b a17b|0uudd222u2uud0d0uu00d02dd2ud	0> = -sqrt(6)/27 (2400)
<0u02u20000d0d22ud020u2du222d	0|c2b a2b|0u02u20000u0d22dd020u2ud222d	0> = 0 (120)
<u2020uudu220u2uddud2d0200200	-1|c2b a25a|ud020uuud220u2ududd2d020d200	0> = -sqrt(5)/1200 (1720)
<u22dudu20u2d2ud0uu0d0d2u0200	1|c13a a16b|u22dudu20u2dduduud0u0d2d0200	0> = sqrt(6)/36 (864)
<0ud20u0duuu2dud0u2u2dd02d20u	1|c15a a6b|0ud2020uuud2du00d2u2dd02u20d	0> = sqrt(10)/162 (720)
<udu00u200222u02uu0dddd2u2002	-1|c15b a6a|udu002200222u0duu0dddu2d2002	0> = -1/3 (240)
<00000udu22020uudu220uudd222d	1|c10a a8b|00000ud22u020uuud220dudd222d	0> = -sqrt(10)/120 (480)
<2u022du02uudu020d0udud0220ud	0|c2a a8a|20022uuu2uddu020u0ddud0220dd	0> = -25*sqrt(3)/7776 (2920)
<uu2u22d0000udud2dd222u00002d	0|c20a a8a|uu2u22du000ddud2du2u2d00002d	0> = 0 (1224)
<00uu0ud22d2222du00022uu2d000	-1|c15b a18a|00uu0ud22d22220d0u022du2d000	0> = -sqrt(3)/6 (80)
<u0d22uuu0du2du2du0d2000u022d	-1|c16b a23a|u0d22uuu0du2du20u0d200dd022d	0> = sqrt(15)/24 (1640)
<u0u2du0d02du002222uud0200220	0|c20a a7a|u0u2duud02dd002222u0d0200220	0> = -1/3 (120)
<u2uu2u2uu020dddudd02ududd00d	0|c14b a19b|u2uu2u2uu020d0ddudu2dddud00d	0> = 0 (36540)
<u2u0u20du22dd0002u00uddd2202	0|c28a a19a|u2u0u20du22dd0002uu0dddu220d	0> = -sqrt(2)/12 (1360)
<uu20uu00d00222dud0dud02u2202	-1|c14b a19a|uu20uu00d0022duud02dd02d2202	0> = -sqrt(15)/72 (850)
<0u20200d0002u2du2220ud2d2ud0	0|c15a a16a|0u20200d0002u2022220du2u2dd0	0> = 0 (24)
<02u02duu2dudduudd0u2duu2u0d0	1|c24a a7b|02u02d2u2udduduud0u2ddudu0d0	0> = sqrt(3)/192 (1728)
<u2220d00u020ud0u0u2ddu22dudu	0|c19a a10a|u2220d00uu20du0d0ududd22udud	0> = sqrt(3)/486 (1296)
<00022uu200u02u2d00022d22ud20	0|c8b a16b|00022uuu00u02d2200022d22dd20	0> = -sqrt(2)/48 (70)
<0ud222u022ud22d2022000u0000d	0|c15b a24b|0ud222u022ud2202022000du000d	0> = 1/4 (24)
<00u20u2ud2udu0u2d220202200d0	0|c11b a22b|00u20u2ud20du0u2d2202d2200d0	0> = -sqrt(15)/9 (200)
<uu020u2d2u02dududud2dd0uudu0	1|c10a a5b|uu02du2u2002duddudd2uu0ddud0	0> = -25*sqrt(3)/17496 (7344)
<0200u0u0220uu2d00d2022dud2u2	-1|c25b a4a|020uu0u0220ud2d00d2022du02d2	0> = -sqrt(6)/48 (140)
<002u22u0u02d0du2d022d02uud0u	0|c3a a1a|u0uu22d0u02u0dd2d022u02ddu0d	0> = sqrt(10)/324 (1440)
<u0002ud22ud2ududu2020du002du	-1|c6b a3a|u0d020u22ud2uddud2020ud002ud	0> = 2*sqrt(2)/81 (288)
<ud0uud2002udud22220u00d20u02	0|c12b a3b|ududud2002u0ud22220d00u20d02	0> = -sqrt(3)/36 (96)
<uudd00u20u2d00200u2u2duddu22	1|c24a a3b|uu2d00d20u2d00200u2u2ud0dd22	0> = -sqrt(2)/144 (240)
<u0d20222ud2002202u20002ud00u	1|c11a a21b|u0d20222udu002202u20d02ud00d	0> = sqrt(3)/9 (72)
<00u00222dud00uu0u22d20du2du2	0|c7b a2b|0uu002u2dud00du0d22d20uu2dd2	0> = -4/81 (1224)
<2u0u0ud2dd020uu2dud0udd0u22d	0|c4b a24b|2u000ud2du020du2udu0dudud22d	0> = 0 (1944)
<0u0uudu0dduu222duudud2002d20	-1|c11b a8a|0u0uududdd0u222uduudd2002d20	0> = -sqrt(3)/108 (4080)
<u0uuud0d20ud202d20d2202u0u20	0|c15a a18a|u0uuud0d20ud20dd2ud2202u0d20	0> = 0 (960)
<0uudd00udu220du2d2ud2u2ud0d0	0|c12b a27b|0uudd00udu2d0uu2d2ud2d2ud020	0> = 3*sqrt(3)/32 (864)
<2ud000002uu02udu222udddud0d2	0|c20a a26a|2ud000002uu02udu2220dudddud2	0> = sqrt(5)/48 (928)
<00u2udu2220du20ud0uud0du022d	1|c9a a25b|00u2udu2u20du20du0uud0ddd22d	0> = sqrt(15)/270 (8904)
<u22ud0u02d2uu00u20u2ddd0dduu	-1|c11b a14a|u22ud0u02duuud0u20u2dud0dddd	0> = 7*sqrt(6)/300 (30150)
<2u0u0u022uud2d002duddud20uud	1|c22a a21b|2u0u0u022uud2d002dud20d20udd	0> = 2*sqrt(6)/27 (2604)
<u0ud2du202uu2ddu0d00u2020u2d	0|c10a a16a|u0ud2du20udu2dd20u00d2020u2d	0> = -1/9 (432)
<u2ud02uud20d2ud02d000ud2u2d0	0|c12a a11a|u2ud02uud2d02uu02d000ud2d2d0	0> = 0 (2040)
<u0uuuud2220ud2d0d2022020d0u0	0|c18a a2a|uuuuudu2220ud2d0dd022020d0d0	0> = -sqrt(42)/1080 (3416)
<uduu0u2202dudd0d2uud202u00du	0|c12a a28a|uduu0u2202d0dd0u2udu202d00d2	0> = -sqrt(3)/72 (720)
<0222002u20uu0u0ddu0d220du220	1|c22a a13b|0222002u20uudu0dud0d2d0ud220	0> = -sqrt(15)/144 (464)
<u0du220u0u2d022duu0duu0d02d2	0|c28a a25a|u0du220u0u2d022duu0duu0dd2dd	0> = sqrt(6)/6 (4800)
<u0002u020u222du2dd20d0uud02u	0|c12b a12b|u0002u020u222ud2du20d0dud02d	0> = 0 (720)
<uu20d2u22u0d020dud2002ud20u0	-1|c3b a15a|uud0d2u22u0u02dduu2002dd20d0	0> = -sqrt(2)/162 (1200)
<u0du22u002d22d00uu2200d02duu	-1|c28b a22a|u0du22u002d22d00uu220du02dd0	0> = -sqrt(6)/12 (216)
<ud0u22uu0dd2d0u0duu2u20dduud	-1|c20b a3a|uduu22du0du2d0u0duudd20uuddd	0> = sqrt(6)/1944 (32400)
<2u02d0u0022d0220uu0du002d2d2	0|c4a a22a|2u0du0d0022u0220ud0udu02d2d2	0> = -sqrt(6)/288 (216)
<0u020ud02u2u22202ud020d0du02	0|c19a a2a|02020uu02u2u22202d0020d0dd02	0> = -sqrt(6)/144 (70)
<u22uuuuud00dddd2du20uu2u0dd0	1|c2a a20b|uu2uuudud00uddd2dd2uuu2d0dd0	0> = -sqrt(70)/2160 (68080)
<u2u2d0u0dd0u20ud2uud0d20d2uu	0|c13a a24a|u2u2d0u0dd0ud0uu2dud0u2ud2dd	0> = -sqrt(6)/162 (6480)
<u200u202d02ud000u2du20ud2022	0|c8b a7b|u200u2udu02du000d2ud20dd2022	0> = sqrt(3)/972 (792)
<u000022d2ud02u202u2du002du02	-1|c13b a12a|u000022d2uduud202d2uu002dd02	0> = 2/9 (144)
<2u2u0uudu2du00ududdudd2d0u20	0|c21a a5a|2u2uuuudd2uu00udddud0d2d0d20	0> = -sqrt(210)/180000 (45080)
<uuduuddu2du00020d2u0udu2dd2u	0|c21b a2b|u2duuddu2du00020d2u00uu2dd2d	0> = 5*sqrt(6)/144 (960)
<0udu000202u2022u0dudd2202u02	1|c23a a9b|0udu0002u2d2022u0dudu2d02d02	0> = -2*sqrt(3)/81 (324)
<u022u0022u0dd020d220002ud220	0|c17a a11a|u022u0022uddd0200220002ud220	0> = -1/2 (40)
<00uu00duuud02ddu22duud2d220u	-1|c28b a6a|00uu0uduudd02duu22ddud2d2200	0> = -2/81 (7200)
<0u2u222u0ddu0222du200d00u002	-1|c3b a21a|0uuu222d0dud0222ud20du00d002	0> = -1/324 (360)
<uudududud20d20udu0ud0d22ud02	0|c19b a17b|uudududud20d20ud200u0u22dd02	0> = 0 (1944)
<02uu200d00u22dd2u0ud2020du2u	1|c4a a19b|02u0200u00d22ud2u02u2020dd2d	0> = -sqrt(6)/216 (180)
<ud0u2u02022uu02dd20d02ud0dud	0|c8a a14a|ud0u2u0u022uud2ud20d02dd0udd	0> = 0 (5532)
<20202u22udud00u0002du22d2u00	-1|c3b a2a|2uu02u22uddu00d0002dd22u2d00	0> = -sqrt(30)/162 (480)
<u02uu0uuud0dd22uddd2d00u2u02	0|c16a a7a|u02uu02uud0ud220udd2d00d2d02	0> = -sqrt(105)/900 (3404)
<u0u0u2202d0u2uu00uddddduud22	1|c28a a3b|u020u2202u0u2du00uddudddud2d	0> = sqrt(14)/1080 (9900)
<2u00u0uu02002022ud2ud2020d2d	0|c8a a25a|2u00u0u002002022uu2dd202dd2d	0> = sqrt(5)/150 (252)
<uuu0ddd0uud2uu202020022du20d	0|c11a a18a|uuu0ddd0uu02uu202d20022dd20d	0> = -sqrt(15)/36 (1400)
<u2222uu02d2d0u020u0d020ud200	0|c20b a27b|u2222uu02d2d0u020u00020dd2d0	0> = -sqrt(2)/12 (200)
<2u0u200002u222d2u0d22ud0ud00	1|c14a a9b|2u0u2000d2u22du2d0d22ud0ud00	0> = -4*sqrt(3)/81 (216)
<2u0000200222udduuudd220uu20d	-1|c14b a6a|2u000u200222u0ddduud220du20d	0> = 4*sqrt(3)/81 (240)
<022u2du0u002ud2200d0du2u02du	1|c26a a20b|022u2du0u002ud2200ddud2u0dud	0> = -sqrt(3)/12 (320)
<u22du0d0ud0u2ud0u0dd20uu2du2	1|c25a a9b|u22du0d02u0u2ud0d0du20ududd2	0> = sqrt(3)/54 (1440)
<uu0udud2d2u0022d00ud02du2dud	0|c26a a1a|2u0uuud2d2d0022d00uu02du20dd	0> = 0 (1260)
<20u2uu0u2uddd00uudd20du2udud	1|c22a a14b|20u2uu0u2udddd0uudu200d2dudd	0> = sqrt(30)/648 (25704)
<2u2uu2200uu0duddd02ud22000ud	0|c1a a8a|uu2du22d0uu0duddd02ud22000ud	0> = -sqrt(10)/30 (2448)
<0u0u200d222ud0022202uu0du20d	0|c20b a25b|0u0u200d222ud002220udu0d220d	0> = 2/9 (162)
<222022000000u222u220d0duu0du	-1|c15b a22a|222022000000u2u2d220duudd0ud	0> = 1/12 (72)
<u00u2d2uudud0udddudu2202u0ud	-1|c22b a12a|u00u2d2uudu20udddduu2d02d0ud	0> = sqrt(15)/48 (8640)
<uu2u2u22022020d02002ddu02000	0|c13b a12b|uu2u2u22022ud0d02002ddd02000	0> = -sqrt(30)/30 (252)
<0udu2u22022020u0d0uu2d2d00du	0|c2b a2b|0uud2u22022020d0u0du2u2d00dd	0> = sqrt(5)/324 (540)
<u0u0u2d0dd0u2uu20220d222dd00	0|c24b a4b|u0uuu2d0dd0u2ud20220d22dud00	0> = 0 (1400)
<uuu202u2u00ddud0u0duddd2220u	0|c25a a13a|uuu202u2u00d2ud0d0udddu2d20d	0> = sqrt(5)/3000 (10050)
<202020uu2ud02d22u00ud2dudu00	0|c1b a24b|u02020uu2ud02d22u00du2d2dd00	0> = -sqrt(15)/162 (820)
<u0u2d2200ud02uud022du2d0uud0	0|c7b a17b|u0u2d2d00uu02uudu22dd2d0dud0	0> = 5*sqrt(3)/216 (3000)
<udu22dud0002200ud00022uduu22	0|c12a a18a|udu22dud000u200duu0022dudd22	0> = -sqrt(2)/12 (288)
<u2u20000du2duu02u2ddu020d2du	1|c28a a6b|u2u20u00du2ddu02u2ddu020d2d0	0> = 4*sqrt(30)/81 (2040)
<0u202uuu022d2ddduu02d002ud0u	1|c28a a25b|0u202uuu022d2ddduu02d0022d00	0> = -sqrt(3)/2 (420)
<ud02u00u0uu0u0d202d2udd22d2d	0|c25a a14a|ud02u00u0uu0uud202d2udd2dd2d	0> = -sqrt(7)/5 (6832)
<0u02u2u0u2d222u200d00020u2dd	-1|c14b a20a|0u02u2u0u2d22uu200dd0020d2dd	0> = -sqrt(2)/10 (910)
<uu2u2u0dd202uu0ududd0udd2dd0	0|c5a a18a|uu2uuu0dd202ud0uu2ud0ddd2dd0	0> = 0 (44688)
<uuddudu2002u02ud2022du0u0d02	1|c8a a13b|uuddudud002ud2ud2022ud0u0d02	0> = sqrt(3)/9 (384)
<2uuddu2du00u0u022d202d00d202	0|c1a a14a|uuuddd2uu00d02022d202u00d202	0> = 0 (240)
<uud0022uuu00d0d0d2200u2222dd	0|c24b a16b|uud0022uuu00d0ddu2200d2d22ud	0> = 0 (1260)
<20uuu02220d2d2ud0u20ud002002	-1|c12b a27a|20uuu02220ddd2ud0u20ud0020d2	0> = -sqrt(6)/6 (240)
<u22u20du2du02d0d2u000202020u	0|c16a a4a|u22220ud2du02u002d000202020d	0> = -sqrt(6)/144 (36)
<022uu2d0uu22d0uudd0u0du2ud0d	0|c6b a7b|022uuu20du22u0dudd0d0uu2dd0d	0> = -sqrt(2)/864 (8600)
<u2d2uu20u0220dd0d20uu20200ud	1|c21a a23b|u2d2uu20u0220dd0d20u02d200ud	0> = -sqrt(3)/3 (160)
<2uu22duuu0d0dd0u0d2du20d20uu	-1|c28b a7a|2uu22d2uu0d0du0d0u2du20d20d0	0> = -sqrt(10)/96 (1620)
<u02u0200u02d0d0u2duudd22u2du	-1|c19b a21a|u02u0200u02d0d0u2d0u2u22d2dd	0> = -sqrt(3)/27 (600)
<0uu2002uu2d2uu2dud0d002d2ud0	1|c12a a21b|0uu2002uu2duud2udu0dd02d2dd0	0> = -sqrt(30)/27000 (12410)
<2u022200002u0002ddu2udd22ud0	0|c6b a21b|2u022d00002u0002duu22ud22dd0	0> = 0 (80)
<0u22uu20du022uddu220d0u00d02	1|c13a a22b|0u22uu20du02udddu220udd00d02	0> = -sqrt(6)/216 (2400)
<udu22u22du00d022000u2u0udddu	0|c8b a17b|udu22u2udu00d022d00u2d0uuddd	0> = -2*sqrt(5)/243 (4080)
<02uu2u2uddd0ud02du0du202u0du	1|c17a a4b|02u22u2udud0du020u0du202d0dd	0> = -sqrt(5)/324 (2312)
<uu20du2d2d2022ud2u00020020u0	0|c15b a23b|uu20du2d2d20220u2d0002u020d0	0> = 1/4 (72)
<00u2222d00u2u0u0u0dd222du002	-1|c7b a1a|u0d222uu00d2d0u0u0ud222dd002	0> = sqrt(30)/108 (240)
<2uuud222u200du2uudddd00u0du0	-1|c9b a11a|2uuud22202u0uu2dudddd00d0ud0	0> = 7*sqrt(15)/1350 (6368)
<u20udud02u00ud222020dduu02ud	0|c6b a8b|u20ud0uu2d00du222020udud02dd	0> = -sqrt(6)/972 (2040)
<u2uu0u2u0dudd0002d02du222d0u	1|c25a a9b|u2uu0u2uudddd0002u02dd22ud0d	0> = -sqrt(210)/1620 (9576)
<u02u220du0u0u20220du2du0ddud	-1|c19b a2a|ud2u220uu0u0d202200d2du0ddud	0> = 1/144 (840)
<0uu0dudu2d2udu000202ud0d2u22	1|c11a a16b|0uu0dudu2duddu0d0202uu0d2d22	0> = -sqrt(6)/36 (1944)
<u2220u2u0220d02000u0200udd22	-1|c10b a14a|u2220u2u0u20dd2000u0200ddd22	0> = -5*sqrt(3)/72 (240)
<22u0duuud0u0u22ddudu00022ddu	0|c13b a10b|22u0duuuduu0022udddd00022dud	0> = sqrt(15)/360 (3472)
<02ud22uu0udu2u22000d2u0d002d	0|c15a a1a|u2du22uu0udd2uu2000d2d0d002d	0> = -sqrt(6)/128 (1700)
<2uu2d2uudu0du2dud00duu00dd2u	0|c27b a23b|2uu2d2uudu0du2dud00duud0ddud	0> = sqrt(2)/4 (47520)
<u2du0ud2udu00u20d20u220dd2u0	1|c10a a19b|u2du0ud2u0u00u20d2dd220ud2d0	0> = -sqrt(30)/108 (1260)
<0202002u2duud02u2u0002d2d02u	1|c28a a11b|0202002u2d2uu02d2u0002d2d020	0> = sqrt(6)/18 (36)
<uuuud0d2200dudduu20u2d2duu0d	1|c18a a3b|uu2ud0d2200uudddud0u2u2dud0d	0> = -sqrt(10)/162 (7200)
<0uudu0200u2dddud2u0ud2du02d2	0|c26b a26b|0uudu0200u2dddud2u0ud2du02d2	0> = 1 (1440)
<0uu002u022d000022d2du22du20u	1|c22a a28b|0uu002u022d000022d2duu2dd202	0> = -sqrt(6)/4 (120)
<u0u022002uu0d2u0u2ddd2duu02d	1|c6a a15b|u0u02u002uu0d220u2dud2ddd02d	0> = 7*sqrt(30)/1125 (3404)
<u0u022u020uuudd0d2ududd2ud20	0|c24a a2a|uuu022u020ududd0d2uududddd20	0> = -sqrt(210)/57600 (40630)
<u2u02d0dud20ud2ududu002uud20	-1|c27b a4a|u2uu2d0ddu20ud2duduu002dudd0	0> = sqrt(3)/72 (4320)
<ud20u2202000uud2u22200uuddd0	0|c15a a4a|ud2uu2202000uu02d22200udddd0	0> = sqrt(3)/40 (500)
<220220u00d002u02ud220ud2uu0d	-1|c16b a25a|220220u00d002u0dud220uu22d0d	0> = -1/12 (48)
<u2200u00d0du2d2uudu2220ud0ud	1|c2a a26b|ud200u00d0ud2u2dudu2220uuddd	0> = -sqrt(2)/192 (640)
<02uu02u0dddu02022uudu220ddu0	-1|c6b a9a|02uu0ud02duu02022dduu220ddd0	0> = 5*sqrt(6)/2916 (2000)
<u0022220uu2u002d0d0u02ddud2u	0|c28a a25a|u0022220uu2u002d0d0u02dd2d20	0> = -sqrt(6)/4 (240)
<0u0uuddduu20d22uu22d0du00dd2	0|c23a a1a|uu0duuddud20u22uu22d0d000dd2	0> = -sqrt(10)/432 (6300)
<22uduu20000ddududu20udu2dudu	-1|c24b a20a|22uduu20000ddududu2duudududd	0> = 1/27 (5184)
<u2u0200duu020duud02u2d220d02	0|c16a a11a|u2u0200duud20du0u02d2d220d02	0> = -1/18 (600)
<02uuu022u20d2udud2d0d20u0200	1|c12a a6b|02uuuu22u2002dddd2u0d20d0200	0> = -sqrt(10)/150 (756)
<002u0u222du022202020200u0d20	1|c21a a1b|u02u0d222uu022202020d00d0d20	0> = sqrt(3)/54 (60)
<uu0d20udd02002002u22220uduud	-1|c18b a15a|uu0d20udd02002u02022220uddud	0> = -2*sqrt(3)/9 (216)
<0uuudu2ud20ud020d0200d222uud	0|c8b a2b|02uuuu20d20uu020d0200d222ddd	0> = -sqrt(30)/800 (910)
<020uudu022dudu00udd22u0d0u22	-1|c2b a16a|0u0duuu022dddu0uuud22d0d0d22	0> = sqrt(5)/324 (2800)
<220020u2u2u22ddu2u000d0ud0ud	-1|c14b a19a|220020u2u2u220du2dd00u0du0dd	0> = -sqrt(2)/162 (612)
<u0ud0uuu0d0222ud2d0u00dd22u2	1|c26a a18b|u0ud0uuu0d0222ud220d00ud2dd2	0> = -sqrt(2)/72 (2580)
<222u02d0uu0d200u0d2uu0d22ud0	0|c16b a20b|222u02d0uu0d20000u22d0d22ud0	0> = sqrt(2)/18 (72)
<0uu22dud022duu020ud0du220du0	1|c12a a17b|0uu22dud0220uu02udu0dd220dd0	0> = sqrt(6)/108 (2250)
<uuu00u2udd2dd22200ud002du02u	0|c27b a22b|uuu00u2udd2dd22200ud0u2du0dd	0> = -sqrt(2)/8 (6804)
<u000d2ud202u00220u220002d22d	0|c24b a23b|u000d2ud202u00220u2200udd22d	0> = sqrt(3)/3 (80)
<uuuddduduu20u02ddu020d2u2002	1|c20a a21b|uuuddduduu20u02ddu0udd2d2002	0> = sqrt(6)/9 (8000)
<00u2u202022dudu2duud00d02u20	-1|c15b a21a|00u2u202022dud02duudu0d02d20	0> = -2*sqrt(3)/9 (324)
<u02u2duu00u0dd0ud2u222d020ud	1|c20a a15b|u02u2duu00u0ddduu2ud22d020dd	0> = -sqrt(10)/72 (7350)
<00uu2uu02u0dudd22ud22d0ud200	1|c15a a12b|00uu2uu02u02dd022ud22d0dd200	0> = sqrt(30)/200 (910)
<0uuudd0uu2d0u0ud022dud022du2	0|c19a a6a|0uuud20du2u0d0uu02uddd022dd2	0> = -sqrt(10)/4320 (8680)
<22u202uu000duududd0udduu20d2	0|c21a a20a|22u202uu000duududd020ddu20d2	0> = -sqrt(2)/9 (1720)
<uu200d222d000uuududd22uduu0d	1|c9a a20b|uu200d22du000uuddud222udud0d	0> = 2*sqrt(2)/243 (3240)
<2udu02u2uuu2u0200dd00200dd22	-1|c6b a14a|2udu0uu2uuu2dd200dd00200dd22	0> = sqrt(3)/18 (1848)
<02uu0u22dd0222d2uu00duud0d0u	1|c18a a28b|02uu0u22dd0222d2u000duud0d02	0> = -sqrt(2)/2 (240)
<u02u02u0u002020d22d2du2d0uud	1|c12a a5b|u02uu2d0u00d020d22d2ud2u0udd	0> = -sqrt(10)/108 (816)
<22020u0du20200u2uu2d2d0u20d0	0|c4a a26a|220u0u0du20200u2du2d2d0u2dd0	0> = sqrt(15)/36 (612)
<0udu0d0u0u222d0d222u22u0ud00	0|c23a a24a|0udu0d0u0u222d0d222u220udd00	0> = -sqrt(2)/6 (144)
<u0200uu0ud0u222d0u00d2d22d2u	1|c15a a2b|uu200du0uu0d22ud0d00u2d22d2d	0> = sqrt(5)/2400 (2580)
<0u0d222uu20u002uddud002ddu2d	0|c7a a21a|0u0d22uuu20d002ududuu02ddd2d	0> = 0 (5600)
<2uduuud0d002uu00ududdd02222u	-1|c3b a7a|2u0uud20d002uu00dududd02222d	0> = -1/1944 (2320)
<u0d2000ud02u2u20u0u2d2d2udud	-1|c9b a16a|u0d2000u002u2u2ud0d2u2d2ddud	0> = -1/108 (960)
<u020u2u20u00d2d2200u02dd02d2	0|c22a a25a|u020u2u20u00d2d2200u0uddd2d2	0> = sqrt(5)/4 (850)
<uu022dduu220du02dduu200udd0d	0|c6a a27a|uu0220ddu220du02uddu200uddud	0> = sqrt(2)/32 (864)
<0ud2u20202u02dud2000002duu22	1|c8a a24b|0ud2u20u02u02ddu20000022dd22	0> = -sqrt(3)/27 (120)
<200222u20duu2002d0uu0ddu02ud	0|c22b a21b|200222u20duu2002d0uuu0dd02dd	0> = sqrt(15)/36 (420)
<uuu2uudud2202dd000d0u22u20d0	1|c23a a15b|uuu2uudud2202d2000d0d2ud20d0	0> = 1/9 (2766)
<22uuuu002d00dd2220d0u0du2u02	1|c15a a8b|22uuuu0d2d00udd220u0u0dd2d02	0> = sqrt(3)/54 (2400)
<uud2u20dd022u2udu200ddu00udu	1|c14a a25b|uud2u20dd022uuddu200duu0ddud	0> = -sqrt(3)/48 (2592)
<0u0ud020d0u2u22020202u20ddu2	0|c15a a6a|0u0udu20d0d2u2u020202d20dud2	0> = -1/12 (216)
<2u2uu02d20u02du200du0d02dd02	0|c8b a8b|2u2uu02u20u02dd200du0d02dd02	0> = 0 (868)
<202uu0u0u020d202uddu02d20du2	1|c16a a6b|202uuud0u020u20udddd02d20ud2	0> = -sqrt(6)/720 (1736)
<u0220002d2uuuddd220u20u20d0u	0|c23a a28a|u0220002d2uuuddd220u20020d02	0> = -sqrt(6)/4 (80)
<2u2u0200u0u2udd0du0ud2220udd	0|c26a a25a|2u2u0200u0u2udd0du0ud222d0dd	0> = -sqrt(30)/12 (3080)
<2ud0ud020u0d20u22220udd0uu20	0|c17b a11b|2ud0ud020udu20d2u220udd0ud20	0> = 0 (192)
<2000ud0uuud2u0d0d2d22u220udd	0|c15a a2a|2u00du0uudu2d000d2u22d220dud	0> = 0 (816)
<2u2u02002202d0d202uduu020du0	-1|c18b a5a|2u2uu2002202d0d20uudud020dd0	0> = 2*sqrt(6)/27 (680)
<u0u02d2u20ddu200u0u0dd2022u2	0|c8a a10a|u0u02d202duud200u0d0du2022d2	0> = -sqrt(6)/54 (216)
<u22uuuudd20d0dduu02002d0220d	0|c2b a15b|uu2duuudd20u0d2dd02002u0220d	0> = 0 (1440)
<u0ud2022020u2ududd22u0u0200d	0|c13a a9a|u0ud2022u20dduuddu22u0d0200d	0> = sqrt(3)/162 (648)
<uud00022u2u2200d0u02u2dd2ud0	-1|c8b a19a|uud0002uu2u2200d0du2d2dd2ud0	0> = -5*sqrt(2)/144 (1440)
<2u0u2u2u0u200d02ud020ddu22d0	0|c14b a12b|2u0u2u2u0u2d0002dd020dud22d0	0> = -sqrt(10)/180 (756)
<u02du220uu0ddu2u02ud0022d020	1|c3a a13b|u0duu220ud0d2d2u02ud0022d020	0> = sqrt(10)/108 (240)
<u2022200duu0u0u2duddud02u0d2	1|c2a a3b|udu22200udu0u0u2dduddd02u0d2	0> = sqrt(15)/360 (2880)
<220u22u02d00uuddu002d2du200d	0|c2b a10b|2u0d22u02200uudud002u2dd200d	0> = 0 (464)
<02ud202u20uu2022dd0022u00u0d	0|c3b a27b|020u202u20uu2022dd0022d00udd	0> = -sqrt(5)/18 (210)
<02uu0du20d0202udud220udud02u	0|c12b a21b|02uu0du20d0u02uddd22uudud02d	0> = 2/27 (3240)
<222uudd0u00u2ddud0022u2u0020	1|c1a a26b|u22udud0d00u2dudu0022d2u0d20	0> = -1/64 (288)
<u0220uuddu2ud0220dduu02200ud	0|c16b a18b|u0220uuddu2ud02d02udu02200dd	0> = sqrt(6)/54 (1800)
<2002u0d0u2duuuu2ddd2u0220020	-1|c15b a22a|2002u0d0u2duuu02ddu2dd220020	0> = sqrt(15)/36 (240)
<uu2u202d0d0du00uduu2u22dd0ud	0|c17a a17a|uu2u202d0d0du00uddu2u22ud0dd	0> = sqrt(5)/108 (2400)
<u20d20u2udu2000d0u22d22d0200	0|c26b a17b|u20d20u2udu2000dud22d22u0d00	0> = sqrt(2)/8 (216)
<200uu20u0dudduud0dud22u2dduu	0|c27b a17b|200uu20u0dudduududdu22u2dd0d	0> = sqrt(3)/27 (23120)
<udu2udd0u20222u0d0u00udd220u	0|c14a a21a|udu2udd0u2022du0d0u0udud220d	0> = sqrt(3)/36 (864)
<20u0du02d20022020uu02200d22u	0|c16b a17b|20u0du02d200220udud02200u22d	0> = 0 (32)
<2222022u20u0u2d00ud0022u00d0	0|c13a a20a|2222022u20u002d00udd022u00d0	0> = -4*sqrt(6)/27 (36)
<2uuudd0udd2u002ud002d0u202u2	0|c9b a17b|2uuudd0u0d2d002u2002d0u202d2	0> = 0 (240)
<u2d0202uududd0u0udu2duu2dd0u	0|c11a a13a|u2d0202uud0d20u0udu2ddu2du0d	0> = 0 (864)
<uu0202000du02dd2002u20222udu	0|c19a a27a|uu0202000du02dd200ud20222u2d	0> = sqrt(3)/12 (72)
<ud2u0u0u0222d2ud02d02d0uudu0	1|c10a a28b|ud2u0u0u0u22d2dd02u02d0duudd	0> = -sqrt(5)/288 (2520)
<0u0u00dduu0ud2d0d2uu2d22du2u	0|c15b a3b|0udu00uduu0dd200u2dd2u22du2d	0> = 0 (1440)
<u2u2200u020u20du20d2udd0d02d	0|c13a a6a|u2u22u0u020du0ud20u2ddd0d02d	0> = 0 (3350)
<u02d022u0du22dudu0u02duudd0u	0|c12b a16b|u02d022u0dud2uu2d0u02uddud0d	0> = sqrt(3)/324 (1440)
<uuudd00220020ud20uud2udud202	1|c15a a19b|uuudd00220020u020d2u2uddd202	0> = 5*sqrt(3)/162 (600)
<0u20du00d222220uudu00ud02du2	1|c10a a2b|0220ud00uu22220udud00du02dd2	0> = -sqrt(3)/324 (408)
<u0uu02u202220dd20d2u0du20u0d	0|c11a a27a|u0uu02u202d20dd20d2u0du20udd	0> = -sqrt(3)/6 (840)
<20200020uu202220d20u2du0dudu	0|c14b a19b|20200020uu202u20d2du2ud0dudd	0> = -2*sqrt(6)/243 (600)
<u0u0u0uu20000dd222220du22ddu	1|c9a a7b|u0u0u02ud0000ud222220ud22ddd	0> = -sqrt(5)/150 (900)
<u22du00u2u02u2ddud00200ud202	-1|c2b a19a|ud2uu00d2u02u2udddd0200ud202	0> = 1/144 (840)
<u0u000d222u22d200uuu0022dudd	0|c24b a1b|20u000d222u22u200duu002udddd	0> = -sqrt(10)/160 (420)
<u0d020ud0220uuu2dud200202ud2	-1|c14b a6a|u0d02uud0220u0u2dud200202dd2	0> = -25*sqrt(3)/216 (408)
<u222u02ddu00ud2duu200d0uu02d	1|c17a a17b|u222u02ddu00ud2duu200d0ud02d	0> = 2/9 (648)
<2uu0duududuudd2u0200d2udu02d	0|c3b a20b|2u00uuudududdu2u020ud2ddd02d	0> = -5*sqrt(6)/6144 (39900)
<u2u0d22u00002dd200uuduu2u2dd	-1|c16b a17a|u2u0d22u00002dduu0dduud2u2dd	0> = sqrt(15)/27 (1944)
<2220u020du2uddu0ud20du2020u0	1|c19a a26b|2220u020du2uddu0udu0dd202ud0	0> = -sqrt(3)/4 (432)
<20uuu02du02u0u200ddd2d0022d2	0|c1b a13b|u0uuu02du02udd200udd2d0022d2	0> = 0 (3300)
<2uuu2d022ud20uu20u0dd0d002ud	0|c2b a2b|2uuu2u022ud20du20d0dd0d002ud	0> = sqrt(5)/200 (1820)
<u2uu2uu202ud200udd020d0d2d0d	0|c2b a12b|uduu2uu202u2200ddd020u0d2d0d	0> = 0 (1736)
<u20uu2u000du0ud20u22d220d20d	0|c2a a17a|uu0uu2u000dd0ud2ud22d220d20d	0> = 3/125 (3290)
<u0d2u00u2u2dd0020du02u220220	-1|c26b a22a|u0d2u00u2u2dd0020du022220d20	0> = sqrt(2)/2 (80)
<u02du0uuu222dd02000uu22dd020	-1|c12b a2a|uu2du0udu22udu02000dd22dd020	0> = 1/160 (2580)
<u2u02d0u0d00u2020022u2d2duud	1|c2a a11b|uud02u0d0du0u2020022d2d2uudd	0> = sqrt(3)/324 (648)
<0202uud2d02u0uudd20200du22d0	0|c4a a28a|020uudu2d02u0duud20200du22dd	0> = -sqrt(6)/288 (1620)
<2u0d0u0u222udu00du200d220d2u	1|c17a a6b|2u0d020u222uuu000d200d220d2d	0> = -sqrt(10)/72 (140)
<0u022ud0d20ud0uuuudd2udud2du	0|c18a a25a|0u022ud0d20ud0uuu0du2dud22dd	0> = -sqrt(5)/1728 (2784)
<02uud00ud00u20du222du2u020d2	0|c28a a9a|02uud00u200d20ud222du2u020dd	0> = -sqrt(6)/108 (324)
<00uuu2d2d2uu2dd22000ud0d0uu2	1|c10a a2b|0uduu2d2dudu2ud22000du0u0dd2	0> = -1/27 (864)
<uuduu2u2dd00u220u2du0d00udd2	0|c1a a1a|uuduu2u2dd00u220d2ud0u00ddd2	0> = sqrt(30)/4320 (8400)
<uuuud002d0u02dd002ud2ud202d2	0|c28a a16a|uuuud002d0u02ddu02dd2uu202dd	0> = sqrt(2)/16 (4320)
<ud2uuudd2002000d2uu2ududuudd	0|c1a a14a|0u2duudd20020u0u2uu2dduddudd	0> = -25/1296 (8640)
<udu00duud0d2uu22udu02d002d2u	0|c9a a6a|udu002du00u2ud22ddu02u002d2d	0> = sqrt(3)/324 (480)
<u02202uud02d0d20uu2u0d020ud2	1|c24a a23b|u02202uud02d0d20uu2u0ddd0ud2	0> = -sqrt(2)/3 (800)
<u022uudu0uu2dd220u00d00dd2d2	0|c8a a19a|u022uud00uu2du220dd0d00ud2d2	0> = 0 (2580)
<uu2ddu220u00202du2d22020u000	1|c20a a26b|uu2ddu220u00202du2dd2020ud00	0> = -1/2 (216)
<ud22u0u0uu20002020d2d0222du0	1|c3a a18b|udu2u0u0ud2000202du2d0222dd0	0> = -sqrt(6)/72 (480)
<0ud22u0u002dd02u0ud0u22u2ddu	1|c23a a20b|0ud22u0u002dd02u0uduu2du2ddd	0> = -5*sqrt(6)/54 (2448)
<u002ud0uu02ud2dd2u202ud002du	1|c8a a5b|u0022d00u02ud2uu2d202du002dd	0> = sqrt(15)/324 (360)
<udu2uud00dd2uu2d2d0u0du2u0du	1|c18a a28b|udu2uud00dd2uu2d200d0uu2d0d2	0> = 1/8 (1440)
<u00uudu00u002d022dd2022uud22	0|c20a a11a|u00uudu00ud02d022ddu022dud22	0> = -sqrt(3)/6 (960)
<u2022200u00u200u2ddududddu2u	0|c27a a7a|u20222u0u00u200u2ddduuddddud	0> = sqrt(2)/64 (6160)
<uu2uduudu0dd02du22d000202d20	0|c4b a4b|uu2dududu0ud02dd22u000202d20	0> = 0 (1080)
<uu0u20d2u20022d0d0ud0u2202du	1|c24a a28b|uu0u20d2u20022d0d0ud0u2d02d2	0> = sqrt(2)/2 (612)
<u22u002u00d0d2d2uu0220d20u20	1|c16a a18b|u22u002u00d0d2duu20220d20d20	0> = sqrt(2)/3 (120)
<uu222u0202du2d002d002u0dduu0	0|c17b a7b|uu222ud202ud2d00ud002d0udud0	0> = 0 (816)
<2u2uddu0d000222uu2002du200ud	-1|c18b a10a|2u2uddu0du00222uud002dd200ud	0> = -2/9 (480)
<u0udd002uud20d2u222d0u0d2200	0|c3a a5a|u00u2002ddu20u2d222u0d0d2200	0> = 0 (108)
<u2202duu20u0000du202d0ud2du2	0|c7a a12a|u2202d0u20uu000ud202d0du2dd2	0> = -sqrt(30)/648 (420)
<uudud0u20022d02200u2d2u20du0	1|c4a a28b|uud0d0u20022d02200u2d2u20dud	0> = 9*sqrt(2)/32 (96)
<uu0u0u0d2du2ddu2d20u0d2uu02d	0|c24b a3b|uuud0u0u2du2ddd2u20d0d20u02d	0> = -sqrt(5)/1152 (5160)
<002u2uu2du0du2u02ddud0002du2	0|c3a a24a|00uu2uu2dd0uu2d02uddu00d2dd2	0> = sqrt(3)/27648 (10500)
<u200d20udu2d2uuduu0020d2uudd	1|c15a a8b|u200d202uu2d2u0uuu0020d2dddd	0> = -sqrt(30)/240 (1512)
<0udu2d2u20uud0d00u02du2d202u	1|c2a a12b|00uu2d2u20u2d0d00d02ud2u202d	0> = 5*sqrt(3)/108 (240)
<u020du0du2u20u02dud22d0duu20	0|c1b a14b|0020ud0uu2u20202dud22u0ddd20	0> = -25*sqrt(3)/1296 (464)
<u2d200uudu2duddu20du20d0u0u2	0|c3a a15a|u20200dudu2udu2d20uu20d0d0d2	0> = sqrt(3)/432 (720)
<00ud00uuud2u2uu2dd2u2dd0d2u0	0|c15b a24b|00ud00uuud2u2u02ud2u2dddd2d0	0> = sqrt(6)/75 (6368)
<uu20uuddu000222dd2u20d02dud0	0|c15b a2b|u220uuduu00022ddd2d20u02dud0	0> = 0 (960)
<2u0uu2du2000ud0d22d02dudu20d	0|c4a a12a|2u00u2du200uud0d22d02udud20d	0> = 0 (1890)
<u2d20uuu0dd0duud2udud02du02d	0|c17b a9b|u2d20uuuudd0duududddu02ud02d	0> = 0 (28560)
<uud02u220220ud0udu0u2d002d20	0|c8a a23a|uud02u2u0220ud0udu0d2dd02d20	0> = 5*sqrt(6)/128 (2700)
<00uu20u2020u2d2uud20du2ddd0u	-1|c22b a11a|00uu20u202uu2d2duu20d02ddd0d	0> = -sqrt(3)/125 (3332)
<u02ud00uuddd2u2ud2u202020020	1|c1a a1b|u02du00duduu2d2du2d202020020	0> = -sqrt(3)/27 (96)
<uuuu0ud2udu02d2du0dd0du02ud2	1|c28a a22b|uuuu0ud2udu02d2du0dd02u02ddd	0> = sqrt(2)/9 (42832)
<202uu0uudu20u02d00d2d0222du0	0|c24a a8a|202uu0u2uu20d02u00d2d02d2dd0	0> = -sqrt(6)/1800 (922)
<22u2u0dd2u200d0u022u00002dd2	0|c3b a22b|2202u0ud2u200d0u022u0d002dd2	0> = sqrt(2)/8 (180)
<22uuuudd0ud0u02ud2du0200dd2u	-1|c27b a10a|22uuuudd02d0u02uu2dd0200ddud	0> = sqrt(6)/72 (4900)
<2u20dudu0duu0ud2u20dd2d00uu2	1|c3a a9b|2uu0dduuudud0du2u20ud2d00dd2	0> = sqrt(15)/648 (14280)
<u22u02222d0d00u0d00ud20220uu	0|c27a a19a|u22u02222d0d00u0d0udu202200d	0> = 1/4 (48)
<uuduuu020d02200u022d20ddu2du	-1|c21b a17a|uuduuu020d02200ud22dd0dud2ud	0> = sqrt(3)/9 (3000)
<uud222200du0200u2dudduduuu0d	0|c16b a8b|uud2222d0uu020002udduddudu0d	0> = 0 (1440)
<00uu2ud0u22u00u2d0202d0d2u2d	0|c27b a13b|00uu2ud0u22uu0d2u0202d0d2ddd	0> = -sqrt(15)/900 (3184)
<u2u0uuudd2200uddd0200u2du022	0|c23b a20b|u2u0uuudd2200uddd02u0dudd022	0> = sqrt(6)/18 (8190)
<02u2ud20u2duduu20002dddu0udu	1|c16a a19b|02u2ud20u2duduud00u2dudd0dud	0> = 5*sqrt(3)/108 (12528)
<2u20220uudu2d0u2d000220duu0d	1|c25a a7b|2u2022duudu2u0d2d000220d0u0d	0> = 1/27 (240)
<0uu20200ud2ududd20uu02d220ud	-1|c2b a16a|00u20200ud2uuud220ud02d220dd	0> = -5*sqrt(3)/324 (750)
<uu2d0202ud2u00d0222d0000u2d2	0|c6a a14a|uu2d0u02dd2u0ud0222d0000u2d2	0> = sqrt(2)/8 (216)
<uu2002duuu22u0dudd02dududdu0	-1|c7b a8a|uu200202uu22u0duud02ddddudd0	0> = -7*sqrt(21)/6075 (10248)
<uu022duu0uud2ud0udud202d00d2	0|c5a a15a|uu02duud0uuu2u20dddd202d00d2	0> = -sqrt(70)/16200 (9576)
<u0u222u0d2uududdudd0uddu200u	1|c13a a8b|u0u222udu2uu0dduddu0ddud200d	0> = sqrt(30)/10800 (32472)
<u2d2u220u2000d000ud02udud22u	-1|c27b a25a|u2d2u220u2000d000ud02udu22dd	0> = -sqrt(2)/6 (324)
<u0uu2ud22u22u0002dddd0uudud0	0|c11b a23b|u0uu2ud22uu2u0002dddd02uddd0	0> = -5*sqrt(14)/108 (11620)
<udu0d2220uuduudu002d020220du	-1|c1b a17a|0uu0d2220udduuudd02d020220ud	0> = 1/144 (720)
<u000220u022ud0d2d2u0u0u2220d	0|c6a a9a|u0002d0uu22ud0d2d2u0d0u2220d	0> = 0 (160)
<2022udu0u02222ud0u00200d2200	-1|c26b a18a|2022udu0u02222ud0200200d2d00	0> = -2/3 (40)
<u0222du0222uduud020du0220000	0|c10b a13b|u0222du02u2u2udd020dd0220000	0> = -sqrt(30)/54 (140)
<uu2ddu0u200002d02ud2u20022du	-1|c17b a15a|uu2ddu0u20000220duu2d20022dd	0> = 1/27 (360)
<uduuu2d0du0u0ddd2uduu002ud22	-1|c2b a15a|u0duu2d0du0u0d2u2dudd002ud22	0> = sqrt(6)/81 (1296)
<20uu0u20ud2000202dd2d20uu2du	0|c11b a21b|20uu0u20udu000202dd2220dd2ud	0> = sqrt(30)/36 (500)
<uuduu0udddd00ud02022u20ud2u2	-1|c26b a24a|uuduu0udddd00ud02022u202dud2	0> = sqrt(6)/4 (1680)
<uudu2d0udu2u0202202000dd20d2	0|c12a a10a|uudu2d0ud2200202202000ud20d2	0> = 0 (162)
<u0u2u2d0uud022ud222uu0d00dd0	0|c9a a22a|u0u2u2d00uu022du222dudd00dd0	0> = -sqrt(5)/2000 (3100)
<u02uuduu2d002d22duud20ud00ud	-1|c16b a23a|u02uuduu2d002d2dduud202d00ud	0> = 4/9 (2880)
<u220220udu2200020u020d02u2d0	1|c5a a15b|u220u20duu2200d20d020d02u2d0	0> = -sqrt(2)/54 (120)
<20uuud2du202udd2u2uud0d0d0u0	0|c20b a22b|20uuud2du202udd2u2u0udd0d0d0	0> = 1/24 (7000)
<2u020000d0u020202202d202u22d	0|c9a a23a|2u02000000u020202202d2u2d22d	0> = 0 (18)
<uuu202d000d00uu022d200222u2d	1|c7a a21b|uuu2020000d00du022d2u0222d2d	0> = 2*sqrt(2)/27 (180)
<u0u0udu2d0ud22u02dd22u220000	-1|c22b a16a|u0u0udu2d0ud22ud2dd220220000	0> = sqrt(2)/2 (792)
<2200uuudu02u0dudu22dd020u20d	1|c20a a13b|2200uuudu02uddudu220d020d20d	0> = -5/32 (2816)
<0uu2ud22220ud0uu20d0dudd200u	-1|c10b a24a|0uu2ud222u0ud0ud20d0dud2200d	0> = sqrt(15)/72 (2580)
<02uuud0u00du2d02d20d20220202	0|c21b a1b|u2uduu0u00dd2u02d20dd0220202	0> = sqrt(10)/576 (720)
<2u20200002d20u2ud2u022dudu00	1|c10a a2b|222020000uu20d2ud2u022dudd00	0> = 4*sqrt(6)/81 (162)
<0u22222222u00u0du0d2d02u0000	1|c23a a1b|uu22222222u00d0du0d2u0dd0000	0> = -sqrt(6)/81 (180)
<u22002udu2dd2uud0uud0uu0dd02	-1|c6b a19a|u2200uddu2ud2udd0u2u0ud0dd02	0> = -sqrt(10)/576 (2160)
<0u22202ud2du0u0ud22d020020u0	-1|c3b a6a|0ud22u2uu2dd0u0du22d020020d0	0> = -sqrt(3)/81 (360)
<u02du20d0u0200d02uu2220u022d	1|c3a a14b|u0dud20u0u020du02ud2220d022d	0> = -1/72 (240)
<uuuu2ud20020d02d2u0u2duddud0	1|c21a a10b|uuuu2ud20d20d02u2d0udududdd0	0> = -sqrt(3)/1728 (34608)
<u0d222000u2uuudu00dd22d020u2	0|c21b a23b|u0d222000u2uuudu00ddd22020d2	0> = 1/6 (500)
<220u00u2dud022u0220u220d2000	1|c8a a6b|220u0uuuddd022d0220u220d2000	0> = -sqrt(30)/27 (140)
<u22duu20d2u20u0u2200d0d002du	1|c26a a19b|u22duu20d2u20u0u22d0d0u00ddd	0> = -sqrt(6)/36 (1440)
<uu02u0d2d2ud002u0u2d0dduud2d	0|c7a a9a|uu02u00222ud002d0u2d0ududd2d	0> = 0 (2800)
<u02u2022du0d020200ud0u0d22u2	1|c22a a15b|u02u2022du0d02u200dd000u22d2	0> = sqrt(6)/12 (108)
<2uuuu0d2d0dduu0uddu02udddu2d	0|c5b a18b|2uuu00d2d0duuu0ud2u02udddd2d	0> = 0 (18200)
<uu0du02020d2u022d22u00uuddud	-1|c15b a23a|uu0du02020d2u0d2d22u002uddud	0> = -sqrt(15)/9 (648)
<02u20d220020u000d22uu2du20ud	1|c11a a21b|02u20d2200u0d000u22u22du20dd	0> = 1/9 (72)
<uuu0u02udd2du2d2u02uudd0d0du	0|c3b a25b|uu00u02udu2dd2u2d02uudd020dd	0> = -sqrt(5)/2400 (10400)
<u022d020uu0u00dd22220u0dd022	0|c10a a8a|u022d02ud00u00du22220d0ud022	0> = 0 (32)
<0u22220020200u020u0d0d202u22	0|c16a a1a|uu22220020200d0d0u0d0u202d22	0> = -sqrt(3)/18 (24)
<0022u222u0du2ud20dduu02u000d	-1|c8b a2a|0u22d22ud0ud2uu20dudu02d000d	0> = -sqrt(3)/81 (432)
<022202200uu2022022d0uu00d020	0|c19a a13a|022202200uu2d2202200ud00d020	0> = sqrt(2)/18 (18)
<uuuu200d2u2d0020222d0d2020d0	0|c15b a6b|uuuu2u0d2u2d00d0222d0d2020d0	0> = -6*sqrt(5)/25 (922)
<0u2du0d0uu22duu20u2dd0d0u2ud	0|c11a a1a|ud2uu0d0duu2ddu20u2du0d0u2dd	0> = sqrt(15)/324 (3888)
<u2u0ud0u02uu0d20222ddd0d2200	0|c19b a12b|u2u0ud0u02u20d2022ddud0d2200	0> = 0 (720)
<00u2u0u0222d22u0d2020dud02d0	0|c20a a25a|00u2u0u0222d22u0d20u0ddud2d0	0> = sqrt(3)/18 (696)
<u22220du2200u0dud0ududuu2d00	-1|c13b a12a|u22220du220d00udu0uudddu2d00	0> = -sqrt(6)/81 (320)
<u0du02d022uuu00uuuddddd0222u	1|c3a a5b|u00du2u022uuu00dduddddu0222d	0> = sqrt(105)/900 (3640)
<2200u0u2u002d22duu000u220dd2	1|c9a a11b|2200u0u200u2d22udd000u220dd2	0> = 5*sqrt(15)/324 (204)
<u022d2udu20022udu00du00d2d20	0|c14b a12b|u022d2udu20u2udud00du00d2d20	0> = 0 (816)
<0uu2d00ud020d0u2u2u02d22d20u	0|c22a a14a|0uu2d00ud020duu2u2d02022d20d	0> = 1/18 (360)
<02uud00022220duu02dd0u2220d0	0|c14a a17a|02uud000222200uud2ud0d2220d0	0> = 0 (204)
<20u0u0d0uu02d20d2d00u2u222ud	-1|c14b a19a|20u0u0d0uu02dd0d2uu0d2d222ud	0> = sqrt(2)/6 (720)
<2002uuu0d0u022d2ud0u2ddu0d2u	1|c1a a23b|u002uuu0d0d022u2ud0d2d2d0u2d	0> = 5*sqrt(6)/3456 (1700)
<2200uu0202022u20du000du022d2	1|c15a a6b|2200u20202022uu0ud000dd022d2	0> = -sqrt(15)/108 (70)
<22u02u0u0u0uudu2dd2dd02d0uud	1|c2a a8b|2uu02u020u0uudd2dd2ud02u0ddd	0> = sqrt(7)/567 (10920)
<002u22du2202002udud0ud020udd	0|c6a a23a|002u2udd2202002uuud0ddu20dud	0> = 0 (480)
<02uudu2u000202d0u2d022uduudd	0|c18a a3a|022uud2u000202d0udu022duuddd	0> = -sqrt(15)/1458 (1620)
<uu0u0duud22002ddud00u22ud2du	-1|c17b a2a|u20u0udud22002du0u00d22ud2dd	0> = -5*sqrt(5)/3888 (2312)
<2u22duu2022020d0u000022u0ddu	1|c7a a28b|2u22du02022020u0u000022d0dd2	0> = sqrt(3)/18 (40)
<000222uud02d0ud02u02ud00222u	0|c6b a1b|u0022uduu02d0dd02u02du00222d	0> = 0 (240)
<u20u2d220du00d2uu2u0ud2dd00u	1|c1a a27b|020u2d220uu00d2uu2d0uu2dd0dd	0> = -sqrt(3)/192 (1440)
<u0udu0u202002200ddud22ud02u2	0|c8a a1a|20udu0ud02002200uddu22du02d2	0> = -sqrt(6)/54 (144)
<22uu200u00u20duuud20ddu0d2d2	0|c17a a18a|22uu200u00u20duu0220ddd0d2d2	0> = sqrt(35)/60 (910)
<u0ud200u022020220ddu2udud20d	0|c26a a27a|u0ud200u022020220ddu2udududd	0> = sqrt(6)/4 (972)
<220022u0u2dud00uud02d2d22000	0|c11a a15a|220022u0u20du0duud02d2d22000	0> = -1/12 (180)
<u2d2u0022ud000222u0u2d2u000d	0|c4b a6b|u2duuu022du000222u0d2d2d000d	0> = sqrt(5)/108 (480)
<0u00ud0uu22022202200dudd220u	0|c26b a24b|0u00ud0uu22022202200dud22d0d	0> = 1/6 (204)
<uduu022d200d2u2du020du20ud0u	-1|c23b a27a|uduu022d200d2u2du020dud0uudd	0> = 1/12 (576)
<u0u02u2d0uuudu00dduud2d202d2	1|c14a a11b|u0u02u2d0u2ud000dduud2d202d2	0> = 3/5 (2400)
<2uu00du0200uu2u0222d020dud2d	-1|c6b a10a|2uu000d02u0uu2d0222d020udd2d	0> = -sqrt(6)/360 (720)
<uudd00uuuudu00d202udddud222u	1|c15a a3b|uu2d00uduuud000202dddudu222d	0> = 1/1440 (2520)
<2uu200udu0d20uu00dddd22uduu2	-1|c22b a16a|2uu200udu0d20uud0ddudu2uddd2	0> = -sqrt(6)/18 (24600)
<0uu0202d20000d2222220u00d2ud	0|c19b a12b|0uu0202d200u0d2222d20u00u2dd	0> = 0 (108)
<u202ud2000uu022dd0220u02d20u	-1|c28b a21a|u202ud2000uu022dd022du02d200	0> = sqrt(6)/4 (120)
<u0202222u002020d0duu020022du	1|c8a a19b|u020222ud002020u0d2u020022dd	0> = sqrt(6)/36 (54)
<20200u2uu0ud0ddudud0202022u2	1|c26a a5b|2020uu2du0ud0ududdu020202dd2	0> = sqrt(10)/648 (2088)
<uu2d0d220u220020udduu2d0002u	0|c22a a24a|uu2d0d220u220020udduudud002d	0> = -sqrt(6)/36 (648)
<u20uu0ddu00dud22d200u2uddud2	0|c18a a25a|u20uu0ddu00dud22du00u2ud2dd2	0> = 0 (3600)
<ud022u022dud2u0u000d0220u2du	-1|c9b a3a|udu22d02uudu2u0d000d0220d2ud	0> = -sqrt(6)/54 (480)
<0uu0udu2uu20220ddu0duddu202d	-1|c5b a16a|0uu00uu2ud202202du0udddd202d	0> = sqrt(2)/2000 (3332)
<u2uu0du0200d20022200u2dudd2u	-1|c16b a8a|u2uu0dud200u200d2200u2dddu2d	0> = 5/216 (1584)
<0u20uuu2d20220dd2ud0u2u0d200	-1|c13b a1a|uu20udu2d202u0ud2du0d2d0d200	0> = 5*sqrt(3)/2592 (2816)
<0uu22u002udd2dudu2ud20du00du	1|c28a a16b|0uu22u002udd2du2d2ud20du00d0	0> = -sqrt(2)/6 (1260)
<0uuu2d2u0202d02d0ud02uddu0u2	-1|c15b a9a|0uuu2d2ud202d0uu0du02ddud0d2	0> = 1/81 (6936)
<00002uud2u2uu02ddd0202d2u2u0	0|c9a a4a|000u2duuuu2dd02uud0202d2d2d0	0> = -sqrt(10)/2160 (1700)
<2u0u0u0u0dd002uu2202d022dd2u	1|c26a a26b|2u0u0u0u0dd002uu2202d022dd2d	0> = sqrt(2)/6 (850)
<u2u0uuu2d0udd22d220du0200dd0	0|c8a a25a|u2u0uuudd0udd22d220du020dud0	0> = 0 (3640)
<200ud02u20222udu20d20020u200	-1|c5b a6a|200u0u2u20222ddu20d20020d200	0> = 2*sqrt(3)/27 (60)
<ud002u2202u020uddu22uddd0uu0	0|c26b a18b|ud002u2202u020udd222uudd00d0	0> = sqrt(2)/12 (400)
<0udud0udu2d0uuud0u22udd0u22d	0|c15b a1b|uuddu0dud2u0uu0d0u22udd0d22d	0> = -5*sqrt(6)/768 (5760)
<u2d00020u02ud22ud2ud022ud0u0	-1|c3b a8a|u200002ud02ud22uu2du022dd0d0	0> = sqrt(6)/243 (612)
<000uud0d022u022222uuudd0d02u	0|c17b a20b|000uud0d022u0222u2u2udd0d02d	0> = -1/4 (420)
<00202uud0u2udud000udd222udu2	0|c11b a9b|00202uuduududud000udd222udd2	0> = 125*sqrt(3)/2916 (7128)
<22000u022u2d0002u2d20200d220	0|c27a a28a|22000u022u2d0002u2d20200d2ud	0> = sqrt(2)/2 (36)
<uu0du0u002ddududud2uduu2220d	1|c1a a9b|0u0du0u0d2duduudud2dudu2220d	0> = 4*sqrt(6)/243 (1728)
<u002d0u22du2220022u000uddu20	1|c14a a22b|u002d0u22du22u0022d00uddud20	0> = -sqrt(2)/18 (144)
<2uud020d2220002ud0u0du0d22uu	1|c11a a21b|2uud020d22u0002ud0u02d0u22dd	0> = -sqrt(6)/12 (324)
<0uu02du0du20du02d2022d022002	0|c25b a12b|0uu02du0du2ddu02u2022d02d002	0> = -sqrt(2)/8 (324)
<u2u0uu00020ddu220du2202d02dd	0|c20a a8a|u2u0uu0u020ddu220ddd202u02dd	0> = 0 (2730)
<uuuu00duu2d0ud2dddudd2uu0u2d	1|c24a a5b|uuuuu0duu2d0dd2dddudu2d00u2d	0> = -sqrt(210)/300 (27328)
<02uu002duud2dudd0u02d2uduudu	0|c14b a5b|02uuu02ddud2d0ud0u02u2dduudd	0> = 0 (4320)
<2022u0u22dudu2d20u02u00dd0u0	0|c20b a2b|2u22d0u22dudu2d20u0ud00ud0d0	0> = -sqrt(3)/48 (288)
<00202uuu2222ud0020d020du02du	0|c24a a6a|002022uu2222ud0020d020d002ud	0> = sqrt(15)/12 (40)
<u2ud02u0d0duu02d2uud2d0020u2	0|c15b a8b|u2ud02udd0uud0ud2udd2u0020d2	0> = 1/54 (1944)
<20uududuu2dduu2u0du0dd0duu2d	-1|c4b a23a|20u0duduu2udud2u0du0dduddu2d	0> = -5*sqrt(3)/432 (19008)
<002u02udu2uuduu2202000ddd2du	-1|c16b a27a|002u02udu2uuduud202000ddd22d	0> = -sqrt(2)/6 (2730)
<2uu2d02udu20u00ddd02u0u20u2d	0|c5b a13b|2uu2002duu20200ddd02u0u20d2d	0> = 0 (360)
<u00002du2ud02uud0u022d02ud22	1|c1a a17b|000002uu2du02duddu022u02dd22	0> = 1/162 (324)
<22200udu0u222uu20d00u2d0ddu0	-1|c12b a19a|22200udu0u2u2uu20dd0d2d0udd0	0> = -sqrt(2)/30 (1512)
<002u200002002ud2uu00d22du222	1|c18a a1b|u02u200002002ud2d000u22dd222	0> = -2*sqrt(2)/27 (60)
<20uu2duudd0u02uduud2ud002d20	0|c5b a13b|20uudududd0uu2uduud2dd002d20	0> = sqrt(30)/432 (12960)
<u0duduu2d2u2d2udu0u0u0d22d00	0|c24b a28b|u0duduu2d2u2d2udu0u0u0dd2d0d	0> = -sqrt(6)/6 (7560)
<00u0u22dud2u0du0202u2dd02u02	-1|c21b a2a|0uu0d22udd2u0uu0202uddd02d02	0> = -sqrt(30)/864 (1260)
<uu2dd00uud2220u0d22220000uud	-1|c20b a16a|uu2dd00uud2220udd22u20000dud	0> = sqrt(6)/6 (432)
<u2uuuuddd2022u00du20u2ddu00d	-1|c22b a20a|u2uuuuddd2022u00du2duuddd00d	0> = sqrt(3)/8 (35840)
<uu2u022udddud0d2u2000u2200du	1|c3a a20b|uuuu022ddddud0u2u20u0d2200dd	0> = sqrt(2)/48 (2800)
<2uu20d2ud0duud2u2uud00udd200	-1|c4b a21a|2uud0u2dd0uduu2d2uuud0ddd200	0> = sqrt(30)/17280 (7560)
<u0uu2dd2duu0uu00002d2ddud22u	-1|c21b a20a|u0uu2dd2duu0uu000022ddudd22d	0> = 1/18 (4800)
<0u0ud2200220202u2u0d2d0u02du	0|c21a a19a|0u0ud2200220202u2udddu0u02dd	0> = -sqrt(2)/9 (360)
<udu00u02u20d2200d0u2uddu2du2	-1|c14b a3a|ud200u02u20d2u00d0d2uudd2ud2	0> = 4*sqrt(2)/81 (432)
<22uud222d22uu200000dud0u0200	1|c14a a25b|22uud222d22uud00000udd0ud200	0> = 1/12 (216)
<222u2du0u0u2dud2du20duu0000d	-1|c12b a4a|22222ud0u0uudud2du20ddu0000d	0> = -25*sqrt(3)/486 (816)
<00udu0200ud0u222d22udd0u02u2	-1|c16b a25a|00udu0200ud0u22dd22udu0ud2d2	0> = 1/8 (432)
<2u00uudddu2ud202d2002uduudu0	1|c14a a28b|2u00uudddu2udu02d2002duuddud	0> = -sqrt(3)/16 (4320)
<u2u0202d20202u0020d22020uud0	0|c21a a8a|u2u0202220202d0020u2d020dud0	0> = sqrt(6)/108 (36)
<u00u020020du02d222udd0u20u22	-1|c16b a2a|uu0d020020uu02du22udd0d20d22	0> = sqrt(30)/81 (720)
<u0200u000dudud2uu0u2d22u2d2d	1|c10a a8b|u0200u0d00uuud2uu0d2d22d2d2d	0> = sqrt(10)/360 (2730)
<u00222d20u20u02d2u2dd02u0u00	0|c23b a12b|u00222d20u2ud02u2d2du0du0d00	0> = 0 (144)
<2u0du20ud022d2udu00u20d2duu0	0|c26a a15a|2u0du20ud022d22ud00u20u2d0d0	0> = sqrt(2)/16 (144)
<uu2d20du000d22u00duu220u220d	-1|c21b a18a|uu2d20du000d22u002uud20d220d	0> = -sqrt(6)/18 (240)
<20u220d02u00022udu0d2udd2u0u	-1|c14b a13a|20u220d02u00uu2dud0d2udu2d0d	0> = 2/81 (1224)
<22222u2uu020d02d0ud0d0u000u2	0|c27b a14b|22222u2uu020dd2d0ud0u0d00002	0> = sqrt(3)/8 (80)
<0uud2uud222dduu20000020du202	0|c26a a20a|0uud2uud222dduu2000d020udd02	0> = sqrt(6)/36 (1080)
<u22u00d2duu000ud2d220duudu20	0|c2a a14a|ud2u00u2ddu00uuu2d220duddd20	0> = -sqrt(10)/432 (2880)
<02u02u22d0ud0u20d0200222200u	-1|c12b a18a|02u02u22d0u00d20ud200222200d	0> = -sqrt(2)/36 (54)
<02u00202u02udd22u2u0d2000dd2	0|c6a a27a|02u00u02u02ddd22u2u0d2000d22	0> = -sqrt(6)/18 (120)
<2220u0220du20u002ud22du00d0d	0|c17b a15b|2220u0220du20ud0udd22ud00u0d	0> = 0 (144)
<2u0udu2udu0ddu2002u0d2u0dd2u	-1|c7b a20a|2u0ududuud0ddu2002uud2u0dd2d	0> = 25*sqrt(2)/1944 (12240)
<u20u0d202u2u2002d22d2u0d000d	0|c6a a6a|u20u0d202u2d2002u22u2d0d000d	0> = 0 (180)
<uduu00du0d20ud2202u0u222u0dd	0|c7b a21b|uduu000d0u20du2202u02222d0dd	0> = sqrt(5)/648 (360)
<uu02uud22uudd02ud0d002du2200	-1|c24b a28a|uu02uud22uudd02ud0d002d0220d	0> = -sqrt(2)/2 (3300)
<2ud22u0u0d0u2d00d0u2220u20ud	1|c25a a26b|2ud22u0u0d0u2d00d0u2220uddud	0> = sqrt(2)/3 (432)
<u20uu00202duudd22du0dduu0202	-1|c11b a25a|u20uu002020uddd22du0dudud202	0> = -3/64 (560)
<uuud220duudu000d2d22duuduud0	0|c10a a13a|uuud220du0udd00d2u22ududdud0	0> = -sqrt(3)/243 (7200)
<uu2udud2d002u022d0udu2u200d0	0|c12a a26a|uu2udud2d00du022d0uud2u20dd0	0> = sqrt(3)/36 (2448)
<u02020duuu020du20d2udd22udu0	-1|c3b a6a|u0d02uuudd020du20d2udu22dud0	0> = -sqrt(3)/81 (640)
<0u2du0u20u202d2u0ddudu2d00u2	-1|c11b a26a|0u2du0u20ud02d2u0duudd2u0dd2	0> = -2*sqrt(3)/243 (3600)
<0000uduu2du00222udduu2d0d2d2	0|c28a a13a|0000uduu2du0u222duddu2d0d2ud	0> = -sqrt(2)/108 (2448)
<u02u20d000ud22ud222002ud20u0	0|c16a a24a|u02u20d000ud22u0222002d220d0	0> = -sqrt(6)/36 (54)
<0002uuuu0ddd2du20du2d20022uu	0|c8b a2b|0u02uuu00dud2dd20ud2d20022ud	0> = 0 (1500)
<2udu220du20uudu0uddu2d2u00d0	1|c23a a4b|2ud2220ud20uudu0udud2ddu00d0	0> = sqrt(5)/108 (1632)
<22u022duu2udu00ud02du002d002	1|c21a a26b|22u022duu2udu00ud02d0002dd02	0> = -2/3 (480)
<200uuud0d20uu222d0d22002d0uu	0|c14b a11b|200uuud0d2uduu22d0u22002d0dd	0> = -5/108 (2040)
<u0200uu20d2d2udu2d2ud0202u00	-1|c19b a16a|u0200uu20d2d2ud22udud0202d00	0> = sqrt(2)/18 (540)
<0220u0u2ud2uud002d2200202200	1|c23a a24b|0220u0u2ud2uud002d2200dd2200	0> = sqrt(3)/3 (240)
<20000u2uud20u00u22d2dd2220d0	0|c20b a9b|20000u2u2u20u00d22dddu2220d0	0> = 0 (140)
<20uudu0u2020udd0222d0ud20u02	0|c18b a27b|20uudu0u2020udd02d2u0du20dd2	0> = sqrt(6)/216 (1890)
<u020000222200222u0du220ddud0	0|c15b a5b|u020u002222002u2u0du220dddd0	0> = 0 (250)
<22uu0duud0u002200dd22uduudud	0|c20b a5b|22uuududd0u002200udd2uudddud	0> = -2*sqrt(2)/2187 (13600)
<200u0u2d0u0u222dd00uu0d2u2d2	-1|c14b a19a|200u0u2d0u0u2d2ud0dud0u2d2d2	0> = sqrt(6)/324 (1836)
<u0u022d22u2u00d2du0d2udud0u0	1|c6a a2b|uud02ud22d2u00d2uu0u2ddud0d0	0> = -4*sqrt(3)/729 (2160)
<ududu020d2uuddu0d20220ud2u0d	0|c15a a17a|ududu020d2uudd00220220uu2d0d	0> = 0 (288)
<0002uudu200u20dud2202u20d2du	0|c13a a20a|0002uudu200ud0udd22u2d20d2ud	0> = 1/108 (1224)
<22uu2du2u0002u200du02dddu002	-1|c5b a24a|22uuudu2d0002u200ud02dd2d002	0> = sqrt(15)/1080 (820)
<u22ud0u00202udd0d2u0dud20022	0|c24b a23b|u22ud0u00202udd0d2u0du2d0022	0> = 1/2 (240)
<u0222u20000ddu2u0dd202u020d2	0|c28b a8b|u0222u2u000ddu2d0du202u020dd	0> = 1/8 (360)
<u2u0dudd00uu20u220d202d0u220	0|c26b a14b|u2u0dudd00uu2uu220d202d0dd20	0> = sqrt(5)/12 (1260)
<u0d0uuu002202d2ud0udd2ud02u2	1|c6a a12b|u0d0u0u0022d2d2uu0udd2du02d2	0> = -5*sqrt(2)/81 (480)
<uu0uuu220u00002d2d20u2d22d0d	1|c8a a12b|uu0uuu2d0u0d002u2d20d2d22d0d	0> = sqrt(105)/270 (3404)
<u20u0uuu002u20002d22d022d2d0	0|c24a a15a|u20u0uuu002u20d02d22d02dd2d0	0> = sqrt(6)/6 (924)
<22uu2uu200u2uddd000dudd0du2d	0|c13b a16b|22uu2uu200u20du2000dddd0ud2d	0> = 0 (2766)
<u2ud002002uu220u2d0ddud220u0	1|c2a a9b|uduu0020d2ud220u2d0udud220d0	0> = sqrt(15)/486 (972)
<200uuudu0u222dd22u20d0020200	0|c24b a6b|200uu2du0u222dd22u20d00d0200	0> = -2*sqrt(30)/27 (180)
<22u0000ududd2u2uu20dudd022u0	1|c26a a8b|22u00002dudu2u2du20uudd02dd0	0> = -sqrt(10)/192 (840)
<u2du22u020d2u2uud00d002u02d0	1|c7a a25b|u2du220020d2u2uud00d002ud2d0	0> = -sqrt(10)/6 (240)
<00uudu02u222u20udud0202uddd0	1|c10a a20b|00uudu02uu22d20uuddu202dddd0	0> = sqrt(3)/1500 (9900)
<0000uu20udu2d202d2002uuud2d2	1|c12a a4b|000udu20uudud202d2002duud2d2	0> = 5*sqrt(5)/648 (816)
<0002u22u0000022ddud2ud2uuu2d	0|c23a a1a|u002d22u0000022duud2ududdu2d	0> = sqrt(3)/16 (432)
<uuu2000duud2ud0ud0ud02ddu222	1|c13a a15b|uuu2000duud20dudu0dd02dud222	0> = -sqrt(5)/144 (5632)
<00uu2dudd02udu00u022222uudd0	1|c14a a1b|u0du2uudd02du000u022222uddd0	0> = sqrt(30)/216 (800)
<22u00u00u20ud222udd2ud02dd00	0|c1b a19b|u2u00u00u20dd222uu22dd02dd00	0> = 0 (850)
<uduuuduud0200202u2dd0dd20u2u	-1|c11b a12a|uduuuduud0du0202d2ud0ud20d2d	0> = -sqrt(15)/216 (19232)
<uu00uu2d222d000u0udu2d22du0d	0|c2b a3b|u0d0uu2u222u000d0uud2d22dd0d	0> = -sqrt(2)/2400 (1820)
<00uud0d222u2d02uud20du0du02u	-1|c28b a28a|00uud0d222u2d02uud20du0du02d	0> = -sqrt(2)/2 (288)
<u2uuu0dud2ddududduu20u0uddud	1|c11a a11b|u2uuu0dud2dudududdu20d0ududd	0> = sqrt(10)/5832 (271080)
<2uu0u0220020dd02u02dududu2dd	0|c16b a16b|2uu0u0220020dd02u02duuudd2dd	0> = 0 (2100)
<u22u20d02d20u2u020udd0u0dudu	0|c13b a22b|u22u20d02d2002u020uuddu0dudd	0> = -2/81 (1080)
<u2du2uud002udd0ud0du2220udu0	1|c3a a28b|u20u2dud002udd0uu0dd2220udud	0> = -sqrt(6)/72 (1296)
<2uu000202duudu2uududdddu2020	0|c22a a22a|2uu000202duudu2uududdddd2020	0> = -1/6 (9552)
<0uu2du2020uuu020d22ddd22000u	-1|c22b a10a|0uu2du202uuud020d22dd022000d	0> = -sqrt(2)/30 (756)
<uuuud0u02u2ddud0uduu022dd02d	0|c14a a3a|uu2uu0d02u2du0d0dudu022dd02d	0> = -3*sqrt(6)/40000 (10600)
<2ud2uu2d0200u2d0200220d0u0u2	0|c3a a27a|2u02uu2d0200d2d0200220u0d022	0> = 1/12 (40)
<u002d2200uuuu0022d20u2d2d0du	1|c19a a15b|u002d2200uuuu0u22dd0u2d2d0dd	0> = -3*sqrt(15)/50 (1820)
<2022u2uu020d2uuuud20u0d0d0dd	0|c1b a26b|u022u2uu020d2uuduu20d0d0dddd	0> = sqrt(14)/2016 (12460)
<02uu2u2u2202uu0ddd0uddd0200u	0|c5a a28a|02uuuu2d2202uu0ddu0dddd02002	0> = -sqrt(210)/2400 (3300)
<u20ud02u22dd02220uud02ud00d0	0|c22a a6a|u20udu2u22dd02220udu0dud00d0	0> = -1/12 (1620)
<uu0u2d200d0du22u2200dd2u200u	-1|c23b a27a|uu0u2d200d0du22u2200dduu20dd	0> = sqrt(3)/6 (720)
<20u002uu0udd0uudd02dudd222uu	-1|c11b a27a|20u002uu0u0d0dudd02udud2222d	0> = sqrt(30)/576 (2160)
<u02220020u200d022u22duddu0u0	-1|c27b a12a|u02220020u2u0d022u22dddud000	0> = sqrt(2)/9 (136)
<u0uuud0u02udddu2ud2220d00022	-1|c10b a22a|u0uuud0u0dududd2ud222dd00022	0> = sqrt(2)/40 (11200)
<0u2u2uu002d0udd0d22u0d0u22du	-1|c4b a4a|0u2u2uu002d0ddd0u22u0d0d22ud	0> = sqrt(15)/90 (840)
<uu22u0d0d2uuud20d2d2duuu0d00	-1|c5b a23a|uu2200u0d2duud20d2u2dd2u0d00	0> = sqrt(5)/108 (1200)
<u02du20020ud222uu20000dd02u2	-1|c26b a21a|u02du20020ud222uu200d0dd0ud2	0> = -1/2 (240)
<udu200du0u2020022d02u222u0d0	-1|c10b a19a|udu200du002020022du2u222d0d0	0> = -sqrt(3)/6 (48)
<2u0uudu002d202d00duuu22d0d2u	1|c27a a25b|2u0uudu002d202d00duuu22dddud	0> = -1/2 (2720)
<u20ud202000du2u2d2u0uddu20ud	0|c14b a20b|u20ud202000dudu2d2uududu20dd	0> = sqrt(6)/108 (1296)
<0uuud2d000uu2d2u2dud022002ud	-1|c18b a10a|0uuud2d00udu2d2u20du022002dd	0> = sqrt(2)/81 (1620)
<022u02ud0020d020u2202ud0d022	0|c28a a1a|u22u02du0020d020u2202du0d02d	0> = -sqrt(2)/96 (162)
<u2uu0ddu22u0du022u020d002d20	0|c11b a8b|u2uu0dd22200du022u020d002d20	0> = -sqrt(15)/9 (120)
<00uuud2d2u22d0uddu002uu2ud0d	1|c4a a10b|00u0ud2d2222u0uudu002dd2ud0d	0> = -sqrt(10)/81 (1224)
<02ud0u00du20d02u2u0dd0u22u22	-1|c15b a19a|02ud0u00du20d0uu2dduu0d22d22	0> = -sqrt(3)/18 (288)
<u0uduuuuu0d2duu2d22dddd0u020	1|c9a a2b|uuuduuuu00u2ddd2d22dudd0d020	0> = -2*sqrt(30)/8505 (41136)
<0u2u020u0d00u22d22d00u2d2u20	0|c3b a21b|0uuu020u0d00u22d22d0dd2u2d20	0> = 5/48 (500)
<0u2uu00u2duud0d0udd2u20ud2d2	0|c20a a6a|0u2uud0u2uudd0u0duddu20dd2d2	0> = sqrt(10)/96000 (39160)
<02uu2d2du00udu2022d00duu0d2u	1|c18a a23b|02uu2d2du00udu202dd00u2d0u2d	0> = sqrt(6)/12 (432)
<020uu200d22u00u2dddu2u2uudd0	-1|c23b a28a|020uu200d22u00u2dddu2uuudddd	0> = sqrt(3)/12 (4200)
<00u0u2d2u2d20u002022ud0u02d2	0|c17b a5b|00u022u2d2u20d00u022dd0u02d2	0> = -sqrt(3)/324 (108)
<uduu0uuddu0d20222202200u02d0	0|c17b a9b|uduu0uud2d0d2022d202200u02d0	0> = -sqrt(3)/18 (280)
<udu2uudu02ddu0002d2uu0002d22	1|c6a a12b|udu2u0du02u2u0002d2dd0002d22	0> = sqrt(10)/81 (420)
<u0202uuu2d020dd20u00duu2d2du	0|c26b a20b|u0202uuu2d020dd20u0uddu2dudd	0> = 4*sqrt(6)/81 (6300)
<22uu22udu2ud002000dd20du20u0	1|c2a a17b|2udu22uuu2ud0020d0dd20ud20d0	0> = sqrt(30)/180 (1512)
<u0ud0du02220u2u2d2dd0u020udu	-1|c27b a27a|u0ud0du02220u2u2d2dd0u020udd	0> = -sqrt(2)/6 (720)
<2u02du0u200du0202dudud22u020	0|c9a a26a|2u02du0uu00du0202duddd22ud20	0> = 4/27 (928)
<20u2u22u000u2d02dd002d2u00u2	0|c6a a5a|20u22u2u000d2d02du002u2d00d2	0> = -sqrt(30)/108 (120)
<00u2ud0222du2d0u00du2ud0u202	1|c9a a18b|00u2ud02u2dd2u0u0udu2dd0d202	0> = sqrt(3)/18 (1224)
<22uu0u002u02d222dd0ud20udd00	0|c2b a11b|2uuu0d002ud2d222ud0du20udd00	0> = 0 (1224)
<u02udu0022uduu0du2du20ddd2u0	0|c10a a1a|202udu002udduu0ud2ud20ddu2d0	0> = -sqrt(10)/2160 (1632)
<u222uuudd0u0020220d0ud220du0	0|c7b a26b|u222uu0du0u0020220d0dd2202d0	0> = 5*sqrt(3)/576 (240)
<20u0udd20000222uu202ud00d2u2	1|c1a a27b|u0u0dud20000222ud202ud00d222	0> = sqrt(3)/36 (162)
<2uu22202dduu0d000u2dd0u0uud2	0|c28a a24a|2uu22202dduu0d000u2dd0uuuddd	0> = sqrt(6)/18 (2160)
<0200uu20ud2dudu2020u2dudu0d2	-1|c20b a3a|02u0uu20du2dddu202002uddu0d2	0> = sqrt(2)/324 (816)
<0uu000d2u2uddu20020d22ud22d0	0|c10a a14a|0uu000d2uuudd220020d22ud22d0	0> = sqrt(30)/12 (630)
<20u2200220uu2u0d000ud2dudu2d	1|c22a a26b|20u2200220uu2u0d000udddud22d	0> = -4*sqrt(2)/9 (750)
<0uduu022ud220u02002d02d2200u	-1|c11b a28a|0uduu022udu20d02002d02d22002	0> = -sqrt(2)/6 (136)
<uuuud002udd20220202d20d20002	0|c28a a18a|uuuud002udd202202d2d20u2000d	0> = -sqrt(2)/4 (500)
<u0u2202du20uddduu02uud02d0du	-1|c7b a11a|u0u220duu2ddduuud02udd02d0ud	0> = sqrt(15)/1458 (8160)
<uuuddu2u0du2d002d0d0u2du02d2	0|c2a a2a|uuuddu2u0du2d002d0d0u2ud02d2	0> = 0 (4080)
<2u02u02duuddud20202du0d0u02d	0|c5b a10b|2u02002du2duuu20202du0d0d02d	0> = 0 (272)
<u2222udd002uu000d0020ududu22	1|c28a a12b|u2222udd0022u000u0020duddu2d	0> = sqrt(6)/144 (216)
<0u0u202d0udu2uu2d0d2du022200	1|c7a a3b|0uuu20dd0uuu2du2d0d2dd022200	0> = sqrt(5)/90 (2500)
<00uu0udu2ddudu2u2020u2d0d022	0|c14a a26a|00uu0udu2ddud02u2020u2d0dd22	0> = -sqrt(30)/12 (2040)
<uuu2d0ddu002ud0ud2udu2du2d0u	1|c13a a19b|uuu2d0ddu0020u0ud22dd2uu2d0d	0> = 4*sqrt(2)/81 (2400)
<22220ud20000uud002d222ud2000	0|c2b a11b|2u220ud200u0uud002d222dd2000	0> = 0 (210)
<2200ud00u2duud2u2020ddud0202	0|c2b a16b|2u00du00d2udud222020uudd0202	0> = 0 (96)
<uu00200u2duu22d202200dd2u020	-1|c9b a22a|uu00200uduud22d2022002d2d020	0> = sqrt(2)/96 (240)
<u0u0ud2du20u220d0u2202dd200u	-1|c20b a27a|u0u0ud2du20u220d0u2d02dd20ud	0> = 1/2 (1360)
<20uu220u02d2d0u0ud2dud200u20	0|c12a a7a|20uu22ud02dud0u0dd2uud200d20	0> = 4/243 (1080)
<u00du2u2u0dd02uddu0d22220020	0|c8a a28a|u00du2uuu0dd02uddd0u2222002d	0> = -sqrt(10)/12 (960)
<0uuu00ud2d0u22d0udud202udd2u	1|c8a a5b|0uuuu0u02d0u22d0uddd202dud2d	0> = sqrt(10)/100 (10212)
<002u02d2200uu202202udd00022d	0|c9b a22b|002u02d2u00ud202202ud200022d	0> = sqrt(2)/6 (36)
<uuud02d22u000ud00d22u20d2duu	0|c19a a21a|uuud02d22u000ud00du2220d2udd	0> = sqrt(3)/9 (1800)
<uud2u220u2uddd002u20d002uu0d	-1|c17b a22a|uud2u220u2uddd00ud20du02du0d	0> = sqrt(6)/12 (2520)
<20uduuu02u020d2d200u2d200202	1|c23a a24b|20uduuu02u020d2d200u2ddd0202	0> = sqrt(3)/3 (480)
<0u02uu20u22u02dd2ud20d020du0	0|c4b a23b|0u0uuu20u22u02dd2du20dd20dd0	0> = sqrt(42)/720 (3360)
<u00uud0d2u202u02du0d220dudd2	0|c26a a12a|u00uud0d2u2d2u02du0d220du0d2	0> = -2*sqrt(3)/9 (1080)
<u220d0220u0u2d0uud2uudd002du	0|c17a a24a|u220d0220u0u2d0u0u2ududd02dd	0> = sqrt(15)/1440 (1500)
<2u0u0u220200d0u0uuddd2d2duu2	-1|c13b a26a|2u0u0u22020000u0ududd2d2d2d2	0> = sqrt(10)/200 (922)
<22u00u2uu222ddd02d0u0uu00ddu	0|c7b a8b|22u00ud2u222udd02u0d0ud00dud	0> = -sqrt(15)/243 (1080)
<uuu0u2220d0u2202d002d0udd2u0	0|c26b a4b|uuuud2220u0d2202u002d0udddd0	0> = -sqrt(3)/3840 (3250)
<222uud0u2d0uu222u020000ddd0u	1|c19a a6b|222uu20u2d0ud222u0d0000udd0d	0> = -sqrt(30)/162 (792)
<uu0duuudu00222d00ududddu22du	-1|c9b a17a|uu0duuud000222d0duududdd22ud	0> = -sqrt(5)/216 (14280)
<20uud020u0222uudud000d2ud2du	1|c16a a21b|20uud020u0222uu0ud00dd2ud2dd	0> = -sqrt(3)/9 (2604)
<02002uudd2udu0d02uu2ud2ud002	1|c23a a26b|02002uudd2udu0d02uu2ududdd02	0> = -sqrt(3)/9 (1632)
<u000ud22u2d02u2d20d0022uudd0	0|c7a a27a|u000udu2u2d02d2d20u0022udd20	0> = sqrt(2)/24 (360)
<022uu0d22u00d00200u2u2dud220	0|c21b a14b|022uu0d22u00dd0200u202udd220	0> = -sqrt(3)/18 (108)
<2u200200u0222d0d00u2u22d2u00	0|c12b a27b|2u200200u02d2d0u00d2u22u2dd0	0> = sqrt(2)/48 (72)
<00220u2du2uu0dd0u02d220020u2	1|c25a a12b|00220u2du2u20ud0u02d2200d0d2	0> = 2/27 (136)
<u20uddu22uud020u2dd0u0u2ddd0	0|c23a a4a|u202duu22udu020u2dd0d002dud0	0> = 0 (960)
<ud022u22ud20200d0u002002u2ud	1|c27a a3b|udu22d22ud20200u0d002002u20d	0> = 1/4 (32)
<0002u002220u02duudud00du2222	0|c26a a6a|0002ud02220u02uduudd00ud2d22	0> = -1/1296 (360)
<020u00d22u0d2u02uu2dd002ud2u	-1|c10b a15a|020u00d2200u2uu2ud2dd002ud2d	0> = -sqrt(5)/27 (420)
<uudududud000u020uu2d2du022d2	0|c13a a2a|u2dududud0000020uu2u2dd022d2	0> = sqrt(10)/64 (320)
<u2uu0du20d2d220d0020u2u020du	0|c10a a20a|u2uu0du2002d220d002du2d020ud	0> = 0 (272)
<uduu2u200d0u0d2u00ddu22du220	0|c2a a11a|u0du2u200uuu0d2u00ddd22dd220	0> = -sqrt(30)/240 (1844)
<0ud2udu2uud00022d022220u0ud0	1|c22a a12b|0ud2udu2uudd0022d0222u0u0dd0	0> = -sqrt(2)/6 (480)
<uu2uu2u2uddud2020000d0d220dd	0|c25a a20a|uu2uu2u2uddud202000dd0u2d0dd	0> = -sqrt(3)/12 (11816)
<0u022000u20u0220222d2d002d02	0|c19a a23a|0u022000u20u022022ud2dd02d02	0> = -sqrt(5)/4 (70)
<u02u00u0200ududuu20ddd222220	1|c27a a8b|u02u00uu200duuddu20ddd2222d0	0> = sqrt(3)/250 (3300)
<u0002u0uud2u2dudd2d00uu2ud2d	0|c25a a4a|u00u2u0duu2u2dudd2d00du20d2d	0> = sqrt(30)/450 (9552)
<2u020d22u002d2u0ududu0udduud	1|c2a a9b|20020u222002u2u0ududd0dududd	0> = -5*sqrt(6)/972 (2250)
<022ud0uu002u02d20ddud202u2u0	0|c7a a27a|022ud00u002u02u20dddu202d220	0> = sqrt(2)/24 (80)
<2u002u0u022uuuddddu2dduu200d	1|c20a a7b|2u002uud022uuudddduduudd200d	0> = sqrt(21)/486 (26040)
<u2020d2u20ud222d020u00ud0u02	0|c26a a27a|u2020d2u20ud222d020u00ud00d2	0> = -1/2 (72)
<2udud2u2000uuud2d000202d02u2	0|c17a a25a|2udud2u2000uuud20000202dd2d2	0> = 1/6 (280)
<0u02d2u0duudu2d02020ud200u22	1|c10a a20b|0u02d2u0d0udu2u0202udd200d22	0> = -sqrt(3)/18 (160)
<ud00uu0d2022du0222d02uu0d20d	0|c12a a20a|ud00uu0d202udd0222uu2du0d20d	0> = 0 (648)
<000022uu0d222udu2u2d00udu0d2	1|c6a a10b|00002udu02222uud2d2u00ddu0d2	0> = sqrt(2)/324 (240)
<uuu0002uudu2ddd20d2u0u2dud02	-1|c28b a20a|uuu0002uudu2ddd20d220u2dud0d	0> = -4*sqrt(2)/9 (8298)
<02u2duud0d0u02udud2u0dd220uu	0|c24a a11a|02u2duud0duu02uddu2d0duu20dd	0> = -sqrt(3)/108 (4320)
<u2d02uud0uu202duuudd0d2uud0d	0|c25b a21b|u2d02uud0uu202duuuddud2d0d0d	0> = -5*sqrt(2)/48 (18840)
<uuudd2uudduududdu0220d00ud2d	0|c1a a12a|0uudd2uuduu2duudd0220u00dd2d	0> = 0 (14832)
<22ud0u00ud0u220du20u02uddd2u	-1|c14b a15a|22ud0u00ud0u2dduu20u02dddu2d	0> = -sqrt(10)/54 (1440)
<2uu0du20dd0uu022udduud202u0d	-1|c15b a24a|2uu0du20dd0uu0d2udduud2d2u0d	0> = 4*sqrt(6)/27 (3888)
<20uuud00ud22u0u2d0dudud220ud	0|c12a a26a|20uuud00ud2uu0d2d0ududu22ddd	0> = sqrt(6)/41472 (32864)
<uu0dud0u02udd22u202duud0u0d2	-1|c17b a9a|uu0dud0uu2ddu22du02udud0d0d2	0> = -5*sqrt(3)/2916 (18360)
<00u2d0u2u200u2d2202u02dd0uud	-1|c17b a18a|00u2d0u2u200u2d2ud2d02du0udd	0> = -sqrt(2)/27 (816)
<20uuuu2d00d0du2222u200d00220	0|c5a a5a|20uuud2u00d0du2222d200d00220	0> = -sqrt(30)/324 (204)
<u2uud0uud022002d20200d22ud0u	0|c12a a14a|u2uud0uud02d0d2u20200d22ud0d	0> = -sqrt(6)/27 (2160)
<0u022du022uu00d02d22ud200u20	1|c20a a14b|0u022du022uu0ud02d2ddu200d20	0> = -sqrt(30)/36 (280)
<u2020uduuuududdu20uddd2002dd	0|c23a a3a|u2u20uduuduudduu20duddd002dd	0> = sqrt(10)/112500 (154508)
<u022u0du2002u0u000d2d2d22uud	0|c22a a6a|u022udud2002u0u000d2udd22dud	0> = sqrt(15)/648 (1224)
<u0ud2dud22u0ud220u020udud002	-1|c16b a19a|u0ud2dud22u0ud2d0uu20ddud002	0> = sqrt(3)/9 (864)
<0u02d22002u0u202d02ud0d02uu2	1|c28a a22b|0u02d22002u0u202d02udud02dud	0> = sqrt(3)/4 (216)
<uud2du0du02ud0d02u0u22ud2d0u	0|c1a a20a|0uu2du0du02du0d02u0222du2d0d	0> = -1/288 (1458)
<2ud20uu00ud22ddu000uudud2022	-1|c1b a18a|udu20uu00ud22ddd0u0duudd2022	0> = sqrt(30)/144 (1680)
<222u0u0d0u2dud0udu0202uddu02	0|c8a a21a|222u0u000u2ddu0udu02u2dddd02	0> = 2*sqrt(30)/729 (2400)
<0u22020222d00u0du22u02002d0d	0|c4b a7b|0u2u02u222d00d0ud22d02002u0d	0> = 0 (120)
<uu0dd202u202uduuududu2dd2000	0|c9a a11a|uu0dd20202u2uuuddduud2dd2000	0> = sqrt(2)/432 (4200)
<0uu00dudu2duudud0u22dd02du2u	-1|c21b a18a|0uu00dudu2duudud02220d02ud2d	0> = -sqrt(2)/9 (5508)
<2u0duud20duduuu00d2220du0022	-1|c23b a22a|2u0duud20duduuu00d222d0d0022	0> = -sqrt(2)/6 (480)
<ud2ud2ud002udu00u222du000du2	0|c18a a23a|ud2ud2ud002udu00ud22dud00ud2	0> = sqrt(6)/12 (384)
<0uuudu22u0d0du2d2d2u22002000	1|c19a a1b|uuduuu22d0d0ud2d2udd22002000	0> = sqrt(6)/10368 (2160)
<u2u2uuddd00u0u2dud0d20uu220d	-1|c2b a13a|uuu2uuddd00dud2udu0u20dd220d	0> = sqrt(15)/2430 (22680)
<0u2du0uu002dduddu2du2u0d2d20	0|c21a a16a|0u2du0uu002ddud2u2dduu0d2d20	0> = sqrt(3)/8 (2160)
<u2ud00du02u00d2u0002ud2222ud	1|c27a a16b|u2ud00du02u00d220002ud22220d	0> = -4*sqrt(3)/9 (108)
<ud00uu0202d202u2ud020d2uud02	0|c15a a15a|ud00uu0202d202u2uu020d2ddd02	0> = sqrt(15)/108 (420)
<22u00uu0duu0d0022duuud2udd2d	0|c23a a5a|22u0uud0udu0u0022dduuudddd2d	0> = -sqrt(15)/172800 (36176)
<ud2uu02u2dd20u20d2020020200u	0|c10a a28a|ud2uu02u20d20d20d20200202002	0> = sqrt(6)/12 (40)
<2udu22u0d22uu2d0002u00020d20	-1|c11b a28a|2udu22u0d2uud2u0002d00020d2d	0> = -sqrt(3)/108 (408)
<0u02ud2duu000d0u2d2udd22u20u	0|c16b a12b|0u02ud2duu0d0d002u2udd22u20d	0> = 0 (432)
<u002u0ud020d022u0222ud0d20u2	-1|c19b a13a|u002u0ud020du22d02d2uu0d20d2	0> = sqrt(2)/18 (360)
<20u200u2d2d2220ud200u0u020ud	0|c10b a5b|20u2u0u2ddu2220dd200u0d020ud	0> = 0 (240)
<u02u0du22d000ud0u222dud2d0ud	0|c24b a5b|u02uduu22d000du0u222ddduu0dd	0> = 0 (3600)
<u0u0dd202u00duu02ud2dd2ud022	0|c14b a11b|u0u0dd202ud0u0d02uu2du2dd022	0> = 0 (432)
<uduuuu00udd00d22202dud2202u0	-1|c21b a12a|uduuuu00uddd0d22202d0u2202d0	0> = -sqrt(6)/6 (1008)
<u0uu2ddu2du0d0uu0dudu0u2dd22	-1|c5b a20a|u0uuuddd2uu0d0ud0ud2u0d2dd22	0> = -5/11664 (27720)
<2uuu00d0d20022u20du2du0d22d0	0|c1a a24a|uuud00d0u20022u20dd2ud0222d0	0> = -sqrt(2)/324 (600)
<0u02ududu2ud0dd2uu2d0u02d0u2	1|c24a a13b|0u02ududu2ududd2du2d0u0du0d2	0> = sqrt(6)/12 (4896)
<u202u2ududdu2ud20200d02u00ud	0|c27a a26a|u202u2ududdu2ud20200d02u0d0d	0> = sqrt(2)/3 (2040)
<020uu0002u22002d2dud02u2dd20	0|c24a a5a|020u20002u22002u2dud02dudd20	0> = sqrt(2)/27 (204)
<uu22u2ddud00u2uu20dddu0du0du	-1|c28b a12a|uu22u2ddud0uu2ud20ddud0du0d0	0> = sqrt(6)/96 (12600)
<22u002udu02d00220d22u020002u	0|c16b a5b|22u0u2udu02d002u0d22d020002d	0> = -8/27 (232)
<u0du02202d20020u22uudddu002u	1|c7a a10b|u0du02u02220020d22duudud002d	0> = -sqrt(3)/27 (216)
<2u0u02duuud200dd0uu2duddd2uu	0|c16b a16b|2u0u02duuud200du0dd2udduu2dd	0> = -sqrt(2)/162 (12960)
<uu0u22udd202uddd2020200020uu	0|c5a a8a|uu0uu2u2d202dddd2020200020ud	0> = 0 (504)
<2uu0202u00u202dddu22ud0d0u02	1|c11a a17b|2uu0202u000202dd2u22ud0d0d02	0> = -5*sqrt(10)/108 (200)
<u02u02ud00d002ud222u02020u2d	1|c14a a21b|u02u02ud00d00uud222dd2020u2d	0> = -2/9 (400)
<0uu20d2ud02u2020d02202uud0du	1|c11a a28b|0uu20d2ud0ud2020d02202uud0d2	0> = -sqrt(3)/6 (324)
<020u20ud22d0uud2u20du020d02d	0|c15a a1a|u20u20ud22d0ud02d20ud020u02d	0> = 0 (240)
<uuu0du20udu0d2udu2udd022d020	1|c24a a5b|uuu02u20dud0d2uud2udd02dd020	0> = 3*sqrt(10)/32000 (10950)
<2uu02dud2uu2d2u2udud00d000dd	0|c27b a19b|2uu02dud2uu2d2u2ud2d00d0000d	0> = sqrt(5)/4 (2160)
<2uu00002d2uud22020ud202udu0d	1|c8a a25b|2uu0000ud2uud22020ud202d2d0d	0> = 5*sqrt(2)/144 (860)
<022uu00ud22200ud02ud020d2dud	0|c18b a4b|0222u00ud22200ud0uud020u2ddd	0> = 0 (612)
<udu2uu2d20u2022uddddu00u0020	-1|c3b a23a|ud02uu2u20u2022ddddud0ud0020	0> = sqrt(3)/96 (560)
<u2000020u2ud202d022duu0d2u20	0|c2b a11b|ud000020u22u202u022ddd0u2d20	0> = -sqrt(3)/54 (80)
<u20d2uuu20du20002ddd2uu02020	0|c18b a28b|u20d2uuu20du200020dd2du0202d	0> = -1/4 (272)
<uuud02222u0uud0d220dddu2u000	-1|c8b a19a|uuud022u2u0udd0u22ddudd2d000	0> = sqrt(15)/900 (10824)
<020uuu22d22u000dddu002uu2d20	-1|c5b a1a|u20d0u22u22u000dudd002du2d20	0> = 5*sqrt(3)/162 (272)
<0uuddu2uu2u02dd0uudu0dudd2du	0|c9a a1a|ududuu2u02u02ud0duud0ddud2dd	0> = sqrt(3)/16000 (46032)
<uuud00dud02200uud2d2u2d02udu	1|c25a a5b|uuudd0udd02200uud2u2d2u0dudd	0> = -sqrt(2)/972 (9720)
<u0udd20u00u2u2du2ddu20d2u200	1|c20a a10b|u0udd20u0du2u2du2dd020u2d200	0> = 2*sqrt(2)/9 (432)
<0uu00022d0udd20u22200022duu2	-1|c8b a25a|0uu0002ud0dud20u222000222dd2	0> = -1/18 (180)
<02u2u0du2u220d2000ud0d2d02ud	0|c27b a17b|02u2u0du2u220d20d0uu0d2d020d	0> = -sqrt(3)/18 (600)
<20u022uud00d02d2uu2000u2022d	0|c24b a17b|20u022uud00d02d22u2000ud022d	0> = -sqrt(2)/3 (120)
<00u0u02u0u022d20d2u2ddudd2uu	0|c10b a9b|00u0u02uu0022d20d2d2duduu2dd	0> = sqrt(6)/72 (840)
<20202u0dudu20u22u0ddduudu002	-1|c8b a10a|20202u00u2u20u22u0dddddud002	0> = sqrt(2)/12 (504)
<00u0udd2uu2ud2u220dduu0d2020	1|c17a a1b|u0d0uud2du2uu2u2d0dddu0d2020	0> = sqrt(10)/288 (1680)
<udu0uu002udddd20202u220u02dd	0|c15b a4b|uduuuu002uddddd0202u220u02dd	0> = sqrt(30)/10 (3024)
<0u0d0ud20uuud2du20202d2duu02	0|c2a a9a|000u0ud2uuduu2dd20202u2ddd02	0> = sqrt(10)/432 (2472)
<220u2d2u2uu202d0du0ud0200002	-1|c18b a4a|22022u2d2uu202u0d00dd0200002	0> = sqrt(6)/54 (40)
<20uu22uu20uddud0dd02d0uud0d2	0|c5b a16b|20uuu2uu20uddudddd02u0ddu0d2	0> = 0 (20496)
<uu222u2ddd202u0uud0ddu00u020	0|c11a a19a|uu222u2dddu02u0uuddudd00d020	0> = sqrt(30)/72 (4800)
<u00ud2220ud2u202d000202220u0	0|c25b a2b|uu0du2220ud2d202d0002022u0d0	0> = 1/36 (120)
<020u0u2uu222002u00du20dd2dud	0|c26b a14b|020u0u2uu2220u2d00du20dd20dd	0> = -sqrt(3)/75 (910)
<uud22du20uud2u2ud20u0020dd00	0|c8b a24b|uud22duu0udu2d2uu20d002ddd00	0> = sqrt(10)/5760 (4920)
<ud0u2udu02uud2du0udddd0u2d02	0|c14a a1a|2u0u2udu02duduud0ddudd0u2d02	0> = 0 (16800)
<00220uduud00d20u20d22u02d2ud	0|c19b a25b|00220uduud00d20u20022u0222dd	0> = 0 (72)
<0ud0ud22020uu22udud2d0d2uu00	0|c14a a22a|0ud0ud22020uud2uduu2ddd2ud00	0> = 0 (1440)
<02uu2u0200ddu2uddu2d2u20d00u	0|c23b a7b|02uu2ud200ddu2uudd2d2ud0u00d	0> = -sqrt(2)/72 (1600)
<ud2020uu00u2uuu2ddu0dudddd2u	-1|c21b a1a|2u2020ud00u2uuu2ddu00ddddu2d	0> = sqrt(70)/450 (5460)
<ud0202u2u02020dduu20dud0udu2	0|c2b a17b|u00202u2d02020du2u20ddu0udd2	0> = sqrt(6)/108 (216)
<20u220u0uu00u2uu20dddd22200d	1|c15a a11b|20u220u0uud0u20u20dddd22200d	0> = -4*sqrt(5)/15 (910)
<uu0220d202uu2du00d02200202du	-1|c8b a6a|uu022ddu02ud2ud00u02200202dd	0> = 1/54 (324)
<u2uu0u2uu0u20u2ud00dd2dddddu	1|c14a a20b|u2uu0u2uu0u2002ud002d2dddddd	0> = -sqrt(5)/9 (12870)
<200uu22020ud02d00ud2u02du202	0|c25b a25b|200uu22020ud02d00ud2u02dd202	0> = 1/2 (180)
<0u20022uu0u22udd0du2d0d0uud2	-1|c16b a14a|0u20022uu0u222u00dd2d0d0udd2	0> = sqrt(3)/135 (756)
<2ud2200uud200uudu0d20uu02dd2	1|c17a a21b|2ud2200uud200uud00u2dud02dd2	0> = -sqrt(15)/108 (1392)
<u000022u222d0udd2020u002d022	0|c24b a12b|u000022u22220ddu2020d00ud022	0> = sqrt(3)/24 (24)
<0202u0u20dd2u02u0u22du2u0dd0	-1|c22b a5a|020220u20ud2d02u0u22u02d0dd0	0> = -sqrt(5)/144 (120)
<00u00u2200dudu2udd20du2022u2	0|c17a a27a|00u00u2200dudu2u0d20dd202222	0> = -sqrt(2)/4 (180)
<20uduu000u2u20u0u2d2dddud022	1|c28a a15b|20uduu000u2u2020u2d2ddudd02d	0> = -sqrt(14)/72 (1736)
<22uu20u02d02u2dd0u02duuddu00	0|c1b a3b|u22u20u02u02d2ud0u02dddudd00	0> = sqrt(30)/3888 (2700)
<u0udd2u2u020u2ud20udddd0u0u2	-1|c4b a4a|u0uud2u2d020u2du20uuddd0d0d2	0> = sqrt(6)/540 (10136)
<020u20uudddu0ud2202uuu2dd020	1|c23a a13b|020u20uuddduudu2202uudddd020	0> = -sqrt(3)/72 (4200)
<uu20dd2u2d02uud00200duuduud2	-1|c12b a25a|uu20dd2u2d0uduu00200dudu2dd2	0> = -1/72 (1296)
<0uuudddu2u0uud22d22d0duud00u	0|c5b a5b|0uuududu2u0ddd22u22d0uudd00d	0> = -1/972 (24600)
<uu020u020du02d2u2d00du22ud02	0|c8a a5a|uu02ud0d0ud02u2d2d00uu22dd02	0> = 1/486 (1080)
<2020u00u0ddu22u000du02d222u2	0|c23b a6b|2020ud0u0udd22u000ud020222d2	0> = -sqrt(3)/288 (72)
<2uud2ud022u0020020udu2200d20	1|c1a a16b|uuud2dd022u0020u20udd2200d20	0> = -5/54 (400)
<u0udu0u2d00220002u02u2dd2d2d	0|c20a a14a|u0udu0u2d0022u002d0du2ud2d2d	0> = 0 (2040)
<u2udu2ud20200udu2200d2d0dud0	0|c15b a24b|u2udu2ud20200u0d2200d2uddud0	0> = sqrt(2)/24 (1224)
<udu0d222022220uudu0200d0u0du	1|c12a a25b|udu0d222022u20dudu0200u020dd	0> = -sqrt(2)/12 (96)
<udu22200d20uu0u022udd0du02dd	0|c12b a19b|udu22200d200u0u0222du0ud02dd	0> = 0 (240)
<00uu22d022du00dududu22u0ud02	1|c28a a1b|u0ud22d022uu00dudduu22u0dd0d	0> = sqrt(3)/96 (2160)
<u02uu2d0200du0u200dd22du02u2	-1|c16b a5a|u02u22d0200uu0dd00du22ud02d2	0> = 2/81 (360)
<u2d0u02d220u02d2udu00u0du022	1|c3a a20b|u200u02d220d02u2dudu0u0dd022	0> = sqrt(6)/48 (144)
<0u2u22d2ud02u202du000200d20u	1|c6a a27b|0u2u2dd2uu02u202dd000200u2dd	0> = -sqrt(2)/108 (360)
<00uu220duudd0020u2d22du202d0	0|c6b a22b|00uu2d0ududd0020u2u222d202d0	0> = 0 (324)
<0u02ud220dud0u02d22u2ud0u020	0|c21a a28a|0u02ud220dud0u02d22udud0u02d	0> = sqrt(6)/8 (192)
<22u2uu0u0uuududddud0ddu2ddu0	0|c2b a28b|2uu2uu0u0uudduddduu0ddu2dddd	0> = 1/245 (633480)
<02u20d200u20u2d2u002u2d002du	1|c7a a28b|02u20du00d20u2u2u002d2d002d2	0> = sqrt(6)/36 (80)
<022u0u00dd22ud0ud200uu2202ud	1|c11a a20b|022u0u00ddu2ud0du20udd2202ud	0> = sqrt(6)/12 (432)
<uu02d220000222dud0udu0d2u0d2	0|c13a a17a|uu02d2200002d2uu20dud0u2d0d2	0> = 0 (324)
<u220022u02u20d2dduu00dud0udu	0|c26a a13a|u220022u02u2dd2udud00udu00dd	0> = sqrt(3)/648 (1620)
<u2d02uuuddd02u002d020u2002u2	-1|c6b a15a|u2d020uudud02du02u020d2002d2	0> = -sqrt(3)/18 (216)
<0udu220uuud0dd0u0d0u022d2d22	0|c25b a16b|0udu220uuud0dd020d0u022udd22	0> = sqrt(3)/8 (840)
<20u2d0uu0000u0u2d20udd2d222u	0|c23a a19a|20u2d0uu0000u0u2d2udddud222d	0> = -sqrt(6)/36 (1500)
<u2uddu0d2222ud0uu0du0d02u020	0|c19b a26b|u2uddu0d2222ud0uu00d0u02dd20	0> = -1/36 (432)
<0udu2u2ddud2ud2u00u0ud0d202u	-1|c13b a19a|0udu2u2ddud20u2d0020uu0d202d	0> = -sqrt(6)/18 (288)
<u2u2d2duu0u0uu20u0d0ddu0d2d2	1|c6a a11b|u2u2duduu020ud20u0d0udd0d2d2	0> = -sqrt(7)/200 (8100)
<u2d0022ududuuud0duuu0d02d2ud	-1|c26b a15a|u2d0022ududuuu20dduu0d02uddd	0> = sqrt(15)/216 (5440)
<0u2d2u0d0uud0d20ud2uuddu0u22	0|c19a a13a|0u2d2u0d0uudud20uduududd0d22	0> = sqrt(2)/24 (7344)
<00u0d220u02uud0u2200d2u22ddu	1|c21a a1b|u0u0d220u02udu0u220002d22ddd	0> = sqrt(10)/288 (720)
<ud00uduu2d00220d2002ud2uu202	-1|c8b a15a|ud00udu02d0022uu2002du2dd202	0> = -sqrt(6)/12 (144)
<uuu2uddu0dd2ud02200ud0du220u	1|c17a a20b|uuu2uddu0dd2ud02d002u0ud220d	0> = -sqrt(2)/6 (4320)
<uud220200ud220duu202002d00u2	0|c10b a9b|uud22020u0d220dud202002u00d2	0> = 0 (72)
<u2d2u0ud0uuu2200d02dud2du020	1|c27a a6b|u2d2uudu0uud2200d02dud2du0d0	0> = sqrt(2)/72 (2520)
<u022d020002uu220d2u2d20000d2	0|c20a a13a|u022d020002u2220u2dud20000d2	0> = 1/12 (36)
<0u020220002d2uudu0002uddu222	-1|c7b a1a|ud0202u0002u2dudu0002dudd222	0> = -sqrt(6)/81 (324)
<0uuu2u0d22dddududud0udu2002u	0|c28a a28a|0uuu2u0d22dddududud0udu2002d	0> = -1/2 (2240)
<u22ud0d020uu022d2dud0u20u0dd	0|c28b a6b|u22udud020ud022d2udu0u20d0d0	0> = -sqrt(3)/64 (648)
<u00u02u0du022d0duud2dud2u022	-1|c27b a3a|u0ud02u0du022d0udud2dud2u0d2	0> = -sqrt(6)/81 (1944)
<0u02u002u02u2du020020dd22dd2	0|c20a a20a|0u02u002u02u2du020020dd22dd2	0> = 1 (250)
<2202uud020du02d0002u0udu2202	0|c28b a8b|2202uudd20ud02u0002u0ddu220d	0> = sqrt(2)/32 (144)
<udu220uu2du2d0ud2002du0d00u2	1|c17a a1b|2uu220uu2dd2u0dud002du0d00d2	0> = -sqrt(5)/2592 (2460)
<uu022du00udu2d22u00220d20020	0|c2a a22a|u0022uu00dud2u22d0022dd20020	0> = 1/2592 (232)
<20udu20u2u20d2d2u0d02uu0ud0d	0|c13a a20a|20udu20u2u2002d2u0dd2du0ud0d	0> = -sqrt(10)/27 (816)
<20u22duud0200200u02u2d220ud0	0|c19b a2b|2ud22uuud0200200d0ud2d220ud0	0> = 1/27 (240)
<u0u2udu2u2ud2d022020000d20ud	1|c4a a2b|uuddudu2u2ud2d022020000d20ud	0> = -sqrt(6)/18 (480)
<0u20u200ud2d2u020udd022u0d2d	0|c6a a12a|0u20ud00uu222u020udd022d0d2d	0> = 0 (756)
<uu220u2u002ud20du0d2du0d0dd2	0|c27b a13b|uu220u2u002u220dd0d2du0d0d02	0> = sqrt(10)/30 (756)
<202u0u220u0uudd20d2du0u0202d	0|c21a a23a|202u0u220u0uudd20d2d0020202d	0> = -sqrt(3)/3 (252)
<2u0u220022ud0ud00uud2dud2d0u	0|c10b a16b|2u0u22002duu0duu0udd2udd2d0d	0> = -1/4320 (9420)
<0020u22u22dud0ud0u0ud2du0022	0|c7b a26b|0020u2uu22dud0du0u0du2dd0d22	0> = -sqrt(3)/729 (2312)
<u20d2u2uudd02200ud200u2duud0	0|c14b a28b|u20d2u2uudd02u00ud200u2duddd	0> = -4*sqrt(6)/81 (4640)
<020u02du02u0d220d222u00u2d0u	1|c8a a21b|020u02d002u0d220u222200d2u0d	0> = -1/4 (16)
<200uu20du20d20uu002d2du00222	0|c22b a5b|200u220ud20u20du002d20d00222	0> = sqrt(3)/324 (54)
<02u0duu2u0d202duuu0dddu202ud	0|c26b a15b|02u0duu2u0d2022uud0ddud20udd	0> = -sqrt(2)/216 (4320)
<002u02udu0220u0220u202dd2002	0|c3b a4b|00u202udu0220u0220d202dd2002	0> = sqrt(30)/54 (60)
<u0d0222u20uu2222000002d0ddud	0|c22a a18a|u0d0222u20uu22220u000dd0dudd	0> = 0 (420)
<222u0u2d22uudddu00u0ddudu00u	-1|c10b a21a|222u0u2d2uuddudu00d02uudd00d	0> = -sqrt(3)/324 (5400)
<02uuu22d2udu0020d0d2d2202000	0|c2b a8b|0uduu2222udd0020u0d2d2202000	0> = 0 (120)
<02udu02ud22uu0d0du2202ud0002	0|c20b a1b|u2udu02dd22uu0u0du2d02dd0002	0> = sqrt(6)/216 (1224)
<u00d020220u2dudu020u0d22022u	1|c4a a28b|u000020220u2ddud020u0d220222	0> = 3/16 (24)
<0u20udu0uu0u0dd222dd00uud222	0|c27a a8a|0u20uduuuu0d0du222dd00udd2d2	0> = sqrt(5)/450 (9408)
<0uuuud02d2du00d2022uudduudud	0|c22b a5b|0uuu2d02d2du00d2022uu0udddud	0> = sqrt(15)/216 (1600)
<220u2uu2dd0ud0u220d0002u0d2u	-1|c1b a25a|u20u2du2ud0ud0d220u0002ddu2d	0> = -sqrt(2)/486 (1224)
<2000020202ud022u20u0u2d02220	0|c16b a18b|2000020202ud02202uu0d2d02220	0> = -sqrt(2)/6 (12)
<22u2020u0duu20d02ud0ddu2uud0	-1|c17b a15a|22u2020u0duu2020ddu0udd2dud0	0> = -1/54 (1200)
<u02u0220d2du2uudd0u00uud22d0	1|c9a a18b|u02u022002dd2uuuddu00dud22d0	0> = sqrt(30)/324 (1080)
<u2d200u022202d202002002u2u00	1|c2a a28b|uud200u022202d202002002d2u0d	0> = 3/8 (36)
<02u00ud002d00u2u22d2u2dd0uu2	-1|c20b a12a|02u00ud002du0u2d22duu2du0dd2	0> = sqrt(3)/18 (648)
<u022uu02dud22220du0duudd0d00	0|c8b a27b|u022uu0uddd22220du0uuudd0dd0	0> = 5/96 (4900)
<02uu020dd0220u2udud020u22002	-1|c24b a9a|02uu020d20220u2dudd020ud2002	0> = -sqrt(2)/48 (108)
<u022uud2u000d20002222dudu0dd	0|c22b a16b|u022uud2u000d20d022220udu0dd	0> = 1/2 (612)
<uu22u222dudu0000200duudd2d0u	1|c10a a16b|uu22u222d0ud000u200uddud2d0d	0> = sqrt(2)/2592 (2816)
<uduu002uu2u0u2d020d2200d2udd	-1|c17b a23a|uduu002uu2u0u2d0d0d220du2ddd	0> = -sqrt(5)/30 (6384)
<u0dudu0udud20dud20u02u0d2u22	1|c5a a24b|u0du0d0uudd20uud20u02d022d22	0> = -1/192 (432)
<0u2002d22u00222000d0u2d20u2d	0|c21a a21a|0u2002d22u00222000d0u2u20d2d	0> = 0 (24)
<0u02u2du00220d0200u2022ddu2d	0|c11a a19a|0u02u2du00d20u020022022dud2d	0> = 0 (162)
<u20udu2022ud0u22dud020u00ddu	1|c16a a3b|u2uudu2022dd0u2duud020u00ddd	0> = 50*sqrt(3)/2187 (6936)
<20ud0uu2du22002du02du2du0u0d	-1|c4b a13a|20u00du2ud22d02uu02dd2uu0d0d	0> = 1/162 (432)
<u220ud222u0uduudd0d0ud00220d	0|c2a a5a|uu202u222d0dduuud0d0du00220d	0> = 0 (800)
<22220uuu2022d0ud0200du220000	1|c11a a25b|22220uuu20u2d0dd0200du22d000	0> = -sqrt(15)/24 (140)
<uu2u22002dud02000ud222u0ud0d	-1|c5b a7a|uu2uu2d02ddu02000du222d0ud0d	0> = -5*sqrt(6)/1296 (1890)
<uu00020000d02uud2udd2d222uu2	1|c28a a5b|uu00d20000d02uuu2dud2d222dud	0> = -1/144 (816)
<22u002u0220uudd0dd00uuu22ddd	0|c18a a8a|22u002uu220uddu0d000dud22dud	0> = 0 (1440)
<uu22udud0200u22d0ddu2u02du00	0|c24a a11a|uu22udud02d0u22u0ddu2d0dud00	0> = -sqrt(6)/108 (4080)
<00u0uddu2udud220uu2ud2dddud0	0|c7a a7a|00u0udud2duud220ud2uu2duddd0	0> = 0 (11016)
<20udud0202002u0d220udu022udu	0|c16a a12a|20udud02020u2d00220udu022dud	0> = 0 (64)
<u00220u2ud22d2202u02dudu0000	-1|c17b a27a|u00220u2ud22d220uu02dddu00d0	0> = -sqrt(2)/6 (400)
<u0u220220ddu222u00d0u0u0ddu2	0|c19a a1a|20u220220dud222u0000u0d0dud2	0> = -sqrt(3)/72 (48)
<u2dudu2du0022u2dud0u000d2u20	-1|c12b a28a|u2dudu2du00d2u2uud0d000d2u2d	0> = -sqrt(6)/36 (640)
<u2d20u2udu22u0udd2u0d00u0d20	0|c11a a5a|u2d2ud2uudd2u0udu2d0d00u0d20	0> = sqrt(30)/648 (864)
<00u00d2022u202uu0d2d2udu20du	1|c7a a3b|00200uu022d202uu0d2d2udd20ud	0> = 5*sqrt(2)/81 (360)
<u2du2uu02ud0dd0020022d0u202u	0|c9b a6b|u2du22u0uud0dd0020022d0u202d	0> = 0 (280)
<uu2d20duu2uud20d0dud2200200u	1|c25a a19b|uu2d20duu2uud20d0d2d2200u00d	0> = -sqrt(6)/4 (840)
<22uu0duuu2u200202ddd20udu0d0	0|c15b a20b|22uu0duuu2u200d02dd220ddu0d0	0> = -sqrt(3)/18 (1512)
<u2u2u2d0u0d02udu0d2ud0u0dud2	0|c4a a12a|u2uuu2d0u0dd2uud0d2du0d0dud2	0> = -5*sqrt(30)/10368 (18300)
<00uud2u0222u2udddduu220d00u0	1|c18a a27b|00uud2u0222u2uddd0du220d0020	0> = -sqrt(3)/4 (420)
<2u0d22u202uu0ddu2d0020u2du00	-1|c7b a19a|2u0d220202uu0duu2dd020d2ud00	0> = -2*sqrt(6)/81 (240)
<2u2duud0uud0u0d2002002ddu22d	0|c25b a11b|2u2duud0uu20d0d2002002du022d	0> = sqrt(3)/24 (240)
<0uu0u0u2202dd2d202d2uu0dudu0	0|c16a a6a|0uu0udu2202du2dd02u2ud0ddud0	0> = -sqrt(10)/432 (4640)
<u220uuu20d0uu00du2du2dddud02	-1|c21b a27a|u220uuu20d0uu00du2duddduddd2	0> = sqrt(3)/36 (42940)
<2020uu00022udd2uud2ud0du0220	1|c5a a22b|20200u00022udu2duu2udddd0220	0> = -sqrt(15)/324 (630)
<uuu0u020ud00d2d02d2u20022u2d	0|c21b a6b|uuu0ud20ud00d2d02u2du0022d2d	0> = -sqrt(2)/45 (2250)
<02ud22u0d0uuudud2duudddu20u0	1|c6a a4b|02u22uu0d0dduuud2uudddud20d0	0> = 5*sqrt(15)/2916 (14400)
<u02022200u20022d2du2d0u200u0	0|c15b a28b|u02022200u2002ud2dd2u0d200ud	0> = sqrt(3)/12 (80)
<0uuud2002002d2uud0022d2uddud	0|c9b a13b|0uuud200u00222duu0022d2udddd	0> = 0 (2940)
<u20u2d20uduu2d0u02d02u20d0ud	-1|c7b a25a|u20u2du0duud2d0u02d02u2020dd	0> = -2/243 (1620)
<2u02222d002udud2u0002200u0du	0|c16a a24a|2u02222d002ududuu000220du0dd	0> = -sqrt(6)/18 (144)
<u2u2d2u0ud0d2du0u2duddu00uud	-1|c5b a1a|22u202u0dd0u2uu0d2dduuu00ddd	0> = -sqrt(3)/729 (2400)
<u0d0022u0u0u22udd200202d2d20	0|c27b a22b|u0d0022u0u0u22udd2002d2d2ud0	0> = sqrt(2)/4 (280)
<20u2002d0202202uud0uu0202d20	1|c10a a20b|20u2002d0u02202udd02u0202d20	0> = -sqrt(3)/6 (24)
<udu0d00u22u2d0u02u0u2d2d02ud	1|c9a a25b|udu0d00uu2d2d0u02u0u2d2du2dd	0> = -sqrt(15)/36 (1440)
<uduu2020d2u002udd02u00d202u2	0|c10b a4b|udu22020uuu002ddd02u00d202d2	0> = -sqrt(30)/162 (420)
<002uu22du0u02udud2002dud0du2	-1|c21b a27a|002uu22du0u02udud200ddud0d22	0> = -2/3 (2250)
<20uu0uduud2uu220udd2d20d0d0d	0|c15a a17a|20uu0uduud2uu2d02du2d20d0d0d	0> = 0 (11380)
<u20du0udu2002dduu0d02220d022	0|c2b a7b|uu0du02ud2002dudd0u02220d022	0> = 0 (360)
<222u020d2022u0ud0u0udd02du0u	1|c2a a21b|2u2d020u2022d0uu0d0u2d02ud0d	0> = -1/108 (216)
<ud200uu022u200u2d00dd2uu2dud	0|c12a a23a|ud200uu022ud00u2d00ud22u2ddd	0> = 5*sqrt(15)/432 (1584)
<u22u0dd220uu2d0d0u2u02u0002d	-1|c19b a1a|222u0ud220uu2d0d0dud02u0002d	0> = -sqrt(2)/12 (240)
<2u02du000200u220du2u2dduud02	1|c20a a5b|2u022d000200u220du202dudud02	0> = 1/6 (32)
<02u2u0ud22d220uuduu0ud020dd0	-1|c13b a28a|02u2u0ud22d2u0uduud0ud020ddd	0> = -sqrt(2)/120 (8600)
<00u2udu2d02uduu2222dd0000duu	-1|c8b a27a|00u2ududu02dudu2222ud0000d2d	0> = -sqrt(6)/648 (1620)
<2u200d0u0ud0d222uu20d0udu202	0|c3a a9a|2ud00u0uudd0u222dd20u0dud202	0> = -1/54 (480)
<22020u0u2ud20du020022du20ud0	-1|c24b a10a|22020u0u22d20du020022udu0dd0	0> = -sqrt(6)/54 (108)
<00uuu2222d00d0du02d220uu0022	1|c28a a2b|0uuud2222d00u0du02d220du002d	0> = 1/24 (360)
<2002u2d22u00d2ud20ud002002uu	0|c1b a3b|u0d2u2u22d00u2dd20uu002002dd	0> = 0 (216)
<u0dud22u0du0ud2202u2u0dduud0	-1|c24b a12a|u0dud22u0duuud2202u2d0d0udd0	0> = -2*sqrt(2)/81 (1632)
<u20ud2200ud0ud2ud0u22020uddu	1|c6a a18b|u20udu200du0dd2uduu22020dudd	0> = sqrt(6)/432 (1944)
<02020u2ud02d022uud20u2000220	0|c12a a24a|02020u2ud020022duu20d20d0220	0> = 1/24 (36)
<ud2200020020u02u0du2d22uudud	1|c22a a7b|ud2200u20020u02d0du2du2uddud	0> = 1/12 (288)
<0u220uuu00d22222d02d00u200du	0|c13a a5a|0u22uuud00d2u222d02d00u200dd	0> = -5*sqrt(3)/216 (720)
<u200u2duu0dud2u2d0202u0ddduu	-1|c21b a28a|u200u2duu0dud2u2d020ud0dudd2	0> = -sqrt(6)/36 (7128)
<ud00uu2d22du2du0002d0uu0ud22	0|c8b a23b|ud00uu2022dd2ud0002u0u20dd22	0> = 1/24 (144)
<22uudu20u002ud0ddu0du2002d2u	-1|c12b a26a|22uudu20u00udd0ddu0du200222d	0> = -sqrt(2)/32 (840)
<u2udu0d02u2u0uu2dd20d020uddu	1|c2a a6b|uudduuu02u2d0ud2ud20d020dudd	0> = sqrt(10)/7200 (16200)
<220uuudd000u202220du0220d0u2	0|c19b a3b|22uuuudd000d2022200u0220d0d2	0> = -sqrt(30)/108 (210)
<00u202200du220u0d0uu2d202du2	0|c20b a2b|0uu202200dd220u0d0u02u202dd2	0> = -sqrt(6)/24 (72)
<220u000d020022220002200uu222	1|c25a a9b|220u000du20022220002200d0222	0> = -sqrt(2)/2 (4)
<02200ud22u02du2u00u20d0duud2	-1|c12b a4a|022u0du22u0dud2u00d20d0uudd2	0> = sqrt(3)/162 (648)
<2ud202uduududdudu02d0uuu0dud	1|c19a a23b|2ud202uduududdudu0ud0d2u0dud	0> = -sqrt(6)/6 (3456)
<uuduu0202200002uudd22d002u2d	1|c21a a24b|uuduu0202200002uudd2dd0u2d2d	0> = sqrt(6)/9 (2268)
<22ud20u0d0udu2022020udu0d02u	0|c23b a3b|222u20d0u0dud2022020uu00d02d	0> = sqrt(6)/144 (48)
<ud02uuuu022u0u2d0d20002ddud2	0|c4a a9a|ud0uduuuu22u0d2u0d20002dddd2	0> = -sqrt(35)/900 (3688)
<2ud0220uudu20ud20022udud0200	0|c26b a15b|2ud0220uudu20u220022uddd0d00	0> = sqrt(30)/48 (420)
<0ud002udu02uu2ddd0u2202du0u2	0|c23b a23b|0ud002udu02uu2ddd0u2202du0d2	0> = 0 (320)
<ud000u0ududu22du2ud20uddd220	0|c20a a4a|ud0u0u0dduud22du2uud0ddud220	0> = 0 (2880)
<ud202uud00ud20d00udu2200222u	1|c20a a28b|ud202uud00ud20d00ud022002222	0> = 1 (72)
<u22ud00udd020uu02ud0ddu022u2	0|c2b a16b|ud2uu00udd020uud2ud0ddu022d2	0> = 0 (2720)
<uu2ddu2u000d2022duud02d00202	0|c26a a23a|uu2ddu2u000d2022duud02200d02	0> = 1/2 (216)
<200uu0u0dd02u0duudu022d02222	1|c22a a8b|200uu0uddu02u0duddu02dd02222	0> = -8*sqrt(3)/243 (2040)
<20uu02u20dud20d202u02dud02d0	0|c22a a22a|20uu02u20dud20d202u02udd02d0	0> = 0 (680)
<02uu2d2020202u0d20202022d000	0|c5a a22a|02uuud2020202d0d20202u22d000	0> = -1/6 (40)
<22u0ud02uu0du0dd2020uududdu2	0|c3a a9a|2200ud022u0du0du2020dududud2	0> = sqrt(6)/27 (128)
<uuudd2ud22uu00d2du2d002d0u0u	-1|c24b a28a|uuudd2ud22uu00d2du2d00200d02	0> = -1/2 (1800)
<ud2uuu2du0u0d20d0dd0222uu020	0|c21a a20a|ud2uuu2du0u0d20d0ddud22ud020	0> = 0 (1920)
<2uu020u20020d2uudd022d00ud2d	0|c1a a18a|uud020u20020u2dud2022d00du2d	0> = 0 (408)
<02uududdud000u2duud0uu2d2dd2	0|c27a a12a|02uududdud0u0u2ddud0uu2d2d02	0> = -sqrt(6)/8 (2592)
<uudud002ud22u2ud2uuud0dd2000	0|c17b a3b|uu2du002dd22u2udduuud0dd2000	0> = sqrt(3)/108 (2160)
<u2u00u0udu2du20d0d2u0ud0222d	-1|c27b a4a|u2uu0u0dud2ud20u0d2u0dd022dd	0> = sqrt(5)/128000 (11750)
<000u0dud22002222u0ud200u2du2	-1|c13b a11a|000u0dud22u0u222d0du200d2ud2	0> = sqrt(3)/9 (96)
<u22u20u2002ddu00u2dd0du02udu	0|c12a a10a|u22u20u20d20dd00u2ud0du02dud	0> = 0 (480)
<u2u2d0uddu2u0d2u0dud00uudd2u	1|c4a a18b|u2uud0uddd2u0u2u02du00dddu2d	0> = -2*sqrt(3)/729 (9248)
<u2u002u22000d2du2d2002ud200u	0|c25b a21b|u2u002u22000d2du2d20d2uud00d	0> = -sqrt(2)/24 (360)
<0uu02d022u20022uu0d2d2d0duu0	1|c15a a27b|0uu02d022u2002duu0u2d2d0dd20	0> = -sqrt(6)/24 (630)
<0u02ud222udd0uud2d200u2002d0	0|c10a a28a|0u02ud2220du0uud2d200d2002ud	0> = -sqrt(2)/8 (240)
<ud200u2u2d02u02udddu2du0ud0u	1|c2a a8b|u0200u222d02u02uuddd2ud0du0d	0> = sqrt(10)/162 (1260)
<uududu20u02ddu0d220uddud0u2d	0|c27a a14a|uududu20u02dd20d220uduud0udd	0> = -9/32 (6480)
<uu2ud00u2du2d02u22u00020d20d	0|c5b a6b|uu2u0d0d2du2d02u22u00020d20d	0> = -sqrt(15)/54 (240)
<uudu0ud0dd2uu20d02ud2u20uudd	0|c2a a16a|u0uu0ud0dd2ud20202du2d20uudd	0> = 5/432 (2520)
<0u00udud00u2222000d22222d0uu	-1|c12b a4a|0u0udduu00ud222000d22222u0dd	0> = -sqrt(6)/108 (360)
<002u0udu2u02d0002du0d202u222	0|c26a a21a|002u0udu2u02d0002du02202dd22	0> = 1/6 (180)
<2u0du2du0020uududud0220u220d	1|c2a a23b|200ud2ud0020uuuddud022ud220d	0> = 1/162 (720)
<u2uuu22u20u0ddud2d0du000202d	1|c15a a24b|u2uuu22u20u0dd0u2d0dd00d202d	0> = -1/30 (3416)
<u0u20du00d0u2du202202200d2u2	0|c19b a17b|u0u20du00d0u2du2d2d02200u2d2	0> = sqrt(2)/6 (324)
<0uuduu020d2u2udd0duu22022d00	0|c14b a27b|0uuduu020d2u20ud0dud22022dd0	0> = -1/36 (2472)
<0200u2ud2u0du20u0d2udd22u0du	1|c2a a11b|0u00d2ud2uudd20u0u2uud22d0dd	0> = sqrt(15)/324 (1680)
<200u0d002uududu0u0dd22ud2u22	1|c22a a18b|200u0d002uududu0udud2ddu2d22	0> = -sqrt(2)/36 (2448)
<00222u02uu20ud2d2u0dd0d0uu02	0|c8b a24b|00222u0udu20ud2u2u0dd0ddud02	0> = 0 (1440)
<200uud2u20u222uuu0dd0dudddu0	1|c1a a8b|u00duu2220u222duu0ud0dduddd0	0> = -sqrt(35)/5400 (5984)
<2uu20uduud00d22u200202d20u0d	-1|c14b a18a|2uu20uduud00du2d2u0202d20d0d	0> = 5*sqrt(3)/108 (2816)
<02u00000u2002du22d2u202d2udd	0|c27a a6a|02u00u00d2002ud22u2d202d2u0d	0> = -sqrt(3)/288 (108)
<uuuu20u002dd2d002u2u2d0dd2d0	0|c21b a8b|uuuu20uu02dd2d002u2ddd0ud2d0	0> = 0 (10080)
<ud0200udu0202duu0dd2uuu2ddu2	1|c19a a14b|ud0200udu02022uu0d02dud2udd2	0> = 2*sqrt(3)/81 (720)
<0u2d20u2u2020duud0220000u22d	0|c10a a6a|0u2d2ud2ud020uudu0220000d22d	0> = sqrt(6)/108 (144)
<u0u220u0ddu2dud02u022ud200ud	-1|c20b a16a|u0u220u0ddu2dudu2d0d2ud200ud	0> = -sqrt(3)/9 (2160)
<uuu0ud0u0u0uududd222dduddu2d	0|c20b a7b|uuu0udud0u0uududd22duddddu2d	0> = 2*sqrt(210)/3675 (333200)
<u0uu0020u0duu2d22d0ud2d2ud20	-1|c14b a11a|u0uu0020u02dudd22d0ud2u2dd20	0> = -sqrt(6)/90 (2250)
<u0220d2222u02u00du02d0002udd	0|c18a a24a|u0220d2222u02u00d002d00u2udd	0> = -sqrt(3)/4 (72)
<uu220020uddu22d0d0u0du0d2ud2	0|c17b a8b|uu22002ududd22d000u0ud0d2ud2	0> = 0 (816)
<0u0du2d22uuudu20220d00dd2002	0|c9b a19b|0u0du2d2uuduud2022dd00ud2002	0> = 0 (480)
<2200uud2u0u2uud22d20dd0du0u0	-1|c21b a10a|2200uud2uuu2udd22d200u0dd0d0	0> = sqrt(3)/90 (2604)
<00222u2002d02220ud200u02du0u	-1|c4b a23a|002u2u2002d02220du200ud2ud0d	0> = sqrt(3)/24 (108)
<u0u200dduu020du2ud2002udud22	1|c7a a7b|u0u200dudd020ud2uu2002uddd22	0> = 5*sqrt(6)/972 (720)
<u0d0uu22u220d0200dud20220duu	1|c7a a1b|20u0duu2u220u0200ddu20220ddd	0> = -sqrt(10)/216 (480)
<20020uud002d2u0d2222002uu200	0|c23a a22a|20020uud002d2u0d22220udud200	0> = 0 (48)
<000u0d0022uud202u20u2d20d22u	-1|c18b a1a|u00u0d0022udd202uu0d2u20d22d	0> = sqrt(6)/72 (324)
<u0u22u0u0u2220u20ddd0du02udd	0|c20a a20a|u0u22u0u0u2220u20ddd0ud02ddd	0> = -sqrt(2)/120 (3360)
<uud22ud0uu020dddu0u20udu2dud	-1|c14b a8a|uud22uduuu0200ddd0d20udu2dud	0> = sqrt(30)/27 (5040)
<uuuuudd00u20ddu2d2d0dud022ud	0|c26b a10b|uuuuudd00220dud2d2u0ddu02udd	0> = 0 (15624)
<uu0d00ud202du200u22d2u2ud0ud	-1|c19b a15a|uu0d00ud202du2d0u2uu2u2dd0dd	0> = sqrt(15)/108 (2520)
<000u02202u202020d0u02udd2u22	-1|c9b a1a|u00u0220dd202020u0d02uud2d22	0> = sqrt(6)/54 (72)
<02uudu002u00duu2d022duudddu2	0|c2b a7b|0uudduu02u00udd2u022uuddddd2	0> = sqrt(5)/14400 (18480)
<u00u202dd02u0u2d2020ud222u00	0|c21a a21a|u00u202dd02u0u2d2020ud222d00	0> = 1/3 (108)
<u0u202ud0d2u02udu00202udddu2	1|c11a a19b|u0u202ud0dud02uud0u202udddd2	0> = -sqrt(3)/144 (7200)
<2uuu20uduu0ddd02du2u02dd020u	1|c1a a4b|uuu220duud0uud02dd2d02du020d	0> = -sqrt(6)/10800 (6272)
<uuuu02uu0d2ddu0ddd2uu0d20u2d	1|c8a a13b|uuuu02u00d2d2d0udu2dd0d20u2d	0> = -sqrt(210)/3240 (5936)
<u002uud2dud0d022uduu02u20d20	0|c7b a21b|u002uu02ddd0u022duudu2d20d20	0> = -sqrt(2)/144 (720)
<u0u220u220uuuudd0d0u20dddd2u	-1|c21b a14a|u0u220u220uuu2dd0d0ud0dddu2d	0> = 8*sqrt(21)/105 (6720)
<ud2ud200u2u2ud0u0220ddud020u	0|c26a a17a|ud2ud200u2u2ud0ud220dudd0u0d	0> = sqrt(2)/24 (1632)
<222uu2220dd2uudd000u0020d020	0|c7a a11a|222uu2d20u22uudd000d0020d020	0> = 0 (210)
<00200udu02d22uud202du2u20d0u	1|c19a a23b|00200udu02d22uud20udu2220d0d	0> = sqrt(6)/6 (216)
<0uu2duud00022uuudu220dududdd	1|c3a a21b|0u02uduu00022uudud22dududddd	0> = 1/810000 (36420)
<u2u020d002d2ud020ud00u222udu	1|c12a a20b|u2u020d002duud020duu0d222dud	0> = -sqrt(3)/12 (432)
<02002uud000d022u0u2d2002u222	0|c19b a9b|02002uudu00d022d0uud2002d222	0> = sqrt(6)/12 (108)
<22u20du0d00u2uu20d2dud00u202	1|c3a a10b|22020uu0du0u2du20d2ddu00d202	0> = -5*sqrt(3)/108 (408)
<02020uuu2dd22duu0u2dd0ud002d	0|c10b a22b|02020uuu20d22duu0d2dduud002d	0> = 1/12 (1200)
<0u0u2002u02u2d02202dud0d02u2	0|c28a a25a|0u0u2002u02u2d02202dud0du2dd	0> = -sqrt(6)/12 (720)
<u00du00uu22d2ud2uddu0d220u20	0|c23a a1a|200uu00uu22d2ud2dudd0ud20d20	0> = -5*sqrt(6)/6912 (2580)
<222u2d02u2000022ud0ud002uud0	1|c26a a11b|222u2d02u2u00022du0dd002u0d0	0> = sqrt(3)/36 (72)
<uud20ud2200u2022u2d0duu0du0d	1|c9a a14b|uud20ud2d00u2u22u2u0ddd0du0d	0> = -sqrt(10)/108 (2520)
<2uuduuu22220000000d2d20022dd	0|c1b a21b|uuuduud22220000000d2220022dd	0> = -sqrt(2)/12 (240)
<u000222u2uduududdu00u2d02d20	1|c22a a28b|u000222u2uduududdu00udd02d2d	0> = sqrt(3)/3 (10500)
<0u2u2du20u0duddu00222020d0d2	0|c28a a12a|0u2u2du20u02dudu00222020d0dd	0> = sqrt(2)/36 (696)
<u200u0d02ud0duu222d2uud0ud20	-1|c5b a14a|u20000d02uu0d2u222d2udd0ud20	0> = -1/18 (216)
[truncated: 8,001 more rows]
