# Supplementary material for: A Graph-Based Algorithm for Computing Matrix Elements of Arbitrary Operators between Configuration State Functions
Source: J Phys Chem A. 2026 Feb 18;130(9):1924–32. doi: 10.1021/acs.jpca.5c08310 (PMC12969370; doi:10.1021/acs.jpca.5c08310)
Supplement: Supplementary file 2 [file jp5c08310_si_002.zip › list_28,28,1_8.txt]

target: 28 28 1	207426250094400 CSFs
<u020020u00u222uu0200udu22ud2	2|c23a c3a c22b c12a a7a a26b a17b a2b|uud002uu00du22dud200d00222d2	0> = -19*sqrt(3)/4536 (696)
<00202022u20du0d2uu2u2u00dudd	0|c25a c10a c28b c8b a24a a26a a2b a17b|0u20202udu0dd0u22u2d2u0d02d0	0> = -7*sqrt(6)/8640 (324)
<u20d00u0u2d0u22dd0u2d0uudu22	1|c14a c27a c27b c24b a25b a18a a12b a8b|u20d00uud2duuu2uddu2d0d02d02	0> = sqrt(30)/288 (2880)
<u00u222uuud0d0u202u0ud0ud22u	0|c27b c18b c26a c6b a3b a22b a17b a13a|u0uu2u2uddu020d2udd0d20ududd	0> = 61*sqrt(5)/3780000 (29610)
<200002uuu022222u0du02ud0u02u	1|c14b c12a c6b c27a a6b a26a a23b a2b|2u0002uud02u2u2d0ud02d20ddud	0> = sqrt(15)/27000 (1720)
<20u000u2000du220du2u0222du2u	0|c1a c13a c23b c24a a6a a20b a4a a10a|u0ud0ud20u0d0220uu2202ddud2d	0> = -sqrt(2)/648 (1620)
<2uu00u222200u2000u0uu2dudd2u	-2|c18b c22b c8b c3b a4b a4a a22b a5a|2u02ud2d2200u200000du2udud2d	0> = 0 (216)
<2002uu2u00duud222u0d2d020u0u	1|c28b c12a c24a c11a a18b a23b a12a a2a|2u02uu2u000uud22220d2ddd0d00	0> = 3*sqrt(7)/200 (924)
<uu2du00200d0220ud02duuuu2d2u	1|c8b c14a c1a c4a a9a a1a a21b a17b|uu20d00du0u02d0u202d2duu2d2d	0> = 0 (648)
<uu020002200d2d222220u220d000	0|c16a c17b c17a c9b a28a a14b a11b a6a|uu020d02u0dd222u0220d220u00d	0> = -sqrt(3)/18 (72)
<u2u0ddu220uuud0uddu0d00u2d22	-1|c16b c18a c21b c13a a20b a3a a21a a18a|u220duu220du0u00duddu00d2d22	0> = 109*sqrt(6)/207360 (1224)
<2uu0d0uu020du2u022u202u2u00u	2|c19a c15a c10b c17b a8b a3b a15b a11b|2u20d0u20uddu2u0d20202u2d00d	0> = 0 (216)
<020002uuu2u220d020u0udd2d022	0|c6b c19a c13a c8b a22a a23b a20b a26a|02000uu0u2d2d0d0200uu222dd22	0> = sqrt(15)/240 (120)
<u22uud220d2u22000uuu20du0u00	2|c10b c3a c5a c13a a4a a15b a17b a20b|u2u20d22002uu2u0ddd220du0d00	0> = 0 (420)
<20002u22u02u2u022d0d020ud020	0|c11b c18a c9a c5a a2a a26a a23a a23b|2u00ud2200du2u02200d022dud20	0> = sqrt(5)/144 (72)
<u202u2uud020000dudu02u2u2ddu	0|c23a c6a c1b c7a a28a a20b a10a a20a|0202uu0udd20000udud22udd2ud2	0> = 0 (1080)
<0002222022uu0200ud002u0u2dd2	0|c26a c28a c11b c12a a15a a2a a28a a20b|0u022220220002d0ud0u2u0d20d2	0> = 0 (24)
<00uuu2uud20du222uud200u200dd	-1|c13b c23b c10a c20a a5a a26a a25a a11b|00uu22uuuddd0222uddu0002ddud	0> = 0 (5208)
<0u22ud00u2022uddu00d2duud20u	0|c28a c20a c3a c13b a22a a5b a24a a18a|0uu22d00d202uudduu0022d2d200	0> = 1/162 (216)
<0u020d00u02u02u202uud2202d2d	0|c27b c16a c12b c2b a24b a2b a5b a12a|0u02uu00u02d02dd02udu22d2dud	0> = sqrt(5)/3600 (1260)
<u2uu02dudd00u2d22uu2d0uu0002	-1|c9b c4a c7a c28b a25a a7b a5a a15a|u2u0u2du0d00d2222uu2u0ddd00d	0> = -7*sqrt(10)/25920 (2380)
<ud2u202u20d0udud02u20d0u2002	-1|c28b c18a c25a c19b a18a a8a a26a a23b|ud2u202220u0uddu02020duudd0d	0> = -sqrt(3)/243 (1200)
<u02u2duu2u020d2dud0u2duud0d0	-1|c15a c20b c4b c9b a22a a6b a14b a2a|uu2022duud0202dduu0022udd0d0	0> = 1/3888 (1200)
<020uu022uu20u002uduu0022202u	1|c8a c9b c27a c16a a21b a19a a3a a10b|02uuu02u0220u00ddd2dd02220ud	0> = -1/210 (504)
<00000u2222uuuudu2u20200u2u02	-4|c13b c17b c28b c18b a6a a3a a26a a13a|00u0022222uuddduu020200d220d	0> = sqrt(10)/60 (120)
<0u2222220u00u20d000duuuud2du	0|c16b c24a c4b c23a a22b a15a a25a a17b|0u2u22220u00d2u0d00dd20022ud	0> = sqrt(3)/216 (136)
<200u2d222022u020000ud0u02d2u	1|c1b c25b c21b c23a a21b a17b a18b a22b|u00u2d222022d020uu0duu00dd2d	0> = 1/24 (360)
<2u0u22022uu2d20d0000200d0d22	0|c9a c14a c6b c21a a21a a15a a7a a3b|2uud2du2udu2uddu0000200d0d22	0> = 0 (1080)
<0uu0u2du20du022u022u20u2du00	-1|c18a c3b c18b c6b a10a a27b a18a a16b|0u00uudd2udu02220d2u20u2ddd0	0> = -5*sqrt(35)/6804 (1800)
<uu02du02220200002uuuu2dduudu	0|c20b c25a c6b c10a a25b a19a a23a a2b|u202d0022u0200002d20u22uddud	0> = sqrt(6)/210 (48)
<02220200u220u0u0u2d0u2022uu0	2|c4a c2a c9b c3b a17b a5b a3b a20b|0u2uu2000220d0d022udu2022dd0	0> = 0 (180)
<u22du0u2d00d02ud0u2du2uu20d0	0|c18a c25b c14a c20b a9b a27a a17a a28b|u22du0u2200d0uudu020u2ddd02d	0> = sqrt(5)/360 (1440)
<20u02u0u02d0uu2022d2202002u0	1|c17a c1b c26a c5a a9a a28b a3a a6b|u020d20uu2d0ud20u2u220200ddd	0> = -sqrt(30)/864 (360)
<0ud0u2u2u2d2u0du0002u2u00u22	0|c23b c28b c26b c13a a14b a17b a24a a18b|0ud0u2u2u2d20duudd02d20u002d	0> = 0 (800)
<0ud20u2u0u22u2d002000ud22dud	1|c25a c15b c23b c26a a16a a10b a9b a17b|0ud20u2uu222u20dd2000d02d0ud	0> = sqrt(10)/400 (280)
<0uu0020uu20ud22u0u2u02d02022	2|c19b c22a c12a c9a a9b a21a a24b a11b|0uu0020uu2u0d22d0uuddddd2022	0> = -sqrt(70)/1750 (3332)
<20u000222duu0d2du02202uud020	0|c15b c7a c25b c22b a2a a6b a21b a17b|2uu00ud22uud0dud2022uddd0020	0> = -sqrt(15)/2592 (2816)
<uu220d2u2du000202ud20u00022u	-1|c4a c26b c3b c10a a10a a25b a24a a23a|uudu0d2u2du000202du20uddud2d	0> = 35*sqrt(2)/7776 (4860)
<uu222u0ud2uuu20udud020dd0du0	0|c18b c10b c2a c16a a10b a22b a13a a27a|u0222u0uu2dd2200d0d02udu0d20	0> = 0 (280)
<uu0u0u2dd202u2uu2uu0uuddd0ud	-2|c7b c28b c13b c22a a19a a5a a1b a16a|2u0uuduuu20202d22d20d0ddu0d0	0> = -sqrt(2)/11520 (1736)
<u0022uu02d0d02u22d02020u2d0u	-1|c22a c20a c7b c16a a23a a11a a16a a1a|20022u002duu02u22d0u0udd2d0d	0> = -sqrt(15)/324 (480)
<2u002uuuu202d0u0du2du2udu002	-1|c12b c2a c23b c5b a16a a3a a7b a14b|20u0uu2uu20uddudud2dd20dd002	0> = 31*sqrt(3)/13125 (12684)
<2u2u2d220u2u0u020220uu00ud00	-1|c16a c14b c7b c26b a27b a9a a23a a15b|2u2u2dd2uu2u00du0220dud0d0d0	0> = sqrt(105)/2520 (1392)
<200u2u20d00u220022uuu0uuu022	-2|c9b c7a c14b c17b a8a a4a a3a a9b|20u22uudu00d2u00u2ddd0udd022	0> = 0 (2460)
<00u220u0u0u22u2u202duu02200u	2|c19a c17a c22a c9a a6a a6b a9a a23b|00u222d0u0d22u2ud0udd0u2200d	0> = 0 (144)
<000uu00u2u0d022202d22u22020u	-2|c14b c20b c18b c15b a1b a19b a2a a13a|ud0uu00u2d0dduu20d2u2d22020d	0> = 0 (720)
<2ududu0u20202u00ud2d0220d0u2	1|c20a c6a c23b c19b a7b a3b a26b a16a|2u2du0ud20202u0udud002d0udd2	0> = sqrt(15)/1620 (1224)
<0u0uu002202uu0u02u2d2d2u0202	3|c5a c21a c26a c18a a3b a14a a15b a7b|0udu00u2202udu20202ddd2u0d02	0> = -19/252 (272)
<2220022u0u0duduu202uu0u002du	-1|c21b c7a c10a c19b a5a a24a a7a a10b|2220u22u0u0uuddd20ud00du02dd	0> = sqrt(210)/4725 (2604)
<020uuuduudd2u2d2uu02uduuuu00	-1|c16b c7b c2a c15b a18a a1a a5b a25b|uu0d2u0duuu2d20du202dddu2d00	0> = 0 (4320)
<0u2d20uuu02020u22u2d20uu0002	2|c4a c23a c15a c9a a9b a22b a1a a15a|uu2020udd02020d22u2d2u0d0002	0> = 0 (80)
<u02d2u0uu2uduu0002202u2u02u0	2|c1a c6a c19a c3a a1a a16b a15b a7a|u0ud20duu2ududud02d02u2d02d0	0> = 0 (4176)
<0u02uuduu022u0d20u2dduudu0d2	2|c19a c27a c12a c25b a26b a26a a22b a6b|0u02u2uud02ud0d20uddd2ud0202	0> = -3*sqrt(10)/8000 (1720)
<ud02uuu22du02u20202u0202d000	-1|c22b c13b c6b c1a a7a a23b a12b a6a|0u02du222uddud20202u0ud2d000	0> = -sqrt(5)/72 (144)
<u0ud2222u2200u2uuud0000dd20u	-1|c11a c5b c8a c25b a20b a27a a18a a21a|u0udu22ud2d00u2ud2udu00d02dd	0> = sqrt(14)/22680 (6960)
<u2uddu0udud200022uduuu02uu02	1|c11a c2a c16b c17a a10a a9b a15a a5b|uuud2u0d220200uddudduu02dd02	0> = 0 (4176)
<u0uu2022d00udud00222duduuu02	0|c19a c28b c21a c20b a4a a15a a27b a21b|u0u22022d00uud2002uuddddudud	0> = 0 (2880)
<2u020220uu0dd02022220u0du0ud	-1|c17a c24a c19b c18b a21a a3a a16a a26b|2uu20220ud0ud02duud2uu00dddd	0> = -sqrt(10)/4320 (8160)
<u20udu2002d2u022du0020duu02u	1|c21a c4b c12a c6b a14b a20a a22b a26b|u200d02002uduu22du0ddududu2d	0> = 0 (576)
<u0du020000ud2022202u02ddu22u	-1|c13a c25b c4b c27b a20a a11b a10b a4a|u0du02000u2uu022202202dd02dd	0> = -sqrt(10)/360 (140)
<22udu22020ud2u2u00du00udu200	0|c2b c9a c2a c3b a19a a8b a10a a5b|200u222uudud2d2u002u00ddd200	0> = -sqrt(5)/432 (680)
<u0ud20002ud2uuddu0d00d2u22d2	0|c15b c12b c12a c3b a24a a18b a10b a12b|u00d200022uudd0udud00u2222d2	0> = 1/72 (96)
<0202u2002d0u02u20d0uu200222d	0|c26a c21b c10a c14a a15a a21a a23b a23a|0202u200200d0u220u0ud2202d2d	0> = 1/72 (40)
<uudu000uduu2ud0uduu222ud0220	-1|c27b c1a c22a c10a a25a a4a a5a a11a|0uu2u00dd022uu0uuud22dddd2d0	0> = -43*sqrt(30)/2268000 (9240)
<2022uuu02ud2020u2u0u00uu02du	2|c9a c12b c20a c3a a5a a21b a8b a19b|20u22uduudud020d2ud0u0dd02ud	0> = -sqrt(70)/7560 (3672)
<022uu0ud0u000022u2d2u22002uu	0|c3b c20a c3a c26b a19b a13a a11a a5b|020u20du0uu0u022d22dd2200dud	0> = 0 (280)
<2uu02ddu00000220u02222202ud0	1|c6b c14b c19a c23a a11b a10b a13a a18b|2uu020du0du0du20ddu222u02dd0	0> = sqrt(6)/216 (972)
<0220uu2du02dd202uu0uu2200020	0|c11b c27a c3b c18a a28a a28b a25a a4b|02uuuu2dd0duu202u00dd220d0d2	0> = sqrt(6)/1296 (2450)
<udu200uduu00222020d022222000	-1|c24a c13a c3b c10b a12a a20a a3a a18b|udu200uud00dd2202udu222d2000	0> = sqrt(2)/48 (160)
<uud00d0u0du00u2uu2d0u2220222	0|c22b c24a c21a c27b a1a a10b a21b a16a|2ud00u0u02d00u22u2d0du2d02d2	0> = -sqrt(10)/2880 (360)
<22202uuu0du0ud0002u2022002dd	1|c22a c20b c19a c3a a17b a14b a11a a3a|22202udu0u20d200u20u0d2002dd	0> = 0 (120)
<u000u0udu2d0ud02uu222u0u2d2u	-2|c26b c22b c18b c25b a13a a11a a3b a18b|u0u0u0ddu2202u02dd22200ud02d	0> = sqrt(7)/1944 (600)
<00uuud2d0220u20uduu02u2du20u	2|c5a c8a c17a c25b a15b a27b a12a a25b|00uu0u20022uu2dd0dd02u2ud2dd	0> = sqrt(10)/10800 (2520)
<0u00222uu2ud0ud00uu02dduu2u2	-2|c28b c7b c21b c26a a16a a1b a13a a3a|uuu022udu2uuudud0ud0dddddudd	0> = sqrt(15)/60000 (535740)
<uud0du00duud02u22ud2220d0duu	0|c27a c19b c21b c17a a19b a27a a5a a18b|uud02d00udud02u2d2u2u20d0udd	0> = 0 (864)
<2ud2uudu00022du20u0ud02d0u2u	-2|c27b c23b c6b c4b a25b a21b a9a a20a|2uduu0uud0022dd20u0220duuddd	0> = 1/216 (4200)
<u02u0u022002udu2u20du00d2uu2	-3|c18b c21a c25b c6b a2a a4a a10a a24a|ud2200022u02udu2dd0u0002udd2	0> = sqrt(15)/360 (216)
<u0uud02u22220202d0u2000d02uu	-1|c12b c14a c1b c16a a15a a2a a18b a22a|0uuud02u222d0ududdd20u0u02dd	0> = 25*sqrt(3)/5184 (4752)
<0ud0u0022u0u022uu2d2020u2u02	3|c9a c20a c18a c2a a27b a23b a4a a1b|u0udd002ud0u022uduud02ud2dd2	0> = 0 (2448)
<uuuu20d0u0d22u022u0022ddu002	1|c5a c24a c3a c21b a27a a15a a21b a19b|uu0uu0u0d0u22dd22ud022d0d0d2	0> = sqrt(6)/8000 (3350)
<00020u02uu2220022ud2002d2020	-1|c6b c25a c17b c13b a2b a28a a14a a19b|0u020002ud22du02du22002du02d	0> = 0 (48)
<u0d22202u0u2020u0u00u22udddu	2|c28a c27b c6a c26b a15b a7b a19b a10b|u0d22uu2dud202ud0du0d22ud000	0> = -sqrt(21)/27 (432)
<02022udu02002ud2200u0u2u2uu0	1|c24b c6a c4a c5b a8b a21b a14a a24b|020uu0u2020022u2200dud2d2dd0	0> = -3*sqrt(5)/400 (250)
<u0ud2uu000udd2u22du020uu22d0	0|c23b c4b c26a c26b a26b a27b a9a a2b|udu02uu0d0ddu2u22dd0200u2d20	0> = 5*sqrt(2)/2304 (480)
<u020d22uu0d0u0200dud2220d2ud	0|c21a c26b c9b c1a a19b a17a a10b a5a|0020222u0uu0u020du2dd220uddd	0> = 0 (860)
<2u2uud00u0d2u0d0022u0002u222	0|c18a c19a c12a c28b a11b a16a a21a a12a|2u2uud00u022d0du0uddd002u22d	0> = 0 (1360)
<00u2d0u202222d020ud000u2uuu2	2|c19a c5b c4a c8a a23b a6b a9b a17a|00ud0uuuu2222d02ud000022ddd2	0> = 1/32 (500)
<0u202020duuduu2d20du0u02udd2	-1|c17a c3b c15a c28b a13a a1b a6a a16a|uuu02d20uudd2dd2u0uu0u02dddd	0> = -sqrt(30)/7776 (16800)
<uu0dud0du0u220u2222duuu00udu	1|c18b c15a c12a c21a a2b a27a a15b a14a|u20dud0uu0du2du22u2d0du00d2d	0> = -sqrt(70)/20160 (2160)
<202202u20u2000u22u0dd2020d0d	0|c16b c28b c6a c22a a27b a19a a9a a7b|20220u22ud2000du2duudu020dd0	0> = sqrt(15)/1080 (216)
<0uudu2uu0002du202d22200200u2	1|c3a c12b c4a c19b a1b a13b a22a a25b|uu00u2dd000u2d202du22d02u0d2	0> = 0 (240)
<u02duu0du22ud0u0uuuu22d20020	-1|c12a c17a c27b c23b a14a a4a a20b a7a|u022uddud220uud00du2220200d0	0> = sqrt(210)/3360 (144)
<u00uuu02022d02202uu022dduu0u	2|c19b c8a c14a c17a a2b a16b a13b a7a|uu0uuuud022dud2udu0022dddd0d	0> = -sqrt(42)/1250 (47208)
<0u00d0222u0du2u0uuu2uduuu220	1|c25b c7a c26a c2a a25b a6a a17b a24a|0000uuu22u0dd2u02du2udd2dd20	0> = -sqrt(3)/336 (2900)
<0u2u02u220d020002uu2d002u022	0|c25b c4a c21a c28a a2a a10b a1a a21a|u22002d22ud020002uu2d002002d	0> = sqrt(30)/180 (24)
<222u0d20u2u000u2u002u022d0du	2|c2b c1a c6a c16a a13b a19b a18b a16a|ud2u0020d2u0d0u2uud2d022u0dd	0> = 1/60 (480)
<u022uuuu022ud222u0d2u00u00u0	-1|c20b c8b c17a c12a a22b a9a a18a a25a|u022uuu0d220u2220duddu0dd0d0	0> = -sqrt(210)/14700 (3100)
<202uud0du20020udduuu20ud2uuu	2|c26a c5b c9b c24a a19b a14b a2b a23b|2u2u0d0u02002uuddu2d202020dd	0> = -sqrt(3)/324 (720)
<0uu2ud0u2d022u02002uuuudd2d0	-1|c3a c13b c12b c5b a11a a7b a5b a20a|0u02duuu2dudud020022dudud2d0	0> = 0 (4176)
<uu02002uu22d0du2u22000u2ud0d	2|c16a c12a c23b c4a a16a a28b a21b a5b|uu0uu02ud2200dd2d220d002ud02	0> = -sqrt(7)/600 (504)
<220u0u2u22u020d2u00002u0220u	-2|c17b c2b c1b c9b a14b a3a a27b a20a|uuud0d2ud2d02ud2000u02d022ud	0> = sqrt(10)/120 (480)
<2u00ud0udu0202u2uu0u2uu02u2d	3|c23a c1a c18a c14a a9b a17b a23a a6b|ud00u20u2u020dd2200u2ud02d2d	0> = -sqrt(5)/1296 (400)
<2202udu2uu2u22u000u2du00uu00	2|c11a c21a c4b c10a a12b a28b a19b a16a|220uudd2u0u222du00220d00ud0d	0> = -sqrt(3)/1008 (324)
<200uu20d00d20u2uu220d2uu0220	-1|c14b c19a c12a c27b a5b a25a a28a a7a|200u22uu00dd002uu2u0d2dud2dd	0> = -13*sqrt(30)/4320 (2400)
<u02d0u2200u022udd2d020uu2du0	-1|c4a c21a c24b c1a a20a a4a a12a a1a|u02u0d2200du22uud2dud0u02dd0	0> = 0 (1080)
<2uuu2ud2d2uuu0uu20000uuu2d0d	-2|c3b c5b c10a c10b a14a a9a a3b a20a|2uududd220ududuu200d0uud2d0d	0> = 0 (4320)
<u222u2220u0d000dudu202du0200	1|c5b c2b c1a c18a a15a a13b a11b a21b|0u2202220duuu0dud0u2d2dd0200	0> = -1/81 (464)
<uuu0u2u00u22dd0du2u2ddud0uuu	0|c7b c27a c23a c3b a17a a2b a25a a5b|u20022000u22dd0u22u2du0udd0d	0> = 3*sqrt(21)/1000 (360)
<uuuu22000d0u20d0022d2202uu20	1|c4a c24b c24a c18a a24a a12a a8b a15b|uuu0220d0u0220200d2d220dud20	0> = 0 (136)
<202uu0u0u222d0d0uu220d022d00	0|c20b c10b c1a c24b a5b a6b a15a a14b|u02u2uu0dd22dd20uu2d0d0u2d00	0> = sqrt(15)/240 (840)
<20uuuud20u20d2u0u020uu2d20dd	2|c5a c25a c21a c11b a22b a18b a16b a9a|20uu0uu2uud0u2dddu20022dd0dd	0> = -11*sqrt(3)/110250 (12530)
<2022u0202u2ud00202ud2du00ud0	-1|c4b c22b c3b c9b a22a a15b a2b a12b|2uuud020du22d0d202ud2uu00dd0	0> = -sqrt(2)/108 (720)
<02uuduuduu0020d2d2u20022d0ud	0|c28b c8a c18b c20a a21b a12a a3b a10a|022uduu0d20u20u2ddudu022d0d0	0> = 11*sqrt(5)/12960 (1080)
<uuu020u2020d0d22u022du00d202	-1|c20b c5b c15a c8b a27a a4b a14b a4a|uuu2d0uu020u02d2u02ddd00d2d2	0> = -19/2400 (3184)
<00ud0u202d200uuu022u0u22du2u	0|c27b c14b c27a c20b a26b a16b a20b a25a|00ud0u202d2000u2022u0d22220d	0> = -sqrt(2)/120 (24)
<uuu220d02u2d0000220u202dduuu	-2|c11b c18b c23b c2b a15b a10a a25a a18b|u0u220d022du00d0220u20uu2ddd	0> = sqrt(3)/36 (240)
<2uud0u2uuu22u0dd0220ud0dduu0	1|c22a c25b c15a c11a a22b a9b a5a a15a|2uudud2u2ud2u0uu0220dd0d0dd0	0> = -sqrt(210)/33600 (7812)
<2u0u02u220202u20u2020000u022	3|c2a c11a c13a c28a a10b a4b a13a a16b|200202u22ud02u2ud2020000d02d	0> = sqrt(6)/36 (60)
<020220u20udd200u202ud2u0d20u	1|c28a c4b c21a c26a a11a a23b a28a a24b|020u20u20u2d200u202d022dud0d	0> = sqrt(6)/162 (204)
<002000uuudu0d22uu202200u222d	1|c8b c25a c28a c21b a10a a12b a19b a8b|002000uud2udd22uu2u2d00dd220	0> = -7*sqrt(15)/6480 (360)
<ud020uu002u2020d2du0uu022022	-2|c7a c18a c12b c25b a6a a23a a7a a18a|ud0202u002uu020d2ud0ddu2d022	0> = 0 (272)
<0u00udud000u2udd2du22d2u220u	-1|c18a c26b c15b c23a a24a a11a a19a a10b|0u00udud0uuu2d0u20222dd22d0d	0> = -sqrt(2)/360 (2250)
<ud20uu02uudu0d000d22u220uu2d	-1|c5b c27b c8b c3b a9b a13b a24a a18b|udu00u0d2ududd000222u22ududd	0> = -13*sqrt(15)/5400 (1944)
<0u22u00duu2d220u0d220uddu0dd	0|c3b c20b c13a c19a a15b a12a a16a a6b|0uu2ud0dud22u2d20udu0dudd0ud	0> = 0 (9720)
<ud22u2du2ud02u0du0200d20duu0	-1|c26b c11a c8b c23b a21b a16b a26a a1a|2u22d2u02d002u02u020duu0ddd0	0> = sqrt(2)/216 (240)
<0uu000uu0u20u222202uuddudd2d	2|c3a c8a c16a c2b a1b a4b a22a a7b|u00d00200u20u22u202du2ddud2d	0> = 0 (408)
<0uu2220du2u2u0du2u0u00ud0202	0|c6b c17b c24b c10a a21b a13b a9b a11a|0uu22u0d2d2220dudu0ud0d00202	0> = 0 (240)
<u0220u22uu20d00d20ud0d2u0ud2	1|c8b c1a c7b c9a a2b a22a a14b a18b|0u220uud0u20dd0u2udu022d0dd2	0> = -71*sqrt(5)/38880 (2312)
<ud00u0220022220220u200u2dud0	0|c14a c11a c25a c24b a26b a15a a18a a21a|ud00u02200d22ud22ud2u0du02d0	0> = -1/24 (64)
<0u0uu00uuuu0ud0u222d222ududu	-2|c24a c2b c4b c23b a24a a27b a15a a1a|u000d00uuuu0uuud222d22dddd2d	0> = 25*sqrt(7)/508032 (6864)
<u0du2u00022uu2u2ud02uuu00d2d	-3|c22b c10b c3b c4b a9a a21a a4b a4a|u0022u00uu2dd2d2du0220d00u2d	0> = 0 (280)
<22002uu0uudu0uduud0uuud2u2dd	-1|c1b c26a c16b c15a a1b a3a a18a a19a|22u02du0uuuu0d00u2udddd2ddud	0> = 0 (13664)
<u02d0uudd00u2220d22u20uduu0d	-1|c13b c14a c19b c4a a2a a27a a7a a2b|u2200u2ud00udu20d2uu20dduddd	0> = 5*sqrt(30)/10368 (9616)
<020u20uuu2dudd000udd222u20du	1|c5b c25a c21a c19a a17a a12b a19a a16b|020uu0uud2d2ud0ududud22dd0ud	0> = 7*sqrt(10)/41472 (19120)
<02u2u2u020d0u0u200u0dd2uu22d	-1|c2a c5b c4b c24b a19b a10b a3a a14a|0u2d02u02ud0udu20020dd20u22d	0> = -sqrt(5)/20 (216)
<udu2du200uu2d20u2u0uudd20d0u	-1|c18b c4a c26a c11b a27a a3a a25a a19b|ud2uuu200u02u20d20ddudu2d0dd	0> = -sqrt(7)/8400 (5936)
<22u2000200d2220uu00022d2u002	1|c28a c2b c1b c1a a10b a10a a11b a1b|uuu200020222220du00022d2d00d	0> = 5/72 (68)
<2uu0u22udu00uudd220200ud2020	-2|c10b c7b c27b c2b a7b a11a a4a a21b|20udu22du0u0uddu2202d0du20d0	0> = 0 (480)
<uu200d2u0ud20u2u2udu00du202d	-1|c12b c12a c11a c16b a6a a9a a21a a1b|2u20022udu000u202uddd0du202d	0> = 77/10800 (420)
<udu0d00u0u222u2du0uuuu0220u2	2|c17a c11a c28a c24b a6b a23b a17b a7a|udu0duud0du22u2ud0dduudu20dd	0> = -sqrt(14)/1512 (8640)
<220uud0022ud220uu0202uuu0002	2|c21a c5a c1a c28b a23b a8b a26b a25a|u20u0u0d22du220du020ud2dud0d	0> = -sqrt(3)/972 (1800)
<0u02020u20u002d2220uu0uudu22	2|c28a c25a c21a c14a a3a a21b a19b a2a|02u2020d20u00du222duu0du0d2d	0> = sqrt(21)/1512 (144)
<u2u220u00dduuuu0udu0d20ud22u	2|c17a c4a c2a c7a a11a a17b a6a a20b|uudd2u000u2ddud0uuduu20dd22d	0> = 0 (4320)
<22220020u0u2200d0du2u0dud20u	-1|c18b c9b c7b c23b a5a a14b a19b a9b|2222u0u0d0u22u0d0022u00dd20d	0> = 7*sqrt(6)/1296 (204)
<u22u0d02u02u00du0uddu0d2u22u	-1|c15a c20b c2b c11b a16b a7a a10a a5b|ud2uuuu2udud00020dd0d0u2d22d	0> = 17*sqrt(6)/28800 (5532)
<0202u20u20d0022202u00u00222d	-1|c11b c4a c4b c9b a13b a7a a1b a10a|u200u2uudu00d22202d00d00222d	0> = -sqrt(2)/40 (250)
<u0020du202d0220uu220u020udd2	1|c4a c8b c23a c26b a22b a15b a25a a21b|u00u0ddu02u022udu2202dd020d2	0> = -sqrt(15)/480 (408)
<uu000u000u0du20u222u2u202u22	-1|c19b c18b c6a c12a a20a a26b a24a a11a|uu0000000ud0u20u2dd22d2d2222	0> = sqrt(42)/1120 (240)
<u0u22dudu022u0du0u20uduu2uu0	-1|c11a c1b c26b c12b a1a a15a a28b a17b|u0u22uudu0ddd02dud20uudu20dd	0> = 0 (9000)
<u0u2202202u2u2u00dddudu020u0	0|c11b c10b c1a c25b a1b a17b a22a a6b|u0d22u220d02u2u0dduuu2d0d0d0	0> = 0 (480)
<u02u02u0dduu022u22u00u200220	-2|c4b c14a c6b c19b a1a a21a a8b a12a|20200uduudu20d2u2200dd200220	0> = sqrt(2)/144 (108)
<02ud2u0du20220udu20020u220u0	-2|c6a c15b c5b c21b a1b a20a a19a a22a|u2dud00uu202200uu2duddd220d0	0> = sqrt(6)/480 (1000)
<ud20202u22u000ud2u0ud2u00du2	-2|c17a c23a c7b c28b a19a a21a a14a a13a|ud2020ud22u0udduuduu22000ddd	0> = 0 (1440)
<ud00uu0u2u220d0u02u0u222d2u0	0|c9b c8b c23a c11a a2a a4b a15a a17b|u20uuu00dud20udud2d0u2d2d2d0	0> = -sqrt(7)/28000 (11200)
<uuu2dd2u0u00u22d02u202000022	2|c13a c7a c20b c27a a25b a10a a11b a20b|uuu2dduu02d0022d02d20200u0d2	0> = 0 (400)
<2u0u20udud00u2ud20ud2u20u20u	2|c4a c26b c25a c28b a7b a11b a27b a9b|2u00202u2ud0u2dd20du2d200ud0	0> = -sqrt(2)/360 (272)
<uuu0d0u0d2220d20202ud0uduu2u	-1|c12b c3b c21a c24b a20a a13b a8b a21a|uu00u0ddu22udd202022u0u0dd2d	0> = 5*sqrt(6)/15552 (2000)
<2002u00d2uu22000d20du2u02uu2	1|c13a c5b c28a c21a a8b a19b a10a a24a|2002000222u2u000d2ud02ud2dud	0> = 11/288 (108)
<0u20d0022u22ud2000u02ud02d2d	0|c22b c11a c15b c8b a4a a4b a14b a1b|uu22u00d2uu2d2u000d020d02d2d	0> = 0 (860)
<u0u0dd2uu222020u20dd2u002uu0	1|c17a c7a c21a c16a a13a a3b a4a a16a|u02udduuu222d20du0duud002dd0	0> = 7*sqrt(6)/432 (3600)
<u2u222uu0d002duu0du002u02duu	2|c2a c15a c25a c6b a12b a6b a21b a11a|uuu222uu0uud2d0d0dd0d2u0ddud	0> = 0 (20592)
<00u22202uud20022220d00uuu0uu	1|c17a c18a c16b c8b a1a a2b a14b a13b|uud2220duuu2dd2duu0d00udd0ud	0> = 0 (4320)
<udu22d0000u0u220022d0udu2u2d	0|c25b c28b c23a c18a a13a a23b a28b a10a|udu22d000uu022200d2d0uduud2d	0> = sqrt(3)/108 (288)
<02uduu000200du0d022u22ud2uu2	-2|c10a c22a c25b c4b a9a a27a a22a a15a|02u0ud00ud00uduu022d22uddd22	0> = sqrt(3)/972 (1836)
<u00202duuu00u22u02ud222d0002	2|c7b c4a c18a c10a a11b a20b a25b a12a|u00d020uu0duu22d0du2222dd002	0> = -sqrt(35)/540 (360)
<20ud2uuuu0d22u2u0u2d00022u00	1|c7b c19b c3a c5a a23a a17b a10b a27b|200uuu0uddd22u2ddudu00d22ud0	0> = sqrt(105)/6300 (1680)
<002ud02uu00u2222ud2u0uuduuu0	1|c13a c20a c14a c18a a12a a11a a28b a20a|002ud02uu0d2uu22d02u0duddudd	0> = -sqrt(15)/3360 (4176)
<2002uudu2u2d02uu2u000ud0dd2u	-2|c26b c11a c17b c5b a23a a6a a17b a3a|20u202ud2udu02dd2u000u20d02d	0> = -sqrt(14)/540 (324)
<2u2u2u222dddu2000000200020u2	-1|c7b c1a c5b c21b a16a a13b a22a a20b|uu2uudd22duu220u000ddd0020d2	0> = 0 (2450)
<22u2ud2200du000uuu202uuu200u	3|c18a c22a c21b c23a a21b a18b a14b a17b|22u2ud2200du0d0u2d20200u200d	0> = 0 (48)
<0uu0duu2uu0002du22d02uuddud2	0|c10a c6b c23a c22b a2a a11b a20b a7a|02u0d022u0u002ud22du200uddd2	0> = sqrt(42)/3240 (400)
<u0u02uu0ud2u20uu0dd222d20uu0	-3|c5b c12b c3b c27a a28a a14a a8a a4a|u00duuudud202udd0uu222d20d0d	0> = 0 (4640)
<20u22d00002uu22u022uu02d00du	2|c19b c18a c14a c12a a25a a12b a7b a22b|20u22du0002uud2u0duudu2dd0dd	0> = -sqrt(6)/1080 (5880)
<2u202u0udu20du2u2duu02du000u	0|c15b c22b c28a c13a a15b a8a a24a a14b|2u202u02du20022u2udd0dd20000	0> = 1/225 (210)
<u02du02002022u22uu02u00u2d0d	1|c5b c15a c26a c13a a13a a22b a21a a28b|u02d002002022uu2du022d0d2002	0> = 0 (36)
<ud22ud0u2200u2u0u2u2002dd00d	-1|c23a c6a c10a c14b a10a a1a a16a a13a|2u22u00d22002uuud2d200dud00d	0> = 0 (630)
<000u02uudu2u2222u22200d00u0d	-2|c11a c12b c19b c6b a2a a22a a24b a5a|0u0uududdud02222u2u20ddd0u0d	0> = sqrt(6)/324 (4080)
<22u0uu002ud2u202d220d0002d0d	0|c17a c9a c13a c18b a23a a11a a17a a23b|22u0uu00uu220202dd20d0202d0d	0> = sqrt(6)/40 (252)
<uu2ud20020u200u0u22u0du2dudu	0|c22a c20a c11a c15a a15a a17a a8a a22a|uu2ud20u200200d022200dd2uudd	0> = sqrt(70)/1470 (408)
<2u02u2u20002u22uddu00d0ududu	2|c16b c8a c28a c2b a28b a25b a20b a19b|2002u2uu0002u220du2d0d0u2ddd	0> = 141*sqrt(10)/40000 (860)
<uu0u0duu20u200dd20du2202022d	1|c6b c12a c22a c28a a12a a2b a28a a3b|u2ud00du20u200ud20dd2u02022d	0> = sqrt(3)/576 (240)
<0u2022u2ud0d0d2uu0202udu020d	-1|c15b c7a c6b c17b a1b a16b a7a a24a|uu202ud2ud0d0du200202du2020d	0> = -sqrt(3)/216 (272)
<uuuu00d202uu0u0220d2u0u22dud	-3|c10b c19b c24b c8b a21a a5b a26a a19a|uuuud0du0udu0d0220d220dd22ud	0> = sqrt(7)/3920 (6100)
<20u02d2u0uuu2u0002022d2u200u	0|c11b c18b c20b c22a a2a a19b a17b a24b|2uu02d2u0d0u2u00ddud2022200d	0> = sqrt(2)/96 (540)
<u0udu02u02u200u0dd22u0u22uud	-3|c8b c1b c24b c19b a11b a18a a5a a14a|00ud202002220ud0u2u2d0du2dud	0> = sqrt(42)/210 (96)
<uu22uu0uuud0002d220020ddd022	-1|c4a c9a c17b c21a a7a a20a a19a a26a|uu2uuuud0du0002du2ddd0dudd22	0> = -sqrt(7)/15750 (38052)
<ud2202000u2u02220d0duu0uuu2u	-2|c16b c22b c3b c25a a23a a5a a22a a8b|udu2u20u0u2u022d0d0ududd0d2d	0> = sqrt(3)/400 (6580)
<ud2220u000u00u2222uuddu02020	0|c15a c19b c7a c27a a6b a21a a19a a8a|ud222u0u00u00dd222ud2ud020d0	0> = -1/60 (360)
<0uu0220022200d2uud0u0uu2ddu2	0|c27a c26b c14b c6a a22b a19a a7a a16b|0uu02uu022200022dddd02u2d002	0> = -sqrt(5)/450 (140)
<00uud20u220uu02uu2ud00d2022d	0|c28a c18b c8a c17b a1a a17b a28b a11a|u0uud20022udu02dduud00d2022d	0> = -13*sqrt(5)/2835 (2320)
<222uuuu2u00d0000du2d2duud02u	-1|c19b c3a c21b c2a a7b a14a a26a a23a|2uuudd22u00d0u00uududd2ddu2d	0> = sqrt(3)/9600 (15000)
<222u0220202u2u200000020d0uu2	0|c2a c9b c15a c22b a22b a18a a26a a16b|2u2d0220u02u2udu0d00020d02d2	0> = -sqrt(3)/432 (136)
<u0u20d2u2220du0022u00u020202	-2|c1b c22b c8b c14a a19a a21a a13b a25a|00u20u20222020002220d002d202	0> = 0 (6)
<u002ud02du020du20u2u2du0u2ud	0|c22b c16a c26a c26b a3a a10b a16a a25b|u0d2ud02u2020uu20d2d20u020dd	0> = sqrt(15)/1440 (240)
<uu2ud00u2u00222u0d0ududd202u	1|c13b c3a c2a c10a a6b a5a a17a a19b|u0ud2d0u2000u22ududduudd202d	0> = -77/32400 (4080)
<u00du0u0d2ud20du2u02202ud220	-1|c9a c23a c21a c26b a28a a14a a21a a16a|u00du0u002dd2ud22u0220uddu2d	0> = 0 (288)
<0200u0uu2ddu2du2200022002022	-1|c16b c27b c2a c13b a3a a7b a6b a15a|0ud0uu2d2duudu2d2000220020d2	0> = -1/27 (216)
<u2d2uduu02u220u02000d02u2002	-2|c15a c13a c10b c12b a26a a5a a16a a8a|u2d22ud20uduu00d2000d02u2d02	0> = -sqrt(15)/240 (96)
<2uduu022u200uddu00uuu20022dd	-1|c16a c2a c8a c20b a11a a19a a12a a20a|20uud02ud2uuudd0002dd20022ud	0> = 0 (1260)
<00u2d02u0u00220du022u0ud222u	1|c10a c4b c3a c26a a2a a24a a11b a9b|0u0ud02uu0d0220ud022u0d22d2d	0> = -sqrt(10)/360 (696)
<u2u020220020d002duu22u2u0du0	-1|c20b c16b c21b c17a a28b a20b a3a a14a|u22020220020uu0d0ud2dd2u0dud	0> = sqrt(5)/576 (272)
<2u0u0022d022uuuu00022ud2du0u	0|c20a c22a c16a c14b a26a a22a a27a a18b|2u0u0022d022u0u00u0u2dd2d2dd	0> = 2*sqrt(42)/315 (756)
<u222u00du0uuuud0ud2d0ud220du	-2|c9b c24b c13b c4a a13a a17b a14a a15a|u22uu00d00uud2202d2d0udu20dd	0> = -43*sqrt(2)/4050 (2160)
<0uuu0uddud200d0022uu0u220222	0|c24b c28b c26a c27b a12a a15b a27b a24b|0uuu0uddud2u0dd022uu0d220d2d	0> = sqrt(2)/54 (8200)
<2u02u2u2ud200uddduu00u022dd0	1|c11b c6a c14a c2a a17b a28b a13a a20a|2002udu2udd0u0uu2ddd0u022dud	0> = sqrt(5)/576 (960)
<u002uuduuu0ddu220d22duu02002	-2|c28b c6a c20b c22b a17a a7a a11b a23a|u002u02uudddud22du2du020200d	0> = -1/800 (840)
<0udu02200u0u22d20duduu220ddu	0|c19a c2a c13b c7a a20a a11b a5a a9a|00uuu2u0dduuu2d20u02dd220ddd	0> = 0 (11310)
<uu0ddu2uudddu20022uu02u2u00u	1|c23b c22b c2a c8a a8a a13b a21b a10b|u00duu2dd2uu220022duud02d00d	0> = -sqrt(5)/2160 (720)
<u022u2d022200du2du00002220u0	-1|c3b c4a c6a c1a a12a a20a a7a a8a|00uudu2u222d0ud2du0d002220d0	0> = 0 (612)
<022uu200ud22d2200dud00220020	0|c2b c10b c5b c13a a19a a5b a18b a2b|022ud200u0220220022d00220020	0> = -sqrt(2)/24 (4)
<2u0uuu20d02u2d2020uud0020220	-2|c5a c13b c26b c6b a6a a19a a3b a25a|2uuu0u20d02dud20202du002dd20	0> = 7*sqrt(3)/5400 (720)
<u0du20du0u2duu2d2d20000u0222	1|c10a c27a c19a c12b a22a a6b a7a a4b|u0d22u2d0020ud2u2ud00d0u02d2	0> = 0 (96)
<uudu2ud0u2d0u0uud0d2200uud22	2|c24a c10b c21a c16b a22b a14b a3b a18b|uu2d2ud0uud0duu0ddd2uu00dd22	0> = -sqrt(5)/1215 (10800)
<222u2uuuu0022u200000d0202udu	1|c25b c2a c28a c1a a8b a1a a17b a2a|222u2uu2d0022u20u000d020ddd0	0> = 0 (240)
<22uduu0ud220u020d020u0uuu2du	-2|c4b c10a c2b c9b a13a a18b a12a a16a|2uu0ud0d0u2u202duu20d0ddu2dd	0> = -sqrt(70)/7560 (7200)
<00020uu22u2uu00uddu2du02u2du	-1|c26b c24b c11b c25a a22b a15b a14a a12a|00020uu22uu2uuudddu2d20d0ddd	0> = -1952/496125 (12780)
<0220u2u2u002ud0u0200d22u0202	-2|c16b c26b c22a c9b a4a a19a a22a a4b|0222u2d20002uu0002d0u22d0d02	0> = 0 (36)
<u2u2002d20u0ud0u222u0u002ddu	-1|c2a c22b c1b c25a a16b a6a a13a a28a|0uu20u2d20d02u02222d0000dud2	0> = 0 (120)
<0220uuu00d022uuu0d2d200uuu22	2|c15a c3a c20b c14a a24a a20b a8b a1b|u2u0uudd0d02200d0u2u2002dd22	0> = -sqrt(5)/108 (420)
<uuduu2u2d2200u0dudd0ud002du2	0|c11a c10b c25b c7b a26b a20b a18a a19b|uuduu202udd00u0du22ddu00d2d2	0> = -sqrt(2)/1280 (7380)
<uu002u0d0udddu2202uu20u02dd2	1|c26a c21a c1a c12b a24b a24a a1a a4b|uu0d2u0u0du0du2202udd0d220d2	0> = 5*sqrt(6)/15552 (2460)
<02uu2002d2200u0d0uuu2u0u2dd2	0|c9a c25a c28b c5b a1a a17a a12b a6b|u2uuud02022u0u0uudud2d0ddddd	0> = sqrt(6)/9800 (47180)
<uududu20dud220uu00d2022u00u2	-2|c22b c4b c28b c3b a8b a28b a3a a19a|uuu0du2duud220dd00220u2d00d2	0> = 13*sqrt(10)/3888 (2460)
<u002u2u02ud0du00ud2dd0u02222	1|c25b c9b c6a c19a a14b a2a a25b a12b|ud02uud0uuddu200uddud0d02222	0> = 109*sqrt(6)/38880 (3600)
<ud002u02022u2d0uu0d0u22d2d0u	-1|c10a c1a c24a c28b a16a a4a a1a a20a|uu0u2d020u2u2d02d0dud2202d00	0> = -sqrt(5)/3240 (720)
<uu2dduuud0u0u0u2222uu0u0d0u2	-1|c20b c17a c5b c18a a24b a1a a14a a21a|2u2u0uudu0u0ddd2dd2020uud0d2	0> = -sqrt(70)/120960 (5460)
<u20022u0u2uudd2dd020u2200uu0	1|c13b c17a c16b c14a a14a a24b a20b a26b|u20022u0u2uu0d20002dd22d02d0	0> = sqrt(2)/120 (252)
<ud2u20u0u0udu00u2du2du2uuudd	2|c7a c2a c1b c23a a21b a13b a8a a1b|u02u200ud0dd200u2ud22uududdd	0> = sqrt(210)/45360 (4080)
<u00222d0u2udd0u002uu0ud2uu2d	2|c9a c4b c27a c19a a19a a21b a3b a2b|uuuu22d002dud0u002uddud2ddud	0> = -7*sqrt(6)/69120 (19920)
<uu202dd2u0d00ud200022uuuu220	-1|c21a c25b c2b c3a a6a a18a a17b a28a|u0u022d2d0u00du2ud02duud022d	0> = 0 (432)
<0u2200d222uuu0du22d2u0ddu000	1|c10a c24b c2b c3b a5b a1b a24b a25b|u0u2d0u22uudu0ud22d2d0dd2000	0> = -sqrt(5)/1440 (2730)
<u2uu22020d2uu02020u2d0u0dd0u	0|c8a c21b c6a c4a a8a a24b a18a a27a|u2u02d020u2dd0202uu200ududdd	0> = 0 (1224)
<u00u2u02uud220udud0202du0202	2|c23a c28a c18b c13a a27b a3b a19a a18b|u0uu2u02uud2d0uuddd2020d02dd	0> = 2*sqrt(30)/10125 (12740)
<020u000uu2d2u02du2uudd20202d	1|c8a c25b c2a c17b a7a a3b a22b a14b|0uuu00d0d2u2dd2u02dud220u02d	0> = -sqrt(6)/1920 (480)
<2u02u0000dud2022uud2du2ud0ud	-1|c16b c5b c13a c20a a22a a6a a10b a17a|2u020u0002uuu02d2uudd22dd0dd	0> = -sqrt(105)/24300 (3416)
<uduu0022uuu22d00200002udud22	2|c26a c25a c9a c11a a15b a26a a25b a19a|uduu00220u022ud020d002uddd22	0> = -17*sqrt(2)/1800 (480)
<u2u022dd2uu2uudu0du0d002dd0d	0|c19a c2b c3b c7b a19b a1b a13a a7b|2u0022uu2du22udu0ud0d002dd0d	0> = -sqrt(6)/800 (3136)
<u0u22u0d020duu020202u02ud2dd	-1|c24b c18a c26a c16b a6a a3a a22b a14a|u022220d020ud20u0u02ud20dudd	0> = 7*sqrt(6)/270 (240)
<002002u00udu2u022dd22du2d002	0|c24a c19a c7a c18b a1a a27b a19a a26a|u02002000dud2u0220u22uddudd2	0> = 0 (240)
<2uuu2200220u200duddu0d20uu02	0|c28a c20a c6b c10b a27b a11b a8a a7a|2uuu2duu2uud200ddud00d20dudd	0> = -sqrt(105)/12000 (34860)
<2u2u0dd220uu00uu0udduu2du20u	-1|c4a c18a c9b c12b a20a a10a a5b a21a|2u20uud2duu000du00d22d2ud20d	0> = 7/2430 (2040)
<u0uu202202022020duuuud2u2000	1|c13b c4b c7a c8a a6b a18a a11b a13b|u0u02udd02d22020u2uddu2d2000	0> = 0 (240)
<uuduu20u2d020dud20du020u2uuu	-2|c25a c12b c3a c1b a11a a21a a1a a20a|uu0uu20d2duu0duu20d2d20udddd	0> = -sqrt(3)/5400 (40400)
<2uu00udu00u00u22uuu2022ddu2u	1|c24a c15b c25a c20b a18b a2b a6b a12a|22u002uu00ud0uu2d2dd02200d2d	0> = -sqrt(5)/33600 (910)
<u2udu2dd2uud0uu00u200d0u2202	-2|c19b c28b c1b c26a a21a a17a a4a a18b|02u2d2uu2ddu0du0d2u0ud0u2d0d	0> = -sqrt(5)/1080 (864)
<202u200uu2dudu2ud0u022u000d2	0|c21a c5b c28b c3b a20b a18a a2b a7b|2uuud0duu2dudd2ududud2u000dd	0> = 0 (55080)
<uu0u2020200u2uu00ud0d22220d2	0|c13b c15a c22a c4a a18a a20a a3a a27b|uuu02020200dud0002ddud222022	0> = -sqrt(10)/630 (136)
<ud22uu20uu200dudd2duu0002ddu	-1|c11b c3b c5b c18b a27b a14b a8b a8a|udu20d22uuu002udddudu0002d2d	0> = 13*sqrt(10)/1080 (2520)
<u2dud0uu200u20ud2duu020u202d	2|c22b c15a c9a c4b a10b a8b a21b a15b|u2d0u0u2du0d20du2uddud0u202d	0> = sqrt(6)/60 (864)
<02uuduu0002000u2u00202u22222	1|c25a c3a c28a c26a a19a a3b a17a a12a|02ududu0002u00d220d202u2du2d	0> = 0 (96)
<2u2uu20uu2000du2ud0220u02020	-1|c3a c21b c10b c8b a14a a21b a2a a7b|22udu2d0ud0002u2ud0220d02020	0> = 0 (48)
<2u0uud0220222u2202d00du02000	1|c8b c25a c13b c5b a13b a17b a2b a28b|220u0u0d20222u22d2u00dd0u00d	0> = 0 (108)
<00220u2222d0u00u0u02022uuudd	2|c27b c23b c25a c20a a5b a18b a28b a27b|0022uu2222d0d00u020u02ud0dd2	0> = -sqrt(210)/1008 (120)
<u0u2d0u2d00200u020u2ud2220d2	0|c7b c23a c17b c19b a13b a1b a16b a11a|20u2d002u0u2u0udd002ddu220d2	0> = -sqrt(6)/192 (280)
<u02ud0duu0ud0uddu22udud20022	0|c15b c28a c19b c5a a15a a25a a7b a26b|u02u002dd0uu0uudu2ddudd2du2d	0> = 0 (10320)
<0002u22202u22uu0220220000002	1|c6a c20a c13a c14b a27a a11b a22a a19b|0002uu220222d0d022ud2u0000d2	0> = 0 (24)
<u22d20u0u202200d0u222dd00200	0|c13b c18b c2a c26b a8b a24b a28a a27b|ud2u20uud202d00u00222dud0udd	0> = -sqrt(3)/324 (1080)
<0u02u00d0u2du0u202u220022022	1|c11a c21a c2a c28b a8b a1a a9b a26a|u002d002uuudd0u202d2u0022d2d	0> = -5*sqrt(2)/432 (360)
<020uud02udud2u0d22u0u022uud0	0|c8b c18b c25b c9a a14b a26b a20a a6b|020uu20u0ddd220u2dudu02202d0	0> = sqrt(10)/270 (160)
<0u20duuu2uuddduu022dd0du0u2u	1|c24b c9a c28a c27a a21a a13a a25b a14b|0u20duuuuduu22dd022d20d0dud0	0> = -sqrt(3)/7200 (3640)
<02200200u2u20uddu2duu220d200	1|c23a c26b c9a c22a a20b a1b a13a a5a|u220u20002d2udduu2d2uud0dd00	0> = -sqrt(3)/324 (1080)
<020u000uuud02200u2dd20u2222u	0|c21b c25b c11b c27a a5b a10a a6b a23b|020uuu0uu2002200d2ddd022u2dd	0> = -sqrt(2)/96 (756)
<u2udu20du0u20du00d2200d222u0	1|c26a c14a c19a c9a a5a a14a a9b a22a|u2ud220uu0u20ud00dd20ud22dd0	0> = sqrt(2)/432 (2604)
<2u0u2u0202u20d002020uuuuu2du	1|c1b c4a c26a c10a a6a a15b a13b a20a|uu0022020du2udu0202ddudududd	0> = 0 (5508)
<u0u2220u20uddd0u2uu0022u0d20	-2|c26b c8b c24a c1b a8a a15b a21a a25a|00u2220u20duuuud2dd0d220d020	0> = sqrt(3)/3600 (756)
<2020202u20d0ud220u220u200u0d	-1|c7b c16a c14a c11b a26a a28a a24a a21b|202020uu2000u02u0d22dd2d0202	0> = -sqrt(15)/180 (70)
<202uu22000u2d00022u2020uuduu	2|c19b c1a c18a c22a a19b a9b a28a a24b|u02uu220u0d2d0002uu20d02ddd2	0> = -sqrt(5)/720 (850)
<2uud0u0002udud2u02u202dduddu	0|c10a c18a c3b c16b a10a a3b a5b a23a|2uuudu0002uddu200dd2022uddud	0> = 41*sqrt(6)/466560 (4944)
<22uuuu20ddd20udu02u0u0duu2d0	0|c1b c24a c12b c16b a1b a17b a14b a15a|22uuud20uddu0220d2u0d0u0d2d0	0> = 0 (1836)
<uuu00du02u0u20du02dd2u0u222u	2|c7a c19a c16b c24a a3a a20b a8b a16b|uu200d0u2d0u20du02022d00222d	0> = -4*sqrt(5)/675 (162)
<ud02uu2u2uu2u0duu0u02u0d0du2	0|c5b c28b c13a c21b a3b a13b a16b a22a|udu20d2u2uu2d0u2u0d0d20d0udd	0> = sqrt(15)/2160 (2880)
<0u02u2d2duud0202duu0u2022d00	-1|c14a c26b c22b c17b a20b a17a a3a a21b|0uu2u2d2dudd0u02udud2d022000	0> = 0 (1080)
<uu20002000022u202u2d2ud0022u	0|c20b c3b c15b c12a a12a a9b a20b a28b|uuu00020d0022ud02u2d2dd00222	0> = 121*sqrt(6)/8640 (232)
<0uu0du20dd02uu02022u020u2202	1|c12b c26a c24a c14b a20b a12b a17a a2b|02u0du20du02d002u22202002d02	0> = -3*sqrt(2)/32 (16)
<ud0ud200020u2u0dud22d2u0ud2u	-1|c26b c23a c17b c20a a23a a11a a17b a14a|ud0ud20002ud220udu2ud2d0u02d	0> = 0 (192)
<uuu20u2ud2200u202dd0dd0u0202	1|c3b c15a c26b c4a a3a a23b a25b a8b|uuud0d22u2200dd02uu0ududdd02	0> = 0 (4080)
<2u0d02u2uu00u22dd0u0u02uu220	2|c17b c27a c8b c8a a19b a20b a5b a10b|2u0du2d0u200d22u002ud02du2d0	0> = 0 (96)
<u200200d2uu200d0002u2222du02	-1|c2b c1b c21b c28a a27a a20a a18b a3b|0uu0200d2ud200d00u22d222udud	0> = -sqrt(2)/48 (144)
<u220u202d2u0020duu20u020dddd	0|c5b c1b c23b c17b a23b a25b a11b a1b|u2200202u220020d0u20d0202udd	0> = 0 (54)
<uudu0uu2u0d2dddu00uuddudu2d2	-1|c3b c27b c26b c28b a20b a9b a15b a5a|uu0udud220u2dd2u00u2uudddd0d	0> = -sqrt(10)/48600 (29232)
<uud00du20d2022002u0uduu2u022	1|c2b c25a c17a c22a a9a a9b a26b a15a|u0u00du22d2022u0ud0ud0d20d22	0> = 5*sqrt(3)/288 (612)
<02u00uu02d2du02du00dud20u222	-1|c23b c3b c7b c11a a8a a19b a24b a18a|02000u0u2uuud02uudddddudd222	0> = -sqrt(105)/4050 (10248)
<00u2u0uud0u2uu22uu20udu0022d	-3|c12b c7b c11b c16b a10a a1b a2a a3a|uu22u00dud0duu2dud20dud0022d	0> = 0 (6936)
<2002uu2du00u022d00d2u20d2uuu	0|c4b c1b c22a c25a a9a a18b a19b a5a|u00u2d2u200d022u0d22ud0ududd	0> = 0 (1458)
<ud0220ud202u0duu22u0u200u2d0	2|c18b c14a c26a c25b a20b a24b a25b a13b|ud0220ud202uu0ud2dudd20uudd0	0> = 0 (1440)
<uu0u0dud2ud2dd22u2u200200020	1|c15a c18b c9a c27b a6a a22b a17b a21b|uu0u02ududd2dud22du2du2000d0	0> = -5*sqrt(6)/576 (3000)
<02u20222uu22u000uuu0002u0220	0|c12b c18a c2b c27a a12b a24a a10b a21a|0uu20222d222d000u0u0d02202d0	0> = 0 (36)
<22000220ud220uu02ud0uud2u200	1|c6b c17a c24a c15b a13b a10b a14a a16b|22000u20d222u20duud0dudud200	0> = 0 (96)
<202020uduu0ud0222dd0u0u2dudu	0|c26b c15b c24a c21b a19b a11b a14a a4b|202u20duduuuudd22d2000duu0dd	0> = -sqrt(15)/864 (1680)
<ududu2u20d02020u2020002d0u22	1|c28a c19b c17a c23b a13b a20b a9a a4b|udu2d2u2uu02u20du0dd00du0d2d	0> = -sqrt(6)/1728 (3000)
<0000u2dud2u2u0u002202d2uu2du	2|c26a c6a c23a c27a a28b a16b a9a a20a|0000udud22u2u0dd022u2dudud02	0> = 0 (192)
<uuuuud220200du00u20dd0222d20	-1|c25b c27b c23b c10a a2b a21a a11b a22a|u2uuud220uu0du00d20d2dd2dud0	0> = 49*sqrt(6)/10000 (6700)
<200u0u022uu0u0u220222d0udu02	1|c17b c16a c8a c25a a3a a26a a14b a2b|2udu0u0d2du0ududu0222d0d0202	0> = 0 (648)
<u0dud2u2202202000uddu02u2du0	1|c11a c5a c27a c20a a22a a27a a3a a10b|u02u02u22du202000ud0dd2d2ud0	0> = -11*sqrt(15)/1440 (480)
<022udu2uu2u02du20u02000002d2	-1|c6b c16b c11a c14b a9a a19b a18a a14b|022ud02u22002udd02u2000002d2	0> = 0 (24)
<uu202200dudud02uuuu20dud2du0	-2|c22a c24b c11b c20b a26a a13a a7b a16a|uu2022u0dd0d2022uduu00d022d0	0> = 0 (240)
<2u2u20022u2u00u22d00dd0200du	0|c16b c4b c5b c11b a16b a25b a10b a6b|2u20uu0222ud00d22d00du02u0dd	0> = sqrt(10)/1800 (420)
<0uud2u2udu0u002uuu2d2u2du0u0	2|c16a c5a c27b c15a a27b a3a a16b a9b|0u2duu2u2u0d00uddd2d2u2du0d0	0> = sqrt(7)/1470 (2000)
<2u0ud022u000d2u2202uu02200ud	1|c14b c23b c14a c19a a5b a28b a21b a15a|2u0u2022u000d02220du20d200d2	0> = -sqrt(5)/135 (60)
<0u2uuud202uduuu222000dud0dud	1|c8b c17a c28a c10a a14a a1b a10a a9b|uu2uudddu2uuu2d2u2000ddd0dd0	0> = -sqrt(2)/3000 (32270)
<22u022uu0d2002u0u00u2ud2ud0d	0|c8b c17a c21a c11b a17a a13b a15b a8a|22u022uu0uu0d220d00ddud2ud0d	0> = -7*sqrt(10)/2700 (2268)
<2u0u2udd20d0u0u02u2u0ud2u20d	-1|c6b c23b c8b c19a a18a a8a a23b a15b|2u0u20du20u0d02022du0dd2u20d	0> = -sqrt(2)/180 (360)
<uuu0dd22u220u2022020000u20uu	0|c8b c24a c6b c27b a20b a24b a21b a21a|uuu0d02du220d202202d200u200d	0> = sqrt(30)/360 (120)
<uuu22du020du2u02u2200200dd0u	-1|c7b c9a c13b c28b a7a a7b a10a a27b|uuu22d20uudddd02u2200200udd0	0> = sqrt(30)/400 (1440)
<2u2u002d2002222d2u20u0d000u0	1|c1a c17b c16a c19a a22b a16a a27b a19a|ud2u002u2002222dud20udd00020	0> = -sqrt(3)/54 (108)
<0u2du02000022uuu2202uud0d2du	-1|c12a c7b c16b c20a a24b a5a a19a a8a|0u2d20uu000d2uu022duddudu2dd	0> = -sqrt(14)/810 (3672)
<2u2u2dduu0uu02u020ud2u020u0d	-2|c5b c28a c15b c17b a15a a25a a2a a17b|222uuudud0uu02d020du2d02dd00	0> = 0 (2816)
<uuu2u22duud2d0u022duud00d00u	-1|c25b c15b c2a c6a a26a a2a a14a a3b|ud22uu2dduu2ud0022dudu000d0d	0> = -sqrt(6)/6000 (2160)
<2uu000d0u2u22u0u2002200ud2d2	1|c17a c1b c13a c10b a2b a8b a19a a18b|u2u000udduu2dd0duud2200du2d2	0> = 0 (2400)
<0u200ud0u2000duuuu2d02222220	1|c25a c22b c14b c15a a8b a11a a14b a16b|0u200uddu2u00d02uu2d0d22d220	0> = -sqrt(15)/45 (360)
<uduu0u20d2d20d0u2ud22u00u02d	1|c12a c7b c4b c27a a16a a4b a14b a22b|udud0ud0u2du02022ud22200u0dd	0> = 0 (288)
<u22d2u200uu0u2222u20u0200000	-1|c4a c11b c7b c19a a9a a20a a24b a19a|u2202ud0uu00d2222u2dd02d0000	0> = sqrt(15)/540 (204)
<2u020d200uuudduu02d220d022u0	0|c25a c20b c21b c18a a13b a3a a10a a17b|2ud20u2002ud2duuuuudd0d0d2d0	0> = -1/1080 (3024)
<u2duuu0u2dud2022udud200u0d0u	2|c1a c21a c9a c16b a22b a24a a17b a1b|u2uduu0duddd202u2uuddu020d0d	0> = -sqrt(30)/4320 (12240)
<uu00uuu02ddd2uuu20200dd022u2	1|c25b c27a c28b c13a a21b a27a a5b a24b|uu002uu02ddduudu2020udddu2dd	0> = 0 (25200)
<2uu0u20d202d0u0u2d0u2uu0uuu2	1|c18a c1a c25b c22a a7b a25b a18a a22a|uuu0d2ud202d0u0u2d0u2du0ddd2	0> = 5*sqrt(14)/108864 (7888)
<uu20200d00uu20duu2d2u2duuu02	2|c15b c24a c22b c1a a15b a27b a16b a12b|0u20200d00u220u2u2d2ddu0dud2	0> = sqrt(6)/144 (160)
<uu002u02ud0dd22uu22d002u200d	1|c18b c19b c8a c25a a20b a6b a17b a12a|uu00220uud02d22d2ud2002du00d	0> = 0 (420)
<0u2022u20uu00u2202dduuu0u0u2	-3|c5b c15b c23b c7b a1a a27b a13a a4a|uu2du2020uu0udu202dddd00d022	0> = -3*sqrt(10)/1000 (2766)
<u2u0202d0u0d0u2udd2u2du2u0d0	1|c25a c21b c3b c7a a22b a13b a9a a16b|u20020uudu0uuu22dd2dd2d200d0	0> = sqrt(21)/9720 (3192)
<u2020u00u2d020u00d2u00d22222	-1|c23b c20b c2a c27b a27b a5a a23b a22a|uu02uu00d2d020u00d200dd22222	0> = 0 (240)
<22u0du22d00ud002002u2uu2200u	1|c16a c21b c25a c24b a14b a24b a13b a11a|22u0du22d0uu2u0d002ddud2u00d	0> = 0 (320)
<uu20022ddu0u0uu0d22u02d02dud	0|c28a c2b c19b c9b a10a a2b a16b a23b|uu20022d020u0udud2du02202dd0	0> = -103*sqrt(2)/51840 (612)
<2u2020202u002duu2d22u00du00d	-1|c19a c1b c16b c18a a24b a28a a4a a19a|uu2d20202u002ud02022d002d002	0> = 7*sqrt(3)/2592 (60)
<0u00u2dud0u0222du0022u2du0d2	-1|c23b c14b c15a c2b a3a a3b a16b a10a|0020u2duudu02ud2u0022uddd0d2	0> = -11*sqrt(30)/5184 (1440)
<22u2u2dud00u0u200d02ddu20u02	0|c9a c24b c22b c15a a26b a10b a15a a22a|22u2u2du0u0d0d200u02uddd0202	0> = -sqrt(6)/648 (600)
<2u00020000222d0u0d2u0222ud2u	0|c14b c19a c18a c28b a17b a9a a21a a7b|2u0002u0u022200ud0ddd222ud20	0> = sqrt(30)/240 (140)
<uu20du0uud22uuuuudddu2dd2000	0|c20b c16a c18a c8a a10a a8a a20b a17a|uu20du0du222duu020dud2dd2000	0> = -sqrt(21)/1960 (1836)
<u0u22d0u2022u020ud0uu0u20220	1|c15b c21a c24a c4b a20b a23b a18b a7a|u0ud2dud2022u0u0d202002d0220	0> = 1/40 (72)
<u20ud200u00ud02u22u2u02uud20	-3|c27b c20b c18b c23b a8a a28a a10b a26a|u20ud20uuu0ud02u2ddud0ddu2dd	0> = sqrt(7)/1400 (30150)
<u22d022u2u00u220d0uu20u200d0	2|c10b c20a c14a c6a a12b a16a a11b a13b|u22d0u2d20ud2u2uu0d020d200d0	0> = 0 (160)
<udu00u0u0200022du2d22d2u02uu	0|c17a c16b c18a c23b a13a a12a a16b a7b|udu00udu020ud22u0du22udd02dd	0> = -sqrt(30)/648 (4920)
<u202du2uu0u0dd00du202ud202du	0|c23b c5a c11b c6a a13b a8a a12b a16a|u2020022u00u2d0ddu202d0202ud	0> = 0 (80)
<uud2u0u220d02du2duud0u0du20u	0|c2a c24b c25b c16a a7b a10b a25a a6a|u0u2uu222uu02dddudud0d00d20d	0> = sqrt(21)/8640 (12180)
<ud000u2uu2u2220udddud2000d2u	-1|c14b c11b c9b c6b a17b a25a a11b a23b|ud00002u02u22u0d2dudd2u0du2d	0> = -sqrt(6)/240 (480)
<uduud20u2du20du2ud0uu2ud00du	-1|c22b c12a c6a c28b a7a a6a a8b a28a|uduud2u22ddu0du2uu0duddd00ud	0> = 0 (9792)
<0uu020uud22u002u0u2d2d2ud002	-1|c9a c7b c15b c5b a12b a17a a7b a9a|0uu0d0duu22200duuu2d2d2dd002	0> = sqrt(21)/450 (1260)
<u02u0u2200udud2d202022u0ddu0	1|c22b c19a c6b c7a a2b a14a a4b a9b|uu2200d2d0uud22u20d02du0dud0	0> = 0 (432)
<uu00d2d2020u2duuu0d022uduudu	-1|c19b c26b c2b c5a a3b a2b a20a a1a|2uu002u2020u2dddu00d22udd0ud	0> = 5*sqrt(3)/2592 (1260)
<2uu002u02022du00ud2dd200d2ud	0|c28a c27b c12b c1b a12b a3b a15b a13a|uu2002u020222du0dd2ud200d200	0> = 0 (204)
<u0d0uuudd2duu2u2202u02d0udu0	0|c27b c16a c10a c22a a2a a27a a24a a21b|uud0duuduuddu2ud202ududdudd0	0> = -13*sqrt(2)/5184 (125280)
<220u00u00022du02u220d2d20udu	1|c2b c23a c12a c18b a26a a21b a10b a23b|2u0u00u00u2udd02dd2022u202dd	0> = -sqrt(2)/135 (756)
<0u0002222d00220u00u2u222020u	0|c7b c26a c10a c20a a1a a4a a19a a3b|udud02u22000220d002ud2220u0d	0> = -sqrt(6)/48 (32)
<u20uud02d02u20u02uu2200002d2	0|c11a c20b c13b c27a a25a a4b a3b a22a|u2u2uu02d0dud0d02uud2d00d202	0> = -sqrt(3)/432 (2400)
<2u0d2uu2d2u2u002u00du20d0u20	2|c12b c17a c24a c1a a2a a17b a12b a25b|u20u2uu2d2d2u002d00du200dd20	0> = 7*sqrt(30)/4320 (720)
<0uud00uud2u2020udd0222u2d002	-1|c8a c12b c17b c9b a8a a1b a25b a13a|udud00ud02uud20u0d0222d22002	0> = 7*sqrt(10)/1920 (144)
<u2u0du2d0uduu0u220u0u0dd2uu2	-1|c13a c28b c7a c24b a20a a13a a9a a1b|22u0uudduuuud0d220uud0d02ddd	0> = sqrt(7)/567000 (33320)
<u02uu2u00d20222200002u0dd022	1|c6a c21a c5a c28a a22a a19a a24a a17b|u02u0du00d202222u0d0d202u02d	0> = -sqrt(2)/48 (108)
<u0uu22u2d0d200u20u0022u0udu2	3|c18a c3b c12a c21a a7b a9b a13b a3b|u0uu222220ddu0u20000u2d0ddd2	0> = -sqrt(7)/180 (700)
<20uu20u0du2u2u0dudud0duu202u	1|c27a c7a c1b c13b a19b a26b a15a a20b|u0uu2000du2duudduu220ddd2dud	0> = 7*sqrt(5)/72000 (19960)
<uduud0uduudu2d00uu2du2u022d0	-2|c23a c7b c18b c27b a23b a18a a11a a20a|uduud00duu2d2d00uu22d2d02200	0> = sqrt(2)/360 (432)
<u0020u22d2u2dd0u2u0d22u00002	1|c1b c10a c28a c4b a6b a26b a25a a2b|0u0u0222uud2du0d2u0d22d0du0d	0> = 0 (1640)
<2u202u0du20u0uu20dudud2d200d	1|c3a c9a c15a c24b a8a a18b a7b a9a|2uu02uu2d20d0u0202dddu20200d	0> = 0 (480)
<u0d0200uuu2d2uu22u0u22d00u20	0|c12a c23b c21b c5a a1a a3b a18a a4b|202uu00udu202ud2220dd2000d20	0> = -sqrt(21)/7560 (240)
<200uu02ud02022d22udduu0uuu0u	1|c28a c15b c22a c13b a23a a15b a27b a22b|200uu02ud020u2d22dududdudud0	0> = 0 (2448)
<0uu2u0u2002du200du20ud020222	-1|c4b c3b c26b c2b a17b a23a a25b a2b|0u0uu0u2002dd2002d20duu2dd22	0> = 7*sqrt(2)/3600 (420)
<0u202d20uu0u0ud200d2u202d2ud	0|c16b c21b c27a c26a a14b a26a a6a a2b|02202220ud0u02du00u20202d20d	0> = 0 (24)
<0220ud2uuuud00ud22ud0200u220	-1|c7a c26a c27b c22b a11b a21a a5a a16a|02202uuddu2u00d222uuud00ddd0	0> = -1/4800 (1260)
<u0udu2uu2u0uu2d0d02u22uduu00	2|c10b c15a c7a c19a a8b a7a a2b a27b|uduud2d2200uu200d0du22duudd0	0> = 0 (864)
<200uu2u0020d22u200u202dud02d	0|c14a c24b c15b c22b a2b a9b a17b a3a|2uduu2u0u20d2d02u0u20dd0d02d	0> = 37*sqrt(3)/960 (1700)
<u02202200020uu202020u2022dd0	0|c25a c7a c15b c21b a8b a20b a9a a27a|u02202uuu020ddd0202d0202ud20	0> = sqrt(3)/360 (140)
<uu0u02d00u20022002d0ddu22u22	0|c24b c21a c23b c6b a2b a1a a8b a22b|220u0udu0u20022002d0020d2d22	0> = 1/27 (60)
<00002222uud0u2uud02uu00u2u2u	2|c13a c7a c6b c15a a18b a15b a21a a9b|00002uu22du002duud2d200d2u2d	0> = 0 (360)
<2u200d2udu2u2uu0uu00200du2uu	0|c13b c14b c13a c10a a15a a14a a20b a28b|2u200d2ud02u0u20du0d200ud2d2	0> = 0 (216)
<u00222uuudd022uu22uduu0000uu	-1|c28a c14a c19b c15b a24b a3a a26a a19a|u0u222uuudd02u0d22uddd0d0ud0	0> = -sqrt(21)/1050 (6580)
<20000uu22u0d002udd2u20222002	1|c28a c21a c12a c24b a14b a4b a17a a11a|200u0uu22uu00d2u2d2dd02d200d	0> = sqrt(30)/225 (922)
<200ud0u00u0222udd0u2u22d2002	1|c14a c20a c20b c22b a19b a9b a8b a9a|200ud0ud2u022dudu020ud2d2002	0> = -5/36 (96)
<u0202uuu0020dd22uu2dd20u0dud	-1|c7b c18b c14b c17a a24a a7b a17a a10b|u0202uuu0d20d022d02ud2020udd	0> = -67*sqrt(5)/172800 (630)
<00uu22udd0ud00du2u220u2uudud	-1|c9b c6b c11a c28b a12b a16a a9a a9b|00uu2uud200200d22d220u2uddd0	0> = 0 (700)
<2u22u0ud2u0du22u0uu002002u0u	-2|c3b c4a c25b c9b a11a a13b a2a a24a|22uuu0ududdu222d0du0020ddu0d	0> = 0 (5160)
<0uu0uuuu220ud222d0d0d02ddu02	1|c28a c7a c16b c8a a7a a24b a12a a4b|0uuduud02202u22du0d0d022du0d	0> = 0 (1392)
<200uu2022du2dd2u000ud2u00d2d	0|c8a c1a c5b c13a a5a a19a a23b a17a|u00ud20u2du20d2du0udd2200u2d	0> = 0 (648)
<u20u2u220u2u00u02ddu202000d2	2|c17a c8a c2b c6a a3a a16b a26b a24b|uduu202u0u2u00dddudu202d0dd2	0> = -19*sqrt(14)/18900 (5936)
<u20du0uu2ud202u000ddd22d0uu2	1|c12a c4b c22a c28b a26b a16b a5b a25a|u20020uu2ddu02du00dduu2ud2dd	0> = 5*sqrt(2)/1728 (3600)
<ud2uu222020udu02u002du0u02u0	-1|c16a c20a c7a c20b a2a a18a a25a a27a|u22uu2d2020udu0uud00dd0dd220	0> = 7*sqrt(3)/2160 (2968)
<ududud2002uuuu00d222ddu20ud0	-1|c27b c7a c26b c20a a28b a9a a26a a20a|udududu0u2uudd00u222ddd20u0d	0> = -1/216 (3840)
<0u2200uuu22d02200020ddd2u02u	0|c3b c15a c19a c15b a16a a1b a17b a22a|uud200uud22u020du0d0d2d2u02d	0> = 0 (1392)
<ud0222u0duu00d2u00udu02d2202	0|c9b c24b c28b c6a a17b a16a a10b a8b|ud022uud02u00d22d0udu020220d	0> = 0 (144)
<u02u20202002002d2duu0duu02d2	-1|c23a c27b c9a c28b a2b a21a a13a a27a|uu2d2020u002d02u2uuddd0d02ud	0> = 0 (1260)
<200u2uddu2u2ud20u2u0u20dd00u	-2|c21a c11b c25b c15b a21b a26a a3a a9a|20ud2udu2202duu0d2d0u20d0u0d	0> = 1/80 (192)
<020u20ud0u0ud2uudu22000d22u2	0|c24b c8b c15a c12b a24a a15b a11b a6b|020u2ud00du0d2uudu22000d22d2	0> = 1/2160 (216)
<uudu02200022du20uu2020020202	0|c6a c12b c15a c28b a25b a9a a5b a10a|uududu20ud2ddud0uu202002d20d	0> = -1/108 (2160)
<2u20duu20uu02u0u02du002d202d	2|c11a c3b c27a c2a a16b a5b a20b a28a|20u02ud20u002d0202d2002u20d2	0> = 0 (36)
<u0uuu0000222dd22022uu2u000u2	1|c5a c23b c4a c16a a21a a24b a9b a16a|u0u00000d222ud22022d220u00d2	0> = -1/24 (36)
<2002202u00u00uu2u2200d2u2uud	0|c16b c4b c19a c7a a10b a28a a3b a11a|20uu20ud0d200uudd2u00d2u2dd2	0> = 0 (1800)
<u200002u2u022d02uu022d0200d2	0|c24b c13b c9a c27b a5b a23b a27a a10b|u200u02dd202uu02dd022udu00d2	0> = 0 (144)
<ud20ud0uuu02u002u22u02202d0d	2|c12a c22a c6a c2a a2a a11a a27b a21b|ud20u00duuuuu002d22ddd202dud	0> = -sqrt(105)/7200 (2016)
<uu0uduud002uuuudd022200d22dd	0|c20b c4a c11b c6a a23a a5b a14a a3b|uud020ud00udd2udu02u20ud22dd	0> = 0 (2160)
<020uu00uuud2ud222000dddd2ud2	0|c26b c22a c17a c28a a1a a26b a7a a20a|u20uu0uuudd2dd22d00ud0du2dud	0> = sqrt(105)/5400 (11088)
<202u20ud2u0220ud0uud02d2uu00	-2|c4a c25b c22b c24b a25a a26a a11b a2a|2u2020uu2uu220dd0ddu0uddd200	0> = sqrt(10)/3600 (2520)
<u2u0dd02uud22d20u20u00ud0ud2	-1|c8b c28b c12b c5b a19b a3b a17a a8b|u2200d02uudd2u2022uu00dd0udd	0> = 19/576 (720)
<uu2222u22200002u000uddd0uudd	0|c6a c25a c23b c7b a25a a11b a20b a23a|uu222u0222u0002d0002ddu0dudd	0> = -sqrt(3)/120 (630)
<u000u22002202u20uuu2dudduduu	-3|c6b c28b c18b c26a a8a a14a a16a a22a|u000uu2d0220222dd0u2d2uud0d0	0> = 5*sqrt(6)/216 (240)
<uu0uu200u2du02d20202duuud02d	0|c23a c20a c21a c28b a26a a8a a2b a23a|u20uu20du2uu02d2020d0dddud20	0> = sqrt(42)/4500 (1736)
<2200u2020002duu2202020uudd20	0|c21a c1b c5a c12b a3b a18b a28a a4a|u2ud0202000udud22u20d0uudd2d	0> = sqrt(15)/324 (1620)
<0u00u02d2d2uduuuudu2u0dd2udd	0|c26a c28a c2b c7b a26b a6a a2a a28b|0u00uuud2u2duddddud2u0du2dud	0> = 3*sqrt(30)/2500 (14400)
<u0u222u0d02d0200d2u2u0duu0u2	-1|c7b c21a c25b c17b a7b a16b a3a a23a|u02222d0u02u020u02d2002d00d2	0> = sqrt(3)/108 (40)
<u0uduu2u020du2u00d2202d0u022	-2|c22b c23a c7b c12b a26a a8a a15a a17b|u0uduud20200d220ud220d00ud22	0> = 11*sqrt(10)/600 (360)
<u2200u20u2ud000000222uuud22u	1|c26a c9a c1b c3a a26a a18a a17b a15b|02u00u2002dd00u0ud222udud22d	0> = 0 (324)
<00uu20020ud2u2duu2du202du0uu	-1|c18a c18b c20b c17a a2a a26a a3a a25b|0u2d20020uu2u2ud00d0202u2ddd	0> = sqrt(2)/1200 (480)
<0uu0uu0dd020du00d20u22222u2d	0|c24b c11a c18a c25a a12a a6b a4a a2a|02uud20ud0udud00uu0d222dud2d	0> = -11*sqrt(15)/23328 (4860)
<0u2u2d0d022u02ud202u0uuu0uud	-1|c23b c26a c11b c14b a18a a4b a13a a22b|0u222d0u02uuudud2d2u020d00dd	0> = 17*sqrt(70)/50400 (1720)
<0u022u2u2d20u0d2d00u22u2u000	0|c7b c21b c5b c17a a26b a1b a26a a14b|ud02uuuu2u20udd2000dd2d2d200	0> = 0 (1848)
<u0d22uu020uu22du0002uudddu02	-1|c20a c9b c1b c11b a10b a19b a17a a25a|00u22du0du0d22uud0uddudu2d02	0> = -sqrt(70)/7200 (576)
<2u020du0u0020udu0002du2u2222	-2|c4b c16b c23b c7a a3a a24a a13b a19a|2uud0u00d002uud000d2dud22222	0> = 7/432 (360)
<022u0udd2uu20uu222dd000020ud	1|c15a c3a c10a c25a a6a a20a a4b a23a|02u202ud20d20u0222u200d0d0ud	0> = sqrt(30)/480 (72)
<22uu0d0u20u202200ud0u202ud02	1|c2a c14a c25b c21a a17a a10b a20a a6b|2uud020u2dd20u20uudd02020d02	0> = 13*sqrt(2)/4320 (360)
<u02u20du02du0du2uuu000d22uu2	-1|c23b c28b c1b c10a a1a a17a a22b a7b|u02u202u0uud0du22dd00u022ddd	0> = 0 (3136)
<000220u2u2u0u22u200d2u2udu00	-1|c14a c10b c4b c17a a18a a19a a7a a28b|000u2022dud0uu2duuud2d2udd0d	0> = 137*sqrt(210)/907200 (2880)
<0u2du2002u00d2022202uu20uuu0	-1|c10b c6a c5a c3b a13a a2a a27b a7a|02uu0ud0200022022202dd20ud20	0> = 0 (40)
<2u2uuuud0u2u2d0200uud0uu0022	-2|c7b c27a c28a c6b a12a a4a a8a a2a|2222u0020d222u0200udu0ud00dd	0> = sqrt(210)/11760 (120)
<u0ud00u22u2d220u200u02202020	0|c7b c23b c23a c22b a26a a19b a10b a6b|u0ud0d02222u220d20ud0u002d20	0> = 0 (48)
<0202020020uu02uu2d0u20u22u20	-2|c27b c26a c21b c21a a7a a16a a8a a10a|020202uu2uud02d22d0d00u220d0	0> = -sqrt(3)/40 (140)
<02uu2u20200uu2dd0002udu220du	0|c5b c24b c6b c20a a13b a23b a26a a28b|02uuu020200u22du000dud2d2dd2	0> = -57*sqrt(5)/20000 (900)
<u2d220u0d02uuuu220ud0u0u0u2u	-1|c24b c13a c7b c28b a7b a25b a21a a26a|u2d220u0u02d0du220uudd00d220	0> = sqrt(70)/1680 (240)
<2u220uu0u2220200u20000uu22u0	-1|c25b c6b c17b c3a a7a a13b a24a a5b|2ud2u020u222d200020000d2u2d0	0> = sqrt(42)/336 (24)
<0ud220202uuu20uud00uu2du0du2	1|c11a c17a c27b c28b a6a a16b a11b a2b|02u22d202uuu20u2000dd2dd0u0d	0> = 0 (280)
<2u0u20d0u20u20u20d2d202dud0u	0|c23b c10a c16b c19a a27a a3a a14b a9b|2udu20d02u0u2uud0udd20uudddd	0> = 11*sqrt(3)/14400 (12200)
<0uu00uud0ud2udd0dud2u2d220u2	0|c13a c23b c18a c15b a8a a11a a5b a1b|udu0udu20d220d00u0u2d20220d2	0> = -143*sqrt(15)/259200 (216)
<200u2uu220ud0u002022udu0duu2	1|c5a c25a c4a c20b a10a a16b a6a a25b|2000u2d22uuu0d0d202duud0udd2	0> = -sqrt(3)/8100 (720)
<u0020200002d20022uu200d2d222	0|c16a c11b c27a c24b a5b a7b a14a a8a|u002u2dd00uu2u0u2dd200dud2d2	0> = 0 (1260)
<u2u0u200d22u2d0d0uu0u2udd2u0	-1|c6b c14b c1b c2b a8b a7b a4a a2b|02uuuuddd22d200u0du0u2dud2d0	0> = 0 (2520)
<0uuu0udddu2u0ud20u222d02u002	1|c21b c6a c25b c16a a26b a15a a21b a17b|0uuu00dduu2d0u2ddu222d020d02	0> = -13*sqrt(10)/1920 (2040)
<u22u022d202020d00uuu2u000u2u	0|c6a c27b c3a c21a a14b a23a a5a a24a|u2uduu2u20202ud00dudddud0udd	0> = sqrt(3)/7200 (24570)
<2uu22u20d202000uud000022u022	1|c1b c27a c5a c10b a3b a21a a26b a15b|uu22uu20ud0200dudu00d022ddd2	0> = -7*sqrt(10)/48000 (3290)
<u22uu2u0000u0d22dud0d2202020	-1|c2a c6b c4b c27b a11b a20b a8a a9a|uu20ududd0ud0d22ududu22020d0	0> = 29*sqrt(10)/7200 (1632)
<udu2u0uu00u2du2d22u2u002d00d	2|c15a c18a c12a c20b a9b a6b a26b a10a|udu2uuuududuuddu2ddud002dd0d	0> = -61*sqrt(30)/1771875 (346280)
<002u20u022uud0u0ud2dd2202d0u	-1|c5a c19b c3b c10b a18a a17b a8a a1b|u0duu0dd2udud0u022duu2202d0d	0> = 0 (576)
<202u2du0u200202udd00d02u2udu	1|c18a c28b c1b c21b a28b a9b a6b a2b|ud2u22u02200202du000002d2dud	0> = 0 (72)
<u02u0d20u20d02u220uud022udu0	0|c14b c24a c17a c4a a8a a2a a28b a27a|ud200u2ud20u0uu2d0udd02udd2d	0> = 427*sqrt(6)/518400 (5160)
<u2u02020d0u022dd2uuud02d002u	-1|c19b c18b c13a c23b a10b a24a a3a a12b|u2202020duuuu2dd200du0d2002d	0> = -sqrt(15)/144 (420)
<00u202duu200d2u2ud0dd0220u2u	1|c26b c15a c6a c23a a7b a19a a26b a2a|0uu20u2ud200d202duudu0d20d2d	0> = 0 (2380)
<02uuuu0u022202202uu0dd2u0d0u	-3|c11b c4b c14b c2b a16a a8a a20b a7a|0uu0udu202u20u2d2ddudd2d0u0d	0> = -3*sqrt(42)/3920 (5984)
<0uud2u02uu2du0uu02dd002ud2ud	0|c20b c16b c11a c10a a1a a4b a21a a9b|uuu22u0220udu0d002d0d02du2dd	0> = -169*sqrt(210)/1417500 (2766)
<u2d00u00uuu200u2dd2u2ddd220u	0|c19a c25a c2a c18b a8b a19a a20a a13a|uud00u0uudu2d0d2d0222udud20d	0> = sqrt(10)/1000 (6750)
<u0002002u20d22022002u220uudu	2|c25a c5a c28a c17b a17b a7b a12a a3b|u0u0u0u2d20222022002d2200dd0	0> = 7*sqrt(6)/240 (70)
<0200uuudu0200uu20222dd0u2022	1|c28a c25b c27a c7a a10a a23b a22b a13a|0200uu0uud20dud20222d2duu0dd	0> = sqrt(10)/1200 (1440)
<u02u2u02u02000u220022d20udud	2|c11a c1a c3a c8a a4b a2b a7a a24a|0uu22duud0u000u220022d2dddud	0> = -sqrt(6)/135 (1440)
<u0200uu0202d0u2u0d22dd2uu2d0	0|c19a c25b c11b c3b a4b a16a a17b a5b|u0uuduu020ud0u22dud2dd2d02d0	0> = -19*sqrt(10)/54000 (11772)
<0uuud0d2uuu02u20uudu22dd0u20	-1|c9a c15b c2a c22a a22a a20a a16a a25a|00uuu0d20uu02duddud222dudd20	0> = -sqrt(210)/26460 (8880)
<0u200d20020u2020dud2222u00u2	1|c10a c27b c19a c23b a5a a1b a5b a27b|uu202u200u0d2020du0222dd00d2	0> = 0 (240)
<2u2uuu202d2u0200u000202u0202	3|c3a c23a c23b c14a a4b a2b a6b a13b|22u2u2202d2udu00d000200d0202	0> = sqrt(15)/30 (54)
<0u20u2200uu020d22u00u0222u02	-1|c7b c17b c24b c3b a15b a14b a5a a3b|0u2022d00uu02u22dd00d02u2d02	0> = sqrt(3)/180 (80)
<20u2uu022002du000u2duudu02u2	-3|c22b c12b c21b c24b a21a a3a a23a a11b|2022uu0220dudu000d2du02002d2	0> = -5*sqrt(3)/432 (108)
<u00u202u0d0222u02d0202d022u0	0|c20b c7b c13a c10b a1b a3a a16b a10b|20uu20ud0u02d2du2d0d02u022d0	0> = 0 (408)
<20u0u0u20u22200u22022d200du0	-2|c26b c10b c12b c21b a15b a3a a19b a2a|2u20d0u2002u20dd22u2ud2000d0	0> = -sqrt(3)/180 (72)
<uu02du0020u0ud0u2d0ud222uu2u	-2|c28b c17a c11b c27b a14a a28a a11a a15b|uu02du0020u0d2uddu0ud222uddd	0> = -sqrt(15)/16200 (6936)
<00u00uuduu2d2u022d0d20d220u2	1|c25a c14a c10b c17b a14a a2b a10b a15b|0ud00uuuud2d2dd2ud0u20d2u0d2	0> = 0 (1120)
<uud202u2u00200002dd2d0uu2u2d	-1|c6b c8a c17b c3b a11a a16b a22a a26b|uu020duud0d2000uuud2dudd222d	0> = sqrt(10)/4320 (7200)
<0u0000u200220uuu22ud22022uud	1|c25a c21a c27a c12b a27b a4b a1a a15a|uu0u00d2002d0u2d22uuu202dddd	0> = sqrt(3)/1890 (2100)
<u2u2022200u0du00d2u2du0d02du	-1|c4b c24a c26b c20b a24b a23a a3b a21a|u22d022200u0du00u2uu2ddu0ddd	0> = sqrt(10)/6480 (960)
<2u2000uuu2u0d22u0ud00u022du2	-2|c14a c27b c7b c13b a21a a4a a21b a12a|2u2u000ud2ud0d2u0dd02u022d02	0> = -7*sqrt(5)/4320 (408)
<222u00020u0u202u0d0222u02002	-2|c20b c2a c15b c22b a11a a15b a5a a10a|2u2uu00202du202d0d0u2dd02002	0> = sqrt(10)/80 (204)
<u0u2u20uuddu02ddduuuu2udu002	1|c22b c5a c28b c1b a7b a24b a22b a1b|u0d202uudduu02duudduu2d2d00d	0> = -sqrt(21)/12600 (7200)
<220uu000u022u202d02u2dduu0uu	2|c1a c16a c4a c28b a22b a17b a3b a4a|u2uud000d022u20d202u22udd0d0	0> = sqrt(6)/2880 (600)
<0u002u2u00udd20d200u2u2u2d2u	0|c12a c8b c5a c21b a12b a3a a15a a10b|0uu0dd200uduu2du200dud2d2u2d	0> = sqrt(3)/324 (1296)
<uuuu222d00022u0du2uu200u20d0	0|c25b c19a c5b c12a a23a a22b a11b a24a|uuuud22d00dd2u0du20u2ud2d0d0	0> = -5*sqrt(7)/336 (2800)
<00uu200d2d2202uud000220uu2u2	2|c26a c24b c12a c9b a2b a13b a7b a19b|0udu20uddu2uu2udd0u02200ddd2	0> = 0 (2880)
<uuuuu22u20duu2ud0du0d2d2000u	0|c5a c14b c6b c16b a14b a25b a10a a5b|uuuudu2u2dudu2d00dd0d2u2d00d	0> = sqrt(2)/14700 (37230)
<u0uud2u2uu20ud2d0d0220u0d20u	-1|c8b c11b c18a c14a a19b a14a a3a a25a|u02uu2uddud0ud2d00d220u0220d	0> = -sqrt(42)/6400 (1640)
<2u020d2uduuu2u0ud0du0ud2d02d	-1|c7a c4b c28a c2b a12a a11a a5b a23a|200uududuu222u0dd0dd0u22d020	0> = -7*sqrt(30)/12000 (1260)
<u22u02200duuu20u0u2u022dd0d0	1|c6a c18b c22a c12a a5b a25a a1a a24b|222udu200uu0d20u002d0d2220d0	0> = 2*sqrt(10)/945 (136)
<0u002uu0d02u0d2d00u2u22u2220	-1|c15b c9b c24b c5a a19a a24b a14b a21a|0u00udu0002u02dd0022222d2220	0> = -1/36 (60)
<2uuu02dd20002u02ud0d20u22du0	1|c6b c8a c7a c24b a17b a20b a10a a11b|2uuu0d002ud02u022u0220dd2dd0	0> = -sqrt(30)/540 (820)
<uudud22u2u2d2u0200u00ud02uu0	-2|c9b c11a c13b c10a a10a a4a a18a a21a|uud2u22dududdu020du0udu02dd0	0> = 0 (5832)
<002uuu00u2d0ddu2d2u202200202	-1|c26b c22a c16a c15b a24b a25a a2a a7a|0u2uudu0d2d0ud0ud2d20u2udd02	0> = -sqrt(15)/972 (3672)
<002uuu2uu0d2u0du2udu2u00d2du	0|c7b c26a c27a c11b a11b a8a a14a a14b|002uuud2u0d2u2dd2udu2u00dd0d	0> = sqrt(210)/10800 (6960)
<22uu00u022dduu22u0uduud20d00	1|c15a c23a c1a c9b a5a a3b a11a a28b|u22du0u0d22dudu2u0uddd020u0d	0> = 0 (960)
<2u20uu0022d2d00u22ud00u2udu0	2|c20a c3a c18a c24a a6b a8a a2a a11b|22u0d20u2222d00u2uu000udddd0	0> = sqrt(6)/360 (280)
<2u02020uu2202d0022du0duuu0ud	0|c4b c14b c23b c17a a27b a7b a21b a20a|2u0u02uuu2202000u2d2dd0dd02d	0> = -sqrt(105)/900 (924)
<0uuu0222du00d02d20udud2du20u	1|c7a c15b c7b c15a a27b a14b a18a a11b|0uuu0202dud0uu0d2udddu2du2dd	0> = 0 (26460)
<uu2u2020202202uu22d000duu0d0	-1|c17b c12b c3b c19a a27b a26a a13b a19a|uuud2020202du2dud2u000uddd20	0> = -7*sqrt(10)/8100 (1800)
<0020u0udu22u20002ud2uud02022	2|c17a c20b c22a c7a a7b a26a a9b a2b|0u20d0uu222u2000dduud0d02d22	0> = -2/135 (400)
<2udu2d00uu0u2uud2dd20d0ud20d	0|c14a c5a c26b c19a a8b a21a a5a a2a|22uu2u0uud0d20du2d02du0ddu0d	0> = 0 (5208)
<uuud0d222u000du0d22022uuudu0	2|c26a c6a c17b c25b a16b a28b a24b a5b|uuudd0222d000uuu022022d200dd	0> = -sqrt(10)/540 (400)
<uudu2u2dduuu20d2002ddu0u0u20	-1|c27b c1b c19b c15b a23b a6b a12a a14b|0udu222uddu22u0200dduudd0ud0	0> = -sqrt(10)/1080 (864)
<20002000u20u22u222uud002u20d	-2|c14b c9b c15b c17b a6b a27a a23a a20b|20002u00020u2d02u2d2d0u2u2dd	0> = -sqrt(6)/270 (108)
<2uu0u02u0d202u00022d00du222u	0|c5b c13a c3b c11b a23b a22b a6a a16b|2u000d2u0du0uu0u022d0d2d222d	0> = -sqrt(10)/320 (280)
<2uud22uu202002d000020u02dud2	1|c4a c14b c27b c5b a5b a18b a7b a10b|2uu0222u2u200dd00u020d02dd02	0> = -13*sqrt(30)/720 (240)
<u20uduudd0u00d2u200du0u222d2	1|c15a c23b c11a c26a a13a a9b a5b a3a|u2du2uud2000uddd200ud0022ud2	0> = 59*sqrt(6)/15552 (544)
<2u00220uu2002dd0du20uu2d2020	-1|c10a c13a c5b c19a a16a a3a a20a a26a|2ud0u20udu00uuuddduudd2d2d20	0> = sqrt(10)/43200 (18480)
<0uuu02dd0uu02022u02202d02uuu	-2|c19b c23b c15b c4a a27b a28a a4a a5a|0uudd2uu0dd020u2u0d202002d22	0> = -sqrt(5)/360 (216)
<0200202u2uuuu0d22200ddu02u02	-1|c15a c21b c9b c18b a1b a27a a3b a6a|u2u02u2uududd0022d000ud02dd2	0> = sqrt(30)/18000 (3184)
<u02202duudu2du002u0022u22000	-1|c25a c1a c10b c21b a27a a19a a15b a15a|002202udu0u2dd202ud0u2u2d0d0	0> = -sqrt(2)/144 (144)
<20uu00220220u02d02dd2000ud22	0|c1a c8a c25b c15a a14a a22a a24a a26b|u0du002u0220uudu02dd2d0d0222	0> = -1/36 (500)
<2u0u22u02ud0uu002200ddd22d0u	0|c1a c9b c23b c9a a23b a3a a15b a21a|uuuu22u00du0ddd022002ud22d0d	0> = 7*sqrt(2)/36000 (3184)
<202u0u002udd0202uuu0u2d02u2d	-2|c25b c3a c28b c17b a5a a24a a13b a10a|20uuuu0022dud2020du0d2ddud20	0> = -sqrt(3)/1200 (1720)
<uu222u0u2000du20dduu2u02ud0u	-1|c1b c9a c15b c21a a18a a25b a12a a23a|0u222u0uu00uudd0d2ddudu22d0d	0> = sqrt(30)/108000 (8316)
<uu20dudud02d2022u0u0d002uuu2	-1|c2b c13b c21a c1b a10b a2b a14a a26a|0u20duuuud2udd22d0u00002d2d2	0> = 0 (1500)
<022uu0220u0u0ud00202d202022u	-1|c20b c24b c2b c7b a5b a9b a14b a25a|0u2u20u2dd0u02u0020du20dd22d	0> = -1/360 (680)
<20020u0202202u202002022002uu	-1|c10b c26b c20a c23b a18b a25a a5a a9b|2002ud02uu202d202u0u02d0ddud	0> = 0 (240)
<2uu020u2uud22u0uud0202000202	3|c28a c9a c26a c7a a7b a24b a15b a10a|2uu020u202u22dddud02020u0d0d	0> = 0 (630)
<0uu2220ud0u002ddu2uud0202uuu	-1|c14b c2a c27b c4b a7a a2a a17b a24b|0uud22udu0d00udu22udd02d2u0d	0> = 0 (3240)
<uuud202u0002u02d20uuu2du2du0	1|c20a c15a c24b c2b a11b a24b a10b a9a|u0uu202dudd2d0uu20u0d2dd2ud0	0> = -sqrt(6)/30240 (2720)
<0022u020duu0uu2u2uuu2u02200d	4|c7a c10a c20a c16a a1b a20b a16b a13b|u022u0u0d0d02d2u2udd2u02200d	0> = sqrt(30)/54 (240)
<uuudu00u00222u20u2dud2u0dd20	0|c12b c11a c5a c3a a11a a24a a23a a17b|uu0d000u002d2d2022udu22udd20	0> = 0 (216)
<0u002u20022d2duu00u2d2du0uu2	-2|c26b c6b c22b c16b a26a a17b a1b a23a|ud002020022u2du0u0u2ud2d0dd2	0> = 0 (280)
<00uudd2u02200u2uddu20d2202u0	0|c6b c26a c3b c8a a12a a25b a2b a21a|0u0ud020022u0u2dudu2du22ddd0	0> = -1/1296 (2376)
<0u20u2udu20du0uu220u022u020d	3|c5a c9a c10a c15a a25b a15a a15b a27b|0u2002ud0d0uu02u220d022du2dd	0> = 0 (360)
<22u20u2uu2ud2d20u00u00u20020	0|c7a c24b c9a c1b a14a a12a a8b a28b|u2u20uu202d22220d00u00dd002d	0> = -sqrt(2)/300 (240)
<022002u220uu00020u0222ud0u2u	-2|c12b c6a c9b c16b a28a a5a a17b a1a|u220udd2u0u0000udu0222dd0d22	0> = 7*sqrt(5)/1080 (408)
<20uuu00220dduu20ud0202002u22	2|c14a c18a c22b c12b a17b a14b a16b a19b|20uuu00220d0du2u20d20d002d22	0> = sqrt(5)/180 (200)
<0002u02u2du2uu22u000220duuuu	0|c8b c12a c21b c4a a19a a14b a8b a1a|u00ud02d2uuuu222u0d0u20ddddd	0> = 0 (5532)
<udu2d22u0020d0udu020u0uudd22	1|c19b c25b c4a c17a a12b a9b a21b a24a|ududu22uu02ud0ud00d020d20d22	0> = sqrt(15)/128 (1000)
<u0uduu2uduu0000uu2d22u2u02dd	0|c23a c18a c3a c7b a3a a2a a12a a17b|uuuudduddduu000d2ud22duu02dd	0> = -3*sqrt(30)/44800 (25920)
<02222020u20u0u222d0dd00u002u	0|c3b c17b c5b c10a a19b a11a a21b a8b|02u2u02ddudu0u22dudu200d002d	0> = 0 (648)
<2uduuud0u02udu0d00u2ud220uu2	-1|c24a c27b c28a c6b a16a a24a a18a a8b|2uduu0duu02udu020dd2dd220u0d	0> = -3*sqrt(2)/500 (3000)
<200u0d0u222u0000u22u2udu2duu	-1|c19a c11b c11a c25b a23a a28b a22a a16a|200u0d0u220d000uu2ud222uddd2	0> = 0 (272)
<u2000u00d02du2u0u0u222uu2u2u	2|c21a c17a c15a c21b a18b a16b a8b a23a|u2000u0dd02ud20u0ud2022d2u2d	0> = 0 (144)
<222u20ud2u000002uudu2ddud200	1|c20b c25b c24a c1a a27b a6b a27a a18b|u22u2ddu2d000002u2u02dd00220	0> = sqrt(3)/96 (72)
<22u0d20002ud02222uud000uu2d0	1|c17a c26b c10b c16a a23b a21b a28b a22a|22u0d2000udu022uuduuuddduddd	0> = -sqrt(3)/320 (11968)
<ud0uu2220022002u02uu0udu2du0	0|c7b c15b c23b c24a a3b a23b a15b a3a|ud2ud2u20022002u02ud0ud02dd0	0> = 0 (272)
<0ud0uu22u00202u22d2u2u0d0200	0|c21b c26b c3a c22b a2a a20b a3b a18b|02u0ud22d00202u22222u00d0d00	0> = 0 (36)
<u0du222ud0u20du202u0ududud0d	1|c11a c18a c24b c8a a8a a19b a11a a4b|u0d2222uu0u20dd20d20uuu0dd0d	0> = -sqrt(15)/360 (800)
<000u0u22udu2d02200022dd2u20u	0|c15a c21b c4b c7a a27b a15a a25a a17b|00000uu2dud2u022d002dud222ud	0> = 0 (216)
<2020uu020u020200022d2udu02u2	2|c26a c1b c28a c18a a17a a13b a23b a7b|u020duu20d02u200ud2u2u2d0ddd	0> = 0 (1440)
<20u0222u20u0d02u00u2ud02dd02	-1|c26b c11b c3b c20b a3a a4b a26b a16b|20uu222u2000d02200dduu02dd02	0> = -sqrt(2)/120 (120)
<ud0uuuu2dud2u22u20u0uu2d00u0	-2|c2b c27b c13b c4b a28b a4b a20a a10a|u00uuud2d2u2022u20dudd2d000d	0> = 3*sqrt(105)/28000 (3050)
<2uu0dududu0udud2dd20u200022u	-1|c8a c21b c27a c9a a8a a20a a7a a3a|2u20ud2d0u0uudu2ud2d020002dd	0> = 0 (1440)
<0u0uuu2dud002udud0d20d202u22	0|c7b c13b c20b c27b a12b a24b a15b a14b|0u0uuuddud0ud22du0dd0u2d2ud2	0> = 19*sqrt(30)/23040 (9840)
<20u22d02u000uu2u2002dd02u0d2	0|c8a c17b c24b c28b a7b a18b a17b a23a|20u22duuu000uu2d2d02dduud0dd	0> = -sqrt(30)/720 (5040)
<200u02u22uuuduu0d02200u2dduu	-3|c24b c7b c10b c17b a26b a7a a3a a10a|20uu02d22uduudd0002200duu2dd	0> = sqrt(3)/567 (1080)
<00u20d22u02u0u220du02dd0u202	-1|c9a c25a c19a c8b a17a a14a a27a a10a|00u20d2u0u2d0222ud002ud002d2	0> = 0 (108)
<22u00u00ud0020uu22d02u2d2uuu	1|c10a c1a c18b c24b a8b a4b a18b a5a|u2uuuu0dd00020uu22d02d202ddd	0> = -sqrt(5)/2500 (3332)
<02000uuu2d0u022202d0u2u2d2d0	-1|c10b c27a c6a c25b a20a a11b a7a a13a|0200002u20udu22202dud2d20200	0> = -sqrt(5)/180 (54)
<2u222u2uuud202d202u000d00d00	-1|c3a c5b c23b c1b a23a a21a a21b a10b|uud2ud2ud2d202u202d020u00d00	0> = -sqrt(30)/900 (216)
<0udud0u2000220u2202duuu2u02d	-2|c12a c23b c25b c15b a5a a10a a18b a26a|0udu20u20d0u20022u2udd020d2d	0> = sqrt(3)/180 (420)
<u0u2u00u2du0d02220u2u020022d	-2|c15a c1a c26b c4b a3a a2a a12a a8a|0u2uu0022dddu0d220u2u0200d2d	0> = sqrt(5)/150 (240)
<2u0u200u0u2002222u220d200002	-2|c22b c19a c14a c1b a27a a8a a13a a12a|uu0d20020u2duu222dd2002000d2	0> = 0 (180)
<200uuu2d0dd02u0u20dud0222uuu	-2|c7a c14b c16b c24b a22a a9a a11a a24b|200uuuuddu20200020dduu222ddd	0> = -sqrt(30)/432 (2400)
<u2d2u0u02u2202u0d20d0d20uu0d	0|c11a c22a c10b c28b a13b a19a a20b a28a|u2d2u0u020u2u2d0d2d20020ud0d	0> = -13*sqrt(2)/2160 (420)
<02222ud0u0020020020uuuu22u20	0|c2b c6a c23b c27b a28b a14a a8b a14b|0u2220udu0020220020udd022udd	0> = 0 (180)
<uduuuuudduuu2002ddu220uud200	3|c21a c5a c8a c4a a24a a10b a2b a15b|u2u00du0d2du20d2uuu2d0d2d200	0> = -sqrt(30)/10080 (720)
<u200duu00022d20u22u2du0dduuu	2|c20b c26a c18a c25a a25b a21a a7b a4b|u20udd200022u20d2udu2u0du0dd	0> = -sqrt(3)/144 (432)
<ud0u2du022du22uuud00200u2200	2|c25a c16b c10b c26a a19b a2b a4b a23b|u2022uu02ddu22d0udu020uddd00	0> = 0 (1800)
<20u20u0du0d2ududu2020u22uud0	0|c17b c24a c11a c20a a20a a24a a16b a14a|20u20u0du002u2d202020d22dud0	0> = -sqrt(15)/135 (120)
<udu2udd0uuuu00udduu22ud0d022	-1|c7b c22b c19a c27b a3a a8b a16b a15a|ud22uu0uuduu0022dd0220d0d0d2	0> = 19*sqrt(21)/47250 (1820)
<0u2u20220ud20020d20u0ddu20d2	0|c28b c18a c27b c7a a14a a19b a13b a2a|022u20d20uu2uu20dduu0ddd200d	0> = sqrt(2)/576 (1700)
<2ud2u2du0220udu02000ud2u0u20	2|c17a c3a c23a c27a a12a a19b a16a a25b|2u02u2du022dudduu0u0duddudd0	0> = -sqrt(3)/1296 (11016)
<22u2000u00u00uuu222du22du0ud	-2|c1b c25a c2a c4b a14a a12a a6a a16a|uuud0u0d00uu02d2222du22d00dd	0> = -2467*sqrt(35)/2540160 (2816)
<2220u002u0u202d0u022u020d20u	1|c8a c26a c23b c2a a13a a5a a9b a24b|2u20200u20d2d2u0u022d0uudd0d	0> = -sqrt(30)/360 (360)
<020u0u0d2du0d2002u2222020u20	1|c18a c26a c17b c9a a18a a13b a5b a25a|020uuu0dduu02200dd222202d020	0> = -sqrt(3)/18 (200)
<uuu0uuud0duuu02200222ud0d2ud	0|c25b c10a c12a c23a a25a a11b a6a a24a|uuu0u2ud0020d02200222u0dd2dd	0> = 0 (910)
<0u0uu22ud22022u20d02020d0u0d	-1|c13a c28b c5a c6b a24a a4a a2a a27b|02020u2du220u2d20d0202020ud0	0> = sqrt(3)/320 (24)
<0u0u0u2d0d200222uuu202u2u200	-1|c6b c11a c16a c15b a12b a1a a6a a9a|uu0u0d2duudu02ddduu202d2d200	0> = 0 (4080)
<22u00u0du200u2u0202uu22ddud0	0|c3b c13b c10a c23a a4b a12a a11b a15a|220u0u0uuudu0220202dd2udddd0	0> = sqrt(42)/7875 (3350)
<02uud2002u20002u20uuuudu22d0	-2|c19a c3b c9b c26b a16a a13a a10b a12a|020ud200u22ud022200duudu2dd0	0> = 0 (216)
<20u2d02002u2000d2uuuuu2u20uu	1|c20b c17a c24b c19a a8b a19b a20b a13a|20u2d02u02u2u00ddduuud2020dd	0> = 0 (800)
<ud022u02du2d2udu2uu00ud2u000	0|c4b c22a c15b c11a a15b a27a a4b a3a|udu22u02dudu2udu2ud000d2d0d0	0> = 1/240 (4320)
<u00uu2dd0022d2u2200u222d0d00	0|c7b c21b c21a c24a a25a a7a a3b a5b|u0ud22uu0022d2u2200d0220dd00	0> = sqrt(6)/216 (204)
<0220u2ud0uduu0ddu0u0uuuu22u2	3|c10a c17a c25b c19a a20b a21b a23b a4b|022uu2du00udd0uu000d2u2dd2d2	0> = -1/15552 (2040)
<2u22u222ud0u20ud0uu020u0uu00	-2|c13b c7b c6b c26b a20b a23a a22a a7b|2u22uu22du0ud0du0ddu2d20d000	0> = 0 (2472)
<0uu2du0202020u2d222uuu000u02	-3|c10b c19b c28b c16b a16b a27a a24a a7a|0uu2duu20u020u2d22dudd0u0ddd	0> = sqrt(30)/1200 (9408)
<222uu0022202u020u0d2u000u20u	1|c10b c8a c25b c15a a4b a24a a7b a14b|2222u0ud2u02udu0d0u2d00d020d	0> = -7*sqrt(2)/1440 (696)
<uu200202u00du20uu00ud222202d	2|c23b c22a c24a c23a a5b a18a a11b a2b|u220u202d0dud20uud0udu0d202d	0> = sqrt(210)/2160 (648)
<00uu022d22002u02002u02u02220	2|c9a c25a c19b c4a a23b a28b a17a a4b|00uu022du2002u02d0ud0220d22d	0> = sqrt(3)/27 (204)
<u0u0ud2u022udu0220uudd0udd2u	-1|c11a c11b c10b c16b a14a a3a a20b a5b|u0202d2u0u0ud20d20d2ud0udu2d	0> = 0 (320)
<0uu0u2200u20222d0uuu00ddd2d2	0|c11b c24b c11a c18b a3b a1b a24a a9b|uu20u220ud00222d00dd00uud2d2	0> = 0 (420)
<0220uu0u2d002d002u2d00d222uu	0|c19b c9b c13b c17a a4b a22a a7b a21b|022uuduudu00du00duudddu222dd	0> = -sqrt(5)/25920 (25200)
<2u2002022u220u0uu200uu00d220	3|c11a c8a c25a c21a a25a a20b a22b a23b|2u20020u2uu20d0du20d02d0d220	0> = -sqrt(210)/1680 (240)
<u02duu0220uudu0222u0u002du20	-2|c5b c9a c24b c4b a4a a12a a2b a11a|uu2d0u02u022dd0222u0d00dud20	0> = sqrt(35)/720 (360)
<0u2u2dudu2udu0u002u2d0du20dd	0|c10a c5a c20b c12b a22a a8b a27b a26a|0u2uddu2uud0u0d002udduud2d2d	0> = sqrt(10)/8640 (13920)
<uu0ud020uud20duuuddud022u2uu	-1|c5a c14b c12b c7b a3a a8b a28b a5a|uuudu0duuuud00dududdd022d2d2	0> = -13*sqrt(70)/1575000 (150344)
<202u2uu02uudd02d2002220u000u	2|c4a c5b c15a c17a a27b a8b a18a a10b|2020uuud22uud0dduu02220d00dd	0> = -sqrt(15)/225 (2400)
<uuuu202d2ud20u0uud20d0202002	1|c17b c10a c12a c11b a10a a3b a15b a27b|uu2u202d2u0d0dud0u20d02020d2	0> = sqrt(105)/2016 (612)
<00u2uu220202u00022u0u0202202	0|c19a c18a c28b c6b a14a a1b a15a a24b|u0d2u0220202uuu02d00d02d220d	0> = sqrt(2)/60 (140)
<2u202udu2d0uu00uu2du0uu22d00	-3|c3b c25a c2b c16b a27a a21a a13a a16a|20u02duu2d0d200uu2duudd2udd0	0> = sqrt(70)/432 (2160)
<0uu0uu0dd220uduu2u0uu2d22dd0	-1|c14a c15b c25a c11b a26a a6b a21a a1a|uud0u20uu2d0d00d2u0d22d2u2d0	0> = -sqrt(5)/28350 (1260)
<u2uu0duuudd2uu2ud2uuuud0d0u0	2|c2a c18a c12a c13b a14b a7b a16b a8a|uduu0u22duuu0222ddduddu0d0d0	0> = sqrt(30)/272160 (17952)
<2200000u020022uuududdud2d2u2	-1|c20b c13b c24b c1a a3b a4a a11b a5a|u2uud00u02u0d2duddu0dduud2d2	0> = 11*sqrt(15)/194400 (14832)
<02udu0222ud0uuud22022000uu0u	-2|c13b c7a c18b c21a a5a a12a a13a a27a|02ud20u22uuduudd2d02u000uddd	0> = -7*sqrt(6)/8640 (4800)
<udu0002u0u202du20222du200duu	1|c23a c7a c14b c2a a14a a10a a3b a21b|u02000ud02202du202222du00dud	0> = 0 (48)
<020u2220u0u0020udu0220udu2u2	-2|c5b c28b c21a c4b a10a a1a a19b a12a|u200u220uudu020dddd2u0udd2ud	0> = -49*sqrt(6)/9600 (3000)
<uduu2d0u2u02u0200u2u2002du20	-3|c6b c5b c20b c13b a28a a13a a23a a17b|uduud00u2u02d020du2020u2dd2d	0> = sqrt(21)/252 (1200)
<20020ududu200du020u22u02d2uu	0|c10b c25b c11a c7b a23b a16b a6a a2b|2u02020ud0u00duu20d22ud202dd	0> = 0 (612)
<0020220220uuud202u0u200220ud	0|c14a c5a c18b c13a a4b a26a a18a a7a|002uu2d220uu00202d0d20022udd	0> = -sqrt(15)/270 (180)
<20002020002u0u22u2u2d0uuuu2d	1|c19a c7a c15a c28b a28a a8a a17b a13b|200020uu002ddud22202u0uudd2d	0> = 0 (240)
<ud20222200u002uuud20d20uud0u	1|c28b c19b c6a c22a a28b a9a a10b a1b|2u202u22udu002uuddd0dd0udu0d	0> = 0 (3472)
<0uuud0u022dduud0200d2u2uudd2	1|c23a c26a c12b c21a a19a a12b a22a a3b|0u2ud0u022ddudu020uud2udd0d2	0> = 0 (2448)
<uu20d02uu0u2ud0020uud22d0uu2	-2|c5a c12b c17b c8b a18a a16a a4b a19a|uu2u0020d0duuu0ddd2ud22d0ud2	0> = 0 (4200)
<020uu02ud20020d020uu22202dud	0|c13a c23a c20b c19b a11b a18a a13a a24b|020uu02ud2u020d02u0022dd2dud	0> = sqrt(2)/27 (464)
<ud2220u02d02u0u200uu2du0uduu	-2|c4a c20b c16b c19a a19a a6a a11a a15a|ud2u2ud02ud2u02d00u02ud0ddud	0> = 0 (2160)
<2u02000uuuddd2u02022dd2u002u	-1|c14b c19a c21b c13b a21b a9b a5a a16a|2u02u00d2udu0duu20d2du2d002d	0> = 0 (1620)
<u202u0u2u20u2200u00dd22ud0uu	-3|c9b c25b c14b c4a a25a a21a a18a a26a|u20uu0u2020d2u00dd0u222udddd	0> = -11*sqrt(70)/504000 (3050)
<0u0u222u002udud0uudud202ud20	-2|c7b c22a c8b c11b a28b a26a a16a a17a|0u0u22u000dduddu2duudd02u22d	0> = -7*sqrt(15)/17280 (1440)
<0002uu2u00u20222u02u02022d0u	-2|c24b c12a c14a c22b a18a a13a a26a a2a|0u02uu2d00uudd22ud2u0d0d220d	0> = -19*sqrt(105)/60480 (2816)
<u2uud220ddu000222d0u0u20d2d0	0|c23a c6a c27b c16b a19a a24b a9b a12a|u2uudu202duu002u2ddd0dudd200	0> = sqrt(6)/270 (8904)
<20u2u22uud00u2200d202u002ud0	-2|c25a c8b c14b c1b a11b a16a a27a a3a|u022u220udu0ud2u0d202d00dd20	0> = -sqrt(10)/1000 (860)
<uu02000u22000ud220ud2u022du2	-2|c14b c10b c24a c21b a12a a13a a14b a6a|uu020d0u2d0duuu220ddud0d2ud2	0> = -sqrt(30)/225 (2160)
<0u00d20u20d222u202u0uuuuud20	-3|c24b c5b c25b c18b a7b a7a a26a a19a|0u00022d20u222u20d20dud00220	0> = 0 (24)
<0uu002u20022u0u02u20dd22u0u2	3|c25b c23a c13a c6a a10b a1b a26b a14b|uuu00du20d220du02u20udd20dd2	0> = 0 (2380)
<2u0u20uudd22d2u002ud00ddud20	0|c25b c1b c7a c26a a17a a28a a21b a19b|uu0u200udd22u2d0d22ud0ud002d	0> = -sqrt(3)/1728 (2160)
<u20u00000udd2u2220u222200duu	1|c15a c13a c2b c20b a10b a9a a2b a25b|u20u0000u2dudud220ud2220dudd	0> = -5*sqrt(3)/1728 (2376)
<u0u2du2uu20ud20u2ud00ud00u22	3|c27a c13a c9a c3a a8a a12b a16b a23b|u002du22020202022ud00u200dd2	0> = 19*sqrt(5)/2520 (36)
<uudd2u0uud2uuu00u0duddd22uuu	1|c2a c11b c3a c5a a19a a14b a12b a15a|u00uud0dudd2u2d0u02uuud22ddd	0> = sqrt(6)/9072 (8400)
<2ud0u2duu20d0u022u2dd02ud0u0	1|c6a c27a c12a c19a a11a a12a a8b a20a|2ud0udu2u2dd0u022uu2d02dd000	0> = -5*sqrt(6)/648 (480)
<ud2220000u02u022uu22020uu0uu	3|c15a c12a c13a c24a a15a a13b a26b a11b|ud2220000uuud022dd220200udud	0> = 0 (160)
<u22u002u0220du20u020dd020220	0|c19a c11b c4a c3b a17a a28b a16b a28a|u2u0002u02d0ud2d20u0dd020222	0> = -sqrt(5)/120 (204)
<udu002du020u0u22u0du02220uu2	2|c17a c22a c19a c27a a11a a25b a27a a13b|udu002du02uuud22000d0u22ddd2	0> = 7*sqrt(2)/1440 (960)
<u0du0du2u20uududu22002uu20uu	0|c6b c18a c25b c8a a21a a16a a13b a4b|u0d200udu20u2du2ud20u2udd0dd	0> = 0 (2880)
<u2ud20uu002d0d0uu2dd0u22u02u	-1|c14b c25b c22a c24a a22a a17b a8a a24a|u2ud20u2002u000d22du0d22002d	0> = sqrt(6)/648 (180)
<u0u20u22d2u20du0020202u0duuu	2|c27a c3a c6a c4a a24b a28b a13a a19a|u00u0022d2u2ddu002u202dudd02	0> = -5*sqrt(30)/1728 (324)
<0uuud22d00u0d2u202202uu02d0u	0|c15b c26a c13a c25b a12a a10a a8b a4b|0uu2u2220dud020202202dd0u00d	0> = -sqrt(15)/810 (136)
<u2u0uud2002u2u2u0u20u020duud	-4|c25b c3b c1b c2b a4a a9a a25a a10a|0u0udud2uu2u2u2d0d20d020dudd	0> = 1/1080 (6804)
<02uuu022220200duuud200dud20d	1|c15a c2a c9a c20b a21a a15b a17a a6b|0uuuuu22d20200ud2ddud0udd20d	0> = -7*sqrt(6)/18000 (10892)
<u02u02222u20d2du00uuuuu00d20	-2|c8b c4a c9b c3b a16a a2a a28b a22a|uuu0022ddu20u2u200ddd2d00u2d	0> = 0 (1400)
<0u2uu202uu2duu0dduudd0220020	-1|c2b c11a c27a c6b a1b a2a a7a a4a|ud22udu2uuuduu0dddudd02200d0	0> = -37*sqrt(3)/9000 (12560)
<u0u0u02uuud2022022d222u00d00	2|c11a c8a c14a c26a a3a a2b a25a a5b|uu202020ud020d2022d222u0d000	0> = sqrt(21)/1080 (40)
<uud22u02du0u0u0u2d200udu202u	0|c3b c8a c25a c4a a20a a25a a21a a24b|uu0u2d0ddu0u0u0u2u2dddd2202d	0> = 0 (5040)
<00200u22du2uudu202u020du2200	1|c7b c10b c11a c3b a4b a13b a5b a9b|00uuudd220du2uu202d020dd2200	0> = 0 (400)
<u0u0u220u0d200uu22ddu2dd2du0	-1|c24a c17b c20b c9b a17b a13a a8b a27a|u0u0u22d00u2u0dd22u0d2d02d20	0> = -sqrt(15)/3600 (824)
<2u20200uuu0dd22d02u020uuud02	-2|c12b c3b c13b c1b a17a a9b a11a a1b|2uu0200u2ud0022ud2d020uddd02	0> = -1/800 (860)
<ud00u202u202u000222u2u002d20	0|c6b c19a c19b c18b a28b a16b a14b a15a|ud00uu02u202duuu2d0d2d002d2d	0> = -sqrt(10)/1200 (1736)
<02u22u220200ud2u002udd0u002d	-1|c4b c19a c10b c27b a18b a12a a25b a11a|02uu2d220ududu2d0uduud0du0dd	0> = 11*sqrt(15)/12960 (14580)
<2uu0u222d02020uduu002d002udu	0|c28b c8b c5a c13a a24b a18b a26a a14a|2uu0022dd020uuuud2002d0d22d0	0> = sqrt(10)/7200 (420)
<02u002u2u00u20dudud0u2u2220u	-2|c9b c24b c16a c28b a5a a27a a14b a10a|02u0u2u20u0d2ud0duu0d2dd22d0	0> = -13*sqrt(2)/4000 (3050)
<0uu22ud002200uuu020u22ud0220	-1|c26b c6a c27b c10a a8a a6b a13a a14a|0uu22udu0u20d2dd020u22ud0dd0	0> = -29*sqrt(21)/6048 (2400)
<0u0u00202000d2uudd222002222u	0|c27b c17b c28a c21a a23a a28a a5b a4b|0u02d0202000u2du0u22u0d222dd	0> = -sqrt(6)/72 (80)
<0u2duud2u20u20dud0u0uu22u200	-2|c17b c5a c9b c19a a19a a4a a22a a1a|uu220du2020d20du00u0d222d200	0> = 0 (108)
<u0u02ud22u02dd0u022uu0uduuud	-2|c25b c20b c1b c8b a27b a2a a28b a21a|0uu02udu2d02ud0u022020dd0d22	0> = -5*sqrt(35)/2592 (792)
<u0d22u00u0u02ud2uuu2d0ud20u2	-1|c20b c28a c17b c11b a6a a12a a17b a18b|u0d22200u00u2uu2d2dud0ud20dd	0> = 13*sqrt(15)/7560 (1640)
<uuddu002u00udd0udd202022uu22	1|c28b c25a c13b c28a a6b a20a a14b a2b|u2dudu02d00u020udu2d20220d20	0> = -sqrt(2)/72 (144)
<022uuudd0u0u22uuu022u0d0u20u	-1|c15b c17b c13b c28a a17b a22b a15a a7a|022uuu2d0u0dd2duu022dud0d200	0> = -sqrt(3)/672 (1224)
<20u2d2u2uu00du000202ud2duduu	-2|c23b c6b c20b c24b a23b a16b a3a a11a|2022uuu2ddu0ud0d020uuu20dddd	0> = 7*sqrt(6)/8640 (7000)
<20uud2u02uuu2u0u2u022020du00	1|c1a c3a c17b c14a a27b a8b a4a a12a|u002d2uu2du2200ddu022020dud0	0> = 0 (144)
<220u0022u0udu2u20duu0ud2020d	1|c24b c9a c16a c1a a27b a15a a13b a5a|u20du02200uu222d0dud0udd02ud	0> = sqrt(21)/1620 (720)
<20ud2u0200ud0u2220d0d2u02u02	1|c16a c6a c22a c4a a26b a2a a24a a10a|2ud020020uud0d2u20u0uddd2202	0> = sqrt(6)/108 (240)
<00002u00202u0d2u22u20udd22du	0|c9b c11b c12b c25a a9b a6b a12b a21a|0000220020uu0d2u22u2uuddd2dd	0> = sqrt(30)/180 (756)
<20uu02d0020uu22d02uuduuduu02	-1|c12b c23a c7b c18a a23a a5b a17a a21a|20uuu2000200d22duddu2uuddd02	0> = -7*sqrt(30)/24300 (1200)
<0u2020u002u2u0u20udduudduu22	-1|c28b c2b c10a c12b a19b a11a a10a a2b|0u2020u0022du0d20u2udddudu2d	0> = -sqrt(15)/4860 (720)
<0222udu200dudu20d20u0002du2u	0|c2b c28b c3a c2a a5a a7b a14b a6a|00u2222200uud220d20d0002ud20	0> = 0 (40)
<u0uu22222u02uuu020d0duu0udd0	-3|c27a c4b c3b c1b a25a a13a a11a a1a|u00022222ud22uu020d0udd02d00	0> = 5*sqrt(42)/896 (204)
<uu2220udd00u0u2u2uu000ddd2d2	0|c3a c14b c26a c17b a23a a14b a11b a24a|uud220udu0ud0u2uudd00022ddd2	0> = -sqrt(42)/8100 (7812)
<2u2du0002uuu20dd2du2ud0dduu0	0|c19b c22a c20b c11a a8b a23a a12a a22b|2u2du00u2d0220ud2u0duuddudd0	0> = 5*sqrt(5)/1944 (3240)
<22u2uu20u200200dd0dduu2ud020	-1|c3b c5b c6a c1a a11a a15a a3b a8a|u2u2002ud2u020duu0dddd2ud020	0> = -sqrt(6)/6480 (1640)
<2udu2202uu2u2002d00u002u2d00	0|c23b c25a c6b c16a a27a a14b a19a a17b|2udu2u02ud2u2d0u20ud00dddud0	0> = sqrt(10)/2400 (3280)
<0u22d2uu0u0200u00d2u2d2u2200	1|c25a c22a c8a c26b a1b a28a a13a a10b|ud22u2d00202u0d00u2d202udu0d	0> = 0 (64)
<2u0uu2u0d002u0u02d2222dd00uu	0|c21a c22b c17b c20b a10a a15b a16b a26b|2u0uu2u0du02d02duu2dddud0dud	0> = 0 (18300)
<0uud20u0ududu0udud2002u2d22u	0|c10a c26a c24b c27a a25b a16a a4a a13a|0uu220d0u0ud20u2ud2002dd2dud	0> = -209/86400 (1440)
<u2udu02udduu220ud00020d0ud22	-1|c11b c17b c2a c7b a23b a3a a20b a26a|uu2ud0uddu0d220u000d2020d222	0> = -11*sqrt(5)/19440 (612)
<2200222uu00020u00ud20220u202	1|c1b c18b c9a c5b a3b a24b a17b a11b|u2u0d22u00d020u0u0d2022dd202	0> = sqrt(5)/72 (180)
<0u0000uuud2u222du0duuu22uudd	1|c14a c27a c26b c24a a3a a21a a4b a19b|0udu00uduu2u2u2dd02u2d2dd00d	0> = -sqrt(210)/80000 (5460)
<uu0d220u2u2udu000uu2002ud202	2|c9a c6a c18a c23a a21b a1a a19b a7a|2u0d2uuudd2uud000022u0ddd202	0> = -sqrt(210)/6048 (1360)
<u20d000u2u00udu2d2ud2u2duu02	0|c8a c14b c24a c18a a19a a22a a7b a11a|u20d00u02ud0d0u2du2d2220ud02	0> = 0 (96)
<200u2u002u02du0u20u20uu22d20	0|c27b c13a c10a c26a a2b a21a a16a a23a|2u0d2u0020020d0220u2du2220d0	0> = -sqrt(210)/1680 (16)
<uudd0uuu20d2uu00002u22ddd2ud	1|c20b c12a c21b c25b a11b a27b a5b a23b|uudduudu202ddu000020d22u022d	0> = 1/1440 (432)
<u020u0d2202u0u00022u22002220	0|c3a c1b c9a c11a a5a a6a a13b a9a|00u02ud220uddu00022d22002220	0> = 0 (36)
<0u2u022u200uu20uu0dd2uu02udu	-1|c3a c28b c12a c22b a8b a17a a15a a12a|0uud0222200ud2ud20du20u02dd0	0> = sqrt(21)/2352 (324)
<2uu0u0u2u0020002duuuud222ddd	0|c16b c12b c20a c5b a4a a10b a12b a9b|2uud00u22u02000uudd0dd222udd	0> = 0 (2268)
<uu00d2u0du2ud2du20dduud0u2uu	1|c21a c2b c6a c6b a21b a6b a3b a18a|u0u0duu0dd2du2du2uddudu0d2ud	0> = 0 (5760)
<u2202d2000u2u020d2uu02dud0uu	2|c27a c15a c12a c7a a10a a8b a27b a21a|u2202duu0uddu0u0d2uud2ddd0ud	0> = 5*sqrt(10)/864 (9600)
<22002u0220uuu2d0u02200u2u200	-3|c25b c26b c13b c24a a28a a4a a21a a22a|220u2u0220ud02u0d022dudd0u0d	0> = 0 (408)
<u0u0d002uuuu0dd2u22202u00d22	-1|c28b c18a c16b c15a a24a a28b a21a a4a|u0uud002uuud0u0udd22d2dd0d22	0> = 0 (11816)
<uu2uu0202202220du00d000u2u2d	2|c27a c4a c12a c9b a4b a18a a19b a21b|uu2du020d20u220dududu00u2ddd	0> = sqrt(5)/270 (4860)
<u202u00u222d02uuduu202d0u0u0	-2|c10b c12b c1b c14b a28b a5a a13a a7b|020220uu2u20uuddudd202u0d0dd	0> = -7*sqrt(30)/1500 (3136)
<uu202ud0000d0du220d202uu2220	0|c19b c14b c5a c2a a11a a6b a7a a19b|u020d22000uu00d220d202ud2220	0> = 0 (24)
<20u2202uu20du0u020u2dd20dd0u	1|c20a c17a c4a c12a a24a a11a a21b a18a|20uu202du2d0u0d0uudu2d2ddu0d	0> = 1/12960 (3672)
<02u0002uu2u0udud20d2du002u22	-1|c3a c20b c25b c11b a18a a14b a21b a12a|0200002uu20du2du2dud2d00ud22	0> = -sqrt(15)/1350 (324)
<22u20020u0ud022uu2ud0u02dud0	0|c14a c12b c26a c2b a10a a2b a21a a9b|22u200202uu00u2dd2duud02d0d0	0> = sqrt(6)/1080 (700)
<2u00d2u02022u200u0d022200022	-1|c9b c2b c23a c12b a9b a4a a26a a24b|200uu2u0202dd200u0d022ud0d22	0> = -5*sqrt(6)/432 (180)
<uu020220002du222d0d0u2u0ud02	-1|c28a c4b c28b c16b a18b a1a a10a a12b|2u0u02200d22u22udud0d2u0dd00	0> = 5*sqrt(2)/648 (612)
<u0du0u2u02u202020u20uuudu2ud	1|c18a c8a c10a c27a a4a a17a a1b a15a|20u20d200ud202u2u020uddud20d	0> = sqrt(210)/5184 (240)
<0u0dud02222u0022d022uuu00u20	1|c21a c12b c8b c16a a12b a18b a7a a3b|0uudduud222u002duu220dd00d20	0> = sqrt(6)/192 (1080)
<20u2u220uu2200dud200200d2u0d	1|c7b c11a c17a c10b a19b a28b a13a a10b|20u2u2u0uud2d0dd02u0200d2d02	0> = 7/2400 (756)
<20u0u2d02020udu02u0u2dduu202	-1|c1b c20a c11b c6a a6a a4a a8b a23a|u0uud2ud20d0uud02d002d2ud202	0> = 0 (1360)
<00202uuu22u0d2002d2d00u02022	0|c11b c25b c5a c27b a11b a12b a15b a4a|002uduud22dud2u02u2d00u0d0d2	0> = 0 (432)
<2uu02ud022u2d220u0d20u000d02	-1|c15b c20b c12b c11a a3a a13b a11a a6b|2u2022u022ud22u0d0dd0u000d02	0> = sqrt(6)/648 (136)
<u2d02u0uuu20d2222u0ud0200uu0	3|c11a c27a c17a c2a a20b a12a a22b a4b|uudu2d0duuuud222du02dd200d00	0> = -7*sqrt(10)/480 (4320)
<u2uu202d0u022uu0u00222u0200u	2|c7a c22b c28a c17a a6a a16b a11b a26b|u2uu2dud0du22dud00022ud02d00	0> = 5*sqrt(42)/6048 (1836)
<0u02ud2u2202022uu00000d222u0	-1|c14b c6a c7b c4b a28b a6a a17a a18b|0u0uuddu22020u2d2d0000d222ud	0> = sqrt(30)/360 (400)
<220202u20udu2d00u0d00uuu2ud2	-1|c25b c8b c7b c6a a12b a15a a7b a27a|22020uuu0du22ud0d0u00duddd22	0> = 7*sqrt(3)/2160 (2816)
<0u02220uu2202ud022d00du00202	-1|c5a c17b c23a c18b a25a a5a a27a a23b|0u02220du2202uu0udd00dd0u2d2	0> = 0 (280)
<u00u2uu2d0ddu222002d0220uu0d	0|c4a c15a c19a c14a a7a a28a a13a a4a|u00d2u22u0dd2uu200ud0220dd02	0> = 0 (240)
<0u2200u220u002u2uudd2uuu200u	1|c18a c9b c15a c23b a6b a26b a17b a10a|0u220uu2ddd0020220uu2d0d2u0d	0> = -sqrt(15)/504 (240)
<0020uuduu220du222000d22u2u00	1|c6b c17a c15a c24a a6a a26b a12a a21b|0020uduuu22dddu2d00022202200	0> = 0 (80)
<0uuu0002d22d2u20ud022u00220u	-1|c26a c28a c25b c20b a27a a9a a19b a24a|0uuu0002222d2u20dddu2u0ddud0	0> = 0 (816)
<u20020u00uud220220202ud2u0du	2|c7a c23a c21a c13b a9b a18b a8b a7a|u20020dududuu2022u20dd02u0dd	0> = 0 (480)
<uu0du2duuuu02u2ud0202u0dd2d0	0|c24a c13b c10a c19b a12a a11a a3b a10b|uudud2duuu2ddd2uu0d02d00u2d0	0> = 0 (4320)
<220u0u2u0uu0du2du0022du02d20	-1|c27b c1a c23a c21b a10b a19a a11a a3a|u2du0d2u0220du2uu0u2dd002dd0	0> = 0 (560)
<ud00u0uuud22duuuud20u20udd2u	1|c11a c15a c12b c21a a8b a1b a20a a14a|2u00d0u2uuuuu20ddd2d020dud2d	0> = -67*sqrt(3)/529200 (5544)
<u0uudu22uud0ud0u2220002020d2	2|c6b c13a c25b c23a a26b a5b a16b a20b|u0uu2022udu00d02222d00u0ddd2	0> = -7*sqrt(30)/8000 (860)
<uu00u200uu20ud02udu2u20d22uu	-4|c13b c2b c25b c5b a27a a3a a7a a9a|u0d002u02d200u02duu2u20dd22d	0> = 9*sqrt(7)/392 (160)
<00u0u02dduuuu2d0d20u02u02222	0|c23a c22b c15b c25a a11b a4b a15a a1a|u0dud02uuu2ud2d0d20u0d00d222	0> = 1/960 (840)
<0u222u00uu02d202du00u2200uu2	1|c23b c13a c23a c5a a1a a11b a24a a8b|uu22uu0dddu20202ud00d20d0ud2	0> = 0 (1400)
<22022002uu00u020u0022ud220uu	2|c15a c8a c24b c1a a19b a18b a27b a26a|u202200udd00u0d0uud22udu2d2d	0> = -7*sqrt(10)/2160 (648)
<u220u20dd2u2u20u20d002002002	0|c22b c1b c14a c16b a24b a15b a20a a4b|022ud20ud2u2uud020du0d0d2002	0> = 0 (240)
<uu0uudd02d2u02u0220uu0ddd202	0|c10b c20a c21b c25b a10b a21a a22b a12b|uu0uudd02d2202u02200ddud0202	0> = 0 (420)
<222uud02ud0u0uu2du00u2d0uu20	0|c9a c17b c5b c1a a4b a20b a7a a13a|u2220uu20d0ddud20u0uu2d0dd20	0> = 0 (800)
<uud0uuu002200ud2u2u22d0dd0d2	0|c28a c14a c16a c22b a12a a23b a9a a14a|uud0uuu0u22d0dduu2d220udd0dd	0> = 17*sqrt(70)/60000 (33180)
<u0u22du0u2d0u220u2u0200duduu	-2|c18b c24a c17b c3b a20b a19a a12a a23a|u0022uu0u2ddu2200u2d20d0ddud	0> = 0 (1700)
<002uudd0u0d00u0u2222uu2u2dud	0|c17b c14b c18b c24a a14b a4a a8b a10b|0022uududdu00d0uud22du202udd	0> = 0 (1296)
<u020020u222d0u020d0222200u02	0|c8a c22b c11a c23b a26b a7b a13a a25a|u02002u022uddu020u022dd0d202	0> = 5/72 (200)
<2uduu2u2du0u0d0220ud0202udd0	-1|c16b c25a c16a c6b a23a a11a a18b a21a|2uduuuu2dudd0u002dudd2u20dd0	0> = 109*sqrt(30)/115200 (17640)
<uuu0020dud20020u2d2ududu0d22	1|c19b c21b c27a c9a a13b a4b a7b a24a|uuuu02ud0d20u20d2duu0dd20dd2	0> = -9*sqrt(2)/3200 (11130)
<022022022uu2u00u0u220uud2000	-2|c5b c16b c9b c19a a21a a1a a9b a27a|u220u2022du2d0000uu2dddu20d0	0> = 0 (360)
<uduu0uu2d020u202uud2dd002u20	1|c25a c27b c14b c21b a4b a13b a14b a10b|udu20uu2uu202202ddu20d00ddd0	0> = -sqrt(42)/24000 (1820)
<u2000duuud22uu2000d2u002d2u2	0|c20b c12a c9a c20a a6a a16a a10a a17b|u20002ud022uuu2dd0d0u002d2d2	0> = -sqrt(5)/800 (630)
<uu20u00uu0ud2u0u0u02d022222u	-2|c8b c3b c20a c23b a9a a6b a4a a15a|uuduuu0020uu2udd0d0dd0d2222d	0> = 1/1176 (10296)
<u2ud0u220dd0ud00uu2ud0222uu0	-2|c2b c23b c17b c21b a3a a16b a23b a28a|uu2d0u220ud0du0u0d2u00222ddd	0> = -sqrt(3)/972 (2040)
<02uu0u22uuddudduduu0220u0u02	1|c9a c19b c12b c22a a13b a9b a24a a27b|02uu0u22udu02ddudd002u020dd2	0> = -73/72000 (2580)
<u02u2ud2u0u00200d22u22200u0d	-2|c20b c5b c21b c22b a2a a21b a27b a17a|uu2dudu2u0d0020022202d200udd	0> = 7*sqrt(3)/6480 (540)
<00u00uu02d220uudd2d2ud0d2220	0|c21a c27b c17a c15a a19a a2a a23b a17a|0ud00uu02u220u0du2220ddd22d0	0> = -53*sqrt(5)/14400 (500)
<2u0u220ddu200d0u200uu22002d2	1|c26a c17a c23a c27a a20a a15b a12a a21a|2u0u220ddu2d0uuud00222d00d02	0> = 0 (240)
<00uduuu00ud22u022220uu0d022d	-1|c24b c3a c18b c28b a15b a3a a23b a5a|00ud2ud00ud22uu22d20udd00220	0> = 0 (144)
<22uu2u0000222d2duud0u20uu00u	-2|c5b c12b c18b c25b a25a a12b a21b a14a|22uuuu000022222dd0d0220ud00d	0> = -5*sqrt(30)/864 (210)
<2020u0u200uuu022u2d22d0uu200	1|c17a c7b c12a c1a a10b a23a a17a a28b|u020u0020ud0u022u2u22dddd20d	0> = -sqrt(42)/9450 (868)
<u220u0222d0u0uu0du0d22u00202	2|c7a c2a c1a c2b a25a a16b a25b a19b|0020u0u22d0d0udududu22d02202	0> = 0 (96)
<2u20u00u02u2u0022duud0u022dd	-1|c25a c10b c19b c13b a6b a19a a24b a9a|2u20uu0udud200022dudd0udu2dd	0> = -sqrt(3)/1800 (7740)
<22u2uuudu2d202u0u2u00u00du0d	-2|c19b c12b c4b c14b a22a a23b a24b a7a|22uuuu2ud2dd0du0d20002udud0d	0> = -sqrt(6)/11200 (6804)
<uu0202u0d0u2u22020u2d02u0u20	3|c12b c27a c13a c15a a13b a8b a28b a2b|u20202udd0uuu2d020d2u02d0dud	0> = 0 (720)
<u2u202uu0u22duu0d0020u202u0d	1|c25a c26a c15a c13a a24a a13a a13b a27a|u2u202uu0u222u00d0020d2dd0dd	0> = -4*sqrt(42)/1323 (924)
<0u200u02d20d2u200uu2d202u2d0	-1|c3b c22b c18a c10b a4a a9b a1a a25b|uudu0u022d0u2u2000d2dd0222d0	0> = -sqrt(30)/8640 (720)
<u0u220d2uu0d2u2uu0dd20d2d0u0	0|c4a c8b c15b c10a a19a a28a a15b a1b|20uu20udd00d2u2du02d20u2d0ud	0> = 0 (320)
<0u2uud220du02duud220du0uduu0	-1|c5b c27a c13b c13a a27a a23a a28b a24a|0u2u0u220du00dudd220dud2udud	0> = -1/108 (1856)
<ud0u0u2du02u022uuu00222dd0ud	0|c24a c9b c7b c11a a27a a10b a3a a17b|uduu0ddu0udu022u2d002220d02d	0> = -sqrt(21)/1296 (720)
<0u0udu22202u00u022022d0202d0	-1|c7b c22a c18b c18a a19a a14b a3a a13a|0uuduud2202dduu020d2200202d0	0> = sqrt(5)/160 (360)
<uuudu22220d02u000u20220uduu0	-2|c19a c19b c18b c3b a20b a15a a5a a14a|uu0d222220d022u0000u220ddud0	0> = 0 (72)
<022u002u2u0u0u2d0ud2d0uuud2u	1|c12a c2a c14a c18a a8a a12a a6a a16b|0u2u0u222u0u002200d2d0uddd2d	0> = 0 (910)
<0u0u222uud0u2uu20200u20020u2	2|c25a c27a c15a c2b a15b a9b a8a a2b|0u0u22222d0u2du20200d200d002	0> = -sqrt(105)/840 (54)
<0u22u20020u200duu2d0u0d2u2ud	-1|c11a c5a c9b c2b a7b a22a a11a a1a|u02202d0u0d200udu2d0udu2u2dd	0> = 0 (192)
<uu220u0d0u022ud0d0u0u22uu220	1|c27a c19a c4b c3a a18a a10b a18b a9a|uuuu0u0dd2022uu0d200d22dd2d0	0> = -7*sqrt(3)/3000 (3332)
<0uuuud22duddud0uuudu02du20du	0|c10b c25b c27b c4a a21b a13a a26b a15b|0uu0uu22d0dd2uuddudud2dudu0d	0> = -sqrt(15)/19440 (25200)
<0uud22u0ud2d00uuuuudu2202u0u	1|c5b c22a c21b c7b a2b a24b a26b a16b|02udu200ud2u00u2uddu0d2d220d	0> = -sqrt(5)/3024 (1440)
<22uudu220000d0u20udud020ud22	1|c13a c15a c23b c7a a22b a24a a24b a3a|222uuud2000000020dduuud2dd22	0> = 5*sqrt(3)/1296 (400)
<2u2u00d00u2dud022uu0u2u220u0	-1|c16b c1a c21b c22b a5a a15a a6b a19b|uu2dudu00u2duudu2d200dd220d0	0> = sqrt(30)/6480 (7740)
<00u2ud2du0u00ud0222u220du0d2	1|c5b c21b c4a c24a a8b a13a a5b a11b|00uuud22u020ddd0222uu200d0d2	0> = -35/5184 (408)
<2u22002d2u0uud020020000222dd	0|c8a c16b c28a c19a a6a a13a a8a a8b|2u220u222d0d2u0u00d0000222d0	0> = -sqrt(2)/72 (36)
<000u2u0u02200u22222u2uu0020d	-2|c19b c21a c16b c15b a3a a1a a7b a9a|u0uu2uduu2200ddd22ddudu0020d	0> = -sqrt(70)/2100 (3640)
<u200uu022d2uu22ud00u0022u0du	1|c11a c23a c9a c28b a19a a22b a20a a18b|u200uu02ududu22dddu20ud2d0d0	0> = sqrt(70)/3360 (9000)
<00u2d20220ud20u2u0u2u2002uu0	1|c5b c9b c17b c21a a3b a21b a12b a15b|00220202u0u2202200d2d2002ud0	0> = 0 (12)
<u2220duu0u200d20udduu0dd2uuu	-2|c10b c8a c28b c11b a28a a11b a8a a20a|u2220duu00200u20duu2u0dd2ddd	0> = sqrt(6)/360 (1736)
<2ud200u2duuu020u0uu0202u02u2	-2|c12b c26a c7b c23a a11a a13a a17a a20a|2ud20002ud20u20uddud20uu0dd2	0> = -sqrt(14)/672 (288)
<220uuddu2uu0220u020du0du2200	1|c9a c26a c10a c25b a22b a27a a12a a5b|220u2dudu0uu220d020uddduudd0	0> = 7*sqrt(3)/5760 (1632)
<2u0uu2du0220udu002uu002d22d0	2|c14a c6a c10a c23a a23a a5b a14b a28a|2u0u2uud0d20duu002du002d22dd	0> = -sqrt(70)/8100 (2380)
<uu2d2220uud000u020u2uu0ud202	-2|c9b c22a c15b c24b a8a a9b a15a a12a|uu2d222dudud00u020d2u000d202	0> = -sqrt(14)/168 (96)
<2u0002du0u02u2002u2d2202du0d	1|c25b c22b c6b c2a a4b a9b a23b a26b|200u0uuddu02d2002u2d2ud2020d	0> = -5*sqrt(15)/648 (540)
<u0uu00020ud2duud022du2u022ud	2|c25a c23b c12a c15a a23b a7b a2b a21a|uuud00d20uuddd0u022u22u0d2dd	0> = 0 (4000)
<0020u2uuu0duud0uu2u02ddd2du2	1|c11a c7a c14b c18a a24b a2a a14a a11b|0u20u20du0dduu0uduu02dd22dd2	0> = -sqrt(10)/5040 (4320)
<0020u0202u2200u2d0220du02ud2	1|c19a c7b c27a c3b a5a a4b a2b a7b|0uud20202d2200u2d0u20du02d02	0> = 0 (48)
<uu0udd2d0u0uu2ud202udd0ud2du	1|c20a c19b c15a c26a a23a a5b a26a a9b|uu0u2d2duu0du20d20d0duduu2dd	0> = sqrt(6)/120 (8160)
<02u0uu220uudd20u0u2du2ud00d2	2|c21a c24a c7a c3b a1b a27b a10b a11a|u200udu2022ud20d0u2d02d00022	0> = -7*sqrt(7)/8100 (180)
<u2u2uddudd2u2u00u2d0u0uu20d0	-2|c21b c13b c6b c24b a3b a27a a14a a24b|u222u0duud2dd200u2d000ud2020	0> = sqrt(10)/810 (240)
<u0uu0u22udu2uu20d02dd202u0u0	1|c19a c15a c11a c10a a10a a5a a6b a18a|u0uud222ud02udu0ddudu202d0d0	0> = 71*sqrt(15)/90720 (7128)
<ud22uuuu2020d0u022220000du20	2|c19a c27a c17a c26a a17a a22b a16b a10a|ud22uuuu2u20d0dd22u20d00d0d0	0> = -sqrt(2)/200 (1736)
<02uduu222uduuud2002200u0d002	0|c12b c11b c25a c3b a23a a5b a25b a12b|020u2d222u0duud200220020d002	0> = sqrt(3)/60 (24)
<ud2u2u0u0u220u022du00d2udud0	0|c12b c3b c23a c16b a7b a20b a8b a24a|uduu2dd20u2u0d0u2ddu0du2udd0	0> = 7*sqrt(6)/21600 (2592)
<20ud22u22uu20uu000uudu2d2000	1|c1b c10b c5b c3a a3b a17b a2b a10b|uuudu2d22dd20uu0u0dudd2d2000	0> = 0 (4624)
<uduu2220duud0u2d200u2d0ud200	-1|c21a c4a c6b c25b a6b a25a a23a a28a|udu02220uddu0d2u200duudud20d	0> = 0 (864)
<2u0ud2ud0d02u2uu02d20u20u0ud	1|c22b c23a c2b c18a a9a a19b a11b a3b|20uuu2duudd2d2du0d2200u0u0dd	0> = -sqrt(2)/1728 (2880)
<02022u0u02200ud2duuu0u0uu22u	-2|c11b c25a c4b c26a a28a a25a a21a a17a|020u2d0u02u00du22udddu0udd22	0> = -sqrt(14)/3024 (720)
<0udu0u200u22020u202202d2udu0	2|c12a c14b c26a c17b a9b a8b a3b a10b|0u2u0d2uu22d0d0du02202d2u0d0	0> = sqrt(3)/360 (240)
<2uu22u0d0d2uuu0du20d20d02002	0|c4b c3b c21b c25a a26a a3b a4b a27b|2ud22u0d0u2uuu0dd20du0d0dud2	0> = sqrt(5)/80 (1680)
<0ud022uu202udd0uuu2d0u2uu0ud	0|c11a c19b c14b c9a a7a a16a a10b a20b|0ud0222uuddud002uud20u2dd0ud	0> = 0 (864)
<2uu022d00u2uu2ddu0u200dududd	1|c12a c5b c11a c13b a10b a21b a23a a15b|2uu0d2u002u0022ud0d2u02duddd	0> = sqrt(5)/216000 (2460)
<u2du0du2du2u2u0020u20dd0u0u2	-1|c4a c27a c11b c8b a6b a21a a16a a1a|22u002duuduu2d0u20d2ddu0d002	0> = 0 (816)
<uu2220d220u02d2uuu0uuu0d0200	1|c15b c24a c7b c14a a19a a24b a23b a12b|uu22200220ud20duuuuddddd0200	0> = 0 (2520)
<u0uduu220220002d220uuudu0d20	0|c22a c1b c21a c6a a22a a19b a14a a9a|00uud022u2200u2u22ud0ddd0d20	0> = -sqrt(3)/1800 (756)
<uuu00u2d02000uu22d0dd22d22d0	0|c6b c16b c23b c15a a19b a15b a5b a6a|uuu0dd2u02000ddu2duuu2dd22d0	0> = 0 (2400)
<u00du2u222d0200uu0u002u2duu2	1|c1a c11b c13a c7a a25b a14b a20a a3a|00uuu2022200uu0dd0ud02d22dd2	0> = -13*sqrt(5)/9000 (910)
<u20202u2ud0020u02ud22d002du0	0|c1a c15a c2a c25b a1b a23a a14a a15a|uu0202d2uu002dd02uu22ud0ddd0	0> = -7/540 (2100)
<u0d0uuu0u2220ud02d200u2u202d	0|c6b c25a c9b c7a a8a a22b a2b a1a|2uu0u00u02220ud02d20022dd02d	0> = -sqrt(10)/500 (252)
<ud2u0dudu2022ud2u0u0002u2ud0	-2|c15b c16a c2b c23b a11a a6a a24a a20b|u02u02udd2u22u0du0dd00d22ud0	0> = sqrt(30)/360 (1360)
<u20002uu220uu0d2022200u2020d	-1|c10a c24a c6b c16b a12a a4a a5a a11b|u20uuddu2ud2u0dd022200du020d	0> = -sqrt(3)/1620 (1360)
<uu22du000200d0u2du2uu2202du0	1|c3a c3b c22a c20b a17b a21b a20b a24a|uu02ud000200u0u22d2d2d2d2ud0	0> = 0 (480)
<u2u2ud0d2uuu022002u0udu00ud2	3|c23a c5a c2a c15b a21b a13b a22b a7b|uuu20ddu2ddud2u002d022000ud2	0> = -5*sqrt(2)/756 (480)
<000uudud0222u2220220u000u2dd	-1|c4a c10b c15b c11a a24b a6a a21a a1a|u000u2ud0dd2u2u20220200dd2ud	0> = 0 (240)
<u0000u20uudu20u2202u2d22ddd0	-1|c20a c16b c24b c11a a25a a9a a8b a28a|u0000u2u2u0d20dd20202u2u2ddd	0> = -sqrt(42)/7200 (700)
<222uu0020uudu00ud2uuu20200u2	2|c8a c28a c21a c3b a15b a19a a11b a6b|22uuud0d0u2du0duu22d020200dd	0> = -sqrt(21)/3780 (1800)
<u2u0u20u220d2d22u0uu02000d02	-1|c20b c16a c22a c15b a27b a23a a25a a11a|u2u0u20u22ud2ddud0d00du0udd2	0> = -sqrt(3)/180 (5208)
<020u0u202d2u00du20u0udu22d2u	1|c2b c11b c26a c21a a21a a5b a23b a11b|0u0uud202u2d00dd20u0ud22202d	0> = -1/540 (408)
<uduu0u0u2ud202duduuu2u2200d0	3|c23a c19a c4b c24a a18b a25b a10b a20b|udu00u0u22d202uud2022uddd0d0	0> = 81*sqrt(35)/5600 (1720)
<uu2udu20u0200020220dd20dduu2	1|c28b c3b c15a c6a a13b a6b a10b a4a|uud2uu20uu20u0d0220dd20duddd	0> = -sqrt(210)/1440 (9576)
<uuu2u2200du00u0dd22u220d02d0	-1|c1b c21a c6a c14b a25a a23b a9a a5a|0uu22u20udd0000ud22dd2udu2d0	0> = 11*sqrt(30)/14400 (960)
<2u00u2u2udud22u000d0022u2u0d	0|c6a c12a c28b c25a a27a a28b a3a a4a|2uuuuuu2udu022d000d0022ddddd	0> = -4*sqrt(7)/6125 (12868)
<u2u0u2d0uu200d02du2u022uu0uu	0|c22b c17a c16a c2a a21a a12a a15a a14b|uuu0d2u0uu2u02dd0d2ddu2du0dd	0> = 0 (28728)
<220uuu0u202020uu20u0u20u2d20	-4|c17b c8b c19b c9b a8a a14a a10a a23a|220uuu0udu202duud000d2dd2d20	0> = -sqrt(15)/300 (3290)
<u0d2uudu0u20ud202d202d00u2ud	-1|c19b c11b c6b c18b a8b a24b a20b a28a|u0d2u0u20uu0dd2020ud2d0ud2d2	0> = -53*sqrt(2)/12960 (1440)
<020u22du2200u022u0u022d0du0u	2|c25a c10a c28a c23b a13b a18a a19b a23b|020u22du2d002022ud2022u00d00	0> = sqrt(30)/80 (16)
<u0uudduu0ud200ud2du022022u20	-2|c1b c17b c16b c12b a8b a16a a2b a15a|0uuuddd20uuu002uddd022022d20	0> = sqrt(30)/1440 (1400)
<22200u20u02u0d220uu002200220	-1|c16b c23b c6b c11b a9b a25b a18a a13b|2220002020uudu2d02d002u0d220	0> = 0 (36)
<u020uud2222d00u20u2202du00u0	-1|c5a c16a c7b c22b a5a a1a a2b a28a|2u20ud02222u00ud0u220dud00dd	0> = 1/2592 (696)
<22u0uu0d00d2uu2ud020u2d20d20	0|c17a c23b c2a c13a a2a a18a a23a a23b|22u0ud0u00u20u2d0d20d2220d20	0> = 0 (210)
<0u000uuu222d2udu2uuu0dddu0u2	-1|c13a c23b c27b c17b a3b a15b a21a a18a|0uu00uuu222ddd2du2udud0dd002	0> = -11*sqrt(6)/63000 (8568)
<2020u0u20222d0u0uu20u20uu0d2	2|c19a c22a c5a c28b a18b a23b a14b a20a|202000u20222duu0u2dududdu0dd	0> = -sqrt(42)/3024 (1392)
<2uu0202uuud2u000d200u0u22uu2	4|c18a c7a c23a c1a a2b a8b a20b a21b|u2u020d2uud2d000uu0d20022dd2	0> = -7*sqrt(3)/810 (600)
<ud0u0du02d020202u02222u2u00u	0|c14b c20a c1b c20b a6a a18b a1b a27b|uu0u02d02u020d02dd2022u2u0dd	0> = 0 (408)
<0u0ud0uduudu2duduu2u02022u20	-1|c27b c19a c9b c2a a5a a14a a26a a21b|000u20ud0udu22uuddudd20222d0	0> = -sqrt(3)/3888 (2160)
<00u222002duuu0d0d2u0022d2u02	-1|c13a c9b c25b c28b a3a a14a a2b a7b|0u2222u0uduu0dd0d2u0022dud0d	0> = 7*sqrt(10)/1296 (2160)
<u20u220u0u200uduud0dd22d02uu	0|c11a c27b c5a c10a a9a a9b a19a a5a|u20u220u20u00dududdud22d020d	0> = sqrt(7)/2400 (3100)
<20u000uu02ddu20u2u0u22d02022	-2|c25b c22b c20b c10a a24a a2a a24b a10a|2ud000uu02udd20u2d002du2d022	0> = 0 (240)
<2u222022uu00udu02uduu0u20d00	-2|c23b c15b c17b c10b a6a a18b a25b a10a|2u222u22dd00ud00u2udd002ud00	0> = 5*sqrt(14)/672 (144)
<222220u0d00u2u0u002uud0u2u02	-2|c26b c25b c2b c1b a8a a17b a26b a27a|uu2220udu00u2d0du02dud0uddd2	0> = -sqrt(2)/864 (9616)
<0002u2002du2u0u2022u0u22200d	1|c6a c18a c11a c5a a8b a20a a7a a6a|000202ud2u02u0d20u220d22200d	0> = sqrt(15)/120 (36)
<0uudu0020ud000u22uudd22202d2	0|c20b c4b c17a c26b a12a a25b a14b a26b|0uu0u0020udd0ud2dud0u222d2d2	0> = -sqrt(30)/2160 (2160)
<u220d0202u000uu2duu2d02220d0	0|c17b c9a c24a c7b a28a a6a a6b a4b|u22du2d0uu000ud20du2d02d20ud	0> = -sqrt(15)/864 (480)
<2uu0uu2du2d22duuu020002200u0	-3|c15a c13b c3b c9b a21a a18a a3a a22a|2uu0du2d02d2uu0dud20du2200d0	0> = 0 (648)
<u0uu2202du20d2du0uuuduu00u2u	0|c20b c9b c14b c6a a16b a7b a15a a9b|u0uu2uu2dd20ud220dd0udd00u2d	0> = 0 (5460)
<u02uduud22u02u00020u2022dud0	-2|c25b c18b c7a c10b a1a a14a a26a a6b|202ud20u2du022000d0u202202d0	0> = 7*sqrt(2)/240 (16)
<220u0ud00220ud020u202u2ududu	0|c24a c18b c27b c13b a12a a4b a17b a3b|22u20du0022u0d02u0202d20du0d	0> = sqrt(3)/864 (72)
<2u00u2d202uuud0du200d0du2022	-1|c8b c25a c1b c6b a15b a3a a17b a24a|uuu0uudd02uudddd2200u0d2d022	0> = -7*sqrt(30)/18000 (9996)
<222uuuu0d22d0uuududd0020u0ud	1|c10b c6b c4a c14a a13a a6b a4b a25b|222uduu0uu2du0ddddud002020ud	0> = 0 (2000)
<002uu020d20u2udd220d0u2u0du2	1|c23b c3b c26a c28a a24b a25b a19a a11b|00uud020d2uu2ddu22ud0ud2d0ud	0> = 1/864 (1296)
<2uu0dud00uuud2uu2d00u2u0u2u2	-1|c22b c7a c12a c5b a2a a12b a10a a4a|22uu0d0002udu2dd2u00udu0d2d2	0> = 0 (972)
<2uduu20u0uuu2d2du0u20u200ddd	2|c14a c5a c26b c20a a25a a9b a8b a14b|2udu0202uuuu2u2dd0ud0d20d0dd	0> = 9*sqrt(15)/2450 (6832)
<u2200020d0uuu2u2u222u2000200	-2|c7b c18b c20b c14b a4a a24b a5b a12a|u22uu0u0d0u2udd2du2dd20d0200	0> = sqrt(30)/1440 (3140)
<02u2u2udu2202u002200200020dd	1|c10a c3a c6b c6a a16b a6a a23a a20b|0202ududud202u0d220u20u020dd	0> = -sqrt(15)/120 (96)
<u202u0u202dddu0u200uu2002du2	0|c17a c20b c2b c12b a20b a7a a23b a5b|uu02202202u0uu0dd00dd2u02dd2	0> = 0 (756)
<0u2d22220u002uu0u00uuu2u2d0d	0|c20b c7b c6a c23a a22b a1a a16a a19b|ud2u2du20u002uudd0u0d2dd2u0d	0> = 0 (1920)
<022020002u2002u2duu22u0d00d2	0|c16a c28a c20b c3a a23a a13a a18a a4b|02uu20002d20u2udd2uu2ddu00dd	0> = sqrt(10)/720 (1800)
<22u0u000u2d0udu2d02u2du02ddu	1|c9a c2a c25b c25a a4b a23a a9a a17b|2uudd000u2u0dud2202d2u200udd	0> = -1/864 (648)
<22020020uu00u22uudd2u00uu022	-3|c2b c15b c27b c18b a3b a8a a11a a13a|2uu2002dudu022udu0u2d00dd0d2	0> = -sqrt(10)/1200 (2160)
<2u0uudd22u0u2d2duuuuu0du0d0d	-1|c10b c19a c9b c17a a27b a28a a22a a3a|2uduudu2d00u2u2u0d0duudd0dd2	0> = 13*sqrt(5)/85050 (15300)
<ud20uu0d2uu22d0200duu00u2220	2|c25a c20a c12b c26a a5b a21a a28b a12b|ud202u0d2uu22d0200d0200udu2d	0> = 0 (96)
<22u2200u0d0u2u2200022u0uddd0	-1|c21a c2b c12b c1b a23b a22a a2b a11a|u2u2200u0dd02d220002u2uddud0	0> = 0 (240)
<0uu2u2udu2du002d02uuud00022u	-2|c21a c15b c4b c27b a1b a25a a24a a20a|uduuu2dud2uu00du02d20d0ud2dd	0> = sqrt(210)/448000 (20240)
<02u2u0u2d02002duuuddu2d20u0d	-1|c21b c5a c3b c22b a27b a12a a13b a3a|02u200d2u02ud2uuudud0dd20dud	0> = 107*sqrt(5)/69120 (3000)
<u0u200u02022duudu020u222udd0	-1|c17b c4b c19a c4a a27b a2a a8a a14a|uud000du2022u2dd00u0d222ud20	0> = 0 (144)
<0u2d220uuuu0d20u0uuu02udu2du	0|c3a c10b c20b c8a a8a a27a a17b a18b|0uud220ud0u0d20ud2u002ddu22d	0> = -sqrt(42)/13440 (972)
<202u02u2d20u22u200duu00u20u0	2|c14a c7b c3a c13a a26a a20b a9b a17b|20ud0202220uuud2d0u2u00d2dd0	0> = -sqrt(3)/432 (400)
<02u2d0u00u2du20u00udu222duud	1|c11a c16a c12b c24a a27b a13a a9b a6a|02u2duu0uuu0220000dud22ddd2d	0> = -1/1500 (1844)
<u002uuu2d0000d202u2u02d022u2	2|c22a c25a c5a c17b a16b a3b a14b a10a|u0d20uu2dd00022udu2u0du0d2d2	0> = -sqrt(2)/96 (432)
<u22u0d02d0u0ud0002d2u22200u2	-1|c27b c18b c19b c24a a27b a17a a12a a16b|u22u0d02d0uudu0udu02d22d00d2	0> = sqrt(6)/144 (1224)
<u02uu0200d0200dud0u222dudd22	0|c25a c27b c21b c23b a11b a25b a23a a8b|u02uu02d0du200dud0d2u2uddud2	0> = 2/81 (2160)
<20002ud2u2duu2200u02002200d2	-1|c13a c10b c1b c24b a24b a27b a22a a16a|u0002ud2udud022u0d020d220022	0> = 0 (162)
<00u20duu2ud2u020d22u0u2duu0u	-1|c8b c23a c26a c24b a26a a21a a27b a5a|00u2udu02ud2u020u22dudd0uddd	0> = 1/1440 (8880)
<202020u0u2202d00222du00d0202	0|c13a c10a c21b c5a a4a a12b a23a a12a|202uu0d0ud22du00222u00dd0202	0> = -1/18 (108)
<u2u0du2202002u00d2d20udu0202	1|c3a c22a c20a c8b a21b a11a a1b a20a|2200uu2u02u02d00u2d2d0dd0202	0> = -sqrt(2)/90 (250)
<0u0u20uud2ud0dd02uuud20u2022	-2|c22b c21a c8a c25b a23a a16a a2a a11a|020u20u0u22u0dud2ddd0uudd022	0> = 0 (1500)
<2u2u0ud2d02uuu0d2000220ud0u2	2|c17a c21a c7a c1b a5b a20b a9a a23b|uu2udd02202duu0dd00ud2udu0d2	0> = 0 (960)
<uuud200u2u0dd22dd222uu000u0d	-1|c9a c26a c18b c21b a16a a13a a21b a27a|uuud200udu0d2222ud22du0000dd	0> = sqrt(10)/1152 (2376)
<000uu22222u00u2d0u0ddu220udd	1|c9a c20a c23a c6b a1a a13b a12b a22a|u00udd22u2uduu2d0d00u2d20udd	0> = sqrt(10)/8640 (3240)
<0udu0uu20u20ud00uu222d0ud22d	2|c19a c8b c19b c20a a12b a5b a15b a16b|0uduuudd0u2duuduud0d2u0dd22d	0> = -sqrt(15)/9720 (49440)
<0u22du22u2u2u0du0u0uud200200	2|c3a c2a c9a c11b a1a a2b a24b a25b|udu2uu220202u0ud0d0ddu2dd200	0> = 0 (1512)
<uud20020020uu2u2u200202u0d2u	1|c7a c16b c12b c2b a2b a20b a17b a19b|udu200u00200d2du22du202u0d2d	0> = 2*sqrt(105)/945 (144)
<u2d0uu00ddu22002uduu22dd0dud	0|c16a c22a c18b c21b a4a a23b a28b a11a|u2duuu00dd22200du0dudu2u0dd2	0> = sqrt(3)/144 (960)
<u20udu20u2u2d000d222u00ud0d2	-1|c20b c12b c2b c25a a15a a23a a26b a14b|uu0udd20u2udddu0u22uu0dd0dd2	0> = sqrt(15)/2880 (14000)
<uuu0u2u022u0u202u02dd202u0u0	2|c3b c21a c9a c16b a3b a8b a15b a2b|u2u0d2udu2d0u2udu02d0202d0d0	0> = 5*sqrt(2)/9072 (1836)
<200uu20uduu0d0222d0ddu2202u0	1|c11b c20a c6a c4b a4a a13b a20b a25b|200uuu0udd0020222d0duu22d2d0	0> = 19/8640 (420)
<2uu020020d0duuu0222u02ud2d0u	1|c20a c23a c13a c22a a6a a27a a23a a20b|2uu02u020d0d0uu0222d0udu2ddd	0> = 13/720 (2320)
<2ud22220002202u0uuud0200u200	-2|c18b c20b c12b c4b a23b a20b a18a a24a|2udu2220002u02u0dudu02ddd200	0> = sqrt(5)/180 (464)
<u0u0duu2u222uduu0202020u0udd	0|c5b c18a c11b c3a a24a a4b a25b a16a|u00d0ud2u2u2udd20u020202ddud	0> = 0 (480)
<2002uu0002d0uddu0u022duu2d22	-1|c27b c5b c13b c16a a8b a13a a12b a3a|20u20u0u02udddu00d022udd2ud2	0> = -7*sqrt(10)/6480 (1260)
<uuudu0d2du2u2ud020ud20u02uu0	1|c23b c8a c26b c2a a6b a15b a2b a24a|uudduduuud2u2d2020du200d20d0	0> = -sqrt(30)/2700 (2448)
<uu022u2duu22du002u000u0u02d2	-1|c24b c17a c14b c9b a16a a3a a25b a19b|uuu22u2d0d22d00udud00d00u2d2	0> = 5*sqrt(35)/8064 (1260)
<2u202u200d2ud22020d2u0000u20	-1|c13a c1b c2b c3a a9a a9b a25a a26a|u0u02d202d2u022020u2d000d220	0> = -sqrt(2)/144 (36)
<u2ud220uu0u002u0dd022ud0udd2	-1|c8b c4b c28b c6a a4b a13a a28b a10a|u2ud2d00udu0u2d0ud022uu0ddd2	0> = 0 (2160)
<2u0d2u00uu2uddu2uu20d2d02d00	1|c22a c16b c9b c23a a23b a9b a20b a4a|2u022d00ud2uuduudu2uddd02d00	0> = -sqrt(6)/1440 (2880)
<u2u02u00d2uu2uud220u002d0d20	0|c3b c9b c10b c23a a3b a19a a28b a8b|u2u02u0d0udd2uud22ud00du0d2d	0> = -29*sqrt(5)/30240 (6936)
<0udu0u0222ddu0202u0d02u20uu2	0|c24a c18a c28a c17b a13a a27a a3b a14a|0u2d0u0222du2u20u00d02ud0d2d	0> = 0 (272)
<2ud22022u0uduu2d0000ud0ud022	-1|c22b c4b c13a c28a a20a a6b a22a a24a|2udu2u22u0du0d2d000duu02d02d	0> = -7*sqrt(2)/2592 (816)
<u0udu2ud22000uuud22ddu0d2u0u	0|c18a c17b c25a c19a a28a a12a a4a a14b|u0u2u2dd220u02du0uddud0dud02	0> = sqrt(2)/2430 (3600)
<u0022u2d202duuuuu222u0d0d000	0|c20a c7b c9b c18a a10b a22a a3b a28a|u0u22uduuu2ddduddu2udud0d00d	0> = -sqrt(70)/7560 (101728)
<20222ud20uuud00u20udduudu020	-2|c27b c24b c3b c1a a14a a18a a26b a15a|u0d22uu20udduudu2uddddu0udd0	0> = 0 (28800)
<u200u2u0duu220d00222d00u2uud	1|c13a c7b c27a c26a a5a a22a a3b a26b|u2u02200uud2u0d00222ud0d2d0d	0> = -sqrt(30)/1600 (900)
<u002d2u0d2u0uudu2d0u02202udu	-1|c1b c9b c7b c11b a9b a15a a3b a19b|00u2u200u200ud2d2dud02202udd	0> = 0 (630)
<u0uddu20002220uuu2202d0d2020	-1|c5a c19a c16b c22a a3a a10a a9a a24a|u02d0u20du2220u0d2d020022020	0> = -sqrt(15)/160 (24)
<u0u0d22d0u2u0duu2d0uu22d200u	1|c16b c24a c14b c12a a9b a26a a12b a4b|u0uud22dud2u00d02u0ud2202d0d	0> = 2*sqrt(15)/405 (1800)
<022u20duu222ud0duud0d0uu020u	0|c12b c18b c24a c9b a25a a4b a19b a13b|022220ud022u2d0uu020d0d0u20d	0> = -sqrt(2)/108 (48)
<0200u20u202200uu2d2u020u20d2	1|c12b c5b c22a c9b a4b a26b a23b a13b|020u020du02ud0ud2u2u0udd2dd2	0> = sqrt(15)/900 (1260)
<uu22200du00du020uuu0d2u22u02	1|c2a c3b c5a c21b a10b a27b a14b a11a|u0u2u00udddudd20udu002d22ud2	0> = 0 (1680)
<020u2u22d0uud0u022202200d0du	0|c9a c4b c7b c21b a7b a23a a10b a13b|02002u220udu20d02220u2d0d0ud	0> = -sqrt(3)/162 (108)
<u20d00222u2uu20u0u0u0u2u2020	-4|c14b c24b c22b c2b a17a a6a a21a a20a|ud0u0u222u2uud0ddd02d0202020	0> = sqrt(6)/120 (504)
<2000uu00duu222d0uud22202udd0	1|c13a c24b c22a c20b a8a a17b a7b a5b|20002uuuduu2d2d02uud2d0dudd0	0> = -67/3456 (8760)
<00u2u2002022u220200uuu200022	-1|c3b c17a c27a c15b a27a a21b a2a a20a|0u02u2002022d2u0d0022d200022	0> = -sqrt(30)/180 (18)
<20u0002du0d0u2u20ud2022d202d	0|c3a c25a c16a c18a a3a a11a a10a a26a|20u0002uud20u2ud00u2022ddd2d	0> = sqrt(3)/216 (860)
<uu020200uuduu02022u220duu0d2	-1|c28a c1b c20b c23b a7b a24b a3a a28a|0ud202u0duduu02022ud2002d0d2	0> = -sqrt(2)/168 (160)
<u2uu02202222d0udd0udd0uu0u0u	1|c7b c11a c2b c24a a14a a22b a25b a15b|uudu02u022d2ud2ud0uuddd0du0d	0> = 0 (16800)
<0uu22u2uu20ud20dud2u000ddu20	1|c7a c6a c3b c20a a2b a20a a1a a1b|220220udu20uu20udd2u000ddd20	0> = -49*sqrt(210)/108000 (480)
<u2020222000uu2u2du0u002uu2d0	-2|c13b c6a c15b c7a a17a a3a a15a a6a|u2d202u2000u02d22u0u002dd2d0	0> = 0 (120)
<020022u0u0d2ud0ud2uuuuu02022	0|c18b c2a c12b c21a a15a a1b a4a a20b|uu0d22d0u0duuuududd20dd02022	0> = -sqrt(5)/1600 (3000)
<u0du02d2uu00u0u2u2u22200d02d	2|c25a c16a c18a c20b a5b a11b a28b a10a|u0duu2d2d2u0u0udddud22000022	0> = -sqrt(105)/2520 (480)
<udu002u202uu202dud20uu20u020	-2|c18b c8b c15b c27a a1a a4a a28b a21a|2uud02du02uu20ddu0202d20d0ud	0> = 0 (720)
<uu0d2duu00uu20uduu00ud2222ud	-3|c28b c26b c16b c13b a28a a1a a17b a9a|2u0u2dduu0duu0u02u00dd222ddd	0> = -3*sqrt(30)/44800 (4536)
<uuuuu20uu0du02d2d2uud2ddd0d0	-1|c18b c9b c11a c16a a23a a8b a13a a9a|uuuuu202u00dd2duddddu22ud0d0	0> = 0 (20160)
<uu0220u0ud20ud0uduud2u20d220	0|c10b c20b c17a c5a a24a a17b a3b a20a|uuu2u0u0u020dd0udddd2d2ud220	0> = -23*sqrt(14)/120000 (6832)
<002u22uu20u2222uud00u0000202	1|c17a c15a c28b c12a a23a a17b a8b a17a|002u22u220ud22ud2u00d0d0020d	0> = -sqrt(70)/1260 (232)
<uu0d022uuu22ud2220u0u0dddu00	2|c1a c6a c10b c23a a27b a10a a13b a23b|0u0d0u2udd222u2220u0d0uddud0	0> = -sqrt(210)/4320 (432)
<u22d0000u02d0u2u2220u00u2d2u	1|c11b c19b c17a c19a a14b a20b a23b a8a|u22d000ud0uu022du20du0dd2u2d	0> = sqrt(30)/360 (432)
<u0dud0uudu2202uu000u202d2d2d	-1|c14b c5a c24b c27b a24b a3a a5b a18a|u02uu0ddud220udu0u0u202d2ddd	0> = -sqrt(30)/10800 (6300)
<02uu220udu02d02dd00u0202022u	1|c24b c12b c26a c4a a19b a14a a18b a13b|02u0220uuu0u2d2ddudu020d0d2d	0> = sqrt(2)/288 (2968)
<2uu02u2du2u2220ddu00000u0220	-2|c6a c24b c9a c3b a19a a9a a6a a4a|2u0u2d2uu2d2220ddud000000220	0> = sqrt(15)/540 (120)
<2uu22002u0u2u2d00uu00d2udd20	0|c23a c5a c2b c13a a11a a13b a7a a10a|20u2u0u2uu22d2d00uu00ddddd20	0> = -2*sqrt(6)/7875 (3332)
<u02uu02d02du2uu0u2ud2u0ud002	0|c11b c7a c28a c10a a24b a2a a16a a7a|uu2uu02u0d0d2dudd2du2u02d00d	0> = 0 (5208)
<0u20u0dd2u0u2du22000u22uu2d0	-1|c10b c16b c9a c3a a20a a1b a2a a9a|u2d0u0uu200u2udd200du22dd2d0	0> = 0 (1736)
<0u2u222uu0d00dduuuuduu2200ud	0|c6b c22a c3b c19b a1a a20b a25b a22b|uudu2u2du0u00ddddu02du22d0ud	0> = 0 (5760)
<0u2u2d2u2d202u00020d000u2u2u	-1|c28b c27b c24a c25a a23a a8a a24b a19a|0u2u2d222d202u0002du00uddud0	0> = -sqrt(6)/24 (144)
<0u2udd22u2200020022020uu0u02	2|c10a c23a c8a c6a a4a a23b a25a a20b|0u22d02uuu200020022d20uddd02	0> = -sqrt(2)/16 (136)
<2u22200u20u0uuu0u22uu0d20200	3|c5a c4a c11b c13a a7b a22b a6b a8b|2u2uuuu220000dd0d22dudd20200	0> = -sqrt(5)/90 (756)
<0u2002u20uu02uu0d22202udu0du	0|c19a c24a c3b c20b a26b a16a a21a a9b|0uu002u2duu02udud2duu2d0dddd	0> = -sqrt(21)/33075 (42560)
<2uuuuu20du2u0022u0dd02u20d0d	-2|c4b c7b c5b c11a a5a a8a a12b a14a|2uu0uduuddu20d22d0ud02d20u0d	0> = 0 (4944)
<2uu20uu0ududduud0dd0d222d020	0|c23a c19a c1b c11b a20b a11a a9b a6a|uuu202u02ddduudu0d0dd2u2d020	0> = -19*sqrt(2)/16000 (4760)
<u20uuuduu2020du2duuu2220000u	1|c19a c18a c23a c20b a27a a25b a3a a3b|u22uudduu2020ud2u00022d0d0dd	0> = 0 (2500)
<200u0u02u20ud002002uu22d22du	1|c8a c23a c26b c22b a3a a7b a11b a18b|20uu0ddud2uud0020u2dduud2udd	0> = 0 (3888)
<uu22uu20d020uu0020d22d2u0020	2|c14b c27a c24a c2a a9b a24b a2b a6a|ud22u2202020u00020u22d2d00d0	0> = 7*sqrt(15)/1800 (40)
<00202u2u0d00202ud2d022u220u0	1|c16a c5a c25b c22a a12b a16a a20a a17b|0020uu2u0d0d202u22uu2dd2d0d0	0> = 0 (700)
<0uu0u220dd0220u0u00uu220222u	1|c13a c2a c26b c3b a9b a1a a20b a19b|u000d2202u02u0u0d0d2d2202u2d	0> = -sqrt(30)/540 (80)
<u002uu2020duudud2d20u00d22du	0|c12a c17b c7b c19a a17b a3b a28a a14a|u0u2udu020d0u2dd2ud0u00d22d2	0> = 43/7776 (2088)
<u0uu20udu2d2du2u2u02000ddduu	-1|c1a c15b c5b c3a a6a a14b a9a a23a|000uuuud22d2u2uu2d0200ddddud	0> = 0 (6160)
<02uu0udu220202ud2uu0u20u00u2	-3|c10a c9b c12b c2b a19a a21a a1a a25a|uuud0duudu0d02du2d20220du0d2	0> = -sqrt(15)/1620 (4080)
<u0u02du2u02u00dd020u2220d202	-1|c18b c3a c5b c21a a12a a3a a16a a25b|u0u0uud2d02200d20u0dd2202202	0> = -11/1440 (210)
<020u0d0uu20uud0u2u00u222d2u2	-2|c10a c23b c13b c27b a15b a13a a7a a21a|020u0dudud0uuuud2d0022d2d202	0> = 19*sqrt(7)/5040 (560)
<2u002d02u02u220uu0d2ud0220d0	0|c14a c22b c11b c17b a28b a6b a27b a17a|2u002202d0ud2u0du0u2d002202d	0> = sqrt(2)/80 (48)
<00u2uud020u2uuudu020ud22u0d2	2|c17a c15b c28b c23a a22b a15b a2b a10b|0uu2udu02ud2uudd0020d2d2d0ud	0> = -sqrt(105)/88200 (6272)
<222ud20uu000uu000u0dd22d22ud	1|c13b c28a c2a c25a a10a a13b a15b a25a|2u2ud20duu00uud00d0ud22d22d0	0> = 7*sqrt(15)/9600 (1440)
<uu2uu222u20u2d00020d000uudu2	2|c10a c28a c8b c24a a17b a8b a11a a23b|uu2uu222dddu2u00u20u00d0dddd	0> = 0 (8820)
<udu0uu022ud0d20d20200uu22d20	1|c27a c11a c3a c26b a2a a12b a13a a7b|u200duu22d0d220u20200ud220d0	0> = sqrt(30)/960 (72)
<02u00u22du00d0u0d222uu0u2d2u	0|c2b c19b c10a c8b a4b a15a a23b a17b|0udu0u2dd000u02022u2udud2d2d	0> = sqrt(10)/288 (816)
<20u20020udu0u22u02u0220u2d0d	-1|c25b c15a c21b c22a a2a a13a a6a a21b|2ud20u20duu022dd02u02u0dud0d	0> = sqrt(35)/1080 (432)
<u020uu0d2u00u0222d20220u2d0u	-2|c3b c25b c5b c13a a4b a26a a24a a23a|u0ud0u0d2u0000222d2022d2u20d	0> = -5*sqrt(2)/144 (108)
<uuu2udd022dd0uudd2uud002u020	1|c15a c24a c2a c12b a22b a2b a3a a23a|uu22udd022u00u0du2duudddd020	0> = 5/5184 (8200)
<u2000uu20u2ud22d0d020duuud2d	0|c16a c27b c12b c18b a17b a19a a10b a3b|u2u00ud20220u220u0d20ududddd	0> = sqrt(6)/8000 (3100)
<202udu0duuu02d0u0u2udu0uu22u	0|c11a c21a c22b c20b a14b a21a a16a a20b|202udu0duu0022020d2uu00dd22d	0> = sqrt(42)/2520 (240)
<uu0dduu222uu0d20uuu00u2d02dd	-1|c24b c5b c8b c8a a24a a25a a16b a2b|u20d0ud022uu0u2dddu00u2ud2dd	0> = 0 (1600)
<uu200u2u0202220u00uu20222u00	-4|c12b c24b c21b c3b a20a a28a a18a a4a|uudd0u2u020d220u0ud2d02u2d0d	0> = -sqrt(3)/54 (1080)
<uuuuud202u0ddudd0ud2du202ud0	1|c26b c5a c7b c21a a17b a5b a4b a1a|2uu2ddu02u0dduuduud20d2020d0	0> = 7*sqrt(3)/4320 (2160)
<uu00uu2dd2u0udu20duuud220u02	2|c26b c13a c20b c19a a6b a27b a12b a14b|uu00u22ud2du02d20u00dd2200d2	0> = sqrt(21)/40320 (820)
<uud020u0uddu202d020d0uuu22u2	-1|c9b c13a c18b c27a a21b a6a a13a a9a|uud02uu0udud202u0d0udddd2202	0> = sqrt(6)/800 (9750)
<u20202200uuu00duuud22002u220	-1|c21b c7a c10b c24b a14a a28b a5b a16a|u202d2u000du0uu2udd2d00ud22d	0> = -11*sqrt(105)/25200 (840)
<u2udud22u0u2200u0uu20uduud0u	-1|c11a c5a c2b c7a a21a a26a a17a a5a|uduuddu2u002200duuu2ddddu20d	0> = 0 (5040)
<u0000uu2222uu2u20dduduu02ud0	0|c14b c27b c16a c19a a6b a5a a1b a7a|2000u222222uuddd0u0dudu02d00	0> = 0 (160)
<0u0u00d0u2u0202ddu20ud222u2u	2|c16a c19a c24a c28a a2b a5b a8a a11a|020uu0uud2202020duu0dd2d2d20	0> = -sqrt(3)/1440 (850)
<022uu22222u00dd0d000202u0u02	1|c28a c6b c26a c23b a19b a1b a23b a26a|u22duu2222d00du0d0u0202u0d0d	0> = 0 (144)
<u02d0222u02020uud02udu020uuu	0|c19b c7a c24a c21a a10a a1a a12a a2b|2u2u02d2du2u20duu0dd0d0u0dud	0> = 0 (1440)
<u000220u2u22002d0222d002udu0	1|c9b c11b c18a c24a a21b a22a a3b a7b|u0u022uudud2002d0d222u0ddud0	0> = 23/1080 (1500)
<ud20uu20uuuduu000d020u2222du	-3|c2b c6b c7b c24b a19b a16a a8a a21a|u020u0uuduuddd0u0dd2ud2d22ud	0> = -sqrt(2)/525 (18840)
<20022uuu20uu0020d2220002d02u	1|c1a c6b c4a c24b a10b a6b a23a a16b|u00u2duu2udd002dd22200udu02d	0> = 0 (840)
<20uu2d220u00202uu20022u0u0uu	-1|c8a c4a c27a c18b a24a a12a a23a a14a|20u02d2u0u0u2u2ddd00222du00d	0> = 0 (280)
<200ud02uu0u02u20u220u0u0222d	-2|c28b c13a c11b c15b a28a a13a a2b a9a|2u0du02u20002dd0u220u0d0222d	0> = 0 (72)
<udu2uudu002220u2u2002ddu0dd0	-1|c12b c11b c3a c11a a25a a7a a3a a11b|udu2du2d00uu20d2d2002ududud0	0> = 0 (384)
<2uud2u2uu20d00u220ud02000uu2	1|c5a c6a c10b c3a a9b a18a a14a a25b|2u0ud02d2u0d0uu22udu0200ddd2	0> = -sqrt(30)/4050 (816)
<u2020udu20u202020dud20u02d02	0|c9b c21a c28b c7a a26a a11b a15a a24b|u2020u0uu02202d20dduu0dd220d	0> = 5*sqrt(10)/2592 (700)
<uu202uudud2u0022duudu0du0u02	0|c5b c18b c28a c21b a9a a25b a2b a23b|u220duuu2u2d0022d0du002dud0d	0> = sqrt(10)/18000 (1260)
<uu2du02u0dd22uuud200ddu0duuu	1|c16a c1a c22a c25b a6a a9b a27b a5a|0u2d2u2uddu22du0u200d0d00u2d	0> = 0 (288)
<udu022000uuu0d2uu00u02ud2222	-2|c15b c6b c26a c28b a18a a26a a4b a2a|u2ud2u000dud0uuudd0u02dd222d	0> = sqrt(21)/3780 (6480)
<u002220ud0u2duu20u0uud2d0220	-2|c18b c12b c20b c24b a25b a3b a17a a20a|u0u2220ud0dudud2u00udd20d220	0> = -sqrt(70)/1890 (1800)
<0uu02u20d0202200d22du202d200	0|c2b c17b c20b c6a a23b a1b a12b a16a|u0u02020d02u220d0220d2u2d200	0> = sqrt(2)/144 (36)
<2u0du0du2uuuu2002u20u00u2202	-4|c19b c1b c4b c14b a10a a6a a24a a23a|uu00uduu22dddd002ud0u0d22202	0> = sqrt(15)/480 (960)
<u02d20uu020u02udd0ud020222du	-1|c5b c26b c5a c15a a12a a13b a27a a18a|u02d00uu0202u20ddduu02022d2d	0> = 0 (240)
<0020u20d2200022u2d020u022uud	0|c25b c18b c14b c6a a23b a1b a13b a12a|u020ud0u220dud2u20020du2dudd	0> = -sqrt(3)/108 (1458)
<00u02u2udu02du0d20u2d0u22u20	-2|c19b c24b c14b c25b a19b a2a a6a a22b|0ud0222uud02d00u20u2duddud20	0> = -sqrt(6)/288 (432)
<2u000u0220220udu2uu2dduduud0	0|c1b c8a c24a c19a a4a a26a a3a a13b|uudu0u0u2022dddu2u02ddd0u2d0	0> = 77*sqrt(15)/108000 (4200)
<2u2u2200u222002000d020u2udu0	-2|c1b c19b c6a c15b a14a a16a a17a a14b|uu2d2u00u22202udd00020d2dud0	0> = -1/90 (420)
<u22200u2du022uu00udud0u2d002	2|c13b c4a c18a c14b a6b a17b a27b a9b|u22u0ud22u02u0d0u0dud0d2d0d2	0> = -367*sqrt(3)/324000 (3100)
<2uu222u0uu0d0ud0u02u200u220u	2|c6a c17a c1a c19a a7b a9b a20a a27a|udu22u202d0u0du000d2200u22dd	0> = sqrt(7)/1890 (324)
<uuuu22d000u20dd22220u0duuu0d	0|c5a c7b c18b c25a a8b a9a a11b a20a|uuuuu20ud0220du22d2dd0du0d0d	0> = sqrt(7)/900 (10248)
<uuuudddud0220u000udud2duuu22	-1|c18b c23a c11a c27b a16a a25b a9a a10a|uuuudddu2dd20u0u00ddu20d2ud2	0> = -5/288 (5040)
<02222uu02002u0uu20200ddd0022	1|c17a c13b c4a c24a a8a a14b a20a a24b|022u2udu20020duud02d0dud0022	0> = 1/80 (360)
<2uuu0d200uu200du2d220d0ud220	0|c26b c26a c7b c6a a3a a28a a13b a28b|2u2u00u00dd2u0du2d220u0dd022	0> = 5/648 (540)
<uud2duu2020u00du2u2d0ud0022u	0|c6a c17b c2a c3b a15a a9b a22a a3b|u0u2d0u2d20d002udu2d02u0022d	0> = sqrt(6)/144 (144)
<ud2202u0002uuu00du222uu00d2u	0|c17b c27a c20a c23b a16a a16b a9a a28b|ud2202u0u02uud020d2u2d000dd2	0> = sqrt(70)/4800 (480)
<u20du0u2u0du202u2020d2020u02	2|c17a c15b c28a c19a a12a a20b a5b a16b|u20d20u2u0d220u2d0dud2020u0d	0> = sqrt(30)/90 (144)
<uu22d200002u0udddu2uud2d0u20	1|c23a c26a c1a c17a a20b a15a a16a a13a|0u22u200002udu220d22uddd0020	0> = -25*sqrt(3)/7776 (232)
<22002u0u000200222020u02220u2	2|c2a c19a c12b c24a a11b a14b a9a a7b|2u002uudd0uu0u2220d0d02d20d2	0> = sqrt(10)/180 (700)
<u0u2udud202220dd20u0uu0uud20	0|c13a c21b c25a c9a a10a a20a a20b a19a|u0u2ududud22u0dd20220u0d0d20	0> = -7*sqrt(30)/540 (2376)
<0uuudduu2u0d02222u2dd0d0002u	1|c27a c16a c23b c7a a1a a2b a6a a1b|22uud20d2u0u022u2d2du00000dd	0> = -11*sqrt(2)/3240 (360)
<uu0u20ddu2d002uuu0dudud202d2	0|c8b c5a c28b c14a a18a a18b a3b a8a|uuuud0ddd2u00uddu2duudd202ud	0> = 0 (10080)
<u0ud20ud0u00022d22uuuud220ud	0|c16b c17b c5a c14a a3b a23a a6a a21b|u02ududd0u000d20u2ud2d2220ud	0> = 0 (432)
<ud02u020u2uu020d00dduud22202	0|c14b c2b c23a c12a a3b a23a a12a a6b|u0u2uu20u2dd0u0u00ddddd22202	0> = sqrt(30)/9000 (3332)
<0u2udu2u22d02uu00u202u000022	1|c14a c9b c4a c3b a24a a4b a1b a5b|uudu2d2ud2u020d00u202d0d0022	0> = sqrt(10)/540 (486)
<uud2d020200022u02u0u02uu2u20	-1|c7b c17a c25b c20a a28a a16a a10b a19a|uud2d0u02u0022ududu002dudd2d	0> = -sqrt(5)/180 (4752)
<0u0d00uudu2u2u0222d22u020d0u	-1|c4b c26b c20a c24b a8b a10a a1b a4a|ud0u00u2u22u2d0222ud2d0d000d	0> = sqrt(6)/3840 (500)
<2u202du20uud0dud2u02000u2ddd	0|c3b c25b c26b c20a a22b a13a a26b a25b|2ud02ud20uududuu2d0d0u0d2dud	0> = 0 (4320)
<2u2uduud22u22d0u0d00u0du00d2	-1|c27a c28a c24b c13b a25a a4a a25b a26a|2u22duuu22d2dd0u0d00u0d02u0d	0> = -sqrt(2)/72 (320)
<2uduu02udu2d0udu0d0u22u0d20u	-1|c1b c10b c11b c26a a6b a13a a11b a10a|uduuud2uud2ddduu0u0u22d0dd0d	0> = -13*sqrt(15)/172800 (33600)
<u002d0uu20udud2d0d02u2u20022	-1|c1a c28a c24b c18b a2b a11a a19a a17a|0u02u0uu202ddu2ud0u2d2dd002d	0> = sqrt(10)/1200 (3050)
<u000022u02u2d2u002dd20uu2d02	1|c25a c7b c23b c18a a1b a24b a9a a23b|200002uud2u2u2u00udd20d2dd02	0> = -7*sqrt(2)/4320 (756)
<u2u020uu02d02022d00022uuduud	-2|c22a c13b c2a c26b a18a a1a a14a a28a|2ud020uu02u0du22dd002duud0d2	0> = 0 (816)
<uu22200du0ud220220ud02u0200u	-1|c4b c2a c5b c14b a9a a2b a6b a15a|ud2uuu0u20du2dd220du02d0200d	0> = 7*sqrt(2)/720 (1500)
<ud2u2du000udu0u22u02u2u002dd	-1|c21a c13b c22a c17b a14a a21b a27a a10a|ud2u2du00udu0du2ud02ddu0022d	0> = sqrt(105)/3240 (1440)
<uu22uu20200u002u2d0udud020u2	0|c18a c20a c4b c5a a12a a5a a23a a10b|uu2ddu202u02002u2000dd2020d2	0> = -sqrt(70)/4410 (120)
<0u2222uduu00u002u02u2u20002d	-1|c27a c16a c7b c23b a12a a11a a10a a1b|ud22220uu2ddu00ud02d2uu000dd	0> = 0 (432)
<002u2u220u22220u02ud0dd00d0u	1|c18a c13a c8a c3a a15a a6a a16a a9b|00ud222uud22u2u20ddu0du00d0d	0> = 0 (1080)
<u220uu02d200ud2000d2200022d2	0|c8a c28b c21b c27a a11a a17b a16a a21b|u220uu0dd2d0ud2ud0u22000220d	0> = -sqrt(6)/36 (160)
<u2duu00200020du00u2uu02222d2	0|c12b c25a c15a c2b a16b a11a a15a a15b|uuduu00200du0u2u0d2dd022d2d2	0> = -sqrt(5)/300 (2604)
<u0ud0u20020d020u20du2uu22022	2|c22a c14b c27a c7a a14b a11a a26b a4b|u0u20dd002ud020u20uu20d22dd2	0> = -1/108 (240)
<u0uu0uddd0uu2uu2u2d20200uud2	2|c25b c15b c11a c22a a19b a5b a21b a24b|u0uududdd00u2u02u222du0d0dd2	0> = sqrt(5)/224 (4624)
<u0u2u00u2dd2du0u2d00202ud2du	-1|c8b c17b c24a c18b a3a a8b a2a a17b|ud22u00d2uu2ud0d20002020u2dd	0> = -sqrt(10)/960 (240)
<ud2200u2du20d002u220u02200ud	0|c21b c24b c1b c23b a25b a1b a22b a26b|uu2200u2dd20u002d2200dududud	0> = 0 (480)
<2u0u22du0uu0u0d0ud2d2002dud2	1|c7a c15a c28a c17b a12a a23b a17a a9b|2u0u220uuuudd000du2u20d2dddd	0> = -sqrt(35)/33750 (12348)
<02uuu2000uu20u2dddu2uu2dd200	1|c16a c6a c24a c26b a6a a9b a17b a5a|02uu2200duu20d202ud2dd20ud00	0> = 0 (408)
<022222ud000uduu0uudddu2uu002	0|c13a c25b c5a c3a a24a a3a a9b a12a|0222u2duu0020ud0ddudud220002	0> = 0 (160)
<ud0uuu2dd0d0ud2202ud0u20u202	0|c8a c15a c18a c2b a13a a17a a19a a4b|u002uu20u0d02uu2dd2d0d20d202	0> = -sqrt(30)/1440 (910)
<2uu020d22200udu00u2du2du0d20	0|c8b c5a c19b c18b a16b a25a a3b a21b|2u20u0ud2200uudd00ud22ddud20	0> = 0 (1648)
<u02020uu0udud2020202u0d2220u	-1|c21a c26b c8b c14a a7a a2b a2a a21a|u22020200dudud020202u0u22d0d	0> = 0 (48)
<uuu0du22d2u002020d2ududdu0uu	2|c8a c1b c28a c25a a15a a28b a13b a26b|0uu0uu2ud2u0d2u20u2udddd0ddd	0> = -1/1200 (47640)
<22u2u0d222ud22u0u0d0d00du00u	-1|c3b c10b c4a c10a a27a a3b a4a a5a|22u220u220du22u0u0d0d00ud0dd	0> = -sqrt(10)/108 (720)
<20u222u0u000020u222u200dd20u	-2|c26b c21b c25b c4b a22a a27a a12b a7b|20uu2220u00d020u222ddd0u0udd	0> = sqrt(6)/1080 (408)
<uuuduu00ddu0u0u22u20222uud0d	0|c1b c24a c10b c16a a13a a9b a7a a10b|0uuuuuu02dd020du2d202220dd0d	0> = 3*sqrt(5)/14000 (3360)
<u22202000d200uuuud22020uuu20	3|c24a c26a c25a c4a a16b a25a a26b a17b|u22u02000d200du22d220200ud20	0> = -sqrt(30)/16 (24)
<0uuuu002d02d2d00uu22222u2000	1|c23b c19a c21a c3a a2b a27a a28a a15b|020uu002d02u2uu0ddu2d2dd20ud	0> = 0 (1440)
<u2d2220u0u0u0du2d200duud0220	1|c15a c27a c17a c6b a13b a19b a14a a23a|u2d22u0u0d0uu20202d0du2d02d0	0> = -sqrt(2)/648 (360)
<2002u0u2u0uu02duduu22du200uu	-2|c4b c24b c11b c23b a23a a13b a9a a22b|200ud0u2200uu2duudd222ud00dd	0> = sqrt(15)/10800 (1648)
<2222u00u20020uu2u202000002u2	-2|c15b c12b c8b c2b a23a a24b a14a a10b|2u22u0002d0u0202d20200du02d2	0> = sqrt(6)/72 (36)
<2222uu000uu02d2020220uuu0ud0	0|c2a c1b c6b c11a a16a a7a a6b a23b|ud22uuu00d002u2d20220d2d0ud0	0> = sqrt(42)/840 (272)
<ud2uu0ud2u002u20d0d0u20u2d2d	1|c10b c21b c25a c17a a20b a23a a4b a11b|ud22u0uu20u02u2000du02dddd2d	0> = -41*sqrt(15)/36000 (1844)
<20202u02u022u00202du02d0du20	0|c16a c18b c9b c11b a19b a16a a25b a26b|20202u0200d2u0020d2u02d02220	0> = sqrt(6)/12 (8)
<2uu0u0202u2udu2u0u0000u22202	-1|c13b c15b c14b c2a a20b a6a a27b a22a|20u0uu202d2u00dd0u0u0dd222d2	0> = sqrt(70)/10080 (680)
<20002000u00u022u2u2d2u02uu22	-1|c24a c14b c18b c15b a7b a20a a3a a23b|20u020d0u00d0udu20222uddud22	0> = 0 (96)
<20u00d0uu0du200d222u220dudu2	0|c9b c19a c25a c26a a5a a19a a26a a27b|20u0ud0d00ud200u222u220d0d22	0> = 0 (72)
<222udu2u00d0200duuuu00222uu0	-1|c25a c19b c6b c25b a22b a10a a28a a21b|222ud02u0ud0200udd0uud220dud	0> = sqrt(15)/270 (432)
<uu22d2u0000duuu2d02u2u02du0u	1|c16a c1a c4a c17b a12b a10a a17b a15a|0u2du2d00u02uu2dd02u2u02dd0d	0> = 0 (800)
<u0d2u2u2udud0ud20d20uuu0d02u	0|c3b c27a c19b c8a a8a a24b a3a a26b|u0u2u2d2dduu0du20du0udduuddd	0> = -sqrt(15)/29160 (36000)
<u0000u0u0022d2u2022ud0d02222	-1|c23b c1b c12a c20b a2b a3a a4b a20a|0udu0d0u002uu2d2022dd0002222	0> = 11*sqrt(5)/1440 (80)
<2u000uu020duu2200220d2d2ddud	0|c7b c22b c21a c22a a23a a3b a28a a7b|2uu00du020ddu22002200022udd2	0> = 5*sqrt(5)/1728 (108)
<0u0d0220u22uu2222020020uu0u0	2|c9b c27a c19a c14a a28a a23b a18b a8b|0u0d022u022duu222ud002udd00d	0> = 1/24 (272)
<0020u00202u222ududuu0u20d2du	0|c8b c5a c15b c20b a21b a19a a11b a7b|002000ud0222220uuu20dd20u2dd	0> = -sqrt(3)/1080 (120)
<0uuu020222u20du0dd2uu0uu2002	-2|c25b c4b c9b c17b a7a a26a a18b a23b|0uu002u2d2d20ud0022du02udd02	0> = 1/480 (360)
<uu0du0u222uddd2uu20002u02u0d	0|c7b c26b c5b c15a a19b a16a a7b a21b|uu0d00u222ddudu2u2u0d2d0200d	0> = 0 (720)
<0uu202u02uddu00220u2d02du20u	2|c23b c17a c9a c13b a7b a8b a23b a25b|0uu2022duduu0002d0u2d02d220d	0> = -sqrt(3)/360 (612)
<2u2u2dd220200u0000002du02u22	0|c4b c27b c27a c22a a13b a27b a16a a24a|2u202du22020ud0u000020ud2dd2	0> = 0 (120)
<udu0d20202uduu00duud222u0d02	-1|c11a c24b c26b c23a a9a a15a a24b a26a|udu0d202u20uddu0duuu22dd0d02	0> = -sqrt(2)/432 (960)
<udu202022u020ud00dd0220u2udd	0|c2b c28a c8b c22a a11b a1b a17a a23a|20u2020u2du20du0dud02uud2dd0	0> = 0 (1620)
<u20u02200u02uu02udd22uu02020	-3|c7b c20a c23b c17b a10a a8a a3a a17a|u2du02ud0202du02uudd2d002020	0> = sqrt(210)/378 (240)
<0u2uud00dudd2uu0u22u022200uu	-1|c13b c22a c27b c4b a13b a5a a7b a2a|02202uu0duud2uu0d22d0d22000d	0> = 0 (720)
<0u002u002d22d0u20uuu22dd0202	0|c10a c26b c9b c24a a14a a6b a7b a13a|0u0022u0u0222dd20udu22d00d02	0> = sqrt(10)/216 (180)
<u20u022uud2u00u22ud0020020u2	1|c16a c1a c4b c11a a19b a8a a1a a26b|u2000222dudu00ud2d2002002ud2	0> = 0 (48)
<u22d2uuuu0200d22ud0uddu00ddu	1|c17b c3a c21b c22a a17b a8b a7b a13a|u2du2d22u020du22ud0u00d00udd	0> = -sqrt(10)/2880 (432)
<020uudu2d0uu022u220dd00u22u0	-1|c9a c18b c15b c5a a5a a28a a22a a13b|020uudu200udd2du2u0ddu0u22dd	0> = sqrt(10)/2592 (2160)
<u00202d2ud00ud2uud2uu02d0220	-1|c18b c23b c19b c8b a5b a14b a11b a12a|u002d2uduuduu22dd0udu0dd0220	0> = 0 (2160)
<0ud020u0000uu2ud0d2u2d2d22u2	1|c25a c7b c26a c22a a13a a27b a9a a7b|0ud020u0d00u22uu0u2d202ddd22	0> = sqrt(3)/216 (280)
<u00ud222u000du2u02222d02u00d	1|c6a c18b c21a c8a a28a a11b a2a a12b|uu0udu2dd0uudu2d0d22du02d002	0> = -1/216 (4624)
<02udu0u2u02uuu2duu0220d200uu	0|c21a c8a c17a c18b a16a a22b a14a a4a|02u2d0uuu02du2220002dud200dd	0> = sqrt(210)/14112 (464)
<00ud2uuuudd0000u222du0202u22	-2|c19b c26a c25b c27b a8a a2a a13b a9a|0udu2du22ud0u00u22dud020d0d2	0> = 0 (816)
<uu2d20duud2u00u2d002uu0dduu2	0|c20b c10b c15a c11a a14a a12a a7b a4b|uu22202dd0u20d02u00uud0uddd2	0> = sqrt(30)/720 (816)
<02u20220002uu0udu2u2002020d2	2|c3b c11a c13b c27a a19b a5b a22b a1b|u202u22000du00dud2220d202002	0> = 0 (54)
<uuudd02200u22du000200uu22u2d	1|c25a c27b c19b c8a a15b a2b a16a a18b|u2udu02d00u22d2u0dd00uu2dudd	0> = sqrt(10)/405 (2916)
<00u222ud2d0u00uuud020ud022u2	0|c17a c26a c10a c22a a19a a14a a8a a21a|00u222u2200d0dud0ud2u0u02dd2	0> = 0 (144)
<0u0d0uu2u02220ud22u2u00ddudd	1|c8b c20a c2b c21b a21b a10b a23b a1b|u00d0uudud2220ud22uud0duddud	0> = 0 (6480)
<22u0udduu00u2u020uu2d2uu020u	0|c6a c13b c9a c5a a8a a10b a27a a9a|22u000u2ud0ddu020ud2u2dd02ud	0> = 0 (720)
<uu0duu2d2222duuuu002d0d000d2	-1|c10b c5a c28b c12b a22a a3a a14b a25b|uuud0d2d2u2uu2dud002dud0d0ud	0> = -7*sqrt(6)/4860 (8160)
<ud0uu000du2022d222d022ud0020	0|c5b c21a c27b c11b a12a a25b a5b a23b|ud0uu000udud22u222d0d22du0d0	0> = -sqrt(2)/432 (928)
<200uu002u0u22u0022200220u2du	3|c11a c25a c22a c1a a3b a11a a6b a14b|u0uudd02d0u2220022200d2002ud	0> = sqrt(42)/84 (80)
<202ud22u020u0d22du0d20uu0uu0	1|c12a c6a c6b c17a a6a a11b a23b a18a|202udu2d02u00u22020u202d0dd0	0> = sqrt(3)/48 (80)
<uuuu0ud2u2d000ud02202d20202u	1|c6b c8a c3a c18b a6b a14a a28b a13b|uu0u0dduu2d0dduu0d202d202022	0> = -1/50 (1200)
<0u0u0d0u02d22u022uu2duudd0u2	-1|c17b c27a c4b c28a a5b a11a a26a a27a|0u00ud0u02222u02ddu2duuddudd	0> = -11*sqrt(10)/3600 (5400)
<02u22020u0u0uu022u2000d202u2	-3|c26b c5b c4a c19b a10a a18a a15a a12a|02udu020uuuduud222d000d20dd2	0> = sqrt(70)/4200 (1820)
<ud0uu0du02duud002020du022222	0|c26a c12a c5b c7b a3a a9a a9b a1b|2udu000u22d0ud002020ud022d22	0> = -sqrt(3)/81 (108)
<00u0d22uu2002u0ddu0d022220u2	0|c27b c22a c17a c13a a12a a27a a20a a4b|00uud22uu20dud0u0d020d2220d2	0> = sqrt(2)/864 (696)
<uuuud0u02d02du0u02u2uu20202u	1|c9b c16a c27b c23a a11b a5b a8b a16a|uuuu20uuddd2dd0u02u2ddu020dd	0> = -sqrt(2)/1800 (27720)
<02uu220222uu220d000d20u0u020	2|c16b c9a c6a c4b a7b a24b a17b a15b|02u02du2u2ud22d0d00u20dud020	0> = 0 (160)
<uu0000u0u022202d2220220020u2	2|c11a c15a c17a c18b a4b a3b a6a a14b|uudu0ud0u0d22dduud20220020d2	0> = sqrt(30)/90 (1224)
<0u2d22220u0uu2200u0d00uu02d2	1|c8b c2a c6a c4b a11a a21b a27b a16b|00202u2u0uuud22d0u0dd0dd0222	0> = 7*sqrt(10)/6000 (910)
<u0u002uu2u2dd202ud2uud0ddu0d	1|c24a c21b c3b c10a a5b a2b a3a a15b|uuu0d2du202uu2d2du2d0d00ud0d	0> = 1/14400 (7200)
<u0d2020uuu0022d0d02duuud2du2	1|c28a c14a c8b c10a a27b a21a a3a a22b|u0220200d0002uu0d02d22uu2d2d	0> = 0 (72)
<ud200u0u2u00002u02uu20222202	-1|c8b c18b c1a c20b a13a a11b a22b a20a|0u200u002ud0d02d0udu2d222202	0> = sqrt(30)/360 (80)
<02u0202220002ud02022ud20uu0u	-1|c28a c2a c19a c5b a22a a19a a16a a2a|02u0d02220002udu2022u220dd00	0> = -sqrt(3)/24 (24)
<2uuu200202d02u20000ud02dd2u2	0|c26b c3a c28b c10a a25b a4a a21b a16a|2u0220020uu02u2d000d202d2dud	0> = -37*sqrt(6)/8640 (140)
<u0200du2uu000u2222u20udu2u0d	-1|c25b c6a c9b c17b a6a a5b a21a a10b|u020duu202000u22d2d2ududud0d	0> = 0 (1080)
<u0ud002202u222du20du000udud2	-1|c17b c12a c26b c14b a18b a27a a2a a23b|udud002202ud2uuududd00dud022	0> = sqrt(2)/432 (1088)
<u00u2d00uu020d2u0u2uudud222u	2|c15a c25a c9b c6a a10b a2b a7b a17a|uu0d20u002020udddu2uudddu22d	0> = 0 (2400)
<0202u002u22u0dd0u02uud0duu22	0|c19b c14a c4b c9a a17b a9b a14a a16a|020uu002d22u0dud20uudu0ddd22	0> = -sqrt(10)/1440 (1836)
<2u0duu0u02uu22d00u220022uuu0	0|c25a c24b c10b c2a a7b a11a a2a a25b|2u0duduu0u2u22d00u22002dddd0	0> = 0 (1000)
<u222du20d02022u0uu200duu0u0u	0|c19a c17a c7b c24b a21b a6a a23b a17a|u222d2u0u02022d0uud0ud200d0d	0> = -sqrt(15)/144 (408)
<u02u0du0022u2d0200udu020u222	-1|c12a c13a c16b c21b a17a a22a a19a a14b|u02u0du00220d20du02d0u20d222	0> = -sqrt(3)/72 (72)
<u2d0u2d00uu2u2d0uu20002d202d	-1|c24b c27b c25b c6b a25b a7a a8b a27b|u2d0uu2u0dd2u2u0dd200020202d	0> = sqrt(5)/144 (400)
<22u02u0u000u02dudd2d022d2uu0	1|c3a c1a c8b c20b a28b a9a a27b a13b|u2002u00d00uu2uddd20022d2u2d	0> = sqrt(15)/960 (420)
<02uudu2uu200020u2u2022ddu0d0	0|c4b c21b c17a c3a a26a a11a a26b a3b|02u0uu2dd2d0020uud20u2ddu2d0	0> = -sqrt(42)/1080 (720)
<020uuuu02002u2022ddud22u0dd0	0|c13a c22a c14b c16a a10b a21a a25a a13a|020uuuu02d02uu0d2ddd2u2dudd0	0> = -91*sqrt(30)/45000 (8190)
<22u0uu2d02u02ud0uuuuu2du0u0d	1|c7a c6b c22a c10a a16a a6b a9b a27a|22u0uuuuudd02dddduuudduu0ddd	0> = 0 (184800)
<uu2d000022u0duu0du2222d0u2d0	0|c23b c9a c1a c19b a12a a4a a7b a8b|0u2200duu2duuud0ddd22200u2d0	0> = 11*sqrt(5)/1620 (840)
<22002u2d2uu0du022d0u20u00duu	-1|c27b c10a c7b c5a a10a a25b a27a a13a|2200uduu2dd02u022u0d20d0uudd	0> = 0 (432)
<uu200u22d220u22u002020200020	-1|c15a c15b c1b c14b a12a a1b a24b a5a|uu20ud22d22uud0d0020202d0020	0> = -sqrt(6)/216 (200)
<udu2uuu2uuu200ddu0u0udd220du	-2|c23a c19b c15a c10b a10a a17a a7a a1a|2uu2uu22ddu2000d2000ud0220dd	0> = sqrt(30)/784 (820)
<0u0ud22d2u20002duu00220220uu	-1|c24b c8a c16a c27b a13a a17a a20a a26b|0u0ud2202u20u0202d0d220u2d0d	0> = -sqrt(6)/48 (180)
<uuuudd02uu2dud0d202u202u0200	-1|c23b c2a c9a c20b a2b a18a a22a a24a|uuuuud020d2ddu0d2d202ud20200	0> = 0 (1512)
<u022uu2ddu20ud20020uuddud0ud	-1|c6b c11a c20a c14a a2a a20a a14a a1a|2u22d02uudu0du20020duuddu0dd	0> = -sqrt(5)/5184 (3240)
<02uuu2d0ud220dduuu0u2ddd02u0	0|c27b c14b c7a c23b a8a a7b a10b a18b|02uuu2ddu22200udd20d2u0d0200	0> = 0 (400)
<u20u0u0udu222220uuduud0uuud0	-2|c21a c1b c13b c12a a4a a3a a16a a1a|u2u20u0dud2du22duuud0u0dddd0	0> = 0 (25500)
<u0u22udd20uuudu0u2u02d2duu00	1|c25b c14b c15b c5a a2b a22b a11b a10b|uuu2uudd2d2ud000u2d0222d0d00	0> = sqrt(35)/15120 (2968)
<00u000u222udud0u22ud2uu0d2uu	-1|c8b c25b c13b c9b a25b a4b a6b a22a|00ud0uudd2uu0u0d22du22d0d2ud	0> = 0 (1440)
<uuu02022ud2uu0022u0duuduuud0	-3|c26a c12b c7b c3b a9a a20a a21a a3a|uud020u22d20d0022u022uudd0d0	0> = -sqrt(6)/1008 (360)
<u0u0udduuu000uu2du2duu2duu22	2|c24a c21a c18a c1a a14a a2b a1a a5b|udu02uuudu0002u2d02d0d20dd22	0> = 0 (1820)
<uu22ud20uddu20d02u0200uud02u	-1|c17a c2b c18a c28a a25a a19a a18a a8a|u022ud2dudud20u0udd200ud2020	0> = 0 (288)
<00ud0u0u2uu0202u22d2du202u0u	2|c13a c8a c22a c10a a8b a24b a1a a5a|u0udud0d20u0u02d22u2d02u2d0d	0> = sqrt(3)/90 (972)
<uu02d22002020u0dd2uuuu020uu2	-3|c26b c24b c18b c1b a25a a26a a2b a21a|0202u22002020u0ududd2d0uudd2	0> = 0 (408)
<u22dud2000202200u02du0u02022	0|c2b c23b c4b c2a a24b a18a a23b a15b|u020du20002022u0ud2du0dd2022	0> = -sqrt(3)/36 (120)
<u2ud0uu22uu0220udu002u2200u0	0|c21a c23a c8b c13a a25a a19a a5a a15b|u2udduuu2du0u2duddd0dud2u0d0	0> = sqrt(10)/2800 (20640)
<00u2d2uuudd02uu020d2u20du2d0	-1|c21a c13b c20a c4b a23a a10b a16a a12a|00udu2uuu2duddud20du02ddu2d0	0> = 17*sqrt(6)/20736 (10320)
<uu0u02du2uu0d20020u202u20du2	0|c17a c13a c28b c28a a18b a13a a12a a7a|uu0u022u2uuud200ddd202d20dd0	0> = sqrt(42)/2940 (3432)
<2u22022u0000u22d2202uu0d000u	0|c6b c14a c20b c18a a12b a23a a12a a9b|2u220d2uu002uu2d2d0ddudu000d	0> = 7/360 (560)
<uduudu2ud0udud0udd20u00222du	0|c25a c21b c7a c13b a22b a14a a7a a28b|uduudu2dd0uu020ddu200d02u2d2	0> = 0 (864)
<u0u222d022022u0ud002d0duu020	1|c10a c3b c16a c10b a22a a28b a8b a7b|u002222u20022u00u002ddddu02d	0> = sqrt(15)/72 (140)
<u222u20u200uu00220020dd220u0	1|c3b c2a c24a c25a a5b a23b a7a a12a|uuu222dd2002d00220020u2ud0d0	0> = -sqrt(2)/240 (120)
<0uu020uu20uu022uuu2d0ddd0u22	-3|c28b c15b c5b c27b a7a a18b a2a a13a|02u0d02u20uuu2ddu22d0udu0ddd	0> = -5*sqrt(2)/2688 (5600)
<u0uuu02u022d2022200dud00u2du	2|c1a c25a c15b c12a a14b a6a a3b a4b|0022uu2u02202du2200ddu0002dd	0> = 11*sqrt(3)/1800 (204)
<220uu00202d002dud02202uududu	0|c19a c16b c2b c15b a15a a7b a12b a4b|2u02u0u202uu02d0d0d202uudddd	0> = sqrt(30)/1080 (3080)
<u0d22u2uu0uu0d2d002200uu022u	3|c19b c27a c26a c11a a6b a22b a23b a8b|u0d22222u00u0d2u00d20u2d0dud	0> = -1/20 (216)
<00202uuu22020udddu20d0uuu220	0|c9b c25b c9a c24a a20b a7a a4b a17a|002u2u2u02020ddu2u2dd0d00220	0> = sqrt(5)/216 (200)
<0202u0d2uuu2002u0u22d2002dd0	0|c10a c18b c21a c12b a13a a1b a3a a21b|u2d2u0u2u0ddu02d0022u2002dd0	0> = 0 (360)
<22u0022020002020u2uuu2020uud	1|c27a c26a c2b c15a a14b a28b a5a a15a|2ud0u22020002u20d2dud2020002	0> = 0 (24)
<2220220020u0u00u002ud2u202du	0|c27b c19b c13b c6a a27b a15b a21a a12b|22202u0020uu00dd00ud22u202dd	0> = sqrt(6)/270 (180)
<u2d2u220002000u2020022220d0u	1|c2b c23a c15a c6b a19b a27b a14a a8b|udu2du2u00200d0202u022d20udd	0> = -1/144 (216)
<0u220202220uu2u02u00d0du2ud0	0|c25b c2a c8a c10a a24a a15a a7b a20a|002202uu2u0ud2202d0du0u2ddd0	0> = sqrt(3)/180 (700)
<u0d2uuuu2du2ud220uu2000udd0d	-2|c4b c24b c25b c9b a23b a6a a24a a17b|u0dud2uuddu2ud22udu200du0d0d	0> = 2*sqrt(5)/945 (3888)
<0u2022du2d00002u220020u02202	1|c26a c3a c3b c9b a19b a8b a20a a16b|0u0022d2uu00002222du20d02d02	0> = -1/12 (36)
<u2000uu222000022220dd02220d0	0|c24b c27a c25a c10b a4b a21a a19b a3a|u2ud0uu22u00002222dd202dd000	0> = -23*sqrt(30)/2160 (210)
<udu2u20u00duu22d0u02ud002202	-1|c16b c26b c6a c13b a19b a17a a10a a16b|udu2ud0u0uud022uudd2dd002d02	0> = -sqrt(10)/4000 (5460)
<0uu0du2duu0u002222dd20u20d02	1|c9a c15a c15b c17a a9b a15a a13b a14a|0uu0du2duu0dddu2d2ud20u20d02	0> = 0 (1440)
<u0u0uu0d22ddu2du0022d2duud0u	0|c12b c15b c20a c1a a3a a17a a18b a25b|0020uu0d22u0u20ddu2du2du2d0d	0> = sqrt(15)/5832 (1620)
<2u20022uu0u0u00ddu202d2uu0d2	-1|c28b c16b c27a c21b a10a a20a a14b a26b|2u20022uudu0ud00ud2ddd2uud0d	0> = 1/1000 (5160)
<u0u20u02d02uudd2200d0uu222u0	-1|c8b c11b c26a c16b a15a a18b a27b a28a|u0u20u0du0dduu2d2d0u0dd22u2d	0> = sqrt(15)/6480 (4080)
<2uuudu00uu2d2d0000d020222uu2	1|c3a c25a c27b c23b a6b a17a a2b a20b|220uu200du2u2d00d0du20u2dd02	0> = -sqrt(3)/288 (360)
<u0du202uuu02022202uu00ud02ud	-1|c16a c20b c12b c1b a21a a6a a13b a12b|00uu2u2uud02d22d02u0d0du02dd	0> = sqrt(10)/2100 (2604)
<u2uu2d00uuu00ud0d22u2220u0ud	-1|c25b c3b c18a c15b a25a a3b a10a a24b|u2ud2u00u2u00d00dd2d222ud0ud	0> = sqrt(15)/5400 (840)
<20u22d02uu2uudu2u0u0u000ud2d	1|c8b c19a c1b c27a a22b a7a a25b a8b|u0d22uu2ud2uddu2u000dd002dud	0> = 0 (2720)
<00u2d2u2uu220020u00222020d0u	0|c12a c7b c6b c15a a7b a3b a18a a27a|0022uuu2ud2u00d0du0222020ddd	0> = sqrt(5)/600 (860)
<udu022d222222u0u0220000d00u0	-1|c9b c1b c14a c19a a24a a23b a14a a4a|0udu22u2u2222d0u02d000d200d0	0> = 0 (136)
<02200022u0uu22000d02u220202u	-1|c8b c14b c25b c20b a24b a4b a1b a18a|u22u002uu0ud2d00020dd22du02d	0> = -1/120 (504)
<20u2020uu22d20udu00022202u00	-2|c12b c8b c21b c16b a2b a5a a26a a19b|2ud2u200u22020d0u0d0d2202200	0> = -1/48 (36)
<0u2u222d02u0duu2u002ud200020	2|c15a c20a c23a c14b a4a a11b a14b a22b|0u22222d0220uu02d00du2d00020	0> = sqrt(10)/240 (24)
<uu2d2d020uuu0uu0202dd0dd022u	0|c6b c23a c26b c15a a6a a15a a9b a7b|uu2d2ud2uuud0ud0202dd00d0u2d	0> = -1/240 (4500)
<220uu0u0d00u20ddduu2dudud2u2	-1|c22a c7a c1b c24b a3b a24a a14a a22a|u2uuu000d00d2uuddud2duddu2d2	0> = 13*sqrt(6)/46656 (17520)
<0udu2u0u0uud0d22202u022u0d20	0|c11a c6b c19a c15b a8b a18a a21b a28a|0udu20020u0u0du22dudd22u0d2d	0> = sqrt(5)/360 (1392)
<u0u2ud22udu0u22200du0d02u020	-1|c6b c24b c14b c8a a21a a12b a6b a28a|u0u2ud2dudduud2200uuud0dd02d	0> = -sqrt(5)/1920 (12600)
<uuu02duuu2d00uu00d02duu222ud	0|c5b c7b c25a c2a a16b a12a a18a a8b|u0u0du02u2uu0ddu0202udd2d2dd	0> = -sqrt(30)/21000 (9996)
<u020u2d0ud0u2uduu22200ddud02	-1|c19a c1a c14a c26b a26a a24a a23a a21a|0020u2u0dd0u20uuu2d2d022dd02	0> = 1/960 (420)
<2u2u20ddu22du2u20u0u20u0u000	0|c7b c4b c3a c1a a23b a24a a19a a7b|uud020uuu22dd2u20ddu202dd000	0> = -sqrt(2)/1152 (2160)
<u2020202uu02uuud00dd2202udu0	1|c6b c10a c9a c8a a9b a16a a13b a3a|u2u20u0ud0022du200dd2202udd0	0> = -83*sqrt(14)/12600 (720)
<002u2200u00dd2022202u02020u2	-1|c14a c25b c9b c23b a15a a21b a7a a26b|002u22d0000uuuu2220220d0ddd2	0> = 0 (140)
<ud2ud00200uuuud0u222d02002u2	-2|c26b c3a c1b c19b a21a a22a a10b a24a|0uudd0020uuduud0d2d22u2u0dd2	0> = 0 (2160)
<2uud22ud2d000002uu20duu2u0du	-2|c5b c24b c5a c4b a26a a10b a13a a22a|2uu002uu2200d002ud20d2dduudd	0> = 0 (1500)
<uuduuu022u0udu000202du2d2uud	3|c4a c23b c18a c8a a10b a19b a27b a22b|uud0uu0u220dud000dd2d2ud2u2d	0> = -sqrt(3)/280 (3000)
<0u00duuudd22udu2022du2uu0ud0	-1|c21b c16a c22b c19b a21b a4a a19b a8a|0u0duuu2du22dduu022duddd0ud0	0> = -11*sqrt(15)/7776 (9248)
<udu00uu2uud0u00d2dd2d2uu0d22	0|c9b c8b c1a c13a a1b a9a a4a a9b|uuuu0ddu2dd0000u2du2d2ud0d22	0> = 0 (6480)
<uu0u0dd22u200du2u0022202u0du	1|c21a c9b c27b c2a a2b a13b a27a a12b|uu0d0uu2ud2dudd2u002d202d0ud	0> = 11*sqrt(2)/25920 (4320)
<u0022d0uu02uuuudu2u2ddd020uu	1|c14b c4b c19a c18b a10b a15b a1b a17b|200u2d0udu2du02u2d02uud020dd	0> = 0 (480)
<20uu02du0uud2d0220022002u2u0	-2|c1b c13a c6a c6b a28a a18a a14a a15a|u0uu00uu0dddd2d22u022002u2dd	0> = 0 (1512)
<02022uuu02d020d02du20ud2udu0	0|c4b c27a c10a c19b a9b a27b a22a a16a|020u2uduuuu020dd2u0202d2ddd0	0> = -sqrt(10)/10800 (2730)
<20u2000022u0u222d02u2u00uudd	0|c4a c25b c1b c22a a24b a22b a25a a12a|u0du000022udd222u02u2d0ududd	0> = sqrt(35)/720 (648)
<0020uduu02duud0d2u002u2ud22u	0|c3b c13b c11a c23b a1b a5a a12b a9b|u0u02ddud2020u0d2u002duud22d	0> = 0 (288)
<2020u22uu2u2u000u00d2020uu2d	3|c25b c3a c11a c23a a15b a22b a28b a5b|20u0222uu202u0u0d00d2dd00d22	0> = -sqrt(2)/210 (252)
<u022d20u002u2uud0u2du2u0uu0u	-1|c4b c28b c13a c16a a17a a9b a14a a2a|uu2du20ud02du2d0uu2ud2d0dd00	0> = 0 (6300)
<22u2ud2uuud0u22u0d00u02d0du0	-1|c8a c13b c4b c3b a8a a16b a5a a19b|220u2u2uuud002220ud0d02d0dd0	0> = 109*sqrt(30)/45000 (922)
<2ud2u200000u0dd220uuu0udd222	-1|c16b c15b c6b c5b a13b a9b a5b a15a|2ud2ud00u00duuuu20ddd0dud222	0> = 0 (1120)
<udu02udu2u0u2u0022uuu0du0202	-2|c8b c3b c21b c9a a2a a15a a3b a20a|u2d02uu0ud0d2ud022u200dd0202	0> = 0 (360)
<002020u00ud2200d20u22u202d2u	-1|c25b c13b c20b c12b a1b a9b a24a a25b|u02020u0uduud00d20du2d2u2d2d	0> = sqrt(30)/648 (2160)
<u0uu0du22u02u220u2000ud22dd0	-2|c10b c23b c8b c9a a21a a28a a19a a8b|u0uu0du2d002d220u2u0du022ddd	0> = 0 (2312)
<000udu20u20ud222u02uddu2u020	-2|c15a c14b c10b c19b a20a a4a a28a a28b|0002uu20du0uudu2d0d2dud2d022	0> = sqrt(10)/1600 (2250)
<0222220200u0u2d2u000uduu20uu	0|c5b c27b c8b c5a a8b a10a a10b a1b|u222020202u0u2d2d000duud200d	0> = 0 (120)
<2uuuduudu02d2d02u2d0uu0d0udd	0|c9b c27a c1a c16b a14a a15a a9b a27b|uuduududu02d22duu2u0ud0d0ddd	0> = 13/230400 (87696)
<u02u2020u02022u02d222000u0ud	-1|c5b c25a c14a c17b a12a a22a a9a a23b|u02ud020202d2uu0ud222dd000ud	0> = 1/24 (240)
<u20u200u2d2du00d0uud2220d0u2	-1|c25a c21b c12b c11b a15b a27a a20b a26a|u20u200u2dd0u0ud0dd2u2200d22	0> = 0 (400)
<uu002u220d20u2u0u0222u200002	1|c22b c17a c1a c11a a12a a27a a18b a17b|0u002u220uudd2d0du22202000d2	0> = sqrt(2)/360 (140)
<02u022d20u0uduu2u0u20duud20d	1|c23a c8b c28a c2b a18b a22a a19b a27b|0uu022du0u0dudd2ud22020ud2d0	0> = 13*sqrt(7)/15120 (1836)
<2uu02dud2200uddu202u0d2d00ud	0|c14a c9a c19b c7b a21b a3a a25a a7b|2u202duuu200d0uu20udud2dd0dd	0> = 0 (6368)
<u2u20u020000222d0u222d000022	1|c8a c19b c20a c18a a23a a25b a6b a7a|u2u202du0000222d00uu2dd0d022	0> = -1/24 (180)
<222uu2220d2uu0000duu22uu0000	2|c10a c1a c7b c2a a4b a28b a2a a9b|u222u2d2u02ud0000ddu22du000d	0> = 0 (240)
<20uu0du2dd0u22002u0202duduud	1|c25a c20b c13a c14b a21b a11b a26b a16a|20uu0du2dduduu0u2d0dd2uu02dd	0> = sqrt(2)/216 (4320)
<2020uud0u22du20220u0du200udd	-1|c27a c13b c17b c3a a13a a2a a18b a4a|2uuudud0d22uu202ddd0uu200d0d	0> = -5*sqrt(10)/1728 (4080)
<022uduudu0u00022u0dd22022uu0	-2|c9b c24b c16a c19b a1a a23a a14a a10b|u22ududu0ud00u2uu00d22dd2dd0	0> = sqrt(10)/28800 (7812)
<u22ud00u0ud0u00u2dd22222ud00	0|c22b c2a c5b c11a a16a a25b a11b a19a|ud2u000u0dd0u0022d222u222d00	0> = sqrt(30)/1728 (48)
<u22u2u20022dd0u200u0u02uddu0	-1|c2b c24b c5b c4b a21a a24b a6b a22b|ud20u220022uu0d200d02d2uudd0	0> = 7*sqrt(2)/540 (240)
<u2duu22d0udu2u002d2uuu00ud0u	-1|c18b c13a c28b c5b a10a a18a a5b a9b|u2dud22ud2uduu002u2dud00dd00	0> = sqrt(35)/4320 (1088)
<uu00dduu200u22d2220u0d0u22u0	-1|c13b c7a c9a c18b a21a a10b a15a a11a|uu00dd0uduuud2222d0dud0u22d0	0> = 0 (960)
<00uu0u0ud2uu2ddd0d22220u20ud	-1|c10a c15b c8b c16a a3a a5b a24a a10a|002udu00d2uu2d000u22220220dd	0> = sqrt(10)/240 (72)
<202uuu22d02ud00uu00uu202ud02	0|c7a c7b c1a c6a a19b a20a a10a a27a|u02uu002uu2dd00ud0u2d202ddd2	0> = sqrt(105)/10500 (3290)
<u2022u22uudu02dudd0u0duu0u0u	2|c9a c22b c14a c1a a20b a6b a18b a9a|02022222uudd0uuud20200dd0u0d	0> = 0 (240)
<u02uu02u020duuu02d2dddu0d022	-1|c10b c17b c19a c3b a9b a8b a9a a11a|u0uuu0222dddduu0ududddu0d022	0> = 3*sqrt(42)/1600 (9520)
<2u002ud0uud222uu00020222du00	-1|c22a c5a c16b c22b a10a a21a a17a a8b|2u00uuddu2u222d0u002d022dd00	0> = -sqrt(15)/648 (680)
<u2ud0u200d0uu2dd2uudu200d022	1|c6b c4b c17a c2b a15b a4b a8b a26b|uuud002d0u0du22udddud200ud22	0> = -7*sqrt(6)/15552 (2400)
<220022u20u2002uu000u202ud20d	1|c14b c26a c21b c2a a2a a13b a17b a12b|220022u20d2uduuuu00ud02ddd0d	0> = 0 (1008)
<00u02u2d202u0u02d222uu0du020	-1|c27b c20b c17b c16a a26a a17b a28a a1b|u0u02d2u202d0u0uu22dud0duddd	0> = sqrt(30)/14400 (7740)
<0u2000200uud0d2d2222u002220u	0|c28a c2b c16b c10b a13b a1a a27b a6b|u0200d2000uudu202222d00222d0	0> = -sqrt(2)/36 (36)
<u22000du0d2uduu20ud02uu022ud	0|c22b c7a c23a c27b a17a a9b a5a a17b|u220u00ddu2udud22ud02000220d	0> = sqrt(30)/360 (324)
<0uu02002u0d20022udd022202uud	-1|c21b c22a c26b c19b a20b a7a a13b a10a|0uu020u2ddd2u022uu0ddu2020dd	0> = sqrt(3)/972 (1200)
<02u020222u0uu0u0u2d2200u0202	-2|c12a c21a c21b c26b a23a a25a a13a a14a|02u020222u002ud0u2d200dudd02	0> = -sqrt(14)/72 (204)
<u2000uuu0ud0d22u0uu02d22u202	-2|c1b c24b c23a c2b a9a a20a a12b a10a|0u000duud2udu22d0duu2dudd202	0> = sqrt(14)/810 (1944)
<0u02du0d0uu00222ud220u20022u	0|c19b c8b c4a c14b a6b a5b a8a a14b|0u0u220u0ud00222ddd20u20022d	0> = 0 (140)
<uudd00u2u22udd20u0d0u022dduu	0|c23a c3a c15b c24b a28a a16a a16b a5b|uu0du0u2d22udud2d0d0u0uddud2	0> = 5*sqrt(6)/1944 (8352)
<uuud20d2uuu2duu02220du0du00u	1|c17a c12b c21b c10a a16b a12b a4a a10b|uuu220d2udu2ddudu2200u0dd00d	0> = -2*sqrt(2)/2025 (6960)
<2u0u2220d2du0002d22u0u0200du	1|c16b c9a c17a c10b a9a a15b a13b a14b|2u0u2220duduuuud022d0d0200dd	0> = 0 (2268)
<u000u0u02d2du2u022u2ud2du200	2|c1a c13a c18b c26b a6b a24b a25b a8b|0000uuud2d2u02d02uu2dd222d00	0> = -1/324 (600)
<u2uud00udud220du2d2d00uu0dd2	0|c19a c15a c5a c2b a18a a7b a22a a25a|uuud00duuud2200d22ud0duddud2	0> = 0 (14400)
<22u20200u0u002u202dd00d22u02	1|c28b c25a c9a c20b a10b a26b a13a a5b|22u2d2000uu0d2d202u000u2d20d	0> = sqrt(5)/120 (72)
<u2200ud0uu0222d00ud02du022du	1|c3b c22a c27b c21a a24b a27b a23b a5a|u2u0dud0ud0222u00dd0u02d22ud	0> = 0 (648)
<uududud20d220u2d0u2u0d2u0ud0	1|c10a c8a c11b c2a a27b a17b a25a a10a|u0duuudd0uu20d2duu2d0d2udd20	0> = 0 (12000)
<0u0022u0ud20uu20u22u00d220u2	-1|c13b c7a c28a c25a a8a a12a a14a a26a|0u00220udu2u0220d22d00d2udud	0> = sqrt(35)/1080 (240)
<00uuu02020022020022u220220uu	3|c12a c3a c7a c13a a1a a26b a20b a16b|u00du0d0200uu02u022222022ddd	0> = 0 (80)
<u2u00u2u2uu22200u02002000u22	-3|c27b c22b c1b c13b a17a a8b a1a a3a|u2200d222uu2u20020200d000dd2	0> = -1/24 (40)
<20u2du202udu2uu0d0dd0202u200	1|c17b c22a c26a c13a a18b a21b a15a a18a|20u2du202ududu2002duud02dd00	0> = sqrt(10)/108 (1080)
<220ud0uud022u000022u202ududd	-1|c1b c4a c20b c9b a24b a9a a28b a15a|u200u0udd022u0d002202022dud2	0> = 0 (120)
<2uuduuu220u022u2uu002d000ddu	3|c6a c21a c16a c28a a28b a6a a23b a25b|2uuduuu220u022dudu00ddd0dudd	0> = sqrt(6)/2520 (30636)
<02uu22uddu00020d220duu0u2duu	1|c14b c21a c10b c22a a22a a13b a11b a28b|02uu22udd0u0uu0d220u0d0d2dd2	0> = 1/60 (2500)
<u00duu2u002uu00202u2dud022d2	1|c21a c23b c12b c7a a19b a13a a21b a14b|u00duudu00202d020222ud0022d2	0> = sqrt(10)/105 (108)
<u0022d20u2uu2d2002d00ud2u0ud	1|c11a c10b c25b c12b a3b a26b a28b a20b|u0d22u20uu002d2002du0dd20ud2	0> = -sqrt(3)/288 (240)
<u022ud2020ud020uuuu22uu0duu0	1|c25b c4a c6b c23a a13b a6b a8b a17a|u02duu2u20udd20u2dd22u000dd0	0> = 0 (1440)
<u022u2uuudu20u200022d20uu0d0	1|c9a c24b c1b c5a a7b a8b a25a a27b|002202220ud20u200022d2002020	0> = -sqrt(6)/48 (4)
<uu00ud00200u000222du222u2du2	-2|c21b c20b c1b c17b a13b a12a a26a a17b|0u00ud002002u00222u0d22d22d2	0> = 0 (60)
<2202u2uu00u20u02220000u20220	-1|c1a c27b c24b c4a a11a a10a a13a a24b|u20ud2ud0d22ud02220000u202d0	0> = -sqrt(30)/180 (72)
<ud200u20u02d0u2u0u0200u22u22	-1|c15a c28b c3a c23b a6a a26a a22b a3a|ud200220u02u0udd0u020d02222d	0> = sqrt(15)/270 (120)
<20ud2uduud02duu2uddduu2u000d	-1|c14b c28b c18b c15b a28a a20b a18b a27b|20ud2uduud02d002uud2du2d00ud	0> = 0 (576)
<2u2u022u20u00uduu000d222du0u	-3|c17b c7b c15b c21b a14a a10a a27a a20b|2u2u02uu2ud0020d000d0222ddud	0> = -2*sqrt(14)/1575 (504)
<u02uu02202duuu0duuu022u02020	-2|c13b c7b c22b c4b a11b a13b a15a a4a|u02ud0u2022duududdu02dd02020	0> = sqrt(35)/6048 (1836)
<uu2u20u2duu00du02022du0u2d0d	2|c5a c17a c21b c11b a21b a12b a18b a22b|uu2uu0u2du0d0dd0du22d20d2u0d	0> = 0 (5532)
<u220uuud2dd2u000uuu2d00uu2ud	-2|c12b c20a c26a c2b a22a a23a a8a a27a|uu20uud22uduu000ddddduudud2d	0> = sqrt(21)/20160 (59220)
<2002uu200u0d022uududuuud2udu	-2|c17b c28b c24b c7a a3a a24a a17a a16b|20u2udu00u0u0222uddddudu2dd0	0> = sqrt(2)/3600 (6804)
<0uu202002u0ud2dduuuuudu02220	3|c3a c2a c16a c26a a7b a2b a11a a5b|0u02u2u02uuuu2d0dddddud02d20	0> = -13*sqrt(35)/13230 (10296)
<0u00uu2d2202uuuu20200duuudu2	-3|c9b c16b c12b c6a a11a a20a a14a a21a|0u00u02dd2uud2u0202dduududd2	0> = 0 (1944)
<2u0dudu2dud0222udu00uduu200u	1|c7a c24a c28b c21a a26a a19b a7a a17b|2u0dudu2udu0222u2ud00dd02d00	0> = -7*sqrt(10)/1440 (840)
<200u0u2u20d2002du2d0u222u00u	0|c24b c16a c1a c12a a13a a19a a5b a21a|u00duu2d20duu020u220222dd00d	0> = 0 (240)
<2u00220000du0udu0u02uu222u22	-2|c15b c5b c21b c12b a10b a15b a22a a9a|2u00d200uud00uud0d0202222d22	0> = -sqrt(6)/144 (120)
<0u0uu0222d0222u2uu2000200duu	-1|c19b c13b c28b c12a a3b a21a a15a a10b|0uudu022220uu222udd0d0200dd0	0> = 11*sqrt(6)/5400 (756)
<22uduuuud20200200uu20ddu0u2d	-2|c9b c7a c22b c15b a25a a21a a7b a26a|22uduudu020200u00du2u0ddd22d	0> = 157*sqrt(10)/54000 (1440)
<220uu022d0d0uu22dudd2ud00ud0	0|c16a c27a c13b c18a a28a a28b a19a a13a|220uu022d0d0uu2dd02u2ud00d02	0> = sqrt(2)/24 (216)
<0u0u2dudu002u22200u2dd202du0	1|c14a c5a c4b c2a a21a a2b a17a a11b|0u00uuddd0u2du22u0d22d202ud0	0> = -sqrt(30)/1440 (480)
<u2uduuuu00u20uu2022u202000d2	0|c12a c8a c11a c1b a1a a13a a26b a4a|u2u2ddu0000uuud2022d20200dd2	0> = sqrt(70)/3780 (420)
<0u0udd0u2u20u200u2u02d02du22	0|c2a c21b c11a c5b a7a a1b a3a a15b|u0ud0uuu2dd0u2d0d2d0ud02ud22	0> = sqrt(30)/4800 (2880)
<ud202u2u0uu2d0du20d022uu0uu0	2|c17a c19a c21a c22b a28b a11b a19b a14a|ud202u2u0u22uddud0u0ddud0udd	0> = 0 (14760)
<uuu2du022d22200d0200uu0d0uu2	0|c27a c12b c21a c22a a19a a5a a21a a27b|uuu22d022u2u200d02u0d00d0dd2	0> = 1/576 (860)
<2022u00u0u0u22dud0u0ud202u2u	-1|c14b c4a c27a c1b a5a a2a a28b a26a|uu2u200u0u0d2dudd0u0dd2022d2	0> = sqrt(5)/2000 (3136)
<uu2d020d0u02020d222u0202uuu0	-1|c10b c25b c27b c20b a27a a1b a9b a27b|2u2u020du002020d222002020d20	0> = sqrt(3)/24 (18)
<200002ud20uu22202ud20u20d0ud	0|c27a c8b c13b c9a a19a a2b a26b a21a|2u0002u0d0duu2202d22uu20dd0d	0> = -sqrt(6)/216 (360)
<0uu02u2220d2uududu0d000dd2u2	-1|c20b c28a c9a c28b a28a a22b a19a a15a|0uu02u22u0d2du2ddud00u0du2dd	0> = sqrt(3)/1152 (6480)
<20udu2uduu020u0u0u02u2dudu2u	-1|c5b c12a c20b c16b a18a a15b a10a a8b|20ud02u2u20u0du0020ud2ddud2d	0> = -sqrt(210)/4032 (1440)
<0uu222du02dududuud00u0022ddu	-1|c12a c18b c21b c6a a13a a14a a23b a6a|0uu222ud02d022udd00000u22udd	0> = 0 (360)
<uuuud22ud20022ud00u022200u0u	0|c19b c2b c14a c23b a24a a2b a25b a18b|uuuuu22dd2002ddd0u0022dudu0d	0> = 0 (2016)
<0u22duu000duu0uu202duu0uu222	1|c20b c12b c16a c3b a18b a6b a14b a21b|0uu2d2d000u0duu02d202d0ud222	0> = 0 (144)
<0u22u02u2u0u00d202dd2020uuud	1|c4b c28a c26b c16a a1b a6a a17b a13b|ud2uud2u2u0dd0duu2du2020d0d0	0> = -sqrt(10)/1800 (2160)
<02uu200uuu2d20du20200uu22002	-1|c13b c28a c11a c5b a4a a20a a18b a14a|02u2u00duuudddud2d2u0du2200d	0> = sqrt(2)/720 (2520)
<00u2u222202u220du00uu02dd00u	-2|c23a c13b c17b c11a a18a a24a a3a a25a|0022u22220uud20d0d0ud0u2200d	0> = 0 (80)
<20uu0u2d2uu20uu2020000022u2u	1|c27b c4b c10a c1a a20a a5b a10b a14b|u0u0du2d2ud202u2020d00022dud	0> = 5*sqrt(42)/6048 (324)
<02uu2d22uu0ud0uu2d0d0200du2u	0|c5a c15b c27a c9b a9b a20a a27a a19b|02uudd22uu0du00d2du20200ud2d	0> = -sqrt(5)/400 (648)
<2u2u0u00d022u00u22d2u0d2u0ud	-1|c17a c18b c27b c1b a5b a21a a26b a22a|uu2ddu00d022u00udud22du2ud0d	0> = -sqrt(10)/1080 (1296)
<00u20d02u2uu2000202u02du2u2u	1|c11a c25b c3a c13a a16b a3a a21b a18a|00u20u02d20du00u2d2du2duud2d	0> = 0 (432)
<uu0d0202u2d02d0uu20u22ud200d	1|c18b c20b c6a c25a a1a a28b a5b a3b|2uuduu02u2d02d0udu0022ddd002	0> = 1/108 (2460)
<udu020uu2022u0udd2u222200000	0|c11a c8b c2a c5b a8a a17a a15b a25b|u0d0u0ud20d2u02d22u22220d000	0> = -sqrt(3)/120 (48)
<uu0u0d20d20u200u2222000u0222	-1|c10a c13a c7b c19b a21a a13a a8a a25b|uu0u0dddud0u200d22u2d00ud222	0> = 0 (320)
<ud2u2uu22u00022ud0u0ddudd0ud	-1|c15a c10b c16a c9a a11a a18a a9a a22a|ud2u2uu220u002d0dud0d2duu0dd	0> = 0 (2880)
<u0200u02u2022u2uudd0d02022d0	0|c8b c21b c12a c18a a11b a5a a19b a1a|2020uu0ud2uu2d2dd020002022d0	0> = sqrt(70)/1200 (240)
<0uu202020u00u02u22ud022uu20d	-1|c13b c17a c8b c20b a2a a3a a24b a9b|0222020udu00002uu2d00222d20d	0> = -sqrt(10)/630 (40)
<0u0222uuuuddud2u0u20uuudu0ud	-1|c12b c9b c4a c5a a10a a26a a3b a12a|0uuuu2uu02dddd2u0d20duuddudd	0> = 0 (95760)
<u0d0u0du022u202u02u022dud02u	2|c15a c19b c22b c27a a4b a25b a5b a26b|u0du20ud022u20ud02002udd2udd	0> = -sqrt(6)/540 (1224)
<0220u2u2du00200du2u2u0d2dud0	0|c9a c25b c8b c20a a9b a21a a15a a7b|0220u22udd0020udu2du20d20ud0	0> = 0 (96)
<2u220uu2u00uuduuududud002dud	2|c13b c18a c3a c8a a20b a7b a11a a13b|2uu20u2uu0dududud0u2dd002ddd	0> = 779*sqrt(21)/12700800 (46988)
<uu2u2u2u2d022200u00u002uu0du	-1|c5b c9a c25b c2b a10a a18b a16b a28a|u02uuu2uu202220ddd0d002d00d2	0> = -sqrt(30)/2800 (924)
<2u02uu02d22uu0d2d0dduu02u00u	2|c20a c25a c8b c4a a21b a23b a23a a19b|2u0uud0uu22dd0d2u0202d22000d	0> = -sqrt(6)/2592 (720)
<uuddu2uu0d000000222udu2u22ud	2|c8a c21a c24a c3b a9b a14b a21b a16a|uu0dd2u0ud000u0u222dud2022dd	0> = sqrt(15)/4320 (1224)
<22000u20uu202d0u0duuuu222ud0	-1|c11a c27b c14b c26b a5b a8b a9a a15a|2200uu2u2ud020du0duddd222000	0> = 0 (820)
<u0uu20du22d0dduuu20uuud20d20	-2|c16b c11b c27b c14b a6a a25b a26b a28a|u0uu2ddu2200u0u0u20dddu2d2dd	0> = sqrt(105)/11340 (8680)
<u2uud00202002u2d022u0u002022	1|c13a c20a c10a c2a a21a a17a a20b a7a|uudud0u20d00ud2du22udd002022	0> = sqrt(6)/216 (972)
<0u02duudu00022200u022u2du202	1|c9b c7b c14a c4b a22b a19b a27b a3b|0uuudu0d00002d200uu2222dd2d2	0> = sqrt(10)/216 (680)
<0u02ud22u0u202d0u0u02u2dd20u	-1|c24a c5b c26a c25a a1a a17a a16a a20a|uu020u22u0d202dd20du2d200u0d	0> = -sqrt(15)/432 (280)
<uuu0022dd0uu202ud022d20d0uuu	0|c8a c17a c2a c27b a27b a25a a11a a1a|20u00220u02d202d0022u20duudd	0> = 0 (72)
<2uuu0u0d200d0220ud2dudud2uuu	0|c15a c25b c20b c21a a20a a12b a7a a28b|2uuu0udd200202u0dd2u0uddudd2	0> = 1/324 (7200)
<uu2ddu2u20du2dud0ud02002d0uu	-1|c28b c14b c15a c6b a20b a6b a14a a10a|uu2ddu2u2dud2u0d0dud2002u0d0	0> = sqrt(6)/1296 (1296)
<22002u0uu022uu2020202000ddd2	-1|c2b c28a c19a c12b a26a a7a a20b a18a|2u002uddu02duu202udu2000d2dd	0> = -7/720 (816)
<20uu00002220du0220uududdd2d2	0|c28b c11b c24b c10a a19a a20b a18b a2b|2uuu00002ud0dd022u22uud0d2dd	0> = 7*sqrt(3)/1440 (2450)
<22u20uuu0200du222222d0000u00	-1|c2b c19b c4a c1a a22a a25a a11a a5b|uudduduu02d0du2222d2uu00dd00	0> = sqrt(3)/288 (864)
<uu2202u20ddu02uu02ud20002u0u	0|c10a c3b c4a c12b a16b a23a a5b a13a|uuuuu2d200d0d2d202uu20d02d0d	0> = 2/675 (2520)
<u0u0udd22ud22d200u00u20u022u	-1|c27b c12b c10a c21a a7a a12b a10a a4a|u0uduu222du22d200u00020d02dd	0> = -1/1296 (696)
<uu222du2020u200u00du22d000d2	-1|c8b c22b c6b c3b a9b a11a a1b a17b|2ud220udu2uu200uu0dd2dd000d2	0> = sqrt(3)/150 (1008)
<0uu2d20u2002u020u022020dudu2	0|c5b c12a c22a c9b a8b a16a a1b a14a|uuu20202u00ddu2dd0220d0uudd2	0> = 0 (1440)
<uud02uu2u2200uu0222dd200d0u0	2|c17a c7a c15a c20a a7b a4a a28b a24a|uudu2ud2u2200u00d220u20dd0dd	0> = 107*sqrt(21)/25200 (2580)
<u2d2uu0u022000022uu00uu22ddu	1|c18a c10a c24b c2a a27b a15a a22b a18a|udu2uu0u0d2000u22dd002ud2d2d	0> = -sqrt(15)/1575 (1720)
<02uuu202d02200u220d00duuu2ud	-2|c27b c11b c9b c22a a1a a21b a7a a21a|u2duu2u200d200d220u020dud20d	0> = -sqrt(10)/180 (360)
<2u0u0duu0d20u22u0d0u2d2d0220	-1|c23a c22b c21b c27b a9b a8a a25a a5b|2u0uudd2uu20d22d0u0dd0udu2d0	0> = 0 (2400)
<0uu22u0dudu2u2220d220d000d0u	0|c12b c13a c16a c26a a13a a11b a8a a7a|0uu22uu2dd2ud22d0u220d00000d	0> = -sqrt(2)/432 (720)
<u2u0uduu0du02022dud00202uud2	0|c15b c7b c27a c28b a23b a21a a1b a7b|22u0uudu0du020d2uud0d2u2dd0d	0> = 23*sqrt(15)/48000 (9616)
<2uu2u20d20dd22000uu02uu002uu	0|c9b c6b c6a c5b a28a a10b a16b a20b|2uu2000duuud220d0udd2ud002d2	0> = 0 (2160)
<20022u020u2u0uu22du2ud00u0uu	2|c11a c4b c20a c1a a13b a24a a7b a15b|u00u2uu20ddduu222ududd0du0dd	0> = 0 (26250)
<udu0uu0d2u0udud0u0022d22udd2	-1|c21b c1b c12a c20b a16a a11b a18a a6b|0uu0d20u2ud0uuddud0udd22udd2	0> = -sqrt(30)/69120 (25344)
<u0uud2uu20u00duu20u2du0022d2	-2|c9b c20b c22a c25b a2a a3a a13b a11a|ud2uu2dud020uudu20ddu000d2d2	0> = sqrt(15)/34020 (3672)
<u0u0d0u0202u22uuuduuu02du2dd	2|c9a c18a c9b c21b a10b a8b a6b a25b|u0u0dudu0d2d22udu0ud002u22dd	0> = 0 (1944)
<0202uud2u02d0uu22du0uu0udd20	-1|c9b c22b c16b c27b a27b a20b a24b a13a|0202uud2002duuuu2dddd002ud20	0> = 0 (840)
<0u22d0022uud00u0uu20du2022dd	0|c11b c8b c18b c28a a18b a16b a16a a24b|0u22d00u2d0u00d2uu20ud2d22d0	0> = -1/120 (160)
<0u0u2u02du2022u02d020d2u0uuu	2|c17a c27a c14b c10a a25b a19a a12b a28b|0u0u2u02d02u2dd0uuu20d2ddd02	0> = 1/144 (2380)
<200u2u0ud0202u2uuddud2ddu020	-1|c16b c14b c1a c15b a2b a10b a7a a25a|uu0u2udduu2020u0duddd2dd2020	0> = -7*sqrt(15)/540000 (11310)
<2u0uu2duuu2d0udu0220u002dd02	-2|c24b c24a c8b c6b a27b a3a a2a a22a|22uduud0ud2d0udu0220ud00dud2	0> = -sqrt(35)/144 (864)
<u0u220002020222d0u2020002220	-1|c4b c3a c18b c27a a8b a1a a8a a3a|20ud20022020222u0020200022d0	0> = 0 (4)
<u2uuu2002d02uduud0du0d2u20ud	-1|c12a c25a c2b c28a a17a a8a a28a a13a|uuuuu20d2u0u2udu20dd0d2dd0dd	0> = 11*sqrt(210)/1225000 (48168)
<0udu00200u20uu2udd2u200u22u2	2|c7b c21a c16b c20a a2b a16b a1b a22b|u2uu00d00d20du2uud20dd0u22d2	0> = 0 (800)
<u0002u002200222u0ddduu2u22u0	1|c9a c20b c23a c5a a8a a28a a4b a7b|u00uduudu200222d0ud0uddd22ud	0> = -13/5184 (4752)
<2u0uud22u2d20u0dd0020202u0uu	1|c20a c12a c1a c14a a9a a23a a27a a2b|u20udu2222ud000ud00u02d2d02d	0> = -sqrt(3)/864 (696)
<u2ud0u22000002u0uud2d2dd2d02	0|c8b c7a c8a c26b a26b a10a a16a a23b|u2ud0uu00d0002ududu2d22d2d02	0> = -sqrt(2)/432 (2376)
<u2ud02ud20u202d0u02u2uu2000d	-1|c9a c12b c4b c2b a22a a5a a10b a25b|uuu0d2duuduu02u0d02d22d2d00d	0> = -sqrt(5)/1620 (8680)
<u200uuud2duu020220d022d0uuud	1|c8a c21a c16b c23b a4b a15b a19b a20a|u20uuud02uuu02du202dd200dddd	0> = -11/56000 (12530)
<uu2u0udduuu22d0020d020dud2uu	1|c1a c19a c10a c28b a28a a10b a23a a7b|0u2u0u2uddu22d002000202ud2dd	0> = 7*sqrt(2)/9600 (820)
<0000u220222ud20u20uu2u0d0220	-2|c14a c27b c17a c13b a14a a16a a4a a23a|000ud220222u0202u0ud2ddu02d0	0> = -sqrt(5)/360 (80)
<0u0u0du2u220222uuu0002udu2u0	2|c14a c22a c15b c18a a9b a21b a12a a2b|020u0du2222u2ddud000uduud2d0	0> = 0 (288)
<ud202u0u2u22u002du0d0d22d0d0	0|c18a c11b c9a c5a a26a a21a a18a a25b|ud20uu0dduu2d002uu0udd222dd0	0> = 11*sqrt(10)/43200 (2520)
<200u220d20uu020uu02ddduuu220	-1|c27a c4b c27b c26b a17b a27a a4b a28a|200u220u20dd020u202uuudduddd	0> = 1/240 (1440)
<2u0u2u0dudd0u2u20ddu020d22u0	1|c27a c15a c26b c20b a27b a21b a15b a11a|2u0u2u0dud20u2d20ud0d20d2ud0	0> = -sqrt(3)/81 (1584)
<2uu02220dudu2d0d22u02000uu0u	0|c14a c11a c18b c13a a11a a9a a14a a28b|2uu022202dduuu0d2du02000dd02	0> = 0 (360)
<uu00u02202002u2udu220020d220	-2|c23b c13b c10b c19a a6a a16a a12a a22b|uu00uu220u0ddu22ddd20ud0d220	0> = 4*sqrt(5)/375 (2730)
<222uud2u0ud00u020uu002ud220d	1|c10a c26a c1b c2a a4b a17b a10a a9a|uu22du2duuu00d02ddd002ud2u0d	0> = -31*sqrt(14)/8640 (2520)
<u22u2002002uu0uud222u0u0uu0d	-2|c5b c2a c11b c21b a27a a22a a13b a15a|ud2uu00200ud202uu2220dd0uddd	0> = sqrt(6)/1134 (1648)
<220000u22ud220u002uu20d20u02	0|c23a c24a c26b c19b a17a a27b a26b a4a|220u00d22ud220u0d20u200d0ud2	0> = 0 (32)
<u02u2uud20udu2022u022000002u	0|c27a c9b c17a c18b a27a a23b a2b a25a|uu2u2uudd0ddu202d00220d0u02d	0> = -sqrt(10)/200 (1512)
<02000uu2dud02d2u2uu0ud20d202	-1|c26a c23b c11b c21b a20a a21a a22b a11b|02000uu2dud02d2u2dudu2d0ud02	0> = 0 (288)
<0u00u0duu2222002d02u220002u2	-1|c13b c16b c13a c12a a15a a16b a23a a4a|0u0ud0udu22u00d2u02d22d002d2	0> = sqrt(6)/1296 (612)
<u22uudu0u0dd20u02020uu220udd	-1|c19a c2b c17b c21b a26b a8a a2b a1a|222uuudud0dd20u0d0u00u2202dd	0> = sqrt(14)/1296 (816)
<u22220d020u2u220u0u00uuuud0u	0|c1a c2b c14b c19a a17a a23b a6b a18a|0u222du020u2du202u000u2ddd0d	0> = 0 (420)
<02u0002ud20ud2202002u20u2duu	1|c28a c22a c2b c24a a26a a11b a18a a27b|0uu0002dd2udu2202d02ud002220	0> = -sqrt(2)/96 (48)
<0u02222u2uuddu02u020uu2u00d0	2|c5b c19a c16a c21a a26b a24a a1b a28b|ud02u22u2uduud0ud0d00d220udd	0> = sqrt(35)/151200 (5160)
<uuuud0022d00u0ud2u2udd22u020	0|c27a c20b c23b c1b a5b a12a a11b a28b|0uuu20022dddu0du2u20uud2d0dd	0> = 0 (2800)
<2uuu2020u0dduu20d0uu0u20uu22	-2|c11b c27a c1b c12b a3b a21a a20a a17a|ud2u2020u000ud2020d2du20dud2	0> = 0 (160)
<2u0ud202u02uu20d020u200udu2u	-1|c21b c28b c12a c1a a17a a15a a23b a19a|ud0uu202u020u2udu2udd0dddd20	0> = sqrt(7)/1800 (6832)
<0200222u22u0002u2uddu2d0dd00	0|c6b c10b c9b c17a a9b a4b a13b a1a|u20d2u2u2du0u02duduud2d0dd00	0> = 0 (4920)
<0u20u222dd0uu00uuu22200ud20d	-2|c26a c5b c21b c16b a27a a13a a12a a28b|0u200222du022000du22u00ddud2	0> = sqrt(70)/96 (48)
<ud2u00u00u20uududd2d22udu2u0	-1|c11a c3b c20b c17b a8a a3b a24a a25b|ud2u00uu0du0duud0d2022d222d0	0> = 1/7200 (1640)
<0u2u00ddu2202udduud0022u2020	-1|c14b c13a c3b c2b a28a a4a a17b a1b|u0d200uuu220u0dd2ud0022d202d	0> = sqrt(5)/432 (480)
<20200uu2u0u0dd2udu2udd222000	1|c3a c24b c1b c8a a22a a14b a17b a18b|u0u00dudu0d0u22d222ud22d2000	0> = 7/2880 (486)
<2uuu0u200du2ud2u0udu0d220dud	-1|c23b c12b c6b c28b a21a a2b a17b a6b|22uu0d200uduud2uuuddddu20dd0	0> = -sqrt(2)/6750 (23436)
<uuudu0duu0220u0u2022d02d2u0u	1|c16b c1a c14a c11a a22a a28b a16a a16b|0uuuu0dud0u200022022dd2d2d02	0> = sqrt(105)/3600 (900)
<00u2duuud2d2u2d00uuuuud0uu2u	-3|c22b c20b c10b c19b a13b a23a a19a a28a|00u2duuudud222u00ud0d020dd22	0> = -sqrt(35)/1890 (1640)
<00u2u2020202uu02u0u0uu2du022	0|c5b c16b c10a c27b a3b a5b a20b a26a|0022u2020u02du0uu0uddu2dddd2	0> = sqrt(7)/840 (2730)
<2uduu2022d00duuu022d20u0u0uu	2|c2a c19a c14a c1b a10b a22b a17b a2a|uduuu2022200u0dud2dd2uu0d0dd	0> = 0 (5000)
<u2d020u222uuu0000d2202dud0uu	1|c27a c24a c25a c2b a26a a21b a15b a11a|uud020d2222uu0u00d22d2u00d0d	0> = 11*sqrt(5)/1440 (360)
<2uu20uu02dud20u0uuduu020ddd2	0|c7a c26b c1a c9b a26b a20b a22a a14a|uuu20u00uddu2dd0dud2ud20udd2	0> = sqrt(14)/9000 (24570)
<u20u2d2u0u2dudd00020uu2d20ud	1|c19b c21a c4b c14b a28b a3b a17b a21b|u2u02u2u0d2ud0u0u0d0dd2d20d2	0> = -sqrt(6)/25920 (3290)
<22u0000u0d22uu2220202200u002	-1|c17a c11b c17b c19b a4b a27b a24a a17a|22uu000u0dd2ud22d0u0220du0d2	0> = 0 (240)
<20u22uu000u20002udu22dudd2d0	1|c20a c26a c17a c22b a15a a10a a10b a22b|20u22uu002d200d20udu2uddudd0	0> = 0 (1800)
<2u2uu020d020u2002dud0022u02u	1|c7b c23a c3b c7a a16b a15a a21b a6b|2uuudd00d020u2du2uuud0d2d02d	0> = -sqrt(30)/1620 (2800)
<uuu2du02u2000d00u2uu2dudu2ud	3|c2a c3a c26b c19a a17b a13b a19b a12b|u002du02u20uud0022dd2uuddudd	0> = sqrt(7)/280 (4200)
<2uduud2d0u2u20d000u02uuu2d20	0|c8a c19a c15b c23b a15b a28a a20b a23a|2uduud200u2d20u0000d2uud2d2d	0> = sqrt(15)/1080 (1080)
<00uuu2d0d0uu02u2duud220d2udd	-1|c4b c27b c24b c18a a23b a4b a26a a1a|u0udd2u0u0dd02u2d0uu22d0220d	0> = sqrt(6)/1440 (432)
<2u0ud02uu2uu22ud02200uu0ud0d	2|c18a c2b c9a c28b a12b a17b a21b a24b|200uu02d02u222udud20dududd00	0> = -sqrt(3)/1152 (1836)
<2020u22uu0dud022020uud02002u	2|c1a c6b c16a c9a a17b a9a a8b a23b|u020uu22d0udd02du20dudu2002d	0> = sqrt(30)/576 (544)
<uu20u200du2022000ud2002d2uu2	2|c28a c13b c3a c13a a16b a24b a13b a4a|uudud200du20d20u0uu200222ddd	0> = sqrt(5)/1080 (720)
<udu0u20202d0dudu02022u0d2d20	0|c1b c10b c3b c21a a2b a12b a17a a7b|0200u2d20uuudduud202du0d2d20	0> = 0 (1200)
<u2uu20dd2022u2u0220u00uu0002	1|c11a c15a c1b c17a a16b a1a a8a a20b|u2du20u220d2u20du20200dd0002	0> = -sqrt(5)/270 (108)
<2uu22u02020202uuu0dd02000uu2	0|c27b c22a c5b c10b a9b a23b a25a a3b|2u22ud02du0202duu0ud0dd0ud02	0> = -sqrt(21)/1080 (480)
<u2002uuu000ududuu22002u2dud2	1|c1a c19b c5a c28a a20b a10a a11a a1b|u200uuud0ddduuddu2ud02u2dudd	0> = 437*sqrt(3)/311040 (22680)
<ud002ud20uu22u00uu0uu02022u2	1|c20b c27a c25a c7a a3a a15a a22b a18b|udu02d020uu22ud0d200ud20d202	0> = 0 (240)
<uudd2200uu0002uu0duu2ududd22	2|c1a c28a c18a c14a a12b a3a a11b a25a|0u2u2200uuuu0ddd00dd2duu2d2d	0> = -sqrt(42)/26460 (5544)
<00002uuud02202udu22020duu2du	-2|c18b c26b c19a c19b a1a a10a a17b a19a|u0002uudud2202du2dd020ududud	0> = 0 (1632)
<0ud00u0d22u22u0ud2u20002u2du	-1|c2b c25b c12a c20a a23a a1a a6a a5b|u0u0d20u22dd2u0du2uu00d202dd	0> = 0 (720)
<022u0d2ud0u0u2udu2u0200d0d22	0|c28b c21b c11a c2a a8a a24a a9b a25b|0u2u0d222000u2dud2d0u002du2d	0> = 0 (216)
<uu20u2u20u2u2u0020022u0200du	0|c22b c10b c21a c6a a15b a12b a9a a19a|uu20uud2d0222ud020d2d00200ud	0> = sqrt(42)/840 (480)
<22u200d002uu222ddu0uu000dd2u	0|c1b c21a c7a c25a a6a a12a a3b a8a|u2220d0u02d2222uuu0d00000d2d	0> = 0 (80)
<ud22u2u0uudd0uuu0ddd2ud20uu0	1|c5a c3b c24b c21a a22b a1b a3b a23a|2u2202u0duuu0udu0dddd22d0ud0	0> = 0 (5532)
<u0u0ud02ud0du20u22u2u2ud0u20	3|c8b c3a c23a c14a a11b a7b a13b a23b|u000udduuuud2d0u22u2d2dd0d20	0> = sqrt(7)/405 (5100)
<u02d020uuu202200d2002u2u2020	-1|c27a c18b c14a c9b a28a a22a a9a a26b|u02d020udu202u00ud00222d2dud	0> = 0 (160)
<uu22002d0u0202d2002022u02du0	-1|c8a c21b c4b c1a a17b a18a a13a a8a|0u2u002u0u02u2d2dd20d2d02ud0	0> = sqrt(2)/360 (504)
<uuu022ud00u022du2ud00u2d0dd2	-1|c24a c14b c5b c1b a19b a25a a4a a10b|0uudd2ud0ud02uud2u200d20udd2	0> = 43*sqrt(15)/21600 (1296)
<002002uud2uu020du20u022220dd	1|c8a c6a c14b c10b a2a a5b a8b a17b|0u20uudduddu0d0u220u022220dd	0> = sqrt(30)/1296 (720)
<u202u20u00u0udud022222002d0u	2|c1a c11a c21b c25a a7b a23a a8b a28b|0202u2d20000udud0222u2d0ud02	0> = 0 (32)
<u22d2220uu20uuudud02u2d00000	2|c23b c9a c11a c6a a24b a1a a10b a27b|222u2u2002d0ududdu02u20d00d0	0> = 0 (324)
<u200u2u2u0u0220d0d2u022du002	1|c11b c14a c2a c25b a7a a25b a18b a5b|ud002222u0002u0d022d022ud002	0> = -sqrt(10)/300 (24)
<200uu02ududuu0u0022du2d02u2d	1|c18b c19b c25b c5a a5b a2b a26b a21b|2u0uu02dududu0u00ddu22d0d22d	0> = 41*sqrt(6)/97200 (9616)
<uu22d20uu0u2u02202udddd00uu0	1|c4a c27a c8a c5b a25a a19b a2b a11a|u22d0200u022d022022uuud0dd00	0> = 0 (80)
<uu0u2u20d2202uuu0d0020ud20d2	-2|c28b c25a c13b c5b a12b a19a a24a a15a|uu0uuu20d22udd2d0du020u2d0dd	0> = -sqrt(15)/1500 (9220)
<u22200duu0d2u2uu2000200022ud	0|c2b c1a c9a c7a a8a a7a a19a a9b|0u2200u2d0u2d2du20u0200022dd	0> = 0 (108)
<002uuu022uud0du00uu220202d2d	-1|c19a c3b c6b c25a a5a a6a a4b a16a|00u22u022dud0uud0u022020dd2d	0> = -7*sqrt(70)/16200 (612)
<0uduu002002d02uuuuu22u22u002	1|c23a c15a c20a c16b a27a a19b a13a a15b|0uduu002002dd2u0du2d2ud2u0d2	0> = sqrt(7)/112 (192)
<u20uud2d0d0u02u02uu2uud2200d	2|c20a c15a c19b c2b a9b a6b a21b a10b|uu0uu22du20d02002d0d2ud2200d	0> = -sqrt(210)/1440 (750)
<0202uu22udd02200u0d20u00uu22	-1|c2a c20b c13b c25a a15b a1a a3a a16a|uuu2dd22udu0u2uud0dd0d000d22	0> = 0 (7560)
<20u0ud0duuu22du202uuu0d0du2d	0|c19a c15a c28a c16a a17a a7a a24a a25a|20u0udduduu22u0ud20dd0ud2d20	0> = sqrt(35)/33600 (2520)
<uuuuu20u2222u2d000020u200d02	1|c26b c20a c8a c23b a17a a27b a13b a18b|uuuuu200222222d0ud0d0dd000d2	0> = sqrt(3)/126 (922)
<ud0u22ududuuu020du0uu2d0du2d	-2|c27b c4b c15b c7a a10a a19b a24a a8a|ud002202u2udd0u0duuuu2dduddd	0> = 0 (5760)
<0u20uu2u022ud0022udud2uuu00d	3|c18a c17a c11a c5a a8b a5a a4b a27b|0u2uud2202ddu002d0uuu2udd0dd	0> = sqrt(42)/5670 (2800)
<u2du2duu20du220220000u0022u0	2|c4b c16a c17a c25a a18b a22b a16a a3b|u2202dud20ud2202uu000200d2d0	0> = 0 (48)
<uu2u2000u20022duu0u20u00222u	1|c19a c3a c17b c5a a23a a28a a18b a6b|uuduud00d20022ud0u020dd02222	0> = sqrt(105)/5040 (540)
<u02u0uuudu222202u0000020d22u	-3|c3b c17b c14b c7b a21a a3b a7a a5a|u02duduuuu222d020000d020d22d	0> = 0 (280)
<uu2220d020uud20u0du20020udu2	1|c23b c19a c14a c5a a22a a21b a12b a10a|uu22d0u02dd2ud0u0u02udd0udd2	0> = -sqrt(5)/2160 (2160)
<02u0uuuud020u02ud2u20d2uuddd	2|c26b c20a c16a c18b a21b a8b a14b a3b|0220uuu2u020uu20uddddd2dd0ud	0> = 0 (6864)
<u0222duu02d02u20d200duu0u2u0	0|c13b c18a c11a c7a a11a a12a a20a a28b|u0222d0u02uuuu20dd0uddu0d2dd	0> = -17*sqrt(30)/14400 (6272)
<0020u22u0200202d2200u20220ud	-1|c3b c10a c13b c15a a9a a15a a26b a28a|00u0d22udu00d02u2200u2022dd2	0> = sqrt(3)/72 (48)
<2u2022d0uuud002d02002ud0d022	0|c18b c6a c15a c6b a11b a14a a25b a20a|2u2020d0uu2u0dud0u0d2dd02022	0> = -17*sqrt(6)/2592 (464)
<2u22uu200duuududdu0000202022	-2|c13b c23a c11b c3b a11a a26b a22a a21a|2uu2du200ddu0duuud00udd02d22	0> = -sqrt(5)/225 (2448)
<uud22u0u2dd0u0200ud2220u0ddd	0|c4a c1a c5b c11a a16a a16b a7a a13a|0ududuuu2d0020220uu2220d0ddd	0> = 0 (960)
<22u0u2002d02udu22200u0d2du00	1|c3a c9a c12a c23a a12a a11a a22a a8b|2200u20uuud2udd22200ud02dd00	0> = -67*sqrt(6)/4320 (860)
<220000020u2u222020d020u2d20u	0|c2a c1a c17b c19a a27a a6b a4a a3a|uudd0u020d2u2220u00020d2u2dd	0> = 5*sqrt(6)/432 (216)
<000u20002uu2u00u2220222020u2	-1|c21a c11b c28b c9a a14a a3b a1a a4a|u0u22000ud02dd0u2220d22020ud	0> = sqrt(15)/90 (80)
<0uuud22udd02duudu2u2000u2002	0|c7a c12a c28a c25a a1a a28a a26a a23a|uuudd2uddu0uududu2u200dddd02	0> = -sqrt(10)/3888 (49200)
<0202u0uduudu22ud2udud00u0uu2	-1|c28b c14a c10a c9b a25a a23a a9a a16b|0202u0udu0ud2dd22uduu0ududdd	0> = sqrt(6)/4320 (8160)
<0uu002002u0udu2d2dd22ud2u0uu	-2|c21b c14b c23b c16b a26b a23a a8a a14b|0uu0020u2d0uuu202du2ddu2dddd	0> = -7/36000 (11580)
<u02u2u0d2222u0002u020u2u0uu0	-2|c3b c1a c8b c23b a13b a24a a15a a19a|00uu2u00222220d02dd20uu20dd0	0> = 0 (120)
<2u2u000duud2u22u020u20020ddd	-1|c2b c14b c8b c18a a19b a5a a16a a22b|202uu000dud2du220uud2d020dud	0> = 0 (720)
<u2dudu02ud22uudu2002d00du0ud	1|c20b c5a c12b c24a a26b a7b a23a a10b|u2du0uu2d22uduud200dd0u0uddd	0> = -11*sqrt(15)/77760 (16400)
<000uuuu00u002200222u2d2d22ud	0|c21a c14a c20b c13b a28b a1a a3b a15a|u0uduuu00d00dud02220du2d22d2	0> = -11*sqrt(105)/30240 (2160)
<22uu000uu0ddd020u2d02022uu2d	0|c4b c27a c11b c3a a10a a9b a14a a22b|2200000u2d0uud20d2u02u22uddd	0> = -sqrt(15)/1620 (240)
<u0u0uu2u2d2000u0du2002d22220	0|c18a c5b c3b c10a a5a a10a a5b a12b|u0002u2d2u2d00d0u02002d22220	0> = 0 (36)
<02u020u222200200d000d202ud22	0|c24a c9a c10b c2b a4b a15a a19b a3a|0u2d20u2du2002d0u0u0d20udd22	0> = 0 (144)
<uu0dduuuu0d002220022dd02uu2d	-1|c4b c15a c25b c6b a13b a22a a3b a23a|uud0u0uud0d0u2d20022u2d20d2d	0> = 13*sqrt(3)/77760 (2460)
<02ud220u22u00ud022uu0020u0d2	2|c5a c25a c19a c2a a27b a25a a21b a1a|uuduu20d22d00uu0220dd020d022	0> = sqrt(15)/1620 (600)
<u2ud0u0d202022u220dud0u0duud	0|c17a c26b c14a c2b a15a a26b a7a a10b|uduu0dud2d202u22d0udu0d0uudd	0> = 0 (1728)
<u020u20d220u220uu2u00uu2d200	-1|c1b c13a c13b c23b a16a a28a a17b a28b|0020u20u220d020222u00d02d202	0> = 0 (18)
<u0uuu0d02d0020u0u2u220d2u22u	-1|c4b c27b c5a c15a a14a a3b a11a a22a|u02000u02ud02d00u2d22ud2u2dd	0> = -7*sqrt(5)/8100 (540)
<u200u0d22uu0200u2d2udd2ud020	0|c8b c7b c21a c11b a18b a1b a11a a4b|220uu00u2du0200d222u0d2dd020	0> = 169*sqrt(3)/25920 (232)
<0220u0u0du02u20222022uu0du0d	1|c16a c2a c28b c5a a27b a7a a10a a25b|0u200020d202u20d22022uu02dd0	0> = sqrt(2)/180 (24)
<22u2u2002000du2u0du0u00dd222	0|c9b c26a c15b c6a a17b a13a a10a a8b|22u2uu0ddu002dududu0d00udd22	0> = 5*sqrt(10)/15552 (4860)
<0uu2uuu2u0dd02d0uduuuud2uu20	0|c17b c19b c14a c22a a16a a20a a1b a17b|uuu2uud2u0dd0ddudu02u0d2dd20	0> = -sqrt(105)/7560 (27660)
<22u00022d0u0uuuuu0u220dd022u	1|c11b c20a c21b c14b a4b a16b a22b a12b|22uu0022d00uu0d2u0ddudud022d	0> = 13*sqrt(5)/5040 (1836)
<22u00uudu00022222u2u02u00u0u	-2|c19b c15a c3b c14b a6a a7a a11a a24b|2200022uu0d02ud22udd02ud0u0d	0> = 0 (216)
<uuud0u2u20d2d0u2duud2202000d	0|c19a c17b c21a c20b a23a a25a a26b a20b|uuud0u2u20d2d0u20d0du2d2ud0d	0> = sqrt(10)/144 (7416)
<u02uu02u2d0u22202u20uu20u000	3|c21a c19a c17a c1a a27b a5b a16b a24a|002u202u2d0u222dudu00d2ud0d0	0> = sqrt(30)/432 (486)
<00u022dud00u2uu02u02u202dd2u	0|c13a c22b c21a c18b a21a a2a a19b a10b|0uu022dudu0uddu020u2dd02du2d	0> = 1/240 (3600)
<0ud2uuu2d022u2d000uuuuuu0dd2	-1|c20a c21a c26b c9b a13b a10a a25a a23a|0ud2uuu20d2222d000d00u2ud0d2	0> = -sqrt(35)/448 (240)
<0u220ud022u002uu22d200uduu0d	1|c10a c4a c7b c18a a18a a2b a4a a21b|02220u002ud002du22u2d0duud0d	0> = sqrt(15)/600 (216)
<uuu22u0u220ududd200du0ud02ud	-1|c26b c24a c23a c9b a24a a27a a12b a13a|uuu22u0ud2022ddd200du00u0d2d	0> = sqrt(3)/720 (1512)
<2u00ududuu0duuuu2uu220dd20ud	-1|c24a c10b c8b c13b a6b a11a a28a a24b|2u00u2d0u0dd0udu2uu220dd20d2	0> = 0 (720)
<uu0uu2202d00d2u2020022u0d20u	-1|c13b c28b c1a c9b a13b a17b a27a a20a|0u0uu220dd00d2u2u20d22u0d2d0	0> = sqrt(6)/32 (360)
<2u0002u20dud0220uu2du22020d0	-1|c10b c1b c17b c8a a9a a18b a5a a9b|ud00u2ud20du0220022du22020d0	0> = -sqrt(6)/108 (48)
<u2u020u0uu020uu2u22duu0ddudu	-4|c22b c21b c26b c19b a3a a8a a17a a7a|u220202udu020uu222dd000dd0ud	0> = -sqrt(3)/12 (420)
<22uu00d0d022202u2020u0202002	1|c25a c7b c12a c17b a22b a10a a10b a3b|222u0000u22u202dd020ud20d002	0> = -sqrt(2)/36 (60)
<uu2d0ud2u02000u00u2202d2udd2	-1|c26b c8b c22b c8a a8b a10b a15a a16a|uu2d0ududd20002u0u220ud2d0d2	0> = 1/60 (1080)
<uduu22dud020022du00ud02u0ud2	0|c2a c23a c24b c14a a13a a19b a2a a14a|uudu22ddu020u22dd0uud0u00dd2	0> = 5*sqrt(3)/1944 (1944)
<0u2uu20d2022ud0ud00020u0u222	1|c6a c3b c25a c14a a20b a24a a19b a16a|0uuuud0d2022d002d0uu20dd0222	0> = sqrt(5)/96 (420)
<020002u0202du2222u2d002u00dd	0|c11a c9b c2b c16b a10b a22b a3a a24b|0uu002u0duudd22d2d2u0d2200ud	0> = 0 (960)
<2uu0uudd0d2u2u020du20u2dd020	0|c5b c22b c27b c12a a28b a5a a12b a24b|2uu0dudu0d2d2u020ud20022u0dd	0> = sqrt(6)/1944 (972)
<00uud2udud22u02d02u2u0u20020	-2|c27b c11b c20a c12b a7a a1b a2a a20a|uuudd22duduuu02u02d2d0d200d0	0> = sqrt(10)/1440 (2800)
<0u2uu2uu20000uu022200uu22d20	0|c27a c9b c25b c3a a13b a11a a12b a8a|0uduu2u2u0udddu022200ud2ddd0	0> = sqrt(35)/4200 (6160)
<uu20u0d002du2uudd02220200ud2	1|c19a c17a c10a c13b a24a a22a a4b a8b|uu2uu0du0ddududu00d22d2d0ud2	0> = -5*sqrt(15)/10368 (20080)
<22002u2uuu200uu2002u0u022020	1|c27a c10a c9b c2a a3a a8a a26b a13b|2uu02u220020duu2002d0d022dd0	0> = sqrt(210)/5040 (240)
<0u0022uudd2d0u2d2uuud002u02d	-1|c11b c17b c21a c25a a8b a25a a26a a13a|0u0022u2uddduu2duddu0002ud2d	0> = -sqrt(3)/288 (2160)
<ud0ud2u0uu2uu20uu2u200020d2u	3|c12a c9b c24a c11a a8b a12b a26b a4b|ud02u2uu0ddud20du2u2000d022d	0> = -1/432 (720)
<202u0u02222d02du000uu20d0202	1|c11a c28a c28b c10b a15a a23b a21b a10b|202u0u0222du022d000d22ud0200	0> = -1/36 (36)
<udu020uuu0u0d200d22u0202u2u2	2|c5a c25a c22a c20a a15b a13b a16a a4a|ududu0uud0u022ddu2200d0202d2	0> = -1/360 (816)
<u20du022uuu0022d0udud022u0ud	1|c5b c19a c10a c28b a12b a26b a25b a13a|u20d0022u0uuu22d0u0dd0222dd0	0> = 0 (500)
<uud2220u2u0u0duu0222200u0ud0	-3|c21b c12b c18b c3a a13a a24a a26a a17a|uu02220u2u00dduudd22d00202d0	0> = 149*sqrt(35)/2800 (850)
<0u2ud0uu2d0udu22uu00202uu20u	3|c18a c4a c14a c25a a18b a4b a4a a11b|0u22u0ud2uudd022du00202d020d	0> = 0 (720)
<0222ud22uu0u2u000022u0u20002	-1|c24a c5b c13a c14b a21a a27b a16a a15a|02220u22uu0dd0ud002220du00d2	0> = 0 (120)
<00uu0uu2020u2u2dududu0d220u2	-1|c14b c16b c28a c24a a5a a4a a14a a1b|u0u2udd2020u2u20dudud0du20dd	0> = 19*sqrt(5)/142884 (6960)
<uud20uuudd20u0d0dd220u0udu22	1|c4b c1a c19a c11a a6a a2b a3a a26b|022u02uuuud0d0d0udd20u0dd222	0> = sqrt(5)/2160 (2604)
<2udud002u220d20u000duuuudu22	1|c1a c5b c24a c11a a17b a6a a7b a15a|udud0uu2u2d0d2udu00dduu0dd22	0> = 0 (4320)
<00u2u000d220duuu0u22ud2u2d02	-1|c21a c22b c13b c23a a6a a26a a23a a1b|u0d2uu00u2200dud0d22002d2202	0> = -sqrt(2)/1440 (136)
<200u0u2ud00u2u2022u020du2uud	2|c9a c14a c26a c1b a11b a16b a2a a23b|uu0d0u2u00dd202d22u0202d20ud	0> = -sqrt(35)/3780 (240)
<220uuduuuud0d2d0u02222dd0u00	1|c6b c21b c5a c15a a11b a27a a15b a25b|220u00uuud20d2u0u022d2duddd0	0> = -sqrt(6)/28800 (2920)
<200222u22uuuu00u0d220u0020dd	-1|c8b c9b c5b c25a a7b a26a a8b a15a|2002u222uduud0dd0u220u00uddd	0> = 0 (1200)
<2u00002u20u2u0ud2ud220u0220u	1|c11a c9a c2b c25a a28b a3a a4b a5a|20uud02uu002d0dd2ud220u0d202	0> = -sqrt(10)/300 (240)
<20u002u02d202u200u0dd2uuu2du	-2|c13b c7b c15b c14b a24a a18a a16b a8b|20u0020d2u20u0uu020dd2u2d2dd	0> = 0 (480)
<22ud022u0d20uu0u20d0020d022u	0|c13a c22b c26a c1a a15a a19a a3b a5a|u22ud22u0d200duu20200d0u0d2d	0> = -1/48 (324)
<002uu2u02ud20ud2dduu200du02d	-1|c27b c4b c10a c9b a1a a7a a8b a22b|u020u22dd0u20uu2ddud2u0ud0dd	0> = 0 (3600)
<uu0uuu22ddud0ud0222020202u00	0|c26b c18a c7b c19a a16a a27b a28b a22a|uu0uuud2dduu0dud2ud02d2020dd	0> = 3*sqrt(10)/32000 (39900)
<uu0u02uu2u2d002d02du200022ud	-2|c12a c10b c20a c26b a8a a13a a7a a4a|uu0202222020u02d02d020002udd	0> = 4*sqrt(35)/675 (60)
<22uu0ud202000u20u020dd2uduu2	-1|c1b c24b c28b c10b a16a a13b a24b a20b|u2uu0ud20d00du2uu02dud2ddudd	0> = 1/180 (26250)
<0222u0022u0uud202d000du220ud	0|c4a c28b c17a c22b a27b a6a a20b a18a|022uud022d0uud20d20u00d22020	0> = -sqrt(30)/432 (72)
<u022uud000du2udu2d2u0u2u0uuu	2|c12a c28a c20b c27a a20b a9b a2b a12a|ud22uud0d0uu2duu2u2d0d2d0d00	0> = -sqrt(70)/2520 (2520)
<20220u2d0u0udu00022202ud2du0	-1|c14b c10a c22b c4b a28b a17a a24a a14b|202u0u2d000udu00u2220du22ddd	0> = -11*sqrt(2)/432 (612)
<u002uuuu0d0220d02u0u202duu22	2|c17b c17a c26a c23a a9b a25b a19a a18b|u002uuuudd0220d002dd20ud2022	0> = 0 (504)
<00uduu2d2u00220u2u2u0220d200	-2|c10a c14b c13a c7b a21a a27a a25a a12a|00uduuud200uud0d2u2dd22022d0	0> = 1/135 (1648)
<2u2uu2d020u00d222u000022u002	-1|c4a c6b c18b c11b a11a a8a a13b a14b|2u20uuud20d0d22220000022d002	0> = sqrt(5)/1440 (70)
<02u0u0020du2002d02d22uu02022	1|c21b c27a c11b c28a a17a a9b a6b a24b|02u0uu02dd02002ud2d2uduu20dd	0> = 0 (720)
<ud2u02020uu0u200u022u22200dd	1|c17a c3a c13a c24b a12b a4a a16b a21a|udu202020duu020d0022222u00dd	0> = sqrt(35)/315 (72)
<uu22d0u2u0d2u2220d0200000du2	0|c4b c26a c8b c16a a13b a16a a27a a21b|uu2ud0udd0d222220u02d0000022	0> = sqrt(3)/81 (136)
<u202u20002u0d2022u20uu20d0uu	1|c5b c11a c17a c27b a1b a21b a12b a9a|22020200u20ud202du202d20u00d	0> = 0 (24)
<u00002200uu222du02u2dd2u0uuu	1|c6a c14a c7a c12b a4a a8b a28b a2a|uu0u0uud0udd2dud02d2du2u0dd2	0> = 0 (19104)
<22u00duuu00020uu2u22220du002	1|c16a c18b c15a c6a a9b a14a a26a a18b|22u000ud20002d002u22220dud02	0> = -sqrt(105)/1260 (24)
<udu00u2dd02udu0d202u0220ud2u	1|c7a c22b c27a c3b a9b a6a a15b a16b|ud0002uu202udud2202u0d20ddud	0> = 1/54 (928)
<u22uduu0du02d0uu2u0d0u0d2uu2	0|c9b c5b c17a c26b a5b a20b a19a a19b|u22uuuu00d02u0dddd220d0u20d2	0> = -sqrt(3)/14400 (1844)
<u0u02u0d02uu2200dud2u222uu00	-1|c5b c14a c10a c19b a18a a17a a27b a11a|u0u0uu0d0u2d2u002202d222ddd0	0> = 7/1600 (900)
<002uuud020du0du2u220d0u202u2	-2|c28b c9a c24b c17b a10a a1a a2a a2b|u22uuud0uddu0uu20220d0dd02dd	0> = 5*sqrt(2)/1152 (11060)
<02u2udu2u2u20d20002u00u202d0	1|c10a c24a c26b c7b a6b a13b a1b a13a|u2u2u202duu22d20002d00du0dd0	0> = -7*sqrt(10)/1350 (720)
<u2202uu0202dud0020222u000ddu	1|c17a c5a c6b c11a a16b a11a a7b a24a|u220u020202duu0ud0222d0d0udd	0> = sqrt(10)/2592 (630)
<2uu0uu220d2d2u0uudu0u000d2u2	3|c16a c14a c17a c11a a20b a22a a23b a16b|2uu0uu220ddd200d0uuudud0d2d2	0> = sqrt(35)/108 (4760)
<uudu020u2u2220uu2u0002u20du0	3|c16a c6a c1b c11a a21b a5b a4b a16b|0ud2uu0u2du220dd2u00d2u20dd0	0> = -5/864 (1224)
<00020u02ud22d2uud0uu0ddudu22	1|c25a c26a c8b c4a a17a a9b a7a a1b|u00u0dud2u22u2ud20dd0dud0022	0> = sqrt(15)/1944 (1260)
<uu2u0222uud00uu0202ud020d20u	-3|c19a c3b c14b c26b a10a a28a a2a a18a|u2uu0222d2d000u02uudd020dd02	0> = 17/630 (700)
<uu00u02u220d2uduu00u2u0022d2	-2|c13b c21a c5b c25b a8a a18a a24a a1b|2u000022220uuuuudd0ddd0du2d2	0> = -sqrt(6)/5600 (1848)
<u022u2d0uuud0du002u2u0u202du	2|c23b c24b c3a c6a a22b a19b a28b a16b|u0u2uud0uddd0udu0222dd0u02d2	0> = -5*sqrt(35)/18144 (4500)
<u22du2uu20d222u00du02000020u	1|c13a c1a c15a c26a a16b a17a a27a a7a|022ud22u20u2u20uddd020000dud	0> = -sqrt(10)/960 (280)
<0u22d2202u00202u00u00222020d	0|c9b c22a c15a c26b a25a a17b a12b a11a|0u22d220uduu20udu0d00d22ud0d	0> = -sqrt(6)/216 (816)
<000u0u20ddu2udu202220202u0u2	-1|c22b c11b c18b c7a a26b a21b a8a a2a|0u0d0uduuu02duu20d22ud02ddd2	0> = -7*sqrt(6)/4320 (3440)
<uduu200du2u2uudd0u0202uu0uu2	-1|c10b c11b c15a c26a a27b a26a a7a a17a|uduu20duud02du0udd0202ud0d22	0> = -sqrt(7)/15120 (3600)
<02u0d0u02u0dud02udu2u22022u0	0|c20a c7a c22a c25b a15a a4b a24a a7a|02udu0u02u0ddud2duuudd2ud2d0	0> = 1/1296 (7200)
<02u22ud020d0u202u2u00u2002ud	0|c27a c26b c5b c23b a26b a6a a20b a21b|02u2u2u020d0d202d2uduud0020d	0> = sqrt(10)/120 (240)
<u02u0u2u0dud0u22duu2dd0du02u	1|c27a c18a c10a c11a a17a a28a a2b a26a|uu2u0d2u000d0d2220d2ud0udud2	0> = 0 (544)
<22u2ud20duuu2000du0d002uu2ud	0|c7a c2b c6a c9b a11a a27b a12b a28a|2uu2u0d00u222000ud0d002dd222	0> = 1/120 (240)
<020uu2002d2022u2u0d0u2020u02	2|c28a c26b c24a c21a a20b a15b a17a a26b|020uu2002d20222220ud020d0u0d	0> = 0 (36)
<2u0ud0u2ud220ud00d202uuuuu02	1|c12a c26b c28b c5b a13b a26b a7b a24b|2u0u0022uu2uddd00d202ud2ud0d	0> = sqrt(10)/3240 (2268)
<22202022u00duu20dduuu20200d0	1|c22b c18b c5a c7b a13b a19b a26b a7b|2220u022u00u2d20u02ddu020dd0	0> = 0 (204)
<2u220u02uuuudu02d020002002u2	0|c12b c4a c8a c1b a7a a13b a6a a15b|uu2u02ddudd02ud2u020002002d2	0> = 0 (240)
<2u02220002uud2222000u2uu000u	-2|c15b c22a c11b c17a a26a a18a a27a a7a|2u0222d0020ud2u2du00duuu0ddd	0> = sqrt(2)/72 (320)
<2u0u02d2u00uu002u2u220020220	-2|c9b c4a c8a c1b a11a a10a a25a a12a|ud0002ud0ud2u002u2d22002d220	0> = 0 (48)
<u02d00uu2udu22u02u22u00u20u0	-3|c17b c19a c20b c15b a22a a11a a23a a26a|u02d00uu2u2d2200duuududd2dd0	0> = -sqrt(3)/720 (5000)
<u2d0uuu0ud0ud2u202ud02002202	1|c12b c22b c26a c5a a11b a20b a10b a17a|u2d00uu0u2d0u2d2d2u20d002d02	0> = 7*sqrt(15)/3600 (408)
<uu0u00d2u2u2d02u0d0ddu2u2uuu	0|c8a c23b c12a c26b a17a a13b a3a a6b|uudu0dudu2uu202uud0ddddu20dd	0> = 0 (74844)
<ududu00220d22u00u0u2u02202dd	-1|c23a c14a c11b c28a a16a a22a a14a a19a|ududu00220022u0ud022dud202d0	0> = -sqrt(5)/40 (240)
<2u2u000002220u022du20d2u00d2	1|c28a c10b c22b c1a a19b a25b a22a a21b|uu2u00000d220u022u22dd2dd0ud	0> = -sqrt(10)/8640 (480)
<udu00u22u2u02du0ud22d200200d	-1|c7a c11b c10b c22b a23a a24a a27b a16b|udu00uu2du002dduud22uddu20dd	0> = sqrt(30)/2160 (13872)
<uu200d020d22u22u00d0uu02u202	0|c2b c12b c15a c26b a13b a2b a23b a18a|uu200d020u2d22du0du0dud2ud02	0> = -sqrt(6)/216 (288)
<22ud2uu02u2020ud00d02u00022u	1|c11a c2a c21b c27a a16a a28a a24b a25b|2uud2uu02dd020u200d0ud0ud2d2	0> = 0 (1620)
<uuuud0202uuddu00u22udud220u0	1|c9a c14a c17b c11a a21b a1a a13a a23b|2uuuu020dd0d2000022d2u2220d0	0> = sqrt(5)/28000 (140)
<u002022uu002d2d2022u0d200d02	0|c19b c18b c12a c4a a24a a21b a3b a27a|u0ud022uu00du2u20uuddd2d0dd2	0> = 0 (9576)
<u200duu0d2d0udu0202d22u2uu0u	1|c26a c19a c21b c22b a16b a27a a6b a5b|u20022d0u2u0duuu20duddu2d0dd	0> = -sqrt(6)/1440 (5160)
<u2d022u02220d0020000u022u2du	0|c5b c5a c24a c16a a5b a4a a27a a12a|u2dud2u0222du00d0000u02du22d	0> = -sqrt(3)/48 (64)
<222uuu0u0uududd0dd02u0dd2uud	1|c26b c18a c6a c2b a28b a6b a19b a9a|2u2uuu0ddduudud0d0d2u0ud20d2	0> = -sqrt(30)/145800 (14280)
<0uu202u0d2u022u0ud002ud2u0u2	-2|c4b c6b c21b c22a a20a a12a a19b a8a|0uuu0dudd2uu22u0uddud0d2d0d2	0> = 11*sqrt(10)/8100 (30940)
<220udu202ud00u0uu02020uu2202	2|c2b c17a c25a c28b a20b a27b a22b a15b|2u0dud202ud00uud002u2dudd2ud	0> = sqrt(6)/576 (864)
<u200d0uu202u2u2022u02d0dudu0	-2|c17b c9b c24b c13a a3b a20a a27a a19a|u2d0u0duu02uuu20d22d2d00dd20	0> = 13*sqrt(10)/4000 (1008)
<2uu2200u00u2d22d0duudu00u2uu	-1|c22b c21b c15a c12a a10b a18a a23a a8a|2uu220020uduu2du02du00d0d2dd	0> = sqrt(30)/48000 (3100)
<uuu000udu2002d2d22u2udu02020	2|c17b c13b c1a c22a a26b a1b a3b a24b|ud2000udu200ud2uu2u2d0dd2d20	0> = -sqrt(2)/960 (840)
<02u002uu0d20d2uu2dudu0ud220d	0|c2b c7b c15b c13b a3b a9b a24b a10b|0u20020du220020d2uduu0d2220d	0> = sqrt(10)/384 (48)
<222uud20u0u0du22d00u20d20020	-1|c1b c6a c13b c21a a12a a8b a28a a26a|u22du02ud0ud0d22u00uu0d20d2d	0> = sqrt(2)/648 (720)
<2u20d00u00uud200220202d2022u	-1|c26b c20a c22a c13b a7a a10b a16a a23a|2u20d0uu0dud020u220d0d220u2d	0> = sqrt(3)/108 (216)
<2u200220uu0uu0u22ud20d020ddu	-1|c27a c3b c7a c26b a2a a13a a27a a21b|22u002u0du0d20u22ud2dd0200ud	0> = 1/60 (360)
<u0022u00d20uuud02uu20udud2u2	1|c20b c4a c20a c17a a27b a14b a3a a8a|u0uu2d0uu20du2d0ddu00ddud222	0> = 49*sqrt(2)/43200 (5160)
<2u0udd02uu0u2d00d0022222002u	-1|c1b c23a c10a c8b a11a a26a a18a a4b|uu02dd0uu0du2d00ud0222u20d2d	0> = -1/216 (972)
<u0u2d2du2uud2uu0u200u00uu202	-2|c1a c18b c13b c26b a22b a20a a17a a16a|00u2d2uu2uduudud2d0ddu0dud02	0> = sqrt(42)/26880 (6880)
<0u20u00u0222020d22u2duu2dd00	-1|c24b c10b c20b c14a a23a a22b a27a a15b|0u20u00u0d220udu22ddd22uudd0	0> = -sqrt(5)/1080 (1392)
<0u0u2ud022ud22u2020u20d2000u	1|c18b c13b c14b c24a a1b a27b a11b a19b|uu0u2dd0222uduu20udd20du00dd	0> = 19*sqrt(2)/12960 (6300)
<220uu0220d0200202u20u0duu022	1|c23a c19a c24a c1a a21a a13b a14a a26a|u20du0220u02ud202ud02000dd22	0> = sqrt(3)/108 (136)
<00000002uuu22202u20220022202	1|c17a c10b c25a c24b a7b a23b a15a a9b|000000u220d222u2020220udd202	0> = sqrt(6)/24 (12)
<200u2uud2uud0d2d0u0222200002	-1|c8b c22b c14b c21a a2a a17b a27a a8b|2u0u2uuu2ddd002duu02dd2000d2	0> = -sqrt(10)/720 (2520)
<u00uudud0202d0u20020222du2uu	0|c21a c19a c15b c7b a5a a13a a2b a14b|uu0d2u0u02022d0200u0d22dd2ud	0> = 0 (408)
<u22udd202u0uuu002uu020u020u2	-2|c25a c9b c19b c7a a22a a16a a14a a27a|u22uddu0du0ud20d2u002du0d022	0> = 0 (288)
<u0u220000duu02duduu022ud2du2	1|c11b c22a c1a c23a a13a a26b a9b a16a|00u22000du0uu2u2ddu02d0d22d2	0> = -sqrt(30)/1920 (480)
<00uu2d022u0udu0dd22du2d02uu0	0|c9b c22b c20b c19b a11b a4b a2b a13b|0ud22u02udud2d0uu2u0ddd02ud0	0> = 0 (1440)
<u2u0uu2d2udu00dd2u0u0uu2d0u2	1|c11a c20a c22b c6a a14b a16a a4a a23b|u2uuu02d2u0d0ud22d000022d0d2	0> = -331*sqrt(210)/840000 (900)
<02022uuduu00uddu2u0022d0u2ud	-1|c26a c5b c22b c15b a20b a14a a25a a11b|0202uuduudu0d20d2d0u2ud02dud	0> = sqrt(5)/28800 (2448)
<2u022ud00u0u202220dud2d0u200	-1|c19b c15b c1b c12a a27a a14b a23b a18a|ud022ud00u002uu22u0dd220d2d0	0> = -sqrt(5)/144 (280)
<ud0u200uuuud0uuddd2u20220du2	-2|c17b c20b c11a c23a a20a a10a a1a a13a|2u0d200uu20dduuu0d2d20d20ud2	0> = sqrt(7)/900 (480)
<u22220uudu2d00uuu0u2u002ddu0	0|c26a c9a c4b c2b a14a a25b a15a a19b|ud2u20du0d2u0d2uu022d00220d0	0> = 0 (96)
<u2u022uuu2d00d00u2duu20ud02d	1|c20b c22b c11a c27a a8b a26a a14b a24b|u2u022u2u2000200d2d0ud02dudd	0> = -53*sqrt(105)/31500 (720)
<u22uu020uud22u00udd00d22u020	-1|c1a c13a c3a c27b a4a a20a a22a a3a|0222u020uud2du00ddud0222u0d0	0> = 0 (240)
<220220u2uuu02002u2u0d00ud2d0	-2|c18b c5a c1b c8b a5a a12b a7a a3a|u2u2202uuddd2002udu0u00dd2d0	0> = -13*sqrt(2)/1080 (2100)
<2u00022duuuu020022d202d00202	0|c18b c8a c6a c28b a5a a11a a12b a23b|2u00du20uu2202002dd20220020d	0> = -13*sqrt(30)/720 (40)
<uu2u022002022002d00u00d2d22u	0|c13b c12a c26a c7b a22b a15a a18a a1b|2u2u02d0020uu0d2ud0d0uu2dd2d	0> = 5*sqrt(3)/1944 (2040)
<0200u202u0u202u0d2ud0uu2uud2	-2|c25b c18b c14a c26b a10a a3b a1a a4a|u2udu202uud20du0uddd0du200d2	0> = -sqrt(21)/3150 (5100)
<0u00u02220222d02u0dd20u0udu2	-1|c16a c13b c26b c28b a26a a13b a4b a15a|0u0ud02220222uudu0ud20d0dudd	0> = sqrt(5)/2592 (2160)
<u02u02020uu2d202d0u00202202d	0|c24a c17b c12a c14a a11a a24a a13b a5a|u02uu2020d2u2d0200d00202202d	0> = sqrt(30)/720 (68)
<020uuu00u2uu22d2u0dduuu2u002	1|c5b c28a c2b c15b a23b a26b a27b a18b|0u0u0u00u2ud2202dudddu22uddd	0> = sqrt(7)/6300 (9100)
<0u22u00222u0dd2u000u022u0du2	-1|c9a c5b c15a c27b a6a a1a a18a a27b|ud220u02u2d0uuud0d0d022d0ud2	0> = -11*sqrt(3)/960 (840)
<u222u220u0u0du0002uu020uu2du	-3|c19b c2b c4b c6b a15a a21a a28b a11a|uu2ddu20u020dud0020ud20ud2d2	0> = -sqrt(30)/1920 (972)
<0uuu0202ddu220u0002222u2du00	0|c15a c22a c20b c24b a5a a16b a3a a15b|0u2uu202ddu220ud002u2ddudd00	0> = sqrt(15)/324 (2040)
<u00u2uu002200dud02d0d022u222	1|c1a c28b c5a c11a a14a a8b a13a a1b|u00uudud02u0u2dd02d0u022d22d	0> = -7*sqrt(15)/2700 (2460)
<02u022000uu2du20u20ud202u20d	2|c6a c12a c20a c17b a10b a14a a4b a16b|02uu2d0002uud22d0200u202d20d	0> = 0 (180)
<20u2uu0u002u02d20ddd000d2222	0|c18a c25b c26b c1a a7a a12b a9b a13a|u0u2uuddu022d2u200ud000ddd22	0> = -sqrt(6)/1600 (2900)
<u22u002d002u02duduuud2u02du0	1|c7a c27a c21b c20a a24a a6a a28b a27b|u22u0duu002d02uddud002du2dud	0> = 0 (2448)
<20u2u20d0u2udu20u2002uduu200	2|c26a c18a c17a c21a a2b a17b a19a a28a|2ud2u20d0u2udu20dud0uuuddd0d	0> = -2*sqrt(3)/405 (7560)
<2uu0duud0u2022uu2020d020u2u0	2|c1b c26a c10a c5a a25b a9b a27a a28b|uuu00duuu02022dd2020d0202d2d	0> = sqrt(5)/1080 (868)
<220uu20d0u00u2u200ud22u0u022	3|c16a c28a c5b c22a a8b a20b a23b a17b|220u02020d00u2uud0d22u20d02d	0> = -sqrt(15)/1080 (120)
<200222202u020u2ud00000u22d20	-1|c23a c17b c24b c9a a22a a19a a23b a17a|20022220uu020d2ud0d00udu2d20	0> = -sqrt(2)/144 (72)
<202u22u0uuud2ud0duu0022000d2	0|c10a c28b c23a c5a a16a a24b a5a a10a|202u22u0duud2ududdu002du00dd	0> = 0 (6264)
<2u02uudud0duduu02ud22u0u002d	-2|c5b c21b c27a c2b a3a a25a a27a a16b|20u20duuu0udduud2dd2ud0ud02d	0> = -7/2880 (15300)
<2u22020000du20u2u020d2ud0du2	1|c26a c6b c12a c11a a20a a9a a14b a7b|2u220du0d0002uu2u02ud2dd00d2	0> = -sqrt(15)/432 (280)
<u220220022uu0020u0uu00uu2022	2|c10a c11a c9a c28a a14b a13a a17b a11a|u2202200duuddu2020ud00ud202d	0> = 0 (216)
<uu002du2du022dud2u2du0u0ddu0	1|c18a c26b c21a c19a a25b a3b a28a a26a|uuu02dd2du022dud20uu00u02ddd	0> = sqrt(3)/72 (1600)
<2udu002u2202u02d002dud2d0020	0|c9b c7b c24b c23a a26b a28a a11b a25b|2udu00udu2u2u02d002duud0dd2d	0> = -sqrt(3)/288 (5100)
<22uu00uddd0u22d0uu0uddu2uduu	-1|c1b c17b c22b c26b a17b a20b a18b a19a|u2uu00ddud0d22u0d2u2u0d2u0dd	0> = sqrt(2)/1296 (2160)
<uu22ud0dduu200d0202d20uduu02	0|c12b c8b c24a c9b a18b a15a a12b a20b|uu22ud000du200202d2220d0ud02	0> = 0 (120)
<2uud202du02d0u0200u220u22d00	1|c16a c11a c4a c1b a18a a4b a28b a27a|uuud202du0ud0d0u0ud220u22ddd	0> = -7*sqrt(6)/972 (6800)
<0uu20uu02222d0u200ud0duu22u0	-3|c10b c4b c7b c11b a8a a18b a22a a14a|0uuu0u0u2du2udd20dud02dd22d0	0> = -sqrt(35)/1750 (12470)
<0u2u0200dud02uud0d222u0d2u20	0|c19a c10a c25b c13a a7a a23a a22a a24b|0u2u02d0d0u0uudu0ud222d2dd20	0> = sqrt(30)/1620 (1440)
<u0u0020d22u222u020002d020uu2	0|c8a c9a c28a c1b a3a a4a a23b a16a|002u0200u2u222dd20002du20udd	0> = 1/72 (120)
<u00du00duuu2d22222220uu00du0	0|c11a c16b c17b c23a a1a a3a a8b a24b|20uuu002ud02u22dd2220u0d0dd0	0> = sqrt(30)/2400 (860)
<0022202uuu22u2d0uuuud0d02u00	1|c15a c12b c9b c14a a1a a28b a9b a1b|2022202uuu2uud00ududd0d02d0d	0> = 3*sqrt(6)/3500 (3404)
<2uuu0ud2u202ud2000200d200u22	-1|c12b c3a c4b c1a a4a a11b a26a a18a|uu0u0du2d2uddd200u200d200222	0> = sqrt(15)/600 (464)
<uu22udd02ud2u2uu2000d000u202	0|c25a c13b c12a c7a a5b a18a a19a a13a|uu222d002uudu2dd2ud0d0000202	0> = -sqrt(30)/4860 (612)
<uu002duuud2uud0uu20020u2202d	-1|c9a c5b c18a c27b a15a a2a a5b a26a|u2002udu0d2duuuduu0020d22ddd	0> = 0 (4320)
<0uuuu202ud0u022uud22002002uu	-3|c23b c23a c20b c10b a4a a1a a21a a5a|uud22202u00u022dud2du00002dd	0> = 0 (612)
<22u2du0du2000220uu000202uuu2	-2|c22a c2a c28b c26b a12a a20a a11a a19a|2ud2uu0dd2uu0220dudu0d02u0dd	0> = -sqrt(2)/144 (1944)
<20u2d2u0u0uuu020202uu020d2ud	-1|c7a c4a c3b c6b a25a a10a a11b a16a|200uud00uu2ud02d202ud02022dd	0> = -sqrt(3)/3780 (720)
<u00d00uuuudu222u22dd0002dd2d	0|c7a c16a c25b c27b a16b a23a a9b a22a|u00d000u2uuu222u22dd0ud20ddd	0> = -7/375 (1820)
<0u022u0d2202uduu202u0du02002	2|c4a c13a c9a c6b a26b a11b a20b a21a|0u0u200ud2u20ddu2022ddu02d02	0> = -7*sqrt(5)/720 (408)
<22u2002220u0ud0ud00u2ddduu02	-1|c24b c13a c20b c23b a18b a24a a23b a11a|22u2002220200d0uuu002ddudd02	0> = -sqrt(3)/324 (120)
<022ud0u2u200002uu202202duud0	1|c10a c20a c26b c5a a11b a10a a11a a14b|022u00d2u2200u2dd20u202du0d0	0> = 0 (48)
<uu220d02u2uu000d2u0u2u02d0u2	1|c24a c28b c21a c17b a27b a5a a26b a9b|uu22ud0222ud000udu0duu0ddd2d	0> = sqrt(105)/11340 (9560)
<2u2u0220uu002u020u0dd00u222d	-1|c21a c1a c13b c27b a8b a20a a15a a9a|uu2d022u2d00uud20u02000d22dd	0> = -13*sqrt(14)/22680 (612)
<200uu0u22u0d22dduu00u0u22u20	-1|c8b c25a c26b c16a a11b a4a a20a a2a|2u02d0uu2udu22d0ud0du0d2d020	0> = -sqrt(2)/2160 (1392)
<u0u222ddu0ud02u02du02uuuuu0d	3|c1a c3a c17a c26a a16b a15a a25b a26b|000222uud0ud022udud02dud2u0d	0> = 0 (648)
<020u22u22u22u00u0du002d0u0d2	0|c6b c9b c2a c28a a18a a24b a23a a13b|0u0d2ud2ud22200u02u0022dd0ud	0> = sqrt(15)/900 (96)
<0u22du20uuu2dd00u222ud0002d0	1|c11b c7b c13a c27b a16b a28b a22b a8b|0u22dududu020u0ud222d200020d	0> = -1/480 (160)
<2uu0d0u0u2d22uduu00uu2uddddu	2|c22b c13b c15a c25a a5b a15b a17b a2b|22u020u0d2d2uduu200uddud0udd	0> = -sqrt(2)/4860 (2160)
<u00d0u2u0u2du2d02022202u0ddu	0|c21b c13a c26a c1a a22a a16a a25a a2b|0u0u0u2u0d2u02du2022dd2ud0dd	0> = sqrt(30)/5400 (3100)
<020ud2u22u02002ud2002u0d2002	-1|c6a c9a c16b c21a a9a a26a a10a a11a|020uduu222d20020d200uu0d2d02	0> = -49/144 (72)
<0u202u0022uu20d2d2u02d0u20u0	-2|c18a c11a c13b c24b a4a a8a a23a a18a|0u2u2d0u220dd0u2u2d02ud020d0	0> = sqrt(5)/240 (324)
<20020u00u2d2d22uu020duu0u022	0|c28b c14a c21a c1b a24a a25b a21b a14a|u0020d00u2d2u22ud020uudd202d	0> = -sqrt(2)/96 (240)
<222002u2uu220d0u0du20udd00uu	2|c24b c7a c20a c28a a7a a19b a26b a24b|222002u2ud220u0d0u2d0udd0ud0	0> = -sqrt(15)/480 (324)
<u00uu200du2220u22002u2u002ud	3|c13a c26a c6a c11b a3b a15b a28b a24b|u0udud00uud2d0222002d2ud0ud2	0> = -sqrt(42)/3024 (720)
<0020u20uuudud202u02202u0ddd2	1|c12a c27b c28b c10a a15a a21b a28b a25b|0020u20uu0u0d2d2u022d2d02d02	0> = -3*sqrt(30)/4000 (240)
<2u02u02020002d2u022d00ud20d2	0|c25a c4a c9b c28b a27a a9b a10a a5b|2u0d20202u002d2u022d00uud02d	0> = sqrt(2)/48 (48)
<uu2uduu002uu2d20d0uuuu0dddd2	1|c14a c4a c15a c22a a17a a11b a23a a16a|uu20uuu0022u20dd20udd0dddud2	0> = 0 (6832)
<u2002020222uuuudd0ud2d2d000u	-1|c19a c9b c5b c28b a22a a18b a19a a4b|u20du020u22dduudduud222d0000	0> = -sqrt(10)/180 (432)
<022202202u0uu0ud200002d0dd22	0|c16a c7a c2a c17b a10a a8a a1a a14b|uu2202uu220uddd0d00002u0dd22	0> = 0 (756)
<u0d2uu0u2220u0u0dd2uu2002udu	2|c5a c27a c9a c4a a7a a5b a14a a14b|u0duududd220u2d0uu2ud2002d0d	0> = 0 (1440)
<00u0uu22udu002du0022uuuu22dd	0|c3a c16b c14b c24a a21b a17b a2a a13a|0u00uu22udu0ddu0u0222dd022dd	0> = 13*sqrt(21)/56000 (3050)
<2u2uu0duud0002d02uuu2d0uduu2	1|c20a c27a c7b c17a a16b a23b a13a a11a|2u2uu00uudu0u2dddud02dddud02	0> = 13*sqrt(7)/4000 (24940)
<u2ud020uuuddd0u00u00222du22u	-1|c3a c22a c12a c24b a22a a3a a20a a14a|u2uu020uudu0ddd00d0u2220d22d	0> = -sqrt(6)/10800 (2766)
<0222000ud02u020u0022u22220u0	-2|c3a c24b c23b c12a a1a a17a a26a a18a|u2u2000dd020020udu22u2ud2dd0	0> = 0 (240)
<2udu0uu002d002d22u220d20u020	-1|c17a c27a c19a c2b a27a a18a a4a a28a|20u20du002d002u2u2u20d20d02d	0> = sqrt(6)/54 (80)
<00u0200d22020u2uu2d22u0u0u2d	-2|c18b c22b c17b c12b a13a a23b a6b a24a|00u02u0d220udd2u0du220d20u2d	0> = -3*sqrt(5)/80 (144)
<2020ud000u2u02uu2u00uu20222u	1|c26b c23a c3b c11a a3b a19a a15b a2b|2u20du000uud022u2dd0dud02u2d	0> = 0 (544)
<2200u220u00u0d2202u022du2d00	0|c16b c5b c6b c7a a12b a5a a14b a27b|2200uuu0d002022u02d022du2dd0	0> = -7*sqrt(3)/1296 (204)
<0022u02002u00u20u222u0ud2uud	3|c23a c25a c20a c7b a1b a28b a13b a16b|u022u0d002u0ud2dd22uu00uddd2	0> = -5*sqrt(2)/6048 (1200)
<u0222uu2d0u0dud2u220u0u0uu0d	1|c15a c11b c21b c3a a28b a23a a7b a2b|uuu22d22d000du02d2200020ud02	0> = 0 (80)
<2u2022u002uuuudu0002d02d0220	-2|c15a c12b c1b c10b a16a a11a a9a a12b|uu2022u0dd2dud020002u02d0220	0> = 0 (80)
<u22uu0u0u2duu20d220d00202002	-2|c3b c28b c16b c17b a6b a27a a24b a15a|u2uuduu0d2udu2u0d20d002d20dd	0> = -sqrt(21)/42000 (11340)
<uu02uuddududuu02u0020dd2d2ud	1|c26b c16a c11a c9a a23b a19a a7a a21b|uu02uu2d0d0ddu0uu0u2dd22uddd	0> = 17*sqrt(30)/20736 (16800)
<0020u022u2d022du22dud0u0200u	0|c10a c8b c18b c3a a23b a24a a26a a4b|00uuu02uddu022ud2uudd02d2d0d	0> = 0 (11130)
<u202ud0u2uu20u022020uudd0ddu	-1|c9a c6b c16a c19b a1a a19b a20a a3a|22u2u00uuud20d0d202ddudu0udd	0> = 0 (3024)
<u2u02d22du2u0u200uu00200d022	2|c8a c1a c19b c28a a18b a24b a19a a17b|02u02d2uud2u0d20u2d0020du02d	0> = sqrt(30)/720 (216)
<0220022uuu0d002uu2u000d22220	-2|c2a c18b c25b c12a a5a a13a a4a a12a|0u2du22duu0uu02dddd000u2d220	0> = -1/240 (560)
<u22000ud00u2020duuud22uu2duu	0|c19b c2a c8b c14b a9b a11b a1a a15b|2u2000d0u0220uuddu0d22du2udd	0> = 0 (720)
<2u0du00uu020u0d22ud2uudd2uud	-2|c1b c19b c20b c1a a18b a23a a12a a28a|0u0uu00du02du0d2220duu2d2dd2	0> = 0 (2320)
<u22u000200d020ud22u0200ud222	0|c27b c21a c24a c28a a24a a7a a23b a6a|u22u0uu200d020ud22d0u0udd2dd	0> = 5*sqrt(10)/432 (3050)
<0uu02uudud2uu2d0020uuud2d2u0	-1|c15a c3a c9b c23b a6b a17a a1a a9a|ud0022uuud2uu200u20ddd02d2d0	0> = -sqrt(6)/3500 (1736)
<u0du02u00d220u2d2uu2dd0uuudd	1|c19b c3a c24a c16b a16a a8b a2b a28b|uu0u02uu0d220u2d2d02ud00ddd2	0> = sqrt(15)/18000 (3350)
<2220uu0002202dudu2d00uu02u20	1|c10b c1a c18a c3b a26b a3b a20a a16b|u220uu000d202ud2uddd0ud02220	0> = 0 (464)
<20uuuduu2222d0220000d20u02d0	-1|c5b c22b c1a c10a a3b a25a a8a a20a|u02u0du22u22d022000udu0dd2d0	0> = -17*sqrt(10)/3240 (696)
<uud20uu2u022u20u202u00d0d2d0	-1|c16a c26b c13b c9a a18a a27a a21b a3a|uu220ud2002202002d2uu0d0dd20	0> = sqrt(30)/378 (200)
<uu02u0002d02ud02d0u20u2d22du	0|c19b c12a c27b c23b a5b a21b a14b a19a|uu0220002d0du202u0d2dudu220d	0> = 0 (144)
<022u0220uu0uudd2022dd2uu0d00	0|c7b c6a c9a c13b a28b a5b a25a a13a|022uudd00u0dudu2022ud2dudu0d	0> = 0 (576)
<u220dudu00u2ud22uu00u020d2dd	0|c13b c23a c15a c28a a20b a22a a17a a9a|u220dudud0u20ud22d0uuud0d2d0	0> = -sqrt(2)/180 (960)
<uu000duu0u0222020u0d2u2u2uu2	-1|c10a c28a c16b c1a a5a a26a a15a a18a|0u00dudu000222ud020u2u2d22dd	0> = sqrt(105)/3024 (240)
<22u002u0002du22du22u00dud002	0|c23b c15b c1a c18a a21b a12a a23a a8b|u2u002ud0022d2uuud2du0ddd002	0> = sqrt(15)/1296 (2400)
<2002020uu2d2d02uduu2u2ud00d0	0|c6a c22a c27b c23b a23a a14b a7b a5a|2002uduuu2u2du2ddud2dudd0000	0> = 0 (5160)
<202uuu022d02ddudu202u02u0d00	-1|c1b c10b c24b c9a a7b a2b a2a a9a|u22dudu22002uuddd202u0200d00	0> = 0 (160)
<0u202uu002002u200222u0u2d2u0	3|c25a c2a c3a c24a a25b a17a a16b a11b|00u02uu002d02d2ud222d0udu2d0	0> = sqrt(7)/504 (240)
<u020uuuu0dudu2uddd20200du2u2	1|c6a c14a c3b c28a a9b a20a a22a a3b|u020d0uuudduuduudd2d2u0ud2dd	0> = 0 (48000)
<0u220u002uuuu20u202d0d02220u	-1|c14b c4b c9a c3b a8a a2b a11b a5a|02uudd0uud2uuu0d202d0d02220d	0> = 0 (1260)
<u20202uud00202uuudu2du2000u2	-1|c23a c18a c20a c14b a18a a11a a27a a16a|u20202uud0u20ud2uddddud00022	0> = 7*sqrt(30)/9000 (1720)
<2udu2u20u22u020u0uu0d2u0dd0d	0|c10a c11b c7b c22a a12b a24b a13a a21a|2udu2uu0ddd2u20d0uu02uddud0d	0> = 0 (4800)
<ud0202u0du2u2dd2u00ud0u22dd0	0|c6b c23b c24a c20b a2b a22b a20b a3a|u2d20ud0ud2u2uu2d00uud0d2dd0	0> = 0 (1920)
<u0020022ud20202220002u0uudu2	2|c11a c13a c26a c4b a9b a25b a26b a14a|u00u00222dd0ud2220002u0d2ud2	0> = 0 (48)
<220uu2d020d0uudu00u222udd020	1|c13a c6a c21a c24b a16a a26b a15a a14b|220uudu020d0022200u2d2d0ud20	0> = sqrt(5)/240 (108)
<uudd00u2uu00u2d2du0uudd202d2	1|c3a c17b c18a c24a a19b a12b a1a a15a|2u0u00u2dd0uu22200dududd02d2	0> = 7*sqrt(5)/129600 (2320)
<000222uu0d2uu22222dud00d00u0	1|c6b c6a c20a c11b a23b a9a a26b a28b|000220uuduudu22222d0d0ud0dud	0> = -5*sqrt(6)/1296 (1224)
<uuu22200020u0220du02d0u2uu20	3|c14a c3a c5b c4a a13b a8b a18b a25b|uu0uu20d020ddu20u202d0d22d20	0> = -53*sqrt(10)/7200 (700)
<u20ud022u202uduudu02uduu0u0u	-2|c18b c17b c8a c8b a18a a6a a19a a26b|u20udd20u202udud0ud2uudd020d	0> = 0 (3240)
<2u2ud02ud02d2u20d02u0uuu0002	-2|c2a c28b c5b c4a a10a a23a a5a a27a|2020u02udu2d2u20d02u0u2d00dd	0> = -11*sqrt(6)/432 (540)
<uuu200du22u00u022dud2dd0u2d0	1|c25b c26b c11a c1a a28b a6b a12b a25a|0uu20ddu220u0d022duu2ud0ddud	0> = -sqrt(30)/900 (1440)
<2uu022du0u0dduuu0022u20u0022	-1|c27b c22a c3a c10b a25a a3b a18a a17a|2uu022dd000udududu22du0ud0d2	0> = 0 (576)
<2udu0202200002220ud20duduudu	0|c20a c26a c16b c9b a20a a23a a21b a7b|2udu02u2d000022u0du2ud2du0dd	0> = sqrt(3)/162 (1080)
<u0d22uudud0uu0uu22200uu002d2	1|c8b c26b c6a c7a a15b a6b a8a a20b|u0d22u0udd0ud02u222d0ud00ud2	0> = 0 (192)
<ud22uuuu2ud00u022u0ududud0uu	-2|c3b c16b c1b c17b a24a a19b a8a a21b|0uu2udu22dd00u0udddu2du2u0dd	0> = -sqrt(30)/34560 (8160)
<uuu0udduuu2u020udd02ud2u2200	-1|c26a c17b c1b c25b a21b a27a a1b a1a|2uu0udduuu2d020u0d022d2ddud0	0> = 0 (5000)
<u22u0u0002d2d0u0d02d02u2022u	1|c6b c22a c27b c15a a14a a20b a16b a9b|u22u0000u2d2uu0ud0220dd202dd	0> = sqrt(3)/432 (868)
<ud0uu0d20u22ud0uu2u20d0u2u20	1|c4b c14a c11b c16a a7b a19b a10b a4a|ud0uu02202d2d000u2220u0d2d20	0> = 0 (72)
<uu00ud022ududu00u2d2uuu02ud2	-1|c5b c20b c18a c8b a19b a24b a27a a17a|uu000u0u2duudu002d2udddd2d22	0> = sqrt(105)/140000 (12410)
<2222u2u0002u200dd0d0u0uud022	-1|c13b c19b c3a c11a a8a a17a a9b a21a|22u2u2uud0uud00d200020ddd022	0> = -sqrt(10)/450 (910)
<000uudu0uu2d02u2d0d2u22uud02	1|c21b c12a c28a c24b a19b a18a a4b a13b|0002uuu0ud20d2u2ud220220dd0d	0> = sqrt(5)/12000 (850)
<u2002u22ud020duud02u220002u0	0|c7a c5a c16b c10b a24b a13a a16b a11a|u200udu2u0d2dduuu02d220d02d0	0> = 5*sqrt(6)/3888 (1200)
<uuudduduu2dd20ud020u02du0uu2	2|c20a c7a c22b c15a a15a a17b a7b a11b|uuuddudud22u20duu2000dud0dd2	0> = sqrt(6)/324 (18360)
<00uud0u22d20u2u022d2000u2uuu	0|c25a c9a c19b c20b a19b a23b a21a a7a|00uud022ud20u2d022uud0duddud	0> = 0 (3240)
<u2uduuud2u022u00duu220u0d0dd	2|c18a c1a c2a c28b a11b a28a a14b a22b|0uudduud2ud22200u0d22du0d0ud	0> = 2*sqrt(10)/189 (1296)
<u20d02u0uu02uu20022u220duu0d	1|c25a c15b c15a c26b a10a a11b a7b a17b|u20d0220u2d2uu00d22d220u000d	0> = 0 (48)
<uu2uuu00d2222u0d0ud020u002u2	2|c4b c1b c13a c2a a22b a17b a1b a16b|u020uu00d222du02duu02dd002d2	0> = -sqrt(15)/1350 (600)
<u0duuu220duu20d022u02udu200u	0|c24b c13a c10b c12a a24a a27b a14b a11a|u0duuu220020uuu022d02ddd20dd	0> = 17*sqrt(70)/168000 (1848)
<u002200u22220u222u0202u000u0	3|c4a c20a c22a c17a a2a a6b a23b a18b|uu0u2d0u22220d22u20d0d2000d0	0> = 1/36 (232)
<2uu2202du0200ud02202uuudu00u	-1|c25a c18b c1b c28a a16a a21a a28b a25a|udu2202ud0200uud2u022dudd00d	0> = -7*sqrt(3)/19440 (1392)
<20u0u02uuu2u22ud20002u002udu	-3|c16b c22b c15b c21a a2a a23a a18a a3a|2u20u02uud2u22002d00d0d02dud	0> = sqrt(7)/840 (500)
<uu002u20ud2ddu2022udu0duu002	2|c21a c1a c28a c20a a8a a27b a3b a4a|0uud2u2udd2udu2022u000ddu0dd	0> = sqrt(30)/23328 (5400)
<uu220ud00202du00u0d220202u2d	-1|c14b c12b c21a c4b a18b a13b a7a a9a|uu2u0d20u20d2000ddu2u0202d2d	0> = sqrt(2)/432 (408)
<ud02u200udu2du02uud2u02udu0u	-1|c20b c2b c18a c11b a19b a3b a2a a7a|uuu2d2d0uu02dd02u02ud02udd0d	0> = sqrt(15)/9720 (6800)
<ud200uu0d02002u220uuddd2220u	-1|c19a c17b c11a c1b a21a a6b a27a a5a|0u20u2u0d0u002d2u00d2du222dd	0> = -11*sqrt(5)/2880 (696)
<0u200u022u222uud20d0d2u0dud0	-1|c14a c10b c13a c21b a5a a18a a20a a24b|0u20uu022022d0ud2ddu02duudd0	0> = -23/2880 (816)
<ud0u22u00dd202u20du2u02udu0u	0|c20a c25b c28a c7b a17b a21a a25b a22a|ud0u22000ud202u2uddu2d2dud00	0> = -sqrt(6)/288 (720)
<2u0du2uuu2ddd0202du20uu0200d	0|c4a c25a c22b c10a a26a a13b a5a a14a|2u0022ududud2u202du200u0dd0d	0> = -sqrt(15)/2592 (1620)
<2uud00u0u20u0u22220d00220u2u	1|c20b c10a c15a c3b a13b a3b a22b a5a|2uduu0d0du0udud222000d220u2d	0> = 0 (432)
<0ud2u0uud220u022u000u220uu2d	2|c15b c13a c27a c16b a6b a14b a5b a12b|0ud22uuud22u0uduu000d220dddd	0> = -sqrt(70)/1008 (6272)
<0uu0uud2d2222uuduu02d0u00udd	0|c27b c11b c23b c18a a26b a4b a1a a19b|uuduuuu2d2u22dddd0u2d000020d	0> = sqrt(105)/24000 (8298)
<22uu0u0u20dd02d22du220000uud	0|c21a c14b c20a c1a a5b a1a a23a a15a|22uudu0u20ud0d222duuu0d00ddd	0> = -sqrt(10)/864 (7350)
<0u0du22d00u220020u020ud222uu	0|c27b c13b c13a c6b a14a a5b a15b a10b|0u0d2u2u0ud20du20d020ud2220d	0> = 5/108 (360)
<u22u0udud2000200udd220uu2u02	0|c4b c28a c18b c7a a23b a18a a5b a8a|u220ud02d2000200udu2202d2u0d	0> = -sqrt(2)/288 (48)
<uu2uuuddud2u02202u000dd2udd0	0|c14a c8a c27b c7b a16a a13b a16b a18a|uu2uuu00dd2uud2222000dd2dd00	0> = 7*sqrt(6)/10000 (3332)
<u020d2u0u20d0u22u020uduu0d22	1|c16b c26a c28a c6a a13b a2a a4a a8b|uu2udddud20udu2ud020udud002d	0> = 0 (4320)
<u20duu02200ud200u2d002002222	1|c18b c19a c28b c18a a12a a1b a18b a5b|220u2u022002d200ud000200222d	0> = 7/144 (18)
<0uuudd0u222uuud000d0ud220d22	-1|c22b c10b c14a c6a a13a a6a a22a a2b|02uuud0d2u2u20d000u0dd220d22	0> = 0 (680)
<uu0u2dduuuuduuddud200ud0du22	-1|c1b c19b c12b c5a a24a a26a a1b a4b|uu02duduuud0udddudu00ddud222	0> = -sqrt(210)/360000 (40500)
<u2uuu022020002022d0u2u2d0d0u	-1|c16b c17b c3a c23a a15a a3b a13a a25a|u2uud0220200u2uudd0d2udddu0d	0> = -sqrt(10)/1500 (5984)
<2u2uuu2u00udu0ud02d222020u00	3|c12a c1a c21a c4a a14a a12b a5b a28b|uu202u2d00uduudd02d2u2020d0d	0> = 17*sqrt(105)/52920 (2460)
<0u2022u2uud0u0d2002020u2ud02	2|c19a c16a c21a c10b a17a a12b a10b a1b|uu2022u2dddud0uud0u0u0d2dd02	0> = -sqrt(10)/576 (2400)
<uu002202020d00022220u0u02d22	1|c6a c21a c18b c8a a4b a26a a23b a6a|uu0d220u020d00022d2000202222	0> = 1/3 (18)
<20uu2udu000200du2d222u2u0u0u	1|c20a c16a c5a c1b a5a a10b a3a a27b|u02d2udu0d0200u02u2u2u2d0ddd	0> = sqrt(2)/160 (560)
<2u0002udu20u2u2uu200d22020d0	0|c10a c16b c18b c15a a20b a24a a26b a5a|2u00d2uudd0u2uu0dd0uu22d2dd0	0> = sqrt(105)/22680 (2400)
<uuuu22dd0022000uuu022du00u22	3|c28b c20a c6a c28a a10b a24b a15b a25b|uuuu2ddd0u2200duuu0d2duddd20	0> = -7*sqrt(2)/360 (25200)
<2u00d2uuu22uud2duu20uud00d0u	-1|c13a c14b c21b c16b a20b a22b a24a a21a|2u00d2uuu22u0020du2dd2ud0d0d	0> = -61*sqrt(10)/63000 (1720)
<00202uu020d2u00du2uuu220ud2d	-1|c22b c27b c25a c12b a1b a8a a1a a26b|20202uuu20udu00dd2dudu2002dd	0> = 0 (2250)
<uuu2uuu22dd0uu2uuddddud00u0u	2|c4a c15a c23a c9a a12b a13a a17a a18b|uuuuudu2dddu2ddu22duud000d0d	0> = -11*sqrt(7)/90720 (95520)
<u02202202duu2002u02u00duu20u	2|c6b c1a c28a c13a a27b a2b a1b a8a|uu220u2d2dudd002u02u00ddu2d0	0> = 0 (720)
<20u20u0ud202u0duudu222000022	1|c3b c17a c10a c13a a11a a25b a26a a3b|20u20u0uudu200du0dd22200dd22	0> = -3/3200 (900)
<0udu2u222du220uu2u000u0uuu0d	2|c5a c12b c13a c12a a21b a23b a14b a18a|0uduud222du0uuud2200dudddu0d	0> = 0 (5760)
<u0220du0du2udu2uu200u02d20dd	0|c18a c16a c15b c28b a26b a8a a27a a16b|u0220dudud2uududdu00d02u2d20	0> = sqrt(6)/2880 (576)
<u00duuu22d2ud2002d22uu0u0u0u	0|c21b c20b c9a c19a a15a a21b a2a a13b|ud0uuud2uu2d22d02udddu0d0u0d	0> = 0 (6592)
<0u02u2uuu2ud02u0uu0d2uu0ddu2	-4|c7b c8b c20b c5b a13a a16a a5a a7a|0u02d2u0d2uuu2dudd002ud0dud2	0> = -5*sqrt(105)/40824 (1632)
<uu2d000uu2dudu022du2022020u0	-1|c17b c27b c9a c23b a1b a26a a6b a24a|2u2u0u0u02dudu02ddd202du2d00	0> = 0 (1800)
<0220222020u0u0d00uu20d02u2u2	-1|c20b c9b c28b c24a a12a a13a a9b a10b|022022202uuu20d00udu0d0dd2ud	0> = -5/216 (464)
<uudd0u2u202202000202u00u2du2	-2|c12a c27b c28b c14b a15a a5a a10a a14b|uudduu2u2d2d02u00202u00d2d0d	0> = sqrt(10)/60 (1200)
<udu2020u0uuud0220d2200u2du02	2|c12b c24a c19a c20a a21b a18a a12b a7b|udu202uu0uudu02202ddd0dudd02	0> = -7/2250 (5532)
<0u0u022udud0uud0u202220du2ud	2|c18b c13b c2a c25a a10b a3b a9b a11b|00uu022u22200du0du02220d02dd	0> = -19*sqrt(30)/43200 (232)
<uu000uu2u02u22d0u0ud02dd2u2u	0|c15b c13a c26a c13b a4b a1a a4a a26b|2u020uu2d02u0200d0du02dd2u2d	0> = 0 (408)
<u00duuuu0d22220d0d0uudu2uuu2	-2|c24b c7a c5b c14b a19a a7b a15a a3a|u0du0uud0u222udu0dduududddd2	0> = 0 (75400)
<u2u202uu22d02u20d0u0ud00ud02	-1|c6a c4b c15b c2a a17a a12b a26a a18a|uuud0ddu22ud2ud02du0du00d202	0> = 0 (1440)
<2uu020ud202202u0d0u2dduu002u	0|c20b c9a c11a c28a a2a a4a a25a a22b|22uu20ddu0u202d0u0uud2ddd020	0> = 11*sqrt(30)/9720 (1260)
<0ud0uu0d022u0dud22d202uu20uu	0|c28b c10a c20b c22a a1a a26b a2a a14b|u2u0ud0u0u2d02uu22du0ddd2dd0	0> = -sqrt(3)/2400 (11556)
<uu22u00u220d00uduu0dduduu2u2	-1|c16a c4b c28b c5a a19b a5a a6a a25a|uu2udd0u220d00u0ududdduu22dd	0> = -7*sqrt(6)/40500 (12240)
<0uu2002000202d22u02duuu00222	-1|c15b c13b c22b c26b a12b a1b a5a a25b|udu2d020002uduu2u02dd0d0ud22	0> = 5/144 (320)
<u2ud000222uu2u02222000u00d02	2|c18a c1a c9a c13a a5b a22a a6b a20a|02uduu02u2ddud022u2d0du00d02	0> = sqrt(5)/10 (720)
<2u0uu220d22u020uduu020d20d0d	0|c26b c24b c21a c18a a3a a22b a23b a9a|2uuuu220222d020dd0u0ud2d000d	0> = sqrt(6)/480 (700)
<00202uuu22002d0uud00u2202u2d	1|c22b c25a c21a c7b a28a a11b a15b a7b|00202udu22d02ududu000d20ud22	0> = 0 (64)
<02u0020u0u2ud22d2d0u0uduu202	0|c26a c10b c2a c20b a24a a13a a20b a9b|0ud0020uu02u222u2u0d0dd2dd02	0> = sqrt(15)/10800 (504)
<0uduud002duuuddu202d22duu020	-1|c15b c9b c19a c16a a4b a23a a16a a25a|0ud2ud00uuudud0d20du222d2020	0> = 0 (544)
<2uu02uu20du2d02u2duud00uudd0	-2|c21b c8b c27b c3a a21a a23a a27b a14a|2u002uuu0ud2du2d2uduu0ddddd0	0> = -101*sqrt(210)/42000000 (43610)
<uu0uu2202u2u02duu2u0d02u00du	2|c23a c9a c6a c7a a20a a5b a26a a8b|uu0u2ddduu2d02uud2udd0du0udd	0> = -25/16128 (24480)
<u02u2222d0002du02u0d02u00ud2	0|c18a c17b c20a c5b a26a a12b a20b a2a|uu2uu222d00d2ud0u00d02d002d2	0> = 0 (820)
<0uu020ddu22022u020u02u2u002d	0|c14a c17b c3b c23a a3a a8b a25b a25a|0uu020u2d2202du0u0d02dud202d	0> = -sqrt(5)/540 (600)
<20200u22duduuuu02000uu2ud202	1|c15a c3a c10b c7a a21a a19b a11b a16a|20u00uu2d02uud0d20u02d2dd202	0> = -sqrt(42)/945 (824)
<ud20uduuu02udduu00uu22d0dd2u	-1|c25a c13b c28b c3a a25a a23a a28a a16b|udu0duudu02u0ud200du2220dd2d	0> = sqrt(42)/19200 (2880)
<0200u2002222u20duu000222d0dd	0|c28b c6b c18a c14b a26b a28a a15b a21b|0200ud002222uduuu000d222dudd	0> = -5/216 (240)
<ud22202u0u0020022uu2u00200d2	2|c5b c24a c7a c19a a21a a27b a12b a15b|ud22u0uu0d0u20d22d02200d0022	0> = sqrt(10)/360 (136)
<0u0u2u0ud0uuu0220du0220d22u2	2|c21a c8b c13a c16b a3b a20b a13b a12b|0uuu2d00d0u2d02d0uudu20d22d2	0> = sqrt(10)/2268 (1080)
<0u2ud0u022u2u22u0du2d0002d0d	0|c10b c20b c3a c25b a27b a16b a17b a8a|0uudu0dd2uu2d222ududd000udud	0> = -29*sqrt(30)/259200 (3888)
<22uud000u222uu02u00ddd20uu20	1|c10a c14a c12b c16a a6a a26b a8a a14b|22uudd0uud2uud0du00dud20d220	0> = -sqrt(6)/60 (3240)
<ud020ud2ud00u02uuu20200d222u	0|c21b c17b c8b c19a a28a a3b a1b a22b|2uu20uddud00d02u0du0du0d2222	0> = 0 (480)
<u0002du022u0d22uuu0u20u2uu02	3|c23a c1a c18a c26a a16b a8a a22b a17b|00002udu22u0d222200u2d02d002	0> = sqrt(6)/72 (36)
<22uu022d0d0u02du0u02ud0022du	-1|c14a c16b c6b c1b a11b a22a a5a a13b|u2udud2u0uudddd00u02u20022dd	0> = 0 (3780)
<u0uu22u20200uud000u2u2d22002	2|c21a c20a c7a c6a a2b a20a a11b a12a|uuud2d0202duudd000u202d22002	0> = sqrt(3)/108 (240)
<u2duu2000d0u220uud2202d20d0d	0|c26b c13a c22b c4b a7a a21b a28b a16b|u2d0u2d00u0du202du22udd20002	0> = -sqrt(5)/360 (96)
<0uu202u02dd22d0u00ud2duuu0u2	-1|c20b c9a c3a c9b a26a a9b a20a a22a|0u0202u0dud22u0u00dd22uuddd2	0> = 0 (1800)
<020u20u0ud2d02u222000d2duudu	0|c15a c16a c23b c17b a12a a13a a21b a28b|020u20u0ud22u20ud200duddudd2	0> = -sqrt(15)/720 (2472)
<u222u202du0u0u02d20u2uu00d0d	1|c20b c6a c3a c8a a17b a25a a22a a12b|u2d2uu0duu020u02220022d0dd0d	0> = -17*sqrt(70)/25200 (420)
<0000u20222dud22u20202u00udud	-1|c5a c8b c25b c21b a16a a2a a24b a4b|0u0u020d22udu2222020du0d0udd	0> = -5*sqrt(3)/1296 (486)
<2020uuu02u0222u0202u0d02002d	0|c7b c28b c1a c19b a6b a10b a18b a22a|u020d200220222u02dud02020020	0> = sqrt(105)/210 (8)
<uud000002duduuu2uu202ddu22du	-1|c13b c24a c9a c14b a27a a8a a24a a23b|uud0000duuud00d2uu202d2d222d	0> = 13*sqrt(30)/10800 (1200)
<002u2dud00u0022u2u02u2dduu02	2|c20a c8b c18a c15a a23a a16b a13b a2b|0u2u2du000u0u2u2200dd22ddd02	0> = -sqrt(15)/160 (756)
<uu2u02u2ddu02d2200u0d02ddu0d	0|c15a c13b c6a c23a a24a a4b a5a a1a|2u22udu2uuu0uud200d0d0d2dd0d	0> = 0 (10296)
<2uud0d2ududuu0d0ud2uu002u202	1|c26a c6a c19b c3b a14b a12a a27b a3b|2uud002uduu2dud0dduud002dud2	0> = 0 (7344)
<0uu02ud2220udduu02uu20u002ud	1|c3b c21a c16a c2b a20b a11a a3b a17b|00u02ud222dudud0u2u2d0u002dd	0> = sqrt(210)/1620 (432)
<u2d22uud0du2u2u0d00uu0200du2	1|c10b c28b c2a c17b a16b a17b a15b a18b|uud22uud00d2u22ddu0du0200dud	0> = -sqrt(5)/96 (1440)
<u0uuu22duu200d202d0du020u2ud	2|c11b c27a c15a c23a a24a a28b a2b a25b|uuuud22uuud00dd02d0du0dd2202	0> = sqrt(70)/4800 (10080)
<22udu2u020u0002d000022022u2u	1|c16b c21a c28a c27a a23a a10b a13a a28b|22udu2u02ud0d0200000u2d22dud	0> = 0 (240)
<u0u02d200udu00udu0d2d222022d	0|c27b c23a c5b c23b a14b a17b a9b a25a|u0u0ud20dduu0duu20d2d202u2dd	0> = -5*sqrt(3)/2916 (3600)
<u00200022202u2220d02u02d200u	1|c21a c18a c13b c12a a12a a18b a27b a21a|u0020002220202220u02u02d20dd	0> = -1/9 (20)
<20u00ud022u0u2uu20d0d202u2du	-1|c10a c16b c19b c13b a10a a12a a2b a6b|2ud002u022ud02d02000u202u2dd	0> = sqrt(10)/300 (72)
<20u0duu2udu2u00du2udu2d0uu02	1|c25a c7a c18b c8a a25a a9b a19a a15b|20u0du0u2du2u0dddu2ud2u0dd02	0> = -7*sqrt(3)/1620 (2160)
<ud0u000d0220u2u2du2u0du222u0	1|c20a c2a c14b c23a a12a a20b a3b a9a|u0ud000uu22dduu2ud2d0d0222d0	0> = -7*sqrt(30)/6480 (2100)
<0u22002u0u220202dd0udu0uu2dd	-1|c20b c3b c11b c14a a13a a17b a22a a6b|0uu20u2u0du2dd022u00d20ud2dd	0> = 41*sqrt(5)/51840 (2940)
<u0u2u22022ud020u0022u00d0d2d	-1|c27a c20b c14b c19b a8b a2a a1a a23b|2uu2u22u22dd0u0d00uud0dd0dud	0> = -77*sqrt(5)/48000 (5800)
<uu0u02d2du2uu0u00du0020222u2	1|c1a c7a c8a c15a a7b a3a a4a a15a|0uu202duud2du0d00du0020222d2	0> = 0 (360)
<u0002uu2222d20udd2udu00u200u	1|c6b c10a c12b c25b a14b a1b a3b a26b|20u020u22u202dddu2duu00ddu0d	0> = -sqrt(3)/1296 (480)
<2u20002duud202udu2d0uu2d00uu	-2|c9b c15b c24b c23b a26b a10b a28a a27a|2u20002d02u2020du2u0ddu00d22	0> = 0 (48)
<uu2d00dud2200u2u2002220udd0u	-1|c20a c9b c3a c24a a23a a13a a2a a19a|u2du00ud0220uu2d20ud22d0du0d	0> = -sqrt(6)/1296 (816)
<2u0u0020uu2d0220uduuu02d2uud	3|c20a c1a c28a c25b a22b a6b a16b a18b|uu0u0u20ud2d022dd2u0uu2dddd0	0> = -3*sqrt(5)/28000 (8820)
<uu0d2u0u0u022d0u0220220uudu2	-2|c6b c13a c1b c12b a6a a27b a8a a11a|0u0u2u020uuddd0d0220220udd22	0> = -sqrt(210)/2700 (756)
<2u22uu2du022d02du000200u02u0	1|c27a c1b c2b c21a a18a a19b a24b a23b|u022ud2ud022u02udud0d0d20200	0> = -sqrt(2)/432 (612)
<ud2u00uuuduud222dud2d0uudu00	2|c10a c16a c12b c17b a11b a1b a18b a4b|2u2200udu020d22d02u2u0uddd00	0> = sqrt(10)/3000 (360)
<u20uu2uudu20002d2d02u0u2002u	3|c6a c17b c8a c24a a25b a9b a3b a13b|u2duuuu02d20d02udd02d0uud02d	0> = -7*sqrt(2)/1800 (2880)
<2uu00ud02202d0duud02u200u22u	0|c16b c7a c27b c1a a4a a23b a8a a24b|uudu0d0u2202d0u0ud02d2uud2dd	0> = -13*sqrt(3)/11664 (5400)
<uu02000d2uu2u2u022ud20dd0d02	1|c17a c18a c20a c14a a16a a24a a5a a26b|uu02u00d2uu2ududddd020d20202	0> = -sqrt(210)/3375 (3184)
<02uuu00du0002uu2222u2002uudd	0|c27b c26a c18a c4b a8a a23a a26b a1b|u2u0u002d0002du22d2u20d2ud0d	0> = -sqrt(70)/1260 (540)
<02uuu2udu2u0d00u2dd200d0du22	1|c28a c11a c6b c28b a4b a12b a28a a19b|02u2uduud20ud00u2u2200d0dd2d	0> = 47*sqrt(15)/54000 (2460)
<2u2u02020d0002d2u0u2u2020u02	1|c28b c1b c15a c17a a23a a17b a28b a25b|uu2u02020d000202u0d2d2d2ud02	0> = -sqrt(2)/18 (136)
<uu0u2dd2002u22d02d0uu02d0u20	-1|c21b c23b c8b c14a a19a a15a a28b a3b|uudu2udu002u2u202dud00dd0d2d	0> = -sqrt(10)/1350 (9552)
<00uu220u22uddd00d22uu00u02u2	1|c9a c8b c21a c11a a16a a2a a17b a4b|0uu22200d20uud0d222d000u02d2	0> = 0 (120)
<u202du20020d0ud2uuu2dd02u200	0|c5a c21a c2b c24a a9a a23a a3a a5b|uuu2ud20u20d0ud2udd20dudd200	0> = sqrt(3)/1152 (9750)
<220u0002u0d22022d20220uu0u0u	-2|c20b c1b c24a c17b a11a a23a a25a a24b|u20u0002u0222022020u202ddd0d	0> = 0 (70)
<0020220u2u2du02002d202020udu	0|c5b c11a c27b c19b a25b a14b a16a a5b|0020220u2duudu2u02020202dd0d	0> = 0 (120)
<2udu0uu02200ud00222u2u2000d2	2|c2b c17a c9a c22a a2b a17a a7b a24b|2udu0u20d200uu00222d202d00d2	0> = 1/30 (120)
<u2duu0u0u2u2d0dud2uudud0du02	-1|c7b c23b c10a c12a a21b a1a a8a a12a|22udu00uudd2u0dud2uu2d00dd02	0> = 7*sqrt(3)/216000 (3600)
<02u202220duu2d2uud0200u0uuu0	2|c4a c14a c15a c20b a21b a9b a17b a14a|02uu0222duud2duu2d0uu0d0ddd0	0> = -sqrt(30)/1080 (7200)
<02002200uudu20200u202220dd2u	-1|c26b c22a c9b c19a a7a a20a a22a a14b|020022u00duu2u200udd2220d02d	0> = -7*sqrt(30)/1080 (140)
<22u0u20u0d0d22u0u2u20d02020u	0|c18a c14b c2b c19a a17b a4a a27b a19a|2uuud20d0d0u2ud02ud20u0202dd	0> = -sqrt(5)/270 (1080)
<2002uudu2200uuu22uu0022200d0	-3|c1a c16b c5b c22b a3a a25a a19a a27a|u0u20uuu2200uddd2d200d22d020	0> = -sqrt(3)/1680 (924)
<u2ud0uu220d0du202ud0du0u0u22	-2|c6b c8a c21b c2b a23a a3a a16b a12a|uu2d00uu20udud2d2du00udd0d22	0> = sqrt(2)/3240 (7500)
<0020uu220u22u0d2u0d0dd220u02	0|c3b c8a c12a c23b a27a a25b a14a a9b|00u0du2duu2uuud2d0u0ddd2udd2	0> = -sqrt(5)/6000 (10920)
<uu0u022uddu02220u20u20dd200u	1|c15b c8b c9b c1a a15b a1b a26b a9b|uu0d0220uuu02220d20u20dd2d0d	0> = 7*sqrt(15)/4000 (750)
<ud0u02022u220202u2d00u02uuu0	-3|c12b c9a c10b c25b a28a a22a a20a a10a|ud0u0202ud2u0202u2dd02020dud	0> = 1/8 (240)
<0ud2u20200uduuu0200222uudu20	1|c22b c20a c6a c4a a18b a7b a10a a28a|0uduudu20uuuudd02d0d2duddu2d	0> = sqrt(30)/64800 (33264)
<20ud00u2u2200du0du2202duudud	0|c10b c9a c19a c22a a6a a16a a24a a4b|20u20ud20d200ududud20uu2uddd	0> = -5/2592 (960)
<22u2200du020uu2u0d0u002u2d02	-1|c2b c4a c8b c9a a12a a7b a3a a19a|2u2d20u0002uuu2d0ddu002d2d02	0> = 0 (420)
<2u20d2u2u2200ud00u0dduuu0uu2	2|c23a c8a c28a c26a a17b a12a a14a a25b|2u20d2uud22d02u0ud0uuu0dd0dd	0> = 13*sqrt(10)/6480 (2520)
<uu0000202ud2d0uu20u2220ddd2u	0|c28b c22b c7a c12a a15b a5a a13b a3a|uud0d0u02uuu202d20u22d0ddd20	0> = sqrt(30)/900 (1500)
<u222022du0u0000duuu0d222ud0u	1|c9a c22b c25a c11b a12b a25a a11b a17b|u222022d00ud000u2du0du22ud0d	0> = 0 (96)
<u0uuud20u2dddu2u0ud2220u00uu	-2|c22b c24a c16b c4b a5a a19a a28a a8b|u0u02u2uu2dudd200d222d0000d2	0> = 7*sqrt(3)/36000 (922)
<0ud02u002u02200u20u0u22d22uu	0|c26b c23a c2a c6b a7b a26b a20a a15a|00u020u02u0220du20ddd2uu22dd	0> = -sqrt(3)/432 (408)
<0020u220u022d0u2uu2002022002	1|c18a c19b c12b c28a a5b a1a a18b a4b|u02d2220u02du0u2ddu00202200d	0> = 1/24 (48)
<u20u2u2u000u2002020u0ud222uu	1|c13a c25a c16b c5b a9a a21b a16b a22b|u20udu2ud00ud002020uu2d2d2dd	0> = 0 (2460)
<0uuu2duuud220d2dd2u20du02000	1|c6b c8a c16a c25b a27b a26b a1a a24b|uuuu20u0dd220d20d2u20uudddd0	0> = -sqrt(10)/2400 (8820)
<u20200u22022udu0uu2002u20002	2|c11a c7b c22a c28a a21b a16a a5b a25b|u202u00220u2dduddu20udd2u00d	0> = 0 (720)
<u2d202200u02000d02u2uu0u22ud	-2|c27b c28a c18b c24b a14a a16a a15a a17b|u2d202200u020uu2dud2dd002200	0> = -sqrt(5)/8 (136)
<0202u002u22udud00udu002u0222	0|c8b c23b c18a c2b a7a a21b a15b a1b|uu02u0udd22ddu2000udd0ud0222	0> = sqrt(15)/5184 (840)
<u002220222020uuud0u02du0uu20	-2|c26b c1a c16b c15b a20a a7b a2a a13a|0u0222d22202uu00d0du2du0d020	0> = 0 (48)
<u02ud0u20uud2002uuudu22u20u0	3|c23a c16a c20a c19a a6b a27b a5b a15a|u02u2ud20udd20uudd00u2dd2020	0> = sqrt(70)/18144 (2040)
<u02d2u00u2uduu20dd0u2u00u2u2	-2|c10b c11a c3b c4b a25a a2b a17a a7a|uud02du0ud0duu202d0u2d0022d2	0> = 0 (648)
<u22000u0220du000uud02u22u22u	-2|c18a c28b c17b c2b a20a a1a a6a a4b|2u2u0ud0220du00000du2d22d220	0> = sqrt(5)/180 (180)
<00202uu0u2udd0200d022u02ud22	1|c3a c15b c12a c20a a2b a2a a23b a12a|02u02ud0u2ddu0u00d0u2ud2dd22	0> = 0 (1080)
<u02uu20du02du2uu002u2u2ud00d	3|c11a c21a c19b c1a a19b a13b a4b a10b|0022u20uuuud22ud002ddd2ud00d	0> = -sqrt(210)/900 (2766)
<uudu2dudd020u0uu22u0200u022d	0|c4b c21a c9b c17b a4b a13a a6b a23b|uudu22ud002020duu2d0u0dd022d	0> = sqrt(15)/1296 (2040)
<22u22ud00duuud0u02ud2u0d0u20	2|c20a c4a c6a c21a a8a a12b a23b a6a|22uu2dud0uu2ud0d02d0uddu0d20	0> = -sqrt(15)/2700 (3780)
<u2u2u22u0uu0dd20dduu02uu0d0d	2|c5a c6a c13a c26a a9b a13a a27a a20b|u2u20u2uduu0dd20dud202du00dd	0> = -41/9000 (9420)
<0u2du0uu0du200duud20222022d0	0|c27a c25b c15a c5a a9a a13a a15b a6a|0u2d0uuuuud2d0dddu202220d200	0> = sqrt(10)/7200 (1008)
<u0u0200uuduu2d200d2u22u2d002	2|c3a c5b c19b c22a a27b a12b a4b a3b|u0duu00uddu22d200duu2du2d0d2	0> = 161*sqrt(6)/10800 (2160)
<2222u2uud2000uuu02020u000d2d	1|c20a c8a c14a c6b a16b a23a a14b a21a|2222udu0u2000du2020dudu00d2d	0> = 17*sqrt(105)/11340 (324)
<2uuu0d222000d022002du20002u2	1|c8b c22a c21a c9a a25b a20b a25a a21a|2uuu0d2dd000u0220022ud0022d2	0> = sqrt(3)/36 (120)
<u02u22d2udu0dd2uu0u20d020uu0	0|c8a c24a c16a c15b a7a a21b a4a a28a|u022222uudu0udu0d0d2ud0d0udd	0> = 5/20736 (8880)
<u0200000u2du2du2uud220uu02u2	1|c10b c14a c3a c21b a17b a5b a18b a23a|u0d0u000udud20u222u2d02d02d2	0> = sqrt(6)/1080 (360)
<0uuu2d00d02d2uuudd20uud2du02	-1|c13b c2b c14a c28b a1b a2a a8b a20a|uudu2d0du02ud0udud2uudd2ud0d	0> = -sqrt(2)/5832 (29160)
<u22ududu0uu200dud0u2u0202u20	-3|c3b c26b c15b c19b a10a a21a a24a a1b|22uuuudu02d2000dd002202d2020	0> = 1/1440 (250)
<002uu0ud2u00udd202du0uu22220	0|c27a c25b c18a c14a a21b a15a a8a a11a|002uu0u22dd0u0220dduuud2d2d0	0> = sqrt(30)/2592 (1200)
<0uuu2200ud2220d2200020200u2u	1|c11a c4a c2a c21b a24b a14a a25a a19b|00u02200uuu22dd220d0d02udu2d	0> = 0 (280)
<0u22u0udud22uu0d02u2000dud2u	1|c16b c20a c4a c7a a19a a6b a17a a1b|uu2ddu0uuu22ud00u22d000ddd2d	0> = sqrt(3)/4000 (5532)
<0000222u222u2u200uu0u0022020	-1|c11a c27b c24a c10b a3a a16b a26a a20a|00u0222u2uuu2d2d0uudd00d2dd0	0> = -sqrt(15)/1500 (3332)
<00u02duu0udd222uud0d22dud200	0|c20a c22b c24a c13b a16a a8a a2b a18b|0ud02ud20uudd222u2002ud0d200	0> = -5*sqrt(2)/864 (144)
<00022020u22220d2u0d0220uud0u	-1|c22b c10b c17b c19a a19b a19a a17b a6a|00022u20uu2220d2u0202d0ddu0d	0> = -1/18 (136)
<0u202dud020u0020222duu0uu2dd	0|c2b c27b c20b c5a a23b a20b a24b a11a|0020uudu02ud0020222uddu2d20d	0> = sqrt(5)/2160 (612)
<0000u22u0d20002uud22udu22duu	1|c6a c28a c5a c25b a28b a27a a9a a26b|00000u2udu20002dud22udd2u22d	0> = 25*sqrt(2)/5184 (324)
<uu22u0d0d02d0uuu02u0uu220ud2	0|c16b c12a c26b c22a a21b a16a a19a a26b|uu22u0d0d0200duu022020220dd2	0> = sqrt(210)/280 (120)
<0220200u2duu2d0u0u2u0ud22ud0	2|c5a c26a c9b c13a a20b a15b a6a a16b|0220uu0udududud20d220du220d0	0> = 7*sqrt(2)/25920 (1584)
<uuu0uuu02du22002d0du220d2u0u	1|c3a c22a c16a c7a a7a a17a a24a a14b|uu00uuu02dd22d0u20dd2d022u0d	0> = 0 (1736)
<uudu20d2002220u200u0duu20202	0|c16a c22b c8a c19a a19a a25a a8a a9b|uudu20d2u02220ud00d0d0u2d202	0> = 5/72 (360)
<00u2u2dd02200u2ud2u0d002d022	0|c3a c21b c27b c16a a16b a2a a26b a5a|0u0222du02200u2dd2u00002udd2	0> = -5*sqrt(3)/864 (72)
<22uud200u2u220d020d00u2u2d00	0|c11b c19a c5b c3b a14b a24a a8b a4b|2202020uu2022du020000d222d00	0> = -1/108 (18)
<u0d0uu2ud00udu2u222ud2duu00u	-2|c25b c13a c20b c5b a12b a4a a20a a11a|u0du0u2du0d20u2d222ud2du000d	0> = 0 (648)
<0u02udu2uu0uu22dud20d0u20u20	3|c17a c16a c8a c2b a17b a18b a21b a25b|0002uduudu0uu220d22020d2dd20	0> = -sqrt(3)/420 (420)
<20uudu0d0d000u2uuuu0222d22dd	0|c19a c26b c15b c21a a10a a12b a11b a9a|20uudu0du2uu0ddddu00d22u2udd	0> = 0 (7560)
<0020uuuduud0200uu222du2002d2	0|c3a c23b c22b c9b a23b a4b a2a a25b|0udududu0uu0200ud222d020d2d2	0> = 0 (560)
<0uu02u0200u2d02u20u202uuu202	3|c11a c8a c22b c20a a7b a18b a11b a1b|uud02uuu00u2u02d2ddd0ddud202	0> = 0 (5544)
<u2u002uudu0u0udd2020222u2u00	0|c15b c25b c21a c24b a15b a13b a7a a26b|u2u0022uud0ududd2020d220d200	0> = -sqrt(7)/1000 (900)
<uudu0202uud2uu0u2d22u000d2d0	0|c20a c6b c6a c14a a23b a2a a5a a22a|u2udu002uuu2d00d2u2dddd0u2d0	0> = 0 (5460)
<220u2d00222u0dud0u0u2d0d0uu2	0|c11b c28a c1a c5b a4b a24a a19b a23a|u202uu0022ud0udd0duu2ud20ddd	0> = 0 (8750)
<00u2u2uu0duu2d22d00u20uuud20	-1|c23b c27a c11b c27b a23b a14b a2a a27a|0uu2u2ud0d0u2222d00d20ududd0	0> = -sqrt(105)/4200 (2160)
<2u220uu20uu0d0dd2u00dd200u22	0|c17b c22a c18b c7a a5b a12a a7a a14b|2u22uuu20uddddudu000d0200d22	0> = -sqrt(3)/10800 (2268)
<00u0d200uu220u22u0d2ud02220d	-1|c15a c21a c17b c20b a17a a8b a8a a9a|00u0d2022u220ud2u0dd0u02220d	0> = 0 (72)
<uu2u20000u02u00du22d20222u0d	0|c26b c23b c25a c24b a8b a15b a22a a27b|uu2u200u0d02u0uuu22d2dddd0dd	0> = sqrt(2)/700 (12540)
<0u0ud0002u22uduu02d2du2d0d2u	0|c22a c12b c24a c19a a15a a8a a22b a21a|0u0ud00d2u2udu2u02022d200d2d	0> = -sqrt(15)/1080 (360)
<02202u20u2d02u222000002u0u20	-1|c10a c17b c16b c5a a18b a6a a18a a11a|0220u220ud202u2du200002d0d20	0> = -sqrt(2)/72 (54)
<ud0u2uuu00d2u0002222uudud02u	-3|c5b c4b c17b c20b a22a a15b a9a a21a|ud00uduuu0d2u0d0u22u22ddd02d	0> = -sqrt(2)/40 (3280)
<0u0u2u2d0duu022020uudd22002d	0|c2a c27a c5b c15a a10a a26a a18a a4b|0002uu2u02dd02d02uuudu220ddd	0> = -7*sqrt(6)/4320 (1360)
<ud200u2duuu0u2d2uud00u2u0u2u	1|c26b c16a c23a c18a a25a a11a a19b a9b|ud200u2d2u20u2udd0200uddu02d	0> = -sqrt(7)/5040 (480)
<u2020uddu0d02u00u22u2u220002	-1|c20a c11a c19a c2b a16a a22a a19a a20a|ud020uudd0002u0ud22d22220002	0> = -sqrt(3)/96 (72)
<0ud202220020ud20uu020u2d02uu	1|c8b c13b c6a c23a a21b a28b a5a a19b|0ud2uu2u00200u20dud2uddd02d2	0> = -sqrt(30)/400 (1800)
<2u00du2uu2ud0000u2u2d2d0d220	1|c9b c27a c25b c26a a2a a25b a21b a3b|22u0ud2u02uu0000u2d222d0ddd0	0> = 13*sqrt(5)/6000 (756)
<uuu2uu220du00000uud2d2uu0d22	3|c2a c11a c18a c6a a24b a25b a18a a1b|20u2u0220u000000dud2d2u2dd22	0> = 59*sqrt(70)/7056 (204)
<uuu2u0u2dudu022020d200002022	-2|c10b c20b c12b c4b a12b a1a a2a a22b|22uud0u2d0du022020ud0d002022	0> = -sqrt(5)/30 (108)
<000uu0d22uu2dd202u0uuu2uu2u0	1|c21a c23b c17a c12b a22a a5b a18b a1b|u00d20u22uduud20d20d02uud2d0	0> = 0 (720)
<0uuud002202d0u0d2d22022200uu	0|c11b c12a c9a c20a a12a a21b a15a a3a|0u2ud002u0ud0udu2u2dd22200dd	0> = sqrt(10)/360 (2460)
<u02d20uuuu0uu0u00222dd22u0uu	3|c9a c23a c15a c18b a7b a10b a25b a22b|u02d202u020uu0000u22d2d220dd	0> = 3*sqrt(30)/1120 (140)
<u02u20u22duuddu02ud2ud00du0u	0|c8b c14b c25a c28b a22a a10b a14b a23b|u02u20ud22duudu02ud2d2d00d00	0> = -sqrt(3)/172800 (2400)
<20u22du020022020du0du2u0u2d0	1|c20a c13b c9a c25a a24b a10a a19a a14b|20u22du0ud02uu20dud0u2dd02d0	0> = sqrt(2)/48 (1392)
<200u00du02000202u2d222220u20	1|c14b c22a c27b c24a a13b a28b a11a a19b|200u00du02u0dd02u2222d2u0udd	0> = sqrt(3)/72 (144)
<0u02uuud0u022dduuudd2uu2u0ud	1|c6b c20a c24b c12a a18b a1b a26a a11b|uu02u0du0dud2duud2d02udududd	0> = sqrt(35)/680400 (62640)
<2u0u0d2d02uu2u20dud2u000220u	-1|c13a c8b c19b c25b a2b a3a a19b a8a|22ud0u2u02duuu20udd2d000d20d	0> = -sqrt(6)/4320 (1512)
<u2200d0ududu200u2u20ud2dudud	-1|c13a c8a c17b c23b a5a a15b a20a a14a|u220ud00uududddudu2uuduudddd	0> = 7*sqrt(2)/10368 (97920)
<02u0u2u0d2020200220u0u2u220u	-1|c7b c18b c25b c2a a16b a3a a19b a22a|0u20u200u202020d2udd022ud20d	0> = -sqrt(10)/360 (204)
<2uuduu2udd00222u02d002d02d00	0|c25a c13a c5b c1a a23a a24b a20a a4a|uuu20u2uud00u22d02dd022ddd00	0> = -7*sqrt(15)/10800 (3430)
<u000uu0d2202ud020u2uuu2du2uu	2|c18a c6a c25a c23a a21b a1b a25a a5a|2000200u2202du02002u2udud2dd	0> = -5/672 (136)
<u020u20200uu02d0uuudu222d02d	2|c14a c5a c11a c3a a20b a10a a5a a26b|u0d0u2020d0u0uu0duu2d222dd2d	0> = 0 (960)
<0u0u0u2u22d2u0u00u22u20u20dd	1|c12a c7b c28b c10a a17a a11b a7b a1b|uu0d0u2d2u2ud0d0du22u20d20d0	0> = 0 (1080)
<uuu00ddudd2ud2u02du00duu2220	1|c22a c17b c11b c13a a20b a9b a22a a28b|uuu00ddu2duu02u0dddu0ddu222d	0> = sqrt(15)/144 (12600)
<0u020dud0u2ud2u200u2u2uu2002	-3|c13b c7b c15b c28a a26a a15a a17a a23a|0u020d0u0u2d02u2u0d2d22d2u0d	0> = -1/24 (240)
<u2uu0020u02ddu0d00220uu22du2	2|c7b c11a c1b c9a a6b a14b a18b a26b|02uu0ud000udu20d0u220dd222d2	0> = 403*sqrt(3)/51840 (792)
<0u002uu0dudu2222u20u0du2002u	2|c13a c15a c28a c23b a17a a4b a26b a8b|0u0u2uuddddud2u2220d0u020d20	0> = sqrt(2)/288 (560)
<2uu0u2u2uudu02d0uu202000202u	4|c2a c8a c14a c1a a22b a15b a24b a3b|u020u2uudddu0u20dd202u0d202d	0> = -sqrt(15)/1620 (2100)
<u02duu20d20u22dd2uu2u0uud000	0|c1b c17a c21b c25b a11b a18a a2b a26b|0u2udd20u2ud22udu2d200du0d00	0> = -sqrt(10)/4320 (648)
<u2d02u200duud202uu00dd2u2d0u	0|c23b c25a c28a c12a a9a a10b a17a a15a|u2d02u20u2u0d2u22d00dududd00	0> = -sqrt(6)/432 (1224)
<uu202duuu20ud0200d22u0dd0202	1|c20a c9a c3a c2b a2a a22a a18b a17b|uuu02dud020ud020u22dddud0202	0> = 0 (1584)
<u0u0u022d2220uu0u20ddu2d00u2	-1|c11a c8b c5a c27a a22a a26a a4a a9a|u0ud002u22u20dd0u20du22d0d02	0> = -7*sqrt(15)/10800 (540)
<u02u00d2u2022002duu20uu02d02	-1|c8b c9b c13b c12b a5a a2b a14b a13b|uu2ud0uu020d2d02dud20ud02d02	0> = 0 (2160)
<2u22du20du2du0u2000uudd00uu2	2|c7a c4b c11b c13a a26b a19b a20b a17b|2u2dudu0uudd00u2d0d2uud002d2	0> = sqrt(15)/288 (1440)
<222u02d0020u22u0uuu00du2002d	1|c18b c10b c3a c14a a9b a15b a21b a16a|22ud02u0ud0u2u2ud0u0ddd2002d	0> = 7*sqrt(6)/3600 (1500)
<uu0du220uu0uddud0020du2220u2	0|c9a c12a c25b c19b a3a a19b a10a a26b|uuudd2200200uuud0020ud22ddd2	0> = 0 (2500)
<uduu0200u20ud2d20u022u002du2	-1|c21b c2a c28b c28a a26a a12b a15a a4a|u0d20200u202u2220u02dd0022d0	0> = sqrt(3)/360 (40)
<0uu2202u0u0u0du0u202uu2duu2d	3|c27a c18a c5a c21a a14b a25b a11b a21a|0uu2u02u0udd02d0uu02du2d2ddd	0> = -sqrt(6)/2880 (11060)
<2u20uudu0ud0udu22ud0u2022u00	2|c22b c24a c6a c2b a8b a27b a6b a22b|2020udu20ud0uud22uu0d20d2dd0	0> = -sqrt(3)/800 (1440)
<2022u00u0u20u0d2uud2u02u20dd	1|c17b c3a c27a c10b a22b a17b a7b a9a|20u2d0uuu020d0d2udu2dd2u200d	0> = sqrt(210)/2700 (720)
<uu00dud222u20u02u20d00u22200	-2|c8a c12b c14a c26b a28a a3a a27a a13a|uuu0ddud22duu002u20d00d22dud	0> = 0 (2400)
<02u002u2u202udu22u020d02du00	2|c8a c24a c15a c20b a14b a4b a11a a15b|02ud02uuu2d2u2u22d0d0d0dud00	0> = -41*sqrt(2)/3600 (960)
<uu2u022002202uuud2u0d0ud020u	-2|c7a c18b c7b c26b a28a a16a a20a a7b|uu2u02d002202du2duuud0dd0d02	0> = 0 (2100)
<udu2d022uuu22uud0000ddd02d02	0|c13a c8b c22b c25a a20b a17a a24b a20a|udu2d02uuuu2uduud002d0dddd02	0> = -sqrt(35)/900 (13664)
<20uuddu0uud0dd0ud0u2udd22022	0|c22a c27b c24a c6a a12a a17a a18a a13b|20uud0u0udud2d0u2dd2u0du20d2	0> = -sqrt(6)/864 (2448)
<002u20d022u202u022u2000uu0u2	3|c18a c28a c10a c17b a21b a2b a26b a22b|0u2d20u02uu202d0dud2du0uuddd	0> = sqrt(6)/432 (2400)
<02u022d00udu022ud020uuu2uudu	0|c24b c17a c5b c16b a16b a13b a13a a17b|02u0d2u00udu222uu020ddduuddd	0> = -sqrt(42)/1260 (4200)
<u20du2uduu0002u020d20u200222	-1|c14a c20a c9b c27b a24a a14a a15a a1b|220ud2ud0u00022020du0d2u02d2	0> = 0 (32)
<2u0d22u22u00222d00000uuduuuu	2|c4a c9b c26b c1a a4b a11b a3b a24b|uuuu22d2uud0222u00000dd2d0dd	0> = sqrt(6)/5400 (3350)
<20uu0ud02uuuduuu22du22d00002	0|c13b c9a c17b c23a a27a a4b a5b a14a|20u2uud0uduu02ddu2dd220000d2	0> = sqrt(30)/6720 (2816)
<2uu20u020dduu20200u0u22u2002	0|c16b c21b c2b c12b a2b a20b a21b a17b|2ud20u020ud0u20ud0udd22d2002	0> = sqrt(10)/360 (408)
<20ud2uu2duu2uu00020dud200d2u	1|c14a c22a c23b c13a a17a a21b a15a a11b|20ud2uu2du2200d0d20u20u00d2d	0> = -7*sqrt(5)/900 (216)
<00u2uu02du02d20222002uuud002	-1|c12a c14b c9b c10b a22a a3a a7b a5b|00222uu2000duu02220022ddd002	0> = -sqrt(5)/360 (60)
<uu00002du02u22d02u2dudu0u202	-1|c14b c21a c26a c13b a3a a27a a25a a12b|uud0002du022udd02u2u0du02dd2	0> = -7/1728 (648)
<2ud202u2uu0u0d20udd2u02du0u0	-1|c12a c19a c15b c20b a24a a25b a21a a3a|2u2202u2du000dd0ud0u202220d0	0> = 5/576 (72)
<0020u20u2000duu2duuuu2u2d2dd	1|c21b c16a c18a c24b a10a a7b a18b a8b|0020u2u22u00ddduudud02udu2dd	0> = 0 (3240)
<2u200ud2200udu02uu0d2d2d0uuu	0|c14a c23a c1a c13b a17a a12a a28a a11b|uu200ud220u200022d0u2ddu0dd2	0> = sqrt(10)/972 (696)
<2uu0202u202u002ddd2u02d20d00	0|c7b c11b c9a c17a a21a a8b a26a a4b|2uuu20u2d0ud002d0d2ud2d20200	0> = 2*sqrt(5)/675 (750)
<2u02u02d02duu2udud0d22u0d00u	-1|c20b c14a c14b c21b a24b a23a a27a a21b|2u02u02d02duu0dduu00222du0dd	0> = 0 (648)
<uduud0u2d2uudu0d20uddu0d2u02	-1|c17b c22a c21b c5a a23b a6a a13a a22a|uduu0uu2d2ud2d0ud0du0dud2d02	0> = 0 (15480)
<2u2002uu20u0dd2ud2u002du02u0	0|c2a c11a c9b c1b a10a a20b a23a a13b|u02002uduu002d2uu2dd022d02d0	0> = 49/51840 (720)
<u200u0uu2udu200d0002u22u2ud2	2|c22a c24a c5b c9b a3b a9b a19b a15b|u2u000uu2ddd20uu00d2dd202ud2	0> = 0 (1400)
<220u2du2uuu0u00ud2uu00d0dd22	2|c8a c16a c5b c27a a21b a7b a4b a24a|2202uu2duud0u000d2uud0dddud2	0> = sqrt(14)/720 (4920)
<2uu222u0dduu0u200duu20d002uu	1|c14a c15a c20b c4a a15a a13a a28b a14b|2uud22u0ududuu200dd020d002d2	0> = 49*sqrt(6)/48600 (2460)
<ud20002u2220d0u200duuu0uu22u	-2|c16a c10a c21b c3b a13a a17a a23a a5a|udu0u02u2d2020dud0uu0uddd22d	0> = 0 (4200)
<2200uud0udu2ud220u002uu20ddu	0|c13a c18b c2b c5a a20b a4a a19a a17b|2u0u0ud0udd20u22d0du2du20dud	0> = 5*sqrt(3)/1296 (1632)
<uu2duuuu02ddduu0d0uu200u22ud	3|c21a c26a c3b c4a a4b a27b a6b a9b|uuuud2ddd2uduud0d0udu00d2u2d	0> = 0 (6720)
<00ud0u2du22220uu20022udu00uu	3|c22a c13b c21a c17a a26b a15b a19b a2b|0udu0u2du222d02ud0u2u0du0ddd	0> = 17*sqrt(5)/2880 (3672)
<u22u02u2u00d20ud2udd002d0dud	0|c2b c12b c26b c20a a14b a9b a22a a11b|uu2u02u220u02udd2ud00d2d00dd	0> = 0 (3416)
<2udu2uud2u02d00202u00d00u22u	-1|c4b c2a c12b c5b a7a a22b a2b a4a|2uuudu2d2u0du00202d00200d22d	0> = -23*sqrt(2)/2592 (792)
<uu0du022d2u0ududd0uud0022022	0|c7b c25a c28a c19a a6b a22a a15a a12a|uu0dudu2d2uudd2ud00udd02u02d	0> = 0 (9720)
<2u0200du00d202uudduudu2d2uuu	1|c27a c20a c19b c8b a21b a3a a9b a7b|2uu20020u0d202ddud002u2d2u0d	0> = 0 (160)
<022u0du2d02020uuu2udu2du00uu	1|c22a c23a c15a c17b a28a a15b a17b a14a|022u0du2d0202uuud2dduu0d00d2	0> = sqrt(5)/600 (480)
<0u2dudu20du22udu2000022u020d	-1|c13a c12b c6a c4b a4b a20a a21a a14a|0u2ud0u20dudu2ud200dd22u020d	0> = sqrt(3)/144 (1080)
<2u2u0u202u220d20u00u200d0du2	-1|c7b c9b c14b c28b a20b a19b a27b a25a|2u2u0uu0ud220020u0d2200ddd2d	0> = -7*sqrt(6)/6000 (922)
<0022u0uu2u22200d0ud20222000d	-1|c12b c22a c10a c23b a18b a15a a17a a14a|0022u0uu202d2ddud2u20ud2000d	0> = -sqrt(2)/320 (240)
<u0u22220u00d220udu2dd002u020	0|c19a c27b c6b c6a a2b a28a a23a a28b|uud22020u00d220udduuu0d2d0d2	0> = 0 (1080)
<uu00ud2duud0202u0222dduduuu0	1|c25a c21a c26a c13a a14a a23a a10b a25a|uu00ud2du2u0dd2u02220d2du0d0	0> = -7*sqrt(3)/2592 (1200)
<u2uu200dd02uuu0u202d2ud020du	-1|c17b c14a c27a c25b a7a a26a a18b a4a|u2u220dud02uu00udd2u2dd0du0d	0> = -sqrt(3)/2160 (4320)
<0u2202020du0d2uduu2u2020200u	-2|c6b c8a c17b c11b a11b a7a a12a a26a|0u220udu0uuud2du0d2d20202d0d	0> = sqrt(10)/600 (2730)
<2uududu000d20u020u22dd20dud2	0|c16b c26a c4b c20b a26a a4b a24b a27b|2uududd000u20u0d0d2udu2udd22	0> = 0 (1296)
<uu000d0uu2u022u02uuudu020222	-3|c24b c8b c18b c15a a15a a1a a5a a7a|2u00udu0u2d022d020dudu0d0222	0> = 1/48 (240)
<ud2202u02u02uddu00uu20du2d0u	-2|c2b c24b c28b c16b a19b a22a a18a a27b|u02202d02u02udu00u2d2du02dd0	0> = sqrt(2)/1080 (360)
<0u20du0udu2dd0uud202202ud02u	-1|c27b c3a c3b c8b a8b a5a a2b a22a|02002u0uud2du0ddu2022u2du0dd	0> = -5*sqrt(3)/1944 (1080)
<u2d20ud00u202u202ud00d0d2uu2	1|c10a c3b c11a c17b a3b a23a a18b a24b|u2u20du000d02u20u2u00dd22dd2	0> = sqrt(5)/720 (630)
<220u0u2200uuu22d00uu2d00u202	0|c12a c7a c21b c28b a24b a20a a5a a12b|220uudu200ddu22u00u2dd0du20d	0> = 19*sqrt(7)/30240 (720)
<02u22u00u2u22002udddu0d22000	1|c19b c13b c12a c16a a15b a6a a26b a28b|02u22200u2udu0uddd0uu0d22d0d	0> = -7*sqrt(5)/1800 (2400)
<uu02u0udd022020u22dd2000u2du	1|c28b c11a c16b c18a a28b a7b a24b a2a|u202u02dd0u202002uud200dd2ud	0> = 0 (240)
<ud000u02d202uu220u0022u2udud	0|c14a c24a c25a c21b a20b a25a a17a a14a|ud000u02d202uu22ud0du2udddud	0> = sqrt(6)/90 (1600)
<0220u20222du2u2u0020u00dd002	0|c2b c6a c28a c16a a17a a11a a16b a14a|0u20uu02222u222dd020d00ud00d	0> = sqrt(2)/180 (210)
<2u2u0ud2202u020020u020du2u0u	1|c9b c3a c17a c8a a6b a9b a10a a2a|22ud02uu2d2d0200u0u020du2d0d	0> = 0 (216)
<uudud22u202uu00d0ud02uu2u0uu	-1|c22b c7a c25b c13b a28a a22b a26a a20b|uudud2du202u000d0uud2ud20dd2	0> = -sqrt(14)/1008 (3672)
<u22u2du00020d22u220002u00d20	1|c14a c18b c3b c27a a8a a3b a8b a12b|u22d2uu2002udd2d2u0002u00dd0	0> = 0 (240)
<u0u20222uu202220d0u0u2200d00	2|c4a c10a c26b c3a a18b a25a a20b a10b|u00d0222ud202220uudud220d000	0> = sqrt(3)/9 (72)
<u0d200u22u2202u2u0duud002du0	1|c22b c16a c25a c7b a6a a5b a23b a18b|u0d2ud022u2202udduuud0d0dud0	0> = 0 (960)
<20u2000ud2dud2uudu0ud2uu02ud	2|c17a c1a c14b c22a a9b a6b a7b a8a|u0u20du222ududuu0u0dddud02dd	0> = sqrt(30)/4800 (30696)
<u0u002udud0020022ud2202u220u	0|c20b c16a c3b c21a a5b a22a a11a a3b|u0u0u2duuuu0200d2ddddu2d220d	0> = sqrt(7)/3240 (9576)
<0u2duud2u02du00u00222u20d20d	1|c5a c19b c9a c20a a10a a27b a9a a9b|0u2d0ud22u2ud00u00du2d20d2ud	0> = -sqrt(5)/180 (432)
<u0u0uudu2dud20duu2dud02d0202	-1|c24b c19b c15a c23a a17a a22b a25a a19a|u0u0uudu2dud200d22ddudu0d202	0> = 1/320 (3600)
<u02uddu0ududd2uuuudud2uu0uud	-3|c11b c15b c22b c23b a16a a15a a26a a12b|u02uddu0ud02d2u2duuddu0d02ud	0> = 3*sqrt(14)/224 (1728)
<u02udu2200u20ud20udu20du2002	2|c11a c19a c8a c7b a27b a4a a6b a14b|u022d2ud000202u20d0u20du20d2	0> = -sqrt(15)/80 (32)
<ud222022u0u20ud0du0u0u002220	1|c12a c3b c4b c25a a19a a24b a2b a20b|u2du2022d0ud0ud0udu20d0ud220	0> = 0 (128)
<220u0200ud0uuu0u0u2202202202	-1|c12b c6a c2a c23b a7a a12a a15b a18a|2u0u0uu0ud0ddddu022202d02202	0> = sqrt(30)/900 (504)
<00uu0200uu00d22u2d0202u22dd2	-1|c9b c18b c22a c3a a12a a8a a3b a2a|0uuu020d0d0du22d20020ud22ud2	0> = 0 (160)
<0202u2uud200d0u2u0du02uud220	-1|c10a c26b c8a c24b a18a a1a a17b a13a|u202d2u0du0020d22udu02d0ud20	0> = 0 (64)
<u0ud02000u22uu2002u2uu0d0222	0|c3b c28a c12b c11b a7a a5b a23b a8b|u00uu2du0udduu2002u2dddd022d	0> = -sqrt(14)/8400 (10584)
<u202u0u2000022u22d2uud0uu0ud	2|c7a c28b c2a c14a a24b a6b a7a a28b|ud02uud200002du22u2udu02d0dd	0> = 0 (816)
<uduu0u22ud2duud0222u00002002	-1|c15a c12b c9b c6b a6b a26a a22b a4a|udu20u220d20du00222d0u002d02	0> = -1/320 (48)
<202u2u2u0u00200022uu2ddu0ddu	0|c13b c28a c3b c21a a25b a12a a9a a14b|20uu2u2ddu0uud0022ddduuuddd0	0> = 0 (14000)
<uu020uu0d20u0000d02u22222uu2	1|c6a c20a c21a c22b a8b a27a a13b a6a|uu020udud20du000d020du222d22	0> = sqrt(15)/3600 (408)
<u00ud222u2u00u20du2d0u020d2u	-2|c19b c5b c15a c17a a2a a3a a15a a21a|uuud0222d2d00u200duduu020d2d	0> = -sqrt(10)/2400 (480)
<20u2u20du0d2u2022u000uduuuud	0|c1a c17b c16a c26b a28a a19a a22b a26b|u0u2u20du0d2d20uuud002dddud2	0> = -sqrt(210)/4050 (4760)
<022ud02u2uu20udu0202uu0ddud0	1|c4a c7a c25b c3b a25b a13b a8b a24a|02u0d0u22ud2dudu0202du02dud0	0> = 0 (192)
<ud2uu02002u0220du2d2ud02uu00	2|c13a c26a c17a c11a a2a a15b a17b a12a|u22ud020020du2uud2d2du02d000	0> = 1/288 (240)
<uuu0dd022u00duu20220ud2u0uu2	2|c14a c16a c18b c15a a3b a20b a14a a25b|uu20dd022u00du0d0u2uud2ddud2	0> = 0 (960)
<0uud02ud02d0u222202uudu020d0	-1|c25b c14b c7a c17b a9a a26b a23b a22a|0uud020ud2u0ud22u02dd220dud0	0> = 0 (1224)
<02022202u2d0002u200udd022020	0|c9b c15a c17a c24b a11a a18b a14a a7b|020222u202200uuddd0udu0d2020	0> = 0 (80)
<0022u0d0000222222u2d02udu0u0	-1|c12a c16b c3a c15b a11a a28a a10a a9b|00u2d0u0uuud22du2u2u02ddd0dd	0> = 0 (6160)
<22002220u0d0u2d2uu220u0uuu00	-1|c24b c5a c19b c6b a25b a27b a4a a21a|220uud20u0d0d2u2udu2dd002ud0	0> = -sqrt(30)/1440 (648)
<2u020uuddu20u222d022duu000u0	1|c22a c21a c6a c7a a25a a6b a17a a24a|2u020u0udu20d222202200udd0d0	0> = 5/648 (232)
<0uu0duu0d20du022200u220u2u2u	3|c7b c17a c26a c2a a13b a23b a8b a11b|00u0ud0ud2ud2022u00u22dd202d	0> = 7*sqrt(2)/1296 (540)
<2uu022du0uu200u2022u0ud2uu00	-3|c18b c6b c5a c12b a10a a13a a27a a9a|2uu0uduud2udu0u20d2d0ud2ddd0	0> = -sqrt(105)/25200 (41200)
<0u02uuu02200uud22220u20ud020	-2|c21b c16b c7a c13b a13a a3a a25b a1a|udu2du002200uudd2220020d2020	0> = -sqrt(2)/42 (80)
<u00u002du0u0u0d0u222d2d02222	-1|c19b c28a c27b c15a a13a a3b a15a a23a|u0du002du0u020u0d2d2d22022ud	0> = -11/960 (160)
<2u0uudd220u20d0uu02u0uu20dd2	1|c12a c23b c17b c7a a27b a21b a6a a14b|2u0uu20220ud020d002dud020d22	0> = sqrt(14)/3780 (210)
<00uu22uu0uddu00udd2u0d2uu2u2	2|c27a c8b c19a c20a a17a a24b a15b a12b|00uu22u00ud2d0ud2du00d22d202	0> = 7*sqrt(3)/3000 (720)
<222ud0u0u000002u222u2u00202u	0|c20a c18b c16a c3a a26a a13a a5a a20b|22uu20d0d000u0202u2d2d002u2d	0> = -sqrt(5)/60 (72)
<u22ud0uu200d2dd220u2d02u0u00	1|c26b c17b c24b c2a a25b a27b a24b a26b|uu2ud0ud200d2du2u0d2d02uudd0	0> = 0 (2448)
<udu02220000u22u202ud20u2du00	1|c15a c14a c14b c6b a10b a15a a22b a11b|udu02u200udd20u202du2ud2dd00	0> = sqrt(3)/360 (1200)
<2ud2uu22d20u02200d00u20u20d0	1|c15a c24a c25a c27b a17a a5b a23b a3a|2u222u22d20u02d0uu00d2d0d000	0> = 7*sqrt(6)/432 (180)
<ud00u22ud2u0u0002u20uudu2202	2|c1b c19b c6a c22a a20b a16b a3b a21b|0uu0ud2du2d0d00u2dud20ud2202	0> = sqrt(7)/252 (480)
<02u02202u022u2d020202ud00002	-1|c19a c17b c12a c6a a26a a7a a12a a24a|02u02uu2d022u2d0d0d02udu0d02	0> = 0 (272)
<2u22du00duu2202u020d2u00200u	1|c15a c13a c28b c2a a26a a17b a28b a7a|2022udu0uud2u0udu20d2d002d0d	0> = sqrt(2)/1920 (1720)
<2u2ud0udu20u2u020duuu2000022	3|c1a c3b c16a c21a a15b a23b a5b a18b|uduu20dud20d2udu02du02d00022	0> = -sqrt(10)/360 (288)
<u0duu202200duu2d2d20uu0d2u0d	0|c26a c1b c21b c15a a28a a20b a15a a21b|00udu202200duu2u2d2dud0d2002	0> = sqrt(2)/216 (240)
<200u0d202202u02u002002u0222u	1|c27a c7a c12a c15b a5b a7a a28b a24a|200udu20220ud0ud002002du22d2	0> = -1/12 (72)
<00u20uduu2uu0duu20u0d2222uu0	3|c23a c12a c24a c10a a14b a1b a2b a23a|uud20uuuuud002dd20d0d22d2ud0	0> = 0 (5544)
<22u20u2u0u2002ddu0ud00ud0u22	1|c6a c15b c2b c14a a5b a25b a19b a17a|2uu2u02u0d200d0d202u00dudd22	0> = 233*sqrt(3)/34560 (630)
<0uu022d2022220uudu2u00u0u200	0|c15b c17b c11a c23b a17b a28b a4b a23a|0uud22d202u2200duu2d00u0d20d	0> = -sqrt(30)/720 (216)
<u2du0uuu2u20220220d2000ud002	2|c16b c13a c4a c28a a15a a21b a23b a8b|u2d00uu22u20d2uu20d2d0udd00d	0> = -2*sqrt(5)/45 (1648)
<0uu22u020u2d0d20200u002dd2u2	-1|c4a c11a c14b c23b a19b a13a a18a a14a|0uuu2d020uudud202udd00udd2d2	0> = 7*sqrt(6)/3200 (10680)
<uuu000udu22u2u0222000uud20d2	-1|c10b c18b c9b c12b a23b a19b a21a a6b|uuu00uud0d202u022dd0dd2u20d2	0> = 0 (1820)
<000220u00u2220d2020002222udd	0|c24a c18a c26b c25b a15a a1a a19b a6b|u0022uu00d2220220ud0022dd0ud	0> = 0 (136)
<222u02udu0du02uu0u0d20uuu0u2	2|c18a c11a c27a c16a a19a a18b a5b a27a|222uu2dud00d02u00duu20ddu0d2	0> = -sqrt(35)/6048 (432)
<uuuuuduu0d02udu2u0ud2udd2dd0	0|c25b c14a c15b c3a a3a a5b a15b a18a|uuud2udu0d02u0d2dudu2ududdd0	0> = 0 (80784)
<uuu22ududdd0uud2000uuu2u0u2u	-1|c27b c5a c16b c6b a11a a6b a25b a26a|uuu2ududuu20ddud000dud2du2dd	0> = -sqrt(35)/840000 (123660)
<u2u0du200220ud2002020u20uu2u	-2|c2a c25b c23b c7b a9a a4b a21a a13a|uududdu0u2202d200202udd00u2d	0> = 0 (648)
<ud2200u2duud0202d20u020u02dd	0|c24b c10a c27a c9a a9a a13a a6a a17b|ud220uu2d0uud202220d0200020d	0> = -sqrt(3)/432 (120)
<u20u200uu20u0d22dd222u0u00du	-2|c17b c15b c10b c10a a10a a11b a18a a24a|u20u200uuddd0ud202222u0200dd	0> = 0 (630)
<u20uu022dd200u22022uudu0du00	0|c21a c8a c7b c2b a20b a24b a14a a25a|uu0ud0dudu20022202220dud2d00	0> = sqrt(2)/540 (540)
<2uu0dd0ud20002002uu0u20u2222	0|c2b c18a c19a c8b a6b a18a a19a a9b|20u0u200220002002dd0u20d2222	0> = 0 (12)
<02u2d2u02u22d00d0uu20u22u000	-2|c6a c2b c18a c25b a14a a7a a19a a26a|0ud2ud202u22uu0d00220d220d00	0> = 0 (80)
<020u0uu2022uuud00du0d2d2du2u	2|c18a c23b c28a c10a a18b a9b a20a a3b|02uu0du2uu2uudd00dudd202dd20	0> = -8*sqrt(3)/3375 (10080)
<22200u2u02uduuu202u20d0u2000	0|c20b c2a c11a c20a a5a a9b a17a a28a|2u20du2ud20duuu2u2d00d0d200d	0> = 0 (840)
<0u2u0200du00222uuuu202ud0220	1|c27a c15b c13a c4a a28b a4a a24a a5b|0u2du200du00d2uduud202u202dd	0> = 0 (288)
<22020000u2u2d2uu2uddu2u0d0u0	1|c21b c4a c13b c17b a13b a26b a6b a23b|220u0u00u2u2u2ddddud0220dud0	0> = -1/1600 (1512)
<20udu22u002d0udu00uuu222uud0	2|c24a c22a c5a c11a a27b a16b a10a a3a|202u022d0udu0ud200udud2dud20	0> = 0 (432)
<02220u0uu0dud2u02uuu0022dd20	-2|c4b c12b c23b c27b a16a a6b a13a a8b|022u0202u0d022ud2udd00u2udd0	0> = 0 (324)
<2u202u0du200u2u22u20uu0u0200	-1|c8b c21b c1b c19a a7b a6a a18b a11a|uu2022d0u2u0d2d222u00d0d0200	0> = 0 (180)
<u20220u0d000002uu2202u022dd2	1|c16a c15a c21b c18a a11b a23a a16a a3b|u2u220u0d0u000uudu20ddd22dd2	0> = 7*sqrt(6)/2700 (3184)
<u2du2u0u22ddu020u00d20020022	0|c28a c6a c9b c20b a1b a28a a23a a14b|22uu200uu2dddd20u00020d20022	0> = -sqrt(15)/108 (140)
<2ud0u2u22u0ud0022u20du0002uu	-2|c1a c3b c16b c18b a15a a14a a3a a24b|uud0d2u22d0uuddu2020ud0u02dd	0> = 0 (1296)
<u2002u0002u00022d0220dd22uu2	0|c6b c2a c15b c27b a17b a7a a3b a6b|uuu02ud002d000u220220dd22d02	0> = -sqrt(30)/180 (240)
<02u00u0020uuu2u222u0dd202uuu	3|c18a c21a c3a c12a a1b a3b a22b a10a|u2u00d002uu0d2d22uu002202ddd	0> = sqrt(2)/1008 (600)
<u2u0u20022d0202udu2u0ud2d0u0	1|c9a c24a c13b c6b a17b a16b a25b a14a|u2u0ud00d2d0uu222d2u0udd20d0	0> = 1/1080 (1200)
<uu022020u0d22du22200uu0dddd0	0|c7a c13a c17a c26a a17a a6a a25a a28a|uu022dd0u0d2uud22200uu0d20dd	0> = 5*sqrt(10)/648 (720)
<2uu0duudd20d00u2222200udduu0	0|c26b c18b c17a c1b a22b a7b a9a a13b|udu0ud2d220uu0u2ud220dudd0d0	0> = -sqrt(10)/1296 (2880)
<2uu2u002202du20u022d0ud2u000	-1|c2b c14a c11b c24a a13a a2a a11b a14a|2uu2d002202d220u022d0udud000	0> = -5*sqrt(2)/96 (48)
<u0uu0u2d0ud02002u22u020022u2	3|c28a c25a c7a c1a a23b a2b a14a a20b|0udu0uuu0du02d02d22202d0d2ud	0> = 1/300 (1000)
<uu2uu000d002uuu2222u220dd0u0	1|c16b c3a c9a c17b a6b a3a a9b a11b|uu2uud00d0d2duudu22d220du0d0	0> = sqrt(5)/525 (2520)
<uu2u02duu0u0ddd20u20u2200uu2	2|c4a c1b c6a c18a a25b a24b a18b a8a|0u200ud2d0u0udu20u20d22dudd2	0> = -sqrt(3)/216 (1080)
<ud020ud20u22u022du0u200d2du0	0|c25a c18a c21b c10b a1a a21b a27b a26a|2u020ud20022u022d00u200dd220	0> = sqrt(2)/24 (54)
<00220uud2u2002du202d0uu20u20	1|c7a c16b c15a c11a a21b a2b a15a a7a|0u220uuu2ud002u0202dddd20d20	0> = 0 (922)
<uudu0dud02u2020u2duu00222d0u	0|c11b c1a c23a c28b a22b a3a a6b a21a|0u2u02uu0202020d2dduddu22d00	0> = -1/2592 (420)
<000000220u02222udu2d2u020220	-1|c22a c8b c20a c24b a20a a2a a22b a28a|0u00002u0d02222udu2u2d0d022d	0> = 0 (180)
<20uuuud220u02200uud02u02dd20	0|c9a c5a c21b c26b a7a a16b a26a a21b|20uu0u22d0d0220uuud02d02dd20	0> = -sqrt(10)/600 (700)
<0u222d20202u0220u0u0uu0d2020	1|c4b c11b c24a c12a a2b a23b a18a a19b|022u2u2020u00220du20ddd02020	0> = -7*sqrt(5)/360 (68)
<22udu0ud2222002udu000duu2u00	1|c12b c8b c15a c10a a28b a16b a23a a21b|22udu0u02d2d00u2ud00du2d2u0d	0> = sqrt(6)/432 (288)
<0u022ud02ud0u20u22002ddu0202	0|c16b c4b c18b c14b a12b a15b a11b a19b|0u0u2ud02d2duud02du02udd0202	0> = -1/324 (720)
<uud0d22u2ud0d0uudu022u2u00ud	1|c20a c27a c5a c10b a12b a12a a25b a16a|uud0022d20u2u0u2ud0d2d2ud00d	0> = -7*sqrt(2)/1440 (1260)
<u002u0uu02d22u02d0u2d2u20020	-1|c12b c16a c7b c10b a6a a2b a18b a21a|uu02du0d0uuu2u0dddd222d20020	0> = 13*sqrt(30)/18000 (2268)
<ud2uu222uu0000u0du0d2d0d0222	-1|c27a c5b c6b c20b a13b a19a a23a a14b|ud2u0u22ud00duu0uud02ddd02d2	0> = -7*sqrt(5)/18000 (5040)
<u0ud020ud0u0uuu222ddu2020ud2	-2|c8b c22b c16b c24a a27a a7a a4b a3a|u02202u0u0u0dudd22uddu0d0d22	0> = 3*sqrt(10)/8000 (2580)
<u22u0022d020uud02uu0uu00ud22	0|c3a c15b c8b c4a a4b a18a a19a a15b|u2uu002dd020udu02220du00dd22	0> = sqrt(210)/4536 (540)
<u0u02u0002d0u002ud2du2d2d22d	0|c1a c25b c24a c5b a11a a1a a17b a8b|u0u0ud0u0220d0022d2ud2du022d	0> = sqrt(5)/12960 (408)
<0u2u202u2du22udu20d00dud0d0u	1|c5a c7a c13b c15a a5a a1b a18b a24a|ud2u20uu2du2uu0d2dd00dd20u0d	0> = -3/320 (3472)
<ud202uu020d0000022220udu2202	1|c3b c9b c3a c17a a13a a15b a3b a9b|udu02du020u0d0u0d2220dud2202	0> = -sqrt(2)/72 (144)
<20u02duu0u22d0uuudu0u0202022	0|c23b c5a c18a c11a a19a a22b a18a a14a|20u0udud0ud2uduudu20ddd02022	0> = -sqrt(3)/12960 (5508)
<00u0u2222u22u00dd2uddu0d0d02	0|c11a c9b c28a c3b a10a a4a a25b a1b|u00du222u2d2d00uu2uudd0dud0d	0> = 0 (2520)
<u220uud2020u22u0u00d0d0du22u	1|c12a c26a c13b c27b a23b a19b a27b a6a|u220u2u20200u2u0d0du0dddud2d	0> = -23*sqrt(30)/72000 (2730)
<u00u020222uu02dd2u02du2uu00d	-2|c20b c22b c12b c11b a5b a19a a26b a12a|u00uu202220d02uu2dduu02ddd0d	0> = -151*sqrt(6)/86400 (2920)
<u2u000u02000u022222uuddd220u	-2|c9a c21b c24b c25b a3b a22a a27a a21a|u22000u0u000d022222ud2d0u2dd	0> = sqrt(14)/720 (204)
[truncated: 8,001 more rows]
