# Supplementary material for: A Graph-Based Algorithm for Computing Matrix Elements of Arbitrary Operators between Configuration State Functions
Source: J Phys Chem A. 2026 Feb 18;130(9):1924–32. doi: 10.1021/acs.jpca.5c08310 (PMC12969370; doi:10.1021/acs.jpca.5c08310)
Supplement: Supplementary file 2 [file jp5c08310_si_002.zip › list_34,34,5_2.txt]

target: 34 34 5	1507019252941540800 CSFs
<uu2202ud22020u0udd0uuud22d002020d0	1|c3b a20a|uuu202ud22020u0dud02duu22d002020u0	2> = -3*sqrt(30)/12800 (850)
<2u2u22002u2d02du000u20002uu0d02u2u	3|c11a a12b|2u2u22002uu202du000u20002dd0u02d2u	2> = -sqrt(10)/600 (285)
<u0uu20u20ud2uu202020220200du220002	1|c5b a6a|u0uuuud20du2du202020220200ud220002	2> = sqrt(21)/47250 (357)
<0u0uduu22duuu0dduuu00222u2d0dduuud	2|c31a a20a|0u0uduu22duuu0dduuuu0222u2d0dd0dud	2> = -sqrt(35)/84 (257904)
<u0uu2202u02ud0202002u2dd0u0u2020d2	2|c5a a4a|u0u2u202u02dd0202002u2du0d0u2020u2	2> = -3*sqrt(10)/2000 (170)
<u22udu2uuu0d20d2200d00ud02ududdu20	1|c7b a21a|u22ududuuu0u20d2200dd0du02uduudu20	2> = sqrt(30)/1296 (20412)
<udud2220u00uu00d22uudd2000202u02u2	1|c30b a24a|udud2220u00uu00d22uudd2u00202002u2	2> = 1/2 (208)
<02u020d002u22d000u22u2u2022d0uu200	2|c22b a33b|02u020d002u22d000u22uud2022d0uu2u0	2> = 0 (40)
<u0uduuuduu200d22u0u22dud0udddd02uu	2|c26b a9b|u0uduuud2u200u22d0u22udu00dudd02ud	2> = sqrt(2)/396900 (74655)
<0uu0222uu2d2ud0du002d0uuu2d0du2002	1|c31b a15a|0uu0222uu2d2udddu002u0udu2d0udu002	2> = sqrt(15)/3000 (9375)
<00u2u2u2dd200u00uuddd202uu2ud0u202	2|c22b a15b|00u2u2u2dd200ud0uudduu02uu2du0d202	2> = sqrt(6)/540 (8100)
<2u0duu02du2022udu02d00u020uduu02d2	1|c11b a28a|2u0duu02dud022udu02u00u020u2du02d2	2> = 28*sqrt(6)/2025 (1458)
<0uud2u2u200udd22020uuduu02d2d2u000	2|c20b a3b|0u2u2d2u200udu220200duud02u2u2d000	2> = sqrt(3)/86400 (906)
<u200u20022d0udu20d0uu22duuu2000u22	3|c24a a14b|u200u20022d0u2u20d0du220duu2000u22	2> = -2/27 (90)
<uu22u0uuuuu2d2u0000d20d22du00du220	2|c33a a18a|uu22u0uuuuu2d2u00u0d20d22dd00du2d0	2> = -5*sqrt(70)/756 (27441)
<u0u20ud2uudu0du20202uuud02dud2d0ud	2|c26b a2b|uuu20du2uudu0du20202uudd0uudd2u0dd	2> = 4*sqrt(10)/1157625 (382368)
<022ud02uu00022uu2dudu20202u000d022	2|c26a a19a|022ud02uu00022uu2d2du2020uu000d022	2> = -sqrt(15)/120 (160)
<22u202020u00ud0d02220u2020u2ud002u	2|c25a a9a|22u20202uu00du0d02220u20u0u2ud002d	2> = sqrt(14)/270 (344)
<uu2202220d200d0udu20u20du2u0u22000	1|c26b a23a|uu2202220d200d0udu20u2duduu0u22000	2> = sqrt(6)/36 (108)
<ud0u2duu0d0udu0ud20udu220d2uud2duu	2|c13a a13a|ud0u2duu0d0udd0uu20ddu220u2udu2duu	2> = sqrt(30)/3888 (6048)
<uu2uu2u00u0d2ud2uddd2000d0u2d2uudu	2|c6a a7a|uu2uud200u0u2du2ddud2000d0d2u2duuu	2> = -sqrt(21)/283500 (18300)
<ud2u2u0du20220000u02du2u2002uu02dd	2|c1b a16b|0u2u2d0ud202200u0u02du2u2002ud02ud	2> = sqrt(105)/9720 (864)
<0022u00d2uud20d2u2d2200u0u20u2u0du	2|c4b a23b|002uu00d2dud20u2d2u220du0u20u2u0ud	2> = 0 (288)
<20u0uu20u0du202u2udu0ddu0d2uud202d	2|c27b a14b|20u0uu20u0du2u2u2duu0ddu0ddduu202d	2> = sqrt(21)/8505 (78300)
<u2u0d00u00dud02uuu22220u2u0dd22uu0	3|c2a a10b|uuu0d00u0dduu02uud22220u2d0dd22uu0	2> = -4*sqrt(21)/2025 (7106)
<uu02202d20220ud0uuu00d2duduu0u20u2	2|c17b a3b|uuu2202d20220du00ud00u2duudu0d20u2	2> = -sqrt(15)/19440 (2400)
<uuu2udd02duu02u2dd0002udu2du0uu2u0	3|c16a a17b|uuu2udd02duu02uu2d0002udd2ud0ud2u0	2> = -3*sqrt(3)/500 (36575)
<20u0u0du222uu0dud0du0u22ddu2uudu0u	2|c9a a26a|20u0u0duu22ud0udd0ud0u22u2d2duuu0d	2> = -sqrt(2)/2304000 (35940)
<u2202u0uud20ud20u02d22ud2d0du000uu	2|c15b a7b|u2202uuudu20udd0d02u22uu2d0du000du	2> = 3*sqrt(6)/40000 (12585)
<u02udd2u000u20uddu0dd220u0u22ud2du	1|c29b a8a|u02udd22000u20udud0du220u0u2uud2du	2> = -1/12 (2268)
<2u22202u20dududd0u200020002du2u0uu	2|c1b a10b|uu22202d2duudduu0u200020002dd2u0uu	2> = sqrt(3)/81 (360)
<u2u22ud0du0uddduu2002u00d02220uu02	2|c17b a23b|u2u22ud0du0udddu02002uu0u02220ud02	2> = -sqrt(10)/60 (1200)
<2uduuuuddu2dd2220uuuduu0d0u2u02000	3|c25a a2b|22uuududud2du2220uudduu000d2u02000	2> = -sqrt(15)/17280 (7540)
<u0uduudud0u2du2du0u2200udd22u0uudu	3|c15a a5b|u0ud2udud0u2duddu0u2200uud22u0uddu	2> = -32*sqrt(105)/10125 (38880)
<uu0u0u00ud20u2duuudd2udd22d2u00u2u	3|c20a a12b|uu0u0u00ud2uu2dduuu02ddd22u2u00d2d	2> = sqrt(7)/39690 (100038)
<0u2d220uu20u2uud020ud022uu0dd2uu00	3|c13a a16b|0u2d220uu20uudu2020dd022uu0dd2uu00	2> = 3*sqrt(7)/250 (1330)
<2u2duduu000u0dud022u0d22d02u0uuuu2	3|c27a a9b|2u2duduuu00u0dud022d0d22d0ud0uuuu2	2> = 5/32 (2000)
<02u0200ud02d0uu0202udd0u2ud2u0222u	2|c32a a30a|02u0200ud02d0uu0202udd0u2ud2uu2u2d	2> = -sqrt(30)/30 (1320)
<udu2d0u0u0d22220u0udddu022u0u0d2ud	1|c25b a30a|udu2d0u0u0d22220u0udddu0u2u0udu2du	2> = -1/40 (4800)
<u22u0ud2uu0d00u20u2dudd020d200u2u2	2|c31b a29b|u22u0ud2uu0d00u20u2dudd020d2u002u2	2> = 0 (2642)
<20uu22ddu2d000uuddu2uuuud202dd0u0u	1|c24b a31a|20uu22ddu2d000uuddu2uuu0d202duuu0d	2> = 1/20 (5760)
<202ud2ud0u2002du02uuu022du00u0d2uu	1|c15b a19a|202ud2ud0u20020d022uu022ud00u0d2uu	2> = sqrt(10)/200 (112)
<uuud02u0d22u2uduuddud020uuddu0u20d	2|c3a a25a|uu0d02u0u22d2uuduuddu0202udud0u20d	2> = -49*sqrt(15)/151875000 (59016)
<u20222du2u0u00020uu02ud2d20udu02d0	2|c7b a14b|u202220u2u0d0u020ud02uu2u20ddu02d0	2> = 7/20250 (1476)
<202uduuudududu00u202udu2u2002d0u02	2|c29a a6a|202ud2uuuduudd00u202udu2u200ud0d02	2> = -sqrt(2)/3024 (9424)
<uu22u0du22d20dud2udu0u0du022ud0d00	1|c9b a26a|uu22u0dud2u20ddd2udu0u0uuu22du0d00	2> = -sqrt(15)/2400 (12528)
<u0du022d22uu0ddu0u2200u0du222u0d0u	2|c20a a13a|u0du022d22uudduu0d2u00u0ud222u0d0u	2> = -3*sqrt(10)/800 (1440)
<0u0u02uu2d22u20u220dudu0dd00u2uuud	2|c33b a33b|0u0u02uu2d22u20u220dudu0dd00u2uudd	2> = -2*sqrt(15)/21 (21850)
<ud20u2uddu2uduu00u2duuu0200d2du02u	2|c23b a17b|ud20u2uddu2uduu0uu2ddu00200u2dd02u	2> = -sqrt(42)/1125 (10836)
<u0du022uuu02ududud0u2du22u0d220d00	2|c13a a19a|u0du022uuu020duduudd2uu22d0d220u00	2> = 8*sqrt(35)/140625 (8040)
<222uuud00d2u0u20ddu0u000u202uu2u2d	3|c5a a22b|222u0ud00d2u0u20duu0du00u202uu2d2d	2> = 2*sqrt(15)/567 (1800)
<uuuuud2uu0dddu000du2u222d2u00dd2d0	1|c26b a29a|uuuuud2uu0dddu000du2u222duu0udd2d0	2> = -2*sqrt(5)/5 (338280)
<u02u0d22uud2ud0020du2u2u0d2uu0u200	2|c22a a10a|u02u0d22u2u2ud0020dd202u0d2uu0u200	2> = -5*sqrt(3)/216 (315)
<uu2d000uuu200dd2202u2du00d2udu202d	1|c4b a7a|uu2000uudd200dd2202u2du00d2uuu202u	2> = sqrt(2)/162 (280)
<uuu0u2d02d2uu002u0u02d2d02u222d000	2|c11b a20b|uuu0u2d02duud002u0uu2u2d02d222d000	2> = sqrt(21)/945 (5700)
<2u2uu2u0u000d20u2duduud0dud222u00u	2|c3b a32b|2uuud2u0u000u20u2duduud0dud222ud0d	2> = 25*sqrt(7)/23328 (101290)
<ud000ud022220u222udud00u0duu2ud2u0	1|c16b a7a|ud000u2022220u2d2duuu00d0duu2ud2u0	2> = sqrt(2)/120 (600)
<200u0u2d2ud2000u0202uu0u22d00u2d22	2|c34b a8b|200u0u222du2000u0202uu0u22d00u2d2d	2> = 7*sqrt(5)/648 (357)
<2uuuudd2uu20200d202udu0uud0d0220du	2|c16a a32a|2uuuudd2uu202000202udu0udd0u022udd	2> = sqrt(210)/3375 (22140)
<202uuud2uu2u00d00d02022d2u2u00uu02	3|c11a a4b|2022uuu2udud00d00d02022u2d2u00uu02	2> = sqrt(2)/480 (375)
<uu2duuud022dddu0u0002uu20u0u222dd0	2|c7a a20a|uu2duu0d022uddu0d00u2uu20u0d222du0	2> = sqrt(42)/2160 (6426)
<u20du00udu00du202u2dudduduu2220uuu	1|c25b a13a|u20du00udu002d202u2uddud0uu2220duu	2> = -sqrt(15)/29160 (2160)
<udu0u0uu2dd2220u00d2d20002uu0u0222	2|c1b a23b|0uu0u0du2dd2220u00d2u2u002uu0d0222	2> = -sqrt(2)/108 (612)
<0uuu220d002udu00du02d2022duuu0u22u	3|c12a a34b|0uuu220d0020du00du02u2022dduu0u222	2> = 8/81 (300)
<u0uuu0dd2u0d02200200d22d2uuu2u02du	2|c26b a24b|u0uuu0dd2u0d02200200d22220uu2u02du	2> = -sqrt(2)/40 (600)
<0u2u02d0du002u0udd220du2d2uu0u2u20	2|c33a a12a|0u2u02d0du0d2u0udd220ud2u2du0u2uu0	2> = 0 (288)
<20u0u2du20u2du2du002u22u0dd0u20020	1|c23b a19a|20u0u2du20u2du2du0d2u2ud0du0u20020	2> = 3*sqrt(30)/400 (1824)
<0u0du20d0uuu2d0u22u0u2d220d20duduu	1|c34b a10a|0u0du20d02uu2u0u22u0d2d220d20duuu0	2> = -sqrt(6)/360 (504)
<u20uud20uddudd02uuuud00u0dd2udu2u2	2|c27a a22a|u20uud20uddudd02uuuudd0u0u02ddu2u2	2> = 1/32 (37740)
<ud002u2020u02u02020udud2d2u20ud0u2	2|c34a a19a|ud002u2020u02u0202uuddd2u2u20du0du	2> = 0 (1820)
<2uuu000022u2d20duu0u0u02ududd2u202	3|c1a a6b|uuuu0d0022u2u20duu0u0d02udddu2d202	2> = -27*sqrt(10)/274400 (25370)
<u202u02uud0u20d20d020u222u20u2u000	2|c23b a12b|u202u02uud0220d20u020dd22u20u2u000	2> = -sqrt(15)/144 (120)
<2ud0u20uu0d0202duu0200u2202002u22u	3|c23a a2b|22u0d20uu0d0202uuu020002202002d22u	2> = -sqrt(15)/90 (30)
<00uu22uuuu0uuu22d000d2u0d220220d02	2|c34a a28a|00uu22uuuu0uuu22d000d2u0d22d220d0d	2> = -sqrt(210)/42 (7997)
<2u2u22000uu0u20uddu02ddd0202u002d2	1|c6b a20a|2u2u2u000uu0d20uuddu2udd0202d002u2	2> = sqrt(35)/54000 (4719)
<22u0u00u000uudd0002u222udud0u2d222	2|c25a a13a|22u0u00u000u2du0002d222u0du0d2u222	2> = -sqrt(5)/18750 (275)
<u22u0dudud2uudduu0d2u00ud00d02u22u	2|c2a a23a|uu2d0uuddu2ududud0u2d0duu00d02u22u	2> = sqrt(10)/419904 (47520)
<uuu0uud00du2uuuddu2dd2d2du0u0d220u	1|c22b a29a|uuu0uud00du2uuuddu2dddd2uu0duu220d	2> = sqrt(30)/2400 (806638)
<02u02uuu002u20d2u2d2du020d202u0du0	2|c33b a9b|02u02uuud02u20u2d2d2ud020u202d0u00	2> = 0 (1025)
<2u0222d02022uud0uud20000u00220duu2	1|c29b a15a|2u0222d02022uu20duu20000u002u0ddu2	2> = -sqrt(6)/120 (126)
<uu02uuuduudd2u2002u00dddu0ud022ud2	2|c18a a1a|2u02uuuuuudd2d200uu00dudd0uu022dd2	2> = 4*sqrt(70)/637875 (100332)
<u020d2uu2d002uu220202duduu2ddu000u	2|c13b a12b|u020d2uu2d0uddu220202udduu2uuu000d	2> = sqrt(2)/1080 (1296)
<2uu22d2000020222du220ud0u00u2u00uu	3|c28a a26b|2uu22d2000020222du220ud0uu002u00ud	2> = -sqrt(30)/30 (108)
<2u020020uu2duu0022d22du0uud00uuud2	3|c20a a8b|2u02002uuu2dud0022du2dd0uud00uuud2	2> = 5*sqrt(35)/448 (9460)
<uu2222d2ud0uuu0d0222u000d0ud0uuduu	2|c4b a30b|uu2d22d2ud0uuu0u0222d000d0uu02dduu	2> = -3*sqrt(6)/12800 (2220)
<u0d2222uuu2uddd0u0u0u222ud0u0d00ud	2|c4b a19b|u0du222uud2uudd0d020u222uu0d0u00ud	2> = 7*sqrt(15)/81000 (6000)
<2uuu0duu00uduuduu02d02du0d02d222uu	2|c12a a17a|2uuu0duu00u0duud202d02ud0d02u222du	2> = sqrt(70)/1190700 (14436)
<uuuu20udd2ddd020u2uu02d0d00uu22u02	2|c18a a25a|uuuu20udd2ddd020uuud02d0200uu22u02	2> = 2/9 (2520)
<2u02uu0u02dud20u2du0u2d0du200d2udu	2|c10a a3a|2uu2uu0d0uduu20u2du0d2d0dd200u2duu	2> = -21*sqrt(5)/500000 (33320)
<2uuud2020uud0u022u00du202dudd0d202	1|c25b a3a|2u2uu2020dud0u022u00du20dudud0u202	2> = -sqrt(30)/10000 (3250)
<u2u0020000u22u0u2200udd22022u020u2	3|c27a a10b|u2u002000du22u0u2200udd220u2u020d2	2> = sqrt(42)/45 (294)
<uu2d2u200200d02022uuu0dd0uu0uu2d2u	2|c24b a23b|uu2d2u200200d02022uuu0200ud0uu2d2d	2> = -2*sqrt(10)/315 (1044)
<22uu02020uud020u2u00d2uudduddu2002	1|c1b a21a|u2uu02020udu020u2u0022dudddduu2002	2> = -sqrt(14)/6300 (2905)
<20u20u0ud200ud22u2udud2d0020020022	1|c30b a2a|2uu20d0uu200du22u2dudd2u00200u0022	2> = -sqrt(2)/46080 (570)
<000uu0ud20d2udud2d0uuddu2uu2dud2uu	2|c30a a19a|000uu0ud20d2udud2dududuu2du2d0u2uu	2> = -sqrt(3)/36 (6480)
<2200u00ud002dudu2u20udu2ddu2u2ud0u	1|c12b a33a|2200u00ud00uddud2u20udu2duu2d2uuud	2> = sqrt(2)/1080 (7128)
<u2duu020uudud20u0d0dud202duuu0u2d2	2|c12b a30b|u2duu020uud0d20u0u0ddd202duuuuu2d2	2> = -sqrt(10)/1920 (10200)
<uuuu2202ud022u0020ddu02dududu200du	1|c17b a33a|uuuu2202ud022u00d0ddu02uudddu2002u	2> = 9*sqrt(6)/1600 (9214)
<0u0d202uu0uu22020u2uddud2d00uuu202	2|c19a a27a|0u0d202uu0uu22020uududdd2uu0dud202	2> = -sqrt(210)/567000 (11466)
<0u2u2020u2uu00220du0du22u202d0d0uu	3|c34a a32b|0u2u2020u2uu00220du0du22u202d0ddu0	2> = 2*sqrt(5)/5 (1236)
<22u00uuu0d0uu0uudddd0u222u22uud0du	3|c23a a14b|22u00uuu0d0uuuuddudd0du22u22uud0dd	2> = -3*sqrt(35)/24010 (346380)
<022020u2udu20uu2uudd202du2u000u0ud	2|c19b a13b|022020u2udu2uuu2ud0d202dd2u000u0ud	2> = sqrt(210)/1260 (3276)
<u02du00u22dd2u0udu20u022dduuu0uuud	2|c1b a20b|002uu00d22du2d0uud2uu022ddudu0uuud	2> = -5*sqrt(105)/27216 (6480)
<uuu02d0dudu000u2d2002uuduud2222uu0	2|c18b a8b|uuu02d02udu000d2uu002duuudd2222du0	2> = -sqrt(105)/60750 (12768)
<2u2uudud0d2200u002uud222u2ud0u00d0	2|c11a a28a|2u2uudud0du200u002duu222u2d20u00d0	2> = -73*sqrt(15)/27000 (3264)
<20u0u002020ud0u20uu22udu2202uddduu	3|c20a a2b|2uu0u002020dd0u20uuu2udu2202ddduud	2> = 8*sqrt(14)/11907 (14490)
<2u0du2u20u0u2u22u2d0d220d000d02020	1|c13b a11a|2u0du2u20uuddu22u2d0u220d000u02020	2> = 3*sqrt(35)/1000 (500)
<0u2u0d02u2uu0d222dduuuudu22020000u	3|c9a a32b|0u2u0d0202uu0u222dduuduud220200d0u	2> = -sqrt(6)/1800 (2970)
<ududuu2220u00duud222duu00u00d02uu2	2|c14a a16a|ududuu2220u000u2d222uuu00d00d02du2	2> = sqrt(35)/1000 (1260)
<uuddu22u000u220duu22dd02du000du202	1|c13b a15a|uuddu22u000uu2duud22dd02uu000du202	2> = -sqrt(10)/160 (5190)
<uu0d00uu20u2uud2u0ddu220ududddu220	2|c25a a10a|uu0d00uu2uu2udd2u0ddu2200uudddu220	2> = sqrt(6)/135 (49392)
<2ud0u202u0du0uu202dudd0duu2d02ud20	1|c3b a31a|2u00d202u0du0uu202uudd0duu2d022u20	2> = -sqrt(15)/160 (952)
<0u0ud0022u000duu0u2ud22022u2uud022	2|c25b a25b|0u0ud0022u000duu0u2ud22022d2uud022	2> = 0 (882)
<uuuudu2dd220220uud0uu200d022u2000u	1|c13b a6a|uuuud22du220u20uud0du200d022d2000u	2> = -7*sqrt(105)/13500 (4000)
<2uuuudu02du02d2uudu2d00udd0002du2u	2|c9a a24a|2uuuudu0ddu02d2uuud2u002dd0002uu2d	2> = -7*sqrt(15)/120000 (56720)
<20222uduuu0uuud00220d020d2200d0uu2	1|c15b a20a|20222uduuu0uuu00022dd020d2200u0du2	2> = -sqrt(15)/100 (588)
<20u0du2uuu2u22ud00ud000d0222u0220u	2|c28b a20b|20u0du2uuu2u22ud00u2000d022du0220d	2> = -sqrt(5)/45 (896)
<u222000uuuuu022du02udd002du020d022	2|c4b a13b|u22u000uuuuuu22du02ddu002dd020d022	2> = -3*sqrt(10)/1960 (7938)
<uduuu200ud2d2u0202dd0duuuuu2uu02d0	3|c13a a31b|uduuu200ud2dud0202dd0uduuuu2uud2d0	2> = sqrt(5)/21 (26880)
<0u20uu00d0u2duuduu2222d0d0udud220u	2|c22a a8a|0u20uu0du0u2duuduu222du0d0uddd220u	2> = -sqrt(105)/2000 (61838)
<0u22u002d20d0u0200uuu2dd02u20d2uu2	2|c24a a27a|0u22u002d20d0u0200uuu2d002220d2uu2	2> = -sqrt(3)/24 (90)
<2uuuuududu00u2uuu0d2u02d02ddd0uu2d	3|c26a a9b|2uuuuudu2u00u2udu0d2u02u0uddd0dd2d	2> = -5*sqrt(154)/142884 (482810)
<220ud2uu0u0uu2d0200d20020u2du22u0u	3|c31a a34b|220ud2uu0u0uu2d0200d20020u2du2ud02	2> = sqrt(30)/30 (714)
<0u2d02202u0ud00uu02u20d22uu2du0duu	2|c7b a31b|0u2d02u02u0du00du02u20u22du2dudduu	2> = sqrt(3)/1500 (3600)
<22000uudu0u20dd00u222dud02uu022uuu	3|c2a a4b|2u0u0uudu0d20ud00d222udu02du022duu	2> = -sqrt(15)/3888 (7500)
<222200u0d0u2u0020020u20dud2u2u0220	2|c12a a20a|222200u0d0uud002002ud20duu2u2u0220	2> = -sqrt(2)/36 (36)
<0u2uu0d0du0222ud0uu202ud2u2d00u0u2	3|c5a a23b|0u2u00d0uu0222ud0uu2022u2u2d00d0d2	2> = sqrt(2)/378 (1380)
<0uudu20uuu202u2du2d002u2022d000udu	3|c24a a21b|0uudu20uuu202u2du2d0u2dd022u000dud	2> = sqrt(35)/13230 (19509)
<222ududu00uu00uu022022022du200d0uu	3|c2a a29b|2u2duduu00uu00du022022022uu2d0d0du	2> = -sqrt(35)/3600 (1260)
<ud002uuu00udu222du2d0ddudu02d2uu0u	2|c31a a33a|ud002uuu00udu222du2d0ddudu02d20uuu	2> = -1 (8100)
<u002220u02uu2d0222d00u2u0ddu0u2020	2|c4a a3a|u0ud220u02ud2d0222u00u2u0udu0d2020	2> = -sqrt(3)/720 (810)
<u0000022u0du222022u20202duud0duu20	2|c13b a10b|u0000022ududd22022u20202uudd0uuu20	2> = sqrt(30)/1296 (180)
<0uduu0du2ud0020u2u2d220u0022u020u2	3|c5a a4b|0ud200ud2uu0020d2u2d220u0022u020u2	2> = sqrt(5)/18 (36)
<u0200022udud00u2u2u220uu202020uddu	3|c9a a5b|u020d0220uud00u2d2u220uu202020udud	2> = -2*sqrt(6)/567 (486)
<u0202u200d220d2uu2udu20d00020u2uuu	3|c15a a25b|u0202u200d220duud2udu20du0020u2duu	2> = 2*sqrt(2)/27 (648)
<2u2uud00dud2022uud2u2200d0200uu0du	2|c34a a17a|2u2uud00dud2022u2d2u2200u0200ud0u0	2> = sqrt(6)/180 (450)
<02u0u02200ud0u2u0uuud2ududd20du2d2	2|c22b a4b|02uuu02200ud0u2u0ududuudddu20du2d2	2> = sqrt(2)/490 (92890)
<uu0u0dud20d0uduu2u2uud2222udd00du0	2|c17b a3b|uudu0udd20d0uduuuu2uud2222uud00dd0	2> = -sqrt(210)/11907 (58800)
<22u0u20022uu2ud000220d02uduuu2d00u	2|c10a a21a|22u0u2002uuu2dd00022du02ududu2d00u	2> = 3*sqrt(21)/2500 (3360)
<2ud0u2uud0u0002d22200dudu20u2uu02u	3|c25a a28b|2ud0u2uud0u0002d22200dud02022uu02u	2> = -1 (204)
<20u0202uu22d0uu2dd02020u2uu20uu00d	2|c25a a18a|20u0202uu22d0uu2d202020dudu20uu00d	2> = -sqrt(210)/504 (928)
<uud0du02u2dudd00u0duu2220d20uuu220	1|c24b a4a|uudduu02u2ddud00d0uuu22u0d20udu220	2> = -1/144 (7200)
<202022uuuuu0d2202u0002udu00u2dd0u2	2|c1a a13a|u02022uuuuu022202d0002ddu00u2ud0d2	2> = sqrt(14)/3969 (1596)
<000u0d02u2d02u0d2uu20u22ud022du20u	2|c17b a3b|00ud0u02d2u02u0ddud20u22uu022du20u	2> = 0 (192)
<0u0200uud2uu200d220d02d2uu2u202uu0	3|c27a a12b|0u0200uud2u2200d220d02u2uudu202du0	2> = sqrt(5)/40 (680)
<uudud2u00u220u2d202u0u2002du0ddduu	2|c27a a28a|uudud2u00u220u2d202u0u2002020uddud	2> = sqrt(70)/300 (3825)
<u22dudududuu22u0u02d00uu02du002udu	2|c14a a20a|u22dudududuu2uu0u02200ud02du002ddu	2> = 28*sqrt(5)/3375 (5152)
<uu22uuud22ud00d0d0d202dud0u0uu22u0	2|c23b a16b|uu22uuud22ud00ddd0d2020ud0u0uu22u0	2> = 1/2 (1844)
<0u220u2uu0d0d00u2du22uu2udu0d2du0d	2|c4a a10a|0u2u0u2uudd0d00d2uu22du2uuu0d2dd0u	2> = sqrt(35)/14175 (37044)
<0uuuu020u002u22022dd0uud202d200uu2	3|c18a a1b|uuuuu020u002d2202udd0duu202d200du2	2> = 4/2025 (4284)
<uuuuu22du02d0uu020d2du0d2uu220d0d0	2|c12b a21b|uuuuu22du0200ud020u22d0d2uu220d0d0	2> = 2*sqrt(42)/5103 (6910)
<u0du220u22200d220u20d02uud020uuu0u	3|c30a a29b|u0du220u22200d220u20d02uud02u0uu0d	2> = -sqrt(30)/30 (396)
<2000uu2u20d2dd00uuuu2u202d0d20u220	1|c23b a27a|2000uu2u20d2dd00uuuu2ud02udd20u220	2> = sqrt(30)/100 (1660)
<2u00uddu02uud02u22u0ud2d02u2dduu00	2|c26a a9a|2u00uddud2uuu02u22u0dd2u0ud2uddu00	2> = -sqrt(2)/10000 (13860)
<u0d0uuu00222d002u0200d22u0d0u2u222	1|c23b a27a|u0d0uuu00222d002u0200du2u020u2d222	2> = sqrt(10)/20 (152)
<uud02uuuuu0020d0u222d02u0ddu0220u2	3|c18a a4b|uudu2duuuu0020d0ud22d02u0dud0220u2	2> = 7*sqrt(42)/1620 (9405)
<u2uduu002u202ud22d022d00u2u00d02u0	1|c26b a28a|u2uduu002u202ud22d022d00uduu0u02d0	2> = -sqrt(2)/40 (2940)
<200uudu22uududdduud0uu002dd20uu2du	2|c28a a30a|200uudu22uududdduud0uu002ddu02d2uu	2> = -sqrt(15)/60 (64500)
<u2du20duu2u200u002u0uu0ud220220d02	3|c15a a31b|u2du20duu2u2000002u0uu0ud22022dd02	2> = 3*sqrt(70)/28 (480)
<u220u2u20d0duu00d02udd2u2u0u00d22d	1|c19b a9a|u220u2u2du0duu00d0uddd2u2u0d00u22u	2> = sqrt(30)/2592 (5880)
<2u000u22u002220u0uduu20d2d00220u2u	3|c24a a16b|2u000u22u00222020uduu2002d00220d2u	2> = -2*sqrt(35)/75 (80)
<0u2200u0u2uud02ddu20ud0ud0222d2uu0	2|c15b a25b|0u2200u0u2uud0uddd20ud0u20222u2ud0	2> = 3/320 (3602)
<u2d0u2uu002d2dud2222000uu00duud02u	2|c13b a9b|u2d0u2uuu02dudud2222000uu00duud02d	2> = -sqrt(42)/48 (11800)
<0u220udu2uddu2u02202u0dd2u200du0u0	2|c14a a28a|0u220udu2udduuu02202u0dd2d2d0uu0u0	2> = -sqrt(15)/60 (3780)
<222u00d2uuudu2u200u20uuud0000220d2	3|c2a a5b|2u2ud0u2duduu2u200d20uuud0000220d2	2> = 1/84 (2970)
<0u200u00du2222022d20uu2u0dd22000uu	1|c34b a30a|0u200u00du2222022d20uu2u0dd22u00u0	2> = -1/2 (135)
<2uu0u0020uu02d0u02dddu20202220d202	1|c23b a10a|2uu0u00202u02d0u02udddu0202220u202	2> = sqrt(2)/100 (205)
<2u0d020u22u00du20u20ud22ddud0u20ud	1|c10b a8a|2u0d02022uu00ud20d20ud22uuud0d20uu	2> = -5*sqrt(6)/3888 (900)
<2u220u2d00ud02d2uduuuudu002200du20	2|c27a a17a|2u220u2d00ud02d22uuuudud00u200ud20	2> = sqrt(15)/12000 (1710)
<22ud2u0u20udd0u2200uud2d0202uuuu00	2|c23a a7a|22ud2uuu20udd0d2200uudud0202uudu00	2> = 5*sqrt(10)/576 (4340)
<u2u202d0uud22uu0duu0u2ddu00200ddu2	1|c21b a25a|u2u202d0uud22uu0duu002du200200ddu2	2> = 7*sqrt(42)/600 (3222)
<uud2u2d2000022udd000ud22u002u2u0u2	2|c17a a26a|uud2u2d2000022ud0000du22uu02u2u0d2	2> = sqrt(15)/60 (324)
<uu0u2d02u2d02222d02udd00u2u00uu0uu	2|c20b a23b|uu0u2d02u2d02222d020duu0d2u00du0uu	2> = -1/12 (612)
<u2uu200uu20uu22d2u0dduu00d22002002	1|c14b a12a|u2uu200uu202uu2u2d0uddd00d22002002	2> = -sqrt(2)/32928 (2001)
<0u0u222u2d0u00duduuudud20002202u2u	3|c5a a13b|0u0ud22u2d0ud0duduuuduu20002202d2u	2> = 4*sqrt(30)/675 (1944)
<uuuu20dd00u22u0dduuu002200222ud02d	2|c17b a32b|uuuu20dd00u22u0d0uud002200222udd2u	2> = -sqrt(21)/180 (3820)
<00u20uu2d2200222ddu2200uu20duu2000	1|c21b a33a|00u20uu2d2200222ddu2u00du20udu20u0	2> = sqrt(6)/144 (240)
<02u2u0u0u20uddu02u2u2220020ddu0dud	2|c23a a9a|02u2u0u0220uudu02d2u22d0020dud0duu	2> = sqrt(21)/11250 (2801)
<200u02200ud2u0d200222uduuduu0uuud2	1|c24b a11a|200u02200u22d0d200222ud0uuud0uuud2	2> = -sqrt(7)/252 (264)
<0u20uu02uuu202du0dd2d022u2uddudu00	2|c19b a4b|0u2uud02uuu202uu0d02d022d2ddduuu00	2> = sqrt(15)/6300 (5940)
<2u0200u2u20ddduu00u0d2duu2d22uud0u	2|c25a a33a|2u0200u2u20ddduu00u0d2du02d22uuudu	2> = -sqrt(2)/30 (3000)
<00u2uu0uddu0ud22200uu20duduu22dd20	2|c16a a10a|00u2uu0ud2d0uu2d200du20duudu22du20	2> = -sqrt(35)/40000 (10350)
<uuud22uuuuudd2200duu02udu2002d0d0d	2|c11b a31b|uuud22uuuu0dd2200uuu02dud2002ddu0d	2> = -sqrt(105)/185220 (91124)
<uuud0ud22202uu0ddu2d00d002du2u2uu0	2|c18a a24a|uuud0ud22202uu0dd02u00du02du2u2ud0	2> = -sqrt(30)/135 (10800)
<222u2200u02uu0u2u02d000du0ud2u0dd2	2|c6b a24b|222u2u00u02uu0u2d02u0002d0ud2d0ud2	2> = -2/11907 (1757)
<uu0ud0ud22222d02duud00u20duduudu0u	2|c24a a24a|uu0ud0ud22222d02duud00u20duduudu0u	2> = 1 (7344)
<uuuu202d2200ud00du2duudduud2uuu0ud	2|c28a a23a|uuuu202d2200ud00du2duu2duudduuu0dd	2> = -sqrt(6)/70 (232800)
<02u00uudu2ud2uu22u2dd20uudd000d2d0	1|c18b a4a|02uu0duuu2du2du2202uu20duud000d2d0	2> = sqrt(70)/2646000 (20400)
<uu220du00uud0d2uu00d22ud20uuu02022	3|c34a a27b|uu220du00uud0d2uu00d22ud202uu0202d	2> = -sqrt(30)/6 (3525)
<202uuu0d0uu0uu0222dd02u2u0d020u2du	3|c16a a30b|202uuu0d0uu0uu0u22dd02u2d0u02dd2ud	2> = sqrt(105)/55566 (23822)
<22u0uuu0u0dd20202d22202duuduu00u0u	1|c21b a4a|22uduuu0u0dd20202u22u02duudud00u0d	2> = -sqrt(3)/600 (10250)
<u0u2220uuu0dd2u0002u20d2020u2ud2u0	3|c14a a28b|u0u2220uuu0dddu0002u20d202022uu2d0	2> = sqrt(70)/175 (1148)
<uu0u020ud0uuu2d220222u00dud02dduuu	3|c4a a10b|uu00020uuuudd2u220222d00dud02uuddu	2> = -sqrt(5)/506250 (15176)
<uduudu2200000udu2u0duduu2ddudu0222	2|c5a a1a|2uud0d2200000uud2u0duuud2duduu0222	2> = sqrt(2)/28800 (2700)
<2uduu2uduu02uudduudd20220uu0d20u00	3|c23a a28b|2uduu2uduu02uudduudd20u20uddd20u00	2> = sqrt(6)/18 (124036)
<020uu20d00u2duduud2uud2200d0du2uu2	2|c8a a8a|020uu20u00u2ddduuu2dud2200d0ud2uu2	2> = -sqrt(2)/432 (6300)
<2u2200u0uduuuud0000020u02d2222u022	1|c27b a32a|2u2200u0uduuuud0000020u02dd222ud22	2> = -sqrt(15)/18 (1568)
<2u0u0u2duu00du0u02202ddu02022202uu	3|c2a a24b|200u0u2duu00uu0u02202dd202022202du	2> = -sqrt(105)/225 (252)
<ud00u2udd022uuuu0d220uduu2u0du0ud2	2|c9b a27b|ud00u2ud0022uuuu0d220dudu220uu0dd2	2> = -sqrt(42)/44100 (9156)
<02uuud2u0d2u22u2dd0ud202d00u2u000u	2|c25a a4a|02u2uu2u0d2u22d2ud0du202000d2u000u	2> = -sqrt(6)/9216 (650)
<02u0d22uu00d0u0u2u22d220u0d20uud02	1|c17b a5a|02u0222du00u0d0uud22u220u0d20uud02	2> = 7*sqrt(15)/6000 (528)
<2uu0u20u002uu02du22dd22d0d000u02u2	2|c22a a27a|2uu0u20u002uu02du22ddd2d0du00u02u2	2> = -sqrt(6)/3 (1715)
<200u020uddu200u20du00202222d2duuuu	2|c26a a7a|200u02duduu200d20du002022u2d2uduuu	2> = sqrt(2)/48 (216)
<u00u00uduuuuu2u202ddudd20u202220ud	2|c1b a6b|000u0uuuuduud2u202udddu20d202220ud	2> = -sqrt(42)/518616 (24868)
<uu2u0uu20du0u22d2u2d0d0d2ud200020u	2|c28b a21b|uu2u0uu20du0u22d2u2ddd0u2dud00020u	2> = sqrt(5)/1000 (14840)
<22uu22uu0dudu002u02202200ud0uu0udd	3|c1a a29b|u2uu22uu0ddud002u02202200uu02d0udd	2> = sqrt(6)/9800 (6223)
<u0u020022u0220u0duu0202d0udd02222d	1|c18b a20a|u0u020022u0220u0d0ud202u0duu02222d	2> = sqrt(2)/250 (350)
<uu2200d2du02u20udududd2u2200uuuu00	3|c9a a6b|uu220ud20d02u20udduudu2u2200dduu00	2> = 5*sqrt(30)/5832 (5200)
<uud2222duu2dud02uuu0d000u002u20u02	3|c25a a29b|uud2222duu2dud02uuu0d0000002220u02	2> = -1 (270)
<220uud0u00uud0ddud02u0u2u2022dudu2	1|c11b a22a|220uud0u000ud0dudu02udd2u2022uduu2	2> = -sqrt(30)/12960 (3600)
<00u0222d0uu22u0d2u2duuudu02u00dduu	2|c14b a18b|00u0222d0uu2200u222uuuddu02u00dddu	2> = 2*sqrt(35)/6075 (2492)
<002uuudu22du20d20u20d2u20u00u0u2du	3|c19a a1b|u02ududu22uu20d20ud0d2u20u00u0d2ud	2> = -sqrt(14)/6048 (11205)
<u20u20ud00uu0d2udu0u00uu2d22d2ddu2	2|c28a a13a|u20u20ud00uudu2udu0u00uu2d2ud2ddd2	2> = 3*sqrt(30)/500 (100218)
<0u220ud000u0022u20uuddud2222d2u00u	1|c30b a33a|0u220ud000u0022u20uuddud2222duu0du	2> = -3*sqrt(5)/20 (2583)
<uud0002ud2u022020u2d0d2000u20u222u	2|c10a a1a|2ud0002uduu022020u2d0u2000u20u222d	2> = sqrt(5)/48 (88)
<uuud022ddu002202ud022u002uud20d0ud	1|c16b a4a|uuu2022ddd00220uuu022u002dud20u0du	2> = -sqrt(6)/800 (1500)
<00uu0u0uu2200d0dudd22u2uu222ud02u0	2|c28b a12b|00uu0u0uu22d0d0uudd22d2uu22duu02d0	2> = sqrt(35)/5250 (15288)
<2u000d0ud0uu222u0u20020ud222uduu02	2|c19a a19a|2u000d0ud0uu222u0u20020ud222duud02	2> = 0 (392)
<20202uu2du20u020d02020002u02d20u2u	2|c29b a29b|20202uu2du20u020d02020002u02u20u2d	2> = -sqrt(10)/20 (66)
<22u00u00d020ud2u2d2uuudd2u2d0u200u	2|c19b a18b|22u00u00d020ud2u22uudduu2d2d0u200u	2> = sqrt(30)/2160 (1665)
<220uu0uu2dd2u022uu02u2duu0d2000du0	2|c22a a34a|220uu0uu2dd2u022uu02uduud0d2000dud	2> = 5*sqrt(6)/1764 (22065)
<22uu200uuudd2220dud0ud000uud20uu2u	1|c13b a23a|22uu200uuuddu220dud0duu00uud20ud2d	2> = sqrt(10)/2880 (71785)
<20ud0u2000uuud220udd20u2u202d20uuu	3|c24a a8b|20ud0u2u00uuud220dud20uud202u20dud	2> = -sqrt(15)/15000 (11270)
<u0du22uuu000duddd222uud2d0uu0uu02u	2|c14a a15a|u0du22uuu000d02dd222udu2u0uu0ud02d	2> = -sqrt(14)/4536 (5880)
<uu2u0d2d00d022u02uuu0u20uu2dd2udu0	2|c7b a31b|uu2u0ddu00d022u02uud0u20uu2dd22du0	2> = sqrt(5)/90 (9450)
<u2d2u200uu02uu22d020u02u0002du0d2u	3|c34a a22b|u2d2u200uu02uu22d020ud2u0002du0d20	2> = -35*sqrt(30)/216 (858)
<u2u2000ud02u2uu0ddduuuudd200222002	1|c1b a16a|02u2000uu02u2duuudduddudu200222002	2> = -7/45000 (4070)
<u022u2u0d02d2duud200udu2ud2u0ud0u0	2|c3b a22b|u0u2u2d0u02d2dudd200u2u2du2d0uu0u0	2> = sqrt(30)/25920 (1836)
<u0220u22ud220d000d22002uu2du02uu00	2|c18b a9b|u0220u222d220u000022002ud2du02uu00	2> = -sqrt(2)/27 (30)
<u0udd22u2d00uu2u0u02u0uudud2022d0u	1|c31b a10a|u0udd22u2200uu2u0u02u0dudud202dd0u	2> = -8*sqrt(5)/735 (7644)
<u22uu2d0udu22dudu02du00du20duu0uu0	2|c26b a18b|u22uu2d0udu22dudud2du00udu0udd0uu0	2> = -sqrt(5)/2160 (70304)
<22u2duu002d0ud0202uudd2002du20u0ud	1|c34b a32a|22u2duu002d0ud0202uudd2002du20uuu0	2> = -sqrt(3)/2 (360)
<uu2u202du2uududu20u02u020dd0d020du	2|c24a a23a|uu2u202du2uududu20u02udd0du0d020ud	2> = -sqrt(5)/225 (84812)
<0220u0u02002d2uu222dduu00ud20duuuu	3|c30a a11b|0220u0u020d2d2uu222duud00uu200udud	2> = sqrt(30)/5400 (1728)
<u0u2020uu0udu0udud02ddud2u20dd22uu	2|c24a a5a|u0u2u20uu0duu0dudu02ddd02d20du22uu	2> = sqrt(7)/12700800 (24003)
<uud2u2d0uu20220020d0uu200222002ud0	2|c22b a12b|uud2u2d0uu2d220020u0d0200222002uu0	2> = -sqrt(10)/240 (126)
<u2000u2du22u0dd2ud00202uu2200d0d2u	1|c24b a18a|u2000u2du22u0dd2u2002020u2200d0u2u	2> = 5/18 (120)
<u2002d0u2d22uuu0ddudu22udud00u2d00	1|c22b a29a|u2002d0u2d22uuu0ddudud2uudd0uu2u00	2> = 1/54 (3600)
<0u20022220u0ud0u2u2u00u222d00020d2	1|c3b a4a|0udu022220u0uu0d2d2u00u222u00020d2	2> = sqrt(105)/2700 (160)
<0002u000u2d0u2duuudd0u2222ud220u02	1|c29b a11a|0002u000u220u2dduuud0u2222ddu20u02	2> = sqrt(2)/192 (550)
<000u0udud20d2uu22ud2u2u22u02020d00	2|c24a a29a|000u0udud20d2uu22ud2u2uu2d02d20u00	2> = sqrt(5)/75 (1332)
<2u200220u222d0u0u20220u02u0d0uduu0	3|c20a a28b|2u200220u222d0u0u20u20u02d020uudd0	2> = sqrt(42)/4725 (348)
<udu00ud02d20uuu20u2d2200200u2du2uu	3|c21a a5b|udu0uud02d20uuu20d2du200200u2du2ud	2> = -3*sqrt(15)/400 (6300)
<ud0u2200200uuuuuud22202udd0220d0uu	3|c5a a22b|ud0uu200200uuuuudu222d2udd0220d0du	2> = -9*sqrt(70)/27440 (9980)
<2uu0uudu20dd0202du2020202u20u00uu2	2|c16a a31a|2uu0uudu20dd020duu2020202u20d0duu2	2> = -sqrt(10)/120 (1875)
<uu2u002ddu22d22udd0uu00u0200udud2u	2|c30b a28b|uu2u002ddu22d22udd0uu00u020uu0du2d	2> = -1/75 (4860)
<uu22du2du2du220d0ud02u02u002du000u	2|c24b a17b|uu22du2du2du220dudd02u0du002uu000u	2> = sqrt(3)/24 (972)
<0u002uu22dd000u222d2uu002uud020220	2|c19a a34a|0u002uu22dd000u22202uu002duu02022d	2> = -sqrt(30)/900 (250)
<2u2uuu20u0202ud22u0d2uddddu0duu000	1|c13b a19a|2u2uuu20u020uud22udd2ddddud0uuu000	2> = -2*sqrt(3)/441 (19302)
<u0dud22u20udu2uudd0uu0d200uud0u22u	3|c12a a21b|u0dud22u20u0u2uddu0d20u200udd0u22u	2> = -sqrt(5)/1600 (2520)
<u0u2d00u2u2u2u220002u0d0020022u2du	2|c16b a6b|u0u2du0u2u2u2u2u0002d0d0020022d2du	2> = -2*sqrt(3)/189 (990)
<u2du0020duu2u02d0d0u2uu22uu0u0dd2d	2|c1b a8b|02ud002uudu2d02u0u0u2uu22du0d0ud2d	2> = -sqrt(14)/23814 (8694)
<002u22d2u000u222u00002d02du0uuuu22	3|c22a a1b|u02d22u2u000u222u0000du02dd0duuu22	2> = 1/48 (250)
<22udu2ud0d02u00uu020ud22u0220duu0u	2|c31a a22a|22udu2ud0d02u00uu020u222u0220d0d0u	2> = 2/25 (252)
<u0d2uuud2uudu20022udu0220u20d2u000	3|c1a a10b|00u2udud22udu20022udu0220u20u2d000	2> = sqrt(70)/630 (594)
<0u22d0ud200u2222u0dudu000u22u00202	1|c34b a17a|0u22d0ud200u222220uddu000u22u0020u	2> = sqrt(3)/24 (24)
<0u02uu02duu0uuu2uudud02ddudd20u2ud	2|c23a a3a|0ud2uu02uuu0duu2uudud0uddddu20d2ud	2> = 25/214326 (751218)
<02u20u2022uu0d0du2duu0d2udduuud0du	1|c30b a5a|02u2uu2022du0u0dd2uud0u2duduu0d0du	2> = -7*sqrt(15)/5120000 (45280)
<uudu2uu2ud20du2u0ud0d02du0d00d2022	1|c2b a1a|20uu2du2uu20uu2d0du0d02dd0u00u2022	2> = -1/67500 (2352)
<u22uu22duudu0du0d00020002u002222du	2|c29a a22a|u22uu22duudu0du0d0002u002u00d222ud	2> = sqrt(5)/75 (4920)
<u00u00d0udu2d0d202uuuu2uu02d22ud2d	2|c13b a28b|u00u00d0udu200d202uduu2uu02222ud2d	2> = 23*sqrt(14)/1512 (2268)
<u22du0u2ud2200u22dd0u000u00u022202	1|c32b a13a|u22du0u2ud22d0u22ud0u000u00u022d02	2> = 2*sqrt(30)/135 (440)
<u0202u2000uu2dd00u2d2udduuu2u2020u	3|c23a a2b|uu202u2000uu2dd00u2d2u0dddu2u2020u	2> = -sqrt(30)/32 (1645)
<22uu02u0duud0d2du0uuduu0d02dudu2du	2|c32b a8b|22uu02uuduud0d2du0uduud0d02ududuud	2> = -sqrt(10)/4000000 (761425)
<0uu0d020dud2u2ud0d202u20220u0duuu2	2|c14a a14a|0uu0d020dud2u2ud0u202d20220u0uuud2	2> = 0 (648)
<uu0u2u2uuud00220ddd0du0u22d0u2duud	1|c30b a31a|uu0u2u2uuud00220ddd0du0u22d0uu2ddu	2> = 1/75 (49500)
<22002uu02u22ud20u2d0d00d02uuuu020u	1|c2b a29a|2u002uu02u22du20d2u0d00d02ud2u020u	2> = sqrt(6)/14400 (650)
<0uduuu200d2udu22dd02u2uuu002uuu0dd	2|c22b a24b|0uduuu200d2udu22dd02uuu2u002duu0dd	2> = 1/14 (26912)
<u22d222u0200u00du0d20d2ud0uu0uu2uu	1|c34b a19a|u22d222u0200u00du0220d2du0ud0uu2u0	2> = sqrt(5)/60 (108)
<u2u0202220du22d0020duu002uuu200d02	1|c9b a30a|u2u02022d0du22u0020dud002uuu2d0u02	2> = 1/60 (270)
<u02200u0d2uu2uu0uu2ud2d02d22u0u0d0	2|c4a a6a|u02u0du0u2uu2ud0ud2uu2u02d22d0d0d0	2> = -sqrt(70)/2074464 (23331)
<uuuu0d22022u0d0u02u2dd020200duuu2u	3|c14a a25b|uuuu0d22022u000d02u2du02u200dudu2d	2> = -sqrt(3)/625 (5550)
<00u200du20d22202uu0u0uu022dddu2uuu	2|c9b a28b|00u200duu0d22202uu0u0du022u2dd2udu	2> = sqrt(6)/2000 (1710)
<2ud0020u0202u22u0020u0u22du00022u2	3|c19a a26b|2ud0020u0202u22u00u0u0d222u00022d2	2> = sqrt(30)/225 (54)
<uu00udd0u0d2uudu2du2udd2d0u020uu22	2|c21b a3b|uuu0udd0d0u2duuu2du20du2d0u020ud22	2> = sqrt(3)/2304 (36750)
<uu0u2ud00u0u00d2udd0ud22dd202u22du	1|c27b a3a|uudu2uu00u0d00u2dud0dd22udu02u22du	2> = sqrt(3)/162000 (32550)
<202uduudu0ud2u02ddu2dd00uu202uuu0u	3|c32a a28b|202uduudu0ud2u02ddu2dd00uu2u2du00u	2> = sqrt(3)/6 (4896)
<22udu20du0du00uuu2dduud202uu02u0ud	3|c11a a11b|22udu20du0uu00udu2ududd202uu02d0ud	2> = 3*sqrt(21)/3500 (22080)
<uud0u00du22d2220u2uu2u2u0u00dd0dud	2|c21b a1b|2uu0d00ud22d2220u2uuuu2u0u00dd0udd	2> = -sqrt(105)/17640 (8748)
<uu2ud00duu2022duduudu20200d2202u00	2|c24b a6b|uu2udd0uud2022uduuudd20u00u2202d00	2> = sqrt(5)/108000 (11720)
<uu002ud22dudud02u2ud22uu00002uud0d	2|c34a a14a|uu002ud22dudu202d2uu22ud00002uud00	2> = sqrt(70)/2160 (2250)
<u2uudu2200uduuudd22d0dud020u00220u	2|c19a a27a|u2uudu2200uduuudd2dd0udu02du00220u	2> = sqrt(3)/288 (28504)
<200uudu02u2d000uuud202d22u22200d0u	2|c11b a6b|200uu2u02duu000uuud202d22u22200d0d	2> = -sqrt(21)/405 (1706)
<uu200d0u02u0dd2uu220u0d2uuudu02022	3|c13a a32b|uu200d0u02u00d2ud220u0d2uuuud02d22	2> = 5/1008 (3528)
<uu2000222u0uuu0020dd2ddudududu220u	1|c19b a18a|uu2000222u0uuu002u0d2ddduduudu220d	2> = -sqrt(70)/3500 (20394)
<uu0u0uuu202d2uud0d0220dd2u220u002u	1|c11b a3a|uuuu0uud20du2uud0d0220du2u220d002d	2> = -sqrt(14)/30870 (26488)
<uuud02d0u2ud02u20u0202du2200du20uu	2|c22a a21a|uuud02d0u2ud02u20u02udud2200ud20du	2> = -1/2250 (11100)
<2u0duuuu0ddu2u22dudu020u002u2u20d0	2|c12a a21a|2u0duuuu0dd02u22uuduu20u002d2d20d0	2> = sqrt(7)/735 (12000)
<u0u0u0u2d020u20uuu202dd0du0222022u	1|c8b a16a|u0u0u0udu020u202uu202du0dd0222022d	2> = sqrt(210)/34300 (1870)
<uuud00uu0d0u2uu202dd20du0d22uu2u02	3|c26a a33b|uuud00uu0d0u2uu202dd20du0022ud2ud2	2> = -sqrt(5)/15 (19236)
<uu2uuuuuddd0uuu0duudd2ud02dudd0202	2|c32a a15a|uu2uuuuuddd0uu20duuud2du02dudd0d02	2> = 5/2744 (1722396)
<uu2022u00u00uudd2u0d2u2ud0uu2d2u0d	2|c29a a14a|uu2022u00u00u2dd2u0u2u2du0udud2d0d	2> = -sqrt(30)/164640 (27622)
<u2d2uuud2dduuu2uu2uu00d0d0d0uud20d	2|c18b a21b|u2d2uuud2dduuu2uuuuud0d0u0d0ddd20u	2> = 1/840 (199800)
<22uu0ud2u0ud22dd2u2d0u0d0uu00uu02u	3|c9a a20b|22uu0ud200ud22ud2u220d0d0uu00ud02u	2> = 1/54 (1980)
<u20du2uuud0d0u020uu222udud02dd002u	2|c6b a34b|u20duuuudu0d0d020uu222uduu02dd0022	2> = -sqrt(35)/2880 (10520)
<220u022u2ud0200udd02uuu0u0200022u2	3|c32a a12b|220u022u2udd200uud02uud0u020002du2	2> = -2/45 (700)
<002u200000022uduu00222uu02022d22uu	3|c31a a9b|002u2000u0022uddu00222uu02022dd2uu	2> = -2*sqrt(6)/15 (150)
<2022u2u00duu02duu22020002u020d0220	2|c4b a24b|202uu2u00ddu02uuu220200d2u020d0220	2> = 73*sqrt(30)/4050 (270)
<uu2u0udu2220u0d20u0d0220200duudu2u	3|c9a a7b|uu2u0u2du220d0u20d0d0220200uuudu2d	2> = -7*sqrt(2)/37500 (4500)
<2uu0d2uud0u2du00uuuudd0u2002222du0	2|c6a a27a|2uu0dduud0u2uu00uduuud0u20d2222dd0	2> = sqrt(6)/9261 (34920)
<u2uu0d0uuduu22d2uuddd02u020du2u00d	2|c19a a27a|u2uu0d0uuduu22d2uu0dd02u02dud2d00u	2> = -sqrt(6)/1125 (58494)
<u00u2d2d0u2dudud020u2u0u2d22020u0u	2|c11b a19b|u00u2d2d0uduuddu02ud2d0u2u22020u0u	2> = sqrt(3)/48 (432)
<2uu22022u20du2d02ud0uud0u02ud000uu	3|c5a a16b|2uu2u022d20uu2dd2dd0uuu0u02uu000dd	2> = -sqrt(42)/90720 (6720)
<uud0u0d2220u0d0u22d2u0dduu202uduu0	2|c21b a4b|uudud0u2220d0d0u22u200ddud202uuuu0	2> = 0 (648)
<0u220ud02uuuuuu222uud0dd00duu0202d	3|c16a a25b|0u220ud02uuuuuuu22dud0dud0ddu0202d	2> = 5*sqrt(5)/5292 (81945)
<22202u0uu22d200ud0000dd0u2uduuuu2u	3|c3a a32b|22u02u0ud22d200uu0000dd0d2uduuu22u	2> = sqrt(2)/36 (400)
<20u2du2002uu200du020222uu220d00uu0	2|c27a a32a|20u2du2002uu200du020222uu2d0d002u0	2> = -sqrt(30)/15 (148)
<u20uu2ddu0220du0duu20duu0u20u220du	2|c2b a32b|uu0uu2ddu0220du0ddu20udu0u20u22udd	2> = 10/5103 (41000)
<u20d00u2d202uuuud02u20d0ud0u2du2uu	3|c23a a23b|u20d00u2d202uuuud02u20d0du0d2du2uu	2> = sqrt(6)/120 (1720)
<0udu0uu2220ud002d0002uu20du22uuud2	2|c32a a20a|0udu0uu2220ud002d00d2uu20uu22ud0d2	2> = -sqrt(2)/126 (1960)
<u0d2u20uuddud000222uuud020d2u022u0	2|c4b a12b|u0duu20dudd2u000222uudd020u2u022u0	2> = -sqrt(5)/108 (360)
<2u00u00u220222u0u0d2udd0udu2d2uuu0	2|c8a a3a|2uu0u000220222u0d0u2uud0udu2d2dud0	2> = 7*sqrt(7)/50625 (6545)
<02uuu0u0d0udu022000ud22duu2dd22udu	2|c12a a20a|02uuu0u0d0u0d0220002u22udd2du22uud	2> = sqrt(3)/75000 (3880)
<u2udd222u02uud22000d22000uuu0d0u20	2|c20a a29a|u2udd222u02uud22000022000uuddu0u20	2> = sqrt(2)/40 (312)
<2uuu0duu02ud22ud00d0d2uduudu00d2u2	2|c34b a7b|2uuu0d2u02uu22du00d0d2dduuud00u2du	2> = sqrt(2)/360000 (31840)
<222uu0d0u2d0d0uu2d2uddu2uu00u0u2u0	3|c22a a30b|222uu0d0u2d0d0uu2d2ud0u2ud00udu2u0	2> = -sqrt(2)/8 (2268)
<0u00uuduu00d02u22uuu2d222uud00d2ud	1|c5b a11a|0u000uudu0ud02u22uud2u222dud00d2ud	2> = sqrt(10)/27440 (22666)
<002uuu20d22duduu0u000d2uud22uu2200	2|c3a a22a|00uudu20d22duuud0u00022duu22ud2200	2> = -sqrt(5)/10800 (1368)
<20020uduu00u020u2d2d0220u2u20u2uud	3|c6a a15b|200200uuu00u02dd2u2u0220d2u20d2uud	2> = sqrt(210)/8400 (1175)
<2u00u202d002uu0u2udu20udud2u2dud0d	2|c17b a19b|2u00u202d002uu0udu2u20uudd2d2duu0d	2> = 16*sqrt(3)/42525 (16110)
<u2u22d2u02u0000du0udd2duu200u2d20u	2|c21b a33b|u2u22d2u02u0000du0ud02ddu200u2u2ud	2> = sqrt(6)/180 (2160)
<2u02u020002u0u2202uddu2dd00u0duu22	2|c14b a26b|2u02u020002u002202uddu2ddu0d0uuu22	2> = -sqrt(6)/24 (360)
<u0u22220du0002u0202u20d20202ud200d	1|c1b a23a|00u22220uu0002u0202d20220202uu200d	2> = 3*sqrt(3)/400 (25)
<u0u22uu0udud00u02ddud2du2uddu0uu2d	2|c19a a29a|u0u22uu0udud00u02d0du2dd2udu20uu2d	2> = sqrt(5)/19200 (48434)
<20uu2d2uuduu2du00d0uudd0udd2uududu	2|c8a a6a|20uu2220uuuu2du00d0uddd0dud2uuuudd	2> = -49/202500 (227556)
<0002u0d2uu02u22udu20000u2d0uu2u22d	1|c4b a21a|000ud0u2uu02u22dud20d00u2u0du2u22d	2> = -sqrt(70)/84000 (2270)
<uuudduuuud0u0d2u0u22d02du2dd02200u	2|c24a a24a|uuudduuuud0u0d2u0u22d02dd2du02200u	2> = sqrt(10)/100 (29380)
<u200d2u200u0u2uudd220dudu2220d0020	1|c26b a32a|u200d2u200u0u2uudd220duduu220d0u20	2> = -sqrt(15)/4 (1596)
<2020002u0u2uud22du2uu20dd0dud002uu	2|c22a a2a|2u20002u0u2dud22ud2uud0du0duu002du	2> = -sqrt(30)/11520 (8824)
<2u0202u0u0u0ududd0u02du22duuudud2u	3|c9a a34b|2u0202u000u0uuudd0d02ud22uuuuddd22	2> = -sqrt(70)/126000 (23520)
<22uu0dd0002u2uu0uud2020ddu0220uu2d	1|c26b a25a|22uu0dd0002u2uu0uud2020d200220ud2u	2> = sqrt(2)/40 (462)
<2uuuuudud002u22002d22000020202uu20	3|c1a a10b|uuduuuuddd02u22002d22000020202uu20	2> = -sqrt(30)/500 (546)
<2ud200uud2u002u020200dd2udu2dud02u	1|c4b a21a|2udu00uud2d002u02020duu2duu2dud02u	2> = 5*sqrt(2)/486 (4200)
<ud2uu0duuuud2u022u00202dd002d20d20	1|c10b a5a|ud2u20udu0uu2u022d00202dd002u20u20	2> = sqrt(35)/4500 (336)
<2u0u2dd2uuuud20d2uu0020022du2u0u00	3|c8a a31b|2u0u2dduuduud20u2ud0020022du2udu00	2> = -sqrt(2)/64 (4032)
<u2u20u0u02uuu0d020002du02dduud2u22	2|c34b a5b|u2u2uu0u02uuu0d020002du02dddud2u2d	2> = 5*sqrt(42)/504 (25404)
<u22u00u0220d2u2u002222000u002u2dd0	2|c2b a30b|uu2u00d0220u2u2u002222000d00222du0	2> = sqrt(210)/5400 (74)
<02uuu2u220uu0u20ddd2d0d20u002uduuu	2|c14b a22b|02uuu2u220uu0020ddd2ddd20u002uduuu	2> = -sqrt(210)/63 (2772)
<2uuu2u0d2u0ddud2002uu20udu2ud0200d	2|c16b a20b|2uuu2u0d2u0ddudu0022d20uud2ud0200u	2> = sqrt(14)/900 (10400)
<0uudu22200d200u2u02u2dduduu00022uu	3|c2a a24b|00udu22200u200d2u02u2ud2duu00022du	2> = sqrt(5)/384 (390)
<u2d20ud22uu2du22uud00u0200u20d0d0u	1|c15b a10a|u2d20ud222u2uud2duu00u0200u20d0d0u	2> = 7*sqrt(15)/1500 (840)
<udu20u2ud2duu00d022ud00u22d20uu0ud	2|c9b a24b|udu20u2u02ddu00u022dd00222u20du0uu	2> = sqrt(30)/4860 (600)
<02uu02u0022020dd0u200220u222u200du	2|c13a a14a|02uu02u00220dudd0u200220u222u200du	2> = 3*sqrt(3)/8 (170)
<2ud22uuu0d2u00u0u2002uuuddu2dd02d0	1|c5b a34a|2ud2uudu0u2u00u0u2002duuudd2ud02dd	2> = -sqrt(21)/338688 (47208)
<22u020u2ud2u0u2d200uud00d20u00u2d2	2|c5a a6a|22u0uuu2ud2u0u2d200uud00d20u00d2d2	2> = 28/225 (7456)
<0202u20u22ud0202uu200udd20uuu20002	2|c22b a21b|0202u20u22ud0202uu20d0dd20uuu20002	2> = -sqrt(10)/10 (120)
<udu20u02udd0uu00d2u2u2d02d0220u0u2	1|c29b a15a|udu20u02udd0uud0d2u2u2d02u02d0u0u2	2> = sqrt(10)/48 (2800)
<22ud20u0uuud2uu0dud2002uu2dd002dd0	1|c11b a22a|22ud20u0uu0u2du0dud20u2du2uu002dd0	2> = -sqrt(3)/3125 (10900)
<ud0u2uu0d022duu0u2dd2u0220u2ud2000	2|c2b a23b|u00u2uu0d022ddu0u2ud2ud220d2uu2000	2> = sqrt(15)/1920 (1925)
<22uu02000dduuu20udu0du2020dd2udu2u	2|c15a a3a|222u02000uduudd0uuu0du2020ud2duu2d	2> = -3*sqrt(5)/40000 (10950)
<0200udu2d2u22u2d0uu0dud2002u0u2d0u	2|c27a a23a|0200udu2d2u22u2d0uu0du2200ud0u2d0u	2> = -9*sqrt(15)/200 (840)
<22u00u2uu00ud00udd22022u0u20u220du	2|c7b a5b|22u0uuduu00ud00ddu22022d0u20u220du	2> = -7*sqrt(14)/4500 (2752)
<220ud00u0du00du0u0222uud20dd2uu2u2	2|c25b a12b|220ud00u0dud0ud0u0222uuuu0dd2ud2u2	2> = -sqrt(6)/160 (1232)
<u022u20u220u0dud00d222u2uu0ududd00	2|c22a a2a|uu22u20u220d0udd00u22uu2ud0uddud00	2> = sqrt(30)/226800 (20160)
<22u0d22u2ud0duu2u020u2ud20uduu0000	3|c13a a4b|22uud22u2du00uu2d020d2uu20dudu0000	2> = -sqrt(10)/36000 (2250)
<uud00uu2222000d2202uuu2dud00d02uuu	3|c16a a27b|uud00uu2222000du202duu2uddd0u02uud	2> = -1/1500 (10428)
<000002u2u22d20uu0u0d2222u200u0u2du	2|c6a a6a|000002u2u22u20du0u0d2222u200u0d2du	2> = 0 (278)
<02020002u220d2002u0uuuduu0202u22dd	2|c25a a5a|0202u002u220d2002u0uuddu00202u22du	2> = -sqrt(7)/80 (195)
<u2020ud02u0du02uduu2dud0uuddd22uu0	2|c31a a28a|u2020ud02u0du02uduu2dud0uud2d2udu0	2> = -sqrt(15)/20 (32310)
<ud0u0u22020022ud20d220u0202uu0d02u	2|c27a a2a|u20d0u22020022ud20u220d020duu0u02u	2> = -sqrt(5)/180 (36)
<uu022d0u0020d0d2uu200uu22u202u0202	2|c27b a30b|uu022d0u0020d0d2uu200uu22ud0220202	2> = sqrt(5)/6 (108)
<u02du2u02d20du20uuuu00ud220dd2du0u	2|c1b a8b|002uu2ud2u20dd20duuu00ud220dd2uu0u	2> = sqrt(105)/540 (2380)
<0uduu222000dudu00222u2d2d00u0uuu2u	3|c5a a13b|0udu0222000d2ud00222u2u2d00u0uud2u	2> = sqrt(15)/90 (120)
<0uu220uu00d0022u2220u2222u200du000	3|c23a a33b|0uu220uu00d0022u2220u2u22d200du0d0	2> = -5/36 (425)
<0u222ud0uu2duu00u2000200222dudu2d0	1|c11b a1a|uu222ud0dudduu00u2000200222dudu2u0	2> = -sqrt(10)/75 (840)
<0uud202u02uudd2ududd2u2u0d0uu02u0d	2|c31b a6b|0uud2u2d02uudd2uuddu2d2u0u0ud0ud0u	2> = 1/77760 (54000)
<0222u20u2u0202d2020uudud0uu00d2020	2|c21b a30b|0222u20u2u0202d2020u0dud0uu0022020	2> = -sqrt(30)/32 (48)
<0ud22u20u0u0duuuu202d0ddu20dduu2du	2|c26a a19a|0ud22u20u0u0duuuu2d2u0dduu0ddud2du	2> = 3*sqrt(3)/250 (123032)
<u0duu220uu220u2000d0uuu2202ddd2d0u	2|c34b a10b|u0duu220u2220u2000u0uud2202udd2d00	2> = 0 (988)
<u2uu2u2000du0u0d0ud20dd2uu022u0u22	3|c25a a1b|22uu2u2000ud0u0d0ud20du20u022u0d22	2> = -sqrt(6)/1000 (1050)
<0u2200u20uuu022ddud2u2d020202u0u0u	2|c27b a30b|0u2200u20uuu022ddud2u2d020u0220d0u	2> = sqrt(30)/60 (1015)
<u2d00200u20u2d20ud020uuu2ud2d2u0du	1|c28b a16a|u2d00200u20u2d2udd020uuu2uddu2u0du	2> = 27*sqrt(5)/1000 (2340)
<2220220u00udd2u0u0d022u20u0duu2002	1|c3b a18a|22u0220u00udd2u0udu022d20u0duu2002	2> = 5/108 (480)
<u20u022000222u02002u20u2002du0ud2u	3|c1a a1b|u20u022000222d02002u20u2002uu0ud2d	2> = -2*sqrt(6)/189 (84)
<u00u20d20uuddd22uuuduuu2d0udduduud	1|c15b a13a|u00u20d20uud2du2duududu2d0uduudduu	2> = -3*sqrt(2)/1600 (186840)
<2uuuuu202ud002dd022022200d2uuu00u0	1|c9b a13a|2uuuuu20uud0d2ud022022200d2ddu00u0	2> = sqrt(5)/525 (2994)
<00u0ud2uu0uud00dd22d00uud2d22uu2u2	2|c26b a1b|u0u0du2ud0uuu00dd22d00duudd22uu2u2	2> = sqrt(3)/4860 (13020)
<uu2uddu2d2u0dd0022uu0uu002u2ud0duu	1|c23b a4a|uu22ddu2u2d0du0022du0u0002u2uu0ddu	2> = -sqrt(7)/2700 (1512)
<2uuuu2dud0u220du0du2002udu20u20002	2|c20a a17a|2uuuu2dud0u220duuddu002dud20u20002	2> = sqrt(6)/1500 (13500)
<uu2du2d20udu2udduu02u000dd0220u20d	1|c28b a33a|uu2du2d20udu2udduu02u000dd0u20u2ud	2> = -3*sqrt(10)/10 (21600)
<0u200u0u2020002ud2udu2d0d22uu220ud	2|c16a a4a|0u2u0u0d20200020d2udu2d0u22du220uu	2> = 5*sqrt(6)/1296 (270)
<uuu0u2du0dddud0020uuu20d20u2dd0222	1|c6b a9a|uuu0uudddddudu0020uuu20u20u2dd0222	2> = -sqrt(105)/750 (14112)
<20ud00u2du2du0020d2uuudd2u0uuu2udu	2|c20b a7b|20ud0022uu2dd0020u20duuu2u0duu2udd	2> = sqrt(6)/1512 (2640)
<u2d0u2u22uuu02ddu0dd0u00du02u02220	2|c32b a20b|u2d0u2u22uuu02ddu0d20d00uu02d02u20	2> = sqrt(15)/240 (1722)
<2202uduu2u02udu0220d20u0du0u2000u2	1|c20b a3a|22u2duuu2u02duu0220020u0dd0u2000d2	2> = sqrt(70)/22500 (850)
<0uud2u2uuu00dd0u02udud2dud22u02du0	2|c7a a15a|0uud2uuuuu00dddu02dduu2udu22u02dd0	2> = -7*sqrt(3)/75000 (213696)
<u0ud22uu20uud20uud0u0d222d0002uddu	2|c5b a17b|u0udu2uu20udu20u2d0u0d222d0002dudu	2> = 2*sqrt(6)/4725 (12684)
<0u22duu0u0d0uud20022u0u2d2u2udu0ud	2|c9a a18a|0u22duu000u0duu20d22u0d2u2d2uud0ud	2> = -sqrt(15)/756000 (9840)
<022u0020u002u2u0u022dd2udd0ud2uuuu	2|c7a a18a|022u00d0u002u2u0uu22dd2dud0uu2dudu	2> = -7*sqrt(15)/36000 (6160)
<u20uuu02u0duu00dudddu222200u22u200	2|c32a a34a|u20uuu02u0duu00dudddu222200u22ud0d	2> = -sqrt(210)/42 (22848)
<u00uuu2ud2uud2uuuu02d2dd2u0000022d	2|c20b a28b|u00uuu2ud2uud2uuuu0ud2dd2d0d00022d	2> = -sqrt(66)/168 (120890)
<02000u2u000d2ud0d002u2u2220u2du2d2	1|c20b a1a|u2000d2u000d2ud0u00uu2u2220u2dd2u2	2> = -3*sqrt(6)/160 (168)
<02u02u02uuuuuu2dd00ddduu0du002d222	2|c5a a24a|02u0uu02uuuuud2dd00dduu20ud002d222	2> = sqrt(35)/9000 (23166)
<2u202uduud220u2d0u00020dudd2uuuuu0	3|c12a a21b|2u202uduud2u0d2u0u00d20duud2udduu0	2> = sqrt(30)/3456 (23790)
<020ud20u2dud0u0202u0dud0uu02u02222	2|c32a a24a|020ud20u2dud0u0202u0duduuu02u02d22	2> = -sqrt(30)/6 (432)
<ud022u2d2uu0udu02u2u02uudu0d0u020d	2|c22a a2a|u2022d2u2uu0duu02d2u0uduud0u0d020d	2> = sqrt(210)/17781120 (12304)
<uu0uuu02000202udd0u2du2222d0u2d0du	2|c4b a19b|uu00uu02000202udu022dd2222d0u2d0uu	2> = -7*sqrt(42)/6000 (670)
<20uuu0d002ud2uduu0udddu2u2du202ud0	2|c1a a2a|uuuud0d002du2udud0uuudd2d2uu202du0	2> = -1/259200 (98420)
<uu000udu22dud220u2d2du2u0du00u2dd0	1|c10b a29a|uu000udu2ddud220u2u2du2d0uu0ud2du0	2> = -sqrt(5)/1350 (25908)
<0uuu220ddud20u022u02u0uu022dd02uu0	3|c10a a30b|0uuu220dd0u20d022u02u0uu022udu2dd0	2> = sqrt(42)/4536 (3570)
<2uu022uu0d000d02du20d0uu00222uu2u2	3|c30a a12b|2uu022uu0d0d0d02du20u0du002220u2u2	2> = sqrt(2)/12 (210)
<u22u22202d2u00uudud2u20u00002u00du	3|c24a a14b|u22u22202d2u0ududuu2d20000002u00ud	2> = -sqrt(7)/3360 (906)
<22u02d0uu02du00dud2uuudu2ud02du0uu	2|c25b a15b|22u02d0uu02du0dudu2uududuuu02dd0du	2> = sqrt(35)/1620000 (62370)
<u202uu2dd2u0220000d02duu0220uu02uu	1|c2b a25a|uu02uu2dd2d0220000d02uuuu220uu02dd	2> = sqrt(70)/2520 (1960)
<0ud20ud220202u000200ud22du020uuu22	2|c34a a10a|0ud20ud22u202u000200ud22du020uud2u	2> = 0 (200)
<2000uuduuu002du2u00udu202ddu222udd	2|c28a a2a|2u00duuuud002uu2u00udd202ud0222udd	2> = 17*sqrt(35)/317520 (14370)
<0uuu2222d20udd02uu02u220000u00202d	2|c33a a26a|0uuu2222d20udd02uu02u2200u0d0020ud	2> = -sqrt(30)/900 (918)
<u00u0udu2d202uu000220ud2u22u20du20	3|c20a a17b|u00u0udu2d202uu0d02d0uu2d22u20du20	2> = sqrt(21)/75 (2940)
<u2d0uu0d22uu002ud0d0u000u22du2d22u	2|c19a a4a|u2duud0u22uu002dd000u000d22ud2u22u	2> = -1/5760 (1020)
<u2u20du00d22ud0uu2220u2uud0u0duud0	2|c23b a15b|u2u20du00d22uduuu2220udduu0u0uddd0	2> = -sqrt(35)/46305 (46872)
<00ud22002u222ud0d0uu22uud20u0u0u02	2|c21a a18a|00ud22002u222ud0dudud2uud20u0u0u02	2> = sqrt(5)/12 (144)
<uuuudu20dd2u0uduu0d22002202d0u0d2u	1|c33b a13a|uuuudu20dd2uduudu0d22002202u0d0duu	2> = 3*sqrt(30)/16000 (29950)
<uuu20du00uud2200000222u020d0uu2222	2|c22b a18b|uuu20du00uud22000d022du020d0uu2222	2> = -3/10 (628)
<2002u2du2uu2d0u02duuu02d0uu0dd0202	1|c1b a10a|u002d2uu22d2u0d02uduu02u0du0ud0202	2> = sqrt(42)/48600 (1350)
<000u002uuu22ud2duduu200dudd0u02222	2|c32a a29a|000u002uuu22ud2duduu200dudd0202u22	2> = 0 (4186)
<u2uuud0u220022uu0d0d20dd0022u20dud	1|c16b a26a|u2uuud0u220022u00d0u20dd0d22u20duu	2> = -sqrt(105)/432 (2440)
<020u0d02u0222u200udu2u2u0dudu0duu2	3|c31a a1b|u20d0u02u0222d200udu2u2u0uudd00ud2	2> = -sqrt(105)/12150 (2016)
<2uuuudu0u200du0ud0udd22uduud0udu22	3|c22a a11b|2uuuudu0u2d0du0ud0uudd2uuddu0ddu22	2> = 1/18225 (869710)
<uu02du2d0200u2ud20u02u0020u2202uud	3|c4a a3b|uuddud2u0200d2uu20u02u0020d2202uud	2> = -sqrt(21)/189 (600)
<0udu2ud20duu20d0ud0200u22udu22uuu0	2|c11a a22a|0udu2ud20d0u20d0ud020ud22uuu22duu0	2> = -sqrt(3)/48 (384)
<u2220uud0u00d020u2ddu2duuu0u2dudud	2|c3a a7a|u2u20d2u0d00u020u2ddd2uuud0u2uudud	2> = -49*sqrt(30)/328050 (17280)
<2u0u02uuu2002dud20du2u2d020200duuu	3|c6a a12b|2u0u0uuuu20u2ddd20ud2u2d020200uddu	2> = -14*sqrt(2)/50625 (17382)
<uu0d220d2u222uudu0d0uu0d0u0duu220u	2|c24b a10b|uu0d220d22222uudu0u0du000u0udu220d	2> = -sqrt(3)/5400 (1728)
<000222u2u22duu0d00d2uduuduudu2uu00	3|c19a a18b|000222u2u22duu0d0u02dduuduuud2du00	2> = -sqrt(15)/810 (7548)
<2u2uu2u0202uu0ddudu002d002uu00du22	2|c5b a31b|2u2u02u0202uu0duudd002u002ud002d22	2> = sqrt(6)/46656 (1784)
<u0du0duu220uuduu0202d220u0duu02220	3|c18a a19b|u0du0duu220uuduu0ud2d220u0dud02220	2> = 14*sqrt(35)/675 (6480)
<u2uuuu0d002ud22dd20d2u0d0uu0udu2uu	3|c18a a31b|u2uuuu0d002ud22ddd0d2u0u0du0uu22ud	2> = -sqrt(3)/360 (16596)
<uududuu00uddu20udd0u22ud2uduuu0202	2|c11b a12b|uududuu00u02d20ddd0u22uu2duuud0202	2> = -sqrt(3)/5400 (13860)
<2uu00d0u022u20uu02ud020d0u202ud22u	2|c16a a17a|2uu00d0u022u20u0u2dd020u0u202ud22d	2> = -2*sqrt(42)/2835 (1260)
<2u0uu00220u2ududdu000ud0u22dd2u2du	1|c28b a3a|2uuuu00220d2uuuddd000uu0d220u2u2dd	2> = -7*sqrt(6)/2025000 (22820)
<00u22u2022u0uuu0d2duuduu02dd0d02du	1|c9b a1a|u0u22u20u2u0uuu0d2dududd02dd0u02ud	2> = sqrt(2)/61740 (82296)
<u2du20d000uuu22u22u0022d2000udu20d	2|c7b a9b|u2du2000u0ddu22u22u0022u2000duu20d	2> = -7*sqrt(30)/6750 (300)
<u02ud00uu222u02ud0000u2duuud20u2d2	2|c34b a30b|u02ud00uu222u02ud0000u2duuud2ud2dd	2> = -sqrt(210)/294 (22302)
<2u2200udduuudd0d2200u2220uu22u0000	2|c18a a31a|2u2200udduuudd0d2u00u2220ud22uu000	2> = -sqrt(3)/6 (480)
<uu0u000u0uudd2222u0d2u20du0ddu2u2u	3|c16a a28b|uu0u000u0uudd22d2u0d2u20du02ud2u2d	2> = -16*sqrt(30)/9375 (19530)
<u02d2uu22d2u0020u0u0ud002u0ud22u02	3|c26a a23b|u02d2uu22d2u0020u0u0udu0200dd22u02	2> = sqrt(7)/15 (498)
<u2uu2uu0dd2u2d02duu0du220ud0udu00u	3|c6a a12b|u2uu20u0ud222d02duu0du220ud0duu00d	2> = -21/12500 (16324)
<u0uuuuu2ud2ddd022uuud20d0uuuudddd0	2|c11a a25a|u0uuuuu2uddddu022uduu20duuuuddddd0	2> = sqrt(10)/6480 (5886408)
<20uu2u00d00u2u0uduud2022u222u00d02	3|c23a a10b|20uu2u00dd0u2u0uudud20u2d222u00d02	2> = sqrt(15)/810 (4290)
<02002uu22du2022duu00u2u0ud220ud00u	3|c27a a20b|02002uu22du2022duu0uu2d0uud20ud00d	2> = 5/1323 (4266)
<uu00d022000ud20uud020d2uu2uduu222u	2|c16a a19a|uu00d022000ud200udu20d2ud2uuud222u	2> = -sqrt(2)/135 (1215)
<022u0u0u2duddu0dd0uu0d2uu2udu2uu02	2|c32b a1b|u22u0u0d2duudd0ud0ud0d2uu2uud2u002	2> = 1/12960 (9000)
<uu0u002d2uu202du0u020d2202uu20dd20	1|c4b a25a|uu00002d2uu202du0u020d22u2uu20dd20	2> = -8*sqrt(5)/45 (1152)
<0uudu202u20020u22uu2dddud2000uduuu	3|c3a a3b|0uduu202u20020u22ud2ududd2000uudud	2> = sqrt(14)/112500 (11274)
<u00u22u2d2000du22d0uu0du200uduud22	2|c1a a26a|000u22u2u2000du22d0du0uu2d0duduu22	2> = -sqrt(5)/16200 (1700)
<2uu2udd2u0u0uud22uu00u020202dd200d	2|c8a a27a|2uu2udduu0u0udu22uu00d0202d2du200d	2> = sqrt(30)/9450 (17460)
<00ud2u20200uu000u222dd02udud2uuud2	2|c29a a2a|0udu2d20200uu000u222ud02duddduuuu2	2> = sqrt(15)/17280 (960)
<2u2d20u2d2uu02u202d0uudu0uu000u2d0	2|c10b a25b|2u2d20u2duuu02u202d0uuddudu000u2d0	2> = sqrt(7)/140 (5240)
<uudu20uu002uddu02uu0d002222dduduuu	1|c17b a32a|uudu20uu002uddu0uuu0d002222dddu2ud	2> = -sqrt(35)/2625 (59724)
<u2ud22u0u2d00d2u0020u220u22du00u0u	3|c19a a11b|u2ud22u0u2200d2d00u0u220d22uu00d0u	2> = sqrt(3)/180 (540)
<020u2uu02d0d0u20uu002d22u20du22du0	1|c23b a19a|020u2uu02d0d0u20uuu02du2u20du22dd0	2> = -28*sqrt(5)/375 (4740)
<u0200u2u00du2du2du22u0duuu2u00202d	3|c15a a32b|u0200u2u00du2d02uu22d0uuud2u002d2d	2> = -sqrt(35)/2940 (5418)
<02200uuud0udu2022u0dddudduuuuud2ud	1|c6b a5a|0220u0duu0duu2022u0duddduduudud2uu	2> = -sqrt(30)/21600 (31500)
<u0u2ud0u00u20022u20u2d02udu0d2udd2	2|c24b a28b|u0u2ud0u00u20022u20u2d0uddudu2dud2	2> = sqrt(30)/4860 (22008)
<u2u02d0u20duuudd0d0u02200222dd0u2u	1|c5b a7a|u2u0dduu20uuudud0d0u02200222dd0u2u	2> = sqrt(30)/360 (4518)
<uu0uudd0d2u00d0uddu2u0uu2du22d2d20	1|c20b a15a|uu0uudd0d2u00dududuuu0ud2uu22d2d20	2> = sqrt(42)/600 (109620)
<2uud00u0ud202d2200022u200uuuududd2	2|c3a a6a|2u0u0du0ud202d2200022u200uuduudud2	2> = sqrt(6)/14580 (3150)
<u0220u2uu0du220ddd0d02u02d2u0uu2u0	2|c25b a19b|u0220u2uu0du220dddud02d0uu2d0uu2u0	2> = -sqrt(2)/8 (2250)
<2u222202uu2d0u00ud02u0u00u2d02200u	1|c8b a32a|2u22220udu2u0d00ud02u0u00u2d022u0d	2> = sqrt(7)/1728 (990)
<2u2du00022uu202uu202d0020du2u0duu0	3|c18a a5b|2u2d200022uu202uuu02u0020du2u0ddd0	2> = 2*sqrt(21)/945 (980)
<2u20d20uu2d0uu0u0020d02duduu0d22d2	1|c23b a4a|2u2ud20du2u0du0u0020u0duuddd0u22u2	2> = sqrt(5)/32000 (3690)
<u0uud0uud2220d2020duu002du2du0ddu2	1|c20b a4a|u0u2u0dud2220d2020d0u002uu2uu0ddu2	2> = sqrt(30)/576 (1428)
<0u0ud0uuud2uudud2u2u00d2u0u2duddd2	2|c29b a1b|uu0du0uuud2ududu2d2u00u2u0d20ddud2	2> = sqrt(2)/119070000 (282474)
<2u2d0ud0u22u22020d0222u0000duuuuu0	3|c21a a24b|2u2d0ud0u22u22020d02u2dd000uuuduu0	2> = sqrt(6)/36 (288)
<uudu00u200d2d20u002d2uu02022u02220	1|c8b a34a|uudu00ud00u2d20d002d2uu02022u0222u	2> = -1/24 (204)
<0uduu02dd20uu022u0uu0dud222d2002u0	2|c7a a14a|0uduu0dud20duu22u0du0duu222d2002u0	2> = -3*sqrt(6)/800 (2232)
<uu2u2u2du0u22d0ud2u2u00000du2d2u00	2|c20a a22a|uu2u2u2du0u22d0ud2uuuu0000dd2d2d00	2> = sqrt(30)/294 (27575)
<u0udu2u00u0ddd2u0d0du02uud2u2202d2	1|c30b a9a|u0udu2u0du0ddu2d0d0ud02uuu2u2u02d2	2> = -1/64 (7344)
<uud2ud0u2022uud000u02d0uudd2uu2ddu	2|c6b a17b|uud2u00d2022uud0u0u02d0duuu2du2udd	2> = -sqrt(210)/180000 (45216)
<2u02u20d2u2020d0uu0u000d22duuuu202	3|c25a a16b|2u02u20d2u2020duuu0d000du2ududu202	2> = 1/160 (2250)
<uu22u2du0d00000222uuu0u2022ddd0u02	2|c18b a33b|uu22u2du0d0000022uuuu0d2022udd0ud2	2> = sqrt(7)/126 (5376)
<2uu20200dd2uu0ud0022d0u2udu002d2uu	2|c11b a18b|2uu20200ddudu0uu0d22u0d2duu002d2uu	2> = -5*sqrt(2)/2592 (1632)
<0u0u220u2uu200022200200d20u2d02u2u	3|c12a a14b|0u0u220u2uud0u022200200d20u2d02d2u	2> = 49*sqrt(6)/675 (319)
<ud0u02duuud2ududd0du0duu0d2uuu2022	2|c34b a21b|ud0u02duuud2ududd0duduuu0d2duu202u	2> = sqrt(3)/9 (18560)
<0200u202uud20002u202u2dudu02ud20dd	1|c25b a27a|0200u202uud20002u202u2du0dd2ud20uu	2> = -3*sqrt(2)/200 (620)
<uu2udd20u022u02u2duu0d00202ud2uu00	2|c1a a9a|0u2uud202022u02d2uuu0u00202ud2dd00	2> = sqrt(6)/17010 (1456)
<02uu0u200u20u00d0dd22du220du2uuuu2	2|c27b a27b|02uu0u200u20u00d0dd22du220uu2uddu2	2> = -sqrt(6)/90 (2646)
<020ud0u2d000uu02du2duu2d02d22202u0	1|c32b a34a|020ud0u2d000uu02du2duu2d02d2220uuu	2> = 1 (360)
<0u2udud22du0u0020002du2220202udu0d	1|c25b a11a|0u2udud22d20u0020002uu22u0202duu0d	2> = -1/20 (450)
<22u20u2ud0200du0ud200220uduu0u20d2	1|c1b a21a|u2u20u2dd0200uu0du20d220udud0u20u2	2> = -sqrt(30)/23328 (1640)
<0u200u2002u2002d202002udu0u2ud2022	2|c3a a21a|0uu00d2002u2002d2020u2udu0d2uu2022	2> = -sqrt(30)/324 (126)
<u02d0u0u002u2022u2u00d22du202u0u20	2|c16a a7a|u02d0uuu002u202uu2d00d22uu202d0d20	2> = -1/675 (924)
<u22ududu20u2u00uddddu000u222uuu020	2|c26b a24b|u22ududu20u2u00uddddu00uuu22dud020	2> = sqrt(6)/90 (30618)
<22uu2u0d0d000u22ududduuu2duu0ddu20	2|c17b a12b|22uu2u0d0d0d0u220uuduuud2uuu0ddd20	2> = sqrt(10)/1620 (33600)
<0uu2uud2duu22uud000du0udu2020uu2dd	2|c26a a27a|0uu2uud2duu22uud000du0ududu20du2dd	2> = -sqrt(30)/98 (348320)
<2u0200u0uu22dd0uuud22dd2uud0u00u2d	2|c21a a23a|2u0200u0uu22dd0uuud2dd22udu0u00u2d	2> = 7*sqrt(15)/900 (12000)
<0uu0u220uddudu20uu2dud2u2d0020uduu	2|c19a a4a|0uuuu220ddudud20uudduu2u2d0020dduu	2> = 7*sqrt(15)/720000 (97900)
<22u2uu2dd00du0u0uu20uudd2u00udu2dd	2|c4b a33b|22uuuu2dd00dd0u0uu20uudu2d00uud22d	2> = sqrt(6)/31104 (31920)
<0uuuud02uduuu0dd2ud200222dud02dd0u	1|c5b a14a|0uuu0d02uduuuuud2du200222ddu02dd0u	2> = -sqrt(30)/10080 (56700)
<uu2u2d2d0udu2200u2u0uddu002d0u20du	2|c31b a4b|uu222d2d0uuu2200d2u0udud002u0ud0ud	2> = -sqrt(2)/45000 (8100)
<u00ud00uddu2d0uuuu220202ud2u2u2002	2|c24b a14b|u00ud00uddu2duuuud22020udd2u2u2002	2> = -sqrt(15)/200 (1980)
<u2duuu020dud002u20ud02d02u202220u0	2|c5a a21a|u2du0u020uud002u20udd2d02u202220u0	2> = sqrt(6)/32 (410)
<uu2200u022000d0dduu222uu2d0uuu0220	3|c10a a7b|uu2200202u000d0udud222uu2d0duu0220	2> = -1/24 (608)
<0u0d0022ud0222220uud200uuuu2udu200	3|c19a a19b|0u0d0022ud0222220uuu200uddu2uud200	2> = sqrt(14)/1260 (320)
<202u2uuu0udd00u22222uud0ud0u0du0du	3|c3a a6b|20uu22uu0uud00u22222udu0ud0d0dd0du	2> = sqrt(2)/4410 (19278)
<u022u2uudd2u020uduud002u0uudd02d20	1|c6b a15a|u022uuuddu2u02dduuuu002d0dudd02u20	2> = -sqrt(210)/1512000 (48780)
<uuuu2du00du2u2d0dd0022200duuuuu202	3|c29a a30b|uuuu2du00du2u2d0dd0022200duu02u202	2> = 1 (1645)
<u02ud022d2u0u2u202dd2uu0uu2d000002	2|c14a a17a|u02ud022d2u0udu2d2ud2ud0uu2u000002	2> = -2*sqrt(15)/405 (486)
<20220u20uu202u20udu0d0ddudu2uu020u	2|c18a a30a|20220u20uu202u20u0d0d0duudd2u2020u	2> = 1/192 (672)
<u22udu2202d00u00d2200uu0d2uu02uu02	3|c25a a16b|u22udu2202d00u0dd2200uu002uu02du02	2> = sqrt(30)/60 (270)
<2200u0u020u00dd22uu0du02uu22u02dd2	2|c2a a7a|2u00u02020u00ud22du0uu02dd22u02ud2	2> = sqrt(70)/16200 (1220)
<ud002u202u2220u00dudu22d2u00002uuu	3|c25a a16b|ud002u202u2220ud0duud22uuu00002dud	2> = -sqrt(2)/1080 (1920)
<22uu20u000uud02u20d0d20dduu200u222	2|c2b a23b|2uuu20u000udu02d20d0d2udduu200u222	2> = sqrt(3)/1350 (1592)
<u2220ud02u0d222002uu000u00020uu222	3|c7a a27b|u2220u002d0d222002uu000u00u20ud222	2> = sqrt(10)/60 (36)
<2u200u022uduu022d0222d0200u02u0u0u	2|c30a a23a|2u200u022uduu022d0222du200u0200u0d	2> = -sqrt(5)/30 (276)
<uu0u2u002u020002d2uu2d020du2uuddu2	2|c24a a15a|uu0u2u002u0200u2d2ud2u0d0du2duudd2	2> = sqrt(70)/142884 (25928)
<u02duu2uu02ud0000d2uuudu22022d0udu	2|c28b a9b|u02duu2u202ud0000d2uuuuu220d2d0ddu	2> = -sqrt(35)/735 (8220)
<0u000u2uu02ddd22ud2u00u0u022d2022d	1|c16b a24a|0u000u2uu02ddd2udu2u00udu022d2022u	2> = 3*sqrt(15)/400 (2100)
<220uud02uddu220ud0u0u0d0u22uu020u2	2|c5b a22b|220u0u02uddd220uu0u0udu0u22dd020u2	2> = -sqrt(5)/3600 (1600)
<u20d00u02u2uuududu202u2ddu20d2du00	2|c21a a6a|u20d0uu02u2uduuudd20du2uuu20d2dd00	2> = sqrt(15)/60750 (48160)
<2uu2du02u20ddu2du00u0d00uu022uudd2	2|c25b a25b|2uu2du02u20ddu2du00u0d00uu022duud2	2> = sqrt(210)/450 (7920)
<u2u2duduu2u0du0du2uuu00d0d22u0u20d	2|c11b a15b|u2u2duduu200uduuu2duu00d0u22d0d20d	2> = sqrt(42)/768320 (66600)
<uuuuu002u22d2002u2du220dd220u0d000	2|c31b a6b|uuuuuu02u22d2002u2dd220du220d00000	2> = 2/441 (1780)
<00uu2u0u220022002du2u02d0u20uddu2u	3|c13a a7b|00uu2udu2200u2002ud2d02u0u20dddu2u	2> = sqrt(210)/15000 (2614)
<uu0u02u0u22202d00dudud220d0u02u022	2|c33a a5a|uu0uu2u0d22202u00ddudd220u0u02u0d2	2> = -sqrt(5)/24000 (3934)
<2202u0u2u0u22ud2uudd00d02u0002u0u2	2|c8a a21a|2202u0uuu0d22uu2duddd0d02u0002u0u2	2> = sqrt(70)/3600 (1675)
<u22d0uu0000200du2u2220dududu20uu2d	2|c20a a13a|u22d0uu00002d0uu2u2d20dududd20uu2u	2> = -25/2592 (2460)
<0u202d2u00u202d2u0d0u00udud222uduu	2|c29b a29b|0u202d2u00u202d2u0d0u00udud222uuud	2> = 0 (1368)
<00200uu2u220d0d0uu202udu2uddu220ud	2|c3a a13a|00u00ud2u22020u0ud202duu2uduu220dd	2> = -7*sqrt(210)/607500 (4380)
<uudd22002u2u0u0u00dd0d22uu2duduu02	2|c6a a7a|uudd2ud02u2u0u0d00du0d22du2duuuu02	2> = 0 (1440)
<uu20022d002u000ud0020uu222d20u22dd	1|c17b a22a|uu20022d002u000u000202u222u20d22du	2> = -3*sqrt(6)/400 (63)
<2u2d0u20uudud200u022220d00u2uduu0u	3|c29a a12b|2u2d0u20uud2d200u022220u00d20duu0u	2> = sqrt(15)/54 (200)
<u2u0uddud2u0u200duud2002d2udduu2d0	1|c9b a9a|u2u0udduu2d0d200uduu2002u2ddudu2u0	2> = -sqrt(3)/11664 (15000)
<u000uu022uu2udud000u2dd2ud02u22dud	2|c30a a27a|u000uu022uu2udud000u2dd2udd2uu2udd	2> = 2*sqrt(7)/225 (85974)
<u020uud202u2dd2u220du2u0200u0u0u20	3|c12a a28b|u020uud202uddd2u220du2u020020u0u20	2> = -sqrt(6)/4 (136)
<u022uuu22d00ddu02022d0u2002220u0u0	2|c6a a26a|u022u0u22d00dud02022d0u20u2220u0u0	2> = -sqrt(10)/24 (60)
<200022uuduuduuuu0u0ud2u2d0d20u022d	2|c24b a8b|200022u2uuduuudu0u0ud2udd0u20d022d	2> = 1/10752 (26224)
<uduud22d0u02u0du2dd2002uu0u022u0uu	3|c24a a16b|uduud22d0u02u0d22ud20020u0u022u0du	2> = sqrt(10)/40 (540)
<22u0u0u02uuuduu2d0u022dd20dudud0ud	2|c1a a26a|u2u0u0u02uudduu2d0u022dd2uddudu0ud	2> = 2*sqrt(42)/30375 (268226)
<uuud02u00u202d02u2d0u022duu2202u00	3|c6a a9b|uuud0ud0uu202u02d2u0d022duu2202d00	2> = sqrt(10)/10000 (4466)
<02u00d20u0222uuu00uddud2d2ud2duuu0	2|c7b a34b|02u00du0u0222uud00uudud2d2du2dduuu	2> = 0 (11580)
<u2d0u20uduudu0u2u02duu2d0u0udd2dud	2|c23a a33a|u2d0u20uduudu0u2u02duuud0u0udd2d2d	2> = -sqrt(5)/70 (162312)
<022udu2u00u20duu22u0020u0dd2dud20u	2|c2a a21a|0u2dud2u00u20udu22u0u20d0du2udd20u	2> = -sqrt(70)/120000 (4176)
<0222200002uu0d002uudu2du202duduu20	2|c21b a28b|0222200002uu0d002uud02du2022uudu20	2> = -sqrt(10)/90 (150)
<u022u2200udud2ud2duuu0u0020022d0uu	3|c20a a9b|u022u220uudud2du2du0u0d0020022d0uu	2> = 1/64 (2260)
<u20uu20uuu200ddd222du022d002uuu0u0	3|c11a a13b|u20uu20uuud0uddd222dd022u002uuu0d0	2> = -sqrt(70)/315 (10290)
<uud200d2220u0020d2202uu002u2ud0udu	2|c19a a1a|2ud200u2220u0020d2d02uu002u2du0uud	2> = 0 (264)
<02000u2uu0002022022d20u002uu2d0222	2|c18b a1b|u2000u2du00020220d2d20u002uu2u0222	2> = -sqrt(5)/45 (18)
<20u02u202uuu2d00u2d2d00du02u0u2u20	3|c10a a2b|2uu02d2020uu2u00u2d2u00dd02d0u2u20	2> = -7*sqrt(6)/4500 (627)
<uud2ud0ud2u2ud0u20uu2u2ddu202u0000	2|c12a a28a|uud2ud0ud2uudu0u20du2u2ddu2d2u0000	2> = -sqrt(35)/900 (26622)
<020u022u00ud2u22020d2d0udu02uu0022	2|c21b a23b|020u022u00ud2u22020ddduuuu02ud0022	2> = -sqrt(10)/60 (408)
<uud0d200ud0uu22202u0uu2020u022d20u	3|c2a a22b|u0u0d200ud0uu22202u0u22020d022u20d	2> = -sqrt(7)/840 (243)
<u00d20u20uu000222du002d2ud2uuuddu2	1|c16b a10a|u00d20u202u0002d2uu002d2du2duuuud2	2> = -sqrt(30)/9720 (1080)
<20u0u222uu20ud200u2d00uu022udu200d	2|c31a a16a|20u0u222uu20ud2d0u2u00ud022uudd00d	2> = -sqrt(105)/61740 (6930)
<uu0udu2200uddu200uuu2ddddu002uu2d2	2|c6a a31a|uu0ud02200uudu200uud2ddduu002d22u2	2> = -sqrt(2)/3840 (11116)
<u22200dudu00u00u0u2ud2du22000u222d	2|c1a a5a|0222u0uduu00u00u0d2uu2dd22000u222d	2> = -7*sqrt(42)/10125 (1323)
<0uu2u2udu22200u20dud020ududuud0dud	2|c22b a1b|uuu2d2uuu22200u20ddu0d0dududud0udu	2> = -7*sqrt(3)/364500000 (175800)
<02uu20u2u2udduuddu02002u2du0d00u2u	3|c2a a1b|uuuu20d2u2uudddudu02002d2du0d00u2u	2> = -9*sqrt(35)/125000 (32200)
<uudu2ud0u0ud2u02ud0u2u00uud220ddd2	2|c2b a8b|u0uu2dduu0uu2d02uu0u2d00dud220ddu2	2> = sqrt(21)/396900 (48750)
<2uudu20uud2d22u02u0dud00u00ud2d20u	2|c8b a23b|2uudu200ud2u22u02u0dudd0u00du2d20u	2> = -27*sqrt(6)/10000 (10860)
<uu2uu02u0d02uud2u2dd20d0du00d22uu0	2|c21b a24b|uu2uu02u0d02uud2u2ddd0dddu00u22uu0	2> = 1/6 (12768)
<002u0222uu2u2du0u0u2u00u2d20d00du2	2|c8b a24b|002u022uud2u2uu0u0u2d0022d20d00ud2	2> = -sqrt(5)/11760 (1576)
<uu202u022ddd2u0du0u222u0d2000u020u	2|c20b a6b|uu2022022ddu2d0ud0uu22d0u2000u020u	2> = -sqrt(3)/72 (72)
<uu00uu2dd200uud2d0u2uu02udu0d2220d	2|c20b a14b|uu00uu2dd200u2d2u0uuuu02udd0d2220d	2> = -sqrt(30)/168 (21150)
<uuu0uud0u2u2udud20uddu022d0d20uu20	3|c10a a4b|uuuuuud0uud2uddu20dudd022d0u20du20	2> = sqrt(105)/1728720 (237013)
<uuu0udu2du2d0u22ddu0duuu2dudu0d200	2|c10b a3b|uu20uuu2d02d0d22uud0uudd2dudu0u200	2> = -9*sqrt(2)/1000000 (29316)
<u20ud202u00u020udu2uud20d00222u2d0	2|c6b a13b|u20udu02u00uu20duu2udd20u00222d2d0	2> = -2*sqrt(15)/14175 (5703)
<2ud0uu22d0u0u02u0du202d0u2020dudu2	2|c1b a27b|uud0du22u0u0d02u0du202u0d2u20dduu2	2> = 3*sqrt(3)/25600 (3900)
<2022u020uu0d2u0u202uduu200ddd20u02	2|c30a a11a|2022u020uuud2u0u202dudu200dduu0d02	2> = sqrt(70)/36000 (5215)
<uu22du2u2du202u2020dud00ud00uu002d	2|c14b a19b|uu22du2u2du20ud202dduu00du00ud002u	2> = -1/2400 (6480)
<002uu020uududdu222u2d20u000uu2d2u0	1|c16b a15a|002uu020uududd2u22d2u20d000uu2d2u0	2> = -sqrt(70)/900 (2690)
<20220022uuudd0u00d0uudu2u2u20dduuu	2|c1b a15b|u0220022duudu0200d0uduu2d2u20duduu	2> = -1/1620 (2592)
<uu02d0ududdu2u22ud02u000200u2duuu2	3|c29a a27b|uu02d0ududdu2u22ud02u00020udduuud2	2> = -sqrt(10)/200 (14904)
<00ud20u02uuu2duududu0d2du2udu0ud2d	2|c12a a24a|00ud20u02uu02uuduudu0d22d2dud0ud2u	2> = -7*sqrt(7)/2430000 (29680)
<u002020d2uu2d0220d2ud0uuuudu200uu2	3|c29a a26b|u002020d2uu2d0220d2ud0uuu2udd00uu2	2> = sqrt(3)/40 (360)
<0uu0u0ddud22du022uduud00uud2uudu2u	3|c33a a13b|0uu0u0ddud222u022duduu00dud2uuudud	2> = sqrt(6)/103680 (89100)
<0u0du0d2022u2duu2u22uu0uu002dd0d02	1|c25b a30a|0u0du0d2022u2duu2u22uu0u0002d20d02	2> = -2*sqrt(14)/21 (224)
<2uuuu0220uuu002dd0d2d22020u20uudd0	2|c1b a16b|uuuuu0220duu0022u0d2d22020d20uddu0	2> = sqrt(35)/23625 (4720)
<20002u0uu22u2dd2d002uuu0u0022u0022	3|c5a a17b|2000uu0ud22u2du22002udu0u0022d0022	2> = sqrt(15)/720 (302)
<0u200uddu22u0d0duduudu2uu2002220uu	3|c30a a15b|0u200uddu22u0ddududuud2uu2002d20uu	2> = -sqrt(6)/96 (1728)
<udu0u0uu0d0d2022uu222udu2udd020uu0	3|c18a a6b|udu0uduu0d0u2022d0222uud2udu020ud0	2> = sqrt(14)/10800 (6780)
<2000uuu20u2u2dudu22d02u00202d02u0d	2|c13b a21b|2000uuu20u2uududd22ud2d00202u02u0d	2> = -49*sqrt(5)/121500 (5432)
<u020000022uu20d220uud02ud0uuu20222	3|c1a a1b|u020000022uu20u220udu02du0ddu20222	2> = -sqrt(2)/9000 (319)
<u0020du2uu0ud02uudu2202u20udddu0d2	2|c8b a24b|u0020duuuu0du02uduu2202220dduud0d2	2> = -sqrt(3)/850500 (13220)
<02uu2uud00u02u2u0d200u2ddd02uu022u	3|c24a a14b|02uu2uud00u0222u0u200d20du02dd022u	2> = -sqrt(35)/18900 (1195)
<u2222d2u02u0uuuu2u2000d0d2d020d0d0	1|c15b a23a|u2222d2u02u0uu0u2u200020u2d020d0d0	2> = sqrt(15)/35 (240)
<u022u20u02u00d02u0d2u2ud0d2duuu20u	3|c31a a34b|u022u20u02u00d02u0d2u2ud0d2duu0202	2> = 1 (745)
<022u2duuud20uuu22d0000du00dd202d2u	1|c11b a9a|022u2duu2ud0duu22u0000dd00uu202d2u	2> = sqrt(30)/7200 (1300)
<002u2d2u2u0d220u00000du22u2u2du0uu	3|c10a a34b|002u2d2u200u220u00000du22d2u2du0u2	2> = sqrt(15)/36 (96)
<022uu00uudud22uu22duuudu002udu0dd0	2|c2b a4b|0u22d00uuuud22uu22udduuu002udd0dd0	2> = sqrt(14)/94080 (55860)
<22uudu222u0d0udud0uu2u0duu0u2dd00d	2|c2b a6b|2uudd2222u0d0uduu0ud2u0uuu0u2dd00d	2> = sqrt(15)/630 (10176)
<uu2022du0du0u2uuudd00220d2020u0u2d	1|c15b a12a|uu2022du0duuu20uudd00220d2020u0u2d	2> = 28/75 (3402)
<u2uu20d02d2u2u20u2ud002u0d00dd20uu	2|c10a a16a|u2uu20d0202u2u2du2uu002d0d00du20du	2> = sqrt(70)/5000 (3752)
<uu0ud20u02u2u2u2ud0ud02d2u02dud0u0	3|c17a a27b|uu0ud20u02u2u2u20u0dd02d2uu2udd0d0	2> = -5*sqrt(42)/259308 (25336)
<ud020u0duu2u22u0uu020uddu2220d02d0	2|c24a a7a|ud020uuduu2u22u0uu020dd0u2220d02d0	2> = -23*sqrt(3)/1764 (2916)
<uu2d2d0u22udu02ud00udud0uu0duu2udu	2|c15b a21b|uu2d2d0u22udu0udd00u2dd0uu0uud2uud	2> = -sqrt(105)/85050 (27000)
<22u2uu020ud2du0u2ud00d2u0u20002u02	3|c22a a3b|2222uu020uu2du0u2du0002d0d20002u02	2> = -sqrt(10)/6000 (310)
<uuu0200uddduu00dud22u0022uu222002u	3|c25a a7b|uuu020udduduu00dud22d002uuu222002d	2> = sqrt(5)/768 (12100)
<20uuu0dud22u0u0u220dduduuu2dudduu0	1|c32b a6a|20uuudduu22u0u0u220ddduudu2uddu0d0	2> = -sqrt(6)/5832000 (229320)
<u2udd0u00222u22d002d0u0u020022uu02	2|c10a a21a|u2udd0u00u22d22d002uuu0u020022du02	2> = -sqrt(5)/40 (180)
<u2u0u2d2ududu00220d2uu2d0u00ud0uu2	1|c6b a28a|u2u0uud2ududd00220d2uu2u0d0duu0ud2	2> = sqrt(2)/7680 (36000)
<u0uuu0du2d00d02202uuu2du0220udud2d	1|c23b a32a|u0uuu0du2d00d02202uuu20u0220dud22d	2> = sqrt(30)/4536 (5425)
<00uuduudduud2du022u02200220d20u20u	2|c15a a7a|00uudu2ududu2d0022d02200220u20u20u	2> = sqrt(6)/972 (348)
<2uuu0ud00uuuddd2u2d0d0u22u200022ud	1|c31b a7a|2uuu0u200uuuddd2d2d0u0u22d2000u2ud	2> = sqrt(70)/1500 (15840)
<22u00u22uuduu02d02ddu22d00000d2uuu	2|c15a a26a|22u00u22uuduu0dd02ddu22u0d000d2uuu	2> = sqrt(6)/27 (4550)
<220uu2d0u02uu0000uud220u2d022u20dd	1|c20b a16a|220uu2d0u02uu00u0ud0220u2d022d20du	2> = -sqrt(210)/3969 (987)
<2u200uu202u0ud222d20ud0u2duu0d00ud	2|c17a a4a|2u2u0ud202u0uu22ud20dd0d2duu0d00uu	2> = sqrt(21)/6000 (6384)
<22uuudu0202d0uudu00u2uudd0u22udd0u	1|c1b a6a|u2uuu2u0202d0uduu00u2dduu0u22ddd0d	2> = -sqrt(5)/1920800 (113852)
<uu22du0du20duuddd2udud0uu2002200uu	1|c20b a27a|uu22du0du20duuddd2u0ud0du2u02200uu	2> = sqrt(3)/8 (3240)
<2u20u0u2ddud2udu2ud0d0uduuu2d00uud	1|c10b a30a|2u20u0u2d0du2udu2ud0d0duudu2ud0uud	2> = -7*sqrt(30)/97200 (105600)
<02uu220u2d002u00u02dd2u2uuudu200dd	2|c2a a10a|0uuu220u22002d00d02ud2u2duudu200du	2> = 7*sqrt(10)/10800 (2900)
<22uu0uu00udu2duudddd2ud002ud200du2	1|c13b a25a|22uu0uu00ududduudddd2uu0u2du200du2	2> = sqrt(210)/540 (123060)
<2u002ud02uu200dd0uu200du0uu2d2u2u2	3|c32a a22b|2u002ud02uu200dd0uu20ddu0uu2d2udu2	2> = 8*sqrt(5)/25 (6000)
<u0d022202uu02uduu22d0uu02u0d2u2000	3|c19a a28b|u0d022202uu02uduu2ud0du02u022d2000	2> = sqrt(42)/210 (684)
<0u02duud2200u2ud00022du20002022d2u	1|c8b a16a|0u02duu02200u2d200022uu20002022d2u	2> = sqrt(30)/108 (36)
<02220uuuu2002uu22dddu0u2ddd02u00u0	2|c2b a26b|0u220uuuu2002ud22dudu0d2u2d02d00u0	2> = sqrt(15)/22500 (4578)
<2uu0u2uu2d0duuuuduud0dd2u0uudd0202	1|c25b a10a|2uu0u2uu220dduuuuudd0ud200dudd0202	2> = sqrt(3)/109760 (107100)
<ud22uuu20uu2022000u220022u20d0d0d0	2|c12a a2a|u222uuu20uuu022000u220022d20d0d0d0	2> = -1/14 (495)
<u002ud220duu202udu2uduudu2ud0d0020	2|c13a a34a|u002ud220duud02uud2uuduud2ud0d002u	2> = -sqrt(35)/54000 (19332)
<u2duu202u200u020u22u00d20u020dd202	2|c17b a17b|u2duu202u200u020u22u00d20u020dd202	2> = 29/378 (238)
<202u20uuuudddu0020udd2ud2d002uu20u	2|c3a a33a|20uu20uuuudddd0020udu2ud2d002ud2uu	2> = 5*sqrt(21)/1152 (27720)
<22020u0ududuuuu02222du020u20200ud0	3|c14a a30b|22020u0ududuu0u02222du020u202u0dd0	2> = 4*sqrt(15)/105 (990)
<u0u02000u0dd2002020222u22u220u2002	2|c5a a8a|u0u0d00ud0uu2002020222u22u220d2002	2> = sqrt(15)/270 (54)
<0u0000220u0uu02u2du2200d22d2u20d2d	1|c7b a14a|0u0000u20d0uuu2d2du2200u22d2d20u2u	2> = -3*sqrt(2)/4000 (555)
<u2uu2dd2000uu002ud0000uu220du22u22	2|c17b a15b|u2uu2dd2000uu0d20u0000uu220dd22u22	2> = 7*sqrt(2)/300 (740)
<u00200du2ud2u2uu0u2d0022udud0ud022	1|c34b a6a|u0020udu2du2u2uu0u2d0022dduu0ud02d	2> = 7*sqrt(15)/16200 (14364)
<00022uu2u0u22dd200u200d2uuu202dd0d	1|c12b a3a|00u22uu2u0du2dd200u200u2udu202du0d	2> = 7/2000 (4970)
<0uud20u22ud2d2u2dd200u200u2u000u02	2|c9b a2b|02uu20u2uud2d2d2ud200u200u2u000d02	2> = sqrt(5)/180 (980)
<u22uu0u2uud0dd0u0d02du2ud0ud20220u	1|c32b a17a|u22uu0u2uud0dd0uud02dd2ud0uu202d0u	2> = 9*sqrt(2)/640 (39312)
<20202u0d2uu0uuuuu0d220uddd0u0uud22	3|c1a a7b|u0202udu2uu0uuuud0d220dddu0d0uud22	2> = -sqrt(5)/2940 (57915)
<2uu220d020du0d0ud00uu2u2200uu2du2u	3|c22a a31b|2uu220d020du0d0ud00uudu2200uu22u2d	2> = -2*sqrt(6)/45 (432)
<uu02u20d02uu2dd2u000dduu222u000220	2|c27a a3a|uud2u20d02uu2ud2d000udud22uu000220	2> = 0 (1530)
<0u2udd22002u0uu20uud0ud2udu002220u	2|c7a a17a|0u2uddu2002d0uu2uduu0uu2dud002220d	2> = -1/56700 (5040)
<u22220du222dudu00000ud2uu0ud2u2000	2|c24b a26b|u22220du222dudu00000ud20uduu2u2000	2> = sqrt(30)/30 (72)
<0uududu0duuu2d2dd0uuuu2uu020d2dd02	1|c15b a5a|0uud2uu0dduu2uddu0duuu2uu020d2dd02	2> = 1/504 (154800)
<uuuu20ud002002ddud2d2uu00d2d2202u0	1|c30b a25a|uuuu20ud002002ddud2d2uu0dd2u2u02u0	2> = 1/3 (4340)
<2000u0udu2duu2020u22u0dd22ud00uu2d	2|c20b a11b|2000u0udu22ud2020u2du0ud22du00uu2d	2> = 7*sqrt(3)/3000 (2832)
<2u200022uuud2dddu0u000uddu2ud20uu2	2|c1a a19a|uu200022uuud2dddd02000udud2uu20uu2	2> = sqrt(5)/30 (1008)
<0uuu0u2220d2020d0uu0u20d2du202u2u0	2|c25a a23a|0uuu0u2220d2020d0uu0u2duudu202d2d0	2> = -1/270 (5920)
<2uud0202u00022u22u0d0u2d2uu00du2u0	3|c33a a19b|2uud0202u00022u22udu0d2d2uu00ud200	2> = sqrt(3)/1200 (870)
<2u0udu2uuddu0u000u02ud2dud02uu22du	3|c21a a10b|2u0udu2uu2du0u000d020u2duu02dd22ud	2> = -sqrt(14)/141750 (18765)
<0u0ud0du00u2d2u20u20ud02d22u202u02	2|c21a a33a|0u0ud0du00u2d2u20u200d02u22d202uu2	2> = -sqrt(15)/48 (252)
<uudd20200u20u02u0u2u222d020uu22000	3|c11a a12b|uudd20200uuuu02u0d2u222d020ud22000	2> = 14/225 (660)
<u00u22u2u0du020dudu20d0du2u02d22d0	1|c5b a9a|u00uu2u220uu020dddu20u0du2u02d22d0	2> = -63*sqrt(30)/25000 (6216)
<2uuuu2002d02dd22u0u20u2202u020000u	3|c22a a31b|2uuuu2002d02dd22u0u2002202u020u00d	2> = sqrt(30)/30 (210)
<uuudd022dud2uu200uud0d0u0d2u2uuudu	2|c7b a7b|uuudd022dud2ud200uuu0u0d0d2u2uuudd	2> = 0 (28800)
<0202u2u2uu002uudu0d0ud2020du20202u	3|c6a a20b|0202udu2uu002uudu0uudd2020du20202d	2> = sqrt(7)/567 (3492)
<00u2d0200u2u202udd200u0ddu2uduu22u	2|c3a a24a|0002u0200d2u202uud200d02du2uduu22u	2> = -sqrt(6)/72 (120)
<0002u2002u02uu0u2220u2duu020du0d22	3|c19a a28b|0002u2002u02uu0u22u0d2duu02ddu0d22	2> = 10*sqrt(35)/441 (1708)
<00u222uu2du2222002d0d20u200u0duu00	2|c5b a34b|00u2d2uu2ud2222002u0d20d200u0udu0u	2> = 0 (272)
<0uu0u2002d2du0u2020duu2u0020d2uu22	3|c11a a3b|0u20u2002duuu0d2020udu2d0020d2uu22	2> = -sqrt(2)/300 (600)
<u00u22u200u00udd20uduu22u0d20udd22	1|c23b a13a|u00u22u200u0uudd20duuud2u0d20ddu22	2> = sqrt(42)/5670 (17052)
<2u0d22022u0u00udd0u2d22u0uu0du20uu	2|c16a a21a|2u0d22022u0u00u0d0u2222u0uu0dd20du	2> = -sqrt(210)/675 (588)
<udud22020uduuudduu0002uuuuudd0u22d	2|c29b a26b|udud22020uduuudduu0002uuu2ud00d22d	2> = sqrt(30)/112 (9600)
<uu2du0uu02d022uu0dud2u2ud0d002d2u0	2|c10b a29b|uu2du0uu0du022uu0ddd2u2ud0u0d2u2d0	2> = 7*sqrt(30)/202500 (64260)
<udu0u220u20dd020uududu200d22uduu20	2|c6b a18b|udu0uu20d20dd020u2uudu200d22uduu20	2> = 125*sqrt(6)/7776 (1920)
<uu20u00202d022u20uu0u200udd222200u	3|c3a a12b|uuu0u00202du22u20dd0u200udu222200d	2> = -sqrt(30)/1260 (1470)
<u2u2ud2u000uu20du02u2d0022udd002uu	2|c21a a13a|u2u2ud2u000u220uu02duu0022dud002dd	2> = sqrt(5)/555660 (6908)
<u0u22u00d0d2u0u22du20udu0u2u2ddd0u	2|c17a a11a|u0u22u00d022u0d2uuu20ddu0u2u2udd0d	2> = -sqrt(14)/6300 (20624)
<020u2200u2u2dddu0dud02022220uuu00u	1|c10b a7a|020u22d0uud2uudu0ddu02022220uud00u	2> = sqrt(10)/540 (1020)
<20200uduuduud0u20ud2d02uudud220uuu	2|c23b a12b|20200uduudu2u0d20ud2d0uuudud220uud	2> = -3*sqrt(6)/1600 (19380)
<2u00d02u220d22u0u22u2ud0u000u2002d	2|c2a a24a|2000u02u220d22d0u22u2uduu000u2002d	2> = -29*sqrt(5)/160 (132)
<2uu0d20du0ududu202022uduud2uud0uu0	3|c16a a7b|2uu0d2dud0uduuud02022duuuu2dud0ud0	2> = -7*sqrt(30)/162000 (26400)
<u0ud2u20u2uuuuud2020d2ud200dd00u2u	3|c5a a8b|u0uddu2uu2uuuuuu2020d2dd200du00d2d	2> = sqrt(15)/21168 (46332)
<u2du20udud0020200uu0202u0u022u0222	3|c29a a25b|u2du20udud0020200uu0202udu02du0222	2> = -4/5 (360)
<00u020u2d0u0ud0uduud2u2uu002d22d22	1|c22b a14a|00u020u2d0u0u20duudu202du002u22d22	2> = -sqrt(70)/72000 (990)
<022uuu20d22ud002uud002uddu2u0uu0du	2|c26b a8b|022uuu2ud22ud002duu002udd02u0ud0ud	2> = sqrt(42)/26880 (17745)
<u002222u002d2uuud00d0d2220u0ud02ud	1|c33b a17a|u002222u002d2uuu200d0d2220u0ud020u	2> = -sqrt(30)/24 (195)
<0u2022duu2uu2duu000d0d20u2uu0dduu2	2|c25a a22a|0u2022duu2uu2duu000d022002du0uudd2	2> = sqrt(6)/9450 (3100)
<2uu2u0u0002uu0220d2uudd2d0uu02dd02	1|c4b a8a|2uuuu0uu002dd0220d2uudd2u0uu02dd02	2> = 16*sqrt(10)/6075 (21420)
<02u200uuudu0uu02du2dd2u22dddu00uuu	2|c16a a1a|u2u200uduuu0uu0duu2dd2d22dudu00ddu	2> = sqrt(21)/294000 (237010)
<uuud2u02u200u020duuu0dud2uud0d22dd	1|c1b a29a|0uud2u02u200u020uuud0uud2duddd22ud	2> = sqrt(2)/26880 (81816)
<uu2udu2u2022000d020du222u0du20dd00	1|c16b a4a|uu22uu2d20220000020ud222d0uu20du00	2> = 3/16000 (235)
<uuu0u000ddd2u02uu0uud2222udd20uudd	2|c24b a8b|uuu0u00uddd2u02du0uud22u2udd20uudd	2> = 145*sqrt(21)/2916 (272944)
<2u222020020222u0d00u0uudd202u20u00	2|c26b a21b|2u222020020222u0d00uuudduu02d20u00	2> = sqrt(5)/160 (195)
<2u200u0022d22u00du0uu0dd0022du2uu2	2|c27b a29b|2u200u0022d22u00du0uu0dd00u22d2uu2	2> = sqrt(2)/6 (450)
<2uudu2du0d2000duud0dud22u0u2duu2d0	1|c23b a13a|2uudu2du0d20u0dudu0dudu2d0u2udu2u0	2> = sqrt(3)/288 (26244)
<u22u0dd0u202u2uduu002dd0u002ududu2	1|c21b a11a|u22u0dd0u2u2d2uuuu00dud0u002dduud2	2> = -sqrt(6)/10000 (25524)
<020u2u2ddu0uuudd0u2u022udd00uud2uu	3|c9a a17b|020u2u2d0d0uuuduud2u022uud00ddu2du	2> = sqrt(7)/36000 (22512)
<02uu0ud022uuu2d0222020ud2000ud2ud0	1|c11b a22a|02uu0ud0220uu2u022202dud2000du2du0	2> = 7/16875 (1014)
<u0u0udu220udd00u22202d2u020200duu2	2|c21b a29b|u0u0udu220udd00u2220ud2d0202u0udu2	2> = sqrt(3)/96 (2732)
<u0222ud0d0u00uu220dudduu0u2u2ud2u0	1|c4b a33a|u02u2du0d0d00uu220duuduu0u2d2ud220	2> = -sqrt(35)/4860 (5184)
<00u2duu0d2uuddu020u02du2ud020u2du2	2|c31b a32b|00u2duu0d2uuddu020u02du2ud020uu2d2	2> = -sqrt(6)/15 (5280)
<u0du00d02uu0220u022002u2dud2u022uu	2|c22a a3a|u02d00u02ud0220u02200ud2dud2u022uu	2> = 5*sqrt(6)/864 (180)
<ud020u200du222002u22200u0220dd0uuu	2|c21a a31a|ud020u200du222002u22d00u0220duuuud	2> = 2*sqrt(15)/135 (216)
<u2d002u02ud2d2u002u2u22uu00du00udu	1|c2b a17a|uud002u02ud2d2u0u2d2u22du00du00udu	2> = sqrt(70)/300 (6360)
<uuduu22u0d22uu2u00du2002020d0u2d0d	1|c11b a18a|uuduu22u0du2uu2d0udu2002020d0d2d0u	2> = 8*sqrt(5)/3969 (14175)
<u0u22020u0022u00d2d2uuud02duu20u20	2|c4a a17a|u0uu2020d0022u0022u2ddud02uuu20d20	2> = sqrt(30)/24000 (928)
<ud200u2u0u0200d02u0ududd20222uu2uu	3|c7a a19b|ud200udu0u0200u02udddudd20222uu2uu	2> = sqrt(15)/144 (840)
<u2duu0dud00200uu2uu02020d22d202uuu	3|c29a a20b|u2duu0dud00200uu2uud2020u22dd02udu	2> = -sqrt(6)/100 (5256)
<0uuu2d0u2uudd0uuud022022u00d2du20u	3|c21a a3b|0u2u2u0d2uudu0uuud02d022u00d2du20d	2> = 4*sqrt(14)/6615 (22792)
<200ud0u0d0u2u002u022022du2d2u2uuu0	3|c23a a32b|200ud0u0d0u2u002u02202ddu2u2d2u2u0	2> = sqrt(6)/36 (160)
<20u00d2022uuuuuduu0u2202d022d0u0ud	1|c18b a12a|20u00d2022u2uuuuu00d2202u022d0d0ud	2> = 2*sqrt(21)/27783 (896)
<ud2u0220222ud0u020uu00d0u022dduuuu	3|c12a a31b|ud2u02202220d0u020uu00d0u022dd2uuu	2> = -5*sqrt(6)/16 (136)
<02uuu0d2ududu2duu2u0u00du22d0udu02	3|c30a a10b|02uuu0d2u2udd2uuu2u0u00du22d00dd02	2> = 5*sqrt(6)/1029 (21368)
<20u0000uu02duuu220d2uud2d22200uuud	2|c17b a10b|20u0000uud2duuu2d0d2uud2d22200uuud	2> = -2*sqrt(10)/25 (9800)
<02u2u02du00u0uu0u2duud222dd2u000d2	2|c18b a16b|02u2u02du00u0uuduudduu222dd2d000u2	2> = -4*sqrt(21)/11907 (14157)
<2u0u20u2u20u20dd2d2uu220d00u0duud0	2|c7b a11b|2u0u2002u2ud20du2d2du220u00u0duud0	2> = 7*sqrt(3)/2000 (3000)
<2020u2du2uu20000uudu2dd0u22dduu0du	2|c27a a15a|2020u2du2uu200u0duud2ud0u2duddu0ud	2> = sqrt(2)/375000 (39110)
<0u0u2uuduu022du20222dud0dd2000u20d	1|c32b a33a|0u0u2uuduu022du20222dud0dd2000uudu	2> = sqrt(15)/20 (11915)
<02u02uu200ud2uud202d00u02uud2du02d	1|c34b a11a|02u02uu2002u2udd202u00u02udd2du020	2> = -sqrt(30)/11250 (1176)
<222uud00d22020ud0uu0d2u0u0du2u20uu	3|c29a a9b|222uud00222020du0du0u2u0d0dudu20uu	2> = sqrt(6)/108 (360)
<00uuuud22d0002022d22222uuu00d2u000	2|c20b a2b|0uuuuud22d0002022d2d222duu00u2u000	2> = -sqrt(3)/30 (252)
<uu2u2u2d0d2002udud0udu022u000ud2uu	3|c7a a21b|uu2u2udd0d2002uduu0d2d022u000ud2uu	2> = -sqrt(15)/270 (4200)
<uu2u20duu0d0u2d020d2u20200dud2uduu	2|c20a a33a|uu2u20duu0d0u2d020duu20200dud2ud2u	2> = 0 (11450)
<22022u20uu002d00200uud220u2200u0u2	3|c4a a11b|220u2u20udu02d00200dud220u2200u0u2	2> = -5*sqrt(15)/216 (102)
<00uu2200u222u200u2u022d0d00duduu2u	2|c33a a24a|00uu2200u222u200u2u022dud00dudduud	2> = sqrt(35)/375 (5432)
<002000u0u220d220u0duddu2uu22uu2u20	2|c21a a16a|002000u0u220d22ud0du0du2du22uu2u20	2> = 0 (72)
<2u22d0uuu20dud0u022d00uu200udud2uu	3|c19a a15b|2u22d0uuu20dudud02uu00du200uddd2uu	2> = 7*sqrt(10)/3000 (16544)
<022u0u00u20uuu222000dd2ud2dudu0022	2|c16a a25a|022u0u00u20uuu2u2000dd2d22dduu0022	2> = -sqrt(7)/350 (792)
<uduuu0uudd2d0ud2du022020uuud020d2u	2|c27a a7a|uduuu02uud2d0dd2uu022020du0u020d2u	2> = sqrt(30)/6000 (4536)
<2020ududuudu2u2uu02du20dduduudud00	2|c19a a29a|2020ududuudu2u2uu0dud20duudu2ddu00	2> = 7/28125 (51672)
<u00d020ud02uuudd22ududu0uu020222du	2|c31b a10b|u00d020udu2ududu22udddu0uu0202u2ud	2> = sqrt(3)/810 (4320)
<2220u0000u20u20000uu202uu2d2u2dd2u	2|c2b a13b|2u20u0000d20220000uu202uu2u2u2dd2d	2> = sqrt(105)/1372 (360)
<u0d202022u0u02u0udduuddu002u220u2u	3|c9a a32b|u0d20202uu0u02u0dududdud002u22022u	2> = -sqrt(5)/2560 (1300)
<20uuu020du0d2d0020022u2d0uuu22uduu	2|c1b a18b|u0uud020ud0u2d002u022d2d0duu22uuud	2> = -sqrt(2)/29160 (4752)
<u200220d22uuduuu0uudu2d0u02220dd00	2|c5b a26b|u200u20d22duuuuu0dudu2d0ud2220ud00	2> = -7*sqrt(42)/7776 (9828)
<2ud2u00u0ud222ud2uuu02d0dduuu00d02	2|c14a a30a|2ud2u00u0ud22uud2udu02u0dduduu0d02	2> = -29*sqrt(5)/8000 (32880)
<udu222uuu0u0u0202020022udd2u2ud000	3|c9a a25b|udu222uu00u0u0202020022u2d2d2ud000	2> = -20/147 (224)
<2uu0d2duu02d2002000uu020d2u2020u22	1|c11b a22a|2uu0d2duu0dd2002000uuu20u2d2020u22	2> = sqrt(30)/120 (180)
<u0002d02uu2ud2udu20d002uu22u00202u	2|c17b a22b|u0002d02uu2ud2ud020d0u2ud22u00202u	2> = 1/9 (272)
<u220u22dud000d020u22udd0u02uuudu20	2|c3a a26a|u2d0u22udd000u020u22dud0uu2ududu20	2> = -3*sqrt(5)/3200 (2160)
<uu0uu0d22uuudd0002d20d0222ud20u02d	1|c20b a16a|uu0uu0d22uuudd0d02dd0d0222uu20u02u	2> = -sqrt(3)/18 (3360)
<02u0u02d202u0u020ud0u2u22002dudd2u	2|c23a a17a|02u0u02d202u0u02duu0d2022002duud2u	2> = -27/4000 (672)
<2uu02020d02uu2uduu0ddudu2u002d2du0	2|c5a a20a|2uu0d020d02uu2uuuu02dduu2u002d2dd0	2> = -sqrt(7)/1350 (11256)
<uuuduudud0duud00u2u0uud2du22d220d0	2|c31b a33b|uuuduudud0duud00u2u0uud2du22d2d020	2> = 1/6 (280610)
<22uuuduudd20u00uudu20d2d2u2u00d020	2|c6b a31b|22uuu0uddu20u00uudd20u2d2u2d002020	2> = sqrt(70)/144000 (5410)
<uu0udduudduuu0du22du022d0002duuu2u	3|c17a a34b|uu0udduudduuu0dud2ud022u0002dduu22	2> = -sqrt(5)/800 (72500)
<0u22uud22u000d0u0d0u02uu22du22u002	3|c22a a11b|0u22uud22ud00d0u0d0u0uud22du22u002	2> = -sqrt(6)/15 (1530)
<2u02uu000uu2020ud0du2dd22u02220u0u	3|c12a a33b|2u02uu000uuu020dd0uu2dd22d02220uud	2> = -sqrt(35)/5400 (5446)
<u2u0222d02uuud00u0duud2d0u0d22uud0	1|c23b a21a|u2u0222d02uuud00u0du2duu0d0d22udu0	2> = 3*sqrt(6)/2500 (11325)
<2022220uduuu0d2dd0uu22du00uduu0002	2|c21a a32a|2022220uduuu0d2dd0uuu2du00udud0u02	2> = sqrt(6)/12 (2800)
<uu202uu2ddud0dud0uu0uudduuudduu022	3|c33a a12b|uu202uu2ddu20ddu0du0uuuduuddduu0d2	2> = -sqrt(30)/4050 (516960)
<2uuduu22u0d2202002u0d0u20u2u20d00u	2|c23b a26b|2uuduu22u0d2202002u0d002022u20u00d	2> = -sqrt(210)/630 (285)
<2uuu20uddu2udd002u002uu2d2u00dd02u	2|c26b a30b|2uuu20uddu2udd002u002uu2duu002d02d	2> = sqrt(210)/90 (17820)
<2u00uduu22uu0222u00202uud0dd02u200	2|c32b a6b|2u00u2du22uu0222u00202uud0dd02ud00	2> = 5*sqrt(3)/72 (1350)
<u2d2uuu00200u0222u0u2d02d2d0du0u20	2|c4b a23b|u2duuuu00200d0222u0u2dd2u2d0ud0u20	2> = sqrt(70)/2000 (2050)
<ud02uudud0du2u220u0udud20d202200uu	2|c14b a32b|ud02uudud0du20220u0uuud20d20220udu	2> = 3*sqrt(10)/200 (2772)
<0udu22020ud20000200duuu022uu2uu2d2	3|c8a a15b|0udu220u0ud200u0200duud022ud2uu2d2	2> = 4*sqrt(35)/315 (2260)
<u0220u220ud020ud02dd00u2uuu02uu2du	3|c25a a17b|u0220u220ud020udu2dd00d20uu02uu2du	2> = sqrt(70)/15 (1160)
<u20d0u2u00uud22u000du2d2u2u020uu2d	3|c2a a32b|uu0d0u2u00uud22u000du2d2u2d020u22d	2> = -48*sqrt(7)/875 (4914)
<2uuu2u002d0u0uu2du2u2ddd20002d0u02	2|c16a a33a|2uuu2u002d0u0uuddu2u2udd20002d0du2	2> = sqrt(30)/210 (17820)
<20uuu02022u00duu0222udd0ud202du020	2|c31a a2a|2uudu02022u00uuu0222dud0ud202d0020	2> = sqrt(5)/1080 (1449)
<222uuu2d2d0u2ud202u00d0200020uuuu0	2|c10b a26b|222uuu2d200d2ud202u00u020d020uudu0	2> = sqrt(15)/810 (540)
<u2d2202u2d0u000ud22d0uu2ud20u0uuu0	2|c18a a17a|u2d2202u2d0u000u2u2d0du2uu20u0ddu0	2> = -sqrt(2)/270 (840)
<0u2u2du202u2200ud0dduduu2u02002uu0	3|c10a a9b|0u2u2du2udu2200du0dudddu2u02002uu0	2> = -sqrt(5)/324 (2376)
<uu20u20u00u202d2udu2ud2u2d0u220000	2|c29a a13a|uu20u20u00u2d2d2uuu2dd2u2u0dd20000	2> = 1/4536 (6454)
<2uuu0dd0202d00udu2u002du2u20ud0d22	1|c18b a16a|2uuu0dd0202d00u2duu002ud2d20uu0u22	2> = -sqrt(5)/360 (400)
<u022u02ud0u02000dduddu002222uu22u0	2|c5a a23a|u022002ud0u02000uddduud02222uu22u0	2> = sqrt(2)/54 (180)
<2ud220uu20u0udd2002d2u0220u2uu000d	2|c28a a22a|2ud220uu20u0udd2002d220220uuuu000d	2> = 1/30 (420)
<0002u2u02d200uu2220202u22u02ud00u0	3|c25a a21b|0002u2u02d200uu22202d2u2du02uu00d0	2> = -sqrt(35)/140 (228)
<uu20ud000u2uu0udd02000222d022uu2d2	1|c10b a18a|uu20ud00002uu0uddu2000222u022dd2u2	2> = sqrt(210)/4500 (1044)
<0ud22u022u00d2uud02ud0u202u20200uu	2|c5a a13a|0ud2ud022u0022uuu02du0d202u20200ud	2> = sqrt(15)/10800 (380)
<uu2u0d2u2u02200d0020uuu2d00u2du220	2|c19a a15a|uu2u0d2u2u0220du00d0uud2u00d2ud220	2> = -1/31500 (5270)
<u00uud20u0u2dduu02022222uu20u0dd0u	3|c5a a3b|u0uu0d20u0u2dddu02022222uu20u0ud0d	2> = 5*sqrt(70)/3528 (3360)
<0u02ud0u2d2d00uu0uudu02222020202uu	3|c9a a12b|0u02ud0uud2200du0duuu02222020202ud	2> = sqrt(6)/135 (540)
<0uu02u220u0dd22du2d0u2uu20d00duu02	2|c14a a24a|0uu02u220u0ddu2dd2d0u2u220u00udu02	2> = -sqrt(3)/180 (1200)
<2uu00u2d0u0u22222dudu20uu00ddu0u02	3|c1a a27b|uuu00u2d0u0d22222duud20uu0udud0d02	2> = sqrt(210)/141120 (20265)
<uu02u2ud2200d00uuudd220020u2002202	2|c6b a3b|uud2uudd2200u00duuud220020u2002202	2> = 1/120 (450)
<u200d0220uuudu02uu22u2d0d022200uu0	1|c7b a9a|u200d0u2uuuduu02ud22d2d0u022200ud0	2> = -sqrt(6)/20250 (2800)
<u000u22uudd0u02u2ddu220220u22d0u00	2|c24b a33b|u000u22uudd0u02u2ddu220u20u22d0du0	2> = 0 (3235)
<udu02u2dd200020u2u22du2udu000u0u2u	3|c14a a31b|udu02u2dd2000u0u2u22du2udd000udu2u	2> = sqrt(30)/24 (2064)
<000uduu022udu20uddduduu2d2uduu2d0u	1|c6b a8a|000ud0uu22uuu20ddddduud2u2dduu2u0u	2> = -sqrt(3)/3240 (9072)
<u2duuuu2uu00uu0d222002d02d0d0u02u2	3|c18a a12b|u2duuuu2uu0uud0d2d2002d02d0u0d02u2	2> = -1/120 (8580)
<u22u222uu0udd0u000u0udd2du20200du2	1|c7b a26a|u22u22uuu0ddu0u000u0ddd2d220200uu2	2> = -sqrt(15)/3000 (2842)
<22ud0222u2u0d0u0du000uuuu0d2u20022	2|c29b a3b|222u0222d2u0d0u0uu000uduu0d2020022	2> = -sqrt(21)/288 (100)
<220u0202udu002dud20u020duu2uu220d0	1|c30b a23a|220u0202udu002dud20u02dduu2uuu20d0	2> = -7*sqrt(2)/30 (972)
<u22uudu220u20d0du200udduduu02020ud	2|c27a a26a|u22uudu220u20d0du200uddud2002020uu	2> = sqrt(30)/30 (2096)
<u2u00022020uud200du0d2002u2222u0uu	3|c2a a5b|udu0d022020uuu200du0u2002d2222d0uu	2> = -1/144 (208)
<u0022uduuuu020d2020duuud20202uu02d	3|c11a a10b|u0022uduu20020u2020duuud20202ud02d	2> = -4*sqrt(3)/147 (1365)
<2uduuu00202ud0u2d2dd2u00020220uu02	2|c29b a25b|2uduuu00202ud0u2d2dd2u00d202u0uu02	2> = sqrt(6)/3 (750)
<022u200022ud2dud222u2020u0u2u00000	2|c18b a1b|u22u200022dd2uud2d2u2020u0u2u00000	2> = -sqrt(6)/16 (36)
<2uu20d02uuu000dd02022ud2uu0uu20202	2|c8b a33b|2uu20d0uudu000dd02022uu2du0uu202d2	2> = -5*sqrt(2)/864 (2244)
<u0dudu2u02ud2022002duud0u22u002uu0	3|c27a a14b|u0dudu2u02ud2u22002ddud0u2ud002uu0	2> = -2*sqrt(2)/27 (1632)
<uu02202d00d022u20ud0d2uuu0002u2du2	2|c14b a17b|uu02202d00d02uu2uud0d2uud0002u2ud2	2> = sqrt(6)/180 (1890)
<0u2u2uu20d2du0u02du200u2020uu20ddu	3|c29a a32b|0u2u2uu20d2du0u02du200u2020u0202dd	2> = 2*sqrt(105)/147 (1370)
<uuu02d0220uu2d0002222002udu2du0uu0	2|c19b a6b|uuu0220220ud2u0002u22002ddu2du0du0	2> = 27*sqrt(3)/40000 (1025)
<uu2duud202ud0uud0d0u2uduu0du22dud0	2|c25b a2b|u22duud202ud0uuu0d0u2duu00dd22duu0	2> = 7*sqrt(15)/90000 (13410)
<uuu2d0u2duu00d0020du2udd220u2dd2u0	1|c17b a11a|uuu2d0u2du200d00d0uu2ddu220u2du2u0	2> = 25*sqrt(6)/2592 (4640)
<000u020uud02u0002u2ud2u222u220u02d	3|c12a a11b|000u020uudduu0002u2ud2d222u220u02d	2> = -2*sqrt(14)/45 (980)
<uu02du002du0du220u202u02d0u2000222	2|c19b a7b|uu02dud02du0uu220ud02d02u0u2000222	2> = 1/80 (270)
<2uuuddu2u02u2u2202ud0dd0udu00d020d	1|c32b a17a|2uuuddu2u02u2u22u2dd0ud0udd00u0d0u	2> = sqrt(15)/15000 (41440)
<uuduuud2udu0u20ud02000020u22002222	1|c32b a30a|uuduuud2udu0u20ud02000020u220d2d22	2> = -sqrt(21)/21 (5040)
<2u0u2u0duu0d0ud020u22duudduu02duu2	1|c5b a16a|2u0uuu0ddu0d0uud20u22ududdud02uud2	2> = -7*sqrt(6)/1600000 (204890)
<uuu02u20u0d2d2002du2u2udu0202200u0	3|c22a a15b|uuu02u20u0d2d2d02ud2uduuu0202200d0	2> = -1/240 (3332)
<02uuudu00u202uu20d000d222du2200uu2	1|c4b a20a|02u0udu00u202uu20u0d0d222dd2200uu2	2> = -sqrt(10)/450 (630)
<02uu022u02uu2duudu200dud02dd02udd0	1|c12b a25a|02uu022u02u02duuud200uddu2ud02dud0	2> = -sqrt(2)/189000 (24290)
<2uduuuu2u0u002u0ud220uddddud2u200u	3|c34a a13b|2uduuuu2u0u0u2u0du220duddddu2d2000	2> = -sqrt(2)/1244160 (54846)
<22u02u002uu0d222u2000d0du2u0u0202u	3|c1a a8b|u2d02u0u2ud0u222d2000u0ud2u0d0202u	2> = sqrt(6)/7200 (480)
<u0022u2000dud22uu0ud22002duuuudd20	1|c21b a28a|u0022u2000dud22uu0udd2002uu2duud20	2> = sqrt(210)/1800 (2835)
<2uu200u00dduduuuu002uu22d02d2dduud	2|c34a a21a|2uu200u00dduduuuu0022u22d02u2ddud0	2> = -2*sqrt(15)/1575 (13440)
<02022uduuuu20d2d2d000200udu2uuuudu	1|c5b a19a|0202uuduudu20d2d2du00200uuu2ududud	2> = sqrt(35)/75600 (22440)
<u0u0d0u02000uuu220uddu200222d2u22u	3|c27a a12b|u0u0d0u0200uuuu220dudu2002d2d2d22u	2> = -sqrt(6)/648 (3822)
<uu2u002022uu200uuddduu2ddu2duu0d0u	3|c30a a8b|uu2u002u22uu200uddudud2ddu2du00d0u	2> = 2*sqrt(5)/1575 (56700)
<2uu22d22ud2u0u2200d0200u0u002u020d	2|c14a a20a|2uu22d22ud2u002200uu200d0u002u020d	2> = -7*sqrt(15)/450 (225)
<202uu02d0u22udd220du200u00udduu0u2	2|c1a a33a|u02uu02d0u22ddd220ud200u00uduuu022	2> = 0 (408)
<uu02000uu2d2uuddu22d0uu022d0ud2002	2|c20a a3a|uuu2000du2u2duduu2200dd022u0ud2002	2> = 7*sqrt(10)/562500 (4610)
<020u02uuuu202200202d020u022d20u0d2	2|c13a a12a|020u02uuuu2ud200202d020u022d20u0d2	2> = 1067*sqrt(42)/8100 (434)
<ud0uu00222u220du2u2ud0u0dudu2uud00	1|c19b a2a|u20uu00222u220dd2uudu0u0uudu2ddd00	2> = sqrt(10)/105840 (23110)
<u02u0202d00u2d220u0u020200u22du202	2|c34a a12a|u02u0202d0022u220u0u020200d22ud20u	2> = 0 (60)
<02u222u002d02uu0dud00duu2u2uu02020	2|c2b a12b|0ud222u002ud2ud0duu00udu2u2ud02020	2> = sqrt(15)/9720 (792)
<202u0uuud2d0uu02d2222000udu0022200	2|c18b a29b|202u0uuud2d0uu02du222000udd0u22200	2> = 0 (990)
<02222u2220u20uduu0d0d0uduu0ud20du0	2|c24a a34a|02222u2220u20uduu0d0d0u0ud0ud20duu	2> = 3*sqrt(6)/40 (2320)
<2000uu0d22u2uuu2202002dudddu002udu	2|c19a a13a|2000uu0d22u22uu220d002udduud002duu	2> = -sqrt(15)/15000 (1995)
<22u222udu0u202020ud02u0u0uu0ud020d	3|c7a a24b|22u2220du0u202020uu02d020uu0ud020d	2> = 3*sqrt(15)/280 (220)
<0uu2022u20u0d00du2u2u0222u0ddd002d	1|c24b a28a|0uu2022u20u0d00du2u2u02u2u02dd002d	2> = -2*sqrt(210)/35 (1520)
<2u02u0d200u2uuud220002u00u2du02220	3|c1a a15b|uu02d0u200u2ud2u220002u00d2ud02220	2> = sqrt(7)/18900 (315)
<2uu000000222u22d2ud00duuu202u20d02	1|c1b a7a|udu000d00222u22d2uu00dudu202u20u02	2> = sqrt(10)/270 (72)
<220u2u00022uud2022000d22u00uuu2200	3|c6a a8b|220u200d022uud2022000u22d00uuu2200	2> = sqrt(30)/36 (18)
<0u2u020uud00u202u222u0ud202ddddu0u	1|c3b a12a|0uuu020dud0uu202d222u0ud202dudud0u	2> = -1/800 (12110)
<u0uududuud0d2u0002u02ud022du22u2d0	2|c29b a15b|u0uududuud0d2uu002d02uu022ddu2u2d0	2> = -29*sqrt(5)/7500 (52818)
<u200uu220du2ud220u0u20dd00202u0ud2	2|c23a a11a|u200uu220d22uu220u0d200d00202u0ud2	2> = 11*sqrt(5)/2500 (342)
<ud2u0uu2dd2u222dd0u00uu2u200udd00u	2|c11a a25a|ud2u0uu2dddu222du0u00uu22200uud00d	2> = -sqrt(70)/600 (2240)
<22u020022uu2u0202dd0u2uu002202000d	1|c1b a4a|u2uu20022ud2u0202du0u2ud002202000d	2> = -sqrt(70)/500 (410)
<u02u2du2u02d20uudud2uu00ud00022uud	3|c7a a14b|u02u2d02u02d2uuuudu2du00du00022dud	2> = -2*sqrt(5)/70875 (14742)
<0uu002dd2002u0uduud02u2220u2d2ddu0	1|c9b a5a|0uu0d2duu002u0duudd02u2220u2d2udu0	2> = 1/96 (5160)
<u0u202u2duu022d2uu002d0d2u02u00d02	2|c21b a12b|u0u202u2duuu22d2uu00du0d2d02u00d02	2> = -14*sqrt(30)/3375 (6040)
<u20uduudu202dduuu0d20u0dduuudddu2u	2|c33b a3b|u2duuuudd202duuud0d20u0duuuudddduu	2> = 5*sqrt(14)/36864 (617400)
<u0d002u2uu0220d0222u0ud22d20u0200u	2|c26b a30b|u0d002u2uu0220d0222u0ud22020uu200d	2> = -sqrt(10)/20 (176)
<u0ud002u202u022du2d22d2ud0uu00uuu0	2|c20b a3b|u02d002u202u022ud2dd2u2du0ud00uuu0	2> = -sqrt(6)/648 (240)
<002u0ud202u0d20u0u0duu2ddu20222u20	1|c33b a28a|002u0ud202u0d20u0u0duu2ddu2d222uu0	2> = sqrt(3)/4 (1548)
<0uuuu00220u202uduu0d22ud02d0udud2u	3|c33a a30b|0uuuu00220u202uduu0d22ud02d0u2dudd	2> = sqrt(30)/1764 (29337)
<u0022u00d0uud222ud02u02u2udd0u2020	1|c14b a13a|u0022u00d0uu2u22ud02d02d2uuu0d2020	2> = -sqrt(10)/2000 (882)
<2u2uuu0u2dd2d002ud0ud0du200uu2d20d	1|c23b a20a|2u2uuu0u2dd2d002ud02u00u200ud2u20d	2> = sqrt(30)/300 (4242)
<uud2uu2ududu0uu20d22u0u022dd00uu0d	2|c4b a9b|uuduud2u2uuu0ud20u22u0u022dd00dd0d	2> = -sqrt(14)/131712 (83748)
<00202uu00200uu0duuddu220222uddd2uu	2|c3a a12a|00u02uu0020uuu0dudddd220222uddu2uu	2> = 7*sqrt(15)/1500 (5936)
<22ud0u0u22d2u2000u02u2d2d0uu00uduu	3|c4a a17b|22u00d0u22d2u200ud02u2u2u0dd00uduu	2> = -sqrt(5)/800 (600)
<u2du0ud002uu000duuu2duu2d020222udd	2|c25a a8a|u2du0udu02uu000duuu2ddu20020222ddu	2> = sqrt(14)/864 (7170)
<u0ud2ud2d22uu2uu002ud000dud0u02u2u	3|c19a a24b|u0ud2ud2d22uu2uu00dud00dduu0u02d2u	2> = sqrt(3)/25 (11250)
<200u0d2uduu20uuu0d220d200d0uu22u2u	3|c14a a14b|200u0d2uduu20duu0u220u200d0du22u2d	2> = -sqrt(15)/750 (1176)
<uu2u22d0uu00uuu200d2022u2d000d20d2	2|c26b a18b|uu2u22d0uu00uuu20ud2022d20000d20d2	2> = 5*sqrt(7)/112 (1740)
<u0uu002d000duu20d2uuu220d22uduu022	2|c7b a9b|u0uu00ddu00uud20u2ddu220u22duud022	2> = -1/81000 (11350)
<uu2uduu20d2000ud0udu2uu0ud2d2duudu	1|c3b a9a|uuuduud2du2000du0dud2uu0uu2u2dddud	2> = sqrt(21)/4000752000 (765584)
<uuduuuud2uu0d2du202u20duuddd0du0du	2|c33b a26b|uuduuuud2uu0d2du202u20duu2dd0du00d	2> = -2*sqrt(30)/75 (294234)
<2ud220000u00u0dud2u0du20du2u2u2d2u	2|c10b a12b|2ud22000000uu0ddu2u0du20ud2u2u2d2u	2> = -sqrt(6)/90 (648)
<0uu00u2duu00uudduud0dududu222222d0	2|c29a a23a|0uu00u2duu00uudduud0du2ddu22d222u0	2> = -2/75 (54452)
<2u202d000000u20u2u02u2u2udu20ud220	2|c14b a9b|2u202d00u000uu0u2d02d2u2uuu20dd220	2> = sqrt(42)/2646 (720)
<u2222d0ud2000u0uu20d0u2udu0u2udd02	2|c18a a18a|u2222d0ud2000u0uu20u0d2dud0u2udu02	2> = 0 (880)
<ud0uu0d022uuud0u22u00u2022d2uduud0	2|c2b a8b|u00du0ud22duuu0u22u00u2022d2dduud0	2> = 1/567 (4536)
<2u0udd2ud0202uuuu2u2u20dd0udu0du0u	3|c22a a12b|2u0udd2ud02u2uuuu2u2ud0dd0dud0ud0u	2> = -sqrt(70)/7875 (47520)
<uuu22d2duuduu0002d2u022d0u2d0u00uu	2|c27a a31a|uuu22d2duuduu0002d2u022d0udu0du0du	2> = sqrt(6)/600 (34500)
<u2u20duuu022uu0d0ddu20uuudud2dud0d	1|c4b a15a|u2ud0uuud022uudu0duu20dduudd2uud0d	2> = -2*sqrt(30)/8037225 (1070700)
<2u00u00duuud2022uuu2222dud0000d022	1|c20b a14a|2u00u00duuud2u22uuuu222ddd0000d022	2> = sqrt(6)/21 (5625)
<uuu2u0u000u02d2220002d20dud2duudu2	2|c21a a32a|uuu2u0u000u02d222000dd20dud2uud2u2	2> = sqrt(15)/80 (2940)
<02uuu0uu020udd2d2u0du0d0220d222u0u	2|c30a a33a|02uuu0uu020udd2d2u0du0d0220d2u2duu	2> = sqrt(3)/6 (8820)
<2uuu02d2d20ududd0uuud2220d020u0uu0	2|c14a a11a|2uuu02d2d2uud0ud0dudu2220u020u0ud0	2> = sqrt(30)/1215 (6120)
<2uuu200002uu2u2d0d2dd20u00d0u2uu2d	2|c31a a21a|2uuu200002uu2u2d0d2d220d00u0d20u2u	2> = -sqrt(30)/1440 (672)
<u2uuuddu20dudd222u0u200u0ud02uuu0d	3|c26a a7b|u2uuud2u20ddud222u0u200d00u02duu0d	2> = sqrt(35)/5040 (14350)
<0202uuduu0du22ud20uudu0d02220udud0	2|c33a a3a|02u2ududu0du22uu20uduu0d02220dud00	2> = -sqrt(21)/8748000 (11907)
<2uu2du0d2ud0u2d2002u000udu20u2u0u2	3|c31a a2b|22u2du0d2uu0d2d2002u000uud20u200u2	2> = -sqrt(3)/192 (96)
<2u2u0220d0ud02222uuu0uu2u0d0dddu00	2|c27b a34b|2u2u0220d0ud02222uuu0uu2u000dddd0u	2> = 0 (2970)
<u222udu020u2uuu000dd2uu200d02ddu02	2|c9a a10a|u222udu0uuu2udu000ud2uu200d02ddd02	2> = -2*sqrt(3)/441 (23646)
<u2uu02ud2du0uuuddu2000d2du020u20u2	3|c19a a30b|u2uu02ud2du0uuuddud000d2du020220u2	2> = -sqrt(3)/2 (9670)
<u2u22u020d2duuu0u2uu0d202u00d00dd2	1|c5b a31a|u2u2uu020d2duuu0d2uu0d202u00d0udd2	2> = -32/441 (23415)
<uduud02duuu0du02uuu2d2202duduudu00	1|c3b a12a|ud0uu02dduuduu02uud2u2202udududd00	2> = -sqrt(35)/6251175 (67788)
<u202uu2200000uddu2uu02duu0du22dudu	3|c2a a12b|ud02uu22000u0uduu2ud02ddu0du22uddu	2> = -7/11250 (29820)
<u2uud2uu0u002d2uddu00u0220d0d2uud2	1|c22b a27a|u2uud2uu0u002d2uddu000022020d2duu2	2> = -sqrt(3)/50 (2606)
<2000u20200222udu0d2222uddu0u00uu02	2|c32a a2a|2u00u20200222ddu0u2222dduu0u00u002	2> = -sqrt(3)/48 (36)
<u0u20d2uu00uu2d02uud0dd2u02udud2dd	1|c8b a15a|u0u20d20u00uu2202dud0du2u02dudd2uu	2> = -sqrt(14)/25000 (7275)
<0uuuud2u2d0uu0u0ddu0ud22u0udd2u202	3|c7a a1b|uduuuudu2u0ud0d0duu0uu22d0dud2d202	2> = sqrt(15)/27783000 (189560)
<udu0d0200u0u00u2ud222220u0uu02u2d2	3|c7a a31b|udu0d0u00u0u00d2uu222220u0ud0222d2	2> = sqrt(6)/252 (400)
<0uuu2uuuu0d200duuudd2dduuud0d2uud2	3|c16a a16b|0uuu2uuuu0d200duduud2ududdd0d2uud2	2> = -5*sqrt(3)/43218 (1196628)
<u2d22002u0udu20dduud022udu0ud0uuud	2|c19a a3a|u2222002u0duu20ddd0u022udu0du0uuud	2> = 7*sqrt(2)/2430 (3240)
<uuudu22d0000dduud220u2u2uddu0u02uu	1|c30b a29a|uuudu22d0000dduud220u2u2uddud002uu	2> = -sqrt(5)/10 (10200)
<ud2u20u2220u00d2dduuudud22d00u0u0u	1|c5b a18a|ud2uu0u2220u00d2d2uddduu22u00u0d0u	2> = sqrt(2)/216 (2400)
<0u020uudu02u222dd0u0022202d20uu0uu	3|c6a a6b|0u020uddu02u222ud0u0022202u20du0ud	2> = sqrt(10)/1080 (528)
<u2uduu202u2ud2dduu0d00u0u20uddu02u	3|c25a a34b|u2uduu202u2ud2dduu0d00u0020udud022	2> = -sqrt(35)/180 (14238)
<02u2du222u0020uu2uu020020uud0dd20u	2|c7b a29b|02u2duu22u0020uu2uu020020uudddd20d	2> = -5*sqrt(2)/126 (4004)
<0u200d222uuud00ud000u20u22d220uuu2	3|c2a a23b|00200u222duuu00du000d2uu22d220udu2	2> = sqrt(5)/3200 (480)
<2020uuuuu2u200ud22d20udu2d00dudu0d	1|c20b a14a|2020uuuuu2u20duu22dd0udd2u00uudd0d	2> = -8*sqrt(10)/194481 (107156)
<0uuu2d0du02u22d00uu2uu20d20dduuduu	3|c23a a27b|0uuu2d0du02u22d00uu2uud0d2uduudddu	2> = 7*sqrt(35)/3375 (162880)
<22uud0202d02uu02u0ud0ud2uuu0dduudd	1|c27b a21a|22uud0202d02uu02u0udduu2uu00uddddu	2> = sqrt(30)/18900 (24660)
<uud000d2u22uu0u02uduuuud200du022d2	2|c8b a2b|u2u000ddu22du0u02uuuuuud200dd022d2	2> = 0 (5940)
<20ud0u0uuu2uuu20d2d20dud002d2u0d2d	1|c11b a7a|20ud0uuuuudduu20d2d20duu002u2d0u2d	2> = -sqrt(3)/1875 (33600)
<u00022udu2000u2uuud2u20d2du0du2ddu	2|c6b a8b|u0002du2u2000u2uuuu2d20d2ud0dd2uud	2> = sqrt(35)/2976750 (11100)
<0000uu00uduu22d2u2d20202d02202u0d2	1|c33b a2a|0u00du00uudu22u2u2d20202d02202u002	2> = sqrt(3)/160 (148)
<ud2uudu2d2u00uu20022du0200dd200d2u	1|c19b a14a|ud2uudu2d2u002u200d2uu0200ud200d2u	2> = -3/40 (1332)
<ud2uuu0ddu00200du22u00uu022222udu0	1|c30b a25a|ud2uuu0ddu00200du22u00uuu2222uddd0	2> = 2*sqrt(7)/441 (7200)
<u20020ud0ud0d0uudu2du2202uu22u0duu	1|c2b a9a|uu0020dduuu0d0uudu2du2202du22u0ddu	2> = 7*sqrt(30)/16200 (22260)
<uu02d02uu0u20d20uu0uddd0u02u20222u	1|c1b a11a|0u02u02uu0220d20uu0dddd0u02u20222u	2> = sqrt(210)/1000 (455)
<uuuuud20duuddddu020d2uuu20uu0d22u0	2|c11a a8a|uuuuud2udd0dduud020d2duu20uu0u22d0	2> = -sqrt(7)/9450 (55320)
<20u02022u002uuuu22du0uu0d00ddud22d	2|c33b a27b|20u02022u002uuuu22du0uu0d0udddu2dd	2> = sqrt(2)/336 (30177)
<u222d0u0d02200u0uudu0dd00d222uuu2u	1|c19b a17a|u222d0u0d02200u02u0d0du00u222uuu2d	2> = -sqrt(30)/270 (144)
<u0uu20ud02d22uduu0dd0udu2u20uu0du2	1|c33b a30a|u0uu20ud02d22uduu0dd0udu2u20u20d02	2> = sqrt(21)/18 (11220)
<u0u0d0u0d0u00222u222du0u2022200202	1|c25b a26a|u0u0d0u0d0u00222u222du0udu22200202	2> = sqrt(5)/5 (162)
<2220020uuuu2d0ud20200002uduu022u02	3|c31a a5b|2220u20duuu2u0du20200002dudu02ud02	2> = -sqrt(15)/240000 (700)
<u0uud0udu022uu20d022002ud20u2002u2	3|c9a a10b|u0uud0ud0u22du20u022002du20u2002d2	2> = sqrt(2)/900 (1032)
<uduu22ud0220000d02u22u220u02000uu2	2|c21b a27b|uduu22ud0220000d02u2ud220ud2000uu2	2> = sqrt(6)/24 (280)
<u20uuuu2uu0d2d2u0d2u0ddd2ddd0uuuu0	2|c25a a29a|u20uuuu2uu0d2d2u0d2u0ddduddduuudu0	2> = sqrt(2)/8 (444150)
<2u2000udu02u2uuud02d0u2u022dd2ud00	2|c7a a24a|2u20000uu02u2uduu02d0u22022dd2ud00	2> = -23*sqrt(6)/58320 (1734)
<200uudd22uu222u0d00200uu20u2dd0duu	1|c7b a30a|200uud022ud222u0d00200uu20u2d20udu	2> = -sqrt(3)/150 (540)
<u0020u22d222uuuud02d0uu20000022ddu	2|c8a a2a|ud020u2ud222uuudu02d0du20000022uud	2> = sqrt(5)/15000 (1740)
<0uuu02uuu2du2d2d0udu02u2020du200ud	2|c23a a17a|0uuu02uuu2du2d2duddu0202020du200ud	2> = -4*sqrt(15)/225 (18963)
<0u0u2u2udd0u02d020d2ud02uuu2uu2020	2|c22a a1a|uu0u2u2udd0u02d020d2u002uud2du2020	2> = -sqrt(2)/60 (3493)
<02020222000u220ud020u20u2d2udu0u20	2|c4a a11a|020u022200ud220uu020u20u2d2ddu0u20	2> = -sqrt(2)/24 (168)
<0uu2uddu2uu020u020d2d2d02u2duu00ud	2|c9a a2a|02u2uudduud020u020d2d2u02d2uud00uu	2> = -sqrt(15)/19440 (4080)
<u00u20d22duud2220uu20u002022u000u2	3|c1a a21b|000u20u22dduu2220ud2uu002022u000d2	2> = -sqrt(15)/720 (132)
<ud200uuu0002dd0uu220u02u20du2dud22	2|c29a a15a|ud200uuu0002ddduu220u02u20uddduu22	2> = -sqrt(30)/1500 (2240)
<u020002u000u2u2202uudd2uuddudu022d	2|c16b a11b|u020002u00uu2u2d02duuu2dudduud022d	2> = 16*sqrt(7)/637875 (24990)
<uu20uddu0udu2du02dud2u0uuu2200d0d2	1|c21b a14a|uu20uddu0udu22d02uduuu0uud2200d0d2	2> = sqrt(42)/9072 (49760)
<u2u00u0uu2d2202d0022u20ud0000uu222	3|c1a a26b|02u00u0uu2u2202d0022d20udu000du222	2> = -sqrt(30)/625 (280)
<022u2u200u0ud0u200duu2u2dd2002u02u	2|c30a a11a|022u2u200udud0u200duu2u2dd200ud02u	2> = sqrt(21)/64 (3136)
<22ududuuuu020d0dd0ududud2u02u2uu0d	2|c25b a27b|22ududuuuu020d0dd0udududuuu2d2ud0u	2> = sqrt(30)/300 (75600)
<u0u20d020u0u2u2dduu0d0uud02duu2u22	3|c8a a1b|20u20u0d0d0u2u2uuud0u0ddu02udu2d22	2> = sqrt(5)/4050000 (9018)
<uu002u2duudu2udduu20d0d0ud2d0uuud2	2|c14b a14b|uu002u2duudu2uddud20d0d0uu2u0udud2	2> = -49*sqrt(30)/75000 (153630)
<u2dud0ud2u2ud2uud0ud22u0d0uu0uu0du	2|c21a a6a|u2duduud2d2ud2uuu0ddu2d0u0uu0ud0ud	2> = sqrt(14)/90720 (38880)
<uuudu222u0u20022uuuduudd0d02du00ud	2|c8a a13a|uuudu22uu0u2u022uduuddud0d02dd00ud	2> = -5*sqrt(42)/3429216 (373856)
<2u200udu0020222d2uu0d02ud00u20220u	2|c23b a6b|2u2002du0020222d2uu0u0duu00d20220u	2> = -sqrt(15)/480 (72)
<uu0ddu0duu2u2ddu02u2200ud0002d22uu	1|c11b a28a|uu0ddu0duudu2udu02u2200du00u2d22du	2> = -sqrt(2)/600 (10008)
<0uuduu22d2u220uu02200u0d0d20uu2002	2|c26a a25a|0uuduu22d2u220uu02200u0dd020ud2002	2> = -sqrt(5)/45 (1182)
<u0uu2d2du2uduu02d2u0u0u0d20ddd0u2u	2|c32a a22a|u0uu2d2du2uduu02d2u0uud0d20dud002u	2> = sqrt(15)/120 (37520)
<uu2dud00202u20d200u02u222002du0duu	2|c3b a3b|uu2dud00202u20d200u02d222002uu0duu	2> = 0 (324)
<0uuu0u2222ddd0202ud2uuu00u00d0d2u2	1|c31b a28a|0uuu0u2222ddd0202ud2uuu00u0dd002u2	2> = 3/10 (2205)
<02uuud0u2d020udddu2u0d22ud000uu22u	2|c31b a7b|02uuuduu2d020ddudd2u0u22du000u022u	2> = 0 (2160)
<uuu2000u2d2u0d2d20022uu2du0u00u220	3|c23a a7b|uuu200ud2d2u0d2u20022d02ud0u00u220	2> = -sqrt(3)/768 (580)
<ud020u2uud0u02d002uuuu2ud2u0d2u20d	1|c31b a9a|ud020u2u2u0d02u002duuu2uu2d0d2020d	2> = -sqrt(21)/148176 (2912)
<2ud02uu0ud2u02ddu002u0ud0u02d2d220	1|c2b a29a|20u02ud0ud2u02duu002d0ud0u0222u220	2> = sqrt(6)/432 (378)
<uud0u20u00022d2ud0u02u202u2udu0d2d	2|c23b a17b|uud0u20u00022d2u20d02uu02d2udu0u2d	2> = 7/900 (3390)
<u2dud0uu22ud02220020u00uuu00d202d2	2|c10b a28b|u2dud0uu2udu02220020u00uud0dd202u2	2> = -sqrt(5)/1080 (1176)
<uuu0u22u0du00222uuuuddu0u0ddddu202	1|c5b a12a|uuu0022u0uuu0222ududddu0u0ddddu202	2> = 1/864 (73773)
<0udu2u02d22duuudu02ddud0uuuu0uu02d	3|c6a a15b|0udu2002d22uud2du02uduu0uddu0uu02d	2> = sqrt(21)/1134 (5760)
<2u000uu0u2ud22d2u22dudd002ud0u2u00	2|c1b a24b|uu000du0u2uu22d2d22duddu02du0u2u00	2> = sqrt(6)/1440 (3906)
<02uuuudu200udu0d2uuddduu20d22u2u00	3|c19a a4b|02u2uuuu200udd0d2u0uuddd20u22d2u00	2> = sqrt(210)/1012500 (14994)
<u0u0d02000d2uuuu2duud2ddd0uudu22u2	2|c31a a26a|u0u0d02000d2uuuu2duud2ddduududu2u2	2> = 0 (38220)
<u00uuu2u002d002uuu2020d202002u2d22	1|c31b a3a|u0uuud2u002u002uuu2020d202002ddd22	2> = -sqrt(2)/1120 (1875)
<udududuuduu22dd0u0u020udd0uuu02u22	3|c28a a19b|udududuuduu22dd0u02020uud0d0u02u22	2> = 1/16 (3600)
<2udud022ud2uuuddu00du2u0u200u2du0u	3|c21a a27b|2udud022ud2uuuddu00d02u0u2u0d2du0u	2> = 3*sqrt(2)/20 (3600)
<uudu02u2222000u02d0dudu22020uu20u0	3|c6a a14b|uudu0uu222200du02d0udud22020ud20u0	2> = -9/4000 (3000)
<0220022u20d20220202uud0u0uu0u0d2du	2|c33a a4a|022u022u20d20220202uud0u0uu0u0d20d	2> = -sqrt(35)/45 (300)
<2ud022u0uudd0uud02d20020uu22u02uu0	3|c10a a24b|2ud022u0u0du0dud02u2002ddu22u02uu0	2> = -sqrt(2)/81 (324)
<uud00u2dd022uu22u2202du00uu0d0uudd	2|c16b a3b|uu200d2ud022du2uu2202uu00dd0u0uudd	2> = sqrt(15)/12150 (7560)
<u00022u2u0uu2200ud20u2d22ud2d20000	1|c22b a1a|200022u2u0uu2200uu20uud22dd2d20000	2> = -sqrt(7)/147 (495)
<00uu0000udd22222u0020uuu2udd2u022d	2|c16a a31a|00uu0000udd2222uu0020udu2uud2du22d	2> = 29*sqrt(5)/10800 (4250)
<u02ududuu0d0ud22ud02u0u2u2u02ddud0	2|c8b a10b|u02udud0udd0ud22uu02d0u2u2u02dudu0	2> = -sqrt(14)/2025 (6480)
<02ud2222u2udd02uudd00000u00u2uu202	2|c5a a22a|02udu222u2udd02dudu00u00u00u2du202	2> = sqrt(10)/40 (400)
<uu2dd0uduu00udu2u2d02u00d0ud2u2d2u	1|c1b a15a|0u2ud0dudu00uu22d2d02u00d0ud2u2u2u	2> = 5*sqrt(6)/6912 (1080)
<22uuduuu0d02uuud02dd0duud22u00d20u	1|c18b a9a|22uuduuudu02udud0ddu0udud22u00d20u	2> = -27*sqrt(7)/100000 (134925)
<uuud2u0u0ud202u02002uu2ud00duu22dd	3|c20a a18b|uuud2u0u0ud202u02u0uuu2dd00ddu22dd	2> = 5*sqrt(21)/784 (103680)
<u22u00duu200ududdu2uu2d0d222uuu000	3|c20a a16b|u22u00duu200udu2dd20u2d0d222uuu000	2> = -sqrt(3)/8 (1290)
<u0u200u2ud2d02022uu0ud0uu200dd22uu	3|c26a a1b|20u200u2ud2d02022uu0uu0duu00dd22du	2> = sqrt(6)/405 (3250)
<22u20u00du0ud20ddud2u0uuuu0ud02u22	2|c1b a15b|u2d20u00uu0ud2ddduu2u0uuud0dd02u22	2> = 0 (11760)
<002u0u2d2uu02022du2020u0u200u2du02	2|c32a a28a|002u0u2d2uu02022du2020u0u20du2d002	2> = -5*sqrt(7)/36 (288)
<2ud2002u222002d2uuu2u0d0uud0ud00uu	2|c20b a32b|2ud2002u222002d2uuuud0d0uud0uu0dud	2> = sqrt(10)/1500 (5220)
<u0d00u20u2u020dududuudud2u20022d2u	2|c31a a4a|u0du0u20u2d020uududduduu2d2002ud2u	2> = -sqrt(5)/40960 (21000)
<0u220222u0d0uudud0000200u222022u02	1|c7b a10a|0u2202u2udu0udduu0000200u222022d02	2> = 1/216 (276)
<uu20uuu02uuud2du0uddu00dud2022u0d2	2|c9a a10a|uu20uuu0u2dud2ud0uudu00ddd2022u0d2	2> = -135*sqrt(21)/7529536 (103110)
<220uu0dudd22u22uu22u2d00uu0u020000	3|c15a a28b|220uu0dudd22u2uud22u2u00ud02020000	2> = -sqrt(2)/120 (396)
<u20u20u02222uuud2d000du02d20002uud	2|c12b a23b|u20u20u0222uuuud2d000d202u20002dud	2> = 4*sqrt(105)/1125 (1692)
<ududu22u2u2uddu0udduu2020u0002u002	3|c30a a26b|ududu22u2u2uddu0udduu20202000du002	2> = 2*sqrt(5)/5 (3180)
<02uduudud02du20uuu220udd2u02d2000u	2|c19a a32a|02uduudud02du20uuud20uud2d02u20u0d	2> = sqrt(30)/3750 (13140)
<020u2d22020uu20u0u2d2uu2u20000du02	3|c6a a17b|020u2022020du20uuu2u2du2d20000du02	2> = sqrt(42)/900 (166)
<0u00du220ud220udud2u2u0uduu00d2uu2	2|c13a a24a|0u00du220ud2u0uddu2u2d02uuu00d2du2	2> = 7/4050 (4440)
<22002u0u2uu20u00u0u2d2d200du2d02uu	1|c20b a26a|22002u0u2uu20u00u0udd2u20ddd2d02uu	2> = sqrt(35)/1050 (2994)
<u20uuuu2000ddd0220200u22020uud2ud2	2|c26a a27a|u20uuuu2000ddd0220200u220duuud2du2	2> = 7*sqrt(2)/300 (3262)
<22ud2u2uuu0u22d02u00uduu000du0220d	2|c7a a11a|22ud2uduuuuu22u02d00udud000du0220d	2> = 20*sqrt(10)/27783 (7028)
<2200uu2d0uuddu202uuudud2u0ddu2d00u	2|c7a a13a|2200uudd0uuu2d202uduudu2u0udu2d00d	2> = 7*sqrt(5)/607500 (32508)
<20u0022u020u202du00uduuu2d2ddu0u2u	3|c7a a8b|20u002d2020u202uu00uuddu2u2ddu0d2u	2> = sqrt(42)/15000 (2114)
<2u00uu22002d0u0dd022222u0002u0uuu2	2|c21a a26a|2u00uu22002d0u0dd022u22u0d02u0uud2	2> = -sqrt(15)/90 (748)
<20u0u2duuu002d22udu00d22u0du2uduu0	3|c18a a5b|20u022uduu002u22u0d00d22d0ud2uudu0	2> = -1/30000 (2394)
<20uu20ud20d0uud2220u2220000u2200uu	1|c21b a26a|20uu20ud20d0uud2220ud2200u0u2200du	2> = -1/20 (620)
<02uuuuud00002duu2uu2u2020d2d0ud2ud	3|c2a a1b|uuududuu00002udu2uu2u2020u2d0dd2dd	2> = -sqrt(70)/423360 (93142)
<2uu02uuu2u00u20d2ud0d02uduu0u2dudd	3|c2a a22b|20u02uuu2u00u20u2du0dd2uudu0d2uddd	2> = 5*sqrt(30)/90354432 (119012)
<0ud222uud200d200uu0d00uu22udd0d22u	1|c6b a19a|0ud22uudd200u200uuud00ud22udu0d22u	2> = -sqrt(15)/160 (3300)
<u0u2020uu20000u22d20022u0dd2d20022	1|c4b a20a|u0uu020uu20000u22d2d022d0ud2u20022	2> = sqrt(21)/300 (294)
<22220u000222uu2u02d2u0002u02d0d00u	2|c12b a7b|22220uu0022duu2u02u2d0002d02u0u00d	2> = -1/9000 (294)
<ud2uu0002dd2u20u0ud2u2du0ud20uu02u	3|c34a a6b|ud2uud002du2d20u0uu2u2du0ud20ud020	2> = sqrt(2)/80 (2520)
<uudd2uduu0u2u00002uuu2u20d2ddu0022	1|c27b a14a|uudd2uduu0u2uu0002uud2u20ddddu0022	2> = -sqrt(70)/280 (15432)
<0uu0u20uu2duu2u02dud2u200dd00ddu22	1|c23b a1a|uuu0u20uu2ddu2u02duu2dd00ud00udd22	2> = -sqrt(5)/92610 (109550)
<0uudu0du022d0uud2uud0uu02du2uuu2dd	2|c7b a6b|0uudud0u022u0ddd2uuu0uu02uu2ddu2dd	2> = -sqrt(30)/158760 (87480)
<20u20du002222ud00uu00duuudu022du2u	3|c26a a20b|20u20du002222ud00uud0uudu0d022du2u	2> = -sqrt(3)/200 (1140)
<u002020d0u022u0220uudd2uu2ud0220uu	2|c4b a1b|200u020u0d022u0220uddd2uu2ud0220uu	2> = sqrt(3)/36 (240)
<0u2udduu0duud2u2d0uu2u2d2d0u0du002	2|c25a a13a|0u2udduu0duu22d2u0uu2u2ddd0d0uu002	2> = sqrt(210)/4800 (13104)
<uuu2du002d022d0udu0ud02222d0ud02u0	1|c4b a21a|uuuduu002d022d0ddu0u202222u0du02u0	2> = sqrt(15)/864 (960)
<ud22uduuu2u000d20dudud0d2u0ud2d20u	1|c32b a15a|ud22uduuu2u000220ddduu0d2u0ud2du0u	2> = -sqrt(10)/54 (7280)
<uu00u202ud2u2uud020d00udd0u2uddd22	1|c6b a21a|uu00uu02du2u2udd020uu0dud0d2udud22	2> = 7*sqrt(10)/4050000 (90180)
<u022uduud0u0220u00uudu0ud0d2d2u22u	3|c14a a23b|u022uduud0u02u0u00uudddud0d2u2d22u	2> = 4*sqrt(35)/2205 (43764)
<u2ud0220u02uu0d22u0u2ududu00dd02uu	2|c22b a24b|u2ud0220u02uu0d22u0u20d2ud00uu02dd	2> = -sqrt(6)/34020 (5100)
<0u222220u00uuudd0dd2u0du0u20202u20	2|c27b a1b|uu222220u00uuudd0dd2u0du0du0202u20	2> = -sqrt(42)/27 (2268)
<uu0du0u2udd2duuud00d2202u0202uudud	1|c22b a7a|uu0du022udd2duuud00d2u02u0202uduud	2> = -7*sqrt(2)/360 (15000)
<uu20u002udu0u0udu2dd2222dd2uuu000u	2|c2b a12b|u020u002uuduu0udu2dd2222dd2udu000u	2> = sqrt(2)/378 (9170)
<20u0d2uu22u02u200d00uduu0du22duduu	3|c27a a20b|20u0d2uu22u02u200d0udduu0d022ududu	2> = -sqrt(2)/1000 (6650)
<u02u2du2202ud002ud202u0uu0dd0uduud	2|c28a a23a|u02u2du2202ud002ud202uuud0d00udduu	2> = 9*sqrt(10)/5000 (7206)
<u2u0u2ddu00uud0uu0du22d20dud22udu0	2|c22a a13a|u2u0u2ddu00u2u0du0du2dd20duu22duu0	2> = sqrt(30)/5000 (18000)
<u2uud00dd202uu202u0000d202uu22dduu	2|c12a a4a|u2u2d00ud20uuu202d0000u202du22uddu	2> = sqrt(30)/6000 (2655)
<2uu20d0uu0d0u222u0du2u00uddd0u2220	2|c27b a7b|2uu20dduu0u0d222u0uu2d00ud0u0d2220	2> = sqrt(21)/64800 (2316)
<0u0d2u00020uud22u02u0dd2uduu2u02d2	2|c34a a21a|0u0d2u00020uud22u02udud2dduu2u02du	2> = 0 (4300)
<20uu2uuddu2220d2u20dud2u00ud00002u	1|c20b a19a|20uu2uuddu2220d2u2u0du2d00du00002u	2> = -sqrt(15)/1200 (2300)
<22220220uu0000202002002uu2ud2u200u	2|c31a a16a|22220220uu00002u2002002du2uu2du00d	2> = -sqrt(15)/5400 (96)
<20u2d22uud00du020d2022u2uuu0d00udu	2|c19b a30b|20u2d22uud00du020du022u2uud0du0udu	2> = sqrt(3)/160 (1560)
<0uu0d0u2udu022dud20202uuudud02d2u0	2|c11b a34b|0uu0d0u2ud0022udu20202duuudd02u2ud	2> = 1/21600 (12012)
<u220uuuuu0du02d2d02u2d2d2u0duuu000	2|c23b a22b|u220uuuuu0du02d2d02u22dd2u0dudu000	2> = 9*sqrt(30)/1000 (14770)
<udu2d2000202u00220uuduu22d02udu200	2|c2b a22b|u0u2d2000202d00220uuu2d22u02duu200	2> = 1/960 (84)
<220u2u0u2u2ud0d2u0d002000d2uu022uu	3|c26a a3b|22uu2u0u2u2ud0d2u0d00200002du022ud	2> = -sqrt(70)/125 (1428)
<20002uuu020du2220d200u2u0uu2ddu0d2	1|c1b a7a|u0002u2u020ud2220d200u2u0ud2ddu0u2	2> = -sqrt(35)/1800 (690)
<22uuud2d0uudu20duu02d0ud2u000uduu2	2|c1b a5b|u2uu2d2d0uuud20duu02u0ud2d000dduu2	2> = sqrt(7)/6480 (25900)
<00uu00u2ddu022d022udu020u22uduu2u0	2|c17a a22a|00uu00u2ddu022d0u2dduu20d22uduu2u0	2> = sqrt(15)/72 (1620)
<0u0u2u002d20ududuu02u0222022d0duud	1|c2b a8a|000u2u0u2u20dddduu02u0222022u0udud	2> = -7*sqrt(3)/24300 (1890)
<20u2200u2u020d0udu2u0022ud00u2u2du	2|c19b a13b|20u2200u2u02du0duuuu0022dd00d2u2du	2> = 7*sqrt(6)/32400 (3500)
<uuduu00dudu22u020d2d0d0u22u0u202uu	3|c11a a1b|2uduu00uud022u020u2d0d0d22u0u202du	2> = -sqrt(15)/640 (1730)
<22u20u222d0u0u002dud0duud0u2uu200d	2|c31b a32b|22u20u222d0u0u002dud0duud0u2uuud0d	2> = 5*sqrt(42)/36 (10200)
<02200u2u2duu2d22ud002u0uu0u0d2020d	1|c2b a31a|0u200d2u2duu2u22du002u0du0u0d2u20d	2> = 7*sqrt(14)/17280 (1464)
<2u0uu2u00du00d2u022du2d2udu000uu22	3|c15a a17b|2u0uu2u00du00duuu22du2d2ddd000uu22	2> = -7*sqrt(10)/250 (10570)
<uuu2u220dud0u02dud0d02u0d2uuudu20d	2|c15a a5a|uuu22220uud0u0ddud0u02d0u2duduu20d	2> = -21*sqrt(6)/625000 (62775)
<u2200uduu0u20dd22u2d0u0uu2200022u0	3|c6a a6b|u2200dudu0u20dd22u2d0u0uu2200022u0	2> = sqrt(5)/9 (48)
<22u00u000u20u2udd2u0du22du20ud0ud2	2|c24b a8b|22u00u0u0u20d2udd2u0du2duu20du0du2	2> = -3*sqrt(2)/16000 (10400)
<0ud22u0du02d2u2u0duu20d0uddu20uuud	2|c11b a28b|0ud22u0du0du2d2u0duu20u0ddu220duuu	2> = sqrt(10)/4320 (960)
<0uuuudd2uu02udduudu0ud2uud02d02u20	3|c22a a11b|0uuuudd2uud2uduudud0u02udu02d02d20	2> = -sqrt(21)/694575 (303200)
<020u2uud200u0u0d22dd22u02002uu0202	2|c8b a1b|u20u2uu0200u0u0d22dd22d02002uu0202	2> = sqrt(70)/40 (210)
<22u0udu2d0u0u02u2u200d2220du0u0dud	2|c17b a16b|22u0udu2d0u0u022du200d2220uu0d0duu	2> = -9*sqrt(10)/2000 (1602)
<u0dud2uu00uu0uu02u002d2u2du0d22ud2	2|c21b a13b|u0dud2uu00uuuud02u00du2d2du0d22ud2	2> = 10*sqrt(210)/64827 (26012)
