# Supplementary material for: A Graph-Based Algorithm for Computing Matrix Elements of Arbitrary Operators between Configuration State Functions
Source: J Phys Chem A. 2026 Feb 18;130(9):1924–32. doi: 10.1021/acs.jpca.5c08310 (PMC12969370; doi:10.1021/acs.jpca.5c08310)
Supplement: Supplementary file 2 [file jp5c08310_si_002.zip › list_34,34,5_8.txt]

target: 34 34 5	1507019252941540800 CSFs
<uud0u2002ud0ud02u2dd22020u02d0u2du	0|c1a c24a c19a c20a a23a a11a a30b a1b|udu0d2002u20ud02u20022du0u02uud2ud	-2> = -sqrt(6)/810 (972)
<22u00uudu2u002duuu0uudd2du2u2d00du	0|c22b c29a c9a c14b a13b a7b a6b a9b|22u0022uu2d0dududd0uu0u2ud2uud00ud	-2> = 0 (18900)
<220202uu00uduu2002u2d22uu202000d0u	-3|c4b c21b c18b c22a a13a a17a a33b a21b|220u02uu00du2u20udd2dd2ud202000uuu	-2> = sqrt(70)/37800 (1302)
<u0020u0du202uud22202ud0d2d02u00u2d	-1|c12a c17b c4a c25a a13a a26b a11a a14b|u00d0u0du2du22u2u202ud0du202u00u2d	-2> = 17/1600 (640)
<u22ud220d2uu20000u02u002d202uuudd0	-2|c7a c25b c24b c9a a33a a1a a34b a15b|222ud2u002uu20u00d02u00u0202uddd2u	-2> = -19*sqrt(30)/126000 (630)
<u20d0u0u02002u022uuu00022220022u2u	-4|c26b c2b c17a c32b a9a a12b a5a a23a|uu0dud0du20d2u02uudu00u22d2002202u	-2> = 0 (648)
<0uu0u2u02202du2020dd2220d20uu0200d	-1|c25b c31b c2a c28a a34b a32b a7b a20a|00u0u2202202uu2020d222200200u0ud02	-2> = 0 (25)
<u2u2udduuu02dd0000uuu2dd22ddu2uu00	-1|c14b c10a c2a c32a a23b a13b a15a a28a|udu2uudud00220u000ddu22d22u2u2u000	-2> = -7*sqrt(15)/194400 (696)
<222000uuu000u2002u2du0220d0u2022u2	-3|c2b c34b c29b c1b a6a a4b a27b a1b|2u2u0udud000u2002u2uu0220ddud022ud	-2> = -8*sqrt(35)/2835 (5196)
<uuu0u0d2020u2uu0d2ud2u20u2u02ddd0d	-1|c23b c21a c8a c26b a11a a23b a9b a19b|uuu0u0duu2uu2du0d22uud20udd02udd0d	-2> = -475*sqrt(7)/2151296 (457100)
<2uuu2u2du220d2020uu2200d00u0duduu0	-1|c20b c10a c16a c21b a27a a17b a12b a28b|2uuu2u2duu2du20ddduuu00u002dddduu0	-2> = sqrt(14)/52500 (125930)
<20u2u2u0d2uudu2ddu0duu00d2duu0u02d	-1|c15a c25a c31a c16b a24b a16a a27b a32a|20u2u2u0d2uududduu0udu0u022dd00d2u	-2> = sqrt(35)/10500 (49990)
<02u00uu022uudu2d0duuu02du0ud2uud2d	0|c9a c2b c33a c15a a6b a22b a13a a32b|0ud002u0u2ud2duu0uuudu2uu0dd2dd2du	-2> = 19*sqrt(2)/5556600 (99540)
<02220u200ud02uu2ud22200022200d0uu0	-1|c30b c19b c27a c20a a9a a9b a34b a28b|02220u202ud02du2uuuu200022dd000duu	-2> = 0 (336)
<u0udd0uuu2u20d2u0d22d220020ddud200	0|c12a c18b c4a c22a a34b a33b a13b a17a|u0u0d0uuu2uddd2uu022ud20020udud2du	-2> = -11*sqrt(3)/7500 (43134)
<2udu00du22002u0uu0222uduuduu0u20dd	-1|c3b c27b c13a c22a a8b a6b a27a a22b|2u0u0du22200ud0dd0222uuuduuu0u20dd	-2> = 319*sqrt(210)/6350400 (6000)
<u0udu202uu20uu22u00d2u20uudu00u220	-4|c5b c3b c27b c6b a17b a31b a7a a12a|u00d0uu2uu2duu22200d2u20ud0d002220	-2> = -sqrt(5)/3600 (880)
<u20220uuu22202u220000d20duuuu002d0	-3|c14b c7a c22b c25b a20b a31b a7a a6a|u2022udud2220du2200d00200uuuu0d2u0	-2> = sqrt(105)/12600 (180)
<0u2uu02ud2u20222u0du0uu0dd20dd0dud	-1|c16b c12b c3b c5a a13b a18b a28b a9b|0uuu002u22ddd22ududd0ud0uu2uud0uud	-2> = 0 (31500)
<2uu0u0udd22uu00u2dd02u00d20u0ud222	-2|c17b c33a c2a c10b a6a a4a a27b a24b|20uduududd2uu00uuud02u0du2du0dd2u2	-2> = -7*sqrt(3)/1440000 (43524)
<2u0uu2uu2uuuu2u0u020d0u0002d2d02d2	-3|c14a c11b c4a c6b a21b a26a a4a a30a|2u0uuudu2d0uuud0u02020d00d2d2202u2	-2> = sqrt(33)/254100 (4480)
<00ud2ud0u0uuddu2u0222uuud2u2u0u002	-3|c26a c15a c16b c19b a14a a10a a23a a32b|00ud2ud0uudud20uu0d22d2uuuu2u0dd02	-2> = sqrt(15)/9720 (10080)
<220u2duu00uu02udud0uu0d20d2uuuu202	-4|c34b c12a c32b c27b a23a a33b a10a a3a|22ud2udu0du002uduu0ud0220dududuudu	-2> = 0 (18000)
<udu0uu2uudu20002u220000d202uuduu22	-2|c24b c27a c33a c16a a4b a13a a20a a26a|uduuuu2uduu2d00du22u00002dddudduu2	-2> = sqrt(7)/235200 (79122)
<ud200ud0020222u2du02uuud22u20000ud	0|c10a c17a c22a c14a a10a a18a a30b a27b|ud200ud002022uu20202u0du22220d00uu	-2> = sqrt(2)/240 (56)
<ud202uu00udu0u0d02ud0u22222u002dud	0|c5b c24b c1a c32a a28b a34b a5b a30b|0u202du00dud0u0u02du0u2d22220u20u2	-2> = 0 (96)
<u0uu22d0d0udu2u22u202200u0uud20uu0	-4|c3b c4b c33a c11b a31a a3a a2a a26b|uuu022u0u00dd2d22d202200uuudu2ud00	-2> = 0 (3150)
<uu0d00u2udu00u0dud20u022220uuu2d22	-3|c16a c19b c28a c7b a1a a12b a22a a9a|2u0u00022udu0u00uud0dd222200ud2u22	-2> = -sqrt(15)/21000 (1022)
<u200u20d2u2u20002u0220d2d0dd022ud0	0|c24a c13a c33a c2a a4b a33a a22a a15b|ud0uu20d2u2du0d02u022uduu0ud022ud0	-2> = 13*sqrt(15)/12960 (5184)
<u22u2d0uu2u0duu020d202d0u0u2ud020u	-2|c3a c32a c10b c22a a26a a12a a18a a16b|u2ud2u0ududdduuu2du20uu0dud2du0d0u	-2> = 67*sqrt(210)/40824000 (206856)
<02u0uu0d000222u0ud2d220u02u222u00u	-1|c12a c14a c29b c8a a25a a33b a7a a6b|02u0u2u0000u2ud0dd2u220uu2d2u2d0du	-2> = -sqrt(30)/5000 (3766)
<uuud00udddu0u2uu0d0duu2u220u2d2uuu	-4|c31b c23a c13b c25b a33a a3a a19b a15a|uu2u00udddd0022u0duuuudud20u2ddu2u	-2> = -23*sqrt(35)/7168 (28000)
<u22u2u0uudd2220du200u022000u002u02	-3|c23b c34b c13b c3a a19a a26a a25b a33b|u2uu2u0duud2u20du2d0u0u2du0d002dud	-2> = 2*sqrt(3)/7875 (91350)
<0uu2d0u022uu22u00u20u0d022d02uuu20	-3|c13b c15b c33a c25b a34b a34a a8a a16b|0uu2d0ud22uud20d0u20u0d0d2u02uuud2	-2> = 0 (5400)
<0ud0u202uu0200u2u2002udu00ud22uu22	-3|c8a c10b c29b c12b a26a a7a a1b a4b|uuduu2uud00u00u2d2002ddd0uuud2ud22	-2> = -sqrt(35)/10500 (51966)
<22u0du22u00u00d002uuu222ud20u0uuud	-4|c24a c2b c1b c26b a25a a10a a21b a24a|uud0ud22uu0d00d002uu22222020d0duuu	-2> = sqrt(70)/6804 (900)
<000u22022u0ud2u2uuud2u0uud2du2u000	-2|c30a c21a c8a c8b a4a a3a a23a a11b|00u222002uuuu2d2ddudduduuu2uddu000	-2> = sqrt(14)/100800 (27342)
<u2u220d0u2uu2du0220uud2u0uddddd000	-1|c5a c1a c7b c12a a26b a19a a20a a25b|02u2u000d2u02du022u2dd2uu2dduuu000	-2> = -257*sqrt(210)/1587600 (900)
<22002u00uuuu2dd2ddu0du20uuu0220u20	-3|c16a c19b c1b c2b a6a a17a a24b a26b|uu002200uduu2udd2d00uu2du2u0220d20	-2> = 0 (3962)
<0022uuu000u0du2dduu02uuu22ud0d2220	-1|c3a c19b c15a c16a a9a a22b a3a a14b|0022uuu0u0u0u2d0ud0022ud22dd0u2220	-2> = 0 (1274)
<0u0uud02uudd20uu220uu2d22u0uu2d0u0	-4|c25b c29b c21b c28b a28b a32a a32b a15a|0u0uud02uudd202u220u02d2du0d02u2u0	-2> = sqrt(105)/120 (2096)
<uu022uu0u0uu02222u0002u20ud02022d0	-3|c31b c14a c29b c16a a16a a1b a10a a34a|2u022uu0uudu0u222u0002u20dd0d0d2du	-2> = 0 (4920)
<202002u0duu0d0ud2u0d2u0u2uud02dd22	-1|c26a c25a c24a c3b a8a a4b a32b a25a|20uu02dudud0d0ud2u0u2d0020uu02u222	-2> = -sqrt(6)/5760 (324)
<uu0udduu0d22duu0220u2dd2002uu0u2d0	-2|c14b c2a c27b c12b a26b a12b a2b a6a|uu0dd2uu0d22u0d0220u2ud20uuuu0d2d0	-2> = sqrt(70)/8505 (5400)
<222uu020d2uud2u200uuu00du202u0u0ud	-4|c16b c31a c5b c15b a11a a25a a15b a30a|222u0020u22du2dd00uud00u2202ud00uu	-2> = 0 (216)
<u0d2uu00202220uu20u2022u200u2d0020	-2|c17a c4b c23a c33a a18a a27b a7a a32a|u0duduu0202220uuudu202dd20ud2u0du0	-2> = sqrt(210)/4500 (4180)
<0200uud22u2u0u2u20u00002u00220222u	-1|c12a c11b c16b c33a a13b a34a a23b a7b|0200uu222dd0uu2020u000u2d0022022u2	-2> = sqrt(35)/420 (30)
<uu0du0uddu022u0u2202u2uu00ud02u202	-3|c5a c4b c30b c18a a8a a7b a31a a26a|uu000022ud022u0u2u02d2dd0duu0u2202	-2> = 0 (434)
<udu2d002uu020u02u002ud00u2220uu22d	-2|c14b c32a c12b c10a a14b a14a a29a a10b|udu2d002ud0u0202u002du00u222uduu2d	-2> = -sqrt(35)/840 (600)
<0u002uu0dduduuudud0220ddd2u222uuu0	-1|c13b c5a c28a c24a a19b a27b a4a a22a|0u0udud0duuu0uuudud22du0u22d22udd0	-2> = sqrt(6)/6350400 (128394)
<uuu2u0du0200d0u2d0u202u22u2d02200u	-3|c27a c13b c8b c4a a33a a13a a21b a8a|uuudu0ud0200u0d2d0u2d2d22uuu0220ud	-2> = -3*sqrt(14)/224000 (8880)
<2u20uu202d00uu222002u0du2002u2u00d	-2|c7b c25b c30a c3a a22a a4b a24a a32b|2uudduu02u00du222002ddu2d002uuud0u	-2> = -sqrt(14)/11340 (3060)
<202200uud20u2udu0u00du2022u002220d	-1|c1a c8a c12a c32a a5a a32a a34a a6b|u022duu0u2002duu0u00du2022d0022202	-2> = 7*sqrt(2)/1800 (192)
<u2u0uud2u2du0uddu0u02uudd0uu0u2u2d	-1|c2a c33b c8a c23a a4b a7a a26a a30b|uuuuuu2ud2du0uddd0d02d0uudud022udu	-2> = 288*sqrt(7)/7503125 (655200)
<u0u0002220d0u00u222u222ud020200du2	-2|c23b c33b c19b c24a a3b a12b a24b a1a|2020002220uud00d22uu22uuu020200d02	-2> = 0 (36)
<02200u2022d2uu22u0u0d0000u022u2udd	-1|c31b c21b c29a c9a a34b a21b a25b a25a|02200u20d2u2uu22d0u0d0002d02uuuud2	-2> = -sqrt(35)/12600 (408)
<000uu00u2d2duu0du22du22u0uduuudu2u	-4|c10a c29b c22b c12b a27b a32a a10a a34a|000uu00u2u20ud0du22uud2u0u2d0dd222	-2> = -11*sqrt(3)/11025 (6930)
<202u2u0u022u00200du20ud0d22ud0ud2u	-1|c11b c5b c33a c31b a9b a21b a24b a25b|202uuu0du2uu00200ud2uudu222du00ddd	-2> = -1943*sqrt(42)/98784000 (27384)
<20u202u02d0u202uddu22d00220u0udu0u	-2|c20b c6a c26a c15b a19b a6a a8b a33a|20u202uu2u0u20dddd2u2u002u0u0uddud	-2> = 0 (14112)
<2u0ud0202udu20u02uu2u2uddd00220uu0	-3|c7a c9a c32b c25a a15a a4a a11a a27a|2u02d0u0du2u20202ud2d2ud0uu02200u0	-2> = 0 (120)
<u2u2uu0ddd00u20duu0u20222ud02d0u02	-2|c16a c30b c4b c13b a13a a22b a16b a6b|u2uuu20dud00d20udd0u2u222ud0200u02	-2> = -17*sqrt(3)/3600 (2150)
<02u22ud2u0dduu00uuuu02u0d2002u022u	0|c6a c22b c2b c17a a27b a24b a7b a16b|0ud22022u0uudu0d0uuu0dudu2d02u022d	-2> = 0 (10252)
<02u022u0d2uu0duu2u20u20000u2d20uu2	-3|c6b c14a c15a c19b a20a a13b a26a a1a|u2u02uu0d2duu00d2uddu2000uu2d20du2	-2> = 11*sqrt(105)/25200 (11675)
<20u0u0222u2000uuu2udu0d2u00u2uu022	-4|c8b c20b c15b c34b a12b a19a a31b a3a|2020u02d2u2u000ud220u0u2d00u2u202d	-2> = -sqrt(10)/6720 (176)
<u0u02u0d00u2uud2022ud0d02uu2022ddd	1|c33a c5a c25a c31a a20a a4b a11b a7b|u0udduuu0022udd20222u0u0dud202ud0u	-2> = -7*sqrt(30)/450000 (5550)
<22uuu20du0uud2du00du2u2u000uu2uuuu	-6|c3b c33b c14b c24b a13a a25a a22a a17a|220uu20du0uu2dddu0du2220d00uu2du0u	-2> = sqrt(2)/150 (3780)
<0000202u20220u222uuuu2u0du0du0uud2	-4|c19b c26b c29a c5b a19a a24b a30a a2a|0u00u02d20220d222uuud2udu00d0uuud2	-2> = -19*sqrt(3)/120960 (1560)
<0uu22u220u2u02d02du022u00dd0udddu0	-1|c19b c2a c5a c32a a25b a16a a20a a28b|00u2uu220u2u02du2d0d22u0dududud0u0	-2> = 5579*sqrt(2)/3000000 (13600)
<222uuud02ud200dud0uud22u02ud0d0d0u	1|c34a c10a c1a c3a a20b a25a a28b a7b|u2uuuu2020u200dud0d2d22ud2u20d0u00	-2> = -2597*sqrt(5)/648000 (3955)
<u0u2uuu2dd0202u2duuu0d22200u2dd000	-1|c8b c14a c18a c28b a3a a30b a20b a9b|u022uuuu2d020du2u0d20d22200022u000	-2> = 1/2250 (301)
<00uududu22d0u000ud22uu22udu0u20uu2	-4|c19b c9a c19a c24b a21a a2a a31a a4a|0ud2uuddu2u0d000uu022d2uuuu0d2udd2	-2> = sqrt(6)/7290 (15120)
<20uu00u0ddu2d2uuu2uu2d02020u2dd0uu	-3|c29b c3a c17a c18b a25a a13b a3a a34a|20uu00u0duu222du0duu2u02d20udud0d2	-2> = -859*sqrt(42)/5715360 (23100)
<u00u2uu0u2222222d200dd0du002020020	-1|c9a c18a c30b c4a a25b a17b a29a a20a|u0002uu0022222222u0duu0u2002dd0020	-2> = 0 (110)
<200u02du22u0u20u0d20020222u00du2dd	0|c22a c16a c32a c6a a5a a33b a31a a2b|2u0duuud22u0d2000u200d0222u00u2u2d	-2> = -23*sqrt(3)/21600 (520)
<uu0u002uuddu022d02d0202d2ud2000u22	-1|c10b c24a c9a c25a a20b a9a a12b a30a|uu0u002uu0u2022d02uu2020ddu20d0d22	-2> = -2/6615 (1932)
<0u22u00uu20du22022uu00uduu2uduud0d	-2|c13a c9b c14a c24a a6b a2a a7a a19a|0222uduu020u0u20222d00d0uu2ddudu0u	-2> = sqrt(66)/168000 (1220)
<u222uuu0202u2d0udu0u020020ud200022	1|c4a c18a c25a c17a a19b a18b a18a a24b|u22uuuu0202u2d0u02dd020ud0du200022	-2> = sqrt(42)/756 (1239)
<2000u0ud0u00uu2dud02du2000222222u2	-2|c29b c8b c22b c32a a9b a16b a3a a22b|20u0u0u0ud00du22uu02uu200022d22dd2	-2> = -sqrt(3)/2520 (1520)
<u00u020dd0u2u2u22202d0220uu20d020d	0|c14a c4b c8a c20a a2b a22b a29a a26b|uu000200d0u2uud2220ddu2202d2uu020u	-2> = 0 (315)
<202u2u20200d20ud22uuu22000d0uduuu0	-3|c21a c9b c27b c23b a26a a28b a8a a11b|202u2u2dd0uu20du22ud02u00u0dudduu0	-2> = -sqrt(2)/1440 (3420)
<uu02u0u002200200uuduud222uuu02202u	-5|c30b c17b c33b c33a a32a a16a a18a a9a|uu02u0u0u220020u02dddd222uuu0d2d0u	-2> = -2*sqrt(42)/245 (3570)
<2020uu022u0du002222220d0du0u20002u	-2|c6a c3a c17b c33a a7a a5a a25a a15b|20u020u22d0du0u2d22220u02d0u2000uu	-2> = 0 (54)
<u02u2du0uu020202u0du2d2u0002u2u20d	-2|c22b c28a c5a c34b a9b a34a a13b a25a|u02udud02u02u202u0du202dd00ud2u20u	-2> = 0 (1620)
<ud00u0d02u222d0u0d2020u0u202u22u02	-1|c26a c12a c21b c16b a6b a23a a27b a4b|ud0uudu02d2u2u000u20u020udd2d22u02	-2> = -sqrt(14)/5040 (1512)
<uuu20d022u00u22uuu00u22d20d202d0d0	-2|c15b c15a c28b c23b a3b a20a a20b a31b|uu220u022d00u20uuu02u2dd20ud0220d0	-2> = 25*sqrt(21)/14112 (1706)
<2u20000u02u2udu00202u02uu2d20u2u02	-4|c31b c28b c3b c34b a34b a19a a25a a16b|2uu0000u02d2uudu02u2d02u22ud0udd02	-2> = sqrt(42)/42336 (6152)
<0u2020u22uuudduuu0d20uuu0u2002udu2	0|c13a c8a c17b c34b a19b a31b a23b a17b|0u2020uu2uud0duud0220d2u0d20022udu	-2> = 0 (3780)
<ud2020002uu0d0u000d2du22duu222uuud	-2|c30a c5a c13a c3a a8a a10a a33a a18a|udu0u00u22u000u00dd2ud22uud22dud2u	-2> = -sqrt(30)/5000 (7658)
<uuu2d200d2uduu0222000uu2020uu2d0dd	-2|c4b c26a c24a c16a a23a a20b a27a a19a|uuuud200d2duuu0d22ud0d2u0duuu2d0ud	-2> = -151*sqrt(3)/907200 (147000)
<02u2udu2duuudud0u00ud0uu02u2duuu2d	-1|c15b c6a c17a c33a a34b a1a a18a a13b|u2u2d0d2uuuu2u000u0ud0du02d2udddu2	-2> = -3*sqrt(2)/274400 (29484)
<0uuduu0u20duuu02d00ddu22u2ud22002u	-3|c24b c23b c13a c2b a7a a8a a13b a31b|00uduud220uuud02d00dduduu2uu22u02d	-2> = -sqrt(5)/8000 (5040)
<u02uu00202d2uu2u200020d2duuu22u00u	-1|c1a c24a c15a c5b a5a a16b a33a a31b|002uu00202d2uud2200020uuuudd2220ud	-2> = -2*sqrt(3)/14175 (1182)
<uu000u2d2u22u222u0u2ddd00002002duu	-2|c33b c16a c22b c16b a5b a22a a4b a8b|uu0uuu222d22d220d0d2uud00002002u0u	-2> = 0 (504)
<u20d2u2d2u2uu0uuuud0u20020u2u00dud	-3|c34b c7a c4b c25b a19a a17b a30a a14b|u2002udu2d2duuuu2u20d200d0u2du0du0	-2> = sqrt(21)/252000 (5040)
<u0u0202u0220u2022u002u2uud00u2u2d0	-3|c30a c21b c16b c3b a6a a19a a28b a9b|u0002d2uu220d20u2uu0ud2udd0udud2u0	-2> = -89*sqrt(6)/432000 (6270)
<2u0uu2u02ud20ud200u02d0u2d0dd022du	0|c25a c28a c16b c32b a13b a14b a28b a10b|2u0uu2u022d2u2du00u02d0uuu0dd02dud	-2> = -133*sqrt(2)/56250 (23670)
<u22u00d00u2u22uu2u2du0dd2u0ud0uu0u	-3|c31b c17a c7b c25b a27b a20a a23a a6b|u22u0u000u2u22duud22d02uuuudd00d0d	-2> = 67*sqrt(2)/177811200 (28668)
<uu2udu22uu02000002ddu2duud0002u22u	0|c3a c12a c23b c5b a19b a4b a23b a14b|uuu20u22dd0u0d00022ud2uudu0002u22d	-2> = -sqrt(6)/11250 (3650)
<u0u22uud0020ddu2dud20u20duu200dd2d	0|c28a c20a c20b c13b a2b a19b a13b a24b|uud22uuu0020ddd2uu200u2dduuu00ud2d	-2> = -7*sqrt(21)/155520 (37800)
<uuu2u2u000020d0d202uuuud02d0d22220	-2|c17a c23a c33b c21b a29a a5b a17a a23b|uuu222u000020d0u202d0udd02u02222u0	-2> = 0 (200)
<u2uu022dud0202u00uu00022uu2220ud0d	-2|c27b c23a c24a c23b a10b a11a a13a a33b|u2uu022du2d2u2d00ud0000uudd220uudu	-2> = sqrt(14)/26880 (8932)
<u020d2u2uud22u00uuu002u0200d22dduu	-3|c18a c22a c29b c12b a20a a19b a18a a16a|u020d2u2uudu2u0uud2d0du0200du2dduu	-2> = 3*sqrt(210)/24500 (18900)
<u0udu200ududd2u20uud20uu20200u0222	-3|c18b c16a c24b c5a a17a a24a a18b a12a|u0ud0200uuu2d2uuuddu20dd20200u0222	-2> = sqrt(35)/6300 (3585)
<u2u0duu2000u22ud2222d2u2000d0uu00d	-2|c20a c24a c30a c22b a24a a27b a20a a9a|u2u0duu2d00u22ud2222ddu200ud00u00u	-2> = -7*sqrt(10)/200 (1440)
<0u22uu00uu20d2d0u2dd22du00uuu0ddu2	-2|c4b c33b c10a c11a a13b a1a a25b a27a|uu2uuu00d0d022u0u2du22dud02ud0du02	-2> = 91*sqrt(3)/1125000 (16457)
<2ud22u220000u20u0uu0022ud2d002uduu	-2|c31a c13a c3b c22a a15a a27a a25a a20b|2u022d22000002uu0udu0u2u2220020dud	-2> = sqrt(21)/3150 (192)
<2uu200220220u00dd00uu02dduud2u20d2	1|c27a c8a c24a c11a a18b a11a a12b a32b|2uu2002u022uu00udd0du020dd0u2d2uu2	-2> = 0 (2436)
<u0u0udu2duudud2dd00002u00u222022u2	-2|c3a c31a c29b c11b a25a a12b a1b a18a|2000uud2ud02uu2ddu0002u0dd22u0u2u2	-2> = 0 (900)
<u2d0u2du0220u22000u00ud2u0du0u22u2	-3|c10b c2a c11a c27b a16a a30a a26b a29a|uud0u2du0uu0d22u00u00du2uu0dd222d2	-2> = sqrt(15)/4800 (16200)
<022u00000uuu02d200u2222u20u2u0022u	-2|c27b c23b c16a c4a a24b a18a a7b a26a|022000u00duu02uu0dd222d22u02u0022u	-2> = 0 (70)
<0u2220uuu0000022d202udu2022uuu0ddd	-1|c15a c27b c33a c20a a6b a30a a12a a11b|0u222uduu0uu00u2d20dudu202ddd20u0u	-2> = 97*sqrt(35)/1960000 (8778)
<0uuu000d202d2uuuu22222d20000u200u2	-3|c13a c4b c16a c11b a16b a32a a4a a28a|0uuu000d20uududdu22222u2000uu20dd2	-2> = sqrt(21)/6048 (4480)
<u00uu20du00u22du002uduu22uu0d2duu2	-3|c24a c24b c9b c8b a24a a11b a7a a22b|u00uu2d000uu22du002dd2du2du0d2uuu2	-2> = -7*sqrt(42)/28800 (3870)
<uu02u0uu2u2d02020222200d2u0udu0u0u	-1|c21a c18b c10a c28a a3a a8b a23b a17a|uuu2u0u2202d0202du22u0du2d00ud0u0d	-2> = -113*sqrt(70)/3307500 (5929)
<u22uu2dud0d02202uud000022uu200uudd	-1|c25b c19a c4a c1b a19a a4b a12b a10b|022uu2dduudu2202udu00002udd200uduu	-2> = -sqrt(21)/36288 (3096)
<202uu0u2000222002udud200222d00d0u2	-1|c12a c13a c1b c21a a5a a24b a11a a10b|u02u20d20uudu2002uuu020d222d00u0d2	-2> = 13*sqrt(42)/75600 (1182)
<0202uu02udu220du0d00uu2u22200du2u0	-2|c27a c18a c12a c4b a14a a31b a7a a9a|020uuuu22uuu2ddu0000du2d22d00d22u0	-2> = sqrt(30)/5292 (4914)
<202u0u0du2udd0duu2uuuudd0uu2uu20uu	-3|c28a c19a c3a c3b a9a a25a a19a a28a|200u0d0u22udu0dud2udududuud2du20uu	-2> = 0 (14580)
<20u20u2ddu0022002u0uuuu0200uuu2u22	-4|c31b c34b c29a c13b a11a a26a a20b a2a|2uu20u2dddu0u2002u02ddu02d0u0uud2u	-2> = 0 (3000)
<u2000u2uu02u22udu0d2u020u0du0u2202	-1|c32b c11b c14a c1a a26b a1a a12b a8b|u2000u22d0d22uduu0d2u020uduu0u2d02	-2> = -sqrt(10)/1764 (792)
<uuu000uu2u02dd2uu0uu00dd02d22202d2	-1|c3b c23a c2a c16b a2a a31b a6b a3b|uuu00udu2d02dd20u0du000u02d222u2u2	-2> = sqrt(7)/2100 (1500)
<022uu2d0d2020uuuuuu0u0020d0du22d2u	-3|c24b c31b c15a c3a a15a a5a a9a a20b|02ud22u022020duuududd00d0u0du2uu2u	-2> = 0 (544)
<2uuuuu0d0u2u0d00202uu0ud22uu22udu0	-2|c1a c17b c4a c5b a33a a14b a23a a32b|uuu00d0u0u2d0200u02du02u22ud22d220	-2> = -sqrt(22)/316800 (1420)
<uuu202dduud0u20222002002dud0uuu0u2	-2|c24b c14a c6a c26b a29a a3a a19b a23b|uu220duuduu0du0222d020ddu0d02uu0u2	-2> = sqrt(6)/15552 (3870)
<200uu0d02u220u02u0222u2udu0dud02u0	-1|c10b c1b c16a c19b a29b a15b a25b a1b|200uu0u020220uudu0d22u2u2d0d2d02u0	-2> = 0 (1236)
<20220u22000uu2d20u0202200dd2uuduu0	0|c32a c3a c16a c8b a21b a34a a9b a5b|20u2ud2uu00uu2du0u02u2200dd2udd0du	-2> = 0 (14625)
<uuu2ud2u2uud0ud20dudu00u2ddud2uu00	-2|c11b c31a c8a c30a a18a a31a a23a a8b|uuu2ud2u2u0u0dd202uud0dd2uduuddu00	-2> = 271*sqrt(42)/173643750 (209220)
<20uuud02uddu22u02u2d20u00u0uuuu20d	-2|c9b c14b c11a c18b a18b a22a a16b a26b|20uuud020u0d2ddu2d2u2uu0020dduu20u	-2> = 0 (1360)
<0u2220220220ud022u00ud00uuudu02udd	-1|c22a c21a c31b c10a a24a a33b a13a a27b|0u2220220d202u022u00000udu2dd0uu2u	-2> = 0 (68)
<202000u0u2ud2u0d0u2uudu0du2du2du2u	-3|c30b c1a c28b c13a a29a a28a a2b a24a|uu2000u0u2duud0d0u2ddduddu2u2udu2u	-2> = 0 (39600)
<0u20d20u2ud2ud2duu0uu0u202dudd00d2	-1|c29b c6a c12a c11a a18a a16a a25b a19b|0u20du0u2d0uud22u2uuu0d2u2ud0d00d2	-2> = sqrt(7)/3920 (10320)
<022020u0uu222220duuuudd000uu00d2u2	-1|c7b c28a c13b c5a a30b a7b a25b a17a|0220u0u0ud22u2202uuuudu0u0d00dd2d2	-2> = -593*sqrt(35)/22226400 (6994)
<u0u2u02uud0d00u202uddu22u202u02du0	-1|c32a c1b c28a c23a a30b a17a a2b a30a|0ud2u02uuu0u00d2d2uuddu2d20uu220d0	-2> = -73*sqrt(210)/15750000 (9674)
<220u22u002u2uu2d2u0200d0u0d00uuuu2	-4|c17b c1b c31a c34b a14a a9b a24a a13a|u20u22u0d2u2222udd0200udd0d00u0uuu	-2> = 0 (824)
<000u0202d2220udu02020uu2u02022ud20	-1|c22a c20b c4a c10a a9a a25b a2b a7a|0u0002u22d220udu020u00d2202022uu20	-2> = sqrt(10)/240 (36)
<u0uu0020202u2u0u0u22uu22d2dduu0d0d	-2|c34b c12a c18a c24a a18a a8a a15b a31a|u0uu002u20202uuu0d22dd2dd2uudduu00	-2> = 0 (9240)
<0u2du22ud0000u222u0d22uu0d02uu20u0	-2|c15b c21a c22b c16a a10b a13a a19a a14b|0u2du22udu00d2uu2uddudud0u02uu20d0	-2> = -31*sqrt(30)/43200 (16560)
<2u220ud0u0u2d2uuu202ud2000ud2uu0d0	-2|c17b c15b c28a c1b a17b a24b a26b a32a|uu220du0d0u2d20uu202du2u0dd02uduu0	-2> = 0 (4644)
<20000uu20202uuu2u0dud022220d2d0dud	-1|c1a c28b c23a c16a a6a a19b a31b a33a|u00002u20202uuudd02ud0d222002uuu2d	-2> = 187*sqrt(2)/72000 (1064)
<u2u0u22u2u2000u20uuu0d2ud0020022du	-2|c7b c6b c2a c25a a4a a12b a29a a27b|uuuuuudu2d2u00d20uuu0d2d00d2u022dd	-2> = -599*sqrt(70)/28005264 (114667)
<0uu00d0u2ud2uuuu20u022dd0d0222u0d2	-2|c28b c30a c21a c12b a13a a8b a24a a6b|0uu002022uuu2udu20d0u2d20u0u2dd0d2	-2> = 41*sqrt(70)/16669800 (7602)
<u2d22u0uu0udu20u02202u22ud2u0000u0	-1|c24a c11b c6b c2a a20b a34b a11b a33a|uud2200uu0dud20u022u2u2uud2d00002d	-2> = 461*sqrt(6)/282240 (4368)
<u0222u0u2d02020uu00uu202d02200u202	-3|c16b c22b c12a c27a a27a a8a a7a a29b|u0222ud22u0u0200u00ddd02u022u0u202	-2> = -sqrt(210)/1890 (105)
<udu00u22du20u0u0u2d02ud2u20u022002	0|c26b c18a c34a c11a a1b a5b a16b a27a|2ud0uu22udd0d0uuuud02ud2uuud02200d	-2> = 2*sqrt(42)/70875 (16400)
<2uuduud20202d2uud00d0u00dudd0u2d22	0|c20a c1a c10a c12a a28b a29a a11b a17a|uuududd20uduu2du20000u00uud2du2d22	-2> = -sqrt(21)/1458 (40188)
<22uu2u20002u2udd0002ddu0u2020u0u2d	-1|c26b c11a c14b c7a a9b a25a a15b a10b|22uu2ud0uudu202u0002udd02d020u0d2u	-2> = -17*sqrt(210)/105000 (3752)
<u2002222u0du0d202d00u0u2u200uu2udu	-1|c8a c15a c26a c6a a13a a16b a34a a28a|u2002u2ud0dduudu2u00d0u2ud0duu2du2	-2> = sqrt(210)/18900 (13440)
<u0u2222u0d20000duud22uu002uu2u020u	-1|c21a c27b c28b c26a a8a a24b a31b a9b|u0u22222dd20000uuuu2uudd0d002uu20d	-2> = -sqrt(30)/37800 (2268)
<0uuu2u00d02222202ud200uu00udd22dd0	-1|c29b c31a c6a c30a a33a a34b a19b a21a|0uuu2000u02222202u22u0du00ud0dud2d	-2> = -17*sqrt(210)/411600 (1932)
<uu2uuud0u020dd2u0du0du22uu00d22duu	-3|c32a c23b c24b c16a a17a a20b a29a a5a|uu2u2uu0d020dd20duduuuduud002220du	-2> = sqrt(105)/630000 (30240)
<2u0udd0u2u222220u000uu220u0200u20d	-2|c17a c14a c4b c12b a27b a10a a8b a33a|2u00du02222d2u200000du220uu200u2du	-2> = 0 (40)
<0uuduuuud2ud22u0uuudud2u00uuduu20u	-4|c24b c13b c32a c23b a33a a12a a16b a4a|0uu2uuudu2d2u2duuduuduu000uddudddd	-2> = 13/1047816000 (6709032)
<u2u2duu000222uu2u0uu0uu22d0022000u	-4|c4a c6b c34b c16b a8a a18a a1b a5a|22ud20uu00222uduuddu0ud22u00220000	-2> = 0 (448)
<uu2uud2200ud20d00d2du202u000u2u022	-2|c20b c34a c13a c3a a23b a1a a9a a26a|2uduuu22u0uud0u00d20u2d2du00d2u02d	-2> = -sqrt(70)/126000 (13006)
<u0u00u0u2d0du222020u20u22d0d22200u	-2|c24b c10b c6a c25a a6b a19a a11a a22b|u0u00u0u20ddu22202uu2duuud0d22200d	-2> = -169*sqrt(2)/21000 (6000)
<0222u220020u2uuddu0220d2000u2u0d0u	-2|c7a c16a c28b c21b a5b a1b a26a a27a|u22222u0020u2ud0du02d0d20ud02u0u0u	-2> = 0 (360)
<00u2d0u0u2u222220020uuud2000u2u20d	0|c23a c14a c12a c5b a28a a33b a2b a27b|0uu200d0u2du2u220020du0u20dud2d2uu	-2> = 13*sqrt(30)/75600 (1710)
<2uu02uuduuu0d22d02u200d02u0220d0uu	-2|c3a c18a c2b c8b a22a a17b a2a a24b|2u002uu0udd0d22duuu20udd2u0220u0ud	-2> = sqrt(105)/22500 (5600)
<2uuu0ddu2220002duu220uu0d020uu20du	-3|c19a c23b c1b c27a a2a a5a a12b a32a|u2uuduud222d002uuuu20d00u0d0du2udd	-2> = -sqrt(2)/226800 (77280)
<u0u0u20ddu2d20uuu2d0u0d22d0uud20d2	1|c1a c34a c23a c33a a7a a15b a33b a32b|00u0u2uduu2d202dd2u0u0022u0udu2udd	-2> = -sqrt(21)/90720 (13920)
<u00u20uu2uudud02udd0022uu2u22ddu00	-1|c5a c8a c11a c23a a31a a32b a11a a3a|u0duu0u02udddu02uud002udd2u22u2200	-2> = -44*sqrt(105)/1157625 (3850)
<0uu0u2022uu0d0duu202uu2u22000ddud2	-3|c26b c23b c32a c25b a24a a5b a12a a25b|0uu022022uuud0ddu202uuu22u000dd0d2	-2> = -sqrt(15)/10080 (5544)
<2202200u0d0uud202uu2u0u2u0duu02udu	-4|c19b c23b c17b c29a a25a a27b a34a a7a|220220ud0u0dud20ud02u002202u002uu2	-2> = -sqrt(7)/112 (16)
<u02uu22222d02d02u00000200du2200202	-1|c23a c3a c7a c9a a11a a19a a30a a20b|u0duu2d2d2202u02u0du00d00uu22u0202	-2> = 0 (108)
<uuuuu00d002d02d02u2du00du2duuu222d	-2|c19b c17b c33a c28b a6b a8b a24a a23b|uuuuud02002d02u0ududd0u2d2u0uu22dd	-2> = 19*sqrt(42)/420000 (76678)
<uu0220du2202000222u220u20000020u2d	-2|c12b c23b c24a c19a a23a a22b a31b a28a|uu0220du220d000222022udd000u02uu2u	-2> = 0 (54)
<uu2202220uu0000u2udu00020d20uu222d	-2|c8a c20b c4a c7a a15b a9a a25a a21a|uu2u02uuuuu000du2dd0d002ud20du222d	-2> = 14611*sqrt(6)/26671680 (26877)
<u2udd020222uuud2002u02d0dud0uuud0d	-1|c19a c10b c2b c7a a7a a23b a27b a5b|uduu20202d2uudu200ud0220du20udud0u	-2> = -7*sqrt(3)/103680 (5160)
<2uu2uu00022u2d00uu0dduuu2d0d0du2d2	-1|c5a c10b c22b c26b a31b a21b a8b a16b|2uu20u0d0u2d2d0uud0u20ud200u0u22d2	-2> = 29*sqrt(42)/3528000 (2992)
<2u2u0d02u0u0uduud0202ud200ud2d0d22	0|c1b c8a c3a c24b a20b a24b a30b a10b|uuud0d0uuud0uduud02u2ud200dd220u22	-2> = 52*sqrt(14)/28125 (44000)
<u2uuudu2duu2202u0uu0uu00u200du20d2	-4|c15b c7b c13a c5b a13a a27b a5a a24a|u2uuuu02ddu220du0du0du0uu2u0dd20d2	-2> = 0 (82600)
<uu202u0002d0uu2000uu202uu2022ud022	0|c19a c28b c3a c13a a7b a17b a16b a19a|uuu02ud002u00u2uu0ud202dd20d2du022	-2> = -sqrt(105)/22050 (4785)
<udu00du220udu2u2udu00ud200ud0u22u2	-3|c28a c8b c15b c11a a21b a22a a4a a6a|uduu02uu200uu202udd0d2d200u00u22d2	-2> = -47/8400 (2904)
<0u0du0220udu2u2d200u202uuu0u02022u	-4|c17a c13b c8b c28b a31a a28b a16a a1a|ud0uu02u0uduud22u00d202udu0u02d22d	-2> = sqrt(105)/2520 (12920)
<0u0220u20u0u2uu2du020uuu2d202dud0d	-2|c16b c8a c27a c5b a30a a19a a6b a7b|0u02uu2u0u0d2dduddd20uuu2du022uu0d	-2> = 1/2592 (19096)
<u2ud2u2du022002uu2202u0000u02ud002	-3|c31b c34b c21b c29b a25b a20a a28b a21b|u2ud2u2du022002uu22d2u00d0uuud000d	-2> = -sqrt(10)/210 (3690)
<uudu00uu2uud0dudd22u200uu20uuu22u0	-5|c17b c7b c9b c25b a10a a25a a5a a23b|uuduu00uu2dd0uud022u20duu20ddu22d0	-2> = -4*sqrt(30)/21875 (69552)
<0uu0du02ud2uud02222ud02u2duu000uuu	-4|c20a c21b c11b c25b a12b a9a a6a a21a|0uu0d2022ud2du022220d02uudud000uuu	-2> = -sqrt(10)/2400 (324)
<uu220uu2d2220202000000u220u0u022du	-3|c4a c16b c10b c11b a21a a20b a5b a15a|uu2duud2udu202uu000du0u220u0d022dd	-2> = -sqrt(105)/58800 (17280)
<u002d020u2ud2uudu0ud00u202d20202u2	-2|c26a c1b c16a c30b a22a a31b a25b a26a|0002u020u2ud2ud0d0uu0dd2u2d20uu2u2	-2> = 0 (1020)
<u20d000u2u0u020d22uu20dduu2dd0d2u2	-1|c21a c17a c24b c34a a28b a16a a11b a6a|u20d0u0u2duu0202u2uuu0d0ud22d0d2ud	-2> = 37*sqrt(14)/58800 (10680)
<u00u22222u20200022uuu0d20dd20uud00	-2|c28a c7b c30a c24a a16a a33a a22b a4a|u00222u22u20200d22uuuudd0ddu00udu0	-2> = 0 (3052)
<0u02002duu2ud22u0uuuuuu0020u2uu220	-5|c11b c32a c19b c12b a5a a19a a1a a9a|ud02u02u2du0u22d0uuduuu0020d2udd20	-2> = -sqrt(3)/672 (9492)
<000u2202uuud2220uud02u02002u0202du	0|c11a c24a c13a c32b a10b a11b a12b a34a|000u2202u2u2d220udu02u0u002d020du2	-2> = -2*sqrt(210)/7875 (254)
<uu2du0duduu2u02udu2u2du0000u2u2020	-1|c15a c18a c9a c2b a16b a2a a24a a32b|ud2uu0du0du2d0d2u02u2ddu000u2u2u20	-2> = 0 (648)
<uuuu0udd2duud2d2uu00020duu22d02020	-2|c27a c8a c15a c17b a26a a18a a17b a1a|2uuu0ud02dudd202u200020du2u2u02020	-2> = -7/720 (360)
<u2u0d0u2u22du2d00udu220u202uu00d0u	0|c27a c28b c2b c22a a23b a26b a16b a28b|udu0d0u2u22uu2du0udd2udd2udud00u0u	-2> = -sqrt(210)/44800 (32320)
<0uud202uuduu2002udd00d2222200u0duu	-2|c23b c2a c33a c26b a31a a11a a2b a29b|0uuu202uud2d2002udu00dd22d20uuuu0d	-2> = 0 (9870)
<2u2202u2u2022uududdd200u00d020u0d0	1|c8b c1a c29a c3a a15b a9b a5b a8b|udu2u2d222022d2uduuu200u00u0d0u0d0	-2> = -sqrt(5)/270 (648)
<u2d0220ud00u02uu20000u00d22222u022	-1|c2a c1b c30b c29a a2a a24b a4b a13b|02ud220uu00du2du20000d0uu222uud022	-2> = 0 (324)
<u2uu2d2220u202u2u0duu2000000du0220	-3|c11b c12a c7b c22a a12a a23b a25a a13a|u2uu2dd22002u2u2d0uuuud0d000du0220	-2> = 19*sqrt(10)/3150 (2940)
<udu022uuuu2d00u02u220u02d0d0dduu2u	-2|c18b c24a c5b c20b a20b a21b a34a a1b|2uu0u2uudu2u00u02022dd0du0u0uddd22	-2> = -43*sqrt(6)/5556600 (27708)
<uu0du0d02ud2u0u2du00duu220d2uuu022	-2|c16b c30b c31a c25a a8b a30a a26a a20b|uu0du0du2ud2d0uduu0udud2duu2ud0022	-2> = 0 (78300)
<0uuu0d0202u2220d2uu200d0d202ud0220	-1|c30a c20a c12b c29a a21b a24b a15a a27a|0uuu0d0202ud22ud2udud0duu2u2000220	-2> = 0 (1352)
<2u0uud2duu2udu220d00d02u2ud0d020du	-1|c25a c4b c21a c15a a4b a17a a21a a34b|2u0duu2ddu2uudu2ud00u02uduu0d020d2	-2> = 0 (18336)
<20u2u200u00220d0ddu22u0u2d02ud0du2	-1|c13a c26a c21a c5b a24a a8b a15b a16a|20u2020uu002u02uudu2ud022002du0dd2	-2> = -7*sqrt(15)/19440 (1932)
<uu2u2d2d0u0uu0002uu0d20d20u22ududu	0|c28b c13a c2a c5b a5b a6b a26b a20b|u02u222u0d0d00002uuuu20u2uuu2ddddd	-2> = -19*sqrt(14)/666792 (20020)
<ud220220uu2duu202u0u02d0u020ud0udu	-2|c22a c4b c17a c12a a12b a30a a28a a13a|ud2u0220uu2d2d20uu0d0ud0d02du20uuu	-2> = 13*sqrt(5)/22680 (1360)
<0u220u0d20uu20u0du02u20uu20d222ud0	-3|c6a c13b c12a c28a a7a a5a a1a a24a|uu22u0uu20d0d0d0du02u202d200222uu0	-2> = -sqrt(30)/16800 (504)
<ud02uu200u2202udd200uuu0du20du2u02	-2|c30a c31a c14a c12b a3a a8b a22a a10a|udu2du2u022u0uddd200u2d0uu20u0du02	-2> = -sqrt(15)/4500 (2100)
<u22u0uud0dd02u2d022u0du0udd0duu220	-1|c11a c27a c13a c30b a25a a31b a17a a20b|u22u0uud0d00ud2ud2220uu02u00d02220	-2> = 0 (920)
<u00udu0duu0d2d2uuu0ddudd02u22022du	-1|c27b c34a c13b c28a a30a a6b a11b a24b|u00ud20uduuduu2dud0dduu2020d2u22u0	-2> = 0 (15480)
<20u002d002ud2u0u0u2du202uudu0udu22	0|c33b c13a c7a c21a a23b a31b a5a a26b|20u0d20002uuud0d0u2d02u2d2du0u2uu2	-2> = 0 (360)
<0u0d22002u2ud220d2200u0202uuu0uudd	-1|c26a c31b c29a c14b a25b a10b a30a a34b|0u0d2200222uud20d2200u02uuuu0d0ud2	-2> = 53*sqrt(35)/4200 (324)
<2u22uu2uu0dd000dud0u22uuu20udu02d0	-3|c28b c30b c11b c22a a23b a11a a22a a28b|2u22uu2uu0ud000ddu0u222dd20ud002u0	-2> = -sqrt(35)/5600 (3948)
<022uu2uu2uu0u00022d000u2u0du0d22d2	-1|c9a c4a c6b c10a a29b a15b a28a a14a|0220uuuud0d0udu022d000u2u0d2du22u2	-2> = -39*sqrt(15)/44800 (2150)
<2uduu2du202u0d00u0u0ud2du2u0uu202u	-2|c19b c23a c9b c3b a9b a15b a21a a20b|2u0uu2dd202u0ud0u00d2uddu2u0du202u	-2> = 31*sqrt(14)/181440 (4640)
<u2002uu00d00u020u2uuu2222ddu0u220u	-2|c10b c7b c23a c15a a26b a11b a3a a1a|22u02u0000u0d0u0d2ddu2d222uu0u220u	-2> = sqrt(42)/1568 (136)
<ud222uu02duuu0ududud0ddu2ud00u2du0	0|c19a c27b c3a c31a a27a a2b a16b a8b|u2u22udu2uudd0u2dd0d0uuu2uu00dddu0	-2> = -49*sqrt(35)/13500000 (131880)
<0u2uu00u2u0202u00000u220d222du2202	-3|c30b c2b c8b c31b a1b a2b a18b a7a|uu2du0u02u0202d00d00u220d222u0u202	-2> = 0 (150)
<0u02uud2u2u2u200ddd0u0duuuu2duuddu	-3|c29a c17b c5a c14b a29a a22a a11b a15a|0u020ud2u222uud00uu0uuudddd2ududdu	-2> = -37*sqrt(210)/92610000 (197055)
<u0ud0ud222202u2uud0d2000u0udd22du0	-1|c15a c25a c31b c3a a3a a5b a12a a14b|u0uduuu2222d22uuuu0u200000ddd2udd0	-2> = -sqrt(42)/453600 (21915)
<02002u20udu2002du02200uuu22u2du200	-3|c15b c23b c7a c10a a23a a22a a3a a8b|02u02uuuu0d200udd0220uduu22d2du200	-2> = -sqrt(7)/15750 (4057)
<0ud02u00uu2uu202u0u00uu222u222d00d	-4|c5b c24b c2b c24a a21a a8a a18a a1b|u0u0du0ddu2uu202ddu0uuu022d222d00u	-2> = 0 (3780)
<0u22222udd0u0u2u0u2u02d22200000uu0	-2|c26b c24a c25a c32b a11a a12b a34a a13b|0u22222uddu2ud2u0u2u02dudu000000ud	-2> = 0 (1710)
<2200u2u2u0u0dduu000022d0uu02uu2u22	-4|c28b c22a c22b c26a a26a a9a a3a a24a|22u0u2d220u0uudu000020duuu0ddu2d22	-2> = 0 (4695)
<2u0020u0d0u2u00222du0022d02220duuu	0|c5a c28a c34a c18a a34b a26a a15a a15b|2u00u0u0d0d2u0222ddu0022uu2d20uuud	-2> = -sqrt(10)/486 (1320)
<2uudu200u2uuduu000du02002d2d22uu02	-3|c22b c5b c27b c9b a21b a5a a8b a12b|2uudu20u02d2udu000udud002udu22ud02	-2> = -3431*sqrt(6)/9072000 (12420)
<2u220022u22uu20du2u202d0200du00000	-2|c23a c3a c10a c29b a23a a15a a29a a24b|2uu20022du2uu2uud2u202dd200ud00000	-2> = -sqrt(5)/3780 (1344)
<ud20200202uu0uduuu22d0220du002u20u	-1|c30a c20b c31a c10a a34b a26a a7b a15a|ud2020u20uuu0d2udu2uu02202d00d0202	-2> = sqrt(42)/94500 (820)
<u2uu22d00202d0du0u2222u002u0000220	-2|c26b c32a c1a c20b a26b a8b a18a a1a|u2du22uu0202u0dd022u22u002d0000u20	-2> = sqrt(6)/288 (130)
<2000u2d20u20uu22u0u0202002dd00222u	-2|c33b c26b c8a c6b a22b a33b a4b a24a|200uuddu0u20uu22d0u02u2d0udu00222d	-2> = 31*sqrt(6)/18000 (2490)
<ud0uu020u2du00uduu220udu220ud2udud	-3|c12b c9b c19a c15b a27a a3b a12b a14a|uduuu02002du0u0uuud20ddd22udu2udud	-2> = -43*sqrt(6)/343000 (141480)
<u2020u2du2uu2dud0d202d00202u20uu00	-2|c11b c21a c7a c13b a14a a6a a23b a3b|u2d202uud20ud2du0u20uuu0202d20ud00	-2> = sqrt(3)/3600 (972)
<2udu20uuuu20u00ddd02020020uu22u2uu	-4|c11a c22b c4a c1b a21a a15a a3a a6a|uu202uuuuud0d0uduu02du0020ud22d2dd	-2> = sqrt(70)/720300 (118866)
<2u0200u0duudd02202uu20d22uu00d02u2	-1|c34a c4b c24a c25b a12b a28a a29b a5b|2u0du0u0dud2u02202uu20uudududd02ud	-2> = -17*sqrt(105)/9525600 (31626)
<uduu2dduuu0u02022020uu2dd0d0020d22	-1|c9a c23a c14a c10a a20a a11a a13a a28b|uduu2ddu00uudd02202uudduu0du020u22	-2> = -sqrt(7)/840 (4800)
<022u22u2u022220020020d2u200u0u0u00	-3|c13a c4b c3b c8a a1b a34a a33a a31a|u2u022udu022u20020020u2d200u0ddudu	-2> = 0 (1014)
<0u02u0u0200u02duuuu202u02du02d2u22	-4|c14a c25b c15b c34b a3b a13a a30a a1a|uud2u0u0200udu0udud202u0duu0222d2d	-2> = 13*sqrt(7)/302400 (19380)
<0uuduu02u222u2du022u02d00u02uu0d0d	-3|c9b c2b c29a c8b a1b a8b a31a a9a|u0uduu02d222d2du022u02u00u020udu0d	-2> = -37*sqrt(5)/56700 (1620)
<ud2020u2u220uu0000200uuu20d2200222	0|c34b c25a c14a c32a a7b a14b a30b a24a|ud202022u220ud0000200uu2d0u22d0u2u	-2> = 0 (84)
<uudu002d2u02u02duudu20du0uu2d20uud	-2|c10a c34b c21b c16a a31a a20b a29a a6b|uudu0d2d2002u020duu2d0ud0du222uuu0	-2> = 0 (648)
<u22ud2u00uu0dddu2202u02uu2u2d0000u	-3|c14b c26b c5b c13b a19b a33a a31b a7b|u22u02200ud000du22d2d02uduu2d0u0uu	-2> = 0 (360)
<002udud2uud2duu00u02du0d02u2uu220u	-3|c28b c29b c11b c32a a30b a29b a25a a16a|002udud2uu02dduu0u02du0uu2ddu22d0u	-2> = 0 (6432)
<2002022uu00ud2du2u2du202d0u020200d	0|c19a c24a c29a c17a a5b a18a a15a a12b|2002u22uu002d22ud2dud20uu0u0u0200d	-2> = -13*sqrt(10)/1944 (612)
<202uu20uudu02u20udu0u2du22u0u00d20	-2|c21a c25a c10b c25b a19b a5b a28a a9a|202u220u20u02u20uu2002uu02ddd00d20	-2> = -61*sqrt(210)/2963520 (495)
<u022d0uu002ud22u00020ud02d220u202u	-1|c22a c30b c11b c13a a18b a34b a13b a24a|u022d0uu00udd22u0u0200uu2d22002022	-2> = sqrt(3)/1080 (120)
<02u000u0dudu2uddu02d2uu2u20u202uud	-2|c32a c23a c21b c28a a7a a11a a5a a32b|02u0u020uu2d2uudd02duu02d200202udu	-2> = 0 (3300)
<uu2ddu2d0220uduu220dd02u0u0ud02020	0|c28a c29a c10a c31a a29b a9b a19a a30a|uu2ddu2duu20dudu22udd02u0d00uuu020	-2> = 0 (3240)
<u0u0000u2u022udu2uu2u0du0d2d2udd2u	0|c24b c1b c16a c9a a11b a19b a5b a24b|00u0u00uudu22dd02u22u0uu0d2d2duu2d	-2> = -31*sqrt(10)/79380 (16870)
<0u022uu0u0002222u0u20020022uuu2uuu	-6|c26b c27b c23b c5b a10a a8a a11a a17a|0u02ududuuu0222220d200u00uduud2dud	-2> = sqrt(7)/1575 (14805)
<0udu2u20u0d2u002d02u22u220ud000d2d	-1|c12a c24b c20a c2a a14b a10b a23a a3a|002u2d20uuuduu02d020222u20du000d2u	-2> = 0 (520)
<u2u0u0dd2uuu00u0220u02udu202u0u22u	-5|c9a c17b c26b c9b a16a a4a a12a a30a|u2uud0dd0uu200dud20u02udud02uuu22d	-2> = 0 (13680)
<u2duu20uuuuu2020du2duu0du20dd200ud	-3|c2a c29b c30b c3a a1a a2a a29b a3a|22uuu20duuuu2020du2dud0du20ddu00du	-2> = 0 (55258)
<uuu00d2ud2002u2ud2220duu0020020220	-2|c3b c30a c24b c19b a14b a12a a16b a24b|uu000d2uu20u2222d2u20duu00200d0220	-2> = -sqrt(3)/1350 (285)
<2uuu0ddu0d02du2u22d200u2u0ud2d0uu0	0|c17a c16a c18a c20a a25b a16a a5b a34a|2uuuddud0d02uu2uuddu00u220uu2d0udd	-2> = -sqrt(30)/4860 (90300)
<2u2u0u2u220d0200200d00uuududu22d02	0|c6b c1a c30a c3a a18a a5b a32b a6b|uduudu2u220u02002u0d00uudddduu2202	-2> = -sqrt(70)/14000 (4716)
<u2du20d0u0u222ud0u0uu200u22u00u220	-3|c9b c14b c20b c1b a8b a24a a9b a29b|02uu20dud0d22udu0u00u20ud22du0u220	-2> = sqrt(10)/640 (540)
<udu2duu0u2udu0du0u20d00202222d002d	-1|c9a c29a c6a c15b a25a a23b a13b a30a|udu2d0u002uu200u0u20u0d2d222d2002u	-2> = -2*sqrt(14)/2625 (336)
<00u2d000uu0202du2u2ud0u2022200u2u2	-3|c27b c19a c24b c26b a2b a16b a22a a23a|0uu2d000ud0202u22ududu2u0du200d2u2	-2> = 0 (2160)
<202u22u220duu0d2u0duudu0du2000uudu	0|c33a c1b c3a c5b a1b a29b a5b a20b|20ud22u220duu0d2u0u2duu0uu20d0ud0d	-2> = sqrt(21)/99225 (5040)
<022000udu2u0d2dudu0d2uuu002u22u0d2	-1|c8b c3b c30a c34a a23a a6b a5b a33b|02u0uud0u2d0u2dduu0d2d2d002u2uu02u	-2> = sqrt(10)/405 (2320)
<uu0000uu220duu0uuuduu2202ud2202udd	-2|c22a c9b c1a c17b a19b a30a a14b a18a|0u0000uuu20uu20d022udu202ud22u2ddd	-2> = 4307*sqrt(5)/65197440 (7742)
<2u2d20uu00002200uu2d2002u0du22u0u2	-3|c21a c21b c25a c13b a20a a33a a12b a6a|2u2d2uud000uu200uu22000200du22d022	-2> = sqrt(6)/600 (162)
<uu2u20020d02u20u2u0uuu2ud00d2020d2	-3|c3a c34b c23b c10b a1b a30b a25a a15a|2uuu20020002u2du2u0uudud200d2d20ud	-2> = 1/72576 (6650)
<20u20du202ud0uuuu002ud200020222uuu	-4|c23b c3a c22a c20b a34a a24a a26a a14a|20020uu202dd02uuu00ud0uu0u20222dd2	-2> = 0 (660)
<uuu0u2dd22222uudu0udd0duu002d0ud0d	0|c5a c10a c28b c29a a34b a5b a27b a31a|uuu0d2uu2u222uudd0udd0ddd0uu002u02	-2> = 0 (22274)
<u02ud2u0d22u20uuu0u2020uu20022u0u0	-4|c7b c26b c31b c4a a25a a19a a34b a8a|u020u20ud22u20uud022020u2u002200dd	-2> = sqrt(35)/7560 (408)
<uuu2200d0uud20d2d2uu0ud2220u200002	-2|c10b c25b c17b c23a a27a a31b a17b a22b|uuu2200d00ud20u2u2du0202d2ud20u002	-2> = 0 (890)
<00uu2u02u22u2uu00022u2d0uu00u0ud22	-1|c34a c14b c19b c13b a30b a24b a12b a1b|u0uu2d02u222u0d000u2u2udud00uddd2u	-2> = 2*sqrt(33)/218295 (16352)
<2u0020u20duu2uudu00d20022022dudu20	-2|c7b c25b c12b c1b a9b a25b a7b a6b|uu002du2duu02uudd00u20022022udud20	-2> = 23/40500 (3591)
<2uu2d02u0d0u00u20du02uddduuu022u2u	-2|c25a c33b c30b c19a a9b a22b a29a a3a|2u22u02udd0d00u20u0022du0dduuu2uud	-2> = 0 (2160)
<u02d2u0220u02du2u002u00uddu0u22u20	-2|c31b c16b c9a c16a a28b a11a a22b a19a|u02d2u02u0202ud0d0u2ud0duuudu2ud20	-2> = -1/16200 (5000)
<u02uu2ud2d2d02d20u2u000uu0d2uu0u20	-2|c32a c8b c28a c1b a34a a8b a31a a32b|002uu2ud2d2u02u20u2u000uu0dduddd2u	-2> = 0 (12780)
<uu0u022uu00u2202222u2000ud0uuu02ud	-1|c28a c19a c14b c19b a27b a11b a31b a3a|uuuu022uu0uu2d02220u2000ddd0udd2du	-2> = 0 (19158)
<000220udu220u0u02202d00uu22u2d2uu0	-2|c20b c10b c31b c26a a2a a33b a10b a3b|0uu220udd220d0u0220ud00duu2u2udu20	-2> = sqrt(2)/108 (600)
<2uu002duu2d0dduduuu0200u22uud2du0d	-1|c30b c26a c24a c25b a32b a26a a25b a27b|2uu002duu2d0dduduuu02000222dudu20u	-2> = 0 (1680)
<uu20d020u2022u2u0duu20du0u2uu02002	0|c18a c31a c12b c9a a29b a17b a16a a11b|uu20d02002ud2u22u0ud20du0u2d20u002	-2> = 43*sqrt(210)/126000 (585)
<0u222uuuuu22dud0udduuu2d0uu0u0002d	-3|c5a c21b c12b c3a a34a a1a a31a a10b|udu2udduu22uudu0dudd0u2d0uu0d0u022	-2> = 0 (34200)
<02u00uud0uuduudd2022d2u0u222u0uud0	-1|c21a c17b c28a c8b a31a a8b a21b a5b|02u0udud0uduududd022d2u0u22ud02uu0	-2> = -sqrt(42)/2419200 (7344)
<022u00u000u0uduu200d2222022uudd022	-1|c20a c30a c13a c16b a18a a8a a28b a19b|022u00ud00u00uu02du022220222u0d022	-2> = -7*sqrt(210)/2250 (75)
<uu0du0d020u022du000du20202u222u2ud	-1|c30a c31a c33a c9a a12a a7a a1a a19b|2u0du020d0uu22du00dud20202u22u020u	-2> = 0 (108)
<2u0u022020uuuddu2022uu002020222000	-3|c27a c7b c20b c2b a3a a32b a2a a5b|2uudu2u020uddddu202duu0020u0222u00	-2> = sqrt(10)/150 (420)
<u0u02d0u2u0220uu2u02u2udud2uu020d0	-2|c15a c9b c27a c5b a15b a33a a26b a2a|udu0ud0uuu0220dd2d02u2uuu2dud02020	-2> = sqrt(14)/22680 (5670)
<u0ud2222002u2u2u20200u020d0u0uuu02	-3|c8b c26a c24b c28b a28a a27b a27a a10b|u0ud222u0u2u2d2d20200u0d002d0uuu02	-2> = -sqrt(2)/60 (360)
<uu00uuu0d0222dd22du02u20uuud0u0u2d	-3|c21a c6b c11b c33b a24a a32b a19a a11b|uu00u0u0d0222uu22d20ud2ududd0u02du	-2> = 0 (15105)
<u20uduu20u2uuududu0200000u22u2uud2	-3|c15a c1b c32b c6a a16b a19a a25a a13a|020uu0u20u2d2u02uuu20000ud22d2d0d2	-2> = -67*sqrt(110)/7761600 (1875)
<uuddu0u22ududu0du20022200uu0022udu	-2|c33b c8b c21a c7a a28a a6b a14a a25b|uuddud0u2uuuu20ud200d220dudd022u0u	-2> = sqrt(10)/25200 (9072)
<u00u22u02uuudd022d20uud022uuud0uu0	-3|c9b c17a c1b c25b a24a a12b a1b a3a|u0du22u0uuu2du02dd20uddud2uuud0du0	-2> = 161*sqrt(10)/1080000 (86916)
<u2du2d0u220u2ud202d02000u00uuu2d20	-2|c9b c8b c21b c31a a17b a34b a23b a7a|u2du2du0u20u2uu2d2d0u0u0d00ddudu2u	-2> = -sqrt(15)/18000 (9688)
<2u0u0u220ud0u2d0d02u2200dd0uud2202	-1|c14a c20b c1a c31a a23b a33b a23a a15a|uu0d0u220uu0ud20u0202220dd0duuu2d2	-2> = -sqrt(6)/6000 (3264)
<0uuu0d202du2uu0uu2u2uu00uu22ud200d	-4|c26b c22b c31b c12a a32a a33a a15a a8b|0uuu0d2u2duduuuuu2u2d000u022dddddu	-2> = sqrt(4290)/106920 (204156)
<02u00du20200u0d0d2022u0udu0u22u222	-2|c13a c28b c8b c18a a23b a12b a4a a14a|02uu0ddu020u0uu0du022duduu0022d222	-2> = 7*sqrt(2)/4800 (2100)
<2u200020020u20d2u2u0uu0u2u2du2dd0u	-2|c17a c31b c30b c27b a8b a4b a27b a31a|2u2u002d020u20u202d0uu0u2u2ddudd0u	-2> = sqrt(10)/23520 (3366)
<0u00u0020uu22ddu2200ud22ud2200dud2	-1|c34a c10b c13a c22a a10b a22a a7b a20a|0u00u0d20du2dudu220uuu22du2200dudu	-2> = 0 (1800)
<uuu2u0220dud2222d00u20d220000u020d	-1|c14a c8b c10a c8a a28b a11a a26b a19a|uuu2u020002u2d22d0dd20u22u0d0u020u	-2> = sqrt(3)/1800 (504)
<02uu2duu2u22uuud2u00022u0dudd0du00	-3|c14b c15b c5b c9b a20b a10b a31b a18a|02uuduuud222u00d220u022d0uudu02d00	-2> = -551*sqrt(210)/8467200 (4275)
<uu2uuduudu00d2002uu0uuuu22202dd020	-2|c23b c19b c22a c14a a10a a7b a11a a16b|uu2uud2uu2d0du0u2d00u00d22202ud020	-2> = 359*sqrt(385)/6496875 (5695)
<0uuu2000duuu2u22d2ud22du2u02000u0u	-1|c22a c20a c23a c22b a3a a10b a31b a31a|0u2u2000d2uu2u22u2d0200u2d02002u0d	-2> = 2*sqrt(7)/33075 (330)
<u0uu02d202uu2d02u0u02udu00uddu2u2u	-1|c28b c24b c16a c8b a2b a24b a7b a15b|uuuu022d02uu2dudu0d02udd00u0du2d2u	-2> = 157*sqrt(15)/1225000 (53275)
<uu00u2020dd020u2u00002022dud222u2u	-2|c26b c5a c16a c31b a21b a9a a12b a1a|2u000202duuu20dud000u20220uu22du2d	-2> = 13/1620 (660)
<2uud2202u00ddu0uu0ud2202u000duu22u	-2|c13b c3a c1b c22b a26b a2b a28a a30b|u20u2202u00d0d0uu0du2u02ud0du2d22u	-2> = -sqrt(15)/54000 (2680)
<2uu020dud220u20u2du00uu20u2d2u0d0u	-3|c17a c5b c27b c30a a33a a3a a17a a30b|2u20d0uud220d20u2uu00dd20uuu2u0udd	-2> = 0 (3360)
<22ud00uu000000220200022u22u2u2d202	-2|c30a c3b c16a c1a a5a a21b a20a a10a|u20ud0uu0u00002d020dd22u22d2uuu202	-2> = sqrt(6)/540 (315)
<220ududuuuduudd0u0dudu20uu02u02uu2	-4|c19b c1a c4b c15b a32b a27a a4a a25a|u20udududuuduu00d00uud202du2d022u2	-2> = 0 (26622)
<uud0uu20222222u000002u2d0d202uu0u0	-3|c29a c2a c22b c11a a8a a18a a17a a30a|u0u0ud2d22d222u0du00202u0u20u2u0d0	-2> = sqrt(15)/5400 (240)
<2020u2uu220002u200d0d22du0uudu0u2d	-1|c29a c10b c6a c23b a26b a29a a18b a23b|2020uduu2u0002d20uu0d22uduuuud0d2d	-2> = -11/28000 (11760)
<udu0d22uu020u0d22uuuduu0duud0u2uud	-3|c31b c7b c16b c22b a24a a20b a25b a10b|udu0d2uudu20u0uu2dd2u0ud2uuu0udddd	-2> = 1151/25401600 (324072)
<22u0ud200u22d222000200uu0uuuduuudu	0|c15b c14a c5a c20a a4b a10a a19b a18b|22uu0u200222uuu20ddu00ud0ddudduuud	-2> = 7*sqrt(3)/243000 (55020)
<u20220u22u0d0u00u2002uu2u02d2d00u2	-3|c21b c10b c1a c22a a12b a32a a28a a20a|020220u220020d00u20uu0d2u0222u0du2	-2> = 0 (36)
<uu0d2duu0ud220duu0020u022u020u22ud	-3|c1a c32b c25b c12b a27b a21a a3a a14b|0uud2dud0uuu2uudd002ud02uud20u2udd	-2> = 0 (71904)
<000uu022u220uu020d22d20uu20uu2u200	-4|c32b c26b c16b c29b a18b a34b a12a a13a|000uu022u22d2u0d0222d20duu0u02uu0d	-2> = 0 (408)
<22uu22uu2u00udd0u02d0uu0d0d00u2d22	-1|c1a c2a c34a c6b a10a a12b a29a a18b|uudu2udd220uuud0du2u0du0u0d0dd2u2u	-2> = 341*sqrt(2)/1080000 (75450)
<02uuu220u0uuu2ddu0022d20d020uud20u	-3|c7b c14b c6a c3b a3b a24a a10a a19b|02uuduu0ddduuduuu0u22u2du020udd20d	-2> = -209*sqrt(42)/11668860 (88200)
<ud2uu022200dud20u20d2u20000u2dduuu	-2|c2a c5a c32b c29b a2a a6b a14b a5a|uu2uud22200ud220d20u2u20000udud0ud	-2> = 7*sqrt(15)/64800 (4970)
<00u22u2u0u20d0d2d00022u22200uuud20	-2|c11a c33b c11b c24a a30b a14a a12b a27a|00u22u2u0u0dudu2u00022uu22d0d2dud0	-2> = 0 (6200)
<000udu2dud2uud2uuu2uudu0udu202d0dd	-1|c15b c5b c17a c25a a14a a25b a13b a22b|000u0d2udu2u22uu0d2du2u0dud202u0du	-2> = 101*sqrt(30)/9408000 (3700)
<u20u0d000uu0uuuduuu22222u02u2u0udu	-6|c28b c32b c2b c30b a30a a31a a12a a5a|uu0uud000uuduuduudu22222d0202du0dd	-2> = sqrt(130)/45864 (108305)
<u200u0u222222ddu00u222d202u000000d	-1|c12a c8a c15a c22a a17a a30a a15a a3b|u2u0u0ud222d2uddu0d22uu202u00u000d	-2> = -sqrt(3)/2160 (2160)
<020u0u2202u2d220uuu20d2d220u0u0u00	-1|c25a c20b c19a c8a a11b a32a a33b a6a|020u022u0222u220uu0d0d2ud20u0d02u0	-2> = -sqrt(5)/2500 (280)
<2u0u02d00200022duuu222200d02uu2uu0	-3|c10a c20b c26b c17b a5b a33b a7a a3a|2uduu2200u00022u0udu22200002dd2u20	-2> = 0 (166)
<u2u2u20u22020ud2u0du0u2uu200000220	-3|c32b c9a c12b c16b a11a a7a a21b a17b|u2u2u2uuu2uu0ddd20dddu2du200000u20	-2> = 0 (9438)
<u02uddu22d220002u20uuu220220u000d0	-2|c23b c24a c9a c23a a19a a25b a7a a32a|u02udd22uu220002u2dudu0uu220d00ud0	-2> = sqrt(15)/1800 (1980)
<2u0u20u2200du200ud202uuduu0ud022du	0|c17a c13b c9a c14a a34b a16a a13b a6b|2u0u2du2u00udd0u0u202ududd0du022u2	-2> = -179*sqrt(5)/2520000 (7725)
<u00022d2u200u20020222002u0022udu02	-2|c14a c28b c31a c25b a16b a33a a25a a11b|u00022d2u2u0ud0u20222002u00d2u0ud2	-2> = 0 (176)
<0u2022uu2dd00200uu02200020u2u2uuu2	-4|c34b c14b c28b c21b a8a a22b a18a a19b|0u2022u22dd00u00u2u2ud0020uuu2uddd	-2> = -sqrt(3)/126 (2760)
<u2u222uu02d2u2d0000ud2u00uuuu0uu02	-5|c2b c4b c6b c8b a25a a32b a29a a9a|uudd2uu0u2d2u2d0000ud2u0dduu20u202	-2> = 0 (2376)
<222u0u0uuu2uu2uu20ddu2u0dduuu0d00d	-4|c11b c2b c17b c10a a10a a7a a24a a25b|2u2d0uuduuudu2uud0duu2du2dddu0d00u	-2> = -43*sqrt(770)/15309000 (352380)
<20u00d202u0u2u02u2d0d200d2uu20du2u	-2|c19b c29a c6a c33a a20a a8a a5b a2a|2uu0u02u2d0d2u02u20uu200u2ddd0dudu	-2> = sqrt(10)/5250 (13890)
<u22u02022ud22u0dud20uu20u00ud0dd0d	-1|c25b c23a c8a c6b a25b a32a a34b a26b|u22u0d0u2dd22u0dud20uuu0ud0uu0d202	-2> = -11*sqrt(21)/14175 (1800)
<20220uud020ud02uuud00u2d000d2u2u22	-2|c3b c30a c4b c32a a28b a11a a11b a18a|20uu0udu022ud02uu2d00u2d0002202022	-2> = 0 (366)
<2uudu2d0uu0d02222u000u000220duu22d	0|c34a c17a c6a c15a a19a a18b a9b a24a|2uududd02u0u02u2d2d00d0u0220uuu220	-2> = 0 (360)
<uu0u2u20du0220200uu0222d2udu2u000u	-4|c29a c15b c30b c18b a2a a3a a29a a34b|u2ud2u20du0220d000u0222u2uud200002	-2> = 0 (162)
<0u002u00u2ud22u02u2d0uuuuudd0du22d	-1|c14a c13a c5a c17a a27a a3a a29b a16a|0ud0uu00u2duududud2d0uuuud2dduu22d	-2> = -989*sqrt(42)/127008000 (419720)
<u0u02u0d02202uu202uuud2u0220ddu020	-3|c16b c24b c23a c21a a17a a32b a30a a2a|udu02u0u02202uudd2ud0du00220u2du20	-2> = sqrt(14)/19600 (1722)
<u220uuu00002d0d0u0220uu20220d22220	-2|c31b c30b c31a c24b a16b a34a a34b a23b|u220uuu00002d0duu0220u2d0220du0222	-2> = 0 (265)
<0u2uuuu000u2duu0u220u0ud0u2dd2d22u	-3|c15a c30b c4b c19b a22b a1a a8a a1b|2u20udud00u2uu00u2u0dddu0d2uddu22u	-2> = 0 (24570)
<2uud0222udu0020202d220ud00u2220000	-1|c8a c28a c28b c14a a27b a13a a15b a8a|2uud0222udu0dud202u220uu0020220000	-2> = 0 (81)
<002u02u2u2du0u020d02u22022uu0002uu	-1|c20a c8a c10a c26a a31b a1a a20a a19a|u02d02uuddud0u020du2d2202uuu00u2ud	-2> = -sqrt(21)/1344 (576)
<2u20u000u22020002d2uuuuu0u222200uu	-3|c18a c5b c2b c30b a12a a15a a32b a12b|20200000u22220d0202uduuu0d222u0duu	-2> = 0 (56)
<2220u2duu00020u00202u2uudduu022d0u	-3|c1b c28b c34b c25b a29b a5b a25b a4a|u22u22dud00020u00202d2uuuud0d22u00	-2> = 0 (567)
<0uduu2ud0udu0uuu2020udd2ud002du22u	-2|c32a c17a c12b c24b a14b a27b a26a a1a|uuduu2ud0ud002uuu020duddd2u02udu2d	-2> = 3*sqrt(35)/548800 (230580)
<2u2u0u0u0du2dd2udu0uuu00d2ududu220	-3|c4b c3b c28b c33b a7b a19b a27a a17b|2uu00duu0du2du2d2udduu00u220udd2u0	-2> = 0 (24948)
<uu02u020u0uu202uu2uddu002ud0u2ud2d	-4|c18b c1a c30b c4b a8a a3b a23a a10a|0uuuu02uuuuu202uuudddud02dd0dudd2d	-2> = -67*sqrt(182)/6534000 (1922076)
<uu0uuu222ud2udu0002d0d2d0u220ud0ud	0|c13b c27a c26a c22a a21b a2b a26a a15b|u20uuu222ud20u20002dd02u0du20uu0dd	-2> = -191*sqrt(30)/945000 (5686)
<200ud02002u2u02d0uduu222u2dddu0200	-1|c18a c12a c11b c1a a17a a19b a14a a33b|u00ud020020dud2uu02du222d2uduu02u0	-2> = 0 (324)
<udu22uuud20du2uu2000d00220du200du2	-1|c25a c32a c17a c15b a18a a11b a11a a15b|udu22uuud22ud2uudu00u002d0dd2000u2	-2> = 0 (8800)
<u20du2uu02d020u0202u20d20u2200ud20	-2|c6b c28b c17a c2a a1a a9b a34a a11b|2u0duuuuu22020u0d02u20d20d2d00du2u	-2> = 0 (1582)
<0ud0u0uu0duud20200222duu2d2du202u0	1|c26a c21a c30a c7a a18b a31b a34b a23a|0ud0u00u0udud2020u22dd2u202uduu2du	-2> = -7*sqrt(10)/9216 (4176)
<u0uuuuu002ddu2020dd2u2uud2ud0u2uu0	-2|c12b c23b c11a c32a a33a a12b a29a a15b|u0uuuuu0020ud2u20dd2d20uu2dddu2020	-2> = 25633*sqrt(6)/38896200 (18272)
<0u00uduu2u0d22d00220ud02222u200u20	-2|c8a c18a c14a c19b a34a a5a a20a a4b|0u0u2ud02u0d2ud00duddu02222u200u2u	-2> = 0 (696)
<02uuud20u2u22d02u20022uuu00202000d	0|c13b c28a c7a c6a a32b a31b a27a a9b|02uuu0u022u2ud02d20022dud0ud02uu0d	-2> = 33*sqrt(5)/35000 (4830)
<u0200u02uu0uu0uu200222u00202du2d22	-4|c34b c10a c12b c6a a12a a23a a5a a7a|u020d0u2d00uu0ud200222200202ud2u2u	-2> = 0 (56)
<0u2uddu00uu22d2u220u20d0d2u02000u2	-2|c12a c23a c11a c21b a23a a1a a9a a22b|ud2uudu0dd0u2u2d220uduu0u2u02000d2	-2> = sqrt(2)/1440 (1944)
<u20u02d2u00dd2uu00uu2u2200u22d2u00	-3|c2a c8b c14b c6b a19a a25b a9a a13b|uu0d0uud200u2ddu002u2d22d0u22u2u00	-2> = sqrt(42)/18144 (1020)
<2uud0000d2u0uu2u2ud22du220000u0u22	-1|c33a c23b c17a c3b a31b a32a a5b a6b|2u0udu00u2u0du2duud22u0220000du2d2	-2> = -sqrt(6)/10800 (4575)
<2220u02u222d2020uu00000u02222d00d0	0|c18a c9a c29b c28a a24b a31b a6a a19b|2220uu2ud22d2020u0u00002022dduu0u0	-2> = -sqrt(5)/30 (100)
<2ud2u0u0u0u220020duu202220d2d020u0	-1|c1a c11b c28a c19b a30b a6a a34b a15b|uud2duu0u00220d20u0u202220uudu20dd	-2> = 139*sqrt(2)/100800 (2520)
<0uuudd2ud0dud0u22u22duuudd00220u0u	0|c18a c32b c6a c20a a6b a34b a9b a2a|02uudu2u20udu0u2202udududd00220002	-2> = -38*sqrt(210)/893025 (5460)
<uu0ud20u2d0u0u2u22u22ud00uuuud0ddu	-1|c16a c27a c19a c6a a25b a13a a7a a23a|uu0ududd2u0udd2022022u20du0dud0uuu	-2> = sqrt(11)/81648 (9180)
<u2du020002du22ud00uuu0022u02u202ud	-3|c6a c30b c3b c13b a20b a22b a9a a29a|u20u0u00d2udu2ud00u2du022u022d02du	-2> = -11*sqrt(14)/100800 (3490)
<00uuuduu0uuu220ud00ddud2d2u2d0ud22	-1|c8a c14b c4a c33a a8a a1b a27a a19b|u0u0dduu0uud2u0du0udddd2u222u0udu2	-2> = 19*sqrt(14)/980000 (49350)
<uu0200du22022uuu0u00020udu22u202ud	-4|c28b c30b c32b c27b a7a a17b a31a a11b|uu02002u22u22uuuuu00020ddddudududd	-2> = -sqrt(10)/111132 (113113)
<u02uu200u0uuuu0dduu2uuu2dud2u002u2	-1|c19a c26a c16b c20b a27b a18b a33a a8b|u02uu20uu0uuuu00d20ddud2d022d00222	-2> = 5*sqrt(22)/365904 (7942)
<00u0d02udu20u222ud2u0u20dduu0d20u2	-1|c5b c19a c15a c11a a5a a22b a4b a19a|00uuu02uduu0u2d2ud2u0220ddud0d20u2	-2> = 3727*sqrt(42)/4233600 (17535)
<2u2uu0d00uu22udd002202uuududu0du20	1|c5a c20a c16b c19a a9b a5b a26b a14b|2u2uu0u0ddu222d000du02udd2uuu0ud20	-2> = -sqrt(70)/170100 (7200)
<2uuu0duuu02222d2duud020200002uu0uu	-2|c33a c34b c13a c11b a21b a21a a26b a23a|2uuu0duuu0d2u2d2ddud22u20u002ud000	-2> = -sqrt(210)/2000 (12448)
<2020u220d20u0u0u20d0d0u2ud22u0u202	-1|c34a c3a c3b c32b a22b a3b a2b a14a|2uu0u220u20d020u20u0ddu2du22u0du0d	-2> = 0 (5295)
<2u2udu20u000202u0u0u0uud0022uu22d2	-3|c31a c9a c1b c32b a10a a24b a16a a12a|uu2udu200d0d20220d0u0uu20022uduud2	-2> = sqrt(30)/32400 (1700)
<02uudu2uu2u0du22u2u0020200200duu20	-3|c9b c27b c33a c15a a12a a8a a12b a26a|02uudu2202u2udu2u2u002020dd00uudd0	-2> = 13*sqrt(42)/70560 (5190)
<uu202002220d02d2200u2020d22u2000u0	1|c23a c9b c15a c26a a7b a31b a22b a19b|uu2020u2d20u020220ud2ud0uu2u20d0d0	-2> = -sqrt(70)/3360 (1420)
<02u2d2u022uuduu022000uddd200002u2u	-1|c26a c10a c12b c3a a12b a23a a15a a19b|0202u2d02uuuuu2022d00d2ddu00002u2u	-2> = sqrt(2)/2400 (252)
<uud0uuud2200du02d20u020duuu2u02u2u	-4|c7b c26b c20a c34b a15a a34a a6a a1b|2ud0u20u2200duu2d200020dd0u2u02u2u	-2> = 0 (120)
<00uu00u2ud2u20d2202220u2dud02uu0u0	0|c4a c11a c11b c3a a5b a23a a3b a2b|0uu0u0u2dd0d20u220222022udu02du0u0	-2> = -63*sqrt(2)/4000 (490)
<02022u00u2d22u2d0d22u0u0002uu0u0u2	-2|c27a c28a c13b c23b a18b a26a a22b a17a|02022u00u2d2du2du222du000ud0u0u0u2	-2> = -sqrt(6)/48 (72)
<u2uud0000u222000u0022uu2220u2u2002	-4|c34b c17b c26b c21a a22a a5a a17b a27a|u2uu20000d222000u002u2d22uuu2d200d	-2> = 0 (384)
<udu0u22002d0222022uuuu0u0d002uu2u0	-1|c20a c14a c19a c6a a12b a34a a16a a4a|uduuuu2002dd2u2u2200ud0u0u002dd2ud	-2> = -sqrt(42)/15876 (10990)
<00u0u2ud02udu02ud2du00uu2uuu20dd22	-1|c23a c15b c16a c27b a4b a30a a21b a5b|00uu22du02uuu0u0d2dud00d2d0d2uuu22	-2> = 0 (5124)
<uuu00ddu2u2002d2uu2d0uduuu0uud2d20	-2|c19b c11a c6a c26b a5b a3a a29b a27a|uu20u0ud2uu002d2duud0uudd0uu2d2d20	-2> = sqrt(7)/60000 (89590)
<u0uu20du002020dduuu020222uu2220d0u	-3|c7a c21b c11b c4a a20b a33a a1a a15a|20u0200u00u0202uduudd0222dd2220uuu	-2> = 0 (455)
<22u02uu20duu2uu02u00u0u00222d0u02d	-3|c10a c5b c8b c11a a32a a16a a29b a19a|22u0duuu000d2uuu2du0d0d0022220ud2u	-2> = 7/20250 (2028)
<2u02200u000002uuu0du22ud2u2u2udd20	0|c4b c26a c21b c19a a6b a11b a12b a32b|2u0u2u0d00ud02uuu00dd2uu202d2du220	-2> = 1/6300 (3574)
<22uu00uddu202uu02dudu0d0u2u02u20ud	-3|c2b c14b c31a c18b a28a a5b a10b a25a|2uuuu0udd22020u020ddd0u022du2du0uu	-2> = -sqrt(21)/4800 (4095)
<22000u000u20u0222uu2d02uudd2u02d02	-1|c34b c11a c29a c31b a27a a14b a32b a5b|2200ud000ud0uu222du2d02uuu2200d20u	-2> = 0 (180)
<2uu02uu20u22u0u2dduu20022udu00uu00	-5|c3b c2b c27b c16b a4a a2b a3a a18a|2uuu2dd20u22u0udu2ud20022u0d00ud00	-2> = -sqrt(2)/30240 (4150)
<2uduu2u0udd000202du2u00ud2ud2uuu20	-3|c26b c18a c10b c17b a21a a8b a23b a16a|2uduu2udu0u0002ud0d220dduudu2duu20	-2> = -sqrt(10)/12000 (12152)
<2u222220200000uu00udu2u0u022dduu20	-2|c2a c6b c4b c1a a17b a32a a26b a12a|u02u2u20200u00uuu0udd2d0dd22uud220	-2> = -23*sqrt(35)/882000 (5577)
<000u02u0u22020d200d0uu222ddd20uu22	0|c24a c11b c21a c28a a2a a5b a18b a14b|0u0ud2u0d2u02du20uu00u2u2dd020du22	-2> = sqrt(42)/22680 (2268)
<uduuuu2ud0d2u0002d20202u0u00u2uu22	-4|c13b c18a c19a c5b a13a a22a a9a a16a|uduu0u2u20u2d00u20d02u2u0d00u2dd22	-2> = 1/875 (3658)
<u2ud02u0udd20u0u020u0u2u2d202dduud	2|c12a c32a c3a c25a a30b a32b a28b a31b|u20u02d0uudu0u0u020d0u2udd2d222uud	-2> = 4*sqrt(5)/42525 (14964)
<u2uu00000udu0d2duuu00uu22022u22220	-4|c3b c31b c28a c25b a3a a9b a21a a13a|u2ud0000uuuddd2uuuu0uud2d02du2d220	-2> = 19*sqrt(15)/90720 (47250)
<u20uuud2200ddu02u22d0udu2u000d22u0	-2|c25a c8a c31b c17b a29b a20a a23a a10b|u20uuudu2d0udd0202220d2uud00duu2u0	-2> = 0 (4500)
<u22u02u2200d0020ud0u2022002202d200	-1|c12a c32b c21a c6b a5b a18b a34b a14a|u22uudu220000u20u20ud022002202dd0u	-2> = 551*sqrt(7)/15120 (294)
<0uud0uu22200uu2d2020u02du220uu0dud	-2|c17a c24a c15a c27b a22a a31a a21b a20a|0uud0uu22200uuddd02d2u20u2u0dduuud	-2> = -1/4200 (30240)
<u0020002uu2d202uuddu22dudu2ud000u2	-1|c17a c25a c4b c11b a2a a6b a30b a25b|uu0d0d02uuuu202u0duu22ddud2uud00d2	-2> = -77*sqrt(3)/3456000 (40272)
<u2u0d2u0u2200222uu0u2u002ud0u20020	-2|c20a c2a c9a c11b a19b a28a a23a a12a|udu0u2u002ud0222dud02ud02uduu20020	-2> = 0 (1160)
<u2duu000u22202d0duuu22du20020u20u0	-1|c28b c2a c19a c28a a34b a29a a4b a28a|uud2u000d22202u0dd0u22du200uuu20ud	-2> = 0 (648)
<u2uu020u0u2u2u2020d0d2d200uuu200d2	0|c23b c11a c28a c22a a4b a7b a18b a5a|u2u2u2ud0uuu2u202ud0ud0200d0d200d2	-2> = 103*sqrt(14)/1185408 (7530)
<2u2u2002222du00022000u0ud022u02002	-2|c5b c34a c29a c2a a16b a20a a7a a14a|202ud0u2222udu0d220d0u0uu02200200u	-2> = 0 (36)
<0002u220u0ddud2u0du200uu2u2uu2uu20	0|c4a c27a c7a c28b a22b a3a a1b a16b|u0udd2u0u0uduu220uu20dud2ud0d2ud20	-2> = 0 (36792)
<2020u2uud00d0u2uu2uu02u02uu0d22u0d	-3|c3a c7a c15b c30a a14a a11a a24a a26a|20u0d20uu0du02udd2du02uu22d0uu2d0u	-2> = -sqrt(5)/7200 (2160)
<0u02d00u20u2uuu0202u22du02u22d2000	-2|c11a c28a c15b c17b a25b a32a a15b a34a|0u02d00u2002uuu0d02d22duu2du2u2d0u	-2> = 0 (1260)
<220u2202u02020u2d00ud02200uu022u0u	-3|c2a c32a c28b c5b a32a a28a a34a a29b|2u0uu202u02020u2d00ud02200ddu22u02	-2> = 0 (209)
<0u2u22d2u0duu022uu20dddd2u0uu0ud00	-2|c19a c25b c3a c21a a32a a28a a21b a34a|0uud22u2d0uuu022udu0ddduuu02d0u20d	-2> = -7*sqrt(6)/972000 (41823)
<uuu2ddduu0udud0u0u20uu22u22u020020	-4|c19b c30b c23b c3b a1b a22b a20a a13a|2u02ududu0uu2u0d0uddu2u2d22d0u0020	-2> = 0 (10152)
<u20u2ud0u00d202u20duu0202u0du2d022	-2|c17b c13a c34b c33b a16a a32b a11b a18b|u20u2ud0u0ddu022uuuuu0202d0du2ddud	-2> = 0 (59976)
<22u0ud0uu0200uu2u0222ud20uu0u20u02	-4|c27b c30b c15b c11b a18a a25b a5b a28a|22u02d0uu0u00d02ud222ud2uu0udd0u02	-2> = -sqrt(210)/1400 (1736)
<02u0u220u002duu0d2002200uu02udu222	-2|c34a c31b c25a c2a a27a a19a a31b a10a|0uu0d220uu02udu0d2u022000uu2udd22d	-2> = 43*sqrt(7)/235200 (5100)
<u002duu22u2u20202u2duud0du0u002u0u	-4|c31a c5b c31b c18b a34a a7a a3b a31a|u0u20d222u2u2020202uudd0du0u00du02	-2> = -sqrt(35)/250 (714)
<200uuuuu2220ddddu2d2u0uuu0u0002202	0|c31a c11a c9b c11b a19b a33b a22b a13b|200uuuuuu2002uddd222uduud0d000d2u2	-2> = 0 (17832)
<0u2u20uuduu20duu02u2ud22u02d0ud00d	-3|c30b c27a c12b c22b a32b a4a a31b a10a|0u2220uuu2dd0uuu02d2u022d0du002d0u	-2> = -sqrt(70)/6912000 (3610)
<2u00u0202u0duud20u2uu2d002du022dud	1|c26a c19a c7a c12b a4b a12b a32b a33b|2u0ud0d02u0duuu20dddu2u00uud02222u	-2> = 0 (1200)
<2uuuud00uduudu0d2020u2u02u20d2uuuu	-5|c31b c1b c16b c19b a28a a6a a21a a18b|uuudu200dududu002ud022u02d2du20duu	-2> = 53*sqrt(14)/1792000 (24720)
<0u0duu0d22000u2uuu22u0uuud02022du2	-3|c19b c20b c9b c10b a24b a27a a22b a12b|0u0duu0ddu0d0u2uuddduuu2uud2022du2	-2> = 0 (10080)
<02u2u02u0d22u22uu20022uuu00u0u2000	-5|c31b c17b c14a c25b a19a a6a a33a a1a|u2u2dd2u0u22dd2u02d022uu000u0uu0d0	-2> = 0 (432)
<0uu02ud0du0u22u2u2ud0ud2uu200du02u	-4|c26a c13b c2b c15b a30b a32a a28a a8a|00u02uduuu0ud202u2ud0dd2u02d02ud2u	-2> = 0 (11790)
<u220220u00200uu00u0d2u20uuu222d20d	-1|c2b c21a c5b c18a a9a a24b a4b a12b|uu2uu20uu02d0ud0000dud2uudd222d20u	-2> = 11*sqrt(2)/24500 (17801)
<220u2022u200d2u2u22d00u02uu0000udd	-2|c14b c15b c18a c7b a12b a24b a15b a29a|220u20u2u20dduu2uu2d00uu2dd0u00dud	-2> = 38*sqrt(30)/212625 (16680)
<uuu2u22d20d0uuu022u02u0d200u0uu0u2	-2|c17a c21a c17b c14b a27b a5a a2a a23b|u2u2222u20u0u0u002u0ddud20ud0ud0d2	-2> = -sqrt(15)/74088 (7476)
<uu0ddu2u220ud222uuu0u20u0uu00ud0d2	-4|c16b c7a c15b c8b a11a a20b a4a a17a|uu02ddu022udd2uu2ddud20u0uu00ud0u2	-2> = sqrt(330)/5400 (2160)
<2u22202u00u2d0uuuu0200uu200020d2u2	-4|c32b c34b c4b c3b a21b a31a a23a a22b|2udu202u00u2u0dudu02uu2d2000202udd	-2> = sqrt(10)/30240 (3360)
<2uuu202duu2u020du00dudu0200u202202	0|c11a c21a c4b c16a a4a a16b a27b a20b|2uud202uuduu020du0020ud020du202202	-2> = sqrt(30)/6750 (834)
<uu2d00020002u022d22202uu02u0d2uu0d	-2|c16b c31b c4a c17a a9a a10a a11b a6b|uu200u02udu2u02u022202ud02d0d20u0d	-2> = 107*sqrt(10)/42000 (1690)
<2ud22u20u2u2002d00dd0020uud0d2u20u	-1|c10a c6b c12a c4a a13a a24a a21b a22b|2udu2020uuduu02u00duuu2dddu0d2u20d	-2> = 0 (44960)
<uduu02d0d2u0u00u200022duu22uu22uu0	-4|c10a c33b c30b c22a a28a a23a a32a a12a|uduu02d0duuuu00d20002u2ud222ud2200	-2> = -sqrt(15)/360 (1260)
<0uud00u20uu2d0d20d0u20202duu22u2ud	-2|c30b c21b c8a c30a a6b a22b a1a a14a|udud0udu0uu2duu20d0dud202udu20u2du	-2> = -607*sqrt(6)/1036800 (20608)
<20022udud00uuu0u0202u220u02d22ud0u	-1|c8a c9a c6b c30a a2a a26b a24b a15a|2u0220u0000duudu0202d22udd2d2uuu0u	-2> = 0 (696)
<u20u002u2d2200uu200uuu02du022uu2d0	0|c2a c7a c17a c29b a3b a34a a10b a27b|uuud00du222200uud00udu02udd2udd2uu	-2> = 0 (26850)
<2udu0220002ud002uuu20du220002u0u22	-3|c30b c16a c32a c33b a8b a32a a21a a23a|2udu022d002ud00uudu2du222000200uu2	-2> = 0 (72)
<0uu02udu2uddud2d20u20d020d2uu00022	-1|c5a c8b c22a c13a a26b a11a a10b a32a|0uu0udd0222u0u2u20d20002022ud00u22	-2> = 0 (200)
<2u2222d2u0u22udu000uu2020uuuu0000d	-3|c2b c4b c22b c3b a30a a21b a16b a25b|20uu22u2u0d22uu2000d2u02dudddu000u	-2> = 0 (2855)
<u202u0uu0uu2220u0022u000u022du2u02	-4|c34a c21b c12b c29b a26a a30a a3b a23a|u2u2u0ud0uud220u002200d0ud22022d0u	-2> = sqrt(30)/1080 (1180)
<2uu0u2022220002d200ud2u202200ud00u	-2|c27a c3b c31b c24a a27a a4a a25b a13b|2u0ud2022220d02u200uu2duu2200d000u	-2> = 1/144 (108)
<2ud2000u202uud02u22d2020u002020udu	-2|c16b c19b c21a c11a a10a a6a a3b a15b|2u220u0u2uudduduu2ddd020u002020udu	-2> = 59*sqrt(30)/120000 (11501)
<020u2u022u202020duu2d0ud00ud2u2u0d	1|c8a c34a c27a c20b a16b a33b a34b a3b|02uu2u0d2d20202duuuuu0du000u2u2ddd	-2> = -sqrt(6)/56000 (9600)
<ud2u00022022d220uuduu02ddu0u0duuud	-1|c9b c8a c14b c25a a22a a16b a28b a10b|ud2u000udu22uu2uuududd2d0d020uuddu	-2> = -sqrt(105)/10125 (97776)
<u2u02uduu0d2d0u22u0uu20uu220uu00ud	-2|c29a c22a c26b c17b a3b a14b a32a a15a|u2202uuud0d2dd22uu0udu0udu200d0duu	-2> = sqrt(110)/633600 (13300)
<2u220u220duud22ud0u00200u22u2000u0	-3|c1a c11b c25a c29a a31a a6a a5a a18a|uu22d2220d0uu22ddud00200022uu0u0u0	-2> = 0 (72)
<u2dud2ud20uuu0002uuu00u0202uu0u222	-2|c29a c6a c1b c19b a26a a30b a10a a21b|02uududu2uudd0002u0ud0u02d2u0ud222	-2> = 31*sqrt(30)/144000 (10575)
<0220uuuuddd20duu2d02uuuuu0uuuuu02d	-5|c20b c8b c16b c6b a8a a23a a13b a18a|0220u0uduud2uuu0220ddd2uu0duuud02d	-2> = -sqrt(770)/55440 (51588)
<u222uu022220d0u0u0u000u222u00u0uu2	-5|c6b c34a c15b c25b a16a a20a a14a a12a|u222u002222udu0ud0ud00d2u2d00u0uud	-2> = -sqrt(30)/360 (3340)
<202uuu2u22d00u2d2220d0020200020020	-1|c6a c10b c15a c5a a8a a25a a27b a31b|202u00222uu00dud2220u002u2d002u020	-2> = 7*sqrt(15)/7200 (62)
<022uu02220ud200u202u002uuu2udu2000	-4|c17b c27b c30b c9a a32a a34a a22b a18a|022uu022u0du200udu2d0d2ududuu02u0d	-2> = 0 (11360)
<u20udu2d0u20d22200udu2d0uu0u2uuud0	-1|c29b c15a c23b c6a a29b a24b a34a a27b|u20ud02d0u20d2u200duu20uuduu2uuddd	-2> = -sqrt(210)/31360 (11040)
<uuduu02d0u02uu2u00d020ud2uu2uuudd2	0|c12a c32a c27a c2b a29b a17a a22b a20b|u0duu02u0u0duu2uu0dd2dud2u022du0d2	-2> = -103*sqrt(462)/1811040 (46900)
<0uu02u02d002u202d002ud2202022u0udd	-1|c12b c3a c32a c21a a18b a21a a15a a21b|0u002u02d00uu2d2uu022d2202022u00ud	-2> = 13*sqrt(15)/16200 (264)
<22uu0002uu2u00udduuud22u2uuu00u20u	-4|c3b c32b c4b c24a a19b a3a a6a a30a|22u00u02du2d00uduu2uu2202udu0dud0d	-2> = -5*sqrt(154)/130977 (13041)
<u2u200uu22220u020d0du00u2u0022duuu	-1|c33a c25b c9a c32a a19b a15a a23b a32a|u2u200uud2220uu20dddu0dduu0022ud0u	-2> = 0 (7850)
<u02002022u00u22022022d2d02uu2000u0	-2|c6a c14b c8b c8a a16a a25b a28a a31b|u0200u002u00dd2d22022u2uu2u220d0u0	-2> = -sqrt(10)/180 (100)
<u0022u2dud002uu020du2u200u2020udd2	-2|c7a c26b c5b c29a a2b a30a a29a a28b|ud02uuddud002uu020du2u20002d2uduu2	-2> = sqrt(210)/3024 (1008)
<u0200u02duduu2du00220u2u0222200uuu	-4|c29b c22b c29a c23b a7a a32a a22b a2a|uu200ud2ddudu2ud00220uuu02220002ud	-2> = sqrt(30)/810 (720)
<2u0ud0022u2d20ud0d0u0u2uddu2u2020u	-2|c34b c29a c9b c11a a10a a3b a29b a19a|2uuud002d2uu20du0uud0d2uudd2u20200	-2> = 0 (10440)
<0uu2uu02u020u2u220du00d0udu2duduu2	0|c23a c8a c8b c29a a23b a8b a24b a10a|0uu2uu0uud20u2u220ud00duddd20dudu2	-2> = -277*sqrt(3)/51631104 (62797)
<2u0ud02ud2u2u0uuduu0u02d2200du0d2u	-3|c2b c33a c12b c13a a5a a17b a13a a14a|200u202du2dududu2du0u02u2200ud0duu	-2> = 0 (480)
<20u2u002duu2d02u2u2dd0u02u002duu0d	-1|c8b c12b c19b c31a a2b a31b a8b a32b|2uu2u002udddu02d2uudu0u02u002du20d	-2> = 0 (10080)
<00u222udu00uu2u02u0u0d0222u0uudud2	-3|c8a c26b c33b c4b a23b a27a a33a a11b|00ud22u0u0udd2u02u0u0du22u20ddduu2	-2> = 0 (4100)
<u0udu00du2du0du020u002u2ud222u202d	-2|c17b c34b c11b c28b a18b a26b a11b a20b|u0udu00du2dd0uu0uuuu02u2d22d2d2020	-2> = 19*sqrt(30)/45360 (6480)
<u0ud222uud0uud2ud0202dduu02002u200	-2|c15b c13a c32a c21b a25b a13b a26a a13a|u0ud222uud0u2uddd020uuuu2d2002du00	-2> = 0 (7560)
<2u20u00ud2u0d20uu20u22220d0u0u0dd2	-2|c18b c21a c32a c14b a5b a27a a16b a13a|2u20200uu2u02u02ud0ud2220udd0u00d2	-2> = 181/158760 (1757)
<0uu0udu02u22022ud0du02220u0uuu20ud	-2|c19a c23b c14a c9b a8a a19b a4a a10b|0uuuduuud2220u2du0dd02d20d0uuu20du	-2> = sqrt(7)/840000 (29430)
<uu220020dud0uu2du000u0u220ud2uu2u2	-4|c1b c2b c14b c16b a2a a1b a19a a12b|uu220020uuuud020d0u0u0d220uu2dd2d2	-2> = -19*sqrt(42)/740880 (7392)
<uu2u202dd0u0200u02ud0202du22d2u0d0	-1|c29b c30a c27a c22a a14a a19b a33b a16a|uu2u202dd0u02d02022d0u02udu20uu020	-2> = -sqrt(30)/72 (180)
<2uuu0d2d0ud0du020d222uud2202uu0u00	-1|c28a c4a c32a c19a a6a a17b a32a a3a|2u20022d0ud0uu02ddu22uud220udu0u00	-2> = 0 (336)
<u02u2u0uuu02ddu0u2d2duduud200u0ud2	-3|c5b c18b c32b c17b a31a a17b a6b a30b|u02uu20uuu02udd0duu2duuddu2002d0d2	-2> = 383*sqrt(10)/490092120 (109188)
<uduu22d2u0202002udu2u020002d020d02	-1|c8a c21a c16b c34b a10b a1a a16b a14b|2udu22uuuu202d02udu20020002d020d0u	-2> = 0 (638)
<uuu0u000u0uuu2dud0uuud22dddu2220u2	-1|c29b c24b c3a c1a a11a a5b a1b a4b|uu0d2000u02ud2uuu0uddu2ddduuu220d2	-2> = -sqrt(231)/1524096 (42192)
<02u222u0u20u2ud0ud22duu00ud0u22000	-2|c2b c19a c5a c21a a11a a9a a8b a21a|0uu2u2uu22ud2dd0udu2uud00ud0d22000	-2> = -9427*sqrt(30)/19845000 (23226)
<uu020d02u00u0d220222d2uud2d2u000ud	-1|c6b c22a c19a c12a a31a a17a a30b a6b|uu020d02d0000u22d2u2uuudu2d2ddu0uu	-2> = 0 (1500)
<2u2u0duu2d02u02d0duu02u02d2d002u0d	-1|c25a c27a c12b c4a a34b a33a a2b a14a|22200uud2u0uud2d0duu02u0uudd002ud2	-2> = -sqrt(14)/5184 (11760)
<u022uuduuuu02u00ud022d02duuu0d2uud	-3|c6b c21a c11b c20b a14b a17a a29a a2b|ud22u0uuuu0022002d0uud02dududu2udd	-2> = -1343*sqrt(3)/2857680 (50328)
<20222u2u0u0uud0u20uu0uu200u0222d0u	-5|c16b c30b c1b c20b a9b a18a a12a a25a|u0222u2dud02uu002uu00du2d0d02u2u0d	-2> = -sqrt(22)/49500 (3375)
<2u0uuu0d02d0ud2u2u2dduudu20u02u020	0|c18a c4a c15b c30a a31b a18b a29a a2b|2200uu0u02u0ddud2d2uuuudu20dud2020	-2> = sqrt(3)/54000 (13200)
<uuduuuu2200d02u00ud2du2u20022200uu	-3|c20a c33a c9b c20b a34a a18a a31b a20a|uuduuuu2u00d02d002dudu2u200222d002	-2> = 49*sqrt(2)/7200 (4032)
<2u2ud0ud0uud2uu200u22d20u0u200uu02	-4|c12b c10b c1a c27b a29a a19a a9b a25a|ud2ud0udu0u02dd200222u202002u0uu02	-2> = 0 (48)
<00u20u020uu222du0020u2002220dduud2	-2|c22a c25a c32a c12b a31a a28a a9b a16a|00u20u02uudu22d20020uu00d22udd20u2	-2> = 37*sqrt(5)/112500 (1135)
<u0uu2202uuu2020u020u2dd20du0u0220d	-1|c21b c24a c18a c23a a16b a1b a23a a2a|2uuu2202duu202020d0uuudd0du0u0220d	-2> = -461*sqrt(10)/661500 (4844)
<ud0u20uud200u02duu002u0d220u2u22dd	-2|c24b c5a c2b c16a a27a a6a a27b a23b|u00uuddud200u020du002dd0222u2u22uu	-2> = sqrt(14)/18144 (540)
<udu20u00u2u220d2u002222uu2d0u0uu00	-4|c16b c21b c12b c26a a5a a14a a8a a33b|udu2du0uu2du2uddu002u22duud0d0duu0	-2> = -sqrt(210)/6000 (34576)
<uuud0uu0dd2uu00u22ddu022u0u0u0222u	-1|c32a c24b c4a c6b a14b a4a a19b a2b|u2uu00d0ud2udd0u222dd02uu0u0u02u2d	-2> = sqrt(21)/151200 (4176)
<0u002u2ud22u2d02uuduuduu20uuu02d00	-2|c11a c19a c5b c13b a15a a28b a33a a26b|0u00du2ud2uuudd2dd0uuudd2du2u02uu0	-2> = 0 (8400)
<udu200u002022u020uuu02du2d2u0dud2d	-2|c26a c13a c31a c33a a2a a15a a8a a11a|u2u200uu02d2uuu20duu02du202d0d0udd	-2> = -33907*sqrt(105)/871274880 (28465)
<u200uu00duuu2u02du202uud0dudu2du2u	-3|c13a c22a c2b c16b a7a a22b a8a a3a|uud0udduuduuuu0dud202duu0uddd2ud2u	-2> = 67*sqrt(21)/39513600 (806274)
<u0u2ud02u0uddu22u2u2udu2u00002u020	-1|c20a c22a c23a c8a a7b a12a a32a a26a|u0u2uduuu0u2dd22u2ddd002uu0002du20	-2> = 0 (11346)
<u202202d202020u20022u00u202200uuu0	-2|c19b c16a c24b c21b a24a a17b a3b a29b|u2u2202d202020udu0u2000u2022d0duu0	-2> = sqrt(5)/120 (135)
<22uu2d0d2u2u220d0ud00ud2u020d20u00	0|c24b c4b c9a c23a a20b a28b a25b a7b|22u02uduuu2u220d0ddu0u0u202dd20u00	-2> = sqrt(3)/6480 (2898)
<22u2uudd00dud2uudu0uuuuddu00d2dduu	-2|c5b c13b c31b c34a a27b a29a a12b a34b|22u20uud00d202udud0uudududu0220uud	-2> = 0 (23400)
<20uudu2u0u0du220du00u2u2d0u0d2dd2u	-2|c33a c13b c32a c18b a20a a26a a29b a28b|20uudu2u0u0d0220u00uu2d2ddud22u0du	-2> = 0 (11550)
<2u2uud0u22uddu00uu2u000uu20d02ud2u	-3|c4a c33b c28b c19b a7a a15b a32b a28a|2u20uduu22udddu0duud000uu20u02d2du	-2> = -7*sqrt(2)/25920 (23310)
<00020uu0d2u002uu222uuu200u22220020	-3|c21b c17b c33b c6b a6b a26b a8a a1b|u0020duuu2d002ddu22u0u2002222200u0	-2> = 0 (40)
<uudd2u20dudu2du02u0d0202u02uuuu200	-3|c30a c13b c24b c27a a31a a16b a19a a29a|uudd2u20dudududu2uuu020dd0uu202200	-2> = 0 (1440)
<2udu0u20u2u0d2002d0ud20u2d2u2u00uu	-1|c22a c4b c20a c1b a5b a23a a2b a20b|u2u0uu20u2d0d2002d0uduuu2u2d2d00du	-2> = -109*sqrt(21)/504000 (12936)
<00u2u22ud2u0200ud0d2dduuud20duuu20	-2|c5a c10a c19b c30b a8a a18a a23b a14b|00u20222dud02u0uud02uu2ddu20u0ud20	-2> = -sqrt(5)/10800 (1104)
<2222200uuu02u20000202u0u00u0du22u2	-4|c21b c19a c34b c3a a23a a28a a6a a11a|22u22u0uuuu2d20000u0duud00duud22dd	-2> = 5*sqrt(105)/129654 (29750)
<u2u20002du02d2uu0u2uduu00du0ud22ud	-3|c34a c32b c13a c10b a3a a25b a13a a17a|u2220002d002u2uduu2uuud0uud0dd2ud0	-2> = 37*sqrt(30)/3175200 (10626)
<2u20u2u20uu2d2du002d0u00dd2u0du20d	0|c16a c34b c6a c8a a24b a31a a11b a30b|2u20uuud0d22d2d0002u0d0uuu2u022200	-2> = -sqrt(10)/400 (140)
<u0du2220022ud2d2u0ud0u200uuuu0u0u2	-3|c4a c7b c20b c3b a32a a20a a24b a21b|u00022u0022ud2d2d0uuud2u0duuu0ddu2	-2> = sqrt(3)/324 (5080)
<0uu2uu20d0uu2d2200020d0duuu222uud0	-2|c11a c20b c12b c13a a1a a23a a17b a12b|uuu2uu20d00duu22d00u0duuudd222udd0	-2> = 37*sqrt(3)/147000 (99442)
<220u2u020uu0u2d0020duud0u202dud022	-1|c2a c11b c21b c18a a24b a30a a7b a19b|2u0d2ud20u00u2d00udu0duuu202d2u022	-2> = -29*sqrt(6)/12000 (540)
<u0u0du2u22uu20u0d2d2udud2dd02000uu	-2|c7a c13b c9b c6a a5a a12b a4b a30a|u0ud20udd2u2u0u0d2u2uuuu2dd02d00ud	-2> = 0 (28368)
<22uu0222u022u2u0du0200u02u0uu200u0	-2|c23b c18b c2b c12a a16a a22b a32b a5b|2uudu222u02ud2udd0020u002u0dd20uu0	-2> = -7*sqrt(30)/36000 (1995)
<0022u020dudu0uu2200d22uudu22uduu00	0|c16a c28a c3b c30b a30b a1b a11b a33b|u0u2d020uu2u0ddd200u22uddu2udduuu0	-2> = -7*sqrt(6)/48600 (10500)
<2u00u0u02u2202u2u0u2dud20220u0ddd0	-2|c10a c19a c9b c1b a18b a32a a2b a30a|u200u0u0u02202d2ud02uud20220uud2d0	-2> = -29*sqrt(105)/343000 (1620)
<2uuuudu02u20du2200dudd2u220u00d0uu	-2|c10b c3a c33b c25b a12b a14a a18b a17b|2u0uudu0202ud222uddduu2dd20u00u00u	-2> = 133*sqrt(2)/28800 (4300)
<0002u202202u0d20ud2d0u2d0022u20u02	-1|c15b c17a c8b c23a a13b a10a a1b a8b|u002u2022d2duuu00u2d0uud0022d20u02	-2> = -sqrt(10)/800 (480)
<22uuu0200u022u22000d0u2020uuuud2uu	-5|c16a c29b c32b c25b a18a a22a a19a a21a|22uuu0200u022u2d0dddu220d0uu0udduu	-2> = sqrt(10)/600 (5670)
<00u02u202220uuu00u20u0000222uuu222	-2|c30b c7b c10a c32b a30a a24b a1b a13b|u0d02uu02u202uu00d20d00u0222dudu22	-2> = 0 (560)
<uu0uu22d22d0000222u00du20022uu200u	-2|c27a c9b c28b c30a a14b a21b a32a a3a|uuuuu22du2d00d0222d0udu200udd02u0u	-2> = 0 (8378)
<uu0202du22d2ud22uu000022u00002uuuu	-1|c32a c15b c23a c16a a19a a20b a21b a17a|uu0202du22d2uduu2udud0d2u00002u0ud	-2> = sqrt(35)/1680 (7830)
<0u0u2dd2u02200000222202udd20uuuduu	-2|c25a c23b c18a c27b a15b a1a a16b a15a|uu0u2dd2u022002d0d2220uu0dd0uuuduu	-2> = -sqrt(2)/36 (1440)
<0u0du20220u0uududu2uu202duu200uuu2	-1|c34a c13b c20a c22b a7b a11a a23b a12b|0u0du2u2202d0udduu20udd2duu200uuud	-2> = -sqrt(3)/15120 (4320)
<2ududu2u020d020uu2dud20uu2udu002u0	-3|c2b c26a c24b c32b a15a a24b a6b a33a|20uud22d020u02uuu2ddu20ddduuu00u20	-2> = 0 (1440)
<u0ud2d0000000uuu2222u0u222u22ud0du	-1|c25a c5b c16b c5a a5b a13a a12b a21b|u0udud00000uudu0222220d2d2d22uu0uu	-2> = -sqrt(5)/280 (612)
<uu02u0duu00dd2d00uu20ud2uu2220202d	-2|c28a c29a c4b c27b a1a a16b a26b a19a|2u0uu0ddu00dd2uu0u220ud2u2ddu0202u	-2> = sqrt(10)/540 (3300)
<02u2uduudud000u2u0d0ud222u2u2d0020	-1|c27a c22b c25a c17b a31a a9b a8b a34b|02u2udu22dd000u200u0u022uduu2ud02d	-2> = sqrt(70)/9450 (1980)
<00ud0u0uu0222u202d2d0ud00uu2222du0	-2|c29b c27b c28b c19a a27b a10a a25b a21b|00ud0u0uuu222u202ddduud0uuudd22ud0	-2> = 3*sqrt(105)/2800 (38192)
<2222u022u00ud0d20udd2uu02d00uu2d00	0|c8a c31a c5b c3a a30b a22b a33b a32a|22u2002ud00ud0d20uuu22u02u00d2d2u0	-2> = 0 (378)
<0uu0uu2u2u0u2udu22d0duuu20u2uud00u	-3|c2a c14a c28b c18b a20a a26b a1a a14a|u0u0ud2u2u0u2ddu2uuduuuu2dddudd00d	-2> = sqrt(10010)/6054048 (1496052)
<u0u0220000ud02u22u22d0u02u2duu02du	0|c19a c11a c15a c32a a21b a11b a24a a13a|u0u0220000udu2022ud220ud2u2dud0uud	-2> = 169*sqrt(42)/3024000 (4400)
<2u20uuud0ud0222000u0d22u2u0u220200	-3|c6b c22b c30b c22a a22a a33b a19a a6b|2u20uuud0uu022200020ud2u2u0d2d02d0	-2> = sqrt(105)/9800 (1850)
<u0022udu0u20uuudu2uuu0202uddu2du0u	-1|c17a c30a c11a c5b a3b a13b a17a a14a|u0u2uddu0du022dud2duu0202uuduudd0u	-2> = 23*sqrt(165)/2268000 (43200)
<20220u200uu00d2u202uu02u20d2dd00u2	-1|c16a c15b c1a c23b a5b a9b a23b a9a|u022uu202dd00ud0202du02u20u2uu00d2	-2> = sqrt(105)/12600 (360)
<2u220u02222200002u00002u00022022ud	1|c10a c17b c3a c32a a25b a16b a7b a21b|2uu20ud22d22000uud00d02uu002202udu	-2> = sqrt(6)/180 (500)
<u0du0uuddud2u0u22u00uudd2ud202uu20	-2|c24a c28b c22b c16a a19a a24b a19b a20a|u0du0uuddud2u0uu2d2uu0ud2ddd02uu20	-2> = -17*sqrt(15)/189000 (46200)
<uu20000220022u0202d2du0022020uduu2	-2|c32b c16a c25b c34a a24a a5a a17b a30b|uu20u00220022u0ud2u2du0ud20202d0du	-2> = sqrt(42)/3150 (1236)
<u00uud20200u220dudududuu2u0u2d2duu	-2|c33b c29b c7a c30a a19a a27a a2b a1b|2u0uudu0200u220uud2udddd2dduu02u0u	-2> = 0 (11872)
<u0duu0020du0u0u2202d20u2u0d2uu2u2u	-3|c28a c29a c5b c25b a5a a29a a25b a6a|u0duuu020ud0u0d2202u20u2d0ddud2u2u	-2> = -sqrt(3)/3000 (4780)
<2u020u22220uu0200ud200uuu0ud02u022	-3|c7b c18b c9a c20a a27b a24a a6a a22a|2u0202d2u20du02000ud0ud2u02u02u022	-2> = -sqrt(30)/2160 (36)
<2u0u0duu2uuu0d0222d2200u00dd2duu20	-2|c21b c17a c31b c16a a16a a5b a19b a13a|2u0uuddu2uuudd02u222u00d00dd2u0u20	-2> = sqrt(70)/1800 (7560)
<00u22duu0u0du0u00du2u2022022d22u0u	-3|c10b c31b c13b c31a a26b a23a a9b a16a|00u22duuu00d00dd0uu2u2u22u22d20d0u	-2> = -sqrt(3)/240 (840)
<2uu0u020du0220u0uu222200200uu02uu2	1|c28a c22a c18a c19a a17b a26b a8b a30a|2uu0u02udu0220u020d22d002u00dd2uu2	-2> = 3*sqrt(35)/1400 (740)
<00uuud00ud2u2u22uuu2d2d0du000ud22u	-3|c31a c17b c11b c21b a7a a17b a2a a8b|0uduuuuuuddu2d22uud202d0dd000u022u	-2> = sqrt(105)/235200 (22064)
<00uu02u0duu0du220uu2222022u0020ddd	-1|c18a c3a c14a c30b a1b a12a a12b a5a|u00du2u0dud2d02200u2222022d00u0uuu	-2> = 0 (72)
<u2220000220uu002ddud020u2u2d0202du	0|c18a c1a c34b c22a a15a a8b a5b a31b|0222u00u220du0u2u0du0u0d2u2d02u2d0	-2> = sqrt(3)/8100 (1245)
<202uu0d2u0du2u02uuu0du00u0u2ud2ud2	-3|c14b c21b c7a c1a a23b a5a a1a a12a|202u2002d0u22002uuu00uu0d0d2ud2ud2	-2> = 2077*sqrt(30)/5103000 (868)
<ud202200uuuud0du22dduu2000u20u20u2	-2|c5a c33a c5b c27b a10b a13a a26a a25b|ud200200u2uu20ud22dddu20uu020u2002	-2> = 0 (140)
<uuu020d2u220u2002u0u2u0000u2d20u22	-4|c33b c13a c30b c14b a12a a13a a26b a6a|uuu02dd2u22udu002d0u2d000ud2ud0uu2	-2> = 0 (5600)
<022000u22u2d0u2002uu202duu0d0du202	-1|c2a c14b c31b c3a a14b a1b a6b a20a|uuu00uu22d2d0d2002d2202uud0u0u0202	-2> = 0 (504)
<u22d000u2uuu2d0202du0udu22u0u00uu2	-2|c11b c33b c18b c25b a15b a32b a11b a22b|u22d000u2udu2ud20udd02uuu2u0d00202	-2> = -sqrt(70)/50400 (1224)
<ud022udu20uu0duu2u000u02d2uuduuu2u	-3|c33b c2b c32b c33a a14a a21b a32b a2a|uu022udu20dd02ud2u00uu02d2ududuu0d	-2> = sqrt(30)/567000 (35700)
<20uudu22000d0u0u0220222u20u020022u	-2|c12a c32b c5b c8a a20b a28a a26a a30b|20uu0d2d00000u0d022u222u2uuu2d0u2d	-2> = 0 (324)
<22022uuduuuud2u0002d02020u02uuudu0	-1|c19b c4a c15a c20b a11b a23a a18b a29b|220u2uduud2uu2000uu002u20d022dddu0	-2> = sqrt(42)/254016 (3456)
<2u2uduu0u2uu2d0uu00200020duud2uud2	-4|c28b c17b c30b c34b a4a a8a a25b a19b|2u22uudud2uu2u0u00d20002ddd0duuduu	-2> = 0 (21840)
<20u22ud0d2u02d0002u00200ud20uu2u22	-2|c3a c10a c6b c34a a12a a15a a14a a24b|200220u0duud22u002u0020uud20ud2d2u	-2> = 0 (498)
<2uu00u0d20u2uu2d0d0uuuu020u222du02	-4|c22b c23b c1a c29b a23a a19a a11b a16a|udu00u0d2022uu220duuu0u020d2u2dd02	-2> = sqrt(30)/9450 (2520)
<u2022uuud2u20d000uu22u0u20d0d002u2	1|c14a c12a c25a c32a a17b a7b a13b a24a|u2022u2ud2udd000udu22d02u0u0d00uu2	-2> = -5*sqrt(10)/4032 (1224)
<udud2u0u2du000u0uu0dddudu2222d2uu0	1|c26a c4b c5a c20a a34b a14b a19b a13b|udu0uu0d2du0uuu0udd0uddudu222d2duu	-2> = -73*sqrt(210)/5040000 (203000)
<uu0u20d222uud2u0ddu0020uud0uu22200	-2|c32a c10b c12b c22a a27a a21b a26b a33a|uu0u20d22du0u2u0duu0du0ud2ddu22du0	-2> = 0 (40850)
<uuduu202u0u2uu0u22d2000d0dduu02u2u	-4|c1b c31b c4b c12b a7b a14a a24b a9a|0ud0u2u220duu20d22u200020ddud0uu2u	-2> = 0 (612)
<u22ud020u02200uuu00dd22d0d2u2uu0ud	-1|c29a c7b c22a c9a a13b a28b a14a a17a|u22ud0d00022uuuu200ddu2d0u22udd0uu	-2> = sqrt(15)/2250 (3780)
<02u00u022u02d2u22dddu00du0u2uuuuuu	-2|c2b c9b c13a c15b a32b a15b a19b a21a|0uu00u02uu0202d22u2u200du0u2udd2dd	-2> = sqrt(6)/35280 (7671)
<00u2u0uu200ud2du20u2u2022020u0220u	-3|c20a c27b c8b c5b a3a a28b a1b a23a|u02200d0200ud2uu20dud2u220duu0220u	-2> = 0 (108)
<u2202uu222u00dd20d0200u0u20220002u	-2|c3a c16a c8a c5b a32a a21a a30a a17b|u2u0uduu22u00ududd02d0u0d2022d0u2u	-2> = 0 (9828)
<u2du002uudu02d0uuuuu22020020d20220	-1|c19b c24b c7a c33a a18b a4a a25b a5b|u2d2u0uuuuu02d0ud20d220ud020u202d0	-2> = -sqrt(7)/7560 (3374)
<00uu020020022du20u0d2222du2d20d020	0|c22a c12a c16b c9a a19b a14a a7b a17b|00uu02u0d00u22uuuudd2d22du2u20d020	-2> = -17*sqrt(5)/4725 (5052)
<uu0u0220u002d00duuddduu0uu2u2d2u22	-3|c20b c6b c1b c4a a3b a2a a32b a18a|02u00u20u002d00du2d0uuu0ud2u2d2222	-2> = 0 (810)
<0uuu2ud22d00udd002u20dduu02d20uuu2	-2|c25b c24b c4b c10a a33b a12b a4b a30a|0uud2uu2200dddu002u20ud0002u2udu22	-2> = 0 (1080)
<20u00uu2u200u22222002020uudu02uu0d	-1|c8a c25a c9a c15b a7b a12a a5b a19a|20u0du2u020ud2u222d020200uuu02dd0u	-2> = sqrt(30)/7560 (508)
<udu20202202u2u0ddu0u0220u20du20020	-1|c14a c25b c28a c22b a15b a10a a31b a29b|udu202022u2d20uuuu0d0u20020022d020	-2> = -sqrt(15)/2700 (162)
<2u220duu0dud000u02du2u2du22u0u0d02	-2|c26a c8b c2a c4b a15b a30a a11b a24a|202u0uu00d2u00uu02du2d22ud2u020d02	-2> = -71*sqrt(10)/60750 (1496)
<22u2u2uud2du2d2u200u00d0u002000220	-1|c17a c12a c10a c28b a14a a22b a12a a21b|22u2u2uududd222du00uduu0u00d000220	-2> = 0 (2750)
<020u0u20222020uuu002uu220uu20u2002	-5|c13b c30b c22b c34b a27a a14b a17a a19a|020u0u202220duuu20u2u0220d2200200d	-2> = -sqrt(210)/126 (84)
<0uu0020uud20uu20dd2002u22u0222u0ud	-3|c11a c11b c22b c28b a1a a26b a21a a27b|uud0020uud00uu20ud20uuu222du22d0dd	-2> = -3*sqrt(5)/78400 (20316)
<2022u0u20u22udu00uu0u00uu0uud22022	-2|c25b c3a c7a c34a a6a a9a a16a a20b|20u2du02du22duuu0uddu00d00uuu2202d	-2> = 0 (2160)
<u2d2uu200du2d00uudud2uuu0uuu020220	-3|c11a c32b c4a c7b a24b a6a a8a a31a|u2duu2ud0d02u00duduu2ud20ddu02uu20	-2> = 0 (6300)
<020u2u22d0d22u0d00uu0u022u2duuu0dd	-2|c24b c30a c25b c14b a20a a31b a21b a10b|020u2u22ddu2200u00u2ud0duu2dd020uu	-2> = -19*sqrt(14)/100800 (1110)
<u2u02d2uu0u0d0uu2020ddduuuu20dudu2	1|c34b c32a c27a c15a a34b a1b a16b a9b|22u02d2u20u0u0022020uuduud020ud0d2	-2> = 9*sqrt(2)/28000 (948)
<022u200u0u2u2uu0dd02022duu02d020ud	-1|c20a c5a c33b c15a a7b a9a a15a a1b|u22du0uuuu2u2ud0dd0d022ddu02u0200u	-2> = 11*sqrt(14)/12250 (3432)
<2u20uu2uu0u2ddu0u02u220u02u0uuu0du	-4|c19a c21a c22b c17b a20a a14a a18a a32a|2u20uu2uu0u2d2u00ud2dd0u02u0dduddu	-2> = -sqrt(5005)/58212 (67515)
<u02ud2220uu2d02u0u002d2du0uud2ud00	1|c8a c22b c1a c5a a22b a20b a16b a34b|002u022u0du2u0220d0u2d2ud0duu2ud0u	-2> = 2*sqrt(2)/675 (1740)
<020u20d0u20d02u0u022202du0022u202d	-1|c12b c33b c19a c10b a32b a9b a25b a13b|020u20d02u00d2u0d0u2202d20022u2uuu	-2> = 0 (16)
<u22du02d0uu0020u022u002uu2uu2u00u2	-5|c30b c27b c14b c18a a15a a22a a27a a9a|u22du02dudu00duu0u2u0u2du2du2000d2	-2> = -sqrt(30)/225 (1760)
<0u2ud022ud2du2ud0u220uuud20200uu00	-3|c3a c15b c10b c24b a27b a12a a27a a30b|0uuud022d022u20u0u220ud0d2220duu00	-2> = -7*sqrt(10)/2700 (560)
<2udu002000u02u22u2u0u2u0d2u002ddd2	-2|c27b c1a c13b c15b a15b a21b a31a a5b|uduuu02000d0du22u2u022u0u200022dd2	-2> = -1409*sqrt(2)/211680 (560)
<20u0uu2duu0duuuu2222u00uu0u022ud0d	-4|c8b c24b c17a c30a a28a a17a a22a a14a|20u0uu20ud0du2uu2222ud00d0ud2udu0d	-2> = 0 (20490)
<00uu220022uu002dd2u0u0222udd0d02du	-1|c32b c12a c9b c5b a22b a32b a7b a2b|0uuuu2u0u2u0002dd2d0ud222uud0d02du	-2> = -sqrt(105)/15750 (17832)
<uu2u0000u2duu0u022uu0u2u2ddudu2uud	-3|c23b c17a c24b c23a a22a a26a a30a a16b|uu2u0000u2duu0udu2du020022ddd22udu	-2> = 0 (15715)
<002uuuduu2u020du20ud2000u220u2uuu2	-3|c33b c19a c11b c34b a1b a11a a23b a29a|u02duuuuu2u020dd200u20u0d22022ud0d	-2> = 193/476280 (3696)
<0u2u0202d0u222dd0u2u2u00d20200uuuu	-2|c18a c14a c32b c34b a29b a16a a5b a30a|0u2ud202u0d22du2002u2u00u202dud0u0	-2> = sqrt(2)/2160 (360)
<u2ududu2uu022udduud0uu2000220u2u00	-4|c9b c16b c6b c3a a16b a11a a4a a29a|u202u0u20du22uudddu0du200022uu2d00	-2> = sqrt(3)/43200 (3380)
<uu2d20ud2d0u2u2u22u000d2u02d00u200	-2|c10b c27b c13a c24b a30b a33a a7b a23b|uu2d202u200udu2u22u0002du0dd0uu2d0	-2> = sqrt(6)/45 (3912)
<uu0u20d2u22du0u02u0ud22002uu02uu0u	-5|c9b c5a c26b c11b a32a a9a a14a a21a|uu0uu0d2d2udduu02d0d22200uuu02u20d	-2> = -sqrt(21)/3024 (7200)
<2uu200uu0200d20uu0u22dd2ud20uu20uu	-4|c27b c29b c22b c4a a9a a12b a29a a28a|2uuu00uuu20ud20dd0d220d2duduuu20ud	-2> = 0 (30888)
<uu200d0uuud0u200d22u2220222uu20000	-3|c19a c25b c23b c27a a8a a31a a16a a4b|uu2u0d02duu0u20uu2dd22d0u2udu2d000	-2> = sqrt(21)/14175 (15120)
<uuu2u2022u000d0002022uudd022u2u002	1|c22a c28a c4a c30a a24b a4a a19b a33b|uuu2d2022u000u0002d220u2d02uduu0d2	-2> = 0 (1210)
<u020u0d002u0222022220u00d2u20u02du	-2|c13a c7a c15b c30a a31a a29a a34a a16b|u020u00002d0d2uu22220d00u2u2u0u2d2	-2> = 0 (108)
<0u0022d00u2uu2220duud0202d00022202	0|c23a c26a c14a c10b a22a a17b a29b a28b|0u0022d0002uud22duduudu0200uu22202	-2> = sqrt(10)/60 (72)
<uu2002u0200022u202u222d000uuu0u2ud	-3|c29b c18a c22a c32a a19a a4a a25a a34a|uu2d02u0200022u20u222ud0u0du00ddu2	-2> = 17*sqrt(6)/10125 (957)
<0u02duud0uu2u2d2uu022duuu0ud02d0ud	-3|c21a c30a c25b c13b a3a a1a a25a a24b|udu2uuud0uu202d2ud02duu2d0du0du0ud	-2> = 73*sqrt(2)/1440000 (131090)
<u0du00u00udu2u2u22200220u2uud2020u	-4|c19a c12b c30b c34b a12a a8b a24a a9a|u0du00uuuudd2d2u22u0022du2uudd0200	-2> = -209*sqrt(21)/6720 (9968)
<u2du00uu202u2u0202020u20u202u02020	-4|c29a c9b c11b c16b a5a a29a a32a a10b|u2duu0duudud2d0u02020d20u202u02u20	-2> = 0 (612)
<u20u20du002uuuu2u020220ud2020ddd20	-2|c21a c11a c31a c7a a1a a18a a14a a27a|220u200u00ddu2u2ud20d20uu2u20d0u20	-2> = -1/4032 (300)
<u002000220u0d22u02du2u0u02du220uu2	-2|c30b c27a c21a c8b a2a a6b a23a a5b|uu02ud0u20d0d22u02uddudd020u2u0uu2	-2> = 0 (2040)
<u0u2udu022000u2022d00duu22uuu220u0	-4|c30b c9b c26b c31b a2b a6a a12b a11a|uuu2u2u0u2dd0u2022u00ddd2uudduu0d0	-2> = 0 (71358)
<2u0222u0uuu0020u00d2u0d200d2d2u2dd	-1|c20a c33b c14a c23b a27a a23b a3b a9b|2uu222u02du00u0d00ddu0d20022u2u20u	-2> = -sqrt(2)/720 (360)
<u22uudud20uu20ud0u200uuu20220uu0uu	-5|c33b c19b c1b c7b a7a a33a a20a a29b|022uudud20uu20dd0uud0uuu2022dud0du	-2> = 2*sqrt(3)/1215 (26100)
<2uu20u000u2u2uddu2002dduu2du2d0d0u	0|c18a c15a c11b c27a a22b a20a a30b a27b|2uu20u000uuu2u0ddd0d22udd2du220u0u	-2> = 2*sqrt(35)/91875 (6270)
<0020u20uuu00d220uud00ud22d022d22uu	-2|c17a c5a c14b c6a a5a a33a a4a a16b|002uuu0dud00ud2d0uu00du22u022d222u	-2> = sqrt(10)/6750 (2088)
<ud2u0uu0d2u020u0uuuud20u22u002d2ud	-3|c32a c27b c3b c22a a24b a15a a29a a11a|uduu0ud0d2202020uuuuud022200u2dudd	-2> = 109*sqrt(210)/1428840 (9660)
<0020u2020uu02202000uuuuu22u2ddd2du	-2|c5b c11a c21a c3a a17b a24a a7a a4a|00uu02u20u002202d00u0du222u2udd2du	-2> = -sqrt(70)/2100 (1155)
<u0d0022uu20022200uuu20u0u0u2222du0	-3|c8b c28a c10b c13b a33a a24a a34b a25b|u0d00220uu00u2200dud20uu20dd222u2u	-2> = -sqrt(15)/1440 (356)
<0ud2uu2dd0u02202uuu2dud02d02000202	0|c20a c20b c8a c17b a27b a21b a1b a30b|uud2du20u0u022020dd02uu02du20u0202	-2> = 17*sqrt(2)/5760 (240)
<u0220uu20ud0u2dduud022ud0ddud2u0uu	-2|c21a c10a c17a c33b a2a a33a a24a a10b|uu220du20ud0d2du0du0d2u20uuuu2u0dd	-2> = -sqrt(210)/161280 (6720)
<uu2u0u22d020u20220du02d000d02du202	-1|c7b c11a c14b c8a a21b a26a a25b a2b|u22u0uudd0u0ud0220udu2u0ddu02du202	-2> = 483*sqrt(5)/800000 (12750)
<u2du0u2du002u2022u20u00uu02u20u0u2	-4|c7a c16b c13a c14b a15a a28a a13a a31a|u2du0uudu002dddu2u20d00uu0222020u2	-2> = sqrt(30)/90 (408)
<2ud0uududu000dudu2d0ud200dud2222uu	-1|c1b c32a c30a c1a a34a a13b a9a a3b|0u20udud2d00uudud2u0du200uuu2d2ud2	-2> = 0 (13122)
<u00du0202u0uud20002222u022u2du2u00	-1|c9a c9b c19b c7a a34b a14a a29b a30b|u00du0u00u0dd22000u222d022u2222u0u	-2> = 0 (60)
<2uu020002du0202222uuu02uuduu200002	-4|c15b c18b c23b c13b a31b a30a a4b a33a|2uud20002du0u0d22duuu0dududu2uu0d2	-2> = 0 (9360)
<2u0d0u2ud22u2ud0200d2u220uu0000220	-1|c20a c7b c13a c22a a22a a4b a30a a25b|2u020uddu22uudu020002u22uud00d0220	-2> = sqrt(210)/12096 (600)
<22u002u0ududu2u022udud0020uu0uuu2d	-1|c25a c6b c17a c3a a23a a12b a21b a25a|22000uu0udu2d2u0d2du2du020uu0uud2d	-2> = -97*sqrt(3)/612360 (9744)
<u00dud002u0uu200u2020d2u222u2uduud	-2|c5a c1b c18b c26a a19b a5b a11a a16a|000uuu002duud20uddu20u2d2d2d2uduuu	-2> = -2003*sqrt(6)/7257600 (15750)
<020u0u0uu0u220d020ud202u22d02u02u2	-3|c24b c9b c19a c23b a10a a18b a22a a28b|020u0u0u0du220d02u0u2ud022dd2u02u2	-2> = sqrt(15)/200 (664)
<u022uud20u2ud0uuu020u22u0u00u20202	-5|c4b c19b c34b c10b a33a a25a a10b a9a|u02uduu2du2uu0uud0d0d22dud00u202du	-2> = 0 (41220)
<2u0202uu002d0du20u02uduu202duuuduu	-3|c6b c8b c16a c7b a3b a8a a15b a26a|2uu20d0u002u0u2u0u02uddd2u2duudddu	-2> = -29*sqrt(6)/441000 (53496)
<22022uu0u2u0dduuu22000uu20uuu0d20u	-4|c18b c24b c18a c19b a16a a33b a12a a8a|22022uuuu2duduu2u0u000d020duu0d2dd	-2> = 27*sqrt(22)/431200 (26870)
<02u20u220du00u0u02u0u0220u2u0d22u2	-3|c32b c24b c6a c8b a13a a25a a28b a6b|02u20u2u0uu0dd0d02d0u02dud220u2uu2	-2> = 0 (1134)
<u02u220202uduu022u0duu020u22ud00d0	1|c11a c17a c3a c14a a9b a32b a19b a18a|u0ud2202u20uu002d2dudd020u22ud0uu0	-2> = sqrt(70)/3780 (1440)
<u020u0020d2d22u0222du0u0u002u2u20d	-2|c32b c28a c25a c17b a9b a15a a7b a26a|u020u0d2uu2d2220d22ud0u00u0du2ud0u	-2> = -sqrt(6)/810 (1620)
<u020u2uuu2d20d02200u00u202d2200uu2	-3|c3b c17b c24b c9b a19b a25b a30a a11b|u0u0u2ud02220u02d0dd00udu2d22u0uu2	-2> = 0 (1125)
<0u22u2u0u00dd22duud00uu0d0du222u02	-2|c4a c19a c29b c14b a24b a18a a9a a33b|0u2uu2d0200dud2ud2000udud0udu22uu2	-2> = 0 (2430)
<2u0u2d0u2d2uud2u0u020duu2u020u0u02	-2|c1a c25a c34a c1b a32b a19a a17a a3a|0uud2d0u2u2uud2uddd20uudud020u020u	-2> = sqrt(70)/35840 (10500)
<02u0u00u2222uu000uuuu02d0020u2u222	-2|c33b c2a c19b c21a a21b a7a a16b a15a|0ud0u0uu2222uddu0u0uu02u0020d2d2d2	-2> = 1/1680 (3040)
<020uu0u0u2u2002dd0d20u022u2u20duu2	-1|c12a c32a c17a c20b a6a a12a a11b a19b|020uuuu0d222002d002u0u022d2u20d0u2	-2> = -7*sqrt(15)/7500 (250)
<uduu2u20uu0020d2000d22ud00uu20222u	-3|c6a c34b c16a c28b a17a a19a a25b a4a|udu22020uu0020duu0uu22dud0d0202220	-2> = -3*sqrt(3)/1400 (840)
<u2uuu22d0u2u20u02d2000d02u2uuud00d	-1|c8a c27b c19a c2b a12b a16a a15b a32b|uuuud2200u22202d2uu000d02dduuduu0d	-2> = -67*sqrt(5)/300000 (15085)
<u2u2uuu00020u2u200dd22u20uuu02d200	-4|c26b c11a c4b c22b a23a a18a a15a a6b|u2uuu2u000u0d2220ddu2u2200ud02d200	-2> = 19*sqrt(6)/22050 (1596)
<uuu0uud2022d2ud200uu200220d2uduu00	-3|c25a c5b c10a c32b a23b a15a a9a a23a|uuu00ud2dd2u2d2200uu2022d0u2uud000	-2> = -sqrt(5)/2500 (2310)
<uu020u220u22002u2002u2220ud0u000d2	-3|c22a c8a c11b c27b a31a a22a a18a a27b|uu020u2u0uu2002d2d02d2220du0d0u0u2	-2> = 0 (672)
<22uu0d2u0du0uu00d22uu200222200u0du	-2|c17b c27b c22a c26a a24a a24b a34a a5b|22uuud2u0du0du00022uuu022dd200d0u2	-2> = 8*sqrt(15)/42525 (3444)
<2uu200u0dduu0u00d2d0u2u2d220uud2uu	-3|c29b c26b c18b c24a a20a a16b a5b a21a|2uu2u0d0dduu0u0ddudu22uudd200uu2du	-2> = -7*sqrt(5)/14400 (39000)
<u2u22u02du2u220u200002u00222000d0d	-2|c26b c34b c14a c14b a21a a24b a34b a15b|u2u22u02du2u20du2000u2ud0d22000u0d	-2> = 11*sqrt(6)/3780 (1476)
<2u2u00u0u222ddu220d020u02duu2ud000	-2|c16b c2b c3a c9a a8b a2a a24a a18b|2uud00uu0222duud2uu020dd2udd2uu000	-2> = 19*sqrt(2)/12000 (7662)
<2uu0dd0222u0ud2u200d0uduu0d0202022	-1|c11b c17b c20a c14b a24b a14b a22b a25b|2uu0dd022200ud2uu00002u220u0202022	-2> = 0 (12)
<0u22duu0d022d0uu020duu0udd2ud2uduu	-2|c27a c30b c6b c22a a19b a16a a10a a22b|0u22d0u0du22u0u202dduu0duuududduud	-2> = sqrt(15)/5760 (52160)
<u2u0uuuu2u2udd220udu20duu20000d0d2	-2|c2a c31b c9b c21a a28b a19a a2a a4b|u2uuudduuu2duu220d2dd0dud20u0000u2	-2> = 0 (30690)
<uudu20uud200200u2020d0d2du2u22ud0u	-1|c30a c10a c5b c13a a4b a14a a15b a18a|uud2u0uuud00uddu2d20d0u2du2u2uud0d	-2> = -39*sqrt(14)/80000 (176844)
<2020u0uudu0u22d20002u222d000u20uu2	-1|c20a c3a c8a c24b a19a a28a a19b a8b|20u0u0duuu0d22d2002uu22du00du20ud2	-2> = -11*sqrt(15)/15000 (3525)
<2u00du22222u022u00d200u0uuuu0udddu	-3|c19a c7b c20b c15b a22b a31b a22a a19a|2u00duu2222u02dd00ud02u0udud0d2uuu	-2> = 0 (2040)
<u020002u2dudu22ud02dd0uu20d2ud0u20	-1|c11a c28b c3b c3a a27a a34b a31b a26b|u000002u2d0uu22du02du0ud2u2uuudd2d	-2> = 0 (16440)
<udu0d2u22udud022uud2002ududd0u00dd	0|c33a c25a c9a c18a a31b a2b a10a a12a|u2d0u2u2d2u2u022u0u2002d0uuu0dd00d	-2> = -sqrt(6)/51030 (2880)
<220u20u0uu0202d20u2d202000d220u20u	0|c15a c4a c14a c19b a3b a4a a15b a20b|22uu20u0du020ud20uu2202000d220u20d	-2> = -sqrt(30)/27000 (366)
<02u022du0du2u02uuu2d2d2uu200d00d0u	-2|c6b c12b c16a c11a a9b a29b a31a a24a|02u02duduu0ud020ud2d2u22u20020uu0d	-2> = sqrt(5)/18000 (816)
<uuud2udduu0ddu000uu0ud2u2du2dduuu2	-2|c30a c14b c28a c34b a6a a22b a14a a12b|uuud22dudu02du000ud0u22u2dduu0uddu	-2> = 0 (82080)
<2u2020222002u00u0ud0d22u20uu200u02	-1|c9b c34b c16b c9a a13b a9b a11b a24b|2u202022u0u220000uu0d22220ud200u0d	-2> = -sqrt(30)/180 (110)
<u2u000u0d0ud222uduu0202022ud202002	-2|c2a c26a c23b c25b a33a a6b a8a a4b|uduu0uddu0uu222dddu020u0dudu2020u2	-2> = 0 (9800)
<22uuu2u0dd00d0u22uuu0202u0duu200u2	-2|c28b c20a c19b c4a a11b a20a a12b a19a|22u0u2u0dduuu0d22duu0202d0d0u200u2	-2> = sqrt(30)/3360 (1850)
<u0u00uddud2udu20uu0duu22u202uddd02	-2|c22b c25a c26a c12a a30a a20b a5a a2a|udu0uddudu20uu20dd02u0220u02u2ud02	-2> = sqrt(5)/4050 (1440)
<0u2uuuu00uuuu0ddudu22022du2du0uddu	0|c28b c5a c7a c3a a34a a7b a15b a11b|0uuu0uu00d2du02uduu22022ud20d0ddu2	-2> = -11*sqrt(14)/51438240 (17346)
<202u2d020u2u0ud220000200d2202du0u2	-1|c34a c4b c11b c33a a20b a9a a24b a13b|20202u02uududdu2200u020du2202du00u	-2> = 0 (476)
<2022ud0ud220ud2u0du0uuuuu2dd0ud020	-2|c33b c13b c5b c3b a16b a29b a25b a9b|20u20u0u22200d220dd0uduu22uuudd0u0	-2> = 0 (840)
<u0u222000d20u0u2udu2ud22200dud0uuu	-2|c23b c11b c18a c16a a22b a31b a27a a32a|u0u222000du0d0uud0u2u2d220ddduu2uu	-2> = -sqrt(10)/1500 (2160)
<2020u2u0d0uu02uudd0020u0u22uuuu2d2	-3|c21a c32b c16a c34b a5a a2b a9a a11a|2u2022u0202d02u0du00u0u0d22duduuud	-2> = 0 (2430)
<2u2u2d200u0d022uudu0uud200uddd0ud2	-1|c16a c15a c1a c28a a13a a4b a31a a11a|ud222u200uduu2u0udd0udu200d0ududu2	-2> = -73*sqrt(30)/5400000 (22050)
<020u0d022uu00020uduu0duuu022222ud2	-3|c8b c31b c4a c32b a25a a12a a17b a16b|02000u0u2ddu002u2dud0uuu202222d0u2	-2> = -sqrt(7)/2520 (270)
<20uuu0duu0220uu002u002u02220ddu22u	0|c5b c26a c1a c11b a31b a15b a16b a5b|u0uuu0udu0d20d2d02u002d02u20du222u	-2> = 11*sqrt(2)/50400 (2262)
<02u0220022uu0u2d2d0u0220d0u2uu00u2	-2|c29a c14b c23a c18a a21b a1a a13a a21a|u2u0220022uuu02u200d22u0d0d20d00u2	-2> = 17*sqrt(5)/16800 (329)
<2ud00u22000u2u000duud022ud22uud2uu	-3|c18b c34b c31a c1b a17a a22b a31b a29a|udu00u22000u2u00d0dduu22uu222ud2d0	-2> = -sqrt(35)/8400 (1960)
<u2200du20200u2ud02du200ududduu2u20	-2|c1a c28a c18b c26b a28a a16a a29b a18b|02200uu20200u2d202du200dd0uu2u2u20	-2> = 0 (60)
<20uuu020u00udd02u220d2duuud2uuu02u	-4|c34a c28a c33b c21b a25a a30a a11a a32a|20uuu020u0duud02d22002du2udud2duu0	-2> = 0 (8875)
<u02uduuduu2uu00u00d2d02u220d02u2ud	-2|c25a c25b c4a c3b a4a a27b a2b a9a|uuudduuu2d2uu00d00d2u02u02dd02d2uu	-2> = 2*sqrt(10)/165375 (27550)
<20222u0uu200ddd2uuuu0u020022uuudd0	-2|c16b c28b c13b c27a a31b a32b a18a a16b|20222u0uu2000dd2u2uu0u0200dudd22u0	-2> = -sqrt(105)/3150 (830)
<2u0uu02d022u02ud0u220u2uuu020u00u2	-1|c4a c23a c7a c11a a4a a3a a21a a9b|2uuuu0uuu2dd02dd0d22uuuduu020d00d2	-2> = sqrt(2)/31500 (73392)
<2u00du0u2d0u2u2uuuu0du02u022u022d0	-4|c13b c25b c24b c31b a8b a22a a25b a34a|2u00du022d0uuu2uuuu0d20dd022d0d2uu	-2> = 0 (3168)
<u2uud2uu2022202u0000d2200u00200u22	-3|c2a c12a c33b c1b a24a a30b a19a a1a|uudud2uu202u202u00d0u22d0d002d0uu2	-2> = 0 (1881)
<22uu202d2ud2duu0u02ud200u00uduuud0	-3|c7b c1a c10b c20a a23b a6a a29a a34a|u2uu2uud20u2ddd0d020u2d0u00u2uuddu	-2> = 0 (29043)
<u2ud20u220u0u2020ud0ddu02d0uddu220	1|c9a c32b c33a c25a a27b a30b a20b a12b|u2ud20u2d0uud2020udddud0uuuuu2udd0	-2> = sqrt(105)/4032 (34272)
<u00002u0002u02uu2u20u2u222uu00u22d	-5|c17b c11b c32a c28b a18a a3a a27a a8a|u0u002du00du02uud220u2u2222000ud2d	-2> = -13*sqrt(231)/11088 (990)
<u222u200d000uu22u0002u02uu0u02d2d2	0|c15a c22a c3a c34b a11b a18b a33a a10b|u2u2u200dud0dud2ud002002ud0u02u22u	-2> = 0 (918)
<uu02200d222u0u000uuu22dd2du0udd0d2	0|c8a c34a c9a c24b a15b a20b a23b a34a|uu022000u22u0dd00du222202ud0uuu0d2	-2> = -41*sqrt(42)/283500 (770)
<uud0220du2u2d00uu0uuuu02u0222uu200	-3|c10b c12b c27a c21b a8b a26b a21a a7a|uud022u2uuddu00ud0uuuu02ddd22ud200	-2> = -19*sqrt(15)/567000 (62550)
<u2ud00u00u2u0u2u0dudu200d2ddu2u2u2	1|c31a c16a c27a c15a a5b a29b a20a a6b|u2uduuu00u2d0ud00du2d200u20u2202d2	-2> = 8*sqrt(14)/91875 (4011)
<2u0u02u0u02d22200u020u20du22u02ud0	-1|c27b c9a c12b c14b a17b a34b a9b a3b|2uuu02u0d0202d20uu020d20dud2d02uuu	-2> = -sqrt(70)/84000 (1460)
<u0udduuu0u0020d2u0u0u22udduu22udu2	1|c8a c34a c4a c33a a27b a14b a18b a9a|u0u0duu0ud002du2duu0d22udd2u22du0u	-2> = -sqrt(42)/15680 (22500)
<0202uu0uuuu2u0ud2d2u2d002duu2u0002	-2|c12b c25a c34b c17a a32a a15b a3a a23b|02u2uu0uuuuud02udd2u2du0dddu2d0u0d	-2> = 0 (379272)
<220uu0d020u202u0u2uuud2d00022u20uu	-3|c4b c18b c20b c28b a27b a6b a8a a26b|2200uduu20d202d0uuu0du2d0udu2u20du	-2> = -sqrt(10)/5040 (2544)
<0220222uu000uu20d02uu0220d220200du	-2|c14b c24a c27b c23a a33a a25a a31b a14b|0220222uu000uu20u02uu0ududd202d02d	-2> = sqrt(3)/864 (2001)
<200u0220udu2uu2022u20020u0udud0u2u	-3|c15a c12a c9b c1b a16b a26a a31a a4a|u00202200uuddduu22d20020duuduudu2u	-2> = -sqrt(2)/1344 (1440)
<u220uu0d0ud2u0du020duud2200d20u2u2	-2|c6b c20b c32a c25a a26a a14b a9b a17a|u220u00udud2duuuu200ddu2ud0d20uud2	-2> = 11*sqrt(3)/259200 (46172)
<00u0u00u2du2220uu202022u2u02uu20u0	-5|c5b c11b c13a c13b a2a a21a a5a a6a|0ud0uu0d2u02020ud202u22u2d02uu20d0	-2> = -sqrt(2)/60 (528)
<22uuu00u002020022ud2200u0duu022du2	-3|c5a c31a c33b c4b a6a a33b a25a a5a|22u0ud0u002020022du2200ududu02udu2	-2> = 79*sqrt(210)/181440 (558)
<ud2uduud0d0u0u2020u20uu2du2duu2ud0	-3|c30b c24a c4a c15b a11a a13a a34a a16b|ud20udud0uuduuuu20u20uddud2du02ddu	-2> = 0 (114192)
<20u0000022uuu2d2200u00u2d0u2222u20	-3|c10b c20b c17b c32b a8b a19a a18b a26b|20u0000d2uuuu2u2udu000u2ddd2222020	-2> = 83*sqrt(35)/176400 (980)
<uu2uuu2uduu0uddd200u0uu2u00d2dd2uu	-3|c16b c24b c3b c24a a20b a8a a21a a27b|uuuuuu22ddu0uud02002uud0d0du2du2dd	-2> = 25*sqrt(10)/12446784 (430976)
<u220uu00d2uuuu2u2ddudu20u20u000022	-4|c12b c15b c34a c10b a11a a12a a5b a7a|u2202ud0uu2duduu2duduu20d20u00002d	-2> = -23*sqrt(7)/88200 (13860)
<2uu22u0020uud00uu220u0udd22u02dd0u	0|c31a c5a c11b c18a a8b a22a a10b a3b|2u22uu0d2d0du00uud20uuduu22d020u0d	-2> = -sqrt(210)/72000 (7320)
<uuuud20002udd020ud2u202u200du02d2u	-2|c31b c10b c15b c31a a29b a13b a16a a31b|uuuud2000udd20dudu2u202u200u20du2d	-2> = 7*sqrt(3)/43200 (10125)
<0202u2022duuud022u0d2uu0020d2000d2	-1|c21a c20a c11b c18a a3b a1a a20b a19a|u2d2u2022u0uuu0220ududd0020u2000d2	-2> = 0 (896)
<2u2du22uu20200200000u220uu0220d2u0	-1|c10b c3a c28a c15a a2b a19a a18a a18b|22uuu22dud0200u002d0u220uu0d20d2u0	-2> = -109*sqrt(70)/18900 (868)
<2u0duduuu0202u2uu0200u22000220220u	-4|c13b c24b c29b c15a a10a a21a a4a a12b|2u02ududud2uudddu020uu2d0002u0220u	-2> = 0 (2160)
<u2duu0dd02u200u20u20020u0u22duudd2	-1|c19b c16a c2a c28a a2a a21b a14a a6b|u2uududu02d20udd0uu0d20d0u2uuuudd2	-2> = 0 (110880)
<0u22u0d0u22u0u022uuuu0202020u0u202	-5|c12b c11b c21b c18b a29a a6b a18a a12a|0u22uud0d2uu0u022udd0020202020u202	-2> = 0 (210)
<u0u0uud2u220uu22dd20d0dd2220000d20	0|c32a c17b c9a c16b a30b a20b a31b a34b|u0u0uud20220uu2d0u2dd0uu22200dd02u	-2> = -sqrt(210)/13500 (4135)
<u2002200222uuudu2udd000dud0d2duduu	-1|c30b c10a c18a c26b a27b a28b a22b a19a|u20022002u2uuudu202d0d0uu0u220dddu	-2> = 0 (4389)
<00uud2ud2u202uuud22022u0u200002u0d	-3|c31a c21b c19b c10b a12a a21b a33b a30a|00uud2ud202u2duuu2d022u0u2000duudd	-2> = 43*sqrt(3)/6300 (11880)
<ud2udu0u2200u02u00u20d0220d2udd2du	-1|c8a c5a c30a c22b a5a a12b a21b a11a|ud2uuu0022dud02u00d2d00220u2d0u2uu	-2> = sqrt(10)/2400 (696)
<0uu2uuu2u0du002u22d02uuu2ddudd0d0u	-2|c21b c6a c12a c4b a3b a33a a6b a13a|0u2duuu2d0u0u02u22d0dduu2ddduu0udu	-2> = 11*sqrt(10)/317520 (53100)
<002ud0u20u2duu002u2duuuud20u0022d2	-2|c8a c18b c4a c3b a6a a29b a8a a27b|00u0udu20u2udd00202uuuuud2ddd022u2	-2> = 0 (12330)
<2uuddu20u0du0u002ud2uu22d0udd0d2uu	-2|c17a c9a c23a c28b a8a a25b a28a a26a|2uuddu2u00dd0u00udu2uud22dduu0d2uu	-2> = 11*sqrt(30)/216000 (15120)
<0ud0uuuu2ddu20uu2udu0u02d0ddd022d2	0|c18b c33a c32a c15a a5b a23a a18b a8b|0ud02uu22ddu200u2udd0ud2d0uuu02u02	-2> = -16*sqrt(105)/19845 (720)
<2u00022u20uuuu2d0u22du0d0du2d0uudu	-3|c28b c32b c22a c27a a3a a23a a5b a13a|2uu0u22d20du2u2d0u22d0uu0u0dd0d0uu	-2> = -1/21600 (6640)
<u0220d0uu2uud020222ud2u0200duud0dd	0|c13a c33b c34b c6a a33b a2b a29b a6b|uu220u0du2du0020222ud2u0200d2ud0u0	-2> = 49*sqrt(2)/5000 (890)
<20ud00u2002u0du22uud22d22u00uu00u2	-2|c4a c24a c16b c29a a13b a15a a9a a26a|20u000d2u02dud2u2udd22uu22000u00u2	-2> = -sqrt(5)/576 (48)
<220uuduud02022d0ud00du022uuu2d20u0	-2|c11b c13a c31a c25b a20a a3b a12a a25b|22uuudduu0udd2d0uu0uud022udd2du0u0	-2> = 0 (73150)
<0u22uuuu20000dudddu2ud0ud0222uu0u2	0|c22a c28b c20a c17b a23b a5b a12b a26b|0u222uuu200d0dud0duuu0uduu2u2dd0d2	-2> = 3*sqrt(30)/17500 (57600)
<2u0u0uu0202u00u2220d220u0u2dd2ddu0	-2|c16a c15b c12b c24a a24b a24a a5a a8b|2u0uuduu2020000d220d22020u2du2uud0	-2> = -23*sqrt(42)/58800 (928)
<u0u0u20d2u002022uu220uduud02020022	-3|c24a c20a c9b c33a a2a a32a a31a a27a|uuu0d20uuu002022ud2u0du0udu202ddd2	-2> = -sqrt(105)/2765952 (27020)
<u02uududdu0udu22uudu0u200202uuuuuu	-2|c23a c18a c4b c16a a30a a12a a31b a27a|u020uuuddd02uu2dd0uu0du002u2d22duu	-2> = -sqrt(33)/320760 (18200)
<0udu2u2udd0uu2200uu0200u020uu222uu	-3|c12a c7b c15a c26b a18b a13a a12a a9a|0udu2uuu2d0u22d002u0200d0d0uu222ud	-2> = -sqrt(5)/600 (2100)
<00200uu000udu202222202ud0u2d20udu2	-1|c6b c20a c12b c22b a12b a6b a5b a4b|002uuud000udd202222u0dud0u2u20uud2	-2> = -sqrt(3)/675 (1836)
<22uud200220uuuuu2022dud0uu0dd00udu	0|c21b c20a c19a c16a a28a a24b a3b a27b|222ud200220uuuu020ud0ddudud2d00uuu	-2> = -sqrt(70)/9261 (2968)
<02200uuud2duu2d2d0220u0u00200u2u2d	-1|c2b c14b c10a c20a a14b a2b a4b a21a|022u0duuuuuud2d2d02ddu0u00200d2u2u	-2> = 0 (3696)
<uuu00u22002du0222u2dd22udd0u002u00	-2|c12b c6a c23a c7b a13a a27b a29b a3a|uu2000d2002020222u2dd2uduuuuu02d00	-2> = -sqrt(15)/500 (216)
<2000u022uu02u02uduuu020ddu2uudud2d	-3|c29a c30b c27b c13a a11a a29a a30b a14a|2000u022uuu20d2uuduu020ududddduu2d	-2> = -31/2469600 (77790)
<20u2uu022duu0202020020uu022u0dd02u	-3|c1b c9a c27b c10a a19a a22a a32b a29a|u0u2ud02d0uu020202d02uud02udduud2u	-2> = 11*sqrt(10)/151200 (8100)
<00uuu2022u00022dd0uuu2u0udu2d2uduu	-4|c14b c25b c28b c32b a4a a29b a27a a2b|0uu2d2022u000u2du0ddu2u00d2u22u0ud	-2> = -sqrt(21)/5880 (2244)
<u0222020u20dudu202u200020u02uu2200	-3|c9b c7b c5a c24b a33b a11b a17a a14a|u022u0u002ddd2u2u2u2000u0u02ud22d0	-2> = -sqrt(35)/1890 (560)
<uuu00d0222ud2uuu0ddu2u02udd00uuu2d	-1|c11b c13a c6a c27a a15a a16b a27b a23a|uuu00002220uud220uud2dd2duu00uud2d	-2> = 3061*sqrt(2)/52920000 (18108)
<0uu20udd2uudu0uu0u2u2du02uu222000u	-4|c9a c22b c19b c21b a14b a17a a8a a1a|uuu20dd2udduduuduudud0u02du222000u	-2> = -sqrt(35)/45360 (17280)
<uu0d20220u2u20uu2u0d0u0d2002022uuu	-3|c7b c11a c5a c30a a11a a14a a21a a15a|uu0dd0u20u2u2u2u2d0uuu0d20020u2ddd	-2> = 13*sqrt(42)/82320 (11640)
<u0u0202duu00u00u20u2d202ud2202022u	-2|c24b c25b c20a c30b a13b a21b a4b a6a|u0ud2u2duu00200u20uu220u0d220d022d	-2> = -11*sqrt(10)/5292 (1080)
<20022u2du0u000u0d02u202uud22udduuu	-3|c30a c19a c15b c32b a15b a34a a29a a32a|20022u2du0u000d0u0du202udu2220duu2	-2> = 0 (252)
<20u22ud2u2000u2uuu200020d002d22u0d	-2|c32b c30a c28a c30b a12b a7a a33b a21a|20u22u22u20u0u2uud20d020d00ud020ud	-2> = -3641*sqrt(70)/396900 (1692)
<u00d2u0uu0uu2u0u2uu02uuud0d2uu0222	-6|c32b c13b c5b c28b a26a a7a a20a a15a|u00duuduu0uuuuud2ddu2duudduddu0d22	-2> = -5*sqrt(429)/1862784 (2350656)
<2u2u02d00u220220du20uuduuuu0d02du0	-3|c6b c25a c22b c12b a9a a7a a22b a5b|2u2uud20uu2d0220dd20dudu0ud0u02uu0	-2> = 0 (1440)
<0uu220u0u00u0udu2u22d0u02202ud022u	-3|c15b c19b c25b c17a a1b a21a a16a a34b|uuu220u0u00u0u02udd220d0d202du0222	-2> = -sqrt(3)/4704 (1287)
<02ud2u2duuuu2u00du200022du22000u20	-1|c13a c3a c7b c14a a14b a12a a15a a22b|020u2uduuud2ddd0uu200d22uu22000u20	-2> = -sqrt(3)/21600 (630)
<22udu0u2002uuu2dd2d00uuuu0uu2u2u00	-3|c30a c32a c11b c5b a26a a4a a23b a14a|22u200d200uud22ud2u00d2uuuud202000	-2> = 0 (324)
<u00uuddd0uuu22ddu0uu0u2d2ud2du0022	-2|c14b c34b c8b c19a a2b a20b a18b a27a|ud0uudu00udu2duudd020u2u2d22uu002d	-2> = -sqrt(3)/58320 (22236)
<00020uuu0u2d2u2du0d2uu2d0u0022uuu2	-4|c19b c21b c29b c11b a22a a7b a32b a5a|0002uu2u0ddu2u2du002022u0d00d2u2u2	-2> = 0 (520)
<22u0u00d02duu2dd22200u0022uu022u00	-2|c25b c16b c18a c30b a28b a27b a22a a23b|22u0u00d02duu2d02u2002d0u2220u2u00	-2> = 0 (54)
<uuu22u220ud0d2d020u00u22ud0u0du2u0	-3|c25a c4b c17b c24b a18b a25a a29a a34b|uuud2u220ud0d2d0duu00u2uud0dudd2uu	-2> = -19*sqrt(3)/6000 (48720)
<22u2uu0ud20uu00u2d0d20u2dd20u0uduu	-3|c6b c2b c10a c4b a33b a14b a11a a12a|2uuuu00dudd2du0u2d0d20u2du20d0uu2u	-2> = 0 (11250)
<u20200u02uu0d22000u20ud022udu220u2	-3|c26a c31a c4b c14a a14a a12a a16a a3a|u2du00u02uduu22d00u20ud02uddd2u0u2	-2> = sqrt(10)/1250 (5284)
<0udu2u2du200u022u2uu2d0duud0u20ud0	-2|c19a c13b c5b c15a a31a a2b a6a a28b|02udu22du20000u2d20u2u0dduuuu2ddu0	-2> = -sqrt(105)/56700 (2520)
<uu0dud0uudd2u00uuu020u2022022u2u02	-4|c23b c28b c26a c34b a4a a8a a14b a26a|uu02dd02udu2ud0duu020ud0220u2d2u0u	-2> = 0 (1008)
<0uuu2ddudu00ud200du2d0u022u220202u	-1|c3a c19a c31b c10a a19b a18b a21a a11a|0u0u2dduu0u0ud2002d220d022u220u02u	-2> = 0 (210)
<020uu0d0u2222u02d2uudd0200udu2200u	-1|c18b c29a c16a c28a a1a a25b a9b a4a|u202u0d022222u0uduuduu02d0d002200u	-2> = -sqrt(6)/1440 (834)
<20uuu22d00udu00ud022uu202uduud2200	-3|c32b c23a c32a c7b a34b a23a a17a a14a|20uuu2ud00uduu0d2022ud202udddu200u	-2> = 0 (10375)
<u2duu020200u2dd200u2duuud2uuuu2d00	-3|c21b c13a c2a c7b a10a a21a a18b a18a|uduuu0d02d0duuu202d2uuudu2uddu2d00	-2> = sqrt(2)/8400 (61600)
<uuuu0u200uu2002ud22ddu0du2udd002d2	-2|c32a c20a c27b c11b a3b a20a a11b a6a|uu2u02200uu2002du22ddd0uu20du00du2	-2> = -29*sqrt(42)/2058000 (3350)
<uu0d0udud0uu2d220u200uu20u0u2ud22u	-3|c16a c6a c28b c19b a22b a3a a14a a23a|uudd00uuu0uu222d0dd002220d002uu22u	-2> = 0 (756)
<2u222200uu002200uduu20u2u200uu200d	-4|c14b c31b c4b c34b a8b a34a a11b a7a|2u2d22uuuuu02u00ddud20d2d200uud00u	-2> = 0 (6552)
<u20udu222uu2u2uduudu0000ddddd02u0u	-1|c18b c8a c12a c2b a4b a21b a3a a18b|udu2uu2d2duuu2duddduu000dudud02u0u	-2> = -11*sqrt(2)/423360 (120000)
<202uu00002u2020uu222d000dd2uu02202	-1|c32b c34a c19a c10a a33a a13a a24b a6b|202uud000ud2u20ud2d2u00dud2uu02duu	-2> = 0 (3240)
<uud2u2002u00020202ddd2uudu0uu022ud	0|c16a c9a c6b c31a a5b a30b a17b a16a|uud22d00uu000202u2ddu2dudu0uudd2uu	-2> = -sqrt(2)/216 (8100)
<uu2d2uu0u0u2uuuduu2uddduu2dd00020u	-3|c5b c14a c4b c26b a8a a15b a6a a7b|uu20d22du0u2u02uud2dduuuudud00020d	-2> = 0 (32928)
<uu0u2220uu02u0d0d022022u0uuudud20d	0|c26b c6a c20a c31a a20a a26b a15b a25b|uu0u2u20uu02d020d022022ududduu020d	-2> = 4*sqrt(105)/127575 (5362)
<uud0duu202u0u2u220dudduu0uu2d02u0d	-2|c34a c27b c17a c10a a10a a30b a3a a33a|uu20duu202u0u2d2u0dududu0d02du2ud0	-2> = -14*sqrt(3)/50625 (59886)
<2ud002uu022d0duud000222u0u20u2du20	-2|c6b c17b c33a c10a a5b a26a a18b a10a|2ud0uudu022d0uuu0d00222d0220u2duu0	-2> = -7*sqrt(2)/270 (900)
<u2d0u02d2u02u0d0022u00u22u02ud2020	-1|c19b c25b c24a c5a a4b a11b a17a a21b|u2du002u2ud2d0u0u2uud0udud02du2020	-2> = -sqrt(30)/40500 (6380)
<uu2dudu2ud0uduu20dd2002uu02du0d0d2	0|c31a c8a c5a c33a a17b a7a a6a a30b|uu2d022uuu0ddud2udd2002du02uuu0002	-2> = sqrt(3)/43200 (2460)
<2u22022uuduu00du2d0udu22u000du020u	-1|c17a c4a c6a c25a a29b a20a a25a a15a|2u2u0u2duudd002duu02dd22u0002u020u	-2> = 0 (1200)
<uuu0ddudud0u2dudu0d2uu22udu0202200	-2|c21a c16a c14b c29b a29b a10a a1b a28a|2uu0dduud20u20u0u0d20d22duuu202200	-2> = 0 (630)
<2u2d22uud20d0u0020u02duuuu02uu200u	-4|c21b c19b c28b c23a a23a a27a a2b a34a|222u22dud20u0u002000uuddduduuu2002	-2> = 0 (420)
<u0u202u22u2220u00000222d02000u022d	-2|c11a c21b c9a c24a a3a a17a a18a a27b|u02202u2duu220u0du00d22002u00u022d	-2> = 2*sqrt(5)/375 (285)
<2022202u000uu2u202020020ud2200u0u2	-3|c20b c3b c16a c1a a17a a29b a15a a26a|u0u2202u000ud22du20u0020d222d0u0u2	-2> = sqrt(30)/3600 (185)
<2u2uudu0udu22dd002u2d02du00u00dd2d	0|c31b c13a c23b c33a a22b a21b a19b a25b|2u2uudu0udu2ddu002222dud200u000udu	-2> = sqrt(10)/4320 (9260)
<u0d222u22uuu0u2duudu0uu02udu002d00	-4|c27a c4b c8b c17b a24a a29a a13a a26b|u0du22ud2uuuud2u0udd0udd220du02u00	-2> = 0 (17610)
<ud220uu020d2u0202u00200222200d2du0	-1|c26a c32b c27b c4a a29a a5b a23b a7b|ud2uuu2020d2u0202d0020u22ud0uu20d0	-2> = -sqrt(2)/108 (604)
<20u02u00u0uduuu2022u0dd20u22200d2u	-2|c6b c19a c32b c24a a24a a4a a6b a4b|20u22u00u0duddu202ud0uu20u2220002d	-2> = 0 (748)
<u02uu02u20u000ddud0uud22u02uu2022d	-2|c33b c16a c9b c24a a34a a21a a26b a10b|u02uu02uudu000d0dd0u2u2udd2ud202u2	-2> = 0 (12773)
<2022u2u02uu20u2200du2uu02ud00020d0	-3|c23b c6b c3b c14b a8a a32b a20b a30b|20u2uudu2du2002200d22d002uu00d2uu0	-2> = sqrt(35)/4320 (464)
<202u2ud00uuu0u2uuu0du0d0u2220u20d2	0|c30a c1a c12a c21a a19b a11a a8b a24a|u02u2udd0d200u2uuudu00udu2220020d2	-2> = -53*sqrt(210)/170100 (2100)
<ud22u000u2u202d0duu2udu2uuddd2000u	-1|c5b c21a c11a c17b a2a a15b a21b a32b|u2220000u20202200du2uud2duuuu20d0d	-2> = sqrt(10)/1512000 (1080)
<u2u20u0u20duu22202u000d00uu2u02202	-4|c8b c31b c3a c9b a25a a19b a3a a33a|u2u20u00d0uuu222022000u0udd2d0d2u2	-2> = 0 (1152)
<00uu2u0u2ud22d220d220uu00uu02uu002	-1|c11a c9a c29a c26b a2b a23b a24a a21a|0uuu2u0ddu022u220d22ud2d00d0uuu002	-2> = sqrt(210)/14000 (1525)
<2u2u00udu200d20u2d202uduu0udduu20u	-2|c22b c24a c1b c29b a23b a20b a27a a5b|uu2dd0udu200u20d2d2u2020u02d0uu20u	-2> = -sqrt(3)/540 (216)
<u22d00u0d2u22222uu0d20dud0u0uuu00u	-2|c25a c3b c21b c9a a25b a11b a19a a20a|u2ud00d002222222uuu2d0ddu0d0uuu00u	-2> = sqrt(3)/144 (240)
<u0u2200ud2u0022u2uu0uuu222020002d0	-1|c26a c28b c16a c21b a6b a29b a26a a7b|u0u22duuu2d002202ud00uu2220du002d0	-2> = -23*sqrt(70)/75600 (1170)
<02u00220d2uud02u22u0u2uu0022ddd0d0	-1|c28b c16b c22a c17a a4b a32a a25b a1b|u2uu0220d2udd020u2u0uuuud02ddudud0	-2> = -26*sqrt(105)/165375 (57528)
<ud0202uuu0d02u0dud2020222u02200d02	1|c17b c2a c21a c23a a8b a26b a22b a20b|u00202u2d0u02u0d0u2uduu22202200d02	-2> = -sqrt(6)/864 (264)
<2u0u20d0uuduu2ddud0duu000d2d0222u2	-1|c21a c16b c18b c30a a3b a19a a16b a26b|2udu20u0uduud2uuu0dd0u00022u0d22d2	-2> = 1/172800 (11992)
<u02u0dud2ud0uu0d0u2uu0202022d202uu	-2|c6b c30a c19a c27a a31a a24a a30a a5b|u02ud0ud2ud0ud0u0dduu02u20d2u2d2uu	-2> = sqrt(30)/14580 (6804)
<0u02202d0u02u000d00u222d2uuuu2u2du	-2|c8a c7b c28b c29b a28a a31b a29b a18b|0u0220d00u02d000uu0u222u2uudd222ud	-2> = 0 (448)
<0uu0u00u220uu20u2002200d2d2u2u2udd	-2|c3b c12a c33a c29a a7a a22b a11a a3a|0ud0u0uu22u0u20u20022u0u2d2ddd2d0u	-2> = 11*sqrt(7)/246960 (2574)
<20020uuuu222dudu002002u200ddu2uuuu	-2|c1a c31a c24b c24a a21a a5b a25a a16a|u002uuudu222duu20020u2d0d0uud20dud	-2> = 13*sqrt(35)/1225000 (23135)
<0200u020u2uu0u0uu2002u2duu2ud2udd2	-3|c28a c16a c5b c34b a13a a1b a6a a5a|u200ud20d2uuud00u2002u2udd20u2udud	-2> = 0 (8316)
<2uduu0d0du00u2uuddu2u00ud02du2uu22	-3|c2a c20b c14b c33a a23a a26a a15b a2a|2uuuu0d0du00dd2uuuuuu0dddu2dd2udu2	-2> = -29*sqrt(6)/283500 (504000)
<0u0uuu002ud2uuud0220u20uuuuud220u2	-4|c19b c16b c14b c2b a24a a3a a21b a3b|002uuu002ud2u0d002u02202dudud220u2	-2> = 0 (1000)
<0200u020u020uu0d2u2uuuu2d20022duu2	-4|c19b c26b c33a c7b a20a a9a a15a a5b|020020u02020duuu2uu2uuu2dd0022dd02	-2> = 0 (990)
<u020u2uu2d2d2d22u0duuu00u02200200u	-3|c31a c15a c27a c34b a24a a22a a17a a29a|u020u2uu2d2d2du220udu20du0u2u0d000	-2> = sqrt(5)/120 (2660)
<uduu0u02002u0020u2ud2uu02u022uuuu2	-5|c32b c29b c12a c11b a16a a13a a14a a7a|uduu0ud200u0uu2du2dd2du02u02uud0d2	-2> = sqrt(2)/1400 (33584)
<20u2ud2u2u2d000u0d222u0uu00022uu0u	-4|c16b c21b c20b c29b a26b a16a a33a a18b|20u2ud2u2u2d000u022ddd0uuu00u2uudd	-2> = sqrt(105)/504 (5712)
<0uu2u022u2u0uu2u0u02du2u00022d020d	-2|c24b c7a c29a c10a a17a a21a a22a a12b|0uu2u0u2uuudud2udu0222200002dd020d	-2> = 425*sqrt(22)/241472 (7888)
<20uuu02020u000u22uu2udu00u222d2uu0	-3|c31a c18b c17a c16b a8b a32a a14a a33a|20uuu02u20u00udud0d2dud00u222du220	-2> = sqrt(6)/8505 (3955)
<20002u2202222uudu000d0uuddudu2ud0u	-2|c1a c7a c11b c28a a32b a3a a20a a29a|u0d02uu202u22duuu00dd0ududu022d20u	-2> = -89*sqrt(5)/160000 (7020)
<20u200ud2u0u202u202202022u00200udd	-2|c8b c34a c24b c4b a11b a6a a21b a23b|20uu0du02dud202u2022u2ud2u00200ud0	-2> = -8*sqrt(210)/2835 (675)
<2uu002u0u22dd200022200002uuuu00222	-1|c7a c18a c20b c27b a16b a30b a8a a4b|2uud020du22du20u0u2u00002u0ddu0222	-2> = 7/360 (252)
<u2022000u0d2202220uu20200d0uu00222	-2|c29a c1b c5b c23a a27a a7b a11a a25b|0202u0u0u022202220du20u0duud000222	-2> = 0 (88)
<0200ud0uu0u02u2d2udu020d220ud2uu2u	-3|c29a c31b c13a c15b a4a a24b a1a a11a|u20uud0dd020uuuu2ddu0202220u020u2d	-2> = 3/250 (1600)
<uu0du2222u02ud02du0du0u0u20u20u02d	-2|c21a c29b c14a c8b a21b a11a a28b a32a|uu0du22u2ud2u002du0dd0d0u202u0uu2d	-2> = 0 (8100)
<u0u202u0u2d02d0ud02ud2d0uud220d20u	-1|c34a c4a c32b c23b a30a a30b a34b a2b|uudu02u0u2d02u0dd02uu200dud222du0u	-2> = 0 (7275)
<20uu2dd02u2u0002udu02d0ud02022duud	-1|c29a c9b c34a c31b a24b a10a a33b a34b|20uu2dd0u22u0002udu02u02d020u20d2u	-2> = 0 (420)
<02ud2uu020dd2uu220uuuud22u002u0d00	-3|c2b c20b c17a c21a a18a a20a a21a a10b|0uud2ud02udu2uu2dududud22u002u0d00	-2> = 13*sqrt(10)/126000 (34425)
<022u20220u020uuuu02d00u0uud2d2uuuu	-1|c8b c17b c30a c26a a26a a23b a11b a20b|022u202u0ud20duu00220020duu2uuuddd	-2> = sqrt(21)/84672 (4240)
<22u0u200u02d0u002d0uu000222u22220d	-1|c31a c1a c31b c14a a14b a1a a33a a31b|22u0u200u02d0d002u0uu000222d22u2ud	-2> = sqrt(10)/900 (250)
<0u2u02uuu22uu0d00udu2d2202uuu020u0	-2|c6b c24b c22a c31a a22a a24b a20a a16b|0u2u0uduu22uu0dd0uu22u2202dud0d0d0	-2> = -5*sqrt(35)/460992 (26136)
<u22u0d0220uuuuud0ud00202d2020u2u20	-3|c13a c32b c22b c3b a10b a5a a20a a23b|u2dudu022udd0uud0udu0ud2u2020u2020	-2> = 0 (864)
<uudd0u02uduuud0222u000u0u202220022	-3|c11b c9a c8b c18b a32a a1a a22b a23b|2udu0d0u0u0duu022uu00u20d202220d22	-2> = 0 (336)
<02uu2uduu2u000200d2222ud00du00d2u2	-2|c20a c9b c19b c33a a17b a14a a29a a4b|02u22uuu02u00d20uuud22du00ddu0d202	-2> = 0 (6776)
<uud20u020222000u02u2020du222u0200d	-2|c22b c34b c22a c11a a29b a7a a17a a21b|uud20uu202u2000uu2u2d00dd222202000	-2> = 4*sqrt(15)/1575 (360)
<u0u00d2ud002uuu2udd2u2d0u2dduu2uu0	-1|c30a c16a c25a c22b a6b a11a a14a a10b|u0u0022duuu2u2dudud2uud002dud02ud0	-2> = 1481*sqrt(210)/637875000 (71364)
<22u2u02d0202udu000200u202dd020202u	-1|c4a c31a c29b c7b a30a a24b a8b a29b|22uuu0u20202ddd000200u2u2ud02uu02d	-2> = 7*sqrt(30)/6480 (875)
<2u20u2u2000dd00u0ud022u0220u2ud022	-1|c21a c7b c13b c3a a12a a4b a30b a23b|2uduu2020002000d0uu0d220220u22u022	-2> = sqrt(5)/720 (24)
<222uu2u00ududd0220d000u222d0d020uu	1|c10a c13a c17b c33a a17b a32b a8b a30b|222uu2uu00ud0d0220u000d222u0ud2u0d	-2> = 0 (1449)
<uu0u2uu20u200u22d2udd200d20uud020u	-3|c18a c14a c22b c17b a27a a3b a33a a31a|uuuu2uu20u2000220dduud00d2duddu2du	-2> = 0 (60792)
<0u2u0u0du2du2d2u0220d00222u000220u	-1|c24b c18b c3a c11a a24b a5a a14b a23b|0uuudu0dd20u222d0u20u0u222d000220u	-2> = -5*sqrt(5)/5184 (510)
<ud220u20uuuud0d00d0u202002uu220u22	-2|c13a c4b c33b c20b a12a a2b a28b a25b|u22u0d20udu200d00u002020u2d2220uu2	-2> = 0 (108)
<u2uu20u00uuu2u2u0d20dd00dd0ud22202	-1|c2a c5a c25a c2b a33a a27b a6a a1b|20uuuud00duu2u2u0d20dd000dduu222u2	-2> = 0 (5670)
<2ud0uuu0u202d22020u02uud0uu0udu2uu	-2|c29a c32a c15a c26b a11a a28b a22a a26a|2ud0uuu0u2d2u2d020u022dd0duu0duudu	-2> = 11*sqrt(21)/72000 (16200)
<u00u220u2dud2u20002u002000uu2u2u22	-3|c5b c34a c14b c23b a4b a21a a16a a22b|u002d20u2udu202d002uuud000du2u2u2d	-2> = 7*sqrt(2)/8640 (1440)
<uu200d202du0u2002u2200u2uuu2u0duuu	-3|c28b c3a c20b c24a a21a a22b a30a a4a|uudu0u202dd0d2002u2uuudduuddudduuu	-2> = 11*sqrt(10)/64800 (87600)
<2u2uu02u00ud0u0ud0u22udd0d022u2d02	-2|c26b c14a c3a c21b a11a a13b a12a a9b|2uuuu02ud022u00du0d2duuu00022d2d02	-2> = -1499*sqrt(2)/14883750 (5956)
<22uu2020uu002u2u0u2u00ud0d2u20d0u2	-4|c5b c1b c19b c3b a18b a8a a32b a12a|u20uu02dud0d2u2d02uu00ud0u2d20uud2	-2> = 67*sqrt(3)/583200 (9690)
<2002200u2000d200uu0u222u2d0du2duu2	-2|c13b c9a c21a c28b a11a a13a a6b a33b|20022u0ud0u0d200du0du22u2u00u2ud22	-2> = 0 (216)
<uu022u2uu20u2020d0uu2022d2u2000u00	-2|c32a c10b c26a c13b a31a a16b a33b a12a|uu022u2uud02u02dd0ud2022duu200d0u0	-2> = -4*sqrt(35)/1225 (3181)
<uu00du2200u02u0ud2u0d2duuu2u2uu0u2	-2|c6b c34b c29a c1a a3a a4a a12b a26b|0uuuu02200uu2d0dd2u0d2ddu22duuu0ud	-2> = 2*sqrt(14)/10125 (30240)
<220uu0002u222u0u0u0uuuu2udduu22u00	-3|c1b c21b c2a c28b a7a a6a a21b a17b|uu0dudu02u222u0uud0udud2udd0d22u00	-2> = 26*sqrt(11)/266805 (44100)
<222202u22200u2uu0ud002000u0uuud2u0	-4|c18a c32b c31b c13b a24a a29a a7b a27a|22220222220002uu00u0020u0uud2d0du0	-2> = sqrt(105)/4725 (84)
<00uu02u22u2ddd0uu0u2udd02u00u0222u	-2|c17b c34a c26a c32a a24a a5b a34a a15a|00uuu2d22u2uddud00u2dduu2000d02u2u	-2> = 0 (5632)
<220uu2uduud0u0ud02d020u02u2u2ud200	-3|c28b c27b c2b c26b a13a a24b a17b a34b|2u0uu2udduu020udd2u020uu20u02dd20d	-2> = 11*sqrt(35)/336000 (21440)
<uu20002u002u0u2ud2000uu2ud2duu2202	-4|c34a c31b c15b c2b a9a a8a a10a a28b|u0200022uu2u0dddu2000uu2uu22dud20d	-2> = -5*sqrt(2)/4536 (4165)
<0u202d0uu2200u20du2202udud0dduu2u0	-2|c10b c26b c6a c24b a10b a12b a24a a23b|0u20200uu22d0u20du22022du00uudu2d0	-2> = -1/2160 (1128)
<20220u2uduuduu00uu2u2uu2d0020du200	-2|c22a c1a c19b c32a a16a a9a a27a a6b|u022022d2uuduu0dduuu20u2d0u20ddu00	-2> = 0 (4980)
<u02u002u22002duuu2d0d20d02ud0u0u22	-2|c9b c33a c33b c4b a1a a24b a6b a29b|20200u2du2002uddu2u0u20202uudu0d02	-2> = -sqrt(3)/600 (324)
<0uu2duudd0u20002u02du2022u02ddu2u0	0|c20a c25b c26a c32a a9b a34b a1b a34a|uud2uudd20u20002u020d202d002duuuu2	-2> = sqrt(30)/6480 (600)
<20u2ud2u2202u22020du0ud020d000dudu	-1|c25a c14b c6a c7b a24b a29a a30b a22b|20u2u0du2202du2020ud02uuu0u0uddddu	-2> = sqrt(5)/340200 (10368)
<0ud22u002uu20u2202udu0222duu00u0u0	-3|c23a c12b c10b c3b a20b a30b a28a a31a|0u022d0020ud0u2202u2d0u22uu20u20d0	-2> = sqrt(5)/600 (72)
<2200u2u2d20d2u0uu0u0d02uuu200022ud	-3|c6b c26b c2b c23b a4b a33b a19a a3b|2uduuuu2u20d2u0uu020d0udd02000222d	-2> = 0 (3880)
<uu00202udd0u022u00uud22002d2u20du2	-2|c26a c21b c23a c32b a13a a1b a18b a6a|2u002u2uud0ud22d0duu02d00ud2u200u2	-2> = -sqrt(30)/86400 (1750)
<2uu0duud02u2220d2u0u002dd0u2duuu0u	-3|c27a c11a c28b c1b a8b a27a a32a a4a|uuddudu20202220u2d0u002dd0uuudu20u	-2> = 0 (864)
<u20u2u0dd0uu022002u2d2du0220d00u2u	-2|c33a c15b c14a c9a a34a a28a a30b a17a|u20u2u0d00ud0uu0d2d2u2ud022udu0ud2	-2> = -29*sqrt(5)/432000 (13810)
<02202u000u2ddu00u22ud2udu0u2uu02uu	-3|c11a c28b c32b c11b a30a a15b a23b a8a|02202u0u0u0uddd0u22uu22uu0dud20udd	-2> = 0 (16905)
<u20200202udud220uuudud2d02002002du	0|c15a c14a c9a c20a a20b a3a a5b a19a|u2d2u020uduuuud0ud2ddd2u02002002uu	-2> = 7*sqrt(30)/54000 (2766)
<0udu2020u22uuuu2u00d000202udu2ud2u	-4|c17b c13b c10a c7a a7a a1a a3a a13a|uu2d2020du2duud2000u000202udu2du2u	-2> = 1/448 (504)
<u20dud0u2022du000uuu2uuu2du0u02uu2	-5|c27b c12a c25b c18b a18a a33a a16a a3a|u2dudu0d202uud0u0uud2uduuu00d02d22	-2> = sqrt(15)/11200 (9840)
<uu022000222uud00uuu20d022u2d002uuu	-3|c9b c24a c19a c2b a2a a7a a22a a28b|uu0220u0d22dud00ud02020u2u22002uud	-2> = -sqrt(6)/10080 (540)
<u0020222u0d220u2u0uu20d0202u002uuu	-3|c4b c21a c16b c12a a21a a28b a10a a34a|u00d0222uuuu20ddu0du20u02022002ud2	-2> = 7*sqrt(30)/43200 (540)
<u00u20duu20dd0u2ud2uu20202dudd0220	0|c22b c10a c17a c13a a20b a21b a4b a3a|u0d220uuuu0u00d20d222u0202uddu0220	-2> = -sqrt(3)/2000 (602)
<udud2u0u022uu0dd0u022u202u02udu200	-2|c30b c25b c20b c5a a9b a22b a26b a34a|ududuu0ud22uu0du0u0d2220d202u0u20d	-2> = -sqrt(35)/420 (5056)
<uu2d220uduuu20udd220002uuud0u20du0	-3|c10b c23a c11b c32b a10b a22a a7b a31a|uu2d22uudd0u20udd2200uuduuu0d2u0d0	-2> = -47*sqrt(3)/170100 (28800)
<0udu0du20u20udu2d0u2022u2duu0u0220	-2|c15b c26a c32a c22a a26a a34b a9a a30a|0udu0du2ud20ud02d0u20u2u2duu020d2u	-2> = 1/15 (1296)
<0002u0u0u0d20222u2ud22220d00ud0du2	-1|c21a c4b c21b c16a a25b a17b a31a a11b|000uu0u0u022022u22dd0222ud00udduu2	-2> = -11*sqrt(5)/16000 (735)
<2u00ud202uu202uu220u2u00d0u2uuu020	-4|c30b c12a c1b c17b a8a a30a a32b a29a|uu00du2u2dud02uud20u2d00u0u22ddu20	-2> = -sqrt(210)/63000 (10470)
<uuu02uu2ddu2u00ud0dd0uuuu2udu022ud	-2|c5a c17a c16a c34b a21a a25a a4a a15b|uuuuddu2uuu2u0d000udddud22dud022u0	-2> = 167*sqrt(21)/493920000 (197970)
<u020022u22dduu0u02020d2u2000u220uu	-2|c7a c34a c30a c30b a34a a27b a30a a19a|u02002ud22udud0u02d20u2d20d0uu20uu	-2> = 0 (486)
<u2u0duu0u22uu2d2202uu0200d2udu000u	-4|c9b c23b c21a c6a a7a a34a a22a a12a|u2u0d0200222u2u2202d0du00d2uuu0002	-2> = sqrt(14)/1764 (90)
<0u00du0u2220202202020u2uu0ud0u2uu2	-4|c15a c25b c2b c11b a17a a27a a5b a7a|00002udu22u020u2u2020d2d002u0d2uu2	-2> = sqrt(210)/720 (100)
<2uuu2d2ududu0du2u00d2d0d0u002uduu2	-2|c10b c14a c22b c31a a14a a3b a24b a22a|2u2u2u2dd0uu0dd2u00u2u020u002d0du2	-2> = sqrt(5)/388800 (2100)
<2u2uu22uuu200duu22d0d2000d0u002d02	-2|c3b c19a c7b c34b a25a a23b a30b a29b|2uuuu2duuu200uuu2200d2d0uu0ddd2d0d	-2> = 5*sqrt(7)/127008 (118725)
<u2u0u02u2020ud00u22u0du0u0220u2202	-3|c11a c13a c7b c30b a33a a6a a16b a4a|u2uuuddu20u00u0du22u0du0d0220022d2	-2> = 43*sqrt(42)/105840 (5920)
<0uuduu0d0220duud002d02u2u0dddu22u2	0|c24a c25a c27a c31a a13a a18b a30a a12b|0uuduu0d022u2uud0d2u02ud000du2u2d2	-2> = -sqrt(5)/450 (14106)
<2uu0u200ud0u2d0022uu0d2ud0222uu0du	-3|c23b c10b c29a c13b a10a a22b a3a a15b|2u20u200ud0uudd022uu02uud022dud0ud	-2> = -13*sqrt(6)/405000 (18608)
<uduuu0ud0002uu22202222000u2u0u02ud	-2|c28b c32b c20a c30a a18a a24b a31a a9b|uduuu0udu002du222u2u220d0d2000duud	-2> = sqrt(15)/21000 (10220)
<0u0222000duu2uuuu00uu2222022002200	-3|c6a c24b c28b c31b a18b a1a a29b a7a|uu022ud00uud2dduuu0ud22d202ud0u200	-2> = 0 (9240)
<02uu2d0d000u0u02uu2d20u2ud2u22u0ud	-3|c29a c6b c5a c30b a7a a29a a11a a13b|02uud0uu00dddu02du2u20d2du2u2du0uu	-2> = 0 (2160)
<uuu2d020u0d020u00u02u222uu20udu022	-3|c15a c2b c26b c29a a18a a29a a3a a12b|u022d020u0du20000202u222u020duu022	-2> = -sqrt(3)/36 (16)
<uu0u02udud20uu2du0002u02ud2d02d2uu	-2|c24b c21b c27a c6a a23a a28a a4b a31b|uu020uuuud20dd2du000uddudud20222uu	-2> = sqrt(70)/2520000 (27636)
<02222u02uu02u02u0u02u2dduu00002d20	1|c32a c31a c3a c20a a29b a17b a7b a19a|02u22uu2uu02d02dduddu2uuuu00d0d020	-2> = -sqrt(2)/5880 (12152)
<222u20uu2uddd0d2uu20uu0d220du00u00	-2|c7b c21a c25b c9b a27b a21b a7b a33a|222u20dududuu0u2dd20du0ud2uud00uu0	-2> = 0 (1920)
<2uu02002u2u2d20dd22uu0du000uu20udd	-2|c3a c16a c1b c19a a16a a29a a31b a3a|uuu02002u2d2d20ud2udu0ud000u22dduu	-2> = sqrt(210)/604800 (7850)
<0uu0udu2d22d2uu002022202d200d00d20	0|c6a c26a c13a c18a a6a a32b a25a a34b|0uu0udu2u22ddud00u0222022u00d0022u	-2> = -sqrt(2)/1728 (756)
<u20d222uu2u02uu000uuu0222uu0020uu0	-5|c13a c13b c23b c5b a21a a34a a12a a14a|u20du22uu2uu02u000ud20u22dd0020udd	-2> = 0 (3888)
<uu020u0222uu200u02002udu00d2uu2202	-3|c10a c4b c8a c11b a17a a27b a26a a25a|uu0u0u0u2u0d200uu2002duddu22dd2202	-2> = 11*sqrt(70)/263424 (7637)
<022uduud0u22d000u0ududd22ud20u20uu	-1|c24b c30a c33a c6a a1a a23a a6b a32b|u22uduuu0d22d000u0dudu2u2ud2002d0u	-2> = 0 (9210)
<220uuudu0d022du00udu22u0u22du0uu0d	-3|c23b c13a c1b c25a a28b a30a a3a a6a|u2uuu2ud0d02udu00uuu22000222dddu0d	-2> = -sqrt(21)/147000 (22890)
<ud2uuduu20d220u2ud002u2u000u20d20u	-1|c34a c9a c3a c21b a27a a33b a2a a25b|u2dududuu0u220d2uu00uu2du0dd20d2u0	-2> = 0 (9184)
<uu0220020duuu022d22u220udd020u0u0u	-3|c8b c8a c22b c12a a23a a6b a33a a7a|uu022uu00ud0u022d22d2ududu020d0duu	-2> = 0 (9835)
<2u020uu2u0du0002ududu02d2d20duu202	-2|c27b c24a c21a c1b a9a a22b a20b a10a|uu020uu22udd0002udu20u202ud0dud202	-2> = -63*sqrt(14)/50000 (5789)
<u2d020u0d2u20u2udu0000uu02u2022220	-3|c1b c16a c10a c27b a24a a13a a19b a22a|02u020d0uuu2du20udd00uu20202022220	-2> = 0 (104)
<uu2u0u2u02020u22d0uu022d000022uduu	-4|c23b c29b c12b c19b a31b a25b a18a a28a|uu2u0u2u020u0u22du0d02udu00dd22udd	-2> = -25*sqrt(35)/201684 (30098)
<uu0du002002u2d2u20dud2u200u2uu0220	-3|c15b c30a c28a c8b a6b a9a a6a a3a|uuduu20uu02d2duu20ddu2u200dud00220	-2> = 0 (16317)
<uu0d0d2uu000du2u220uud02u22200udu2	-3|c22a c34b c24b c31a a12a a22a a19a a11b|uu0d0d2uu0uudu2u22uudd0du222000dud	-2> = 5*sqrt(105)/15876 (37740)
<02u22020u0d2uu220u0d02u202duu020u0	-1|c31a c3b c33b c20a a8b a19b a34a a3b|02u2202du0d2uu220du002u202duu0u00d	-2> = 0 (264)
<020uu02u00dud0022u2200u02222uuud02	-2|c31b c12b c32a c17b a6b a29b a24b a32a|020uuu2d00u0u002du2200ud22222u0d02	-2> = sqrt(35)/6720 (366)
<uu2duu2d0u022000uuu2u2d2uud2002u00	-2|c31b c13a c27b c4b a1a a2b a9b a29b|2220uu2duu02d000duu2d2u2du02d0uu00	-2> = 0 (1440)
<uudduu00u0u2d0202u2u2udduu2u2d0u0d	-2|c29a c34a c27a c19b a16a a31a a22a a13b|uudduu00u0u2202u2ddu22udduududud00	-2> = -5363*sqrt(35)/66150000 (126084)
<2uu2020d002u022du2udu02002200u0u2u	-3|c14b c30b c12a c26a a32b a19a a10a a2a|22u2020u0u200u2dd22du0200u2000022u	-2> = 0 (35)
<022u020du022202d00u2000d0u022022u2	-1|c29b c11a c28a c12a a30a a25b a7a a30b|022u02udu0uu202d00u2000duu0du222d2	-2> = sqrt(3)/96 (1170)
<u2u202duuu02uu2022d00dud2uuu00ud0u	1|c8a c27a c22a c4a a22a a8b a31b a30b|u2ud02uuuu02dd2022u00ddd2d0u0u2u0u	-2> = sqrt(5)/36000 (2730)
<u02200du2uudd0u0u220u20002uu0u22u2	-4|c11b c34a c26b c31a a5a a17a a25a a16a|u022d0ud2u0uu0du2220u200uuud0ud2dd	-2> = sqrt(105)/17640 (6944)
<002uu02ddud02u20d022u02uu200022udu	-2|c34a c15b c31a c15a a15a a22a a25a a16b|002uu02ddud02uuud022ud2u220002uud0	-2> = 0 (912)
<u0du2du22000u02d2uuu2dudu2020002du	-2|c3a c1b c20a c17b a3a a11b a6a a4b|00u222u220d0d02uudu02uddu2020002uu	-2> = 13*sqrt(30)/43200 (180)
<uu20u0d20u022002du0uududu2202d02dd	-1|c30a c32b c12a c26a a20b a9a a17a a14b|uu20u0d2ud0d2d022u02duuuud20200udu	-2> = 0 (2720)
<2uu022202u022002uu2ud00uu000uuuu2d	-3|c16b c1b c32a c9a a26a a29b a28a a11a|uud02220udd2200uuu2uu00udd0u2du02d	-2> = 13*sqrt(11)/1247400 (7812)
<02020u2u000202u20u22u2udu0002d220u	-2|c2a c4a c23b c19a a5a a3a a13b a11a|0uuuud2d00d2u2u20ud2d20du0002u220u	-2> = sqrt(6)/945 (1225)
<uududd220ud2uuduuudd20000uu2u0dd2u	-1|c3a c18b c32a c16b a22b a32b a6b a5a|uu0d22220ud2udd0u0ud2d000uu2u0ud2u	-2> = -sqrt(3)/11520 (1620)
<0uuuu0u0ud20022222du2ud20d0uu2uu00	-3|c21b c9b c31b c2b a23b a7a a33b a2b|0uuuu0200d20022222uduu220d0ud20du0	-2> = 11*sqrt(10)/7500 (1135)
<uuud0uu0220uuddud0u2u022u220d020dd	-1|c12a c23a c31b c13b a3b a19a a28b a32b|uu2u0du022000duuu022u0d2u22dd0dduu	-2> = -67*sqrt(70)/5292000 (9394)
<20uuduu000u22u20uudd2udu0ud202d2u0	-2|c22a c6b c13b c5a a24a a6b a7b a2a|2uuu0u2000d2ud20uuud20d20dd202u2u0	-2> = 79*sqrt(2)/2469600 (2800)
<u2u0uu22dd202202u0002u0u20uu0dud02	-3|c13a c22b c21a c8b a23a a33a a12b a18a|u2u0uu2ddd2du202uu00u0uu20du0dddu2	-2> = 0 (23030)
<0u00u2udu0200d202uu220duudu2u2duuu	0|c27a c30b c29a c15a a12b a16b a29a a1b|uu00u2udd02u0uuu2dd220dudu02dduudu	-2> = 9*sqrt(70)/560000 (142100)
<222u2ud2u2002u0u020u020u0u02dd002d	0|c9a c3a c10a c14b a16b a23b a11b a3a|222u2du20ud02002020d02uu0u02du002u	-2> = 0 (48)
<u22020duu202du0u0u20u0u0u20d2uuuu2	-5|c18b c34b c21b c12b a27a a31b a24a a32a|u22020duu20udd0u002000udu2du2u22ud	-2> = 0 (1520)
<0uu22du00duu2du02u0u2220002d0u2uuu	-4|c23b c17b c32a c31b a24a a9b a29a a15a|0uu22du0dduu2u20dd0u22ud002uddu0uu	-2> = 0 (6120)
<uuud202u22uu2du2d0u0000uu00u222002	1|c10a c24a c7a c9a a9a a20b a15b a32b|uuud20ud2udd2u22d0du0000u00u222u02	-2> = 0 (696)
<2uu2200202d00d22u0022uuu02uudu0du0	-3|c5a c24b c5b c1a a24b a31a a34a a25a|uud2000202u00d22d0022uudu2uuuuddud	-2> = 5*sqrt(42)/63504 (6048)
<0u2002u2u022220000u0uuuddd22uuud20	-2|c6a c11b c6b c31a a16b a1b a26a a34a|uu2000u2d0d2220d00u0uduud222uu0d2u	-2> = 0 (1080)
<uu0d2d2200222uu2u2022020u0u02u0000	-2|c11a c16a c5a c18a a25a a5a a33a a17a|uu0d2d2200u22uud2u02202020u02u00d0	-2> = sqrt(15)/18 (132)
<20u20u0d2u22uu2u022uu02u0200u0ud0d	-2|c19a c11a c34b c10b a20a a3b a5b a16a|2022uu0u20d2uu2202u2d02d0200d0uu00	-2> = sqrt(77)/46200 (194)
<0uu00d002202u2220dud002u0u22du0u22	-2|c18a c15a c27b c19a a19a a8a a4b a11a|0uud0d0u22u2u2u200du002u0dd2uu0d22	-2> = -sqrt(6)/1800 (2190)
<uu0020u222du20d2u0d2000022u22uu00u	-3|c5b c15b c25a c8b a4b a24a a21b a33a|uu0ud0du22uu2002d0u2u00uu2d22du0dd	-2> = -sqrt(14)/12096 (18350)
<220uu22d0u22000u020du220d0uu22d0u0	-1|c33b c11b c25a c1a a15a a9b a17b a26b|u20du22uudu200dud20du2200uud22u000	-2> = -19*sqrt(6)/25920 (1160)
<u2du0u202uduu2200u2uu020d02duuduu0	-1|c21b c28a c12a c18a a1b a6a a21b a32a|22ud02202uu0u220002uu020d020udu2d0	-2> = -13*sqrt(30)/50400 (220)
<uud0022u020000u20u0u2220202d0d222u	-2|c32a c15b c33b c22b a9b a20b a4b a26a|uudu022uu20000020d022u202u2u0d2udd	-2> = -1/630 (1365)
<2uuuu0d02uu0d20u0u0222uudu0220uuud	-3|c14b c1b c21b c16b a12b a26a a8b a7b|uduuu02d2udduu000d02d2udu20220uduu	-2> = 7*sqrt(165)/2138400 (8160)
<00uuuddudu2uud202u02dduuuu2202du00	-2|c25b c30a c13a c28b a24a a29a a33b a25b|00uuuddudu2u0u202u02ddd2du2uduuud0	-2> = -sqrt(70)/12600 (83160)
<0u0022u00uu02u2dud2du0002u2uud2022	-1|c5a c34a c2a c31b a4a a23b a1a a18b|u00uu2d00du02d2du22ud0d02u2uduu02u	-2> = 0 (1080)
<0u0202d2u20u0uududuu2du2d0uu0d2u20	-3|c33b c31b c4a c33a a11a a26b a1a a34a|ud0u02u2d2uu0dudduuu2uu2udud0udd0d	-2> = -sqrt(105)/2469600 (405552)
<udu022000002uu2duu22du000du2du2ud2	-2|c16a c5b c13b c26b a9b a11b a3b a29a|ud20u200u0u20d20du22uu0000d22u2ud2	-2> = -13*sqrt(6)/12000 (500)
<u022220duu0dud202u20u0u02d0202d002	0|c6a c1a c19a c17b a33b a17b a7a a22b|00222uduuu0ddd202uu0uuu02d0202d0u2	-2> = -7*sqrt(5)/200 (840)
<22u2uu220d220uu2d00d2uu00udd00d200	-1|c4a c3b c32a c12b a25b a30b a22b a24a|220uud220u2u0ud2d00u22dduudu0udu00	-2> = -61*sqrt(30)/576000 (6480)
<02u2u22uu020202020uu0uu020dud20ddu	-2|c2a c7b c11b c17a a14a a21b a33a a1b|uud2u2ddu0u02d20u0uduud020udu20u2d	-2> = -19*sqrt(15)/1451520 (17820)
<u2du02uu20u22200ud00u020202020d022	-2|c12a c7a c33b c21b a24b a32a a1b a21a|22uu020d20ud2200uu00u02u202020dud2	-2> = 0 (243)
<2uu2202uu0d00002u222u0u00d20u202ud	-2|c27b c23a c16b c20b a6a a26b a24b a28b|2uu22d2uu0u0000ud22dd00d02uud202uu	-2> = -sqrt(15)/18900 (1512)
<20u20u002udu0dd20u2uuuuu0u02d20u22	0|c19a c33b c4a c12a a6b a23a a8b a18b|20uu020u2du00du202uudu2u0d02u20dd2	-2> = -13*sqrt(210)/158760 (5684)
<2020uu020duuu2u20u2220002uu20uu002	-4|c31b c15a c20b c10b a7a a2b a9a a29a|2u20uuu2d0udu2020d2d20002uu2du0002	-2> = sqrt(5)/250 (850)
<00u2d2u2u0200200u22u0202u0du2020u2	-2|c28b c20a c9b c24a a30a a17b a12b a33a|00u2d2u2002u02002220020ud0u02u2022	-2> = 0 (8)
<u22duu02uddudd22u0ud2000dud0u0uud2	-1|c4b c8b c16a c21a a23a a12b a25b a9b|u220uu0u2ud2du2du0udu0u02ud0u0ddd2	-2> = -sqrt(210)/55125 (97510)
<22u20u0dduuu0u02uu0dd00duuu22u022d	-3|c33b c4b c16b c4a a14b a19a a31b a18a|22u00u0udddu020ud2duu00uudd22ud2uu	-2> = 0 (6000)
<uud0uuu2202uu20ddd0du2uuuuduu020ud	-3|c12b c23b c8a c31a a7a a18a a19a a1b|2uu0ud2u2020d20du2udd20uduuuu0d0du	-2> = sqrt(15)/291600 (21420)
<u20uuud0u220d22u2uu0d02uduu20d0020	0|c5a c14a c27a c33a a34a a4b a16a a29b|u2020uu0d220du222ud0u02duu02ud00du	-2> = 0 (2540)
<u2uu20d22u0u0u02d20duu2020u0d0202u	-1|c31a c18a c7a c16a a19a a13a a26a a14b|u2uu20022u0du20ududddd202uu0d0u02u	-2> = 113*sqrt(210)/2520000 (6700)
<uuu0u02000u20uu2022dd02uu2d2uu2020	-4|c25b c28a c3b c21b a9b a24a a8a a10a|uu00u02uudd20du2022d002202duuu2020	-2> = -3*sqrt(42)/1960 (434)
<0uuuuudu022dd2u0u00ud0u2dudduuu22u	0|c34a c15a c24a c11b a4b a9b a22a a13b|0uu2uuuud2ud2200d00uuuduudduddd220	-2> = 478909*sqrt(15)/130691232000 (447188)
<u2u0u0ddudu0u0d0u22020u2022u22002u	-2|c34a c7b c26b c29b a9a a6b a34b a32b|u2u0uu0d2dd0u0u0u22020d20u2du20d2u	-2> = sqrt(3)/2160 (2625)
<uu2u0d22duuu0u2u0d02u222u20u200000	-3|c25b c18a c16a c7b a10b a33a a19a a27a|uu2u0dd2u2uu0u2000u2d22202ud2000d0	-2> = 0 (1190)
<uudu02du2du00udu02u002202u22u2u00u	-3|c6b c28a c34a c31a a31a a26a a21a a28a|uudu0duu2dd00uuu02u0u2202222d2d000	-2> = 0 (2520)
<20uu02uu0ddu0uud200202u22u2u0uud20	-4|c20b c33b c25a c14b a2a a7a a9a a18b|2uud022ududu00dd2u0u02u2uu2d0udud0	-2> = sqrt(3)/3240 (17820)
<00ud00uudud20220uu2uu0u22u2dududdu	-3|c31a c3b c19b c21a a31a a5b a5a a6a|000u2uududd20220uduu00d22u2uuuddud	-2> = -23*sqrt(21)/8890560 (40188)
<uu0d0022uudu202d000u22u00u220222u0	-2|c28b c20b c31a c13a a14a a20b a34b a31a|uu0d0022uududd2u000d22u00d2u0222uu	-2> = 0 (918)
<uuu0d20u200202uu0dud20du02uu022du2	1|c9a c34a c12a c30a a7b a13a a10b a17b|uuu0d2duud0ud2uuuuud20ud02ud0d2udd	-2> = 19*sqrt(5)/352800 (919680)
<u22u0u00d20u0000uuud2ududd022u222u	-3|c21b c28b c1b c26b a5a a16b a24b a26b|022uud00u20u000dduuuudd2uu0d2u222d	-2> = 19*sqrt(210)/5103000 (11970)
<u20u220duduuu02du00u0u2u20u22d200u	-4|c12b c10a c23b c28b a26a a16a a21b a34a|u20u220du0d0u022u00duudu2ddu2u2002	-2> = 0 (1710)
<00uu22u202ddu22duuuud022du0u200u00	-1|c6b c29a c10a c21a a33a a18a a25b a22b|00uu2uu20dddu22du2uu0d222u0uu00dd0	-2> = -37*sqrt(14)/7560 (11550)
<u20d2002000u2d220uuuuuu20d00u22du2	-3|c19b c24a c16b c4b a33a a4b a28a a10b|u20u20020u0d2d2u0d0duduu0u0uu22d22	-2> = 0 (720)
<000uuuu2u2u0222dddu2u2u0000uud22u0	-3|c22b c6b c30a c7a a9a a6b a30a a2a|0u0duu0222d0222uduu2udu0000dud22u0	-2> = 7*sqrt(70)/18000 (1350)
<0uud0u02du20uu02dd0uu002du2u2d2du2	0|c28b c34b c29a c24a a7b a12b a13b a15b|0uud0ud2du2u2dd2uu0uu00uud20ud2dud	-2> = -3*sqrt(2)/700 (48384)
<u20022u2uuu2u022uu0d20202u00duu00u	-1|c6b c16a c2a c20b a33b a32b a9a a14b|uu002uu22uu2ud2dud0020202d00duudud	-2> = 19*sqrt(10)/1270080 (21798)
<u22uu0022202002udud0duuuudu0u02d20	-3|c23b c12b c9a c17b a18b a7b a29a a4a|u222u0d2u20d002u02d0ud0uuuu0202d20	-2> = -13*sqrt(30)/16800 (486)
<2u2u200u2u02u02uu2ud02d022u00du0u0	-4|c12b c4b c18b c25b a34a a12b a14b a28a|2u20200u2u02uu2ddduu02d0u2ud0ud0du	-2> = 0 (13874)
<uud2u02u200uu0d02ud2u2uduuu0d20uuu	-3|c24b c17a c8b c22a a15b a8a a21a a25a|uud2u02u200uu020uuu22ud02dd0u20ddd	-2> = -sqrt(15)/85050 (23826)
<2u2uuuuu0u0du02d00d2uud00u22uud220	-2|c29b c27a c20b c15a a22b a11b a14a a10a|2u2uuuuu02uuduud00udd2d00ud20dd220	-2> = 341*sqrt(6)/995742720 (123984)
<uu0d2d22uu002ddudu0220ud0u20uu02du	0|c14b c34b c29a c15a a31b a19b a15b a11b|uu0d2d22uud020uudud220uu0u200ud2d0	-2> = sqrt(7)/945 (6192)
<2u00222uduud2ud0uuu000ud20uu20u2uu	-3|c10b c13b c9b c5b a19b a30a a9b a24b|2u00u22du0duuuu0du2000d220du2dd2uu	-2> = -sqrt(105)/36000 (6777)
<02200uuuu2u0duuud202ud0u22dudd20u0	-3|c10b c31a c3b c21a a21a a32a a19b a16a|02u00uduudu0uud2u2d2du0u22duddduu0	-2> = 0 (108582)
<2uu002u00u2ddd2uu020u20u2ud02u2002	-2|c15a c16a c7a c29b a4a a7a a2b a26a|22uu02d00u2uuuu0u020d20d22u0dd2002	-2> = 19/42336 (1458)
<02002u22u202uu0dd20u000022002u22uu	-1|c2b c12b c16b c31a a19b a15b a14b a9b|0u002d22220uu2d0u2du000022002uu2ud	-2> = 7*sqrt(15)/2700 (108)
<u20uuudu0uuddu200u2dddu222uduu0u0u	-3|c30b c11b c27a c32a a31a a11a a10a a6b|u20uu2uu02uuud200u2dddd2220ud0u00d	-2> = -sqrt(6)/1058400 (25449)
<00uuu0u22u02ud222d200ud202d0d0uudu	-2|c10a c31b c19a c29b a28b a3a a11a a2b|0u2uu0u220d2du222du00uu202du000udd	-2> = 53*sqrt(15)/270000 (4960)
<u222u0uu0000u2u20020uuu2220220d002	-4|c34b c14b c4b c23a a11a a13a a20a a10b|u22ud0uu0uu02du2002udd02220220u00d	-2> = -sqrt(21)/2835 (1323)
<02ud220uu002d2uuu2u02u0u20d0d0u2ud	-2|c18a c8a c13b c14b a10b a7a a9b a13a|02ud22u02d02uuuuddu02u0u20u0d0d2du	-2> = sqrt(5)/4900 (4200)
<u020220u200udu2u2ddu2du2u0u00002u2	-3|c21b c24b c3b c32b a31b a29b a16a a1b|20u0220u200udu222duuduuuu0d0u0ddd2	-2> = -17*sqrt(105)/150528 (22228)
<0uu220022d2uduuuu2002d0220d0du02u0	0|c18a c15a c9a c4a a23a a1b a7a a29b|uuuu20u2dd2ddu0duu002du220u02d02u0	-2> = 7*sqrt(10)/43200 (6804)
<uu0u2u2u02022duud0u02d0020ddudu2du	1|c12a c31a c8b c13a a11b a18b a20b a28b|uu0u2u2002uuuuududud2u0020d2dd02dd	-2> = 247/14288400 (125780)
<0202200u0udd2ud2u0u200uu2duud2u02d	0|c4a c23a c20a c19a a6b a18a a17b a22a|020u2u0u0udd2ud22d0u0d0d2uuuu2d02u	-2> = sqrt(10)/225 (3600)
<uud02020u2202u0uud2ddu2u02uud00ddu	-1|c19b c2a c21a c34b a4b a8b a6a a29b|u0du2u2uu2202u0uddud0d2u02dd200uu0	-2> = 221*sqrt(3)/560000 (5628)
<uuud200u0uu0022u2002uu22020uuu220u	-5|c15b c16b c11b c31b a27a a11a a10b a8a|uuud200202u002d02002ud2202uuduu20d	-2> = sqrt(2)/720 (1032)
<0uu20d200u22du22d0202u00020du00222	0|c33a c28b c4a c7b a29b a31b a27b a1b|uduu0uu00d22du22u0202u0002u020d2d2	-2> = -sqrt(21)/3024 (720)
<0ud2uu20ud02d00uu22022220d02uuu00u	-3|c28b c18a c34b c10a a6a a20b a15a a5a|0ud22220u002u0dduu2u22220u0duud000	-2> = -sqrt(3)/180 (300)
<200u20u2uduu22uu00d20uu02022dd0duu	-2|c12a c14b c5b c22a a31b a18a a33b a29a|200uu0d2uuu02dud0ud200u020222udu2d	-2> = sqrt(7)/672000 (4275)
<22uuud00u022u0uu200u2ud202d200u2u0	-3|c28a c21a c12b c2a a7a a25a a4a a34a|2uu2dud0u02du0du200uudd2u2ud00u2du	-2> = 0 (20250)
<uu020d2d020u0202u0uu202uuu0ud0222u	1|c6b c24a c12a c14a a30b a18b a3b a17b|uuu2002d02000u022ddd2020uu0duu222u	-2> = 0 (204)
<0u202000u02du2d00222uuuu02uuu220du	-4|c29b c11b c26b c3a a4a a17b a10a a32a|0uuu2000duudd2u0u222uudd0udu022ddu	-2> = 107*sqrt(70)/1134000 (51852)
<uu00220200d20d22u2udd002uu0u22u020	-2|c12a c18b c6a c8b a27b a26a a4b a2a|u20u2d0u00ud0u22uuudd002d2uu22d020	-2> = sqrt(105)/1800 (3948)
<u200ud2u220u0u0u20u2200u022dd0220u	-3|c21a c12b c27b c26b a12b a25b a19a a3a|u2d0ud2u220d0u0u2022u00duuuud0220d	-2> = -sqrt(105)/35280 (800)
<2uuududu0d20u0u0d0ud02udu22uu202du	-3|c26b c22b c32a c1b a18a a24b a14a a16b|uuuuddud0d20uuuududu0ud2dd2ud20uud	-2> = -163*sqrt(2)/13440000 (2263680)
<20u2uduu0d2uuu2ddu002u220uu0d002dd	-2|c23b c1a c7a c33b a28a a27b a7a a2b|uud2uuuu0d2dud2uud002ud20u2ud0020d	-2> = -407*sqrt(210)/99225000 (68796)
<u22u22000u200u002u20202d2d0d002202	-1|c14b c23b c31b c23a a15b a10b a23b a12b|u22u2200022u00d02u2020ud2u0d00u202	-2> = 0 (70)
<00uu22uud2d0u2duu0du0000u2uuu2dd22	-2|c25a c17a c34a c14b a12a a25a a32b a23a|00uu22uud2duuduu00dd00u0d2duu2d22u	-2> = -23*sqrt(7)/112000 (38340)
<0ud20u0u2ud0u2d0uud202dd0uu0ud222u	-2|c33a c31b c20a c17a a1a a23b a12a a20a|uud20u0d2uddu2u00ud2022u0du0uud2ud	-2> = 23*sqrt(3)/48600 (17820)
<222u0du20udu2u0u20ud2du0u020ud00d2	-1|c33a c21a c20a c3a a21a a7a a5a a32b|22uudu220duu2d0u20d02uu0u020du0d02	-2> = -sqrt(70)/283500 (2970)
<0ud00uu2200222d002u0220uu020uu2202	-3|c34b c9b c8a c21a a4a a10a a1b a5a|uduudduduu0222u002d0d20uu020du220u	-2> = 0 (960)
<0uu022u22d20020u2uuud2d000du2ud020	-2|c8a c6b c3a c23b a16b a32a a26b a2a|02002udu2d2002022udud2000uuu2duu20	-2> = 0 (64)
<000220uduu0u0d2dud2d20u0u2uu2ud022	-2|c14b c29a c16a c20b a12a a16b a16a a23b|000220uduu020022ud202020d2duuuu022	-2> = -sqrt(5)/120 (40)
<0202u2ud2uu022u00u022220dd0d0200du	0|c15a c25a c20a c4b a19a a24b a27b a4b|0202u2uu2uu022000udd222u0duu0200dd	-2> = 0 (1764)
<u02202d0u2d0uud20d0uuu202du20ud02d	-1|c25b c6a c3a c14a a21a a27a a14b a32b|u0u20ud0d2u0udu20u0d2u20du220dud2u	-2> = sqrt(10)/4000 (9500)
<uu20u20du0022uudu2u02220uu0u02002d	-2|c30a c3a c15b c23a a4a a25b a15a a30a|uuuuu20du0022dddu2u022u02u0d02002d	-2> = 583*sqrt(3)/126000 (4856)
<u00u22020u2220ud2d20uduu2002ud00uu	-1|c8a c5a c28b c16a a26b a34b a9a a32a|u00uu20uud2220d02u20dddu2u0duu0ud2	-2> = sqrt(15)/16875 (10010)
<0uuu2dd2uu00dduduud02u2d0uu0022202	1|c23a c34a c9b c8a a16b a29b a33b a24b|0uuu2ddd0u00uud2udd02du20uu0d222uu	-2> = 5*sqrt(6)/15552 (5440)
<u2u0u0d22u0uuu202du2d22du00u0200ud	-3|c17a c3b c9b c10b a6a a4a a10b a13b|u20uddu2ud0u2u20uuu2u22dd00d0200ud	-2> = -241*sqrt(210)/3704400 (8100)
<uu00dd0202020uu02uud2d2u0u0d22dud2	0|c33a c20a c21a c26b a24b a11b a9a a9b|uu00dd0222u20uu02uu0dd22000u22ud02	-2> = -sqrt(30)/250 (588)
<00u0duduuu2222002uuu2200u0u2020du2	-4|c17b c25b c3a c30a a33a a24a a26a a1a|u000uddudu222200uuud220d0ud20u0u22	-2> = 0 (600)
<uud002u000uu0u22202u20d0u2u2u22020	-3|c12a c6b c20b c19b a10b a24a a3b a18a|uu200uu00du00d222du020udu2d2u22020	-2> = -sqrt(42)/11200 (900)
<00u02022u0u00uu222d22220uu0000uu22	-4|c33b c31b c21b c5b a27b a2a a24a a10b|0ud0u022udd00uu222u2d22uudd0000uu2	-2> = 0 (624)
<u0020u0ud222u2u00d0u0u2u2u0ud2d202	-3|c9a c23b c12a c15b a17a a7a a31a a17b|u0020uuu022dd2002u0u0udu2d0du22202	-2> = -sqrt(35)/28000 (1035)
<u0222u20u002du02u2uudd0uuu0d0udu2d	-2|c7a c5b c20b c3a a34b a24a a27a a10b|u0u2uuu0ud02du02d2d0uu02uddd0duu22	-2> = -27*sqrt(2)/196000 (39396)
<uudud0d202220u2uu220020u020d02d002	-1|c12a c16b c10b c8a a13b a1b a33b a4a|2uu2u0du0u2dud20u220020d020d02u0u2	-2> = sqrt(6)/800 (690)
<2u20020d20020202uu22uu02u2udduu000	-1|c29a c6b c24a c6a a33b a32a a18a a21b|2u20000d20020202u2222d0ud2uu0uuud0	-2> = 0 (48)
<20ud0u22d2uu2u0d2ud00220200u002udu	-2|c22a c18b c10a c17b a30a a24a a21b a26b|20ud0u22dudu2u0du0u0du2d2u0d0u2duu	-2> = -sqrt(15)/1440 (3936)
<22u02u0uu2ud020u02002dd2d20ud2u00u	-2|c1b c26a c8b c5a a33b a8a a16b a20a|u2u0du0uu2uu0202020d2du2dd0du2u0ud	-2> = sqrt(70)/420000 (12180)
<u02u22uuu0d0uudd0u2020dudu0uuuu2u2	-3|c30b c24b c34b c32b a2b a12b a20b a14a|uu2d22uuu0duu2uu0u2d20d0dd0ud0dduu	-2> = 0 (123930)
<0u020u00u0d2d2u202uu02u2u0u2d20uu2	-4|c9b c22a c30b c16b a9a a27b a8a a32a|0u020u0du0d2u2uu02ud0dd2d022uu02u2	-2> = 0 (1134)
<uu2d0220d00020u22u022202u0duuu0uud	-2|c6a c16a c6b c24a a19b a6a a19a a9a|uu2d0u20200020ud2u22220du0uudd0duu	-2> = -sqrt(7)/10080 (1992)
<220uu2u02d20d0uu0uu0d0u0d2u2u2u20u	-4|c28b c30b c5a c19a a4a a27a a3a a17a|22u202u02d20u0uduu00u0d0d22dduu20u	-2> = 0 (1302)
<u0u2u2dd0duuu2d02022u2du000u2du200	-2|c32b c6a c30b c8b a33b a16b a24a a27b|u0u2udu00dudd2ud2022u2u200uu20ddu0	-2> = -sqrt(10)/16200 (7308)
<uu0uu2u0u02uu0dd22dd20u200uu0u2u2u	-5|c7b c5b c20b c33a a25a a22a a7a a14a|uu0u02u0u02uuudu22d02du2d0dd0d2duu	-2> = -11*sqrt(105)/98784 (43686)
<u2u2220d0u2022u2d0u0d02u0d000d220u	-1|c3a c10a c34a c6b a30b a15a a1a a33b|22022u0d00202222u0d0u02u0u000222u0	-2> = 0 (4)
<u0u22uu2uudu0dd0u2dd02uuuu0dd2uuu0	1|c9a c7a c4a c17a a14b a6b a9b a17a|u0uu2202uudd02u0u2dd02dduu0uu2ddu0	-2> = -9*sqrt(70)/857500 (34986)
<2u0000u222uu20u2d0u0d2d2d02uuu002u	-1|c30a c9a c15a c33b a14b a6b a14a a32a|2u000uu2d2uu2202d0d0d2u2u02ud00udu	-2> = 0 (2400)
<uu2ddu0uu2duu020uu0ud02u2du0d22uu0	-1|c27a c15b c25b c17b a12b a15b a27b a32b|uu2ddu0uu2d2u0200u0ud02duuu0d222d0	-2> = 0 (8760)
<0002022uu20220ud200u22u000d202uu2d	-2|c28a c31a c15a c8b a23a a5a a15a a32b|0002u220u20220dd200u222000uu02022u	-2> = 0 (6)
<0uuu02222uud00d2u0uuu0200uu2ud2d02	-4|c28a c23b c7b c19b a2a a5a a14a a26b|02uud2d22uud0uu2u00du0d002duud2u02	-2> = 21*sqrt(55)/55000 (4230)
<udu2udu002uuu22002d2uud0uddd02u0ud	-1|c10a c23b c12a c1b a29b a8a a7b a23b|0uu2ud2d0ud0u22002u2udd0duduu2u0ud	-2> = -499*sqrt(3)/2041200 (18900)
<02u0uuu20duuddu2022du0u02u2uduu0uu	-5|c31b c19b c3b c12b a10a a17b a22a a30a|0200uuu202u0ddd2u2uudud02u2du200ud	-2> = -153*sqrt(35)/800000 (12250)
<uuudd22uuu22d0ud0u0u02u20dd2u000u2	-3|c11b c24b c15a c29b a16a a30b a32a a20b|uuudd22uuud2d0020u0202uu0dd20d0uu2	-2> = 0 (6900)
<02uuud20uu0u2000002uu22dud2dd2u20u	-3|c22a c6b c32a c7b a4a a1b a16a a21a|u2u2d0d0uu0u200u002d2u2uuu2dd2du0d	-2> = 17*sqrt(21)/411600 (10140)
<0uu0u20ddduuu0uud02uu2d2u222du0002	-2|c30b c24a c22a c26b a32b a22a a14b a29a|0uu0u20ddduuuduud02uu2dduu22200d02	-2> = -sqrt(15)/225 (25280)
<20u02udud2020uuduu00u0u2d2uu22002u	-3|c26a c10b c6b c29b a6a a21b a20a a6b|20u022uddu020ududu0u20d2uuudu2002d	-2> = -sqrt(7)/72576 (5184)
<0uu2020d0u0ud202uu0202d20u0d2u2d2u	-2|c29a c6a c22a c17b a17a a27a a26b a25a|0uu20d0d0u0ud202uu020uu2d2uudd2u2d	-2> = sqrt(7)/3780 (7938)
<u0u0u20222duu02u20u0du222dd0uu0200	-2|c15b c1b c23a c24a a16b a2a a31b a23a|0uu0u20222udu0u220d0ud2d2du0udu200	-2> = 19/252000 (3205)
