# Supplementary material for: A Graph-Based Algorithm for Computing Matrix Elements of Arbitrary Operators between Configuration State Functions
Source: J Phys Chem A. 2026 Feb 18;130(9):1924–32. doi: 10.1021/acs.jpca.5c08310 (PMC12969370; doi:10.1021/acs.jpca.5c08310)
Supplement: Supplementary file 2 [file jp5c08310_si_002.zip › list_35,35,4_2.txt]

target: 35 35 4	5933888308457316900 CSFs
<0uu00duuddud22u0ud2uu2220d00d2d0ud2	-0.5|c35a a5b|0uu0udduuddu22u0du2uu2220d00d2d0udu	-1.5> = -2*sqrt(5)/3645 (62800)
<u2u2uu222uudddud00uu2dudu0200u00ddd	-0.5|c10a a10b|u2u2uu222uududud00ud2dddu0200u00dud	-1.5> = 28*sqrt(30)/84375 (177380)
<u2ud00u22ududduuu02uddu02d02udd0duu	-1.5|c9b a3b|u22u00u2dduuduuuu02uddd02d02udd0uud	-1.5> = sqrt(3)/4320 (414000)
<u2uuudud0u0dd222du022u0d0uuud0202d0	-1.5|c16b a25b|u2uuudud0u0dd22udu022u0ddduuu0202d0	-1.5> = -sqrt(2)/40 (93750)
<2uuu0udu0d202u002du20u02dududdd20u2	-0.5|c1a a30b|uuud0udu0u202d002ud20u02uudud2d20d2	-1.5> = 7*sqrt(5)/576000 (52920)
<22uuudu20d00ud20dduu20u200dd2u002u2	-0.5|c28a a19b|22uuudu20d00ud20dd2u20u200d02u002u2	-1.5> = 2/9 (696)
<02uud00du2ud0u00dd0ud22u0222uduud2d	-0.5|c11a a18b|02uud00du20u0d00u20ud22d0222uuuud2d	-1.5> = sqrt(6)/216 (3780)
<0uu2000dudu20d2u02u2u20d2u0u2d022u0	-1.5|c16b a13b|0uu2000dudu2du2002u2u20u2u0d2d022d0	-1.5> = -sqrt(210)/6750 (2268)
<202u220ud020d2uuuud2u2d00u202du0u00	-1.5|c6b a28b|202u2u0du020d2uduuu2d2d00u2d2du0u00	-1.5> = sqrt(15)/3840 (3240)
<00uuu0udd2d2ud0u2d2020020022udd2uud	-0.5|c21a a29b|00uuu0udd2d2ud0u2d20d00200222uu2duu	-1.5> = sqrt(6)/18 (1890)
<2002u000dud2uuu22uddd0u2uu0d2uuudud	-1.5|c16b a28b|2002u000dud2uuud2uddu0u2ud022uuddud	-1.5> = -7*sqrt(10)/6000 (38760)
<2udu2uu20uuu00du0d220ddu02udd2u02u0	-1.5|c33a a35a|2udu2uu20uuu00du0d220ddu02udd2u0dud	-1.5> = -4*sqrt(5)/25 (105490)
<u222udu20002200dud0du2u0dduu002u2uu	-2.5|c4b a30a|u22dudu20002200dud0uu2d0duud0u2u2du	-1.5> = -sqrt(6)/256 (1152)
<00u22dudu022002udu0duu0du2uud20u220	-1.5|c24b a18b|00u22dudu022002ud20udu00u2udd20u220	-1.5> = sqrt(30)/600 (540)
<uud20022u0dd0u02uu0002222u20d20d20u	-1.5|c23a a12a|uud20022u0d20u02ud0002u22d20u20u20d	-1.5> = sqrt(6)/1440 (558)
<u22ud022u00duu02udd22d02uuu0u0dudd0	-0.5|c31a a10b|u22ud022uu0ddu02uud22d02duu0u00dud0	-1.5> = sqrt(5)/2250 (21000)
<0uu22022u22u2d0d22002dd0u0u000u2u0u	-2.5|c5b a35a|0uu2u022u22u2d0d22002dd0u0d000u2u02	-1.5> = -sqrt(10)/10 (378)
<uuu0ud0u02u2uu0d22d0d02220000u22du2	-0.5|c31a a9b|uuu0ud0uu2d2uu0d22d0u02220000dd2du2	-1.5> = sqrt(70)/5250 (10755)
<0u200du2u0022u2dd2u0d2u0u2202duu00u	-2.5|c27b a32a|0u200du2u0022u2dd2u0d2u0u2d02du200u	-1.5> = sqrt(6)/3 (600)
<2u0ud222d2ud000u220u00uu2u02d2d0200	-1.5|c25a a27a|2u0ud222d2ud000u220u00uuuud2d2d0200	-1.5> = 2*sqrt(42)/15 (1008)
<uuudd0220202udud2u20d022dud0uud00uu	-1.5|c5a a30a|uuud00220202dudu2u20d022ddu0u2d00uu	-1.5> = -5/648 (1800)
<2uud2u0202000222002d0220u0d2d0uu2u0	-1.5|c14a a4a|2uu22d0202000u22002u0220d0d2u0du2u0	-1.5> = -sqrt(6)/162 (90)
<2uu220u2d22u0200002d2du0ud00u202200	-1.5|c1a a34a|udu220u2u22d0200002d2du0uu00d2022u0	-1.5> = 0 (160)
<2u0uudu02uu02200d00udd20220ud220u2d	-1.5|c9a a24a|2u0uudu0duu02200u00dud2u220du220d2d	-1.5> = -sqrt(3)/25000 (14374)
<u002020uu202d2d22u0d2022uuu0d022000	-1.5|c25b a19b|u002020uu202d2d22uud20220ud0u022000	-1.5> = -sqrt(30)/90 (140)
<0u2uuu2d0uu2ddu0d0d02202022uu0d0uu2	-2.5|c35b a9a|0u2uuu2duud2udu0d0d02202022ud0u0udd	-1.5> = -sqrt(10)/12500 (55235)
<uudduuu2udd220du0uud020d0u2u02d02du	-1.5|c27b a14b|uudduuu2udd22udu0dud020u0dud02d02uu	-1.5> = 5*sqrt(3)/5184 (97920)
<00uu0020d0uduu22u202ud222u000222020	-0.5|c20a a29b|00uu0020d0uduu22u20udu222d00d222020	-1.5> = sqrt(15)/2250 (747)
<2u2u2020du00uudududu2d00d2duu2200du	-1.5|c34a a32a|2u2u2020du00uudududu2d00d2duu22d00u	-1.5> = 3/4 (19500)
<uud00u020udduu2000u22200d2du0d2222d	-0.5|c22a a17b|uud00u020udduu20u0u22d00u2du0d2222d	-1.5> = 3*sqrt(5)/50 (9570)
<0u2udd00ud2u0u000202d2uud222uud2200	-0.5|c32a a16b|0u2udd00ud2u0u0u0202d2uud222duud200	-1.5> = -sqrt(30)/240 (2688)
<u0u2002020u0d22u2ududd0duudu02u022d	-1.5|c7a a6a|u0u20ud020u0d22u2uuddu0dduud02u022d	-1.5> = 1/3200 (38860)
<u0u2u2200uud222000dudu2u22d0d0duu0u	-2.5|c11b a8a|u0u2u22d0u0u222000dddu2u22d0u0udu0d	-1.5> = 3*sqrt(6)/8000 (8400)
<ud2uuudduu0dd022uu22du0u0u2u0d0d02u	-2.5|c26b a31a|ud2uuudduu0dd022uu22du0u002u0dud02d	-1.5> = -7*sqrt(7)/90 (58000)
<02uu20u020u0022uudd2ud2uu2d20020020	-2.5|c2b a13a|0udu20u020u0u22uduu2dd2ud2d20020020	-1.5> = sqrt(14)/10125 (2454)
<u02u22ud20dd0uu0u020022022uu020d02u	-1.5|c19a a24a|u02u22ud20dd0uu0u0d0022u22ud020d02u	-1.5> = -3*sqrt(30)/200 (1040)
<0uudu02u0d000202d2duu2uuu0ud2dd2220	-0.5|c32a a6b|0uudud2u0d000202u2duu2uuu0ud2ddd220	-1.5> = 4*sqrt(7)/105 (26730)
<222u0du000222uu202d02uudud0uu20d00u	-2.5|c12b a6a|222u02u0002d2du202u02uudud0du20u00d	-1.5> = -9/4000 (1410)
<200u22uu20uuu0du00020d2d22d202duu0u	-2.5|c1b a12a|u00u22ud20u2u0uu00020u2d22d202ddd0u	-1.5> = -1/630 (2748)
<0u2uu200220d0u2220d00uu22d0u00du22u	-2.5|c14b a20a|0u2uu200220d002220uu0dd22u0d00du22u	-1.5> = sqrt(10)/720 (412)
<u0uu022u2du0dd2d2duu00d0uu0220uu220	-1.5|c17a a30a|u0uu022u2du0dd2duddu00u0uu022dud220	-1.5> = -3*sqrt(5)/400 (15000)
<2u20udu0u202d022uudu000ud2ud2d020ud	-1.5|c32b a14b|2u20udu0u202dd22uuuu000du2du2d0d0du	-1.5> = sqrt(15)/450000 (23400)
<02uduu022du2ud00ududuu0d02dud02022u	-0.5|c27a a14b|02uduu022du2u200duduud0d020ud02022u	-1.5> = 5/13824 (3528)
<u0duu20uu02002d2202ud2dd202000u2uuu	-2.5|c23b a12a|u0duu20uu02d02d2202ud20d202000u2duu	-1.5> = -sqrt(10)/24 (720)
<2u0uuu00d2u022d222d0uduu2d002000u2u	-2.5|c19b a8a|2u0uuu0du2d022u22200dddu2u002000d2u	-1.5> = sqrt(6)/14400 (1800)
<2200202u2u02d0020uu000222d0duudu022	-0.5|c2a a4b|2u0u202u2u02d0020ud000222u0dudud022	-1.5> = -sqrt(15)/1080 (1000)
<u20020uu22u0dd2200du2d02uu20u2u2000	-2.5|c11b a23a|u20020uu2200du2200dd2du2uu20d2u2000	-1.5> = -sqrt(15)/144 (272)
<2u00d0000u0ud000u2d2222uu222uudddu2	-1.5|c26b a31b|2u00d0000u0ud000u2d2222uud22uu2ddu2	-1.5> = 9*sqrt(10)/40 (936)
<uuu02u0udu2d0u20udd0d2ud2duu20u0du2	-2.5|c33b a32a|uuu02u0udu2d0u20udd0d2ud2duu20ud0d2	-1.5> = sqrt(5)/15 (179096)
<u022u0dd02u0u220dudu0du20duuu20u220	-2.5|c26b a31a|u022u0dd02u0u220dudu0du200uuu2dd220	-1.5> = -2/15 (3402)
<22uu00u2u00ddu2u022uudu00dd0uud2022	-1.5|c35b a6b|22uu0ud2u00udd2u022uuuu00dd0dud202d	-1.5> = sqrt(35)/30240 (52992)
<0u22uu2d00ud22dud200udu2duu0u22000d	-0.5|c7a a16b|0u22uudd00ud22u2u200dud2uuu0d22000d	-1.5> = sqrt(30)/4050 (7620)
<uuu2220200202udu2ddu0020ddd002u0uu2	-1.5|c17a a28a|uuu2220200202uduuddd0020uddd02u0uu2	-1.5> = sqrt(30)/120 (3140)
<u2uu2d0d00u0202uu2d2u2ud000d2dduuuu	-0.5|c35a a10b|u2uu2d0d0du0202uu2u2u2dd000d2ududu0	-1.5> = -sqrt(6)/3600 (12320)
<20020u0022020uduu2uu20202d220d00u2u	-2.5|c1b a7a|u0020du022020uudd2uu20202u220d00u2d	-1.5> = -1/200 (400)
<u22du20uud0dd2u0udd20uu00dd22u020uu	-1.5|c13a a7a|u22du2duud0u02u0udd20uu00dd22u020du	-1.5> = -5/162 (7320)
<u00u2uu2u2d2dudud0d2udu2udd020u00du	-1.5|c12a a12a|u00u2uu2u2d2ddudu0d2dud2udd020u00uu	-1.5> = 0 (26712)
<0u2uu20u0du2uu0222d0u002dud00dud22u	-2.5|c12b a28a|0u2uu20u0duudu0222u0u002dddu0ddu22d	-1.5> = -sqrt(105)/141750 (58150)
<u2000u202u2ud2ud2u2200du000222d2000	-1.5|c28b a33b|u2000u202u2ud2ud2u2200du000d22u2d00	-1.5> = -sqrt(5)/50 (1000)
<u020220u0ud222u0ud0020u02d2duuuu2d0	-1.5|c15a a20a|u020220u0ud22200uu0d20u02d2dduuu2d0	-1.5> = -3*sqrt(7)/400 (2150)
<2u2uu0u2u0000dddd000ud222duu22udduu	-1.5|c26a a13a|2u2uu0u2u000ddddd000ud2220uu22duudu	-1.5> = 0 (6048)
<uuuduud2200200ud2u02ddu20ud0uuu202d	-2.5|c9b a22a|uuuduud2u00200ud2d02u2d20du0uud202d	-1.5> = -sqrt(42)/15000 (43774)
<22uuu00d0d0u2d0020u2202d0u2220u20uu	-2.5|c32b a7a|22uuu0dd0d0u2d0020u2202u0d2220uu0ud	-1.5> = sqrt(30)/240 (600)
<220uu00022u202u2uu0d2ddud0du020uu20	-0.5|c10a a13b|220uu0002uu2d2d2uu0u2ddud0du020ud20	-1.5> = 9*sqrt(35)/20000 (10565)
<22u0uu220udd0u0uddd00duu2duu202ud20	-1.5|c31a a13a|22u0uu220uddud0udud00ddu2udu20uud20	-1.5> = -19*sqrt(5)/5760 (42000)
<uu0d2uudu2d2duu02002duu0duudu0udd2u	-1.5|c23a a24a|uu0d2uudu2d2duu02002du0duduuu0ddd2u	-1.5> = sqrt(21)/1500 (231336)
<u22u22d200udud2du0u000022u20u20u002	-1.5|c19a a33a|u22u22d200udud2du00000022u20u20ud02	-1.5> = -2/5 (270)
<u0duu0duuu020d222002dd202020u2u2u0d	-1.5|c20a a18a|u0duu0duuu020d222u0ddd202020u2d2u0u	-1.5> = sqrt(6)/72 (2250)
<22uduu0020d202u0u2dd2u0u0020u0220d2	-1.5|c32a a10a|22uduu002du202u0u2dd2d0u0020u02d0u2	-1.5> = sqrt(3)/72 (840)
<uud20u0200du2200020d020uu0d22d22u2u	-1.5|c29a a23a|uud20u0200du2200020d02uud0d2du22u2u	-1.5> = sqrt(2)/18 (540)
<2uu00u2202u0u0u2ud0u0ddd2udd022d02u	-1.5|c10a a26a|2uu00u220uu0u0u2ud0d0ddd22ud022u02d	-1.5> = -9*sqrt(70)/28000 (15015)
<002u2ud0uu2d00u0u2d2022020200d202u2	-1.5|c25b a2b|0u2u2ud0uu2d00u0d2d20220u0200u202d2	-1.5> = sqrt(6)/192 (810)
<20u00u0uu22u2dduddd2220d0uuud2u00ud	-1.5|c19a a23a|20u00u0uu22u2ddudd0222du0dudd2u00uu	-1.5> = sqrt(15)/270 (8190)
<u22222d000u2u202d00020002uuu20dd02u	-1.5|c34b a30b|u22222d000u2u202d00020002uuu2ddd0uu	-1.5> = 0 (210)
<02uu2uud2uu2d2000d02u022d2u0u0u02d0	-1.5|c20b a1b|u2uu2duu2du2d2000u0ud022u2d0u0d02d0	-1.5> = -sqrt(70)/1125000 (14860)
<22220u002d0u0u2222du00du02u00u0u2du	-2.5|c15b a20a|22220u002d0u0uu222d200ud02u00u0d2du	-1.5> = sqrt(2)/30 (356)
<0u0220u0u22dd0u0u22d2u00u2d220200uu	-1.5|c5a a23a|0u02u0u0u22dd0d0u22u2du0u2d220200ud	-1.5> = -sqrt(5)/800 (2450)
<0220uu22u202duu0u0200ududd2duu020dd	-1.5|c7b a33b|0220uud2u202uuu0u0200ddudd2uud02ddu	-1.5> = sqrt(210)/54000 (31416)
<ud2u0d0udu0d2220uuud2002dd2u2200u0u	-1.5|c29b a11b|ud2u0d0ududu2220uudd2002ud2ud200u0u	-1.5> = sqrt(2)/36 (1440)
<uu22ud02202udud00dud002d0ud20u022uu	-1.5|c4b a22b|uu2duu02202uddd00udu0d2d0ud20u022uu	-1.5> = -sqrt(5)/864 (3780)
<0u22uu2200du0202022d20duu2duud00uu0	-1.5|c19a a32a|0u22uu2200du020202du20ddu2uduu0ddu0	-1.5> = sqrt(5)/14400 (6032)
<0uudu02022202222uu2d00d00du22d0u00u	-1.5|c19b a1b|uuduu02022202222uddd00u00ud22u0u00d	-1.5> = sqrt(10)/8640 (1890)
<0uuu202000uu02d222uduudu00dd222udd0	-1.5|c32b a35b|0uuu202000uu02d222uduudu00dd2220ddu	-1.5> = 3*sqrt(10)/10 (11109)
<20020u020uu20d00du2du2u202u0u022022	-2.5|c11b a9a|20020u02du020u00ud2dd2u202u0u022022	-1.5> = -sqrt(6)/54 (40)
<ud200u2uu2uud0duuuu000dd2udduddu2u2	-2.5|c11b a14a|ud200u2uu20uduuuudu000du2ddduddd2u2	-1.5> = -3*sqrt(105)/61250 (314780)
<u2022udu0d0000202000uuud2ud2du22202	-1.5|c31a a18a|u2022udu0d0000202u00duuu2du2dud2202	-1.5> = -sqrt(10)/3200 (2025)
<uud0000uuudd0udu2u00du22022uu2du2d2	-1.5|c26b a1b|2ud0000uuuud0udu2d00uu220d2ud2du2d2	-1.5> = 7*sqrt(3)/24000 (28400)
<udu02uu0d22202du2d00du002020u02uuu2	-1.5|c12b a18b|udu02uu0d22d02du2200uu002020d02udu2	-1.5> = -sqrt(30)/360 (560)
<02220uu02u0d0002002uu220222du0200u2	-2.5|c2b a24a|0u220uu02d0d0002002uu22d222uu0200d2	-1.5> = sqrt(2)/60 (180)
<u200u222uuddu20udd02uu0d02d0d22uu00	-1.5|c14a a15a|u200u222uudduduuud02ud0u02d0d22du00	-1.5> = -3/800 (32730)
<0020uuud2d2uduu20dud22uu2uud00udd0u	-2.5|c13b a31a|0020uuud2d2u0du20duu22uu2udu002dd0d	-1.5> = 2*sqrt(30)/25515 (29610)
<2220uu0du2002u0d202020202d000d2uu2u	-0.5|c17a a27b|2220uu0du2002u0dd02020202ud00u2du2u	-1.5> = -sqrt(6)/54 (270)
<2220u0d200uu2u0220ud0dd0uu0u22220d0	-1.5|c13b a23b|2220u0d200uuuu0220dd0u20dd0u22220u0	-1.5> = sqrt(15)/1440 (240)
<2220020uu0d00222d02uu0d22uu22d00u00	-1.5|c6a a18a|22200u0uu0d00222dd2uu0u22uu22d00d00	-1.5> = 0 (420)
<u2u2uu0u2u22u0d0d2u2d0000d0ddduuuu2	-2.5|c9b a16a|u2u2uu0uuu22u0ddd2d2u0000d0duddduu2	-1.5> = sqrt(14)/1680 (88275)
<u02u0200202d220ud202ud020uduudd02uu	-1.5|c12b a23b|u02u02002020220du202ddu20udduuu02ud	-1.5> = sqrt(15)/3240 (540)
<u2u00ud2ud022du02udu0u0uddu0202220d	-1.5|c22a a18a|u2u00ud2ud022du022ud000uduu0202220d	-1.5> = -9*sqrt(2)/800 (2108)
<000u22ud20d22u0u0d00duuudu20udd222u	-0.5|c6a a17b|000u2uud20d22u0udu00duuudu20ddu222d	-1.5> = sqrt(30)/1500 (34720)
<udu2uud0002du220d2ud2u20ddu0020u2u0	-0.5|c15a a8b|udu2uudd002uu2d0u2du2u20ddu0020d2u0	-1.5> = sqrt(5)/486 (11760)
<22uu2u00u2u000d20022uu2uu02dddu02d0	-2.5|c1b a22a|u2du2u00u2u000u20022u22du02ddud02d0	-1.5> = -sqrt(21)/4410 (2478)
<uduu02du220uu22du0d0dd20uuu0u022020	-1.5|c27b a24b|uduu02du220uu22du0d0dd2duu00u022020	-1.5> = sqrt(10)/10 (1500)
<0222u0ud020ud0u000222022u2duu0du2u0	-2.5|c26b a16a|0222u0ud020ud0uu00222022ududd0ud2u0	-1.5> = sqrt(15)/1200 (1620)
<uuu2udd0u000uuuu2u2dudu0dd2d2d2d200	-1.5|c13a a8a|uuu2udduu0000duu2u2uduu0dd2d2d2d200	-1.5> = -sqrt(70)/13440 (228345)
<u2d20uud0udu22d2uu0000d02uuduu022du	-2.5|c16b a24a|u2d20uud0udu22duud0000uu2uddud022ud	-1.5> = 1/2000 (52380)
<02u2ud0uu0uu02uu2022d0d0222u02d00du	-0.5|c26a a18b|02u2ud0uu0uu02uu2d22d0d02u2d02d00du	-1.5> = -sqrt(210)/300 (8874)
<20ud0u02022du0220d0u2202uuu0u20u20d	-2.5|c22b a27a|20ud0u02022du0220d0u2u02du20u20u20d	-1.5> = -sqrt(35)/15 (120)
<2002202u200u2du02d2ud20200u02200uuu	-2.5|c8b a23a|20022020200u2du02d2ud2u200d02200uuu	-1.5> = 3*sqrt(6)/16 (16)
<02u2u2duu20duuddd0u0dd00uu022u22d0u	-0.5|c12a a26b|02u2u2duu200udddu0d0ud00u2022u22d0u	-1.5> = 5*sqrt(3)/1728 (3780)
<uu2u0u0u0ud02u0dd2uu2d0u202dd202d20	-0.5|c21a a26b|uu2u0u0u0ud02u0dd2uuud0u2d2dd202d20	-1.5> = -24*sqrt(14)/245 (71134)
<0uuu0u20ud22200d0u2022d0d00222ud20u	-1.5|c33a a17a|0uuu0u20ud22200ddu2022d0d00222udu0u	-1.5> = -sqrt(5)/3 (1302)
<u22uudu200d2u00dd002u0d202u02d20ud2	-0.5|c12a a15b|u22uudu200duu0udd002u0d202u02d20du2	-1.5> = 5*sqrt(6)/72 (8690)
<0uuu2020u202u2u2dd0u020ud0ddd002u22	-1.5|c2b a6b|00uu2u20u202u2u2du0u020du0ddd002d22	-1.5> = -sqrt(10)/2205 (4970)
<u0uu0ud022udu0u202dd20d2d2020uuu02d	-1.5|c3a a2a|uu0d0uu022uuu0d202dd20d2d2020duu02u	-1.5> = -sqrt(70)/9000 (2772)
<u0u0d00u2dudud20020d2u2u2u002d2duu2	-0.5|c35a a27b|u0u0d00u2dudud20020d2u2u2ud02d2duuu	-1.5> = -sqrt(6)/6 (3240)
<u22ud20020ud200uudd00uu220u2022du0u	-0.5|c19a a4b|u222d20020uu200uud000uu220u2022dd0d	-1.5> = sqrt(70)/1200 (630)
<u20u02020ududd2uu0dd2u2du020udu2d0u	-1.5|c15a a9a|u20u0202udduudduu0ud2u2dd020duu2u0d	-1.5> = sqrt(5)/34992 (62500)
<u2020u20dd02u02u2d020u0u2udd22uu0d0	-0.5|c18a a11b|u2020u20ddu2u02d20020u0u2uud22dd0u0	-1.5> = sqrt(2)/1200 (1008)
<02u0uu2d0ud0u0d020u0dd22u22du2ud0u2	-1.5|c29a a33a|02u0uu2d0ud0u0d020u0dd22u22d02uduu2	-1.5> = 0 (3564)
<u0uu2dd00ud2uuu20d22d2uududud00uuud	-1.5|c19b a1b|20uu2ud00du2udu20du2u2uududdd00uudd	-1.5> = 7*sqrt(105)/810000 (509040)
<2udu2u0uu0uddu000222220dd2d0u200uuu	-2.5|c9b a31a|2udu2u0u00uudd000222220dd2d0u2d0uuu	-1.5> = sqrt(5)/100 (1008)
<0u00u222200d020002ud2d22u00u2u2udud	-1.5|c19b a3b|0ud0u222200u0200020d2u22d00u2u2dudu	-1.5> = -1/1080 (252)
<ud2uu02220200u220u002202udd20d000u2	-1.5|c35a a12a|ud2uu022202u0d220u002202udu20d000ud	-1.5> = -sqrt(30)/400 (520)
<u2uu020du00u00u0ud200duud2d22du2u22	-2.5|c23b a10a|u2uu020dud0u00u0uu200d0ud2d22du2d22	-1.5> = -sqrt(2)/60 (13328)
<u20uuduud0u2d002du2d20u0d0d22uuuu02	-1.5|c33a a22a|u20uuduud0u2d002du2d2ud0u0d22udu002	-1.5> = sqrt(30)/540 (24440)
<u000u02200u0d2udu20uud222u0u220d2du	-1.5|c11b a27b|u000u0220000u2duu20udu222ddu220d2du	-1.5> = -sqrt(210)/270000 (2606)
<ud20uuuu22uu220d0002002uud0d222d00u	-2.5|c23b a18a|ud20uuuu22uu220d0u0200ddud0d222d00u	-1.5> = -sqrt(7)/21 (5908)
<202200u2dududu0ud0du2u200u0du2du2ud	-1.5|c21a a27a|202200u2dududu0ud0duuu200uddd2ud2uu	-1.5> = sqrt(3)/144 (5040)
<2u2002222du0u00d02d2u0du2du02uuud00	-1.5|c20b a15b|2u2002222du0u0du02duu0dd2du02uudu00	-1.5> = 0 (1440)
<uud0u20uu0d00u2u2ud0d2ddu2u0u2220ud	-0.5|c3a a21b|uu00u20uu0d00d2u2ud022ddd2u0u2220ud	-1.5> = -7*sqrt(15)/2250 (8330)
<u2u0u02ud0uuuud0u2d0dudu2du2d2002dd	-0.5|c17a a27b|u2u0u02ud0uuuud002u0ddud2u22d2002dd	-1.5> = sqrt(14)/108045 (70070)
<2u00ud2uuu0uudd0dd0du2200uuuu22d2dd	-0.5|c7a a19b|2u00uduuuu0dudd0duddu2200uduu22d2ud	-1.5> = 7*sqrt(15)/27000 (334320)
<uudu0du202d2202ud202d0u0du2u0dduu0u	-1.5|c1b a34b|0udu0du202u2202du202d0d0uu2d0uduuud	-1.5> = -sqrt(30)/7680 (3240)
<uuuu2d0u0u200udd02duddu0ud2222dudd0	-0.5|c27a a22b|uuuu2d0u0u200udd02dud2d0udd222uuud0	-1.5> = -5*sqrt(3)/288 (105700)
<u2u22202uudu000u0du0d222d0du2dd00uu	-1.5|c4a a4a|u2u22202uddu000u0du0d222u0ud2du00ud	-1.5> = 0 (7660)
<2uuud222du0d0du0uud2202d0du2uudd000	-0.5|c1a a24b|uuudd222du0d0uu0dud220220ud2uduu000	-1.5> = -sqrt(6)/1944 (3240)
<uuu2220dd22002u0uu0d0ud2u200du2du0u	-2.5|c10b a7a|uuu222uddd2002u0du0u0uu2d200dd2du0u	-1.5> = -sqrt(10)/2400 (13230)
<u0uuu02du2duu0dd2u202du020202ud00d2	-0.5|c25a a14b|u0uuu02du2duudud2d202ud0u0202du00d2	-1.5> = sqrt(15)/50000 (49925)
<22u2uuuu2002d2d00du0d02uuu020d2d0du	-1.5|c1a a17a|u2d2uuuu2002u2d0ddd0u02duu020u2d0ud	-1.5> = -sqrt(3)/12000 (15120)
<uduu02u20uuu2220dd00dudd0duu2002uu2	-2.5|c29b a16a|uduu02u20uuu222ddd00duud0dduu002du2	-1.5> = -1/48 (45360)
<20uu200duudu2uu2d02u02d00022u2200du	-1.5|c9b a25b|20uu200d0uuu2du2d02u02d0u022d2200ud	-1.5> = sqrt(10)/6250 (3000)
<2u2d0uu0d0002200uu202d22d20uu0u2duu	-0.5|c34a a11b|2u2d0uu0d0u02200uu202d22d20uu0u2d0d	-1.5> = -sqrt(10)/50 (1590)
<u220d02000udu22u2u2dud00uu00u2ddd2u	-1.5|c29b a6b|u220du2000udu22d2u2udu00ud0002ddu2u	-1.5> = -sqrt(30)/11520 (2160)
<2uu0d2d202u0u0002ud222uu2du0000022u	-2.5|c18b a2a|22u0u2d202d0u00020d222uu2du0000022u	-1.5> = -sqrt(5)/12 (36)
<0uu0u2d0u0d02u00udduduu2ud2u2d202u2	-1.5|c24b a12b|0uu0u2d0u0du2u00udddduuduu2d2d202u2	-1.5> = -sqrt(15)/500 (77168)
<uduu0u2dudd0020220u22ud00u0d22ddudu	-0.5|c8a a24b|uduu0u20ddd0020220u22uud0d0d22uuudu	-1.5> = sqrt(3)/324 (3200)
<u20uu2uududdd00u0d20uu2u202du0220du	-1.5|c27a a30a|u20uu2uududdd00u0d20uu2u20dudd220du	-1.5> = -sqrt(3)/150 (116622)
<02u2d0uu02u0uud2u20202ud0u0du20dd2d	-1.5|c16a a19a|02u2d0uu02u0uuduu2d202ud0u0dd20du2d	-1.5> = 4*sqrt(5)/441 (32172)
<2u2u00u0uu00dd22d0u02d22u00d22du20u	-1.5|c1a a19a|uu2u00u0du00dd22d0202d22u00u22uu20d	-1.5> = -sqrt(15)/450 (1250)
<02uu020ud20ddu2u0du02222uu22000d020	-0.5|c15a a17b|02uu020ud20dduududu02222du22000u020	-1.5> = sqrt(15)/135 (540)
<0uud22uu22dduudu200d2ud02u0020020du	-1.5|c20a a16a|0uud22uu22dduud220002du02u0020020ud	-1.5> = -sqrt(10)/360 (1500)
<uu00udu02222u2ud0000uu2d2202002d20u	-1.5|c25b a15b|uu00udu02222u22d0000uu2dd202002u20d	-1.5> = -2*sqrt(35)/375 (986)
<2uudu0uuuu202020d00ddduudd20uu22udu	-2.5|c33b a30a|2uudu0uuuu202020d00ddduudd20u2220ud	-1.5> = sqrt(6)/30 (31878)
<0ud02ud2u000uu22d0u0duu2d0u220ddu22	-1.5|c29b a3b|0u202du2u000uu22d0d0uuu2d0d2u0dud22	-1.5> = 3*sqrt(15)/32000 (6900)
<u0d202uu0u200u00222u0200u2d2du22002	-2.5|c32b a5a|u0d2u2ud0u200u00222u0200u2d2du2d002	-1.5> = -2*sqrt(7)/15 (462)
<uduudu20d0udduduuu2d0uduu00220d2202	-1.5|c29b a21b|uduudu20d0udduduuu2dduuud002d0u2202	-1.5> = -sqrt(6)/240 (32400)
<0020uu2u2d0222200uud20u2u0du2d0duu0	-1.5|c15b a17b|0020uu2u2d0222d0uuuu20u2d0du2d0udd0	-1.5> = -7*sqrt(210)/253125 (12180)
<uud02u0d2u2udud000dd2uu2u0uu022d0d2	-0.5|c1a a27b|0uu02u0d2u2dudd000ud2du2u02u022d0u2	-1.5> = -sqrt(3)/3240 (2784)
<u0ud2d0uu2u0udu2uud020duudu2u0ddu2d	-1.5|c3a a7a|u00d2uduu2u0uud2duu020uuudu2d0ddd2d	-1.5> = 0 (276192)
<u2du2uu000202ud2uud0u0d20d0uu2d22d0	-1.5|c13a a25a|u2du2uu00020uud2dud0u0u2dd0ud2u22d0	-1.5> = 27*sqrt(30)/156250 (27370)
<uu02u2ud02ud0u002ud02d002duu20u2u2d	-2.5|c10b a20a|uu02u2ud0uud0d002uud2u002duu20d2d2d	-1.5> = sqrt(10)/9375 (61505)
<202u2u20u02du020ddu0du022200uu0udd2	-0.5|c34a a16b|202u2u20u02du02uddd0ud022200uu0ud02	-1.5> = sqrt(2)/60 (1800)
<022u0u2uu0uu2u22ddd2d2000uud2u0d00u	-2.5|c3b a31a|02uu0u2ud0uu2u22udd2d2000udu2udd00d	-1.5> = -sqrt(210)/94500 (65710)
<2uduuuu2ddud0duu22u2ud00u00d0ddd2du	-0.5|c10a a24b|2uduuuu2d0du0ddu22u2uu0du00d0dud2du	-1.5> = 7*sqrt(15)/40500 (180720)
<ud000u0uu00ududu2dd22u2ddduu2dduuu2	-1.5|c21b a16b|ud000u0uu00udud22ud2dd2dudud2uuduu2	-1.5> = 0 (21600)
<ud2u222uuddu2u20d2ud0u0u0dud0du0uu0	-1.5|c5b a26b|ud2ud22uuudu2d20d2ud0u0u02ud0du0ud0	-1.5> = sqrt(5)/900 (26520)
<uud20uuud00uud20du0d20dud2ud2uudu2u	-0.5|c12a a10b|uud20uuudu00dd20uu0d20ddd2uu2uddu2u	-1.5> = sqrt(30)/4800 (91500)
<u02u2u2u2u20uudu200202u02dd0020200d	-2.5|c17b a24a|u02u2u2u2u20uuduu00202dd2dd0020200d	-1.5> = sqrt(6)/24 (4998)
<02u2d222udu2udu0d0000u2u0uu22d0020u	-2.5|c23b a21a|02u2d222udu2udu0d000uuud0ud22u0020d	-1.5> = sqrt(6)/300 (2700)
<02222u2u2dd00uu00udddu2u0u0u0uudd2u	-2.5|c2b a25a|0u222u2u2dd00ud00ududu2uuu0u0uddd2d	-1.5> = 2*sqrt(70)/2835 (89100)
<0uu20d00d0uu020u2d202222u2duud020uu	-1.5|c25a a10a|0uu20d00duuu020d2u20222202udud020du	-1.5> = 1/800 (1140)
<22u00u20u0dddu222duu0duud02u20u002u	-2.5|c13b a4a|22uu0u20d0du0u222ddd0uduu02u20d002u	-1.5> = sqrt(3)/486 (1600)
<u20u200200du22d0u20uudu0ud0udd222du	-0.5|c2a a3b|uuud200200dd22u0d20uuuu0uu0ddd222du	-1.5> = -sqrt(42)/4050 (8400)
<0u2u22u22du0uuudd2022ud20duu0d0d000	-0.5|c6a a30b|0u2u2ud22ud0uuudd2022uu20dud020d000	-1.5> = sqrt(42)/22500 (13690)
<uud022du0u22uddd0u0u0u0ud22u2002u20	-2.5|c13b a21a|uud022du0u220udd0u0udu0ud22d2002u20	-1.5> = -sqrt(2)/40 (3120)
<0u0du0d02uuudud2d02ud2du202ud002220	-0.5|c9a a26b|0u0du0d0uuuudud2d02dd2uu2u2du002220	-1.5> = 5/96 (4000)
<22u00220u20uud2220220u000d00u22du0d	-0.5|c22a a32b|22u00220u20uud22202200000u00u222d0d	-1.5> = 3*sqrt(10)/250 (80)
<022u00u0020u220uu2u002dududud0d2u22	-1.5|c27a a27a|022u00u0020u220uu2u002duduudd0d2d22	-1.5> = 4*sqrt(3)/315 (4935)
<udu0uduuu0022uudddu2dd0d2udu00202u2	-1.5|c3b a30b|ud00uuuuu0022uudddd2dd0d2uud0u202u2	-1.5> = -sqrt(210)/1260 (20592)
<00202ud200uu00du0u222202ud202u2020u	-2.5|c18b a23a|00202ud200uu00du002222d2uu202d2020u	-1.5> = sqrt(10)/30 (72)
<u0d20ud0u2u0uuu2dd2022uuddd0d0uuu2d	-1.5|c16a a30a|u0d20ud0u2u0uuudud2022duddd0uuudd2u	-1.5> = -sqrt(3)/4500 (100500)
<0uduu0udu2202220du022d0uu2220002u00	-2.5|c28b a19a|0uduu0udu2202220duu22d0du22u0002d00	-1.5> = 1/16 (1532)
<220u2du20d2uu00du200u2u0u02202d200u	-2.5|c11b a19a|220u2du20dudu00du2u0u2d0u02202u200d	-1.5> = sqrt(3)/120 (288)
<u02u020d0u0022ud0u22du0dud0222u2u0u	-1.5|c19b a17b|u02u020d0u0022uddud2ud0duu0222d2u0u	-1.5> = sqrt(30)/405 (1620)
<22uu2u000ud0d00u0u2dudu02u2d2udd022	-1.5|c18b a23b|22uu2u000ud0d00u002udd202u2d2uud022	-1.5> = -27*sqrt(5)/8000 (2680)
<uuu0d200u00dd2u2d0u2u0022u20202uud2	-1.5|c20a a11a|uuu0d200u0ddu2d2d0udu0022u20202uud2	-1.5> = -sqrt(42)/180 (2040)
<222u220u2u0022u0u0dud0202uu0ud0d0ud	-2.5|c9b a28a|222u220uuu0022u0d0uud0202uddud0u0dd	-1.5> = sqrt(70)/34020 (17522)
<ud0uu0u02u220uduu20u22dud20d00du2dd	-1.5|c23b a24b|ud0uu0u02u220uduu20u2202d20d00dd2ud	-1.5> = -9*sqrt(21)/1400 (8480)
<u2uu0u2020d2u000du0ddu2u02uud202du2	-0.5|c1a a14b|02uu0u2020u2uu00dd0ddu2u02dud202ud2	-1.5> = -7*sqrt(2)/30000 (12390)
<200udu2d0uu22022d00220uuuu00dd02d2u	-0.5|c12a a31b|200udu2d0uud2022u00220duuu00ddu2u2d	-1.5> = -sqrt(3)/180 (2340)
<022uu2uu20ud0200ddudu2d000u20d2uu2d	-1.5|c18a a33a|022uu2uu20ud0200d0udu2d000d20d2u22u	-1.5> = sqrt(10)/64 (1645)
<0u202udud02202u0ud22u22d0u0uudu0d0u	-2.5|c22b a28a|0u202udud02202u0ud22ud2u0d02udu0u0d	-1.5> = sqrt(5)/400 (6516)
<udu020uduuud22d2u0200u02du20020u2du	-1.5|c27b a29b|udu020uduuud22d2u0200u02dud0d20u2du	-1.5> = 3*sqrt(30)/50 (13200)
<u02u0u0duu20u02d0ddd0222uuudu0uu22d	-1.5|c11b a10b|u02u0u0du2d0u02d0udu0222uudud0du22d	-1.5> = sqrt(42)/18000 (40496)
<02u2d22u0u0d0u20u02ud2u020d0d2d2uu0	-1.5|c32b a35b|02u2d22u0u0d0u20u02ud2u020d0d2dduuu	-1.5> = sqrt(2)/2 (1500)
<uuu02ud2dud020du2du0uud02dd00u22uuu	-1.5|c5a a18a|uuu0duu2ddd020uu22d0duu02ud00d22uud	-1.5> = -sqrt(2)/51840 (78000)
<u2020u00d2duu0u2uu0220ud2ud02022ud0	-1.5|c27b a27b|u2020u00d2duu0u2uu0220ud2ud02022dd0	-1.5> = sqrt(35)/105 (1974)
<u2u220d2uu0uu0u0d20duud00dd0ddu222u	-1.5|c2a a25a|udu220u2uu0uu0d0d20udud0udd0duu222d	-1.5> = 7*sqrt(105)/777600 (90888)
<22u0u02uduud02u2d20dd02u0u0dud2u020	-0.5|c7a a3b|2220u0duuuuu02u2d20dd02d0u0duu2d020	-1.5> = -sqrt(35)/2160 (5880)
<2000u20002du0u22022u2du2uddu02dd0uu	-1.5|c24a a2a|2u00d20002uu0u22022d2duuuduu02dd0du	-1.5> = sqrt(2)/160 (4100)
<22uuuu0ud20u2ddd00u00u0u2d022d2uu20	-1.5|c13a a21a|22uuuu0ud20udddd00u0uu0d2d022u2ud20	-1.5> = -sqrt(15)/500 (29965)
<2uuudu0u200dd002dud2uu0u0duud222duu	-2.5|c1b a22a|uduuud0u200dd002dud2u20u0uudd222duu	-1.5> = sqrt(5)/640 (9520)
<002020udu2udu22ud0d0u00u02u20d2d2d2	-0.5|c26a a30b|002020udu2udu22ud0d0u00u0uu2022d2d2	-1.5> = sqrt(15)/5 (1260)
<u0uu022du22220d0dd2u002uuu00022200d	-1.5|c7a a26a|u0uu02udd22220d0du2u002ud200022200u	-1.5> = 1/96 (280)
<uuduu2dd2du20ud0udud022uu0duduuu0du	-2.5|c15b a2a|u2duu2dd2ud20u00duud022uu0dudduu0ud	-1.5> = -5/3888 (24480)
<uudu20202ddu2uuu0dd2d20200u2duu00uu	-2.5|c9b a6a|uudu2u20ddud2udu0du2d20200d2uuu00du	-1.5> = -sqrt(15)/729 (19440)
<uuu2020d22u2u00dd022duuu02u000dd2uu	-2.5|c19b a11a|uuu2020d2222u00dd0d2uduu02u000ud2du	-1.5> = sqrt(2)/40 (2040)
<20020u0du2du20d2u2uud2d0u22020uu0u0	-2.5|c29b a2a|2u020d0uu2du20d2d2uud2u0d220u0du0u0	-1.5> = -sqrt(6)/144 (972)
<u00002u0duud222uu0d0u2uudd022220u02	-2.5|c14b a2a|uu0002d0uduu2d2ud0u0u2dudd022220u02	-1.5> = -sqrt(42)/21600 (5850)
<200u2u02202d00u2dudu2u00du2u200uu2d	-1.5|c11b a2b|2u0d2u0220uu00u2dduu2u00du2d200du2d	-1.5> = sqrt(14)/1800 (7220)
<2uu22uud2ddu2200uu02d00d20uu0ddu020	-1.5|c7a a15a|2uu22u0u2ddd22u0du02d00u20du0duu020	-1.5> = -5/2592 (2835)
<2u2u0du0u22dud2udud00u0d2duu0u2ud0u	-0.5|c25a a6b|2u2u02d0u22dud2uudd00u0dduuu0u2du0d	-1.5> = 4/54675 (32400)
<00uud0d22udu0ud2du22uudduuddu02002u	-1.5|c25b a33b|00uud0d22udu0ud2du22uudd0uddu020u2u	-1.5> = -sqrt(6)/3 (4320)
<u2uu00dudu20du2d0udd202uudd220uuu0d	-0.5|c14a a5b|u2uud0dudu20u02u0ddd202duuu220dud0u	-1.5> = -1/8748 (29400)
<2u2u00d0uddu200ud22uduud200u20uudd2	-0.5|c4a a6b|2u200uu0dudu200du22uddud200d20uudu2	-1.5> = -sqrt(10)/3888 (19232)
<00udu20u2220020u00202ud0duud202u22d	-1.5|c11b a15b|00udu20u22u002ud00202dd0udud202u22u	-1.5> = sqrt(6)/432 (630)
<0udud2uuu20u22udd2dd00ud020uuu0022u	-2.5|c10b a27a|0udud2uuud0u22udd2ud00ud02dduu0022u	-1.5> = -sqrt(30)/90 (11264)
<u22u22d02220002ud20uu20du00u00u0220	-1.5|c10b a8b|u22u22dd2u20002uu20uu20dd00d00u0220	-1.5> = sqrt(10)/200 (336)
<2ud000u22u00200u20202ud2ud0dud2u220	-1.5|c33a a2a|22u000d22u00200u20202uu2ud0ddu2du20	-1.5> = sqrt(6)/960 (364)
<2uuduuudud202dud0u02d2duu02022u0u00	-2.5|c20b a32a|2uuduuudud202dud0u0ud2duu02022ddu00	-1.5> = sqrt(2)/8 (82740)
<0ud2uud2u222022u0u0d00u02u0d0u22200	-1.5|c7b a17b|0ud2uu02d222022uud0u00u02d0d0u22200	-1.5> = sqrt(6)/600 (312)
<2222u00du002u0220020u0ud020duuu2022	-1.5|c15b a18b|2222u00du002u0u20d20u0dd020uudu2022	-1.5> = sqrt(6)/216 (272)
<002220u22u0d00u202duu2u0ddu02uduu20	-1.5|c16a a6a|00222uu22u0d00ud02udd2u0ddu02uduu20	-1.5> = sqrt(15)/243 (2088)
<0u2200u000d222u00dd20002uu22uu2u2ud	-2.5|c33b a8a|0u2200ud00u222d00ud20002du22uu2uudd	-1.5> = -sqrt(42)/1080 (1134)
<0uuuu0000ud2uu2u2000202ddu2ud2ud2d2	-1.5|c26a a9a|0uuuu000uud2uu2d2000202du02dd2ud2d2	-1.5> = -2*sqrt(35)/9261 (18214)
<20u22d2u00u2u000d2220d0ud2002u202u0	-1.5|c33b a14b|20u22d2u00u2ud00d2220u0ud2002d20uu0	-1.5> = 0 (200)
<2uduuuu00d0uu222du0dd02uuddu0d20202	-0.5|c14a a34b|2uduuuu00d0uuu22du0dd02duddu0u202d2	-1.5> = 7/400 (87430)
<uu20uud2dd0u2d002udu2duudduu0200u2d	-1.5|c26b a15b|uu20uud2dd0u2du02ddu2duuu0dd0200u2u	-1.5> = -sqrt(30)/1440 (12600)
<0200u0u2dudd2ud2uuuduud0u2u00d022u2	-2.5|c32b a6a|0200udu2uddu2ud2uuuddud0u2u00d0u2d2	-1.5> = -3*sqrt(10)/2560 (30600)
<2u0u2uuuduu002uddd20222du02u0000u2d	-2.5|c7b a13a|2u0u2u0uuuu0d2dddd20222uu02u0000d2d	-1.5> = -sqrt(70)/5250 (13332)
<0u0uu200uud22222dd00d2duud20uu0u0d2	-1.5|c22a a7a|0u0uu2u0udd22222ud00duddud20uu0u0d2	-1.5> = sqrt(30)/750 (23520)
<202uuudud2ud0d0uddu20d2uu020u22u0u0	-2.5|c32b a28a|202uuudud2ud0d0uddu20d2uu02uu2200d0	-1.5> = sqrt(5)/10 (6960)
<u2uu0uudd020uud2d020dd0uud2d2uu0uu2	-1.5|c16b a30b|u2uu0uudd020uuddd020ud0udd2d22u0uu2	-1.5> = sqrt(5)/90 (39368)
<u22du0du0uu0dd0u2200u020u2dd0222u20	-1.5|c28b a11b|u22du0du0u20du0u2200u020u2d00222d20	-1.5> = sqrt(30)/75 (252)
<2022u200uu000duudduudu2d0u2dud22u0u	-2.5|c3b a24a|20u2d200uu000duuuduudd220d2duu22u0d	-1.5> = sqrt(5)/4000 (13650)
<uduu2d0uuduuduu002u202u022d02d20020	-0.5|c31a a15b|uduu2d0uuduudu2002u202u022d02dd0020	-1.5> = 2*sqrt(210)/105 (6552)
<uuuud202220u20u0du20002d00uduu2d202	-2.5|c31b a18a|uuuud202220u20u0d220002d00uududd202	-1.5> = sqrt(42)/225 (4225)
<uu2du00022udu0ud02ud2u0du20d0uudd22	-1.5|c9a a24a|uu2du000u2udu0du02du2u02d20d0uddu22	-1.5> = 27/800000 (29175)
<2u2d2u0d20u20u2200200002u2d2u2000uu	-0.5|c12a a17b|2u2d2u0d20ud0u22d0200002u2u2d2000uu	-1.5> = -sqrt(5)/60 (48)
<20u2u2000udu2u00dud0uudd2u02u2u022d	-1.5|c11b a2b|2uu2u2000u0d2u00uud0dddu2d02u2u022d	-1.5> = 7*sqrt(15)/75000 (10710)
<2uu0dd002u2d222ud220u002u0200uu0duu	-2.5|c14b a3a|2u20du002u2d2u2ud220u002u0200ud0ddu	-1.5> = -3*sqrt(30)/400 (1164)
<ud0uu0u2du0duuu020ud22u0202dd2dd2u0	-1.5|c10b a5b|ud0u20u2u00duud020uu22u0202du2dd2d0	-1.5> = -sqrt(5)/3780 (8484)
<2u00d200uu0u2u022202uud0du00d2d2022	-1.5|c17a a27a|2u00d200uu0u2u02u202udd0udd0d2u2022	-1.5> = -sqrt(3)/1800 (1568)
<0ud00udu00uuu002u2u22dddu22d2u02d02	-1.5|c35b a10b|0ud00udu0uudu002u2u22dudd22d2u02u0d	-1.5> = -sqrt(7)/1200 (12160)
<uu00du220d02ud02d2020u2u2u0uuud2du0	-2.5|c30b a21a|uu00du220d02ud02d202uu2u2u0du0d2du0	-1.5> = sqrt(105)/50 (2970)
<u02uu2u0d00u2dud0u202ud20d0ud20d2u2	-0.5|c9a a15b|u02uu2u0000d2d2u0u202ud20d0uu20d2d2	-1.5> = -63*sqrt(10)/50000 (3715)
<00u22duu2duud0dd2u020u200uu2002ddu2	-1.5|c33b a29b|00u22duu2duud0dd2u020u200uu2d02u0d2	-1.5> = -sqrt(15)/100 (2400)
<22000uud0u200202022dd22u0u2uud20u0d	-1.5|c19b a9b|22000uuduu20020202ddd22u0u2duu20u0d	-1.5> = 0 (900)
<udu2d0ud0200udu0ud2u0d22d20uuuu022u	-0.5|c34a a18b|udu2d0ud0200udu0u22d0d22u20uuud02ud	-1.5> = -sqrt(15)/1200 (1920)
<2u2du02u2uu2d22u0000022u22ud0u0d000	-2.5|c9b a34a|2u2du02uduu2u22u0000022d22uu0d0d0d0	-1.5> = sqrt(7)/3780 (1950)
<2uud0u2uud0ud2du20d20du0du0202u2uu0	-2.5|c32b a31a|2uud0u2uud0ud2du20d20du0du02022uud0	-1.5> = sqrt(5)/10 (19350)
<00u2d0u2u02d022u2ud202du00uu0dudu2d	-0.5|c34a a21b|00u2d0u2u02d022u2ud2u2du00ud0uudddu	-1.5> = -sqrt(3)/750 (14532)
<u2uu2d2udu0uu0d0udu02ud22ud0020u2d0	-2.5|c27b a12a|u2uu2d2udu02u0d0uuu02dd22u00020d2d0	-1.5> = 1/270 (14154)
<2u0u0du0022022u00du20dduu2022u2u002	-2.5|c24b a24a|2u0u0du0022022u00du20ddud2022u2u002	-1.5> = -sqrt(6)/6 (306)
<u0uduud00222ud20uddu0d02d2u220u0u20	-1.5|c15a a8a|u0uduudu0222dud0uddd0u02d2u220u0u20	-1.5> = 0 (4752)
<2u02222000u22220u0u00u0udddduu220u0	-2.5|c28b a23a|2u02222000u22220u0u00uuuddd0ud220d0	-1.5> = 2*sqrt(35)/175 (1242)
<udu02d2200uu0020202udududdu20duduu2	-1.5|c22a a9a|udu02d22u0ud0020202ud0duudu20ududu2	-1.5> = -sqrt(6)/729 (3024)
<u0002ud2u2ddu0u0u0dd0u0u2222u2u2d0d	-1.5|c33b a23b|u0002ud2u2ddu0u0u0dd0uuu2222u2d200d	-1.5> = 1/25 (3780)
<2uuuuud22002udd2u2dud0ud00uud2002u0	-2.5|c28b a22a|2uuuuud22002udd2u2dududu00d0d2002u0	-1.5> = -3*sqrt(2)/400 (35575)
<0uu02u2uudud200202uddu0d0u0u2222020	-2.5|c31b a6a|0uu0222uuuud200202dudd0d0u0u22d2020	-1.5> = -sqrt(105)/9000 (3276)
<00uu00d2d220ud022uu02uudd02u2002d2u	-1.5|c7a a6a|00uu0d02u220ud022ud02uuud02d2002d2u	-1.5> = sqrt(10)/720 (1992)
<u22u2d02u20u00u0u202002022200dd0202	-1.5|c3a a19a|u2du2u02u20u00d0u2d2002022200ud0202	-1.5> = -3*sqrt(10)/1000 (150)
<2u2u2d0u0dud022u2d0u22du0dd0u00uu02	-1.5|c35a a29a|2u2u2d0u0dud022u2d0u22du0dd0200uu0u	-1.5> = 1 (1458)
<uu2d0200u00du2d2u2202du02ud0u2ud0ud	-0.5|c12a a23b|uu2d0200u000u2d2u2202d202uu0u2du0dd	-1.5> = -2*sqrt(30)/3375 (2982)
<2u2u20220u0000d0u2u2u2d02ddd0u0duu2	-1.5|c27a a31a|2u2u20220u0000d0u2u2u2d02d0d0duudu2	-1.5> = -sqrt(2)/36 (1736)
<uu2u2u2du2udud00020ud02020u2ddud020	-0.5|c34a a35b|uu2u2u2du2udud00020ud02020u2ddud0du	-1.5> = 1/2 (38170)
<200u20ud20002uuuu02d2d2u22d200uud0u	-1.5|c33a a6a|200u2uud20002uuuu02d2d2d22u200du00d	-1.5> = sqrt(70)/11250 (3640)
<uuuud00202u2dud200uu0d202u0222d002u	-1.5|c5a a9a|uuuu0002d2d2duu200du0d202u0222d002u	-1.5> = 3*sqrt(30)/2000 (1680)
<u2u22d00u2d0udduu0duu2d2u02d200u0ud	-1.5|c11a a6a|u2u22200d200uduud0uuu2d2u02d200u0dd	-1.5> = sqrt(5)/1000 (9990)
<20uudduud0u0u0dud02u202u00d2d2d2202	-0.5|c1a a22b|u0udduudu0u0d0dud02u2d2u00u2u2d2202	-1.5> = -1/972 (8100)
<uuu2u002u2u02uduu2dd0d002d2u02d2u00	-0.5|c33a a24b|uuu2u002u2u02uduu2dd0d0u2d2d02d2000	-1.5> = sqrt(70)/150 (19136)
<uuu22ud2d022000u0d2du020d0u2uduud02	-0.5|c29a a22b|uuu22ud2d022000u0d2dud20u0d20uudu02	-1.5> = sqrt(10)/540 (4320)
<0222u0u220u2u0220u02dd0020du0duuudd	-0.5|c11a a10b|0222u0u22u02u0220u02dd0020dd0uududu	-1.5> = 7/600 (1764)
<22udu0uu2du000d2d200u2u02u0022u2002	-2.5|c30b a20a|22udu0uu2du000d2d20uu2d02u002ud2002	-1.5> = sqrt(15)/60 (1224)
<ud0uu0ddu0du2u0u0uud2dd2dd2uu2uu0u2	-1.5|c13a a19a|ud0uu0ddu0duuu0u0d2u2dd2ud2uu2du0d2	-1.5> = -sqrt(30)/6000 (73200)
<u22d0uu20u0dudd0ud2uuuuu222d00uddd0	-1.5|c3b a32b|u2ud0ud20u0uddd0uu2uuduu222u00d2dd0	-1.5> = sqrt(105)/226800 (56700)
<20uuu2uduu222uudud22d0dduu00dd0u00u	-0.5|c19a a35b|20uuu2uduu222uududd2u0ddud00du0d002	-1.5> = -sqrt(105)/26250 (224230)
<uu0u2ddudd20u22ud2u02200udd200uuu0d	-1.5|c21a a33a|uu0u2ddudd20u22ud2u0d200udd200uu20u	-1.5> = sqrt(5)/15 (3240)
<ud02uuu2200d2dd00020u2u2dd0u2du0uu2	-1.5|c26a a32a|ud02uuu2200d2dd00020u2u2d00u2duudu2	-1.5> = sqrt(2)/8 (1440)
<002u0u0duuu20u0dddd2d2uu22u0u00d222	-1.5|c14a a7a|002u0uduuud2000ddud2u2uu22u0d00d222	-1.5> = -sqrt(3)/600 (6615)
<uduud022020d2220uud0du020uu202duu0u	-2.5|c7b a11a|uduud0d202uu2220dud0ud020du202duu0u	-1.5> = sqrt(6)/27 (1296)
<u2ud0udd2020u0u022d00u2du20uud02022	-1.5|c32a a27a|u2ud0udd2020u0u022d00u2du2uudd0u022	-1.5> = sqrt(3)/8 (2430)
<2uuddu20uu0uud220ddd00uudud20u202uu	-2.5|c24b a27a|2uuddu20uu0uud220ddd00u0ud220u202du	-1.5> = -1/72 (10584)
<uuuu000d0202d200uu20d2u2200du2dd2u2	-1.5|c19b a15b|uuuu000d0202d2u0dud0u2u2200du2du2d2	-1.5> = 27*sqrt(3)/8000 (10750)
<20u22d2u2u02uddd0u20u2duudu0ddu000u	-1.5|c25b a17b|20u22d2u2u02udddud20u2du0ud0duu000u	-1.5> = -sqrt(3)/36 (960)
<2u22d2uu0ddud0220ud002uduuu0u0du02u	-2.5|c26b a14a|2u22d2uu0ddudu220du002duu0u0d0ud02u	-1.5> = sqrt(5)/240 (1344)
<u02002u2duuud0u20dd22u0d0uudd00u222	-1.5|c8b a30b|u02002uduuduu0d20ud22d0u0duduu0d222	-1.5> = -sqrt(3)/1105920 (27780)
<22udu0du22u02uu0uu02uddd20u0uud0dud	-1.5|c11a a19a|22udu0du22002uu0uuu2dduu20d0udu0ddd	-1.5> = 4*sqrt(35)/2917215 (73696)
<20uu20200dd0uu20000d22uu20222uu2002	-0.5|c14a a12b|20uu20200dduu020000u22ud20222du2002	-1.5> = -1/60 (90)
<0ud222u000d220000u200u2ud222uduud20	-1.5|c4a a8a|0udu22du00u220000u200d2du222uuddu20	-1.5> = -sqrt(6)/4320 (600)
<0udu0022020u0u2du0d22d2uuu0dudu2u20	-1.5|c12b a9b|0udu0022u2000u2ud0u22d2duu0dudd2u20	-1.5> = -3*sqrt(30)/8000 (4850)
<22ud0u2ud2u0u2uu202d000duu0d2d200uu	-1.5|c30a a9a|22ud0u2u22u0u2ud202d000udu0d20200ud	-1.5> = -3/6250 (2030)
<222uduu2duud2du2uud0dd2uu000u00d0du	-1.5|c9a a33a|222uduu20udd2uu2udu0dd2ud000u00dduu	-1.5> = -sqrt(2)/5184 (29400)
<u00u202uu00020d22uuuud02ddu220u2d20	-1.5|c7b a6b|u00u2duuu00020u22uuddu02dud220d2d20	-1.5> = sqrt(35)/694575 (14742)
<uudu2u00u0ud0ud02d2uu0022du0d2du22u	-1.5|c33b a18b|uudu2u00u0ud0ud0222du0022uu0d2ddu2d	-1.5> = -sqrt(35)/7500 (44793)
<22uu02u0uu20d2d200u2202ddu00d2d0020	-0.5|c16a a32b|22uu02u0uu20d2du00u2202ddd00u2du020	-1.5> = sqrt(5)/30 (2422)
<2020uu22u0uu00uu0ud2d2d2d20000dd2u2	-1.5|c31a a31a|2020uu22u0uu00uu0ud2d2d2d20000du2d2	-1.5> = sqrt(15)/100 (4290)
<u2uu0dd22ud2d20u2220ud00u20u0d0d0ud	-0.5|c4a a31b|u2u00du22dd2u20u2220ud00u20d0duu0du	-1.5> = sqrt(3)/729 (2448)
<0u022200du0u0d222dudu2u000u20uudd22	-1.5|c14b a3b|0uu22200du0d00222dudu2u000u20dudu22	-1.5> = 0 (504)
<u2du02uu02d020022uud002u0ud2200u2du	-0.5|c23a a21b|u2du02uu02d020022uudd0du0ud2200u2ud	-1.5> = sqrt(3)/100 (4320)
<2uu2uuud000dd2uuud020du0u2220udd20d	-1.5|c27b a19b|2uu2uuud000dd2uuudu20du0u2d20ddd20u	-1.5> = sqrt(2)/50 (131516)
<uudd0uu2d0u00u2u00002ud2uuu2dd22220	-2.5|c34b a27a|uudd0uu2d0u00u2u00002ud2uu22dd222d0	-1.5> = -4*sqrt(21)/21 (5850)
<uu0uu002u2ddu0u2d2du2d02u2200u02002	-1.5|c30b a28b|uu0uu002u2ddu0u2d2du2d02u22d0002002	-1.5> = -2/5 (3780)
<020u0d0uuduud00u2u2u20dddu2d2220udu	-1.5|c34b a4b|02020u0duduuu00u2d2u20dddu2u2220d0u	-1.5> = -sqrt(3)/2880 (2000)
<0202222udu2u2uu0uddd00200u20duu0u02	-2.5|c11b a28a|0202222uduud2uu0uddd00200u2uduu0d02	-1.5> = -sqrt(6)/36 (3780)
<uu20dud02d0u0022uud20222u02du0d200u	-1.5|c15b a29b|uu20dud02d0u00u2duu20222u02d20u200d	-1.5> = sqrt(2)/192 (1080)
<uu0202dduuu02u2u2u22d2020d0uu000dud	-0.5|c24a a3b|uud202uduuu02u2u2d22d20u0d0ud000dud	-1.5> = -49*sqrt(30)/121500 (37296)
<0u022udu2ddu02d2022uuu000udud2u020u	-2.5|c31b a24a|0u022udu2ddu02d2022uuu0u0udud20020d	-1.5> = 12*sqrt(5)/125 (2988)
<2ud22u0u2u22ddd0uu00duudud0dud0uduu	-1.5|c5a a14a|2ud2uu0u2u22d2d0uu00ddudud0ddu0uuud	-1.5> = 25*sqrt(15)/11664 (99800)
<20ud2u2022du02uud2u0u2uuud2000d00ud	-0.5|c34a a34b|20ud2u2022du02uud2u0u2uuud2000d00dd	-1.5> = sqrt(70)/30 (4608)
<ud002u0202u2u0220d2u0u022ud020d2u0u	-0.5|c12a a3b|udu02u0202duu0220u2u0d022du020u2d0d	-1.5> = sqrt(30)/270000 (1806)
<0202u0202u2uuu2u002d00d0u0dd2ud22du	-1.5|c27a a20a|0202u0202u2uuu2u002200d0d00d2uu22dd	-1.5> = -3*sqrt(3)/1000 (1134)
<u2u0u0duudu22du0udududuu0dud22020du	-1.5|c14a a35a|u2u0u0duudu220d0uuudduuu0ddd22020d2	-1.5> = sqrt(14)/47250 (224160)
<2u2u00222220d20u20udduu0u2d000d0uuu	-2.5|c26b a15a|2u2u00222220d2ud20uuddu0udd000u0uud	-1.5> = 1/216 (4500)
<000u0u22220d20uu200ud2dud20u2u0022u	-2.5|c13b a1a|u00u0d22220uu0dd200uu2uud20d2u0022d	-1.5> = sqrt(3)/3600 (2310)
<02u0u20u0200u20duu022u222202002dud0	-2.5|c2b a11a|0uu0u20u02u0d20dud022u222202002udd0	-1.5> = 1/250 (1092)
<20u220ud2u220u0u02020ud022uddd2u000	-1.5|c31b a35b|20u220ud2u220u0u02020ud022uddddu00u	-1.5> = -sqrt(6)/3 (1383)
<uu0u220d0222uud02u0u0d02u0ddu20220u	-1.5|c30a a13a|uu0u220d02222uu02u0d0u02d0ddud0220u	-1.5> = -1/2000 (2316)
<u220duudu2ud2uu00d0u2d0d2d0du00uu22	-1.5|c9a a1a|2220uuud02uu2uu00d0d2d0d2d0uu00ud22	-1.5> = -sqrt(210)/2700 (7980)
<00u0220u2020udu20d2d220200d22uuuuu0	-1.5|c29b a31b|00u0220u2020udu20d2d220200d2uu2duu0	-1.5> = -sqrt(30)/30 (204)
<u2duu2uuu0u02u022d000dddu0d2du2u2d0	-1.5|c31b a19b|u2duu2uuu0u02u022du00dddd0d2duuu2d0	-1.5> = -sqrt(105)/1050 (64340)
<uu2220202u00u2d2u0d22u0d02udu0d0200	-1.5|c26b a12b|uu2220202u0du2u2u0d22d0u0udud0d0200	-1.5> = -9*sqrt(2)/100000 (4000)
<u2u0du22ud00duuuddd00uuu2du2d2u20d0	-1.5|c31b a33b|u2u0du22ud00duuuddd00uuu2du2d202ud0	-1.5> = -19/20 (78750)
<uu2u0d2d00220d022uu0du2d2ud2uu000ud	-1.5|c7b a15b|uu2u0ddd00220uu22du0du2d2uu2du000du	-1.5> = -sqrt(5)/810 (7560)
<222uu20ud2d0duu00002udu0ud2du02ud02	-1.5|c10a a19a|222uu20uddd0udu000u2duu0dd2uu02ud02	-1.5> = sqrt(30)/960 (6000)
<2uduuuuuddu0d0dd2u0ud2uu2d002220uu0	-0.5|c31a a28b|2uduuuuuddu0d0dd2u0ud2uu2d0u22d0du0	-1.5> = -sqrt(6)/40 (172900)
<00u2d2ud02u2du2u00uuu220u2ud000ddu2	-1.5|c35b a29b|00u2d2ud02u2du2u00uuu220u2udd00ddud	-1.5> = 4*sqrt(5)/25 (8976)
<u00uu00dd2220u22uuu22ud0d20du02dud0	-0.5|c23a a22b|u00uu00dd2220u22uuu22200d20ud02ddu0	-1.5> = -sqrt(35)/1500 (2090)
<02uu2uud2u202ddu0ududududd2uu000dud	-0.5|c7a a8b|02uu2u022u202udu0duduudddu2ud000ddu	-1.5> = -9*sqrt(35)/25000000 (145974)
<00u222udu0d000u0ud2uud2220uu2d0d2du	-1.5|c32b a15b|00u222udu0d00020uu2udu2220du2d002du	-1.5> = -sqrt(2)/1600 (1800)
<u2200d2u20u0du00200udd2udu2duud0u22	-1.5|c27a a33a|u2200d2u20u0du00200udd2uduuduud0222	-1.5> = sqrt(30)/6 (3240)
<0202200uu2u2d220u0u0d0dud00220uud22	-1.5|c34b a1b|u202200du2u2u220d0u0d0uud00220uddu2	-1.5> = 0 (1300)
<02udu0u0d22200u2u02u20dd0du0u2u22u0	-2.5|c12b a14a|02udu0u0d22u0uu2d02d20uu0du0u2d22d0	-1.5> = sqrt(5)/1800 (5940)
<u000uuu2dud00uu00dd222d22u20ud2d0u2	-0.5|c29a a19b|u000uuu2dud00uu00d2222d22d200d2u0u2	-1.5> = sqrt(30)/72 (1645)
<uu2ddu0d0u220u0u0220dud2u00uu2202du	-1.5|c8a a20a|uu2ddu000u220u0d022uuud2u00ud2202dd	-1.5> = sqrt(210)/9000 (6792)
<0u2uu00uuuu2dd2u0d2000d20d2022u2d20	-1.5|c30a a6a|0u2uuu0uudu2dd2u0d2000d20d202uu2d20	-1.5> = -19*sqrt(35)/840 (12292)
<uu2uuuddd0du22d00ud0uuu20dd0duu2202	-1.5|c33b a25b|uu2uuuddd0du22d00ud0uuu2ddd0duu2u02	-1.5> = 0 (79380)
<u2u2uu2ddd00uu2udd0ud0u00uudd022u2d	-0.5|c15a a11b|u2u2uu2dddu0uuuudd0dd0d00uuud022u2d	-1.5> = -9*sqrt(7)/1000 (323400)
<u2ud00uuu2d22d2200duu020dud0uduudud	-0.5|c20a a20b|u2ud00uuu2d22d2200dud020dud0uuduudu	-1.5> = -sqrt(3)/810 (15120)
<0uu02u2d20ud20000uddu0u2u22220du0u2	-2.5|c7b a3a|0u202uuu20ud20000ddud0u2u22220du0d2	-1.5> = -sqrt(15)/800 (3080)
<22uud02uud2d0d20uuddu200udu20uu200u	-2.5|c11b a16a|22uud02uuddd0u2uuuddd200duu20ud200u	-1.5> = sqrt(30)/108 (16800)
<2uu00d22du2ud2u200uud0ddu0d20u2d0uu	-1.5|c7a a26a|2uu00du2du2du2u200uud0dddud20u2u0du	-1.5> = -sqrt(5)/540 (40824)
<02uuud0uu0u22d2udu22d02udd0uu00d2d0	-0.5|c15a a29b|02uuud0uu0u22duudu22d02udd0u200d2d0	-1.5> = 49*sqrt(70)/900 (62384)
<0200ud0202020022ud02uudu2ud2du0uu2d	-1.5|c8a a13a|0200ud0u0202u022du02uudu2dd2ud0du2u	-1.5> = -sqrt(30)/1296 (2580)
<u20200u2ududduu2duu0u0d20d22020uudu	-2.5|c27b a1a|220200u2uduudud2uuu0d0d20dd2020uudu	-1.5> = sqrt(15)/1350 (17808)
<udu2uu2202d22d0u02020d0uu0000dd2d2u	-0.5|c4a a1b|2uuduu2202d22u0d02020d0du0000ud2u2u	-1.5> = -5*sqrt(2)/972 (612)
<ud222u22uuu2ud0du0u2du0000u2uddd00u	-1.5|c30b a15b|ud222u22uuu2ududd0u2uu0000u2d0dd00d	-1.5> = 1/2625 (34116)
<2uuu02u2222du00020u0duud0200d0202d2	-1.5|c12b a18b|2uuu02u22220d0002ud0duud0200u0202d2	-1.5> = 9*sqrt(14)/5000 (900)
<u0202u22ud0u002ud2u2du0d2u20u00u20d	-2.5|c26b a26a|u0202u22ud0u002ud2u2du0d2d20u00u20d	-1.5> = -sqrt(70)/10 (2930)
<u22uud2du20duududu2u22u00d20000du0u	-2.5|c32b a24a|u22uud2du20duududu2u22uu0d200000d0d	-1.5> = -sqrt(42)/90 (30240)
<2022uu22d0d20udu022uu020udd0000u2du	-1.5|c4b a17b|202udu22u0d20udud22du020uuu0000u2dd	-1.5> = sqrt(30)/3200 (2268)
<uu220u2d2d0u22u002udd00dd2ud00uuuud	-1.5|c28a a5a|uu22ud2d2u0d22u002uud00dd2u000duuud	-1.5> = 1/480 (15750)
<200uu2u22dddu2222d020uu2ud0000uu00d	-1.5|c22b a22b|200uu2u22dddu2222d020ud2uu0000du00u	-1.5> = sqrt(5)/60 (240)
<00uudd22u2uuu0udu2dd000u2ddud0u2u2d	-0.5|c27a a12b|00uudd22u2u2u0uuu2dd000u2d0du0u2d2d	-1.5> = -sqrt(21)/1250 (25452)
<2222002220uu220u0u220ud00uu00200ddu	-2.5|c3b a27a|22u2002220uu220u0u220ud00u200200ddd	-1.5> = -2*sqrt(7)/27 (329)
<222u0u0du00020d0uu022du0u22d20d2uuu	-0.5|c3a a19b|22uu0d0ud00020u0dud22uu0d22d20u2uud	-1.5> = -sqrt(5)/38880 (4050)
<uuu02dduuuududuu2udddd022u000u0dd22	-0.5|c14a a2b|u2u02duuuuudd0ud2uuudd022d000d0du22	-1.5> = sqrt(21)/637875 (125580)
<22u0220220uud20uu0000d2u20dudu2dd0u	-1.5|c35b a15b|22u0220220uud2uud0000d2u20duud2du00	-1.5> = -3/1024 (2164)
<uu2d0uu2222000du0duud00u222u2d00uud	-2.5|c24b a20a|uu2d0uu2222000du0du2u000222u2d00dud	-1.5> = 7*sqrt(210)/2250 (2754)
<ud0u02d20u0u22202u0ud0u202d2u002d02	-0.5|c17a a23b|ud0u02d20u0u2220du0ud02202u2d002u02	-1.5> = sqrt(10)/120 (168)
<002uu22uuu222u020d02020udd0d02u20d0	-0.5|c6a a33b|002uud2uuu222u020d02020uud0d02d2ud0	-1.5> = -sqrt(70)/600 (3333)
<uudduuuddu0u220duduudd2ud0u02d2u0uu	-0.5|c13a a7b|uudduu2duu0ud20dduuduu2ud0d02d2u0du	-1.5> = -sqrt(10)/51840 (395640)
<0uu2du0uuu202uu0u2ddd020222000ud2du	-1.5|c26b a7b|0uu2duduuu202uu0u2udd0202d2000dd2ud	-1.5> = -sqrt(35)/12600 (38610)
<0u0udu002u0u22d2ddu2u0dd022u00022u2	-1.5|c9a a7a|0u0udud0ud0u22d2duu2d0du022u00022u2	-1.5> = sqrt(5)/81 (972)
<0u202u020du0u00uu02d22d2u22022200u0	-2.5|c31b a28a|0u202u020du0u00uu02d22d2u22d22d00u0	-1.5> = sqrt(15)/5 (609)
<2002u220u2200u2u00d0020dud02u202u2u	-0.5|c33a a3b|20u2u220u2200u2u00d0020dud02u20202d	-1.5> = 3*sqrt(3)/80 (280)
<2202u0udu000dd0uu2200ddu0d0u22u22u2	-1.5|c7b a15b|2202u00ud000duduu2200dud0u0u22u22d2	-1.5> = 0 (540)
<uudu0u2u20uuu0dduduu2020022u0dd2udd	-2.5|c32b a22a|uudu0u2u20uuu0dduduu2d20022u0dddudd	-1.5> = -sqrt(10)/4 (804708)
<u0uu0022u2d0duu2uud222d0du20udud00u	-1.5|c22a a33a|u0uu0022u2d0duu2uud22ud0du20ududd0d	-1.5> = -7*sqrt(7)/270 (226135)
<u20000u002d222u2udd0uuu2u022u0ud0d2	-1.5|c16a a5a|u200d0u002u222uduud0udu2u022u0dd0d2	-1.5> = -sqrt(210)/11340 (7980)
<2uduu20u0u0u0uduu2d22220d0u0d2ud0dd	-1.5|c25a a8a|2uduu2020u0u0uuud2u2222000d0d2du0dd	-1.5> = sqrt(10)/205800 (9564)
<uudududu0u2du02dud2ud0uu0222d002002	-1.5|c6b a10b|uudud0ud022du02udu2uu0dd0222u002002	-1.5> = -1/6480 (2430)
<u22u20duuuduu002222ud002ud000d0022u	-1.5|c10a a23a|u22u20duu0uuu002222ud0d2ud000d0022d	-1.5> = -4*sqrt(70)/2205 (3834)
<u0202duudu20u2u2000duu00d202d2dduu2	-1.5|c5a a19a|u020duuudu20u2d200uuuu00d202d2dddu2	-1.5> = 1/180 (20112)
<u20u0du2uuduud2du2u0uudududd0dudu02	-1.5|c11a a14a|u20u0du2uu0ud22uu2u0dduduudd0dddu02	-1.5> = sqrt(35)/6002500 (488370)
<uu2u22u00ud0020002uudd2duu022d200u2	-1.5|c3b a3b|uu2u22u00du0020002uddd2duu022d200u2	-1.5> = 0 (1820)
<uu0uddu00u20du0202du22d0u2u0du2u202	-1.5|c16b a24b|uu0uddu00u20du0d02du22uud2d0du2u202	-1.5> = sqrt(5)/180 (11900)
<0u0ud02u22uu0duudduu2d2d0u2d200u20u	-1.5|c26a a30a|0u0ud02u22uu0duudduu2d2d002d2u0u20d	-1.5> = -sqrt(15)/40 (34695)
<u20ududdu2ud022u022dd020220u0u00uuu	-0.5|c20a a7b|u20udu2dd2ud022u0220u020220d0d00uuu	-1.5> = sqrt(30)/240 (216)
<u002u0duu220dd20u00d2022uud2d0u02u2	-1.5|c35a a17a|u002u0duu220dd20200d2022uuu2d0u02ud	-1.5> = -sqrt(10)/60 (1080)
<2uuud20ud000d02u20u2ud2002u02u2du02	-1.5|c15b a5b|2uuu220ud000d0du20u2dd2002u02u2ud02	-1.5> = -sqrt(5)/720 (1750)
<20u20u2uud2d2u02ddu022002200u002200	-1.5|c10a a10a|20u20u2uud2d2u02udd022002200u002200	-1.5> = -sqrt(30)/144 (185)
<202u00uuuuddu0222002dud0u2u0dudd2du	-1.5|c20b a18b|202u00uuuuddu0222d0dudd0u2u0uddd2uu	-1.5> = -sqrt(5)/1200 (54880)
<222u00200u0d2uu00022u0ud0u2d02202u2	-1.5|c26a a25a|222u00200u0d2uu00022u0udu02d02202d2	-1.5> = -7/75 (249)
<uuu022du0d002u202d200u20dudd2uu2002	-1.5|c1b a16b|0uu022du0u002d2u2d200d20duuu2du2002	-1.5> = 5*sqrt(3)/5832 (816)
<uuduu0ududu2du0000uddd02u22220u2uud	-2.5|c29b a10a|uuduu0udu2d2uu0000dddd02u222u0u2dud	-1.5> = sqrt(35)/3750 (98700)
<2uuu22u022duuu2d0d0dd2u0d2ud00u0020	-0.5|c9a a21b|2uuu22u0u2dduu2u0d0d22u0d2ud00d0020	-1.5> = 3*sqrt(30)/2500 (16646)
<uudd020u2du020duu2u0dd00uu2du2uu202	-1.5|c19b a29b|uudd020u2du020duu200ud00uu2d22ud202	-1.5> = sqrt(10)/120 (1680)
<u020u2u2d200u2u0d2du0du0uuudud220dd	-1.5|c32a a33a|u020u2u2d200u2u0d2du0du0uuudud2dudd	-1.5> = sqrt(30)/75 (179620)
<20uuu2000d2u002dd22uud2dd20uuu0uu02	-2.5|c32b a2a|2uudu2000u2u002dd22uud2dd20duu00u02	-1.5> = -5*sqrt(3)/144 (2550)
<uuu220uu20u220u02udddd2u0d00002d2uu	-1.5|c17a a16a|uuu220uu20u220ududdudu2d0d00002d2du	-1.5> = sqrt(14)/19600 (43176)
<0uuu20uu2d22u2u0d00d2u2ud2duud0ud00	-2.5|c11b a22a|0uuu20uu2du2u2d0u00d222du2uudd0dd00	-1.5> = -sqrt(15)/357210 (69438)
<u0uu0u22ddduddu0ud0uuuddu2du02duu2u	-0.5|c4a a24b|u0u00u22duddduu0ud0duuu2d2dd02udu2u	-1.5> = -sqrt(3)/31104 (71400)
<0uu0d000d2u22uu2du2d0udddu20uu2u20d	-1.5|c2a a9a|00u0u00022d22uu2ud2u0ddudd20uu2u20d	-1.5> = -sqrt(3)/4320 (6450)
<2u2udu2u0d0uudu2u0d2u0u022u20dd0dd0	-1.5|c20b a35b|2u2udu2u0d0uudu2u0duu0u022d20dd0udd	-1.5> = -sqrt(30)/1050 (180360)
<uu00u0220duuuduuud222ddd20d22u0dd00	-0.5|c29a a4b|uu0uu0220dduuduuud222ddd20d2uu0du00	-1.5> = sqrt(105)/126 (82320)
<2u2udd0uudd02uuu220u0022ud0200ddd20	-0.5|c24a a12b|2u2udd0uuddu2uud220u002duu0200ddu20	-1.5> = sqrt(5)/80 (6408)
<u2u2u0duu00u02dduuudd0d2uuud22ddu0u	-1.5|c15a a23a|u2u2u0duu00u020dduudu022ddud22udu0d	-1.5> = -7*sqrt(5)/187500 (175080)
<0220u22u0du2d002ududuuuddud2u00uddd	-0.5|c27a a30b|0220u22u0du2d002ududuuuddu02du0duud	-1.5> = sqrt(6)/288 (60750)
<u002ud20udu2222u2200d00d220u00d2002	-0.5|c4a a29b|u00udd20uud2222u2200u00d220ud0u2002	-1.5> = sqrt(6)/648 (252)
<0uuuu202d2220du20d0u02d000u220uddd2	-0.5|c18a a18b|0uuuu202d2220du20d0u02u000u220dddu2	-1.5> = -sqrt(15)/240 (2350)
<20220u20202u0d2200uudd02d020uu2u0uu	-1.5|c15b a25b|20220u20202u0du200dudd022020ud2u0uu	-1.5> = 0 (108)
<u0udd20uud0d2u2200ud0du202u2uuu0202	-1.5|c31b a17b|u0udd20uud0d2u22u0dd0uu202u2ud00202	-1.5> = -1/40 (1080)
<0ud0u0d0u2uudu0d0uud0dd2222udu2d2ud	-0.5|c22a a32b|0ud0u0d0u2uudu0d0uud00d2222udu222ud	-1.5> = 4*sqrt(15)/27 (10336)
<0uu222du2d000u200u0ddud2uu0u0ud222u	-1.5|c32a a27a|0uu222du2d000u200u0ddud2uuuu0ddu22d	-1.5> = sqrt(5)/125 (20790)
<2u0ud22ud22200u00000dud2ud2uu220uu0	-0.5|c30a a8b|2u0ud222d22200u00000udd2ud2uuu20ud0	-1.5> = sqrt(6)/320 (360)
<02ud20u202uuud0du22duudu0u20d2dd00d	-0.5|c5a a6b|02uduud202duuu0dd22uuudu0u20d2du00d	-1.5> = -7*sqrt(3)/1200 (34200)
<u0du0uud020duu2duu0du22d20ud2uududd	-1.5|c23a a2a|uudd0uud020uuu2ddu0ud2ud20ud2udduud	-1.5> = 243*sqrt(6)/6400000 (677250)
<0ud22uu2d20020d02u2u0uu02d20020duuu	-1.5|c5b a6b|0ud2u2d2u20020u02u2d0uu02d20020uddu	-1.5> = -sqrt(2)/400 (760)
<002uud2u0u0uu0u0220ddu22u022d2d02u0	-1.5|c21a a32a|002uud2u0u0uu0u0220d0d22u022d2du2d0	-1.5> = sqrt(210)/900 (3318)
<u00200u22000du2d2du22ud2dud0ud02uuu	-1.5|c34b a16b|u00200u22000du222du22dd2udu0ud02u0u	-1.5> = -sqrt(6)/32 (324)
<0u00uduud020uu0222u202u222dd020002u	-2.5|c22b a15a|0u00uduud020uuu222d20ud222ud020002d	-1.5> = sqrt(210)/6750 (3330)
<ud2u000022d2ud2222uu2u000dduduud0u0	-0.5|c20a a35b|ud2u000022d2ud2222u02u000dudduuu0du	-1.5> = sqrt(2)/216 (576)
<0uuu0d22udd2udd2u000udu20uu202du20d	-0.5|c24a a9b|0uuu0d222ud2dud2d000uduu0ud202du20u	-1.5> = sqrt(2)/864 (4080)
<0u2u202000u0ud02ud22ud002u220u220du	-1.5|c26a a1a|uu2u202000u0dd02uu22ud0020220u220dd	-1.5> = 7*sqrt(10)/5000 (1035)
<0uu2u20d0u0d2u2uddu0udu22d0uu2dd0uu	-1.5|c13a a33a|0uu2u20d0u0duu2dduu0ddu22u0ud2ddudu	-1.5> = sqrt(3)/25600 (319068)
<uuu20u0dd0u2ddu22u2uud00dud2u00uud2	-2.5|c33b a10a|uuu20u0ddud2udu22d2uud00uud2u00d0d2	-1.5> = sqrt(210)/16875 (151580)
<2u0200d002u2duu0020u2udu2022d220uu0	-2.5|c30b a17a|2u0200d002u2duu0u20u2duu2022du20dd0	-1.5> = -1/250 (1240)
<02002uuuuu22udd0ud0002202uudd2d2u0d	-0.5|c26a a3b|02u02duuuu22uud0du00022020udd2d2u0d	-1.5> = sqrt(5)/1500 (8400)
<0uud22du0u20200du0202uu2du22d0uuud0	-1.5|c19a a14a|0uud22du0u202d0ud0d02uu2uu22u0dudd0	-1.5> = -sqrt(14)/13500 (8964)
<2u0duuuu0uu0d220ud0d222d2ud00u02d20	-0.5|c33a a19b|2u0duuuu0uu0d220uddd222d2uu00d02020	-1.5> = -3*sqrt(5)/400 (6594)
<ud2u2du0u20u2duud20020222u0dud20000	-1.5|c24b a6b|ud2u22u0u20d2uuud200202d2d0duu20000	-1.5> = sqrt(30)/2400 (868)
<22ud002020uu2d0udu22u2u00u020d2u0ud	-0.5|c19a a6b|22ud0u2020uu2d0duuu2d2u00d020u2u0dd	-1.5> = sqrt(42)/20250 (5900)
<222000u2uu2ddu0u002du00u222200u0dd2	-1.5|c13a a29a|222000u2uu2d0d0u002ud00u2222u0u0dd2	-1.5> = -1/450 (740)
<u20u0ud20duuuu2d02020002u0u2d2u20d2	-0.5|c28a a9b|u20u0ud2ududuu2d02020002u0udu2d20d2	-1.5> = -2*sqrt(2)/675 (12556)
<0u2uud2dduud0u22d0ud202d0u2u00220u0	-1.5|c32a a13a|0u2uud2dduuduu22d0ud202d0d2u002u0u0	-1.5> = 2*sqrt(6)/9 (4080)
<22u2200u0udd222u0d20uu00020u2u00220	-2.5|c26b a17a|22u2200u0udd222uud20ud000u0d2u00220	-1.5> = -sqrt(2)/18 (480)
<2u2020uu0uu20d00u2ud22ddd02u00d20u2	-1.5|c35a a4a|2u2u20uu0ud20u00u2dd22udd02d00u20du	-1.5> = -sqrt(30)/259200 (9286)
<u20udd0u2uu220ud2dd0u0002u20uu2ud20	-2.5|c4b a1a|2200uu0d2du220uu2ud0d0002u20uu2dd20	-1.5> = -sqrt(42)/1620 (1590)
<2u0uuddudu022uu2u220dduu2d0200u0200	-1.5|c31b a34b|2u0uuddudu022uu2u220dduu2d0200002d0	-1.5> = 2/5 (9030)
<022u0uuu0d22d2uu20d0d0u02u000u02222	-2.5|c17b a24a|022u0uuu0d22d2uud0d0u0du2d000u02222	-1.5> = -1/48 (2070)
<2u200u22u2duduud0020du2u0u0u2d0u2d0	-1.5|c7a a7a|2u200u22d2duuuud0020uu2d0u0u2d0d2d0	-1.5> = 0 (7230)
<2uu00ud022dud2uuuu02ddud0udu0ud2udd	-1.5|c1a a5a|udu0uuu022dud2udud02uudu0ddu0du2dud	-1.5> = -sqrt(5)/20000000 (1309500)
<2u0220d0u2uu20u2022d0000d2d0u2u02uu	-1.5|c27a a32a|2u0220d0u2uu20u2022d0000d200d2ud2uu	-1.5> = -sqrt(30)/45 (210)
<u02u0udd020uduu2uu2dd2020220ud02du0	-0.5|c3a a28b|u0uu0ddd020uuud2uu2ud202022uud02dd0	-1.5> = -sqrt(7)/2250 (22640)
<u2d22uuu2u0d20000d0ud20200u2uu220du	-2.5|c2b a15a|udu22uuu2d0d20u00d0uu20200d2du220du	-1.5> = -sqrt(6)/768 (4160)
<uu2du20u0duudd02uu22d0u022002u2d0u0	-1.5|c18a a27a|uu2du20u0duudd02u022u0u022d02u2d0d0	-1.5> = 7*sqrt(6)/1125 (10680)
<u0d02u0uududu02220udd2u20d2202uuu00	-2.5|c24b a13a|u0d02u0uudud202220uud2dd0u2202uud00	-1.5> = sqrt(10)/480 (4100)
<20uuuu2020u2udd000202220u0u0d2dudd2	-1.5|c23b a8b|20uuuu2d20u2udd0002022d0u0u0d2udud2	-1.5> = 7*sqrt(3)/1250 (12175)
<0u2d20uu2020002duu20u0d22d2d02uud0u	-0.5|c31a a13b|0u2d20uu2020u02duu20d0d22u2d020ud0u	-1.5> = 5*sqrt(3)/324 (1168)
<ud22020u20du0du020002duuddu2u2u2uu0	-2.5|c34b a12a|ud22020u20d20uu020002duddud2u2u2u00	-1.5> = sqrt(3)/16 (144)
<22022002u2d0uu2d0udu000d220u00uu2d2	-0.5|c10a a30b|22022002udu0ud2u0udd000u220u0udu2d2	-1.5> = -sqrt(30)/1800 (1200)
<u0uuddu200ud0ud22u02u2du022dud00u2d	-0.5|c17a a25b|u0uuddu200ud0ud2uu02d2uuu22ddd00u2d	-1.5> = -9*sqrt(21)/5000 (128380)
<u2u0d2u0d202u0ud22u2u200dd00duu0u2d	-1.5|c3a a23a|u200u2d0d202u0uu22u2u2d0du00ddu0d2u	-1.5> = -sqrt(15)/14400 (3948)
<uudu00u0du202dd0uuu220d2dduu0u22udd	-1.5|c10b a26b|uudu00u0d0202du0uuu220d2d2uu0d22ddu	-1.5> = sqrt(15)/750 (22680)
<uuu22022d02u2ud0ud2dud0000uu02d0du2	-0.5|c4a a32b|uuud2022u02u2du0dd2udu0000uu02dudd2	-1.5> = -1/64000 (43480)
<ud202uu0ud002u0u20d2220ud00uuu22d20	-2.5|c22b a9a|ud202uu02d002u0u20u22u0du00dud22d20	-1.5> = sqrt(14)/3375 (1914)
<202u0u0d20u202d2dudu2du02uu002u02d0	-1.5|c25a a29a|202u0u0d20u202d2dudu2du0uuu0d2u02d0	-1.5> = 77*sqrt(5)/200 (1440)
<202uudu22u22u0d00udud2u020uu0d2du00	-2.5|c9b a14a|202uudu2uu22udd00duud2u020du0u2dd00	-1.5> = -3*sqrt(21)/12500 (39480)
<020u22u0002ud22dd0220uu22uudud00200	-1.5|c7b a35b|020u2200002uu22dd0220ud22uuudd0020u	-1.5> = -sqrt(5)/480 (450)
<uu0duu2020dduu02d02duuuudu22d20u0dd	-1.5|c7a a14a|uu0duud020ddu202u02uuudddu22u20d0du	-1.5> = sqrt(5)/10000 (40320)
<20u20u22ud2d00200uu00d2ud0d22uu2uu0	-2.5|c32b a5a|20u2du22ud2u00200uu00d2du0d22udduu0	-1.5> = sqrt(10)/648 (2460)
<2uuu2du0d2duu0ud02u0du2u2d0000d2uu2	-0.5|c5a a19b|2uuuudd0d2udu0uu0220uu2d2d0000u2dd2	-1.5> = -sqrt(35)/1620000 (33810)
<uud02uu2u2du22uddu0d00u0u0ud2udud20	-2.5|c29b a22a|uud02uu2u2du22uddu0d0du0u0uddudud20	-1.5> = 7*sqrt(21)/45 (493350)
<uu220dud2u2d0uuu00200d20ddd2u2uu0uu	-2.5|c12b a7a|uu220d2d2u200uud00200u20ddu2u2du0du	-1.5> = -sqrt(15)/1296 (2856)
<u0u2u0200udu0022222duu2d0d0duuu0du2	-0.5|c10a a25b|u0u2u02000ud0022222uud2udd0uudu0dd2	-1.5> = 7*sqrt(30)/22500000 (15755)
<uuu0d02d0uuu00020020dd2222u0ddu222u	-1.5|c32b a28b|uuu0d02d0uuu00020020dd2222ududdu22u	-1.5> = 0 (4100)
<2u2u00ddu2uu000uuuu0202u02dddu22d02	-1.5|c26b a34b|2u2u00ddu2uu000uuuu0202u0ddudd22dd2	-1.5> = -sqrt(10)/420 (29970)
<22u0uuu2uudd0dud0u2202u2d0du2u00002	-2.5|c14b a33a|22u0uuu2uudd00ud0u2202u2d0du2d00d02	-1.5> = -8*sqrt(42)/375 (17486)
<u2udu2u2u02u200dd2dd0ud0u2000d2uuud	-1.5|c18a a27a|u2udu2u2u02u200ddudd0dd0u2u00u2dudu	-1.5> = sqrt(2)/288 (38220)
<2u2udud02duu22u0u0dduddd0ud00022uuu	-1.5|c32b a12b|2u2udud02du222u0u0dduudd0ud0002uudu	-1.5> = sqrt(15)/72 (21600)
<20uudu20200u0u2dduu22ddd2d200u0u0u2	-1.5|c21a a30a|20uudu20200u0u2dduu2dddu2d20020u0u2	-1.5> = -sqrt(3)/6 (3825)
<u2uu0uu2u220200u0022ddd0202ud00u022	-2.5|c10b a12a|u2uu0uu2ud2d200u0022ddu0202ud00d022	-1.5> = 4*sqrt(105)/675 (4242)
<u02du22d2uu0022u0u220u00d2d00dudduu	-1.5|c6a a31a|u02duu2d2du0022u0u220u00d2u00d2dudu	-1.5> = sqrt(6)/192 (2160)
<202u2du020u2u02duudd02020ud200duudu	-1.5|c16b a21b|202u2du020u2u020ududu2020du200ddudu	-1.5> = sqrt(30)/4608 (4700)
<02u02uu0ud2u22000u2d22200du2d00d0u2	-1.5|c27a a17a|02u02uu0ud2u2200du2u22200d02d00d0u2	-1.5> = -1/50 (745)
<u222d0ud200ud0u20u2d20u220uu0d020ud	-1.5|c8a a29a|u222d0u0200du0u20d2u20u220uuud020dd	-1.5> = -sqrt(14)/400 (1008)
<2u2u0uu2d220dduuu20ud200du0d2u200u0	-1.5|c10a a17a|2u2u0uu2dd20dduu220ud200du0d2u200u0	-1.5> = -1/4 (2100)
<000u2d2022ud0u220u2uu00202u0du2du20	-0.5|c26a a13b|000u2d2022uduu220d2uu0020uu0dd2ud20	-1.5> = 7*sqrt(2)/4500 (924)
<0u0d2uud022du20202020d2u2u200u0du20	-1.5|c20b a3b|0udu2duu022du202020u0d2u2d200u0du20	-1.5> = -5*sqrt(2)/288 (576)
<00uudu22uu2u20d022200202uduuddu0u0d	-1.5|c3a a26a|000uuu22uu2d20u022200202d2duddu0u0d	-1.5> = -7*sqrt(15)/168750 (3181)
<2uu220d00022d0u0uu0ud022uu220d0udu2	-0.5|c5a a6b|2uu2duu00022d0u0du0uu022ud220d0ddu2	-1.5> = -sqrt(21)/6750 (7476)
<0uu2uuu22d0002uu022d0d0u202d202du0d	-0.5|c4a a23b|0uuuduu22u0002ud022d0uud202u202dd0d	-1.5> = -sqrt(6)/162000 (16688)
<0u2u20du020u0du2d20du02dudu2u0220ud	-1.5|c23b a13b|0u2u20du020uudd2d20ud0uuddd2u0220uu	-1.5> = -sqrt(2)/1296 (6300)
<uu2022uu2du00020du2duuudu20d00220du	-1.5|c5b a13b|uu20u2uu2du0d020uu2dududd20u00220dd	-1.5> = -32*sqrt(7)/354375 (67578)
<2u2d00u22d02ud00ud020uud02u20u202uu	-2.5|c28b a25a|2u2d00u22d02ud00ud020uudd2uu0u202du	-1.5> = sqrt(6)/12 (384)
<20uu0200u0udu2d020d0u0uu0222u22d2ud	-2.5|c12b a18a|20uu0200u0u0d2u02du0d0ud0222u22d2ud	-1.5> = -7*sqrt(3)/15000 (3625)
<2udu222u00ududduduu22d000u20d2u00ud	-1.5|c20b a22b|2udu222u00ududduduud22000u20u2u00dd	-1.5> = 3*sqrt(10)/400 (15096)
<2u00u0u0u0u002uu222d20dd0u02du22202	-2.5|c31b a26a|2u00u0u0u0u002uu222d20dd0202dud2202	-1.5> = -4*sqrt(30)/25 (1122)
<0u0uud2uu2222ud02du0d0020duuuu0dd2u	-2.5|c13b a8a|0u0uud22u222duu02ud0d0020duuuu0dd2d	-1.5> = -sqrt(3)/450 (45108)
<00uuu2dduu2d2ud0u20ddudu20022200uud	-0.5|c6a a31b|00uuuddduu2u2du0d20udddu200222u0uud	-1.5> = sqrt(2)/5760 (23200)
<u2u2uudud200020020dudu022202d02ud0d	-0.5|c25a a18b|u2u2uudud20002002dduud02u202u02dd0u	-1.5> = -sqrt(15)/1296 (6500)
<0u202202udu00ud2d0u2duu2d0u000d222u	-0.5|c24a a14b|0u202202udu002u2d0d2duuuu0u000d222d	-1.5> = -sqrt(6)/360 (1260)
<02u00ud2d2u20d2udu02uduu00d22duuu0u	-1.5|c10b a11b|02u00ud2du220u2dud02uuud00d22dduu0u	-1.5> = -sqrt(3)/162 (3780)
<20u0uu2u02200020d22ud02u22dd0u020uu	-1.5|c1b a31b|u0u0uu2u02200020d22dd02u22dd0uu20du	-1.5> = 1/40 (1736)
<uu02200d0du00d2u20uu2u002uu222d20dd	-1.5|c10b a26b|uu02200d00u00d2u20uu2u0022d222u20dd	-1.5> = sqrt(210)/1000 (747)
<uu2d0uu2002du0uu20u0dddu2u02200d2u2	-1.5|c34a a4a|uu220du2002uu0du20u0dddu2u02200d202	-1.5> = -sqrt(7)/300 (2595)
<u000u2d22220udd0u0u2uu0d2uu2022du00	-0.5|c9a a17b|u000u2d2d220uud020d2uu0d2uu2022ud00	-1.5> = 1/240 (540)
<0uu0du02u2u22uu02200u222d0d02d0u0dd	-1.5|c24a a28a|0uu0du02u2u22uu02200u22dd0du2d0d0du	-1.5> = 7*sqrt(3)/300 (8874)
<uuuddu0220d20uu02u00duu0200ud202222	-2.5|c23b a19a|uuuddu0220d20uu02uu0dd00200ud202222	-1.5> = 2*sqrt(7)/25 (2310)
<2u0d20000022u20udu202du2u0uu022d2d0	-0.5|c11a a26b|2u0d200000u2u20ddu202du2uduu022d2u0	-1.5> = -sqrt(6)/40 (288)
<200uu0200duu00222u020u2222200d22d00	-1.5|c17b a9b|200uu020dduu0022ud020u2222200u22d00	-1.5> = -3*sqrt(5)/200 (108)
<0220uu00dd2u0u2u0220ddd0uu220202u02	-0.5|c25a a10b|0220uu00d22u0u2d0220udd00u220202u02	-1.5> = -1/36 (102)
<u22d0202uuud2d2duu0u002d0u0duu0du2u	-2.5|c16b a11a|u22d0202uu2u2d20du0u002d0u0udd0ud2u	-1.5> = sqrt(6)/3888 (3440)
<uud2220duduu0du202uudu00ddud002du2u	-1.5|c28a a24a|uud2220duduu0du202uudu0dddu0002du2u	-1.5> = 4*sqrt(2)/9 (13500)
<u2u0udud0u20d002udu22dud22duuddu0d0	-0.5|c11a a34b|u2u0udud0ud0d002udu22dud22duuudu020	-1.5> = 32/243 (25056)
<uuuu2u22u0d220200d002d02202u0d02200	-1.5|c12a a35a|uuuu2u22u0dd20200d002u02202u0d0220d	-1.5> = -4*sqrt(30)/125 (1134)
<22udu02u000d02u0u002d2uduu0u202d22u	-1.5|c7b a6b|22ududud000u02d0u002d2uuud0u202d22u	-1.5> = -1/60 (448)
<u2uu220dd02u0d02u202udu0du200u20d20	-1.5|c21a a35a|u2uu220dd02u0d02u2020uu0du200d20d2u	-1.5> = 0 (1650)
<0u0uu0ddu020du222u2udu2d0d0dduuu022	-1.5|c17a a17a|0u0uu0ddu020du222u2udd2u0d0dduuu022	-1.5> = 0 (7200)
<u20uu2uu0udu022000220022du00200222d	-1.5|c29a a8a|u20uu2u20udu022000220022ud00d00222d	-1.5> = 1/108 (325)
<u0d2ududu0u0220duud02u200du0220u2u2	-2.5|c13b a31a|u0d2ududu0u0u20dudd02u200uu022du2d2	-1.5> = 1/90 (5440)
<0022uu0022000d2d2u20du2d20u2uuuduu0	-1.5|c28a a30a|0022uu0022000d2d2u20du2d20uud2uuud0	-1.5> = -sqrt(30)/300 (360)
<00u02dud20u02u2d0u0uu00ud2d22uduu22	-2.5|c28b a6a|00u022du20u02u2d0u0ud00uu2dd2dudu22	-1.5> = 1/3000 (4552)
<uu002u2udd0udu20202ududd2uuu200dddu	-1.5|c25b a30b|uu002u2udd0udu20202ududduduu2u0dddu	-1.5> = 17*sqrt(3)/120 (351000)
<20u200ud02ud2u02du0d2u002u0du2u022u	-1.5|c1a a24a|u0u200ud02dd2u02uu0d2d0u2d0du2u022u	-1.5> = -sqrt(10)/405 (1200)
<0ud2u2du2d220u0uuud2d200220u0u0udd0	-1.5|c12a a24a|0ud2u2du2d2u0u0uuud2d20u220d0u0ddu0	-1.5> = -9*sqrt(5)/1000 (5880)
<u2d2u20ududud0u20d02d22u020udduu0u0	-1.5|c9b a31b|u2d2u20u0dudu0u20d02d22d020udu2u0u0	-1.5> = 0 (720)
<u22uuud2d20u0u0dddu2uu02u0u20d0d20d	-1.5|c24a a26a|u22uuud2d20u0u0dddu2uu0dudu20d0u20d	-1.5> = -6*sqrt(7)/125 (116875)
<ud00uu2uuuuuu20du002d22022duddd02d0	-1.5|c23b a32b|ud00uu2uuuuuu20du002d2d022uudddd2d0	-1.5> = -3*sqrt(2)/160 (150174)
<2u00du2020222udu2duuuddu0u022d00020	-1.5|c16b a16b|2u00du2020222udd2uuuduuu0d022d00020	-1.5> = sqrt(2)/400 (888)
<u2udu2d20uduu0u2002u22d0udd220u000d	-1.5|c29a a33a|u2udu2d20uduu0u2002u22d0udd2u0d0u0d	-1.5> = -sqrt(5)/200 (28215)
<20uuu2u0ud020002d2u22dd0d0uuu2du0u2	-2.5|c21b a17a|20uuu2u0ud02000222u2dud0d0udu2du0d2	-1.5> = -9*sqrt(10)/2500 (14005)
<uud220d0uu0u0222u202dud0u0002d2uddu	-1.5|c31a a27a|uud220d0uu0u0222u202dud0u0d02dudduu	-1.5> = -sqrt(10)/48 (9300)
<22u0udu0u2uuddu2dd0uu22d2uu0d0duu00	-1.5|c1b a30b|u2u0duu0u2ududu2dd0uu22d2du0ududd00	-1.5> = -sqrt(3)/1406250 (644055)
<2udu0u2ud020d0d2u022u0ud220u0d2udu0	-0.5|c26a a14b|2udu0u2ud020dud2u022u0ud2u0d0d2udu0	-1.5> = -25*sqrt(3)/288 (10800)
<02u200uu2022000du0ud0u22dd2u2u0u022	-1.5|c23b a6b|02u20uuu2022000dd0ud0uu2ud2d2u0d022	-1.5> = 3*sqrt(30)/6400 (3250)
<2020u2ud202uu000d2u02d22u00d002uuu2	-1.5|c3b a28b|20u0d2ud202uu000u2u02d22d002002duu2	-1.5> = -1/192 (140)
<02202200uu2000d2u2ddud02020u02uu2ud	-1.5|c31a a15a|02202200uu200022u2dddu02020d020u2uu	-1.5> = -sqrt(10)/60 (40)
<000uu00220udud2uudud20udddudu2u0222	-1.5|c9a a12a|000uu002u0d2ud2uuddu20ddududu2u0222	-1.5> = -sqrt(2)/2592 (12672)
<uu0ud0ud222d2u0dd2u00u20ud002uduu2u	-1.5|c10b a21b|uu0ud0ud2d2d2u0du2u0du20dd002uudu2u	-1.5> = -sqrt(5)/360 (7344)
<0000ud2u0202d0uud2d222u0du00u22uu2d	-1.5|c31b a28b|0000ud2u0202d0uud2d222u0du0uu2uud2d	-1.5> = -3*sqrt(30)/100 (1008)
<u20duu0duu02ud020u02200u2202022d0u2	-2.5|c4b a19a|u200du0uud02ud020uu2200d2202022u0d2	-1.5> = 1/960 (480)
<22222u200udduu02u02uu00u0d0d2d002du	-1.5|c21a a23a|22222u200udduu02u02u00du0u0d2d002ud	-1.5> = -sqrt(14)/250 (1710)
<202u02uuu202d2du0002u000220202du0u2	-2.5|c31b a19a|202u02uuu202d2du00u2u0002202020d0d2	-1.5> = sqrt(30)/75 (265)
<20u00d2u220d022u0d0u02uud02du0u2du2	-1.5|c15a a15a|20u00d2u220d022u0d0u02udu02uu0d2ud2	-1.5> = 0 (480)
<u0uu20ddd0uu00uu2dd02ud20duudu20222	-1.5|c24a a13a|u0uu20ddd0uuu0du2dd02uuu0duddu20222	-1.5> = 5*sqrt(5)/864 (37400)
<00u2dud0uud20ud0220002u02du222uuu20	-2.5|c9b a6a|00u2d2u00ud20uu0220002d02dd222uuu20	-1.5> = -sqrt(2)/27 (120)
<uuu2d22d0uuu020ddudd2uuu0dudduuuu0d	-2.5|c27b a9a|uuu2d22duduu020udddd2uuu0u0dudduu0d	-1.5> = sqrt(210)/96000 (493500)
<20uuu2uud202dddu0u00022u2du020uudud	-1.5|c32a a33a|20uuu2uud202dddu0u00022u2du020u02dd	-1.5> = sqrt(30)/90 (10080)
<u2d202u022u022uudd0d000uu02220uddu0	-1.5|c6b a19b|u2d20uu022u022uuddud000du02220udud0	-1.5> = 3*sqrt(15)/400 (6580)
<0u20d20u22u0udu022du0u2du0d2u00uud2	-0.5|c17a a13b|0u20d20u22u02uu0u2dd0d2uu0d2u00udd2	-1.5> = 3*sqrt(7)/10000 (7196)
<2uu2d202uuu2002u00020duduudud0uddu2	-2.5|c12b a17a|2uu2d202uuud002uu0020duuudddu0dddu2	-1.5> = -4*sqrt(42)/70875 (122280)
<u20d2u2uu0dd02udu0d200u222u2duuu000	-2.5|c24b a22a|u20d2u2uu0dd02udu0d20duu22u2uudd000	-1.5> = -1/60 (7560)
<20uu220022u2ud00u2udu2d2u000dd0uu02	-2.5|c29b a4a|20u2220022u2uu00d2uuu2d2d0000d0du02	-1.5> = sqrt(14)/12000 (770)
<uu2ud0ud02duu02udu222du0d02uudd0u0u	-1.5|c20b a24b|uu2ud0ud02duu02udu2u2dddu02uddd0u0u	-1.5> = 3*sqrt(6)/1000 (189550)
<2uud2u2d20uu2uu020dd0u2d0d000uu2u20	-1.5|c9b a28b|2uud2u2du0uu2ud020ud0d2d0d0u0du2u20	-1.5> = sqrt(30)/4500 (12447)
<2022u000u00202uu2uddd2022uu0d0d202u	-1.5|c21b a30b|2022u000u00202uu2udd02022du0dud202u	-1.5> = -11*sqrt(15)/192 (616)
<0ud2u0duuu2uduu2ud0d02d200uud02d2uu	-2.5|c35b a26a|0ud2u0duuu2uduu2ud0d02d20uuud02d2d0	-1.5> = sqrt(42)/30 (64680)
<2u200udud0uu2du2ud02000d0222uudu0u2	-2.5|c20b a34a|2u200udud0uu2du2ud0u000d0222uudd022	-1.5> = -3*sqrt(2)/20 (9180)
<uu2d222u0dd00ud2u0u0duu2d0u2d2ud0u0	-0.5|c16a a18b|uu2d222u0dd00uduudu0ddu2u0u2d2ud0u0	-1.5> = 25*sqrt(3)/972 (9072)
<u0u2d000022udd0uu0ud2uu0duu02222u2d	-1.5|c12a a24a|u0u2d0000220du0uu0ud2duuudd02222u2d	-1.5> = -sqrt(42)/4800 (5730)
<000u220200uu0220u222d2d2022u00200du	-1.5|c6a a33a|000u2u0200ud0220u222d2u2022d0020uud	-1.5> = -sqrt(3)/1152 (212)
<uuududdu2202000dd2000uu2ud22uu0duu2	-2.5|c24b a26a|uuududdu2202000dd2000uuuu222du0ddu2	-1.5> = 9*sqrt(5)/200 (11220)
<0uuu0u2d222du0d0du22d22u000uduu0u20	-0.5|c23a a5b|0uuuuu2d222du0d0dd22d2uu000uduu0d20	-1.5> = -sqrt(3)/96 (16380)
<202ud2u0duuu0d00u00022dd2u20dud2u2u	-1.5|c1a a28a|u02ud2d0uduu0u00d00022du2d2uudu2d2u	-1.5> = sqrt(3)/15552 (5040)
<02uu0ud0220d202u0200uduudduu2d0uu22	-1.5|c2b a19b|0uud0uu0220d202d02d0uuuddduu2u0ud22	-1.5> = -sqrt(3)/9720 (6000)
<uuud2d02ud0uu20d0u2du0udd002u2duuu2	-2.5|c6b a9a|uuud20022u0du20u0u2du0ddu002d2dudu2	-1.5> = -sqrt(15)/7200 (28728)
<u22u22d02ud00ud002u0u2u20ud0ud02uud	-2.5|c4b a13a|u22022d02uu0udd002u0u2u20uu0ud02ddd	-1.5> = -sqrt(14)/2835 (6600)
<uu20u2000d2d02220u00ud0d2uu0220d2u2	-0.5|c33a a19b|uu20u2000d2d02220ud0ud0u2uu0220ddu2	-1.5> = -sqrt(30)/54 (1350)
<02u2du000022du0022u220u002du022uuud	-2.5|c30b a29a|02u2du000022du0022u220u002duuu2uddd	-1.5> = -sqrt(6)/45 (1176)
<u00uu2dduuu2020d2dd0ud2u0u0ud22du02	-1.5|c6b a3b|u0ududuudud2020d2du0ud2u0u0du22du02	-1.5> = 5/17496 (25704)
<02u2du02ud0u020u0ddud2222002u0uddud	-0.5|c9a a13b|02u2du020u0uu20u0ddud2222002d0duudu	-1.5> = -sqrt(30)/1296 (3640)
<u0u0u2d0u00ddud2duu0du22ud0222uddud	-0.5|c30a a13b|u0u0u2d0u00d2dd2uud0uu22ud022uddudu	-1.5> = 5*sqrt(6)/10368 (36720)
<u02u22u0dudu20ud0220u20u2dd2002u00d	-1.5|c19b a11b|u02u22u0du2u20ud02u0d20d2du2002d00u	-1.5> = -3*sqrt(10)/5000 (2316)
<u02u20u2u2202uuu0dudu20d2200200ddd0	-0.5|c26a a4b|u02220u2u2202uuu0uudd20d2u00200ddd0	-1.5> = -3*sqrt(7)/980 (4950)
<0u00ududuuud2ud2u00ud2u02ud2ud02d2u	-1.5|c28a a3a|0uu0udduuuud2ud2d00uu2d02uuudd02d2d	-1.5> = -4*sqrt(30)/5315625 (644880)
<u200ud20uu20u22d2u2002u2020002ud200	-2.5|c11b a9a|u200ud202ud0u22u2u2002d2020002ud200	-1.5> = sqrt(35)/75 (180)
<uu2u2dduu022ud020u0202duuu00022d200	-1.5|c12a a17a|uu2u2dduu02duu02uu0202ddud00022d200	-1.5> = -7*sqrt(3)/2250 (11220)
<ud202u202uddu00220d20ud02u0u2udud0u	-1.5|c9a a33a|ud202u20ududu00220d20ud02u0u2udd20u	-1.5> = -sqrt(5)/256 (2430)
<u20u2u22u000duuu00d0u2dd2dduud0d2u2	-1.5|c19b a20b|u20u2u22u000duuu000dd2du2duudd0d2u2	-1.5> = -sqrt(21)/2800 (37135)
<000u200uu2uuuu2200d0u22udd0d222dddu	-0.5|c16a a20b|000u200uu2uuuu2d00udd22udd0u222ddud	-1.5> = 3*sqrt(14)/39200 (60788)
<u20u0uu2du00du22u0002u0d2d02udd2220	-1.5|c4b a4b|u20u0uu2uu00du22u0002d0d2u02ddd2220	-1.5> = sqrt(105)/7875 (4928)
<uduuu0u200u0uud2ud0220uudd2d0d202u2	-2.5|c8b a29a|uduuu0uu00u0uud2du0220duud2ddd202d2	-1.5> = sqrt(10)/71680 (149796)
<22u200u00d0u02uu02udud0dd2uu20d2220	-0.5|c34a a11b|22u200u00ddu02uu02udud0ud2uu20d22d0	-1.5> = -9*sqrt(15)/625 (6450)
<22uu00dd20uudd0ud0uu2udd20ud22u20u0	-1.5|c21a a11a|22uu00dd202uud0du0duduud20uu22d20u0	-1.5> = sqrt(3)/432 (1728)
<u0020duu2000d2d202udu222d20uduud200	-0.5|c32a a2b|ud020uud2000d2u202dud222u20duuu0200	-1.5> = sqrt(6)/192 (96)
<u220u2du0000d020d2u20u22d02u20duuuu	-1.5|c28a a30a|u220u2du0000d020d2u20u22d0202uuduud	-1.5> = sqrt(2)/60 (972)
<u2222d000u2uduuddud0u0u2du00d220u02	-0.5|c26a a1b|22222u000u2dduudduu0u0u2d000u220d02	-1.5> = sqrt(3)/288 (720)
<u2u2d02ud0udud2u000du22uud0dd0u2uud	-0.5|c4a a14b|u2udd02ud0udu22u000uu22udd0ud0d2duu	-1.5> = sqrt(5)/4800 (10920)
<0u20u20uu2d02d2duu002u2dd202du0ud0u	-0.5|c32a a20b|0u20u20uu2d02d2duu0d2u2dd202ud00u0u	-1.5> = sqrt(10)/72 (3570)
<uuuud2duu20dduuudud20du00u0222d020d	-1.5|c35b a11b|uuuud2duu2dudduuuud20du00d0222d0200	-1.5> = sqrt(35)/15000 (175850)
<0uu0d22u0022uu2d022200ud0u20022du0u	-1.5|c20b a10b|0uu0d22u0u22ud2u022u00ud0d20022dd0u	-1.5> = sqrt(105)/5000 (2310)
<0uu0d000uud222020d222222u2uu200000u	-1.5|c24b a35b|0uu0d000uud222020d22222uu2du2000002	-1.5> = sqrt(15)/30 (120)
<200u0202220d22uuuduu022200ddd0u002u	-1.5|c22b a21b|200u0202220d22uuuduudu2200udd0u002d	-1.5> = sqrt(15)/100 (1972)
<uu0uud22002du2022ud0dudu0udu0uud202	-1.5|c30b a12b|uu0uud220022d2022ud0uudd0udu00ud202	-1.5> = sqrt(70)/1024 (9140)
<u22u0u2d02u0u20dd22d00u0u2u0u2dddu0	-1.5|c19b a20b|u22u0u2d02u0u20dd2d200d0u2u0u2dduu0	-1.5> = -sqrt(2)/24 (2400)
<20u002u0uudd02duuduu02d2u2u2udu0d20	-2.5|c7b a20a|20u00200uudu02duddu202u2u2d2udu0d20	-1.5> = -7*sqrt(15)/4050 (8700)
<22u020022udd000uu2ud2du00du202200u2	-1.5|c9b a25b|22u02002duud000uu2du2du0dud202200u2	-1.5> = -sqrt(3)/1296 (984)
<u200u2du2000u22020d0220duu2du020ud2	-0.5|c14a a25b|u200u2du2000ud2020d0220u2d2ud020uu2	-1.5> = sqrt(5)/270 (270)
<u220u0uudu0d20u2u2u20dd0020d0uu2d2u	-1.5|c28a a33a|u220u0uudu0d20u2u2u20dd002000du222d	-1.5> = sqrt(30)/375 (3955)
<uu02202022u20u0222d0u20du00dud2d0d0	-0.5|c4a a15b|uu0d202022u20uu222d0d20ud00duu2u0d0	-1.5> = -sqrt(2)/480 (1800)
<u2ud000ud0uuu2022d2uu022d0du220uu0d	-2.5|c16b a31a|u2ud000ud0uuu20d2d2uu022d0ud22uud0d	-1.5> = -sqrt(14)/500 (32625)
<u000222u2uuddu200u000u2uddd202duud2	-1.5|c32a a22a|u000222u2uuddu200u00022uudd202d0ud2	-1.5> = sqrt(3)/240 (3640)
<0u220duu220du20u0udd2u202d20ud0uuu0	-1.5|c14a a17a|0u220duu220duu0ududu2d202d20du0uud0	-1.5> = sqrt(6)/1600 (13500)
<22202u0000du002uddu022u2d00202uu022	-1.5|c35b a6b|2220220000ud002uudd022u2u00202ud02u	-1.5> = 0 (48)
<0u2uu2u022uuu20dud02udduu0u0ddu0dd2	-0.5|c35a a16b|0u2uu2u022uuu202ud02duduu0d0udd0ddd	-1.5> = sqrt(70)/1003520 (290385)
<u022u2u2u0du0uudddu002du20dduduu20d	-1.5|c4a a35a|u02uu2d2u0uu0duddud002ud20duduud202	-1.5> = -sqrt(21)/138240000 (133180)
<u2du20d20uuuuduu0d0u200ududd2d20u2u	-2.5|c18b a3a|u22d20u20uuuuddu000u200duddd2u20d2u	-1.5> = sqrt(15)/56250 (17948)
<2u0020ud0uud2u02dddu0u22u02ud0ddu2u	-0.5|c24a a8b|2u0020u20uud2u02dddu0u2uu02dd0udd2u	-1.5> = sqrt(3)/96 (25375)
<uu0000duuduu20d20222du0220ud22uudd0	-0.5|c25a a5b|uu00u0dududu20d20222uu02u0ud22dddu0	-1.5> = sqrt(7)/21600 (29064)
<22u0uu022ud00u002d2000dd2uu2d2200u2	-1.5|c9b a13b|22u0uu02dud0du002d2000ud2uu2u2200d2	-1.5> = sqrt(5)/144 (1530)
<22uu0u0200202d2ddu22202uu0020dd00uu	-1.5|c34b a33b|22uu0u0200202d2ddu22202uu0020dd0u0u	-1.5> = 1 (200)
<u0200uuddu2ud2u0u0uu020d2du02d2d2uu	-2.5|c22b a21a|u0200uuddu2ud2u0u0uudd0u2dd02u2u2dd	-1.5> = -sqrt(6)/6750 (147120)
<uuu22u0d22dduu0uu0d200udu00dd2ud2ud	-0.5|c30a a7b|uuu22udd22duuu0uu0d200duu00ddddu2ud	-1.5> = 7*sqrt(6)/36000 (429730)
<2u0udduu02002d0ud2udu2udd0022u02uud	-1.5|c14a a3a|2uudduud0200200uu2udd2uud0022u02ddu	-1.5> = -sqrt(2)/20736 (12150)
<2u2u002uud2d0d2u20u20u002d002ud0uu2	-2.5|c15b a6a|2u2u0u2dud2d0uuu20d20d002d002ud0uu2	-1.5> = 5/432 (3570)
<0uduuud0duu2d2ud22u2u0dd2u00uuduu0d	-2.5|c14b a10a|0uduuud0d2u2duud22d2u0uu2u00uddud0d	-1.5> = 7*sqrt(30)/18225 (193200)
<0u0ud0d2202u0u222u2u20u02d2u0d0d020	-1.5|c19a a31a|0u0ud0d2202u0u222uuu20d02u2d0ddu020	-1.5> = -sqrt(3)/1500 (1254)
<u02uu22uud00u0200ddu20uddud202u202u	-1.5|c28b a13b|u02uu22uud0020200udd20uudddd02u202u	-1.5> = -sqrt(2)/2500 (6153)
<0u2ud2u0uddd2u200ud0uu2d00d22uu20du	-1.5|c29b a1b|uu2du2d0uddu2u200du0ud2d00d2uuu20du	-1.5> = 1/7776 (12960)
<0u00dud22uudud02u0ud2u2u02d2u00u202	-2.5|c13b a25a|0u00dud22uud0u02d0ud2u2uu2u2d00d202	-1.5> = sqrt(15)/1350 (2268)
<020uu2d0d0uudu222u0220duu0dudduu02u	-1.5|c21a a26a|020uu2d0d0uudu222u02u0duduuddduu02d	-1.5> = -3*sqrt(2)/3200 (56430)
<0u2u02d202du2d020uudu20uu0du2u00dd2	-1.5|c4a a7a|0u20022202uu2d020uddu20du0du2u00du2	-1.5> = sqrt(15)/540 (1224)
<0u0000u2022duuuu22d202d22u00d02u2d0	-1.5|c17a a12a|0u0000u20222duuud2d202u22d00d02u2u0	-1.5> = sqrt(5)/300 (360)
<ud0022uu022002u220uudu22d00u200dddu	-1.5|c17b a30b|ud0022uu022002u2u0uudd22u00d2d0uddu	-1.5> = -sqrt(7)/3600 (5628)
<ud0uu00u2du0u20u0220dud0u0d222duu22	-2.5|c28b a25a|ud0uu00u2du0u20u0220dud020dd22duu22	-1.5> = -sqrt(15)/5 (3184)
<uu2000002du20u200du220220du22022200	-0.5|c18a a8b|uu20000d2uu20u2000d220220ud22022200	-1.5> = -sqrt(3)/180 (60)
<u2220ud2220ud202u0ddu20uu00000d202d	-0.5|c7a a29b|u2220u02220dd202u0udd20uu000d0u202u	-1.5> = 1/72 (108)
<000u2u0udu2d2ud0u220ud202dduu220020	-1.5|c11b a8b|000u2u02udud2dd0u220uu202dudu220020	-1.5> = -5*sqrt(10)/15552 (952)
<u2u2d02002u002d0uduudu2202000u2d202	-0.5|c26a a13b|u2u2d02002u0u2d0duuddu220u000u2d202	-1.5> = -1/45 (1500)
<02002u20uuu2du220duduu0u2020dudd0u2	-0.5|c7a a10b|02002uu0u2d2uu220udduu0u2020dddu0d2	-1.5> = sqrt(42)/157500 (13902)
<u2u00u022uddud222du0200dduuu2200uu0	-1.5|c16b a28b|u2u00u022uddud2d2ud0200duud22200uu0	-1.5> = sqrt(30)/360 (2160)
<2u000020u2uu0d02d200222u2u202u0d2u0	-2.5|c27b a28a|2u000020u2uu0d02d200222u2udd2u0u2d0	-1.5> = -sqrt(10)/50 (795)
<2u000d22uu00uu2020ududuuddudud2uu2d	-2.5|c29b a24a|2u000d22uu00uu2020ududu2dduu0u2dd2d	-1.5> = -sqrt(35)/3375 (32760)
<uuud2uud000u222dduud0u00d0220d222u0	-1.5|c27a a16a|uuud2uud000u2222duud0d00u0u20d222d0	-1.5> = -9/1000 (13870)
<0u2uuu0d0dud202202udu02ud200222d0u0	-1.5|c3b a17b|0uuuud0d0udd2022d2uuu02du200222d0u0	-1.5> = -sqrt(15)/10368 (3360)
<uuuud22u02d2du202dd0222duuu00uu0000	-2.5|c24b a29a|uuuud22u02d2du202dd02220duu0udu0000	-1.5> = -sqrt(3)/12 (3440)
<u2uuu02dd02u0222u2uud2dd000du20uu00	-0.5|c12a a31b|u2uuu02dd0200222u2uud2dd000du2uud00	-1.5> = sqrt(14)/60 (7700)
<ud22uu022000udu02u0d002u2000222220d	-1.5|c24a a18a|ud22uu022000udu0220d00202000222220u	-1.5> = sqrt(3)/8 (28)
<22000ud0u0020u2du220u2d02d20uu2u2u0	-1.5|c19a a11a|22000ud0u0d20u2uu2d0d2u02u20dd2u2u0	-1.5> = sqrt(30)/3240 (400)
<0u2u0ud0d220u2u202d0u02u0d220u20ddu	-1.5|c31b a8b|0u2u0uddu220d2u202d0u02u0u220ud0ddu	-1.5> = sqrt(2)/60 (5040)
<uu2u0d000uu2ud22ud22d2dd2002uu00uu0	-2.5|c20b a30a|uu2u0d000uu2ud22ud2dd2du2002u200ud0	-1.5> = -sqrt(5)/30 (7960)
<u2000u00d0u2uudd22200u0duu02220u222	-1.5|c18a a23a|u2000u00d0u2uudd2d200uuddu02220u222	-1.5> = -sqrt(5)/18 (1050)
<u0u2uu20222duddd000u02u0d02202u2200	-0.5|c10a a29b|u0u2uu202d2duudd000u02d0u022d2u2200	-1.5> = -sqrt(2)/288 (2070)
<2u220200uu002220du2uudd0u20022du00u	-2.5|c1b a33a|uu220200uu002220dd2uuud0d20022udu0d	-1.5> = 1/8000 (3450)
<u0u20uu2d2dd2d0uuu2000u2d200u20udd2	-1.5|c26a a28a|u0u20uu2d2dd2d0uuu2000u2du0dd20udu2	-1.5> = 3*sqrt(30)/400 (12600)
<02u0uuuu202dd0u2020022dd0u0200222du	-0.5|c31a a12b|02u0uuuu2022d0d2020022dd0u0200d22uu	-1.5> = -sqrt(5)/45 (378)
<2u22d0u020duuuu2duud0ud0udu2d2u00du	-1.5|c22a a15a|2u22d0u020duuu22uudu00d0udd2d2u00ud	-1.5> = -49*sqrt(3)/1687500 (13048)
<2uu2d20uu0dd0uu002uu0u2d22u0d20ud02	-0.5|c25a a34b|2uu2d20uu0dd0uu002uu0u2du2d0d20udd2	-1.5> = -sqrt(21)/108 (37170)
<2u2uuud02220d0duu2du0uuu20020dd0duu	-2.5|c3b a22a|2uuuudu02220d0dud2du02uu20020ud0dud	-1.5> = sqrt(42)/9000 (33110)
<u2uuu0du2u02ud00220ddd22du0u0u0du2u	-1.5|c18a a11a|u2uuu0du2uu2dd002d0ddu22du0d0u0ud2u	-1.5> = sqrt(3)/1620 (60480)
<2u02uuu02d22u00udduuu2d0udd2d0dud0d	-0.5|c28a a34b|2u02uuu02d22u00udduuu2d0udddd0duuud	-1.5> = sqrt(15)/18 (420350)
<uuddu00u0d22d2uu0dduuu220u0u20ddd2u	-1.5|c34a a31a|uuddu00u0d22d2uu0dduuu220u0u202dddu	-1.5> = 1/4 (12096)
<u20u0002222du00d02u20uu022ud20du20u	-2.5|c25b a35a|u20u0002222du00d02u20uu0u2ud20dd202	-1.5> = -sqrt(42)/30 (756)
<u020du02uuu020dudu020dd2uuu2d202u02	-1.5|c20b a14b|u020du02uuu02duduu0d0ud2uud2d202d02	-1.5> = sqrt(70)/187500 (33190)
<0ud20u2u00d22uu0d0u0u0d0uduu2u22d22	-2.5|c28b a22a|0ud20u2u00d22uu0d0u0udu0udd02u22d22	-1.5> = 2*sqrt(7)/125 (5916)
<0020020u02002200u220uduu2u2d2020d22	-1.5|c23a a5a|0020u20u02002200u220du0u2u2d2020d22	-1.5> = -1/150 (74)
<uu222200d00222uuu0ud2000dud2u0200u2	-2.5|c5b a29a|uu22u200d00222uuu0ud2000dud220200d2	-1.5> = 4*sqrt(14)/75 (1122)
<20000220u2du2d2u0d0020uu2uduu22u0du	-2.5|c21b a19a|20000220u2du2d2u0du0u0dd2uudu22u0ud	-1.5> = 1/90 (720)
<02udu2u20ud2d02u0duu0u022uu0ddu20ud	-1.5|c7b a7b|02udu2d20ud2u02u0ddu0u022uu0dud20ud	-1.5> = 14*sqrt(30)/10125 (3600)
<uu0du20udd0u2ddu02d22uu00ud02u2d02u	-1.5|c15b a28b|uu0du20udd0u2d0u02d22uu00ddu2d2u02u	-1.5> = -sqrt(2)/72 (8100)
<22uu00220u002u00020d20u0d22uuud2du2	-0.5|c23a a20b|22uu00220u002u0002022000u22ddud2du2	-1.5> = -sqrt(35)/1250 (203)
<u220u200002u02ddud002022du20uudd220	-0.5|c26a a13b|u220u200002ud2duud002022d020duuu220	-1.5> = -sqrt(6)/54 (200)
<02u0222u00du200udddudu0duud22uu20du	-1.5|c18b a9b|02u0222uu0dd200ud0udud0uuud22du20ud	-1.5> = sqrt(3)/1458 (17550)
<2uuuu2d02uu20uddd2u0202020d00uu0220	-0.5|c30a a32b|2uuuu2d02uu20uddd2u0202020d000ud220	-1.5> = sqrt(2)/5 (3850)
<0uduu022u2202uudu00dud20002d2uud02d	-1.5|c27b a12b|0uduu022u22u2uddu00udu2000dd2dud02u	-1.5> = sqrt(30)/125000 (17948)
<u0du2u022duu22du0d0uu00u2d0200ud22u	-1.5|c4b a19b|u0d02u022uud22du0duuu00d2u0200ud22d	-1.5> = 14*sqrt(3)/30375 (4800)
<022uduuud0udud22u22du000220022000uu	-1.5|c29b a9b|022uduuu20ddud22u22du0002200d2000uu	-1.5> = -8*sqrt(15)/405 (540)
<u0ud20uud20u02ud2u00d02du2222u0200d	-1.5|c26b a4b|u0u220udd20u02uu2d00d02duu222d0200u	-1.5> = -sqrt(2)/2160 (1400)
<2uu02d20ud00ud0u2du00uud2u2d2d200u2	-0.5|c13a a16b|2uu02d20ud000d022uu00duu2u2d2u200d2	-1.5> = -sqrt(3)/200 (1080)
<20udu2du0022u200dduuuuuudd2u020du20	-1.5|c11a a25a|20udu2du00u2u200dduuuudu2d2u020dd20	-1.5> = -7*sqrt(210)/10125 (12760)
<0u02u2020du0u0dudu2d2uu202d00uu2d2d	-0.5|c5a a9b|0u020202dud0u0uudu2d2du202d00uu2d2u	-1.5> = -5*sqrt(15)/1296 (1632)
<u2u00uu02ud2uuud0d222dud00d2duu0udu	-1.5|c20b a15b|u2u00uu02ud2uu2d0u2u2dud00d2ddd0uud	-1.5> = -4*sqrt(3)/11025 (176898)
<2022u200du200020ud02u022dd022u002ud	-0.5|c17a a5b|20222200uu2000200u02u022dd022u002du	-1.5> = sqrt(30)/108 (50)
<0u2220ud202d2uu200200ud20d0udu02d20	-0.5|c16a a1b|ud2220ud202u2duu00200uu20d0udd02u20	-1.5> = -5/288 (440)
<ud020u02020ud2uud00ud0u200022ud2222	-1.5|c33a a3a|udu20u02020du2duu00du0d200022uu2d22	-1.5> = -sqrt(6)/103680 (1116)
<2u0uuu2d2u0d200du020u0d2d00u2dd22ud	-0.5|c1a a3b|ududuu2u2u0d200du020d0d2u00d2uu22ud	-1.5> = -sqrt(15)/1728 (7200)
<22u0u2d0ud0d22u0u002u002020udduu22u	-1.5|c21b a22b|22u0u2d0ud0d22u0u0020u02020ddduu22u	-1.5> = -sqrt(3)/18 (360)
<20u222022002uu0u02ud0ddduud00duu2ud	-1.5|c20a a24a|20u222022002uu0u02u00dd2ddu00udu2ud	-1.5> = -sqrt(6)/240 (2268)
<u222u002u020u02ddu2u2000ud2du02udd0	-0.5|c4a a7b|u22du0u2u020d02dud2u2000uu2uu02ddd0	-1.5> = -sqrt(210)/27000 (5040)
<2uu20u0udud222u2u0dd200udu0ud0ud0d2	-1.5|c13a a29a|2uu20u0udud2d2u2u0dd200udu0u20dd0u2	-1.5> = 9*sqrt(6)/800 (27530)
<uu222u0200200d00duuuu2u2d2u0200dud2	-1.5|c22b a16b|uu222u0200200d0dduuuudu2u2d0200udd2	-1.5> = -2*sqrt(105)/23625 (6200)
<u2d00uu2uud220uuud20d2du000200d22ud	-1.5|c33a a14a|u2d00uu2uud22uuudu20d2dd000200d2udu	-1.5> = sqrt(42)/20160 (18340)
<0u22200u2202uu0udd0u0222d00d220002u	-1.5|c3a a1a|uuu2200u2202uu0ddd0d0222u00d220002u	-1.5> = -sqrt(70)/600 (672)
<02uu02du2udd2uuuu0du0u020d2002dudu2	-1.5|c35a a34a|02uu02du2udd2uuuu0du0u020d2002dud2d	-1.5> = -2/5 (36810)
<u022u0u0uudd22ududdudu0d0202uu0202u	-2.5|c19b a19a|u022u0u0uudd22ududuudd0u0202dd0202u	-1.5> = -sqrt(30)/400 (35665)
<2uu2ud2d2u2u00dd0d0u2ud200u0u2u020u	-2.5|c4b a26a|2uuudu2d2d2u00dd0u0u2du20du0u2u020d	-1.5> = sqrt(30)/19440 (9180)
<0000020u22u2220d0ud2u02du002u2dd2du	-0.5|c13a a32b|0000020u22u2d20d0ud2u02uu002d2d22uu	-1.5> = sqrt(2)/72 (120)
<0udu20222udu2d2d0u00uu0dud02uu02uud	-2.5|c28b a34a|0udu20222udu2d2d0u00uu0dud0uuu02d2d	-1.5> = sqrt(7)/15 (9144)
<u2u0002d0dud00020u200222u220du222u0	-0.5|c34a a15b|u2u0002d0dud00u20u200222u220du22200	-1.5> = -2*sqrt(6)/9 (48)
<u2uu2dud20uddud0002u2u02d02u2d00u02	-0.5|c21a a34b|u2uu2dud20uddud0002uuu02d02d2u00ud2	-1.5> = 1/32 (22620)
<0u22200uu20000duddudu2d0uu0u222d2uu	-0.5|c3a a1b|udu2200ud20000udduudu2d0uu0u222d2du	-1.5> = -sqrt(5)/1350 (4860)
<uu0d2u2duu2200u02ud2d2ud2u2u00d000u	-2.5|c21b a9a|uu0d2u2d2u2200u02ud202ud2d2u00d000u	-1.5> = 81/500 (1620)
<2uuu02d220d000u022u00d2u02dud2u2u0u	-2.5|c31b a4a|2uu202d220u000u022u00d2d02dud202u0u	-1.5> = 2*sqrt(15)/81 (315)
<2u22u200202u2uduu2d0d20ud0d002u0ud0	-1.5|c3b a24b|2uu2u200202u2uduu2d0d202d0u002d0ud0	-1.5> = -27*sqrt(21)/2500 (3930)
<udu2duu02ddu20du022udu0002d2u0u0202	-1.5|c20b a24b|udu2duu02ddu20du0220du0d02u2u0u0202	-1.5> = 1/4 (192)
<ud220uu02ud00u2dd2uu2dud02duu0uuu0d	-2.5|c21b a5a|ud22uuu02ud00d2du2uduudu02dud0duu0d	-1.5> = sqrt(105)/77760 (205100)
<2uud00ud2uuud022u002d020u2220udu002	-1.5|c9a a29a|2uud00uduuudd022u002u020u222dddu002	-1.5> = -3*sqrt(5)/2000 (6210)
<2u0ud220000u000222uuuddu2du2uu022d0	-1.5|c5b a24b|2u0u0220000u000222uuddu22du2du022d0	-1.5> = -3*sqrt(35)/6250 (1015)
<0u2u0dduuuu2d22d2002u2udd000uuud2d0	-0.5|c29a a27b|0u2u0dduuuu2d22d2002u2udd0u00udd2u0	-1.5> = -sqrt(30)/100 (13530)
<uuudd0u220202u2uu00uud20u2ud20d0udd	-1.5|c9b a21b|uuudd0u2u0202u2uu00u2d20u2ud20d0ddd	-1.5> = 9*sqrt(105)/1568 (49980)
<00u2udduud0duu002u220uddudu0d2202d2	-0.5|c18a a11b|00u2udduududud0020220uuduud0u2202d2	-1.5> = sqrt(15)/864 (11340)
<u2uu0222u2u2u2dudd0u0d0200ddd020u0u	-0.5|c1a a30b|02uu0222u2u2u2dudu0d0d0200uddu20d0u	-1.5> = 7/3240 (9006)
<udu2uuduuuu0200d2dud0002d0d202u22ud	-1.5|c4b a29b|uduuuuduudu0200u2ddd0002d0d2d2u22uu	-1.5> = 1/1440 (24920)
<00udu22u0u0uu022ddd2uuu0dduu02dd2du	-1.5|c16b a1b|u0dud22u0u0uu02udud2udu0dudd02ud2du	-1.5> = -49*sqrt(30)/4500000 (155628)
<0uu202uu2du00d0dddu22du22u000uu2duu	-0.5|c19a a8b|0uu202u22uu00d0ddd022uu22u000dd2duu	-1.5> = sqrt(30)/1200 (4410)
<2200u0uu2d0u2ud0ud2d002ud0u2002ud22	-1.5|c1a a11a|u200u0uu2duu2dd0ud2d002dd0u2002uu22	-1.5> = -9*sqrt(10)/1600 (3300)
<2uu00d020020uu0u22dud00ud2d2u2u220u	-2.5|c18b a10a|2uu00d020u20ud0u2dudu00uu2d2d2d220u	-1.5> = sqrt(10)/8000 (6804)
<020uu20ud200u200u2dd2020dduuuduuu22	-2.5|c10b a11a|020uu20uduu0u200d2du2020dduuddduu22	-1.5> = -sqrt(15)/360 (19210)
<2u00uuu0ddd20u22d0u0d02022uu0020222	-1.5|c33a a10a|2u00uuu0d2d20d22d0u0d02022uu0020u22	-1.5> = -1/4 (140)
<u0du20022d2200ud20uu2d200u020202uuu	-2.5|c5b a20a|u0duu0022d2200du20d22u200u020202duu	-1.5> = -sqrt(6)/24 (72)
<u2uu222u20d02d0u00d20du2200udduuu0u	-1.5|c24b a1b|22uu222u20u02d0d00u20duu200uddduu0d	-1.5> = -sqrt(6)/2880 (9950)
<udu0d022uud2uuu22dud0ud20ud0d0u0u2d	-0.5|c5a a21b|udu00022duu2duu22uudddu20ud0u0d0u2d	-1.5> = 27*sqrt(2)/400000 (40320)
<2u20u00u2u2ud2ud02du2du0dduud200002	-1.5|c1a a27a|ud20u00u2u2uu2dd02ud2uu0dd2du200002	-1.5> = -sqrt(10)/200000 (5474)
<22uu2d0du2uddu2ud0uu2d020duu00uu200	-2.5|c15b a34a|22uu2d0du2udduudu0du2u020ddu00uu2d0	-1.5> = -sqrt(30)/810 (16200)
<02u00udu2d002u22022uu02udu0du0022ud	-2.5|c2b a29a|0uu00duu2d002u22022du02uuu0d20022dd	-1.5> = 7/4860 (3024)
<2u0u20u0200d2002d202u0duu0222d2u200	-1.5|c31b a15b|2u0u20u0200d20d2d202u0uud0222udu200	-1.5> = 1/48 (280)
<20uu00d22udu20d2du0u0du2u002u02202d	-0.5|c10a a12b|20uu00d220d220u2uu0u0dd2u002u02202d	-1.5> = -sqrt(30)/40 (390)
<02uu0022uu2duu2u00022u0du0d2u02d2d0	-1.5|c31a a19a|02uu0022uu2duu2u00u22d0uu0d2d0dd2d0	-1.5> = sqrt(210)/15680 (18555)
<220022020u20u002uddu220udd0020u20u2	-1.5|c32b a32b|220022020u20u002uddu220udd0020u20u2	-1.5> = 1 (100)
<22202u2u0u20d202d0u02000duudu22u00d	-1.5|c13a a24a|22202u2u0u200202d0u0200duuudd22d00u	-1.5> = -sqrt(10)/600 (664)
<uud202d0u02uu2u2dddu2du0u02u0d0u2d0	-1.5|c16b a2b|u2d202u0d02uu2uduudd2uu0d02u0d0d2u0	-1.5> = sqrt(3)/6400 (9280)
<00uduuuduuu202d0u0202u20dud222d0duu	-2.5|c12b a33a|00uduuuduuuu02d0d0202u20dud222u02dd	-1.5> = 7*sqrt(42)/19440 (31788)
<02udu222222d0000u0udud02uu0u00du2d2	-0.5|c7a a32b|02udu2d2222u0000d0udud02uu0u00u22d2	-1.5> = 9*sqrt(30)/1600 (160)
<u20u2uuu02u0u0202d20220dudd2ud00duu	-0.5|c15a a20b|u20u2uuu02u0u0d02d2u220uddd2ud00dud	-1.5> = 2*sqrt(7)/2625 (60792)
<002u2u2ud22000du2u02duu0u22u0d0dduu	-1.5|c7a a21a|002u2uduu22000dd2u022ud0u22u0u0dudd	-1.5> = -sqrt(42)/182250 (8700)
<uu00du22uuu20u02dd20222d22000udu0d0	-0.5|c26a a27b|uu00du22uuu20u02dd20222d2ud00duu0d0	-1.5> = -9/200 (9576)
<udu20uu20u2uud0d222uu0ddd20d200u0dd	-0.5|c18a a27b|udu20uu20u2uud0d2u2ud0udd2dd200u0ud	-1.5> = sqrt(105)/3024 (92512)
<220uuuu2202uu0dud0u220u0d0ddd2uu0du	-2.5|c9b a35a|220uuuu2u02uu0ddu0u220u0d0ddd2du0d2	-1.5> = -6/1225 (62604)
<ud2ud200uuu20dud0uu2d0uuddu220u0022	-2.5|c27b a13a|ud2ud200uuu2uddu0du2u0dudu0220d0022	-1.5> = sqrt(30)/96000 (12600)
<uuu20dd0uu0d0d2d0uu2022022u22u0ud0u	-1.5|c14a a32a|uuu20dd0uu0d002d0uu2022022u22u02d0d	-1.5> = -7*sqrt(2)/150 (2100)
<uuud02u20d0200u2d220d202uu00u2udddu	-0.5|c21a a10b|uuud02u2020200d2u2200202du00u2udddu	-1.5> = 7*sqrt(2)/720 (2268)
<20u2u02u0du020udu02u02du02d2uu2002d	-2.5|c22b a21a|20u2u02u0du020udu02uddud02u2ud2002d	-1.5> = sqrt(210)/3375 (13756)
<u20222duu000du0022220d2u0dud022ud00	-0.5|c2a a26b|uu0222dud000ud0022220d2u02ud022uu00	-1.5> = -sqrt(6)/432 (162)
<00u22uuuud2u20u00d022020022u20ddu20	-1.5|c20b a30b|00u22uuuud2u20u00d0d2020022u2ddud20	-1.5> = sqrt(7)/90 (4162)
<u002du0uu02u200u0u2u202du2d0220u2dd	-1.5|c23a a22a|u002du0uu02u200u0u2u2uudd2d0220d2dd	-1.5> = sqrt(6)/168 (10010)
<220uuuduu2d02000202u202u0dudu02dudu	-2.5|c4b a18a|2200uuduu2d020002u2u202d0dudu02duud	-1.5> = 9*sqrt(10)/2000 (7728)
<2000uduu00dudd2u22u2u2udd02uddu0u20	-1.5|c7a a35a|2000ud0u00dudu2u22u2u2ddd02uduu0d2u	-1.5> = 0 (3360)
<00002u2ud2u00202u2duu2du0duud022uud	-2.5|c20b a4a|000u2u2du2u00202d2u0d2uu0dudu022dud	-1.5> = -sqrt(105)/360000 (9750)
<000udu002uud2d022222udud02uu0u02udd	-0.5|c18a a3b|00udud002uuu2d022u22ddud02uu0u02ddu	-1.5> = -sqrt(30)/4050 (6120)
<2uuud0duudd22u2ud0ud2u0duduu00u2200	-2.5|c12b a6a|2uuudduuuddd2d2uu0du2d0duduu00u2200	-1.5> = -sqrt(10)/972 (25200)
<uuu022222022000u2000d22uud0ddu020uu	-2.5|c3b a13a|uu0022222022u00d2000u22dud0uud020du	-1.5> = -sqrt(2)/2400 (608)
<2uuudu0u0u02d2022d2d02u02ud0u20ddu0	-1.5|c32a a10a|2uuudu0u0202d2022u2d02u02dd0u200du0	-1.5> = 9*sqrt(30)/1280 (2240)
<uu20ud22udu00d000du02uu2u0d202du22u	-2.5|c7b a20a|uu20udu2ddu00d000duu2uu2u0d202du22d	-1.5> = -7*sqrt(5)/375 (15708)
<22uuud02u2du0u20220uu00d22d0u020002	-0.5|c17a a33b|22uuud02u2du0u20u20ud00u22d0d020d02	-1.5> = sqrt(21)/3780 (3934)
<200u22u0202uduu2d222200ud0d02u00002	-1.5|c20a a31a|200u22u0202uduu2d22u200dd0u02du0002	-1.5> = 0 (620)
<2220u00uddu02u0u2d022uu0d0d0222u0uu	-1.5|c21a a28a|2220u00uddu02u0u2d02duu0d0du222u0du	-1.5> = sqrt(3)/18 (2400)
<0uu222dd0200udu00udd2uu2udud2d0uuuu	-1.5|c23a a17a|0uu222dd0200udu0dudu2u02duuu2d0dduu	-1.5> = sqrt(6)/864 (5040)
<uu2d0u0u2u20dd0u0020u20duu22220d2u0	-1.5|c19a a23a|uu2d0u0u2u20dd0u00u0d2uudd22220u2d0	-1.5> = -sqrt(5)/15000 (10515)
<uu22u220du000d0d0ud2022u2u0u2u02d0u	-2.5|c26b a17a|uu22u220du000d0duud2022u200d2u02d0u	-1.5> = sqrt(15)/15 (1632)
<u0d2u2d2020uu202u200u20022du020u020	-2.5|c7b a24a|u0d2u202020du202u200u20d22uu020d020	-1.5> = sqrt(3)/40 (72)
<2u00uu2udd02d0022uu20du20du002u02u2	-1.5|c7a a34a|2u00uududd02d0022uu20du20uu002d0222	-1.5> = -sqrt(5)/120 (1020)
<0u0ud2u222u020uduu2u2d22000ddu0002u	-1.5|c16b a26b|0u0ud2u222u020u0ud2u2d220d0duu0002d	-1.5> = sqrt(21)/750 (2637)
<20u2dudu02u00ududu0d220u20202du0d2u	-1.5|c4a a2a|2ududuuu02d00uuddd0u220u20202ud0u2d	-1.5> = 0 (9600)
<u0u22uu22udu020uud0ddud0u2002d0u022	-1.5|c34a a17a|u0u22uu22udu020u2u0ddud0d2002d0u0d2	-1.5> = sqrt(210)/1575 (16140)
<200200002u2022du02uu002022u2u0d22u0	-0.5|c33a a10b|20020000222022uu02uu002022d2u0u2dd0	-1.5> = sqrt(5)/1500 (80)
<uu2d000uu2u2202u0udu0ddud2duudd0u2u	-0.5|c31a a32b|uu2d000uu2u2202u0udu0ddud2duud0dd2u	-1.5> = sqrt(30)/100 (118062)
<u02u2u2dud020d02ud0u220du00202u2020	-1.5|c7a a7a|u02u2u2ddd020u02ud0u220uu00202d2020	-1.5> = 0 (300)
<u22ud000u2u00u02du20d2uuu2d2d0duu02	-2.5|c28b a7a|u22ud0u0u2u00d02uu20d2uuu2ddu0ddd02	-1.5> = sqrt(2)/2625 (53955)
<0u02u2d0u0dududu2ddu0duuuu222u2d0u0	-2.5|c23b a32a|0u02u2d0u0dududu2ddu0d0uuu222u220d0	-1.5> = -sqrt(6)/15 (4860)
<uu22u02022dd0u0u0uddu2du0u220u02dd0	-1.5|c28b a25b|uu22u02022dd0u0u0uddu2duud2u0d02ud0	-1.5> = 3*sqrt(30)/2000 (31500)
<uud002uududuuu20202d0000dud2222duud	-0.5|c19a a18b|uud002uududuuu202udd0000uud2222dddu	-1.5> = -7*sqrt(10)/4500 (105204)
<2uududu0d2u0duu202ud20020udd0uud220	-0.5|c10a a26b|2uududu0dud0uud202uu200202dd0uud220	-1.5> = 3*sqrt(5)/1600 (18144)
<00222uu0u20000d02u220020u2dduu20u22	-1.5|c23b a24b|00222uu0u20000d02u2200udd2uudu20d22	-1.5> = -sqrt(5)/2000 (860)
<0uduuduu20u20022u20220u0dd220dd0uuu	-2.5|c8b a4a|0ud2uuu020d20022u20220u0dd220ud0uud	-1.5> = -sqrt(42)/720 (1512)
<u20uudd0d020u222d002ud022uuudud0uuu	-0.5|c35a a23b|u20uudd0d020u222d002udu22uuddud0uu0	-1.5> = -2*sqrt(30)/135 (2400)
<u20uuddu2duuudd00duud0u222020u02udu	-1.5|c13a a29a|u20uuddu2duu0du00ddud0u22202uu02dud	-1.5> = -sqrt(5)/2700 (61200)
<0u22d0u20d0u2u2ud0ud0d0u00duu2u222u	-2.5|c32b a14a|0u22d0u20d0u222uu0dd0d0u00duu2uu22d	-1.5> = sqrt(10)/240 (800)
<uudu02du2du2u002du0du20dd000u02222d	-0.5|c20a a20b|uudu02du2du2u002du0ud20du000u02222d	-1.5> = 5*sqrt(3)/72 (6048)
<0002u22d2uu0du200d22200u0d222200d0u	-0.5|c11a a24b|0002u22d2u00du200d2220020u222200u0u	-1.5> = -sqrt(3)/4 (8)
<0u0020uu0uu2d022u002du02u22d0d022u2	-1.5|c24b a1b|ud0020uu0uu2u022u002dd0du22d0u022d2	-1.5> = -7*sqrt(2)/13500 (2100)
<200u0duu2ddu0d22222u22du2u0u00uu000	-1.5|c22b a31b|200u0duu2ddu0d22222u2duu2u0u002d000	-1.5> = 1/20 (240)
<uud2u220ududu0d202d00u0u0d0u2222uu0	-1.5|c3b a27b|uu02d220uuduu0d202d00d0u0uuu2222dd0	-1.5> = sqrt(6)/77760 (7560)
<u000u22d02uu2u2202000ududud220u0202	-1.5|c13a a20a|u000u22d02uuud22020u0udddud220u0202	-1.5> = -21*sqrt(5)/2500 (1980)
<2u0d222uu2002u0uu2d22dud020u0u0du00	-1.5|c21a a12a|2u0d222uu20d2u0uu2d2uudd020u0d0du00	-1.5> = 9*sqrt(15)/6250 (4440)
<0202u02uu0du020u2200u02du0222ddd0u2	-1.5|c4a a22a|020uu02uu0dd020u2200uu2dd0222ddu0u2	-1.5> = -7/480 (1540)
<2u2uu00uu2dud0ud2020022000dd2u22200	-1.5|c29b a14b|2u2uu00uu2dududd2020022000dudu22200	-1.5> = -sqrt(3)/40 (2482)
<u02220u22udduu2uu2d0duud0u0dud0200u	-1.5|c4b a35b|u02u20u22udduu2du2d0uudd0u0dud02002	-1.5> = -24*sqrt(5)/15625 (45625)
<0222uu2000ddu00202200uud2u220d2uud0	-1.5|c3b a15b|02u2du2000udd0u202200uuu2u220d2dud0	-1.5> = 9*sqrt(3)/1600 (924)
<ud00ud0u002uduu22u2dd222d2u0u0d0uuu	-2.5|c16b a28a|ud00ud0u002uduuu2d2ud222d2dud0u0duu	-1.5> = -sqrt(15)/2160 (13500)
<20022u222u000udu20u2u0ud0u0202d20dd	-0.5|c26a a12b|20022u222u0u0udu20u2u0ud000202d20dd	-1.5> = -4*sqrt(15)/35 (1230)
<u2u2020ud2udu0u2duu20200d20uu0d2dd0	-1.5|c4b a33b|u2ud020ud2uuu0u2duu20200d20ud0d22d0	-1.5> = 4*sqrt(210)/2025 (11340)
<0uudd2u00u2udud200202u0du002d2u22uu	-1.5|c15b a9b|0uudd2u0uu2udd0200202d0ud002u2d22uu	-1.5> = sqrt(2)/864 (1890)
<uu02dudu0d22d2ud2uu0d00udu20duu2200	-0.5|c14a a22b|uu02dudu0d22dudu2du0ud0udu20duu2200	-1.5> = -sqrt(6)/162 (5832)
<2u0uud0du22du2du0du0dd22u2u00u020uu	-0.5|c23a a20b|2u0uud0du22du2du0dududu2u2d00u020ud	-1.5> = sqrt(2)/120 (43740)
<0uu0u00222220uu0u02d20222ud000du022	-0.5|c8a a17b|0uu0u00u22220ud0202d20222uu000dd022	-1.5> = -7*sqrt(3)/3375 (301)
<2u2u00ud0020022u2u2du0d2udd0uuu02ud	-2.5|c16b a10a|2u2u00ud0u2002202d2ud0u2ddu0uud02ud	-1.5> = -sqrt(35)/10800 (7920)
<22uud0d0uuu2002d2ud2du2u200u2u00d0d	-1.5|c15a a8a|22uud0duuud200du2du2ud2u200d2u00u0d	-1.5> = -sqrt(15)/10800 (11160)
<0u0020duuu02d2duud200u222ud20d2uud0	-0.5|c23a a3b|0uu020dudu02d2duuu200uu22ud20d2udd0	-1.5> = -sqrt(210)/1000 (17388)
<22uduuudd0222uu00duud2d0duuduu00u20	-1.5|c25b a17b|22uduuudd0222uu0uddud2d00uuudu00d20	-1.5> = sqrt(15)/2880 (48000)
<2u2ud22u0du22u0d0uduuud0u0d2uu20d00	-1.5|c3b a3b|2u2uu22d0uu22d0u0duddud0u0u2ud20d00	-1.5> = 0 (40140)
<020uu2du22200dudu2uu00dd2200200dud2	-0.5|c19a a4b|0202u2ud22200duuu20d00dd2200200uuu2	-1.5> = sqrt(30)/1296 (120)
<22uuu0u2ddu2duu0202002d0uu0u2d20d0d	-1.5|c29b a18b|22uuu0u2ddu2duu02u2002d0du0udd20u0d	-1.5> = -3*sqrt(7)/250 (44300)
<u02du2u0u0uu2dd002u2dud0202d0022udu	-1.5|c33a a30a|u02du2u0u0uu2dd002u2dud0202d0d220uu	-1.5> = sqrt(2)/6 (3290)
<uud00du222u2du002d0uuu0ud02u022u0d2	-2.5|c8b a22a|uud00dud22u2uu002d0uu20ud02u022d0d2	-1.5> = -14*sqrt(42)/2025 (3480)
<2u0dud2002u0ud002ud2ududu0uddu2202d	-0.5|c7a a12b|2u0dudu002uuud002dd2ududu0uudd2202u	-1.5> = 5*sqrt(2)/729 (18900)
<u0uuu00ud02ud20uu2dud0d22duu0d022u2	-1.5|c12b a31b|u0uuu00ud020d20uu2duu0d22dud0ud22d2	-1.5> = -sqrt(35)/16875 (62559)
<2u022uuu2d2ud00d2u000u2u0d2dud2u00u	-2.5|c31b a14a|2u022uuu2d2udu0d2u000d2u0d2dudud00u	-1.5> = 3*sqrt(6)/128 (28750)
<0udu022u0uuuud2d2d20u2d00u2udu00d2u	-1.5|c7b a3b|0u2u02uu0duuuu2d2d20d2u00d2ddu00u2d	-1.5> = -sqrt(70)/787500 (45150)
<0022ud220u00uuu020uu2ud202duud2200d	-1.5|c21b a18b|0022ud220u00uuu02uududd202udud2200d	-1.5> = 2*sqrt(30)/19845 (9282)
<u22d2u0202uduu00u020uu0dd0u2022dduu	-2.5|c10b a29a|u22d2u020duuuu00d020uu0du0d2d22duud	-1.5> = sqrt(42)/36000 (12820)
<2u0uu20u20u2ud2d00du00d2020u2du22u0	-2.5|c1b a10a|uu0ud20u2du2ud2d00uu00u2020u2dd22d0	-1.5> = 7*sqrt(15)/15000 (12348)
<uudu0dudu000du22d20udu2u0d00ud22u22	-1.5|c21b a9b|uudu0dud2000ud22u20d0u2u0d00du22u22	-1.5> = 5*sqrt(3)/7776 (2430)
<0uu2ud20u2u2200u02d2022u0u2d200d0u0	-1.5|c10a a34a|0uu2ud20uud2200u02u2022u0d2d200d020	-1.5> = sqrt(6)/900 (1092)
<20u00222du200000d2022uu002uu022udu2	-2.5|c18b a23a|20u00222du200000du022u2002ud022uud2	-1.5> = -sqrt(2)/60 (72)
<2uu22ud0duud20ud2u2udu2du020u00du00	-1.5|c13b a30b|2uu22ud0duudu0ud2u2ddu2ud020ud0du00	-1.5> = 9*sqrt(2)/3200 (83500)
<u20uu2u2dddud02dud220u20u00200uuduu	-2.5|c23b a32a|u20uu2u2dddud02dud220uu0d00200u2udu	-1.5> = -sqrt(10)/60 (5040)
<2200020uudu0d2022u200u2u00dud202u2u	-1.5|c1a a26a|u200020uudu0d2022u200u2d0ddud202u2u	-1.5> = -sqrt(3)/27 (1230)
<20020200udu22u0ddu20022uudd0u02d202	-0.5|c11a a18b|20020200ud022u0ud220022duuu0u02d202	-1.5> = -sqrt(15)/72 (60)
<u22ud2uduuu0udduu20udddu202u0d00uud	-2.5|c14b a29a|u22ud2uduuu0u0duu20ddudd202uud00dud	-1.5> = -7*sqrt(7)/16875 (495171)
<u00u2uu02uudud00d2d22du0ud022022uu0	-2.5|c21b a34a|u00u2uu02uudud00d2d2udd0ud022022u20	-1.5> = -5*sqrt(3)/32 (9100)
<ud22uu02dd0u20u0220u0uu22d0du02u0dd	-1.5|c8b a8b|ud22uu02du0d20u0220u0ud22u0ud02d0ud	-1.5> = 0 (5130)
<20u2202d2u22u002duuu00u02dd0d2du0d0	-0.5|c25a a15b|20u2202d2u22u0u2duuu00d0uud0d2du0d0	-1.5> = -sqrt(42)/270 (7712)
<0u2u0uduuu20d2udu20dd02udu0ud2uduud	-2.5|c18b a16a|0u2u0uduuu20d2u2uu0dd02ddu0ud2uddud	-1.5> = 196*sqrt(21)/16875 (723560)
<2u0220udu20d22uu2002d2udd000uud02u0	-1.5|c7b a6b|2u022d0uu20u22ud2002u2udd000udd02u0	-1.5> = sqrt(2)/288 (1480)
<220uu2d2u20u2ud0dd0u02d0u00uu2d02uu	-2.5|c2b a32a|2u0du2u2u20u2ud0dd0d02u0u00du2ud2ud	-1.5> = 1/2400 (17640)
<20uuu0202u2uuu20d220000u0du2d02dud2	-1.5|c31a a21a|20uuu0202u2uuu20d220u00u0dd2d0ddud2	-1.5> = -1/20 (16430)
<2u02u0d02u2udd0u22u20uudu00d020duu2	-0.5|c19a a29b|2u02u0d02u2udd0u22020uuud00dd20udu2	-1.5> = sqrt(3)/1500 (5460)
<0uu2du0ud0d00uuddd0uu222u2u20d02uu2	-2.5|c26b a14a|0uu2du0ud0d002uudd0uu222udd20d02uu2	-1.5> = -1/24 (10500)
<u2uu02ud0u00dud02202u2d2u0dddu02duu	-0.5|c28a a5b|u2uud2uu0u00ddu02202d2d2u0d0du02udu	-1.5> = 1/9600 (21648)
<2000002uuud02002u22ud0uu022dd20d2u2	-1.5|c20a a10a|2000002uu2u02002u220d0du022uu20d2d2	-1.5> = -3*sqrt(3)/4000 (265)
<0uu0ud2ud2020220u2u0d2du0220u020udu	-0.5|c6a a11b|0uu0u02ud2d20220u2d0d2du0220u020uud	-1.5> = -sqrt(15)/1440 (1200)
<uuu02022u2d0220ud02u0d22u20du00ddu0	-1.5|c25b a21b|uuu02022u2d0220ud02udd22020du00uud0	-1.5> = sqrt(30)/240 (2250)
<uuu2du2ud0d0dduuuu220uu20d2dd02u00u	-1.5|c6b a26b|uuu2d02ud0d0ududuu220uu2022dd02u00d	-1.5> = -sqrt(105)/1200 (23562)
<0uduudu2022d222u2d2uuddudu000u0u00u	-0.5|c11a a35b|0uduudu202dd222u2u2udduudd000u0u002	-1.5> = -sqrt(10)/810 (3600)
<20uu02d0ud0u2du22uu000udu0udddu222u	-0.5|c17a a5b|20uuu2d0dd0u2du2uuu000ddu0uddud222u	-1.5> = sqrt(21)/2000 (24400)
<2u22u2duuu0d0u0uu2ddu0dd00ud0u2u022	-1.5|c6a a17a|2u22ududuu0u0d0u22udd0dd00uu0d2u022	-1.5> = sqrt(35)/270000 (16380)
<u00u22duuud00022u2ud202d02u022u0002	-1.5|c21b a28b|u00u22duuud00022u2udd02u02ud22d0002	-1.5> = -sqrt(30)/375 (3315)
<uuuuduu0u2uudddd00d220duuuddudu220u	-0.5|c20a a34b|uuuuduu0u2uudddd00du20duudduddu22du	-1.5> = -3*sqrt(6)/3200 (6116220)
<022220202002u2uu202u20du00d0u2ud0u0	-2.5|c19b a15a|022220202002u22u20ud20uu00d0u2ud0d0	-1.5> = -7*sqrt(3)/500 (278)
<u2u2duuudd22002d0002022uu0uuud0dd02	-0.5|c3a a18b|u202uuuddd22002u0u02022ud0udud0ud02	-1.5> = -sqrt(14)/6000 (9625)
<2uu02u2202202d0u2uuduu0ddu22u0000d0	-1.5|c13a a32a|2uu02u220220du0u2duuuu0ddu22d00d0d0	-1.5> = -sqrt(21)/7560 (16424)
<2u2uuuud22u2000u02d0dd0u200202d0uu2	-1.5|c35b a32b|2u2uuuud22u2000u02d0dd0u200202duudd	-1.5> = -sqrt(30)/75 (15206)
<2u02uuu0u2uuddd2udu000udddu222d0020	-0.5|c26a a8b|2u02uuuuu2uuddd2duu000udd0d222d0020	-1.5> = -sqrt(14)/700 (70488)
<u202duud2u2u000u0dud02u2udud0du02u2	-1.5|c34b a31b|u202duud2u2u000u0dud02u2udud0d20202	-1.5> = sqrt(5)/5 (6810)
<ud22u2du22u2uu000d2uu0dudduu0d0duu0	-2.5|c12b a33a|ud22u2du22uudu000u2du0uudddu0u0d2d0	-1.5> = sqrt(105)/450000 (57568)
<u2u220u0u00ud2200dd022u00du22d20uuu	-2.5|c31b a8a|u2u220uuu00ud2200dd022d00du22du0uud	-1.5> = sqrt(210)/270 (6930)
<ud02u2ud2uudu0udddu2d0duu20u2002ud0	-1.5|c18a a22a|ud02u2ud2uudu0udd0d2duudd20u2002uu0	-1.5> = -sqrt(10)/120 (8640)
<uduu202002uu2202d2u002du200d20du200	-1.5|c5b a27b|uduuu02002ud2202u2u002dd20uu20dd200	-1.5> = 3*sqrt(3)/10000 (2210)
<0uuddu02du0u2udud22d200000u2u2220ud	-0.5|c10a a11b|0uuddu02d0uu2uudd22u200000d2d2220uu	-1.5> = -sqrt(3)/648 (1440)
<u0u00u20u2d20u2uu2dd0uu2ud02ddu0du2	-1.5|c12a a2a|udu00u20u2du0u2uu2du0du2dd02udd0ud2	-1.5> = sqrt(15)/297675 (110516)
<002uudd202u00udu2uu0ud02u2d022ud2d0	-1.5|c3a a35a|00ududu202u00udd2uu0ud02u2u022dd2ud	-1.5> = -2/1875 (11400)
<u02u0u2ud0u22dddu0d0u2du2u0du20u2u0	-2.5|c25b a5a|u02uuu2ud0d22dddu0d0u2uudu0du20u2d0	-1.5> = -sqrt(10)/480 (31248)
<u2du0udd0022222u02uu00d00uu02d2dudu	-1.5|c23b a35b|u2du0udd0022222u02uu00000ud02d2uud2	-1.5> = 0 (780)
<uduuuddu20u0ddudd22u0u00uuuu2udd220	-2.5|c18b a14a|uduuuddu20u0d2dduu2u0u00uuud2ddd220	-1.5> = 1/126 (132000)
<uududu020u2uu2duuu2d20uu0d20u0dd2d0	-1.5|c20b a25b|uududu020u2uu2duuu2020uddu20d0dd2d0	-1.5> = sqrt(15)/2880 (171504)
<00u0d00200u2uuud0u22222dd00dud22u2u	-1.5|c25b a6b|00u0du0200u2uudd0u22222d000uud22d2u	-1.5> = -5/384 (1260)
<000ud22u2u00uddd20uuu2uduud2du020d2	-1.5|c32a a12a|000ud22u2u0uuddd20uuu2dudud2ud0d0u2	-1.5> = -3*sqrt(5)/80000 (50750)
<0uudd2uduud20222020dud2ud0u020u0uuu	-2.5|c35b a26a|0uudd2uduud20222020dud2udud020u0uu0	-1.5> = -sqrt(2)/2 (576)
<u0duu2u02uuu2d000200222dd00u20d22uu	-1.5|c23a a8a|u0duu2uu2uud2d00020022ddu00d20u22du	-1.5> = -sqrt(3)/1800 (4536)
<2uuu02uu2du0u20002u20du2udd0d02dudu	-1.5|c1a a17a|uuuu02ud2uu0d200u2d20du2uud0u02dddd	-1.5> = sqrt(2)/1852200 (268296)
<222ud0uu20ud0u000u202ud022d20u2du0u	-0.5|c32a a10b|222ud0uu2uud0u000u202ud022d20d20d0u	-1.5> = sqrt(105)/800 (1540)
<2uduu2ud0u2200u2002u0d22du20u0ddu0u	-0.5|c27a a8b|2uduu2u20d2200u2002u0d22udu0d0uud0d	-1.5> = -sqrt(3)/300000 (7420)
<20uuuu2uu220d0d020ddddu2du0u02ududu	-1.5|c11a a13a|20uuuu2uu2d020u020ddddd2uu0u02ddduu	-1.5> = -sqrt(105)/4536 (60025)
<0uuu002d2du0d2d002u2uud220d2uuu0udu	-0.5|c14a a6b|0uuu0u2d2dd0udu002d2dud220u2duu0udu	-1.5> = sqrt(15)/1080 (10080)
<020u2ud0u2d22uuuddd20u0u20020u200u2	-0.5|c5a a1b|u20duuu0d2d22uduudd20u0d20020u200u2	-1.5> = -sqrt(2)/972 (1800)
<0uu02du200000220u0222222d0duu02uu20	-2.5|c24b a17a|0uu02du2000002202022222du0udu02du20	-1.5> = -sqrt(3)/54 (126)
<ud22uud20u000d2udu20022ud2u020d002d	-0.5|c17a a28b|ud22uud20u000d2u0d20022uu2ud20u002d	-1.5> = -sqrt(6)/144 (1080)
<uuu20200dudu20u2d00uu2d0u22uu2dd0ud	-2.5|c2b a33a|u0u20200uduu20u2d00uu2d0u22ud2ddudd	-1.5> = -sqrt(3)/3240 (62738)
<02uduu20u2duu2d0d00220002u2ud022020	-1.5|c14b a33b|02uduu20u2duudd0u00220002u2dd022u20	-1.5> = -sqrt(3)/32 (1272)
<2u02uuuu2u2002u0dd2d00dd0002220u220	-0.5|c10a a24b|2u02uuuu202002u0ud2d00d20002220d220	-1.5> = -1/35 (330)
<uuu0du0uu0200d22u020220d22d220u0udd	-1.5|c15a a8a|uuu0du02u0200ud2d020220d22d220u0udu	-1.5> = sqrt(30)/1000 (1736)
<u2u2d22u02uu0d0uuu0d2200udd0202d0ud	-0.5|c2a a5b|uuu2222u02ud0u0dud0u2200dud0202u0dd	-1.5> = -sqrt(15)/1265625 (17051)
<uuuu22020ud0d20ud0u0d22d20uu02020u2	-0.5|c14a a26b|uuuu22020ud0dd0uu0d0u22d2ddu02020u2	-1.5> = -sqrt(5)/3200 (5530)
<0u22u02u02020002d00d02ud0u222d20u2u	-1.5|c12b a30b|0u22u02u020d0002d00u02du0u222220u2d	-1.5> = -sqrt(30)/540 (150)
<u20u2duud2duu2002u20202dud20dd0u00u	-1.5|c14a a15a|u20u2duud2duudu02d20202duu20du0u00d	-1.5> = sqrt(5)/288 (18360)
<22u0u2duu200u0d002222002udd0udd0202	-0.5|c6a a8b|22u0uud2u200u0u002222002udd0dud0202	-1.5> = -sqrt(105)/450 (1022)
<2u0uu0d0uudu22d2ddu00u02002udd2u022	-0.5|c11a a32b|2u0uu0d0uu0u22d2ddu00u02002udd22022	-1.5> = 2*sqrt(30)/25 (3334)
<u0ud0ud202ud20u020uuddu0uu2duu2d2ud	-2.5|c11b a12a|u0ud0ud2020220u020duuuu0uu2ddd2d2ud	-1.5> = -sqrt(5)/2025 (30294)
<02uuuu22d00020u02d200u2d0d2duuuu022	-1.5|c3b a12b|020uuu22u00u20d02d200u2u0d2ddduu022	-1.5> = 3/2000 (1666)
<2uu202du2duu202du2u220d2000000u20d0	-1.5|c20a a35a|2uu202du2duu202du2ud20d2000000u20ud	-1.5> = sqrt(3)/10 (2016)
<0202u0uuu2udduu0du02d22udud02u0ud20	-1.5|c18b a13b|0202u0uuu2ud2ud0d002u22dudu02u0dd20	-1.5> = 2*sqrt(42)/421875 (14645)
<uuu0ud00d20u0d0duu2222uu2020d22dud0	-1.5|c31b a11b|uuu0ud00d2uu0d0duu2222ud2020u2dudd0	-1.5> = sqrt(6)/3000 (48225)
<00u2u0u0ud2u002u02d222uu0udddudd2du	-1.5|c24b a1b|u0d2u0u0uu2d002u02u222u00ddududd2ud	-1.5> = -sqrt(105)/675000 (30450)
<u0d2ud0uu02d00u222u022u22dd00u2u0u0	-1.5|c16b a13b|u0d2ud0uu02du0ud22u022u22ud00d2u0d0	-1.5> = sqrt(30)/1000 (3216)
<uud0du022022uud0d020d2020ud0u2u2uuu	-2.5|c9b a6a|uud0d202u022udu0u020d2020ud0u2d2duu	-1.5> = -sqrt(6)/162 (2088)
<2u2200ud2duuu0ud2dd02002u2u0dd0ud02	-0.5|c17a a10b|2u2200ud22uuu0ddddu02002u2u0dd0uu02	-1.5> = 5*sqrt(6)/648 (2100)
<uu0u22d0d00ud20udu20du200u2d2u2uudd	-1.5|c27b a4b|uu0222d0u00ud20udd20du200uuu2u2dddu	-1.5> = -sqrt(6)/4050 (11424)
<22ud0222u2u2u0uududuud0d00022d00ud0	-1.5|c18b a5b|22udu222u2d2u0uuu0uduu0d00022d00dd0	-1.5> = -sqrt(10)/31500 (7686)
<2uduu2udu00d00u220u2dd2u200u0du220u	-2.5|c23b a26a|2uduu2udu00d00u220u2ddud2u0d0du220u	-1.5> = sqrt(30)/72 (9624)
<22u0u2u0uu2dudd2d20u0duud02d020u0ud	-0.5|c16a a35b|22u0u2u0uu2dudddu20d0uudd02d020u0u2	-1.5> = -sqrt(10)/1920 (19270)
<ud000u2222u2udu00u02du02udd02du2u0d	-0.5|c7a a17b|ud000uu222u2udd0du02ud02uud02ud2d0u	-1.5> = -sqrt(5)/24000 (13300)
<uud0222uu02u0220ddu0u00du222dud00du	-0.5|c15a a23b|uud0222uu02u02u0ddu0u0dud222ddu00ud	-1.5> = -sqrt(6)/5000 (35385)
<u2ud0u0022uu20ud0udu2udd20d022020ud	-1.5|c1a a31a|02uu0u0022du20uu0ddu2udd20d022u20du	-1.5> = sqrt(70)/36000 (8368)
<uu02d0d0u2du2uud0ud0u2udduduu02duu2	-0.5|c33a a8b|uu02d0duu2du2udd0uu0u2dduudud02u0d2	-1.5> = -sqrt(5)/153600 (166500)
<u020u0ud0udu0022u0uddd22u2udu22002u	-2.5|c23b a4a|u02du0ud0udu0022u0udduu2d2duu22002d	-1.5> = 1/450 (14310)
<2ud2u0du202u022u0002du2dd0020d0u2uu	-1.5|c24a a10a|2ud2u0du2u2u022d0002ud20u0020d0u2du	-1.5> = -sqrt(3)/1296 (656)
<2u0u0ddud202uu00dudu2du020dd2uuu202	-1.5|c33a a3a|2uud0dudu202uu00dudd2du020ud2uduu02	-1.5> = sqrt(6)/432 (7344)
<2u0uu02d0u202ddu0d2022uuu2020du020d	-0.5|c1a a12b|uu0du02d0u2d2udd0u2022uud2020ud020u	-1.5> = sqrt(6)/3645 (2268)
<20ud0uud20d0uudu0du2duu22u0d22uud0u	-2.5|c13b a11a|20ud0uud20200duu0dd2uud22u0u22dud0u	-1.5> = -sqrt(2)/180 (3024)
<u22u0ud0u0d2020d202u2200ud02u200u2d	-1.5|c3a a24a|u2uu0du0d0d2020u202d220uud02u200u2d	-1.5> = -sqrt(6)/5184 (1836)
<2u22u22d2u020du00dduuduud2ud0u00u0u	-1.5|c12b a13b|2u22u22d2u0uudd00uddududu2uu0d00d0u	-1.5> = sqrt(30)/14580 (48600)
<000u00u0220d222u2202d2uu20uuuudd0du	-2.5|c13b a16a|000u00u0220du2222202u2uu20ududdd0du	-1.5> = -sqrt(30)/315 (2373)
<u2ud0d2u0duu2uuud02du0020d02220u0d2	-0.5|c29a a20b|u2ud0d2u0duu2uuud022u0020d02d20d0u2	-1.5> = -sqrt(30)/125 (2508)
<uudd22000ud022u02uduu202dud20uu20d0	-1.5|c25a a15a|uudd22000ud022202uudu2020du20ud20u0	-1.5> = sqrt(10)/2160 (432)
<0uuu22u000ud2d2dd20u00ddu20d20u22uu	-0.5|c25a a22b|0uuu22u000ud2d2dd20u0dud020u20u22ud	-1.5> = -sqrt(10)/60 (5670)
<20uuu2u00000dud2uududd0ud02u22220d2	-1.5|c35a a24a|20uuu2u00000dud2uududd02u02d22220ud	-1.5> = -1/400 (13900)
<0u2u022022du020dudu2u0u02d002ud20uu	-1.5|c29a a8a|0u2u022d22du020uduu2u0d02u00udd20du	-1.5> = -sqrt(6)/24000 (3690)
<0u22220u00002u0du0uu2d02d2u2ddd20ud	-0.5|c26a a9b|0u22220ud0002u0uu0ud2d02udu2ddd20uu	-1.5> = -sqrt(15)/3000 (4935)
<2u2u0duu20u0222002002d20d0u220200du	-1.5|c14b a26b|2u2u0duu20u02d2002002d20uud220200du	-1.5> = -sqrt(5)/48 (555)
<uduuud22020u02u00d22duududd0duu2du0	-1.5|c19a a21a|uduuud22020u02u00dd22uduudu0dud2du0	-1.5> = sqrt(30)/1920 (57360)
<000ud2222uudu22d22ud220d00020uu00u0	-1.5|c22a a29a|000ud2222uudu22d22ud2u0d0002udu00u0	-1.5> = sqrt(2)/4 (486)
<00u2u22d02uuu0d202uudddu2220d0d0uu0	-1.5|c22a a14a|00u2u22d02uuudd202uud0ud2220u0d0du0	-1.5> = -sqrt(5)/400 (7350)
<uuuudd20duduud2u0dd20ud2uudu20d20u0	-0.5|c28a a9b|uuuudd202dduuu2d0ud20du2udd020u20u0	-1.5> = sqrt(3)/17496 (23800)
<0220u0220du20u000dd2uu2d220duu220u0	-1.5|c28b a33b|0220u0220du20u000dd2uu2d2200uu22du0	-1.5> = sqrt(6)/12 (144)
<22ud2u2uud00022u22ud02u2u200000ud00	-2.5|c14b a28a|22ud2u2uud000u2u22ud02u2u20d000dd00	-1.5> = 2/15 (2264)
<uuu02u22d200duudd2ud2uudu02u0dudd00	-1.5|c9b a4b|uuuu2d220200dduuu2dd2uduu02u0uddd00	-1.5> = -sqrt(42)/864000 (124950)
<u02u0200220uddududud220002u20u02ud2	-1.5|c6a a5a|u02udd00220uudduuduu220002u20d02ud2	-1.5> = -sqrt(10)/450 (2160)
<u2020220uududu2duddu00dud0uduuuddu2	-1.5|c31a a34a|u2020220uududu2duddu00dud0uduu0du22	-1.5> = sqrt(5)/8 (42768)
<2u2d2u0du2u20uu00uu22u0u20d0022d0d0	-2.5|c19b a17a|2u2d2u0du2u20uu0uu022u0d20d0022d0d0	-1.5> = -sqrt(3)/14 (1320)
<022u00d00uud0d2u0u0u22duu22udd2u0d2	-1.5|c21a a9a|022u00d0uduu0d2u0d0ud2udu22uuu2d0d2	-1.5> = sqrt(10)/12000 (6804)
<u00u2uu0uudud202uuu20202uddd02u2dd0	-1.5|c14b a3b|u0uu2du0uuudud02duu20202uddd02u2dd0	-1.5> = -5*sqrt(7)/222264 (236012)
<uuu020202022uu00ud20u0du0d2du0d222u	-1.5|c9b a8b|uuu0202du022uu00ud20u0ud0d2ud0d222d	-1.5> = -4*sqrt(35)/138915 (17156)
<2ud2u02uu2u02u0000d22d0dd22u2ud00u0	-0.5|c26a a16b|2ud2u02uu2u02u0d00d22d0duu2d2uu00d0	-1.5> = sqrt(15)/270 (4536)
<u2uudd2uu02220d0u0u0dd20d20uuu0u202	-1.5|c26b a14b|u2uudd2uu0222du0d0u0dd20du0uud0u202	-1.5> = -sqrt(2)/192 (9280)
<0uuu220u0du200du2uu2uud02dddud2dd0u	-0.5|c32a a13b|0uuu220u0du2d0uu2ud2uud02dddud20d0u	-1.5> = -sqrt(42)/700 (143110)
<0u22u20220uud00002dud22d0udu002u2uu	-2.5|c8b a10a|0u22u20d2duuu00002uud22d0udd002u2ud	-1.5> = sqrt(30)/720 (5166)
<0uu00u2d0duu202dud02u2022ud00d202d2	-0.5|c6a a26b|0uu0002u0dud202udu02d20222u00u202d2	-1.5> = -1/15552 (724)
<0udu22u20d22020ud2u0d22d0u2u0u000uu	-2.5|c23b a25a|0udu22u20d22020ud2u0d2uduu2u0d000du	-1.5> = sqrt(5)/20 (2430)
<2uu2duduudu20u22u20d0uddduu00u0du02	-2.5|c12b a28a|2uu2duduuduu0u22u20d0ddudduu0d0du02	-1.5> = -sqrt(14)/1600 (279846)
<uu2u00dd2uduu2d000duuu220dd2uu2udd0	-0.5|c3a a21b|uuud00du2uduu2d000du2u220ud2du2dud0	-1.5> = sqrt(3)/4500 (118600)
<22uu0ud0duduu2u00d222u0u20dd2u0u0dd	-1.5|c2b a23b|2uuu0dd0duduu2u00u222uud20ud2d0d0du	-1.5> = sqrt(15)/90000 (31640)
<udu2u2220u0u2020d2d0uud020du0ududud	-0.5|c4a a29b|uduuu2220u0u2020d2d0udd020dududuuud	-1.5> = -3*sqrt(5)/200 (40950)
<2uuu2udu00000u20uu02duudu2d2dd22dd0	-1.5|c23a a34a|2uuu2udu00000u20uu02du0du2d2dd22d20	-1.5> = -9*sqrt(14)/160 (18520)
<20uuuduu202u0u20dd0d2u0d2d0ud0u22uu	-2.5|c31b a27a|20uuuduu202u0u20dd0d2u0d2duud0022ud	-1.5> = sqrt(3)/8 (42140)
<u0ud200d0ud00u0ud02222uud2d2uuuddu2	-0.5|c14a a14b|u0ud200d0ud00u0du02222dud2u2duuduu2	-1.5> = -sqrt(10)/54 (576)
<u20d0udu2udd00udud20uu0ud2dd2uu2udu	-1.5|c24a a13a|u20d0udu2uddu0dudu20ud00d2uu2ud2udu	-1.5> = 5/432 (8064)
<222u2022d20u000u200udu202d0u2uu0d0u	-2.5|c10b a12a|222u2022du02000d200uuu202u0u2dd0u0d	-1.5> = sqrt(2)/1800 (308)
<0uduu22uuuu0d222u0000ud2d222d0d00du	-0.5|c22a a18b|0uduu22uuuu0d222uu0000d2d222d0d00ud	-1.5> = 9*sqrt(5)/350 (8554)
<200u222022002u0u22du0dudd0202u0u0uu	-1.5|c10b a12b|200u22202u0u2u0u22dd0dudu0202d0u0du	-1.5> = -sqrt(15)/432 (2100)
<0u0u2d2202d220u2d2u02uu20d00002u0ud	-0.5|c19a a4b|0u022d2202u220d2u2002uu20d00002u0ud	-1.5> = -3*sqrt(2)/32 (72)
<uuu2222u0ddu00udddu0u0200duu0du22u2	-1.5|c4b a1b|2uud222u0uud00udduu0u0200ddd0ud22u2	-1.5> = -sqrt(6)/24000 (24030)
<2u20u020uuu22u00duu2d02d02u002d20dd	-1.5|c13b a16b|2u20u020uuu2ud0uuud2d02d02d002u20dd	-1.5> = sqrt(70)/68600 (18361)
<0u022ud2uu002uu0d2d02udd200uu0u22du	-1.5|c25b a29b|0u022ud2uu002uu0d2d02uddd00u20u22du	-1.5> = sqrt(3)/5 (5460)
<0uudu220202u0du20u200uuuddu2d0d220u	-2.5|c33b a14a|0uudu220202u02d20u200uuuudd2d0d2u0d	-1.5> = -sqrt(42)/5880 (11700)
<0ud00uu222uddu0220d0uuuduuuud22d200	-1.5|c31a a12a|0ud00uu222u2du0220d0uuuduudud2dd200	-1.5> = 32*sqrt(5)/1575 (30016)
<222uu0d00uu200dud22200u0u2d20uu0202	-2.5|c15b a4a|2222u0u00ud2000du22200d0u2u20du0202	-1.5> = -sqrt(30)/6480 (120)
<00u2u0u2u2du0u02d22ddddu2d020u2uu00	-1.5|c25b a13b|00u2u0u2u2duuu02d22ddddduu020u2du00	-1.5> = sqrt(7)/24 (13440)
<u0u0uddd202uuu2d200d20uu22d02d0uuuu	-0.5|c13a a8b|u0u0udd2202d0u2d200u20ud22d02u0uudu	-1.5> = -sqrt(5)/270 (960)
<2222u2u2ud2u0uuudud00u0ud00ddu2d0u0	-0.5|c3a a26b|22u2u2u2du2d0uuuduu00d0udd0dud2d0u0	-1.5> = sqrt(30)/453600 (125888)
<u0220002u0ddu2uu2duuu02u2dd0022d002	-1.5|c14b a34b|u0220002u0dduduu2uuud02u2dd0022d0u2	-1.5> = -sqrt(70)/240 (2508)
<002u0u02d2d0uu2200u2ddd2u20u0ud2u20	-1.5|c24a a30a|002u0u02d2d0uu2200u2ddduu20d02u2u20	-1.5> = -sqrt(2)/12 (360)
<202020u2u2002u20d02uu20202d2u0u2000	-0.5|c15a a16b|202020u2u2002uudu02dd20202u2d0u2000	-1.5> = sqrt(6)/2400 (180)
<022000u2020udu020u20uu20dud222dduud	-1.5|c13a a1a|u22000u2020u0u020d20uu20dud222ddduu	-1.5> = 49/2250 (1675)
<20u22uud0002000du0d20uudd02222uu2uu	-2.5|c27b a23a|20u22uud0002000du0d20u2dd0u222uu2du	-1.5> = -sqrt(2)/6 (720)
<uuuud02220u20d02220u0uddd0duud02udd	-0.5|c17a a24b|uuuud02220u20d02u20u0dd2u0ddud02uud	-1.5> = -sqrt(3)/432 (37930)
<02uu02du20000d0u2u2dudu222d2u0020du	-0.5|c27a a31b|02uu02du20000d0u2u2dudu22202u0u20dd	-1.5> = -3*sqrt(2)/20 (2286)
<u00u22020uuu2d2dd002u0uuud2u22d00du	-1.5|c20a a33a|u00u22020uuu2d2dd00uu0duuu2d22d0dud	-1.5> = -sqrt(42)/37800 (48412)
<00u22uudud2ddu00uu0d202u2u0duu22020	-2.5|c18b a19a|00u22uudud2ddu00u0uu202u2d0ddu22020	-1.5> = -sqrt(30)/200 (3808)
<uuu222u20d0udu020dd02ud00dduuuu2udd	-1.5|c4a a17a|uuuu22u20d0ddu02duu02du00dduddu2uud	-1.5> = sqrt(2)/16000 (324100)
<ud200u0d02u0u022duu2u2uuu02uddududd	-1.5|c6b a24b|ud20000u02u0d022uuu2d2u2u02uuuddddd	-1.5> = sqrt(3)/141120 (28710)
<02uu2uud20dduu2220udd0dd0uu02u02020	-1.5|c11b a35b|02uu2uud200dud2220udu0dd0du02u0202u	-1.5> = sqrt(30)/144 (2800)
<u0u2duu22d202u22d0d02u00u200d2ud0u0	-0.5|c1a a20b|00u2udu22u202u22d0du2d00u200u2dd0u0	-1.5> = -5*sqrt(6)/7776 (1890)
<u0uu200d2222uudu02u0d02d0u220dd2u00	-0.5|c31a a25b|u0uu200d2222uudu02u0d02dud220u02d00	-1.5> = sqrt(5)/200 (3540)
<2u0u0ud220ud2udu020u00200022du022d2	-1.5|c11b a24b|2u0u0ud2200d2uud020u002d0022uu022d2	-1.5> = -sqrt(30)/400 (620)
<02ud200uu2202002u02020200uu22022020	-2.5|c32b a7a|02ud20uuu2202002d02020200uu2202d020	-1.5> = -sqrt(15)/15 (36)
<u0uu2ud0dd202d0u02u0u00d20uu2d222uu	-1.5|c35a a8a|u0uu2udddu202d0u02u0d00d20uu2d222u0	-1.5> = sqrt(6)/72 (4200)
<ud222200u0d022uuudd2d0u00002uu0u2d2	-1.5|c13b a30b|ud222200u0d0u2ududd2u0u00002d20u2u2	-1.5> = -sqrt(15)/180 (216)
<2u00duu0uu022d200d202uuuu2du02d0202	-2.5|c12b a4a|2u0duud0uu0d2u200d202uudu2ud02d0202	-1.5> = -sqrt(3)/2160 (5712)
<uu02uduudu2d0dud2u2d000022d00uu2uu2	-2.5|c25b a22a|uu02uduudu2d0dud2u2d0u00u2d00dd2uu2	-1.5> = sqrt(15)/18 (61100)
<ud2222uu0u0u2002udd0u0220u2u0du2d00	-2.5|c12b a21a|ud2222uu0u002002udu020220u2u0dd2d00	-1.5> = 4*sqrt(210)/1575 (630)
<220022222uu0d002uuud20uud02dd00uu0u	-2.5|c5b a3a|22u0u2222du0d002duuu20dud02du00du0u	-1.5> = sqrt(30)/540 (1836)
<20u02d220200uu222u2dd22000uud00uu0u	-2.5|c10b a14a|20u02d220u00u2222d2ud22000duu00uu0d	-1.5> = -sqrt(15)/270 (180)
<0u0u00d22020u2ud2u20ud020u202d20ud2	-1.5|c18a a12a|0u0u00d2202uu2ud2020uu020d202u20dd2	-1.5> = -3*sqrt(15)/4000 (930)
<00u0uu02dd0000uudud2200u2d2222220u2	-1.5|c18b a23b|00u0uu02dd0000uud0u220du2u2222220d2	-1.5> = -sqrt(15)/360 (620)
<uu202d20020d2uu00200uu2ddud2u0u2duu	-1.5|c18b a16b|uu202d20020d2uud0u00ud2uudd2d0u2uud	-1.5> = sqrt(5)/10800 (10800)
<202uu2ud2u0u2uu22d00du022d0200d0002	-1.5|c17a a29a|202uu2ud2u0u2uu2dd00uu022d02d0d0002	-1.5> = sqrt(42)/45 (4334)
<u0u2u2200dd200ud2d200uuud02uu0duu22	-2.5|c19b a25a|u0u2u2200dd200ud2du00udu202du0duu22	-1.5> = -sqrt(10)/36 (1620)
<u2uu00d002222d020020u0u022du2du0202	-1.5|c26a a9a|u2uu00d0u2222d020020u0u02dud2du0202	-1.5> = sqrt(6)/72 (650)
<0udu222220du2u002000u00d02022dduu2u	-0.5|c9a a19b|0udu2222d0uu2u0020d0d00d02022uudu2u	-1.5> = sqrt(2)/54 (240)
<u00duu0du022d2ud2u22000du0d2u2002u2	-1.5|c19a a2a|uu0duu0dd022u2du2ud2000du0d2u2002u2	-1.5> = -7*sqrt(2)/972 (2700)
<20u0u22uuuud000ud2uuddud20udd20u2dd	-1.5|c6a a14a|20u0uu2duuuu0u0du2udddud20ddd20u2du	-1.5> = sqrt(15)/288120 (470608)
<uududu20u0ddu22uuuuu0dd0dd22d0uuu02	-2.5|c32b a30a|uududu20u0ddu22uuuuu0dd0dd22duu0d02	-1.5> = sqrt(5)/10 (297000)
<2u0200uuuudu0d02u2du0d20d2d22uudu0d	-0.5|c4a a13b|2u0u00uuududud02d2uu0d20d2u22dddu0u	-1.5> = 49*sqrt(2)/20250000 (83145)
<u00u0d0220uuu0ddd02u2u2d2u222020du0	-1.5|c25a a32a|u00u0d0220uuu0ddd02u2u2ddu22202duu0	-1.5> = -sqrt(3)/9 (3150)
<uuu00uu2uuddu02ud2ud220ud0020dduud2	-0.5|c18a a33b|uuu00uu2uuddu02ududu220dd0020ddu2d2	-1.5> = -sqrt(105)/14700 (239844)
<02u2uuu0u2du22d0u0200d22uudd00duduu	-1.5|c14b a30b|02u2uuu0u2du2ud0u0200d22uudd0dddudu	-1.5> = -sqrt(14)/360 (133494)
<u020d02uu2u00ud22d20u0u20dd0ud2u202	-1.5|c15a a27a|u020d02uu2u00u022d20u0d20u20du2d202	-1.5> = -sqrt(3)/1600 (550)
<uu220du22ud00u200d0d222uu0d2020udu0	-1.5|c24b a20b|uu220du22ud00u200d022220d0u2020uud0	-1.5> = -sqrt(5)/180 (510)
<uudud22u0duu002u20u202000dudd20ud22	-1.5|c26a a31a|uudud22u0duu002u20u2020000udd2udd22	-1.5> = -sqrt(210)/100 (8694)
<2u20222u2duuu0d02u020ud2000dduuudd0	-1.5|c12a a35a|2u20222u2du0u0u02u020dd2000uduuddud	-1.5> = -sqrt(15)/12500 (11487)
<udu2u020d2uduu0uuud0dd2u2du00202uud	-1.5|c24a a31a|udu2u020d2uduu0uuud0dd202ud002u2dud	-1.5> = sqrt(210)/3000 (68040)
<uu2dd0u020u02ud2u02020du0dudd22u2u0	-1.5|c30b a5b|uu2d20d020u02ud2u02020du0duddu2u2u0	-1.5> = 0 (972)
<uu0d0uu2d0u2ud0u0u2u2022d20du0u0d22	-1.5|c19a a15a|uu0d0uu2d0u2uduu0uud2022d20du0d0d22	-1.5> = 4*sqrt(10)/675 (47748)
<uu0u02d2000002u02d02u2u0d22u0222uud	-2.5|c8b a34a|uu0u02dd000002u02u02u2u0d22u0222d2d	-1.5> = 2*sqrt(21)/225 (830)
<0u00uu2ud0u22d202u00d202u20d2ud2u0u	-1.5|c9a a27a|0u00uu2u00d22u202d00d202u2dd2ud2u0u	-1.5> = -1/320 (1290)
<202202uuu00u22du20ud02d2d0u00200u2u	-2.5|c13b a18a|202202uuu00ud2du2duu02d2d0d00200u2u	-1.5> = 3*sqrt(5)/80 (1450)
<0u222uud2du0udu0uu0u0022ududd2u02d0	-2.5|c30b a21a|0u222uud2du0udu0uu0ud022uuudddd02d0	-1.5> = sqrt(42)/392 (173340)
<2uu0uuuu0d0uu000220ddddd22u02dd22uu	-1.5|c1b a27b|uuu0uuuu0d0du000220dddud22202ud22du	-1.5> = sqrt(2)/588 (38520)
<20u22ud02u2uddud20d0uuuu22000d0uu02	-2.5|c25b a24a|20u22ud02u2uddud20d0uuu2u2000u0dd02	-1.5> = sqrt(30)/300 (3780)
<u0u02222u2u0ud2du2ddu00002udu2020u0	-0.5|c5a a33b|u0u0u222u2d0uu2du2ddd00002uuu202dd0	-1.5> = -sqrt(10)/25000 (12965)
<222u2uduu20d2d0220uu20d200uuu000d0u	-1.5|c3a a34a|22uu2uddu20d2u0220du20u200uuu000ddd	-1.5> = -sqrt(21)/3645 (7560)
<2uu0200ud2u2ddu2u0d2uudddu20d200200	-0.5|c17a a14b|2uu0200ud2u2d2d200d2uudduu20u200200	-1.5> = sqrt(30)/81 (408)
<00ud2u0u022u02d2u0022udd00d202u022u	-1.5|c34b a7b|00ud2uuu022d02u2u0022ddd00d202u02uu	-1.5> = 0 (480)
<00022uu2u2dd2udud0uu00d2ud2u00d202u	-1.5|c27b a26b|00022uu2u2dd2udud0uu00d2u2uu00d202d	-1.5> = 3*sqrt(6)/40 (6660)
<u00d2220u0u0u022202dud2u2ddu20u00uu	-1.5|c28b a10b|u00d2220uuu0u022202dud2d2dd020u00uu	-1.5> = -sqrt(10)/32 (500)
<20u2220duuu2002d0d2u0u202d2020du0u0	-1.5|c22a a24a|20u2220duuu2002d0d2u002u2d2020du0u0	-1.5> = -2/9 (200)
<u0uuuu2uuu2duddd20d00222uddu000dd2u	-1.5|c17b a15b|u0uuuu2uuu2dud2du0d00222dduu000dd2d	-1.5> = 2*sqrt(5)/375 (269559)
<00uuu0222ddu2u0udud20uu00d00222udd2	-1.5|c5a a28a|00uu00222duu2u0uddu20du00u0d222ddu2	-1.5> = 1/37500 (8211)
<200udud22u002udduu00u2d2du0u202uu02	-2.5|c26b a19a|200udud22u002udduuu0d2d2d00u202uu02	-1.5> = -sqrt(2)/6 (480)
<0uuud2u0u2022u2000dd2duu2u2dudu2000	-0.5|c32a a35b|0uuud2u0u2022u2000dd2duu2u2dudud00d	-1.5> = -sqrt(15)/15 (49602)
<udu2u0ud02dududuuudd0uuu2d0ud2220u0	-2.5|c17b a35a|udu2u0ud02dududu0udu0udu2d0ud2220ud	-1.5> = -3*sqrt(5)/125 (171000)
<uu222du0222ud0u0udd200uu0d2u200u0du	-0.5|c9a a16b|uu222du0d22uu0uuddu200du0u2u200d0dd	-1.5> = -sqrt(105)/225000 (38367)
<0uu0dud2u20uduu2d020uuddu0dd222u0ud	-1.5|c30b a12b|0uu0dud2u202udu2u020uddud0dd2u2d0uu	-1.5> = 1/72000 (42390)
<uu00uuu2ud02u00du0ddd2222u20d202200	-1.5|c23a a29a|uu00uuu2ud02u00du0ddd2u22d202202200	-1.5> = 1/20 (4263)
<020u022d2u2du20u00u2000022ud0u2ud2u	-1.5|c11a a15a|020u022d2uudu2du00u2000022ud0d2ud2u	-1.5> = -9*sqrt(3)/400 (900)
<2000u20udu0udu2u2du2ud2ddu2d00ududd	-0.5|c19a a29b|2000u20udu0udu2u2d02uu2ddu2dd0uuudd	-1.5> = sqrt(15)/160 (131322)
<2u2u022u2d0uu220ud2000u0200d20du20u	-0.5|c9a a21b|2u2u022udu0uu220ud20d0u0200d20dd20u	-1.5> = 7*sqrt(35)/3000 (2718)
<uuuud2d00d2002u02d0020u2222u0ud0022	-1.5|c26b a29b|uuuud2d00d2002u02d0020u22u2uudd0022	-1.5> = 3*sqrt(30)/100 (2205)
<2uud0uddu2u202ud20u00uu0dd2002u2u02	-1.5|c1b a24b|uuud0dudd2u202uu20d00uuddu2002u2d02	-1.5> = -sqrt(30)/18000 (13440)
<22uu0d2udu0d022ud0u2u2u20uu0du0020d	-2.5|c17b a5a|22uuud2ddu0d022u00u2u2d20uu0ud0020d	-1.5> = 1/540 (2960)
<u2200uuuduudud0du0uud002ud202d22d20	-0.5|c30a a13b|u2200uuuduud2d0ud0uuu002dd202022d20	-1.5> = sqrt(21)/10500 (15540)
<20uu0d20u0uudd222u0d0du002u2u220udd	-0.5|c15a a19b|20uu0d20u0uuddu22uud0dd002u2d220uud	-1.5> = sqrt(30)/200 (29310)
<2u0uu02222ud202ud00udd0d02u02uu02u0	-2.5|c13b a6a|2u0uud2222udd02uu00udd0d02u02uu02d0	-1.5> = -sqrt(30)/160 (5950)
<2ud2uuudu2d00d2u0u2u2udd00uuddu2d00	-0.5|c27a a17b|2ud2uuudu2d00d2uuu2u2udd000uddu2d00	-1.5> = -63*sqrt(70)/1250 (75208)
<uu22d22u0u00200u200ud022ud0u22d0dud	-1.5|c30b a22b|uu22d22u0u00200u200udu22ud0d2ud0dud	-1.5> = 61*sqrt(42)/18000 (12486)
<2u22du0ud0u000uud2020uu020udd222udu	-2.5|c17b a27a|2u22du0ud0u000uu02020ud0202du222udd	-1.5> = 14*sqrt(210)/16875 (1806)
<uu22022u00ud2duu0du22ddd200200200uu	-0.5|c14a a29b|uu22022u00ud20du0du22dud2002d0200uu	-1.5> = -5*sqrt(3)/576 (1400)
<u20d2uu020u02du2u0uuud2dd0d22u0ddd0	-0.5|c5a a27b|u20duud020u02uu2u0udud2ud0222d0udd0	-1.5> = sqrt(21)/26460 (28476)
<202220u2u2uuu000d2u2002d0u0200d02u2	-2.5|c10b a25a|202220u2uuuuu000d2d2002dud0200u02d2	-1.5> = sqrt(210)/4500 (1050)
