# Supplementary material for: A Graph-Based Algorithm for Computing Matrix Elements of Arbitrary Operators between Configuration State Functions
Source: J Phys Chem A. 2026 Feb 18;130(9):1924–32. doi: 10.1021/acs.jpca.5c08310 (PMC12969370; doi:10.1021/acs.jpca.5c08310)
Supplement: Supplementary file 2 [file jp5c08310_si_002.zip › list_35,35,4_8.txt]

target: 35 35 4	5933888308457316900 CSFs
<2uuduud0du00u2uudu202u0d2uud2d200dd	0.5|c15b c27a c14a c34b a35a a22b a27b a15b|2uuduud0du00ududud20220u2udu2d20002	-0.5> = sqrt(210)/588000 (42000)
<2u000dudu220002udd222uu200u02020220	-0.5|c10b c31a c18b c15b a32b a7b a17b a13a|2u000d2udu20u0uu20222du200u020dd220	-0.5> = sqrt(10)/240 (500)
<uuuudu20u02d00222u022d00002dududu2u	2.5|c4b c15a c6a c20a a5b a18b a13b a14b|uuu02020u02uddd2220u2u00002duudud2d	-0.5> = 23*sqrt(6)/125000 (20188)
<022u0du20u22d200uud2uu02u200002d02u	-1.5|c31a c24b c12a c8a a23a a4a a33a a30a|02220udu0d2uu200ddu2duduu2000uudu2d	-0.5> = sqrt(6)/1800 (3360)
<202udu002du2u20d0ud020uu0duu22d0u2u	-0.5|c28a c21b c3a c35b a17b a28a a10a a33b|20udud0022u2d20udud0u0uu0uud22d0220	-0.5> = 0 (1120)
<22uduuu2du0du020u2d2uu000222u00u0ud	-0.5|c1b c5b c29a c9b a31b a32b a17b a24a|u2ud0uu20u0dd02022u2dd0u022200d20uu	-0.5> = -sqrt(70)/7200 (3240)
<000ud2200020u020uu002u22202222d2002	-1.5|c24a c7b c15b c35b a3b a1b a16a a19a|u0uud2u00020d0uuddd02u2d202222u200u	-0.5> = -sqrt(2)/270 (3690)
<0uu0uu2d2uuuduudd02u220ud200202udu0	-0.5|c7b c32a c9a c6b a10b a28b a1a a35a|uuu0d0duu2ddduuuu02u220dd20d2020udu	-0.5> = -3*sqrt(2)/125440 (86800)
<u00u20u222d0ud200udd002u0du0d222uu2	1.5|c4a c5a c24a c1b a4b a16b a17a a1b|u00du0d222u0uu2uuddu00200dd0u222du2	-0.5> = 0 (6272)
<2u00200ud2u2du2200u02u0uu0uddu202d2	-1.5|c19b c1a c29b c10a a18a a7b a17a a32a|ud0020uuudu2ud22dd002d0uu0du0u2d2u2	-0.5> = 0 (14400)
<022u2220du0u0u0u00d22d002u2u002u2uu	-0.5|c6a c34b c27a c2a a8a a34b a29a a30a|0u2u2d2duu0u0d0u00u22u002duudd2u2dd	-0.5> = 0 (35448)
<2uud20022u0ud00020uu02ud2d0d2duduu2	-1.5|c24b c20b c12a c23b a7a a16b a27a a18b|2uud20u22u00u00u2du002002ddd2uuddu2	-0.5> = -233*sqrt(2)/108000 (16965)
<u0ud2222ud2000d22u0000u2u0u2dd0202u	-0.5|c30a c29b c5a c16a a22b a30a a29a a3a|u02du222ud2000du2u000uu2d0d2du0202u	-0.5> = sqrt(2)/360 (1260)
<2u2uuu20dud2u20d02d0du0u020020dd022	-0.5|c6b c34b c10a c3b a27b a17b a6b a6a|2uuud220d0d2u20uu2d0du0u02d020uu0d2	-0.5> = -5*sqrt(2)/5184 (6800)
<0uuu2d00dd220uu2u0udu222ud0d2u0d0du	-0.5|c3a c4a c16a c14b a28a a21b a31a a19a|0u002u00ud2200uud02d2222du022ddu0uu	-0.5> = -23*sqrt(5)/36000 (2160)
<uuud0u2d2duu2u200u0222udd0dd0uuu002	0.5|c8b c31a c22a c21a a19a a27b a33a a3b|uu2d0u202uud2d200ud2uuddu02d0d0uu02	-0.5> = -sqrt(105)/54000 (44820)
<uudu22uu0d2200uu00u00u0ddu2u2u0d222	-1.5|c5b c35b c19b c2b a23b a22b a17b a7a|u0udd22u0u2200duu00002dduu2u2u0d22d	-0.5> = sqrt(210)/86400 (6300)
<02000u202020uudd022u22u0020uu22d20d	0.5|c28a c31b c16a c29a a24a a34b a1a a5b|u200uu202020udd0022u22du020002ud2du	-0.5> = -7/1080 (1450)
<u0020u20200du202d2022022ud02uudduu0	-1.5|c29b c21a c25a c9b a27a a34a a8a a15b|u0020u2ud00ud2u2u202d0220uu20ddud20	-0.5> = sqrt(6)/3240 (5362)
<u00ud0u2d2u02u000uuduud20d222022d20	0.5|c10a c20a c14b c24b a5a a17b a2b a16b|uu0d20u2udu0200uudu0uddd0d222022u20	-0.5> = -17*sqrt(6)/170100 (17724)
<0u2u2ud02d022u20uuuu20d2uu0d22000d0	-2.5|c14b c23b c20b c29b a33b a18b a7a a23a|0u2u2u202d022020u2d020d2du0uu200ud0	-0.5> = sqrt(35)/10584 (680)
<2202uud2uuu0dud002002u002d2uu0d20d2	-1.5|c34b c22b c21a c8b a3a a33b a20a a29b|22u2uududdu0uud0020uu0002d2d20u2d02	-0.5> = 2*sqrt(15)/9375 (15470)
<00u222220du20du00uuuuu0u0222udu020d	-2.5|c6b c14b c12b c4b a29a a32a a25b a10b|00uu2u2202du00u00dduuu0du2222dud20d	-0.5> = -11*sqrt(70)/21600 (19436)
<uuddu202u00220202d2uududud0202u00ud	-1.5|c19b c28a c28b c9b a28b a33a a32b a23a|uuddu202000220202dudud2udu0u02ududu	-0.5> = -sqrt(30)/960 (3264)
<02u2u200u22uu0002du2uu20d0u2ddu0u20	-0.5|c25a c12b c10a c27a a5b a8a a12a a26a|02u2220dud2ud0002uu2uu200u02udd0d20	-0.5> = -17*sqrt(42)/117600 (1008)
<2uud2u2duuu22220d00u020d00020du2ud0	-1.5|c11b c4b c17b c8a a4b a29a a16b a6a|2uud2220ud02222u000u020u0002ddd2uu0	-0.5> = 0 (945)
<0u22uu0dd2uuu0d2udu0u20u20uuud20d20	2.5|c13a c2b c4a c8a a14b a13b a23b a12b|002uuu00d2u2uud2ddd0d2uu20uduu20d20	-0.5> = -31*sqrt(7)/18900 (29512)
<u22u2200u0u0u2020ud2uud02000dudu2u2	-1.5|c2b c6a c25a c21a a32a a19a a26a a29a|uu2d2u00u0d0u2020u220dd0du002ud22u2	-0.5> = -2*sqrt(35)/15435 (3600)
<22020ud2uu2du00u0u0220uu00uuu202220	-2.5|c20b c4b c8b c11a a17a a11a a18a a28b|220u0duudd2uu00dd20u20uu00d2u202220	-0.5> = sqrt(6)/432 (720)
<20u22u20220u2u0u2uu2dud0d20uu000du0	2.5|c5a c14a c4b c12a a18b a8b a12b a35b|20uuud2d220d200u22u2udu0d20uu000udd	-0.5> = 5*sqrt(42)/37044 (8200)
<222u0220uduud2d0uud200d0u0d0duuuu2d	-0.5|c17b c1b c19b c12a a18b a28b a31b a26a|u22u0220duu0d2d0020200d0uuuduu2dd2u	-0.5> = sqrt(3)/15552 (7200)
<20uu0u022u2002d0022d0u2d0u222200d0u	-0.5|c8b c27a c18b c22b a31b a21a a13b a7b|20uu0udu2d20d2u00d2uu02u0ud222d0d0u	-0.5> = -sqrt(30)/86400 (12852)
<0u2d0uu020d22u2u0uu2dd02dd0u20u0u2u	0.5|c18b c3a c13a c34b a23b a27b a23a a1b|uuud0du020u2du2d00d2uu22dduu20u0udd	-0.5> = 0 (119000)
<u22u2220u20u02200d220200d00u200dd02	0.5|c29a c12a c10b c25a a4a a32b a13a a25b|u2222220uu00u2200u220200d00dd002u02	-0.5> = -7*sqrt(5)/3600 (126)
<02uu02uu2220u0ud0020du2u0d2220uuu0d	0.5|c32b c4a c3b c10a a4b a13b a21b a35a|020u02uu2d2020dd00202u2u0u2220d0u02	-0.5> = -sqrt(21)/4536 (200)
<u220u2uu0u022222duu00dud0000u2uu20u	0.5|c13b c16a c30b c18b a23b a27b a11b a25b|u220u2uu0ud2u22dd0d00d2du0u0duuu20d	-0.5> = -7*sqrt(210)/97200 (27660)
<u2u002u02uu22u2d0udu0d020u2d0u2200d	0.5|c26a c24a c12a c6a a21a a22a a29b a5a|u2u0ddu02uuu2u2d0uduu20u002ddd2200d	-0.5> = 29947*sqrt(210)/194481000 (38052)
<20222uuu20uu02d0uu2202u2u00220000u0	-1.5|c1b c4a c34a c7b a30a a2a a23b a26a|uu2u2u0d20ud02u0du220222du022d00000	-0.5> = -3*sqrt(42)/28000 (1625)
<2uu2d0u02u200d2u00220d20u2u02d00220	1.5|c20b c9a c33a c23a a21b a27b a32b a31a|2uu2d0u0du200u2d002uuuu0d2202ddud20	-0.5> = -17*sqrt(42)/151200 (14364)
<u00u22u0uu2d202222d2du20d00ud0d0200	-0.5|c15b c1a c16b c11a a8a a7a a35b a30b|000u222uduud20uu22d2du20u00uddd020u	-0.5> = -59*sqrt(15)/54000 (15876)
<2udu002duu0202u02u202udd22ud200u0u0	-2.5|c25b c26b c21b c9b a32b a9a a24b a13a|2udu002duu02d2d02u20udu2duuu20020d0	-0.5> = 0 (2160)
<2uuu0d20d222d2u22ud20u0000u00u200u2	-2.5|c30b c27b c12a c16b a27a a21b a9a a6a|2uuu0220222ud2du2ud2ud0000u000200d2	-0.5> = -11*sqrt(6)/1440 (1525)
<udu02u2du02u02000du2d2uuu020du22200	-0.5|c2a c21a c24a c25a a29a a26a a18a a4a|u0ud2u2uu02d020002d202u00u202d22200	-0.5> = -sqrt(6)/7200 (360)
<0udu022uud022d2udud0u0duu2u00d2u2d0	-1.5|c24a c21b c34a c33b a11a a4a a33b a35a|0ud2022uuuu22d2dudu000u0d2d00u2d20u	-0.5> = -1/12960 (9960)
<2u0u2ud0uud2020u2d20uddu200du02u0u2	-1.5|c19b c1a c25b c5b a30a a3b a30b a33a|uuduuud0duu2020d2ud0dduud00dd22uuu2	-0.5> = -2177*sqrt(5)/34560000 (274500)
<20000u20uuu202d20u02u2u200u22u0udd2	-0.5|c18a c12a c20b c32b a4a a23b a32b a26a|200u0u20uuud02d2000dd2220uu22u0ddu2	-0.5> = 13*sqrt(21)/12600 (4410)
<u2d20uuud22ud0u02uu2u20d2d0u0d00udu	-2.5|c11b c10b c4b c22b a16a a3b a12b a8a|u22u0du2udu2d0uu2ud2ud0d2u0d0u00dud	-0.5> = sqrt(35)/150000 (215460)
<u002uud20d022d0u0d00u02uu20222uu202	-1.5|c10b c14b c13b c23b a34a a7b a18b a2b|ud02uu220002d00d0200u0udd20222uu2u2	-0.5> = 0 (216)
<uuduud200u2uu0dd0u0002u2d2duuud2022	-0.5|c27a c34a c10a c18a a20a a33a a17a a8a|uuduud2u002du0ddu00d02d2u20uuuu2dd2	-0.5> = -sqrt(105)/10500 (73080)
<u2uu00222dd02u00000d2duu200022u2220	-1.5|c8a c21a c34a c30b a35a a18a a28a a26a|u2uu002d2du02u000d0ududu2u0d2uu22dd	-0.5> = -sqrt(10)/7200 (50200)
<2udu20u002uuu2dd220000u022uud200220	-0.5|c11a c3b c33b c18a a31b a24a a32a a20b|2u0u20u0020uu2ud2d0d00dd22uud2uud20	-0.5> = -sqrt(2)/12000 (15708)
<0uuu2u222202d0du0duddud202020uuu00u	-1.5|c23b c5b c3b c2a a3a a23b a1b a11a|u0duuu2222d2d0uu0uddudu202020udu00d	-0.5> = 0 (29000)
<u2uu0u2d222d0duu020ddu20ud0uudu0u02	1.5|c2a c35a c3a c1b a3a a1b a34b a8b|uuuu0d22222u0duu020udd20du0dduu0dud	-0.5> = -sqrt(21)/240000 (272475)
<0uu020duu202200u00d222duddu2u202002	1.5|c20a c32a c20b c21a a16b a33b a23a a25b|0uu020duu202200200u0d22u2du2d20ud02	-0.5> = 29*sqrt(10)/12000 (1350)
<u2duudu2u0du000u2du02200duud00u2222	-2.5|c28b c3b c32b c21a a14a a20a a30a a26b|u20uudu2d0du0u0u2uudu200d2d00ddu222	-0.5> = -sqrt(30)/34020 (58310)
<u20u2uu0dd0000d2220u220u2u202u02u0u	1.5|c25a c20a c1b c32b a20b a28b a14b a32b|020u2uu0dd000ud2220d220uud2u2u02d0u	-0.5> = -sqrt(210)/3024 (1800)
<002uu2uu02dd0220uuu2u2ud000u2u00u22	-2.5|c18b c6a c35b c28b a16a a25b a12a a2a|0u2ududu02d2022uu0d2u2duu0002d00u2d	-0.5> = -sqrt(105)/51840 (11070)
<u2u2uu2d20d00uud00u2du202dd0uduu02u	-1.5|c16b c7b c31b c23b a16b a21a a28b a33b|u2u2uudu20d00udd00d22du02uduud0uu2d	-0.5> = sqrt(10)/1920000 (91800)
<uu0000002u0uud2u2220u220020d2uu2220	2.5|c30a c33a c19a c18a a20b a13b a25b a21a|uu0000002u0u2d2u2udu2220u20d20d2d20	-0.5> = 24*sqrt(70)/6125 (1675)
<uuu2du2d0d00du22020d2uudu20u0uu0d2u	0.5|c15a c20a c2a c28a a11a a29b a12a a27a|u0u2du2d0ududud202002uddu2u0uud0d2u	-0.5> = sqrt(30)/18225 (51030)
<00u00udu0d2uu22dddu2d02uuu2d220u0uu	-0.5|c34a c6b c23b c15b a7b a15b a13a a5b|00u0u02u0d2d222uuud2u0duud2u220d00d	-0.5> = 0 (16450)
<22udu00u0u0222022000u0du2u2dddu20uu	-2.5|c13b c17b c12a c8a a15a a8a a9a a19a|22udu00udu0du2d2u0u0u0du2u2dudd20du	-0.5> = sqrt(15)/5400 (90450)
<2uuud0du0022u2du00uu0duu20u20022220	-2.5|c31b c8b c14b c27b a18b a8a a10a a8b|2uuud0d20u22uddu0udu0duu200200d2220	-0.5> = sqrt(21)/168 (11600)
<0u220u2u0dd0udu220000020222u2duu0u2	1.5|c2a c25b c32a c7a a31b a30b a24a a9b|00220uuuuud0ddd22000002uu22d22200u2	-0.5> = -sqrt(15)/1080 (1260)
<2222uu00uuudu200uu0d2d0002u0d02dd22	1.5|c14a c1a c21a c13a a8a a10b a6b a24a|u222u20ud2dd0u00uu0duu0u02u0d02dd22	-0.5> = -137*sqrt(10)/147000 (8680)
<uu0020ddu2u0udduu00222uuuddu0u2u202	0.5|c27b c5a c23b c33a a15a a4b a8b a34b|uu0du0u2u2d0ud2uu002220udu0d0u2ddd2	-0.5> = 37*sqrt(21)/9261000 (68250)
<0uduuddu202u22020u00u00u02d220220d2	-0.5|c26b c32a c29b c18b a17b a32a a18b a10b|0uduuddu2u2u2202du00u00d0du2u0220d2	-0.5> = 11*sqrt(6)/1800 (4944)
<u0u220022222200u00002u0022duu2ud020	-1.5|c9a c5b c32b c29b a18a a35a a20b a19b|u0u2u002u222200d0udd2d0022uu02d002u	-0.5> = sqrt(21)/25200 (1250)
<u0duu2u0u2202u2020uud0uuu2uu0d220u0	-1.5|c20b c34b c11a c15b a3a a19a a5b a8b|u02u22ddu2u02ud02020u0uud2ud0d22000	-0.5> = -sqrt(42)/11550 (2604)
<uuuuu220udu02ud2u2d0020u0u2d002d0u2	1.5|c16a c32b c5a c7b a33b a21b a32b a30b|uuuu02u0ddu02uudd2d0d20u0u2d0u2ddu2	-0.5> = 11/29400 (272930)
<ud220ud220u2du0du0uu20ud0d0u20ud022	0.5|c12a c29a c9b c12b a30b a18a a33b a15b|ud220ud2u0u0uuduuudd20ud0u0duddud22	-0.5> = 0 (345780)
<uudu0u2020u20uudd2u00u0du022220d202	0.5|c27a c33a c18b c7a a23a a5a a26b a20b|uuduuuu020d20uddudud0ududdu2220ud02	-0.5> = -19*sqrt(14)/3150000 (822450)
<2u0u2d0uu00022u2uddd2200d202du20d0u	-0.5|c31a c18b c28a c22b a24a a12a a32b a15b|2u0u2d0uu00u2222d0ud2u0du20duduud0d	-0.5> = 13*sqrt(30)/400000 (63750)
<u0222du0uu22d2000200du20d20u2uuu002	0.5|c29a c13b c3b c5a a13b a28b a33b a15a|u0u2ddu0ud22u2d00200ud20u202duduu02	-0.5> = 0 (4374)
<02ud0uuudu000du2ud0u20dddud022u22u2	-0.5|c7a c31b c30b c35a a15b a1a a26b a11a|u2du0u0dduu00u22du0d20uuu2d02d022du	-0.5> = -sqrt(2)/10800 (17808)
<uu22222u0d200u00uu0ddu2200ud2uuu200	0.5|c4a c24a c11b c5a a14a a16a a15b a35b|uu2du22u0ud002uddu0uud2d00dd2uuu20d	-0.5> = -23*sqrt(210)/2100000 (165900)
<u022u002du2du22ududu0000udud2d020u2	1.5|c14a c28a c4a c11b a34b a33a a22b a7b|u02du0d2uuuudd2dduud0u00udu02d02u22	-0.5> = -sqrt(30)/25920 (28560)
<u00uuduu200d0d22uu22u2uduu02d0020d2	1.5|c9b c6b c5a c17a a12b a25b a6b a30b|u00u0dudu0020u220u22d2ud2u02du020d2	-0.5> = 2249*sqrt(42)/21168000 (4050)
<uuu02ud2u0d220du0d22u2duuud0u0uudd0	-2.5|c34a c11b c26b c32b a1a a28a a32b a30a|2uu02uu2d00220ud0u22d2udu0dduuddu00	-0.5> = -sqrt(10)/3200000 (71875)
<uduu00uuduuu2d00d220udud222uuu2u0u0	-1.5|c25a c19b c2b c8a a8a a32a a15b a33a|u0uu00udduud2ud0d2d0uuuud22duu22dd0	-0.5> = -3*sqrt(15)/1000000 (693875)
<2uu000u0200u022udd0u22222d0u00uu2u2	-0.5|c33a c21b c23b c25a a3b a28a a20b a25a|2u2000u0200u022uud02d2d22u0200uddu2	-0.5> = sqrt(105)/4375 (1540)
<u22020u0u20222002u02uu2200dud000022	-2.5|c24b c3b c14b c7b a24b a15a a31a a14b|u2u02000u20222d02u02du2200duu0d0022	-0.5> = -sqrt(5)/80 (396)
<uduu0d2u002uuu02d2ud2u0d0d0dd202022	-0.5|c4b c24a c2b c32a a9b a27a a22a a10b|u0d00u2duu2uuu02d2ud22000dudu20d022	-0.5> = 1999*sqrt(15)/337500 (6700)
<uuu2220u22d0d200020u22d0u200uu0ud02	-1.5|c10a c22a c22b c2b a16b a13a a22a a28a|u0u2220u2ud0220u020u2dd0u20duu0dd02	-0.5> = -157*sqrt(14)/40000 (5975)
<u00d000u22u0u022022222u002222u0u00u	-2.5|c22b c15b c27a c20b a3b a25a a31a a6a|u0du0u0u22d0d0u2022u2ud0d2d22udu00u	-0.5> = -sqrt(70)/5040 (6300)
<0u022u0d2u0duduud022uuuu22d2dd0u0u0	1.5|c5a c21a c34a c4a a7a a27b a23b a16a|0u0duuuu2d0duuu2u0220d2d2222du0d000	-0.5> = sqrt(5)/30240 (11340)
<2u02udu022u00d20uu202duu020u0200d22	-0.5|c34b c33a c15b c28a a18b a12b a32a a14a|2u02udu022uu02d0d2202uuu0200020d0d2	-0.5> = -sqrt(210)/21000 (1275)
<2220ud000002u22u002du2u2d002ud22u00	-1.5|c1b c12a c22b c2a a23a a34a a18a a30b|uu20ud00000uu22d0d2uud22u002d222du0	-0.5> = 13*sqrt(15)/10800 (5240)
<02u0d2020u20du20udduuu0uu22uu020d2u	1.5|c29a c10a c6a c27a a19b a21b a7a a9a|02u0duu2u020ud20dd2u2u0du2dd0020u2u	-0.5> = 0 (7140)
<02uduuuu0020020uuu20u2dud02uu02d22d	-3.5|c4b c11b c18b c33b a24a a4b a7a a8a|02uuuu2200u0020du020u2u2d02du02dd2d	-0.5> = 3971*sqrt(21)/2116800 (6390)
<202u00u0u220u0uu222du2022u00d220u00	-2.5|c30b c3b c19b c24b a8a a12b a20a a24b|20ud00uuu22ud0du22d2d2022u00ud20u00	-0.5> = -sqrt(35)/70560 (2400)
<u020u0d22u0uuu0u02uu0du2022u20d22u0	-1.5|c9a c33a c10a c18b a35a a11a a17a a2a|uu20d0d2u0uuud0duddu0ud2022u20u2dud	-0.5> = -sqrt(7)/120960 (86400)
<uuu022u02u2d0d0ud20002uu002d2022udd	0.5|c28a c5a c2a c11b a16a a30a a34b a8b|u0u0u2ud2udd0d02u20002uu00202u22d2d	-0.5> = 63*sqrt(2)/20000 (4375)
<0uuu202ud20ud222020u0200ud0u0220dd2	-0.5|c15a c26b c9b c3a a13a a32a a21b a17b|0u0u202u020u22d2d20uu200u00d022dud2	-0.5> = 11*sqrt(10)/50000 (1540)
<uuu0u020222u2ud0d2u202002d0d2d000d2	0.5|c35a c30a c18a c13a a1a a8b a32a a8a|2uu0u022222udud0udd202002d0d200u0uu	-0.5> = sqrt(7)/450 (2700)
<udu2222d0uu0du0u0ud000222dudu20du20	0.5|c24b c7b c34a c18a a35b a29a a2b a20b|u2u222dd0uu0uu0u00ud002u2dud220dddu	-0.5> = 0 (38514)
<20u0ud022duudduuu2u22ud02d000uu2200	-1.5|c1a c18a c13b c5b a29a a10b a13a a16a|u0u00u0222uuduu2ddu22du02d00dud2200	-0.5> = -19*sqrt(105)/9450000 (23656)
<u0220d2ud0uu2uu0dudu20ddd20u200d022	0.5|c20a c3b c13b c32b a31b a16b a20b a12b|u0u20d2du0d2uduuuuud20udd20d20u0022	-0.5> = 1/1200 (11064)
<0udu0u20uu0duuuu222020d222u200d02d0	-0.5|c28b c25b c21b c26b a1b a22b a20b a11b|uduu0u20duuduuud222udud2ddud00d02u0	-0.5> = -3/87808 (596120)
<0u2du2d202u20u02002uu2u2u00202200u0	0.5|c6a c10a c16a c4a a21b a25a a32a a1a|ud20uud20ud20u0u002u22d22002022u0d0	-0.5> = sqrt(210)/4200 (630)
<2uuu0u22ddu20020ud02duu22200d020d0u	-0.5|c31b c12a c7b c7a a14a a7b a22a a33b|2uuu0ud2duuu0u20ud02d2d22200u0d020d	-0.5> = sqrt(15)/1500 (21120)
<udu0d200u222uduu00du002d02u202u220u	1.5|c26b c12a c30a c2a a2a a21b a31b a16b|udu0d200u22uuuu200udd02d0du20d2220u	-0.5> = 0 (6384)
<20202uu2u0d0d0duu2d0du2u0dud02d202u	0.5|c5a c32a c18a c23a a14a a25a a32a a31b|2020uuu2d0d0udduuud0dduduudu022202u	-0.5> = -1/648 (21600)
<20uu02222u0dudu2duuu0ud202u0u0d00d2	-0.5|c26a c15b c4b c16b a30b a21b a33a a32b|20u002222u0dud0duduuudu20dd0uduuud2	-0.5> = sqrt(7)/6615 (36720)
<u200uddu00220002du02u2d0dud2u202uu2	-1.5|c12b c11a c29b c2a a26a a33a a15b a23a|uu00dudu00ud00u2du02u220u2d202022d2	-0.5> = 0 (3690)
<0uu20u020020du20220d2uu2dd0duuuu220	-2.5|c17b c3b c2b c15a a7b a2a a28a a16a|0u020uu20020udddu20u2dd2uu02uudd220	-0.5> = 1/5400 (12250)
<uu0u2020022udduuu0du2d220ud0u0022dd	1.5|c22b c5a c27a c32a a31a a2b a20b a6b|u20udd20022uudduu0u220220d00u0ud2ud	-0.5> = -193*sqrt(3)/432000 (4320)
<220uud0uu0u200d22d0duududu0u2dd2u02	-1.5|c16a c29b c28a c20b a5a a19a a4b a7a|22022uduu0u200dd2ud0duuudd00udu2u02	-0.5> = 0 (10800)
<02ud0udu22u22u20d2du00uuuduuud00udu	-2.5|c8b c33b c23b c9a a21b a22a a31a a16a|02ud0ud0u2u22u2uu2dduu0uddddduu00ud	-0.5> = -19*sqrt(3)/98000 (246960)
<u2220uuuu2u02d00du0002duddu00uu2u22	-1.5|c31b c34a c13a c13b a23a a28b a21a a31a|u2220uuuu2u00d00dd00u22duudd0ud2ud2	-0.5> = 0 (81270)
<0u0uud0u2du2du2d20duuu0uu20020du2u2	0.5|c12a c16b c10a c13a a18a a18b a23b a3a|0uuudd0u20du0u2022uddduuu20020du2d2	-0.5> = -11*sqrt(2)/113400 (36750)
<02uduu20udduuu2d2uu00u20uu2du20002u	-0.5|c12b c2a c17a c25b a19b a25a a33b a32a|0uudud20udu0uu2udd200u20uu2dd20dd2u	-0.5> = -13*sqrt(5)/378000 (166698)
<02u02uu0ud0222d0u22ddu0uu0022uu2u00	1.5|c24b c22a c31a c29b a16b a31b a24b a27b|02u02uu0ud0222dud22dd00ud0u2duu2u00	-0.5> = sqrt(14)/126 (2880)
<220u2u220uddud00ud2u2u0udu0dudu0dud	-1.5|c35a c2a c8b c10b a16a a33a a10b a9a|2u0u2d2duuuddu0duu2u2d0ddu0uduu02d0	-0.5> = sqrt(5)/1944000 (214200)
<ududu0du202200uuu2u2d0u22200uud20d0	-0.5|c9b c32a c11b c26a a31b a27a a5b a22a|udud20udu0u200ddu2u2udd22uu0du2u0d0	-0.5> = -sqrt(30)/16800 (16320)
<20uu0220d2uu20222d0u0d222000u200u0d	-1.5|c7b c16b c12b c33a a33a a32b a28a a5b|20uud2u0d2u0202u2d0u0d22200ud20ud0u	-0.5> = 19*sqrt(10)/6480 (3564)
<u022u02u2u0ud000u20d202uu002222du0d	-2.5|c7b c29a c30b c3b a17a a12a a5b a15a|u0u220du2u02d0u0220d202uu002du2dd0u	-0.5> = -151*sqrt(6)/194400 (4410)
<020u2000u2d2du220udu202dduu0uu0uu2d	-2.5|c21b c32b c33b c23a a30a a13b a22a a6a|020u2u00u2d22d220duuuuudduu0d20002d	-0.5> = sqrt(21)/1350 (9100)
<0u0u00uduu20d0u2d202duuu2uu20uu2022	-3.5|c35b c20b c17b c16b a14a a6a a23b a29a|0u0u0duuuu20duuu020dud2d2du2ddd202u	-0.5> = -sqrt(42)/88200 (271230)
<u2uuu0uuud2200d02ud0ududuu02d220d02	-2.5|c11b c19b c1b c29a a13a a15a a27a a11b|02uuu0uuuu22d0202d00ddduddu20220u02	-0.5> = 0 (17820)
<02uu2dd2020ud2uu002udd2u000u22d20u0	1.5|c4b c23a c5a c31a a15b a27b a9b a1a|u2u0uud2u20dd22d002ududu00ud22020u0	-0.5> = 0 (11250)
<u20u2udd0u002d2000u2d0u022u202u202d	-0.5|c26a c34b c15a c19b a11a a17b a21a a18b|u20u2udd0ud02du0uu0220u02ud202u20dd	-0.5> = 0 (7560)
<002uu2dd0202uu22uu020u0d02020ddudd2	0.5|c20a c35a c3a c6b a23b a27a a2a a32b|0uduuddu0202ud22uu0u0duu02d20ud2ddu	-0.5> = -23*sqrt(3)/108000 (60300)
<022002uuu2udu02u2dd2u0d2uduu0u020d0	-1.5|c6a c15b c24b c16b a31b a1a a35b a33a|u2200dudu2udu0d02uu2u0udduuu0dd2ddu	-0.5> = 0 (222264)
<20u000u0uduu20ud2d22duduu022020u2ud	-1.5|c30b c23a c24b c33b a11b a29a a24a a4b|20uu00d0uu2u20dd2u22du0uu022du0ddud	-0.5> = sqrt(42)/36000 (57810)
<ud2202u0u20d2du2020u0dd202u000ud220	-0.5|c31a c26b c13b c18b a28a a27b a11b a19b|ud2202u0u2duudd20uuu0du20d2u000d220	-0.5> = 0 (7500)
<u020u222ud02u0u0d2002d2220ddu00uu20	-0.5|c25a c29b c23a c13a a31a a30b a1a a20a|2020u222uu0200d0u20d2ud2u0uu0dudd20	-0.5> = 1/8100 (5068)
<0u0uu0d0d0u0d2u022200u22u22uu2uu02u	-0.5|c27b c4a c14b c34a a29a a25b a10b a3a|0ud0u0d0udu0udu022200u2222dd22uu0du	-0.5> = -sqrt(7)/3024 (2400)
<20u2uu0uu2u2ddudu0ddd2du2022000200u	-0.5|c28a c19a c25b c28b a16b a18b a15a a31a|20u2uu0uu2u2dd22dd0dd2uud02000u200u	-0.5> = sqrt(3)/270 (8316)
<02u2duu2d20udu2u0dud0u0duudd0u02u2u	-2.5|c20a c10a c30b c33b a10a a22a a35a a6a|02u2d2u2d20uud2d0uu0020uuddu0002022	-0.5> = 0 (840)
<0uu2udu020202dd02202u0uuuu2d0d2u200	1.5|c27b c9a c20a c17b a1b a32b a25b a3b|ud22uud0d0202uu0u20du0du2udu0d22200	-0.5> = sqrt(21)/3780 (4920)
<uud0u22u0u000d2uu22202ud20u02d02ud0	0.5|c1a c20b c20a c34b a9b a31b a4b a28a|0uudd22uud000u2uu22002ud20ud2ud2d00	-0.5> = -4*sqrt(14)/33075 (8298)
<uuu2uu202uuu200du02uuu20d0u0d2ddu20	-1.5|c13a c12b c29b c34b a8b a14a a16a a22b|uuu2uu2u2du0du02u02ud220d0d002ddud0	-0.5> = 13*sqrt(770)/2173248 (91707)
<0u2u2u2u0d002u0022u000d02dd2u2d2u20	-1.5|c26b c23a c8a c6b a21b a15a a1a a31a|uu2d20200u002ud022u0d00020u2u222d20	-0.5> = -sqrt(3)/2400 (348)
<0u22d0uu0duduu022u0d2duu2d200002220	-0.5|c10b c34a c4b c21b a30a a23b a28b a9b|0u2ud0uuu0ddud022u0ddu2u2d2d0u022u0	-0.5> = -31*sqrt(5)/25920 (36900)
<2udu22200uuu0duu00d20uu0d22002022ud	-2.5|c3a c5b c32b c26b a31a a19b a9a a13a|2u0uu220dduduuud00220dd0ud2002uu2ud	-0.5> = -1/56700 (31500)
<u02uud2dduu0uuudd20uuuud20ddud00u22	-2.5|c7a c7b c14b c35a a4a a28a a26a a19a|u022ud0uuud0u0uud2ddudud2dd2du00u2u	-0.5> = 0 (400050)
<uduuu20u2u2du0uudd0002du2202uuuu200	-1.5|c6b c8b c2b c25a a18a a23b a7a a3b|u02uuud02d2du0duu200022ud202uudd200	-0.5> = -sqrt(21)/283500 (13125)
<uu02d0u2du220ud020d020202du02u22u00	-1.5|c15a c12b c4b c11a a20b a2a a24a a3a|u2duu0d2uudd0d0020uu202u2ud02d22u00	-0.5> = -sqrt(15)/540 (4200)
<u0uuu2ud0200d2ddu000020u22d202u0222	-1.5|c35b c34a c5b c6a a9a a32a a23a a18b|u0uu0uduu200d2duud0002uu22d202du2dd	-0.5> = sqrt(70)/18750 (83510)
<20200ud202uuu02u00u02duu02uddu2022d	0.5|c6b c22a c31b c1a a12b a4b a27b a32a|u02u00u202d2u02d00u020ud022dduuu22d	-0.5> = -11*sqrt(14)/33075 (4100)
<02u020duuu20uuu0u20d200u0222222d0d0	-0.5|c11b c17a c18a c24a a35b a22a a23a a1a|u2u020dduuu0uuu00u0d2dd00222222u0dd	-0.5> = -sqrt(14)/20580 (10296)
<u2d0u0d00u2u02200222ud22u0dd0d20uud	-0.5|c24a c3a c31a c2b a25a a26a a6a a29b|uu00udd00u2u02200222ud2d2uuuddu0ddu	-0.5> = -sqrt(2)/480 (55750)
<202u002ud0uud2u22dud00uddu200uud2du	0.5|c20a c15b c1a c4a a35b a15a a18a a31b|u020002uu0dud2d222d000uuuu200d2d2u2	-0.5> = 0 (2380)
<u02uu20u020ud22du00uu2d2022uud0u200	-0.5|c33a c32b c27a c26a a11a a32b a2a a26a|uu2uu20u02ddu22ud00ud2d202udud0du00	-0.5> = -4*sqrt(21)/590625 (81410)
<000u002uu0uud22uud00udu2du20d222ud2	-1.5|c32b c31b c11a c13a a28a a13b a3a a8a|00ud0022u00uu22udd00uud2dd2du2uudu2	-0.5> = -32*sqrt(42)/2083725 (17000)
<0uu2u0u2d0u02u00ddu22ud0d2uu2u0u2du	2.5|c26a c26b c18a c21a a31b a35b a16b a30b|0uu2u0u2d0u02u0dd0d2dud0u0uu22ud2d2	-0.5> = 27*sqrt(2)/3500 (47775)
<u0000uu2u22d002duddu022u20dudud2uud	1.5|c20a c8b c32a c19b a20b a3b a33b a30b|u0u00duuu22d002ddu0u022d20duu2du2du	-0.5> = 17*sqrt(5)/51840 (35700)
<u0udd0uu02u0d22udu0udu2d0uu20202u2u	0.5|c30b c8a c32b c13b a5b a19b a7b a31b|u0ud202002d0022uduuuuu2d0ud20dudd2u	-0.5> = -17*sqrt(70)/40000 (20100)
<u020d20220uu2uu0uudu0022022d02dd200	-1.5|c13a c31b c6a c33a a21a a32a a4a a22a|u02udu0220dudud0uuduud22022u0202d00	-0.5> = sqrt(3)/3600 (9720)
<022u22uu022dd0u0022d0ud2duud00uu0uu	-1.5|c20b c19b c7a c2b a13b a34a a14b a33a|0u2u220u022u2du002u00ud2uddd00dud2u	-0.5> = 0 (21700)
<u2udd0uu0du020d2u200u2u022u0u02202u	-3.5|c34b c26b c13b c35b a24b a3a a24a a14a|u22ud0ud0du0duu2d200u2d22ud0u0220u0	-0.5> = -sqrt(6)/432 (2916)
<02000uuduuu0d2ud02d20uu2ud02u202u2u	-0.5|c18a c26b c2b c7b a17a a10b a7b a5b|0u00duudd2u0u2duuuu20ud2d002u202d2d	-0.5> = -sqrt(30)/70000 (16632)
<022u20uu020ud0u2u2d02du0ud2uu2u0200	-0.5|c19a c8a c5a c21b a11a a34a a9b a35a|022ud0u0u2ddu0d2u200dud0uu2ud2u02du	-0.5> = -sqrt(35)/15750 (3264)
<20ud2uu2du2220uu2u0000u200ud02d2002	-2.5|c11b c15b c24a c16b a34a a29a a19b a6a|20ud22u2uud220002du000dd00uud2u20u2	-0.5> = sqrt(6)/4536 (1080)
<0u000222du22u222du2u0u002du20u0d0u0	2.5|c6a c10a c13a c18a a10a a24b a13b a35b|0u000u22du22d222u02u0d0d2uu20u0d0ud	-0.5> = -4*sqrt(3)/675 (3150)
<u00u02d2u2ud0u02000ud2200d2022222u0	-1.5|c8a c23b c27a c29b a17a a18b a7a a28a|u00u022ud2uu0d02ud0ud2d00duuu2222d0	-0.5> = 97*sqrt(15)/324000 (15500)
<222uuu0u0u0002uud2200220d20du022u0d	-0.5|c2b c14b c3a c16a a27a a17b a10a a5b|2uud2u0d02000ud022200220d2uuu022u0d	-0.5> = sqrt(210)/4410 (540)
<2uduuuuu2000d2d20u02dd0duu22u0202d0	1.5|c14a c20b c20a c27b a2b a12b a5b a23b|22ud2uuu200duuu20u00udddddd2u0202u0	-0.5> = sqrt(3)/2000 (35640)
<022u2u2002u02d0dud2udd0220u020u20u0	-0.5|c11a c32a c3b c24b a12b a6a a28b a18a|02ud2220020u2d0uu22uud0d20ud20ud0u0	-0.5> = -sqrt(15)/1296 (1640)
<20u00uu2u2d20ud22002u00022d02uu2u0u	0.5|c29a c16b c14a c3b a9a a4b a19b a2b|2u0u0uu222u200dd20u2d00022d0duu2u0d	-0.5> = -27*sqrt(7)/70000 (4550)
<uu00ud2duduu02u22uddd022uu20020u0ud	-0.5|c1a c14b c17a c12a a1a a22a a22b a29a|uu00ud2duuu00uu2uduud222dd20d20d0du	-0.5> = sqrt(10)/176400 (243000)
<u2000u202u20d2u0uu2ud2u0ud02002du2d	1.5|c23a c2a c7a c19a a29a a30a a15b a25b|ud000uu02u20d220uuudd2002u02uu2dd2d	-0.5> = sqrt(105)/92610 (11508)
<u22udud002020u02du0duuuu22u00d02202	-1.5|c26b c32a c35b c16b a24a a28a a11b a9b|u22udud0u2u20d0ddu0uudu22uuu0d0d20d	-0.5> = -11*sqrt(30)/28350 (78120)
<2200uu200020duuu00ud022u202d220ddu2	-1.5|c29b c30a c7b c11b a17b a15b a9a a26a|2200uuu0d0u0du2ud0du022d2d2duu0udu2	-0.5> = 0 (28160)
<u2d020u0u2d2000du2uu2d0d220uu0022du	-1.5|c25b c24b c1a c21a a6a a24a a28b a4a|02uu2uu0u2d2000dd2dudd0uu202u0022ud	-0.5> = -sqrt(15)/1296 (7560)
<022u0d22uu2d2u2ud0202000u0u200uuu20	-3.5|c8b c13a c25b c33b a29a a23a a26a a25a|022u0d2udu2duu2du02020u0udd2u0du020	-0.5> = sqrt(5)/360 (2880)
<2uudu0u202du00022020d0duudu2dd2u20u	0.5|c16b c27a c1b c12a a20a a29b a34b a35b|uduuu0d202d0000u202dd0uuuu022d2d2u2	-0.5> = sqrt(30)/58320 (4200)
<2uu220udu2duu2u2uuudd0du0duu02d0u00	-1.5|c14b c7b c4b c30b a25b a17b a20a a6b|2uuu2d0du2uduud22uu2u0ududud0dd0d00	-0.5> = 1429*sqrt(210)/1161699840 (814920)
<002u0u2d002222uuu0u20d0dudd0u22ud20	1.5|c31a c22a c13a c24b a2b a29b a22a a23b|0u2d0u2u0022u2udu0d20du0ddu022duu20	-0.5> = sqrt(2)/16000 (7740)
<u200u2d02u02022002udu2u0u2dud2u0uu0	-1.5|c18b c9b c18a c26b a16b a35a a1a a13b|2200u2d0uu02u22u00ddu2u0duuud2d0ddu	-0.5> = -27/56000 (41160)
<u0020ud2uuudd20du2dduud2u0d0dud202u	-0.5|c25a c30a c10b c32b a33b a25a a23a a11b|u0020ud2u02du20dd2uudu22d0u0u0udu2d	-0.5> = 0 (17010)
<u0u220u20002du0udd02u22uu000dd22202	-1.5|c33b c24b c22b c4a a6b a19b a34a a27a|u0ud2ud20002uu0dduu2uu20d0u0dd22ud2	-0.5> = -sqrt(5)/20250 (41490)
<uduu2022duu200u0222d002020220d0002u	1.5|c8a c23a c30a c27b a1b a32b a22b a24a|2uuu202duud200d0222d0udu20u2000u02d	-0.5> = 0 (3600)
<udu200u222uud220u00d022200uuu200u20	-2.5|c30b c15b c33b c1b a31b a35a a1b a18a|uuu200d222duu2u0dd0u022200uuudd002d	-0.5> = -23*sqrt(5)/63000 (15400)
<u02u200uu2d20u0uuu0d02duu2uud02d2ud	-0.5|c20a c10a c31a c16b a19b a32a a17a a14a|u02u200uuud202002dd002ddu2uuu0d22du	-0.5> = sqrt(7)/35280 (8820)
<uuu0u02d00d2d2u2uud202u202duu00uduu	-2.5|c3b c34b c1b c24a a4a a21a a3a a5b|0uud202u00d2u2d2udu2u2du02ddu00du0u	-0.5> = sqrt(5)/64800 (24786)
<00uuuud220u2d2u0du2duu0du2uu2u000d2	3.5|c4a c17a c27a c19a a6b a31b a11b a33b|00u0u2u22022u2d00udddd0ud20u2ud0uu2	-0.5> = 49*sqrt(15)/162000 (4500)
<002uuuu2du2du202020duuduu22u0u0002u	-0.5|c10a c26a c11b c27b a21b a35b a29a a5a|002u2uu2u0duu202020d2dduuuddud00022	-0.5> = -sqrt(21)/262500 (20230)
<22200u0220udd0u0u222d0u00du0022u2du	0.5|c12a c19a c1b c18b a16b a12a a12b a5b|u220uu0220u2u0ududd2d0d00ud0022d2uu	-0.5> = 0 (17808)
<20u2uu020u02d2uuu22220u002020d20u00	-3.5|c5b c13b c12b c21b a10a a3a a7a a33b|20220uu2020u02duu222d0u002020d20200	-0.5> = 0 (120)
<uuu0u02dduuu2u0220d2udd02du002dd0u2	-0.5|c8a c31a c11a c16a a23a a4a a18a a22a|uuudu020ud0d2u0u2ud2d2202uu0020d0d2	-0.5> = 11*sqrt(30)/1260000 (19160)
<u2duu0u0d2u00du0udd22d0u2u2u20ud02u	-1.5|c25a c19b c29b c17b a19a a16b a24a a8b|u2duu0udd2u00uud0du22d02dd2uu0uu02d	-0.5> = sqrt(30)/108000 (48000)
<00222020uu2uudu02dd0u002200222002ud	0.5|c5a c25a c4a c12b a18a a23b a31b a27a|002uu020uu20uud022d0d0d2u0u222d02du	-0.5> = 37*sqrt(21)/144000 (5670)
<2uud000d2u22duu20d02uuud0d2u2000022	-1.5|c29b c9a c28b c22a a32b a22a a7a a28a|2uud00uddu22dud20u02duud0d2uu00u022	-0.5> = 0 (2592)
<2uduu22u202d00u0du00020ud2d022ud02u	-1.5|c12b c31a c3b c29b a17b a24a a28a a19b|2u0uu22d202000d02du00202u2uud20u02d	-0.5> = sqrt(30)/43200 (700)
<202002uuu0uudu2d022d22d0udud0020uuu	0.5|c27b c13b c31a c18b a16b a32b a17b a14b|202002uuu0uu0222dd2d22u0dd0u00duduu	-0.5> = sqrt(2)/7200 (11718)
<uuuu002uddd0020u2u0dudu22d220uu2200	-0.5|c18b c14a c33a c10b a15b a21a a9a a10b|uuuu002u2dd00dud200u2dd22d220uu2u00	-0.5> = -3*sqrt(2)/2000 (8904)
<02uu002du22202u0d22022uu00d00u20u20	-0.5|c21a c11b c30b c34a a32a a26b a28a a16b|02uu002du2u202dud220u2uu0uud002ddd0	-0.5> = 1/840 (16380)
<22u002202udu0ud0020duu2d202022u0200	-1.5|c11b c30b c18b c2b a8a a12b a26b a13b|2uu0022d2u02uuu00d0ddu2d2u202du0200	-0.5> = 1/1296 (4452)
<u000dudu22duu000u20ud222uud2du0d220	0.5|c32b c33b c7a c33a a29b a15b a32a a14b|u000du0d22uuudd0d20uu222duu22d0u020	-0.5> = sqrt(6)/4800 (2400)
<u0d2uu0u022ududdud002022uud0d0202u2	1.5|c13b c16a c27a c11a a26b a15b a14b a7a|u0d2uuud02ud0220du002022u200u0202d2	-0.5> = -17*sqrt(6)/172800 (680)
<u0duudd02u222220duu2ud020uu220d0000	1.5|c1a c15b c21a c18a a16b a25b a27b a34a|00ududu02d2222uuu0d20u02uu2220d00d0	-0.5> = 19*sqrt(15)/4800 (960)
<22u00du2u0d2uu020d02d0uu20dd2u02u20	-0.5|c16a c11a c8b c29a a17a a11b a5a a31a|22u0ududu0u2uu0ddd02u0uu20udddd2u20	-0.5> = sqrt(14)/28800 (185220)
<ud02u200ududu220uu02u0d222d202000du	-0.5|c14a c28b c15b c34a a5a a32b a7b a34a|ud0222u0ududuud0ud02d0d222uu020u0du	-0.5> = -sqrt(2)/1215 (12240)
<u0du2u2du2u220du202u00020020222u000	-2.5|c19b c7a c3b c16b a3a a8a a2b a9a|udud2ud222u220d020uu00020020222u000	-0.5> = sqrt(3)/36 (48)
<200u0uu202u220020220u0ud2000u222uud	-2.5|c18b c6b c34b c21b a20b a26a a17b a29a|200u00u202u22002ud2d00du2d002222u0u	-0.5> = 11*sqrt(15)/7560 (315)
<uuuduu0d0u2d0d0du2ud00u0uu22u22dud2	-2.5|c26b c31b c3b c19b a31b a23a a12a a22b|uu0uuu0d0d220d0dd20u0u20u022d22duu2	-0.5> = sqrt(2)/945 (7560)
<u20uu0u0u220du00uu22uuu02d022u220d0	-1.5|c30b c5a c14b c17b a33a a1b a5b a23a|220uu0u0d220u0000d22uu202d022022du0	-0.5> = sqrt(14)/16800 (410)
<2u022du020uu0ddu200u222220u0002002d	0.5|c2a c22a c25b c15b a6b a13b a11b a3a|20u222u0202dud0d200u2d22u0u0002002u	-0.5> = 0 (108)
<200u2du20uu22ud0du2d20u0u02d02u020u	-1.5|c21b c1b c12b c33a a26b a32b a16a a33a|u00u2du20uud2uddud2uu0u0ud2u02dd20d	-0.5> = -3*sqrt(30)/35000 (207900)
<2uudud200u00u2202dd22u20u2u0ud000d2	-1.5|c18b c14b c15a c1b a28b a30a a16b a29a|uuduud200d00udud20u22u20d2du22000u2	-0.5> = -sqrt(6)/43740 (8100)
<0u2202uud2u22u0ud000202u2002uu00uu2	1.5|c8b c24a c34a c12a a7a a15b a31b a33b|0u220220d2uu2duud00020202002uud0202	-0.5> = sqrt(14)/140 (204)
<02u220020u200222u0200dd02u0uu0uu22u	-1.5|c29b c3a c4b c33b a20a a9b a35b a29a|020u2002ud200222u02u0uu02d0du0ddu22	-0.5> = sqrt(210)/9450 (1365)
<2202udu220002200000u2udd2d2uuu20200	-0.5|c8a c21a c7b c9a a3a a12a a35b a5a|22u22u0uu00u2200000duuud2d2udd2020d	-0.5> = -8*sqrt(35)/33075 (6390)
<02ud2000u2du002d2u2002u0u220u022udd	1.5|c9a c31b c35a c17a a7a a20b a13b a3b|022u20d002uuu02udu2u02u0d220d0d2ud0	-0.5> = 0 (3360)
<ud2uu0u02d2ddu22000220d0u0u20022uud	-0.5|c13b c28b c27b c20a a26b a29b a6b a20a|ud2uudu02d2d0u22000220u0uu0du022udd	-0.5> = 0 (4500)
<u002udu2u0uud02222uud00d2d002u0uud2	-0.5|c15a c24b c29b c9b a23b a10b a24b a27a|u002udu20duuu0u222duu0dd2dd0dd0uuu2	-0.5> = 8*sqrt(210)/2480625 (92232)
<2220uu22uuu0d0d0020u0d2u22ud20ud00u	-2.5|c35b c13b c27b c7b a34a a30a a27b a21b|2220uud2uuu000d0020uud2d22ud2udu0d0	-0.5> = -41*sqrt(10)/12500 (17925)
<u202002u2uu02dduu0202022022000udddu	-1.5|c35a c24b c9a c34b a35a a34a a29a a12b|u202002uuudd2dduu020202d0220u0udduu	-0.5> = 0 (6300)
<u22d00uu20du0u2d0uuud022220ud20u200	-0.5|c20a c8a c28a c15b a22a a7b a20a a10a|u22d00202uud0uuu0dduuu222200d20d200	-0.5> = 53/54000 (2550)
<0udu220uuud2u0u0d02u02dd02d202ud2u0	0.5|c31a c33b c33a c26a a11a a25a a7b a16b|0udu22uuuu22d0duu02d02duddu2020u0d0	-0.5> = -sqrt(3)/22500 (41776)
<2022u0uuu0d2u02uu0dd20dd00u0udu22u2	-0.5|c23a c1b c5a c20b a25b a28a a7b a26a|u022002du0d2u02uu0u0200dduudddu22u2	-0.5> = -sqrt(105)/48000 (5100)
<uudu020uu0ud22u2dd220d0ud2duuu020d0	-1.5|c15b c20a c17b c13b a35b a15b a23a a10a|uudu020uuuudd2u20d2u0uddu2ddud020ud	-0.5> = -389*sqrt(10)/1350000 (973770)
<20020u0u2u22ddu20ud2dd2u00u0u0ddud2	0.5|c18b c23b c8a c1b a28b a34b a3b a19b|u0u20u002d22duu20022dudu00ddu0uud22	-0.5> = -sqrt(10)/34992 (11600)
<0002u00u2du2u00u20ud20u2uuu22ddd220	-1.5|c19b c4a c16b c28b a13a a28b a16b a7a|000ud0uu2du2200d200d20u2uuu22ddu220	-0.5> = 11*sqrt(30)/6300 (1260)
<200u0200u2020duuu0222uu002u0222du02	-3.5|c21b c32b c26b c30b a14a a5b a13a a32a|200uu200u202u2udd022ddu00du02u2ud02	-0.5> = -sqrt(70)/6300 (3780)
<000uu2d2u20dduuu0020ud202uud020222d	0.5|c9a c23b c6a c7b a12b a35a a11b a15b|000uud0202u2ud2u0020ddu02duu0202222	-0.5> = -sqrt(10)/3600 (918)
<0202u22u022000udu0uu2uu22d0u20d2u00	-1.5|c2a c22b c10b c25b a8b a35a a19b a30a|0u02u2220d2000duu02u20d2du0u2du2u0d	-0.5> = -sqrt(210)/62720 (2040)
<uduuu022u20200udddu0ud220d00u022d2u	0.5|c31b c1a c9a c29a a27a a20b a19b a35a|0uuuu022020200dddu2ddu220uu000u2d22	-0.5> = -sqrt(30)/2400 (2100)
<ud0uu0ud0202udu22udu20dduudd20uuddd	0.5|c17a c21a c13a c33b a33b a35a a6a a7b|ud0uuu2d02020du2duudd0uuuddu20dduu2	-0.5> = 481*sqrt(30)/2592000 (216000)
<u2220d0uu02u220d00d022duuu200d20udu	1.5|c31a c8a c16a c22b a23b a28b a22b a7a|u2220du0u02u220000u0222uud2u0dd0udd	-0.5> = 53*sqrt(15)/45360 (3430)
<ud0uuu2uu2dd02d220u0du2020020uu2u0u	-0.5|c23b c7a c10b c28b a27b a3a a24b a31b|ududuuuuddud02d220u0dduu20uu0u22d0d	-0.5> = sqrt(21)/13440 (100800)
<22200222202u0u0ud0u2u2u2dud00u00d0d	-0.5|c1b c22a c26b c22b a22b a27b a13b a26a|u2200222202uud0du0u2ddu2ud200u00u0d	-0.5> = -11*sqrt(30)/162000 (3400)
<02u0u0d00d0u0ud2uud2uuuu02d22222ud0	1.5|c31a c19a c20a c33a a13b a27a a18a a1b|u2u0d0u00d0dudu2u20uuudd022222d20u0	-0.5> = 19*sqrt(5)/75600 (4536)
<0uu002220dud0uu20u2dd0u0220uu20u22d	1.5|c23a c6b c26a c30a a27b a30a a6b a28b|0uu002220udu0du20d2dd0002ud2u20u22u	-0.5> = 0 (1392)
<00u000u2u22d20ddu000u22u20u2u2u22d0	-2.5|c13b c10a c11b c34b a6a a34b a15a a24a|00u00uu2dduuu02ud000u22220d2d2u22d0	-0.5> = sqrt(7)/18900 (4610)
<2u0duuuudd000uuu2222200u02222du000d	-1.5|c20a c31a c27b c15a a12a a14a a3a a9a|2uuduuud2d0d020d222u200u02d22u0000u	-0.5> = -13*sqrt(10)/20160 (1890)
<uududu2000d02u2u020ud2uu2002u2u2020	2.5|c28a c30b c1a c15a a19b a16b a4b a30b|0ud2uu2000d02du202udu2uu200dd2u2020	-0.5> = 4*sqrt(42)/945 (1260)
<20uu022002uuu220uddd22ud0udu0uuu020	0.5|c10a c22a c1a c32a a22a a30a a32b a5a|u0uud2200uuud220uddd22uu0ddu02ud020	-0.5> = -1387/600000 (67160)
<u0u0uu022ud00dd202u2d22ud0002udd2du	0.5|c5a c20a c24b c23a a12b a10b a4a a13a|u0uu0u0222ududd202duu2d0u0002ddu2ud	-0.5> = -sqrt(6)/240000 (69950)
<20uu20d002u00u0u2200u2u002d2d222d02	0.5|c32a c28a c35a c31b a25b a3a a6a a19b|202u2ud002u00u0d22d0u2u0u2ddu2udu0d	-0.5> = -13*sqrt(210)/94500 (12750)
<0u2u2d202020uu0u20d0ud02u022u2u2u00	-0.5|c24a c9b c11b c31a a35a a2b a12b a16a|022u2d20u0uuuu0220u0du0dd022d202u0d	-0.5> = 9*sqrt(42)/56000 (3430)
<u00u2222u2000220uu02u002d00d20dd22u	0.5|c7a c14a c33b c21b a19a a3b a11b a27b|u0ud22u2u2d00u20uud20002d0du20uud2d	-0.5> = -19*sqrt(14)/31500 (15930)
<udu20u0d2uu2dd0022uuu02duud020d2uu0	-2.5|c31b c19b c26b c8a a6a a3a a19b a15a|ud2202002uu2udu022duu02dd0d02002uu0	-0.5> = -17*sqrt(3)/4860 (2460)
<0u20020uddu0uu2uddu22ud220d2d0u020u	0.5|c33a c35b c21a c31a a8a a4a a10b a26b|0u2u0202u2d0uu2dudd2dud22uu2d000u00	-0.5> = sqrt(6)/12150 (12900)
<uu0du20ud00udu0dduu220uudu2d22022d0	1.5|c25a c23a c2a c33b a7b a2a a15b a10b|uu0ud2uudu0dudududu2200u0d2u2202dd0	-0.5> = 27*sqrt(15)/1000000 (268450)
<udu2u020uuudu02d0d022duduud2u02020u	-0.5|c26b c21b c1b c35a a8b a34a a17b a19b|0uu2d02uduuud02duuu2ddudu0u2d0202d0	-0.5> = -23*sqrt(5)/4000000 (181575)
<0022u02200u20uuu20d2dduuddu00d2u2uu	0.5|c30b c17a c5a c15a a32a a29a a15b a9b|00220022u0d20uduu0u2dududud0d0222uu	-0.5> = -49*sqrt(2)/6400 (4752)
<u00uu0uu0d0d2u0222u2u2d02002d02uuu2	1.5|c14a c33b c35a c16a a4b a34b a2b a11a|ud02u0uu0dud200d22d2u2d02002u02u02u	-0.5> = -sqrt(10)/400 (816)
<uu2u2u0200220u02u02duuudduud20d200u	-1.5|c8b c11b c4a c12a a15a a13a a33b a4a|uu2u2u0u00duduu2u02dddududdu20d2d0u	-0.5> = -247*sqrt(5)/9878400 (1222670)
<00uu020uuud20ud22u02d20d2ddu02220d0	0.5|c17a c20a c30a c31a a35a a3a a21a a19b|002u020uuuu20ud2uddd220d2duu0ud20du	-0.5> = -413*sqrt(30)/1944000 (60025)
<ud0uu0du0uu2d200d0ud2222uu2u0020uu2	-2.5|c12a c22b c35b c34a a16a a32a a1a a25a|2u0ud0uu0uddd20uu0du2d222u2d002ud0u	-0.5> = -5*sqrt(21)/870912 (41580)
<0uuduu2u02du22020dd0u02u2d200d0uu2d	-1.5|c33b c2b c25b c16a a4b a15a a2b a24a|0uu2ud2d02uu22dd0uu0d022uu200d0u02d	-0.5> = -53*sqrt(6)/1728000 (12000)
<0000u002d0u2udu02u2uuuuu2d22u20202u	-1.5|c20b c17b c32a c30b a10a a7b a22a a2b|0u00u0u2ddu2uuu0ud20u2ud2d22ud0d02d	-0.5> = 0 (64260)
<uuduuuu022udu0220d0u0u20u20udud0d22	-2.5|c3a c34a c16b c10b a5a a21a a29a a3a|uuuu2uu02uuuu02d0d0ddd20d20d2ud0ud2	-0.5> = 157*sqrt(77)/83349000 (340340)
<uuuu0udd20duud002d020u0udud0222ud22	-0.5|c12b c17a c2b c32a a13a a26b a28a a14b|u0uu0udd20u02200uu020d0dd2ud2220u22	-0.5> = 67*sqrt(15)/240000 (5310)
<2uu20u00ud0uu00duddd20d22022ud2u0u2	-1.5|c1a c18b c16b c3b a16b a11b a26a a8a|ud020u0duduud00ud0uu20d22u22ud2u0d2	-0.5> = 11*sqrt(6)/129600 (8640)
<u220020udu00uu2duddu20uddd2u0u20d2u	0.5|c24a c3a c2a c17a a24a a30b a29a a4a|uuuu020udu00du2u0ddu20uuud2dd220d2d	-0.5> = 17*sqrt(21)/210000 (334692)
<0u0uuu22022ud020uuu20ddd22d0dd0d20u	-0.5|c18a c12b c20a c25a a19a a9a a21b a22a|0u0uuu22d220u020d02ud2udd2d0du0u20u	-0.5> = -sqrt(5)/7500 (9750)
<2uu220ud2200u20d02d0uu2dd022du20000	0.5|c21a c30a c27a c14b a16b a6a a20a a29b|2uu22duu2200du0202ud0u2du0d22020000	-0.5> = -sqrt(5)/7200 (1290)
<ud0u0222u2u0200uu222uu02u0d20ud0u0u	0.5|c6b c18b c28a c20a a18b a5b a33a a12b|ud0udu22u2du200uu22udu02d0ud0du020d	-0.5> = sqrt(105)/340200 (20424)
<02u0u2u2dd0d20uduuuu0d2uud2dudu00u2	-0.5|c7a c15a c13b c3b a18a a21a a3b a33b|02u0d202uu0uu00dd2ddud2uuu2dduu0ud2	-0.5> = -3*sqrt(5)/40000 (28000)
<u0202u220uuu2du2d0d22uuu02000200u02	-2.5|c23b c1b c12b c8b a32b a34a a17a a4b|002u2u2u0ud02ud220u22d0d0200020uud2	-0.5> = 3*sqrt(35)/17500 (1550)
<02u0220u20dud20200022020ud0u2u022ud	0.5|c16b c32b c9a c25b a24b a1b a11b a17b|u2u0220uu02ud20du002202d0d0u2u0u2dd	-0.5> = -3*sqrt(2)/2000 (5565)
<00u0duu0u0dd2222d0u2d2002u2uu0dd2uu	0.5|c20a c22a c25a c19a a4a a3b a7a a23a|002uuu20d0ud2222d00uuud0du2ud0ud2du	-0.5> = -sqrt(15)/38880 (51850)
<u0u02d22u2020ud0u0d2duu0d2ddu02u20u	-1.5|c32b c8b c35b c5a a23b a4b a24a a2a|uduuud2dd2020uu0u0u2ud2uu2ddd020200	-0.5> = 0 (18440)
<0uu02u0220022du2u2duuuuu0d0duu02d02	1.5|c16b c32a c6b c26a a24b a4b a11b a30b|0uuu200220d22uudu2uuduu2000dd20dd02	-0.5> = -71*sqrt(42)/7902720 (21630)
<u222uudu0u20u0dud0dd20202uu20uuudd0	-0.5|c4b c19a c25a c21b a22b a7a a32a a20b|u22uuu2d0u20u0ddd002dd20udu20ud2uu0	-0.5> = 0 (16380)
<22uuu20du2u2d0220ud0u0d220uu000uu02	-3.5|c16a c35b c12b c6b a14a a33a a26a a29a|22uuuu0du2dddd2u0uu0u0d22dduu00d20u	-0.5> = sqrt(6)/960 (87500)
<2uu0u2uu02d02u20000u02002220u2uu2dd	-2.5|c1a c15a c22b c10b a19a a21a a32a a14a|uuu0u2uu0du022d000uduu002220d2d22dd	-0.5> = sqrt(6)/11760 (24157)
<uuuuud2d02dd200udu02uudud2udd200u02	-1.5|c26a c30b c10a c23a a34a a19a a31a a27a|uuuuud2d0dud200uduu2ud0udu2dddu0ud2	-0.5> = -349*sqrt(2)/60000 (3046288)
<uu0dud2uu0u2000d20d2duudu2ud20udd2d	-0.5|c34a c11b c22a c4a a3b a34a a23a a22a|uuu0ud2du002000u20d2du2du2ud20duu2d	-0.5> = -sqrt(5)/43200 (60620)
<020uu2000u0ud2d00u2u222uuu2d0022u02	-2.5|c19a c35a c31b c23b a11a a9a a4a a1a|u202u200duduu2d00udd22uddu2u00u2d0u	-0.5> = sqrt(15)/6048 (18360)
<2uuuudd2dudu20000uu0222ud2d00u20u02	-1.5|c12b c31b c2b c6b a33b a5b a4b a12a|20u220u2dudd20000uu0222du2u00ud0202	-0.5> = 0 (540)
<2uud2uu0d02220u02u20d020u0u2d2d0d0u	0.5|c29a c28b c19b c13a a6a a9b a34b a32b|2uud22u02022u0u02ud0u020u0uu02ddddd	-0.5> = 53/10500 (19170)
<u0u2ud2u0u2220000udu2uu20002ud22uu0	0.5|c32a c11b c3a c4b a34a a3b a26b a10b|u0duuu2d02d220000uuu2ud20d02du2ud20	-0.5> = -sqrt(21)/37800 (8680)
<0u20220ud0ud00u0ud2d2u0u222dudddu02	-0.5|c18b c27b c2a c31a a34a a31b a7b a13a|002022uud0uud0d0u02u2u0d22dduuuudd2	-0.5> = 7*sqrt(10)/291600 (36750)
<2u0002u02020d0u2u0u2002uu0u2u20222d	-1.5|c15b c6b c33b c25a a13a a4b a6b a31a|2u0u02u020202002u0u2002d00u2u2d2d2d	-0.5> = sqrt(10)/126 (461)
<2u00duud20ud0uduuu0002du22d0dud22u2	-1.5|c27b c18b c33b c25a a10b a21a a19b a2a|2200uudd2udu0dudu0u0d2duu200duu2du2	-0.5> = 1/1080 (8640)
<u0uu2222u200220u2u0u2u22u0000d00u02	1.5|c20b c16a c13a c18a a15a a2b a29b a31b|uuuu2222d200u2u020002d22u000udd0d02	-0.5> = -7*sqrt(15)/27000 (1675)
<u020d000uu00u2dudu0d2u0222uuu2dd22d	-1.5|c21b c34a c3b c9a a8a a4a a1b a15a|20uud00u0d00u22udd0uud0222udd2ud2uu	-0.5> = -sqrt(7)/3240 (27540)
<20u20uud002d2udd02uduu220u0d0u02u2u	-1.5|c13b c22b c15b c23a a8b a15a a27b a9a|20u20uu2u02duudu02duu0d20ddd0u02u2d	-0.5> = sqrt(35)/30240 (80270)
<2u0020u2uu22du0u0ud0du00ud2u20uu2u2	0.5|c35a c34a c5a c33a a31a a17a a21a a4b|2u0uu0u2uu22dd0dudu02u00ud2d202ud0d	-0.5> = -431*sqrt(42)/29767500 (82908)
<uu0u0220udd00duu00u22du02uu2dd2d022	-0.5|c6a c11b c23a c27b a33a a27b a23b a9a|uu0u0d202u000udu00d22dd02du2du2uu22	-0.5> = -sqrt(21)/28000 (5160)
<20u02uu02d0d0uu002220022u220uu0u2dd	-1.5|c6b c25b c33b c27a a28a a8b a11a a13b|20u020uu2dduudu00222002202ddud0uuud	-0.5> = 187/272160 (10200)
<2uu0ud2duudduu200222u0220u002020d0d	-0.5|c13b c21b c29b c9a a21a a33b a5b a12b|2uu02u2d0ud20d200222u0220u00u02020d	-0.5> = -sqrt(5)/810 (340)
<uu00uu2dd200202u02uud2u0ddu022duudd	-1.5|c15b c7b c30a c13b a2b a3a a20b a17a|u2d0uuudu200u0dud2d2u2d0udu02dudduu	-0.5> = 11*sqrt(10)/8100000 (354000)
<uuu0uu22uddd0202d000u2dd022du2uuud0	-1.5|c14a c26a c8a c32b a35a a20a a33a a9a|uuu0uu2d2uud0d02d00du2ud0u2dd2u02ud	-0.5> = sqrt(30)/288000 (259980)
<uu222022200duud0u2000u200u2u022u002	-0.5|c1a c22b c18a c23a a25a a15a a29b a19a|0u222022200duu20dud000u0du2ud22u002	-0.5> = -sqrt(210)/720 (540)
<u0202220u2u0du0u0u02udu02u2duu20u02	0.5|c27a c16b c31a c25a a26b a2a a1a a9b|2u20222022u0du000u02uud0d2ddduu0u02	-0.5> = sqrt(42)/4704 (2268)
<u0022u0ud0uu2uu02022d22u0u02d0d0022	-1.5|c22b c20b c17a c5b a2b a18a a25b a30a|ud02uu0du0uu2ud0ud2udu2ddd02uud0022	-0.5> = 19*sqrt(70)/8820000 (131136)
<2u02u02ud22200u00u02u200dd020d2022d	0.5|c4b c7b c20a c10a a7b a17a a16b a32b|2u0uu02uud2200duuu0dd200dd020d2u22u	-0.5> = 0 (18522)
<2u00u0uu20d02uu0020202ud2d2du2d2d0u	1.5|c32a c26a c15a c25b a10a a35b a4b a8b|2u0uu0d22dd02u00020202udd02uu2uud02	-0.5> = -sqrt(105)/3600 (1200)
<02uud0u202200ud002202uuu0d2ud2ddduu	0.5|c18a c2b c21b c29a a4b a16b a13a a13b|0ud2u0u202202udu0d20dudu0u2d02duudu	-0.5> = sqrt(15)/46656 (20400)
<002u22u0u2002uu2200d0002duuuu2uddd2	1.5|c24a c6b c20a c6a a11a a22b a2b a15b|0u2d20u0u2u02u2220000u0dduudu2uddd2	-0.5> = 43*sqrt(42)/24500 (12306)
<ud220022uu00ud2220uuu0u0du0222u0d0d	-1.5|c28b c7a c4a c8b a4a a18b a6a a19a|ud220uuduu00du222u2uu0u0dd0d22d0d0u	-0.5> = -sqrt(210)/246960 (35640)
<222u00ud20u2u02d0uud002uu2u0d002022	-0.5|c15b c29a c3b c26a a28b a33b a16a a20a|22uu00ud20d2u0u20dd2002uduud0002u22	-0.5> = sqrt(7)/8505 (3000)
<022u2uu0u0200uddud22uu0uu2d22u0du00	-2.5|c11a c5b c26b c6b a17a a10b a24a a23a|022uu0u0duu00ddu2u22ddd2udu22u0du00	-0.5> = 457*sqrt(70)/9408000 (43800)
<u00d2u0du0uudud0d22duudu0d02udd22u2	-0.5|c17b c32a c18a c14a a14a a18a a9a a4b|u0022u0d20duuud0022duduu0u02ddud2u2	-0.5> = 0 (21600)
<2002uud0000uu222u2d2202u2u0022du000	2.5|c6a c4a c30a c15a a6b a9a a12b a10b|200uuud0uu02d2u2d2u2202d2u002dud000	-0.5> = 161*sqrt(5)/12000 (5600)
<u0u20d220d20u22uu00duu2udduu20ud0uu	-3.5|c31a c21b c8b c32b a2a a30a a34a a16a|uuu20d2u0d20u222d00d0d2uduud2u0002u	-0.5> = -sqrt(7)/567 (4176)
<2u20202002u2uu0du02u202u0dd02200u20	-1.5|c30a c3b c13a c7b a15b a27a a25a a11a|2ud020u002220duuu02d202udu202u00d20	-0.5> = 19*sqrt(21)/60480 (464)
<u22u0du02d2du002200u0dd22220200200u	0.5|c35b c26b c17a c29a a33b a21b a14a a23b|u22u0du02d2dud02u00uuu222u20d002d00	-0.5> = 0 (1260)
<2uuu0d20u00u202u220uu02dduuu00ud2d2	0.5|c33b c15a c3a c7a a11b a10b a5a a31a|2u0uuud0dudd20du220ud02duuud002uud2	-0.5> = 0 (48960)
<u2ud22u00uuu0d0u2ud2022u020udddd0ud	0.5|c17a c7b c18b c28b a9b a32b a13b a3b|u22u2200duuuuu0dd0u2022u0200udd20dd	-0.5> = 391*sqrt(5)/13891500 (19110)
<u02u2u02u2d200ud2u20d0d0dud02ud20ud	-0.5|c3b c9b c35a c23a a35b a24a a14b a20a|u0uu2d0202d20uuu2u2dd00dduu02dd20uu	-0.5> = -2*sqrt(15)/6075 (37800)
<0uu0020200dd200u22u2ud2u02du22d0u20	-0.5|c30b c23a c8a c29a a22a a9a a14a a25b|0uu0020du0du2u0u22d2u2udd2uduud0d20	-0.5> = 23/18000 (53775)
<2uu2002d022ud002u22u0d20uu0d20d020u	0.5|c28a c1a c35a c33b a27a a15a a6b a14b|uud20u2d022duuu2u22d0u20duu020d0d00	-0.5> = sqrt(15)/2700 (8100)
<0uuudd0u2uud0u20du2du22d0ud02du0ud2	0.5|c22a c34b c9b c18a a18b a7b a32a a27b|0uuudduududd0u20du2uuu2u0d202dudd02	-0.5> = -sqrt(70)/14400 (471240)
<022220uu00202ddu2d002220uud22000020	-0.5|c4a c11b c17b c3a a1a a24b a30b a20a|u2uu20du00d02duduu0u222duud22d00020	-0.5> = -sqrt(10)/180 (12750)
<0u0u022d20u002udd2u2u022ud0u20u2du0	-1.5|c19a c24b c23b c9b a35a a24b a28a a19b|0u0u022du0u002ddd2u2u0d2uu0220u2udd	-0.5> = sqrt(5)/4500 (6300)
<u2u000ud0d222u22u0d20d0ud2020d2u020	-0.5|c31b c13b c31a c30a a10b a25b a21a a33a|u2u000ud0222uu22d0d2uu0u2202000dd20	-0.5> = sqrt(30)/540 (1460)
<2uduu0d2uu0dd0duu22d0u2d02u0d2u20d0	-0.5|c34b c18a c23a c26a a33a a25a a35a a15b|2uduu0d2uu0dd02udu2u0dduuud0u2d2u0d	-0.5> = -11*sqrt(10)/43200 (225000)
<u22uud220d2u0uduuuuu200du22d0d0uu00	-0.5|c12b c33a c7b c14b a14b a20b a17a a34b|u22uudd20u200dud2ud2200ud22u0d0u0u0	-0.5> = sqrt(5)/13230 (7290)
<22u02u02u2202220u00202du0dd0002u020	-0.5|c1a c17b c34a c5b a19b a27a a12a a28b|u2u0ud02d22u222000d202ud0u2u002d0u0	-0.5> = 17*sqrt(2)/4320 (900)
<220u022udu002d2u20u020d2u0udd0dudud	0.5|c6b c4a c31a c33b a3b a33b a33a a16b|22u00d2uuu002u2220u020u2d0udd00d2du	-0.5> = 0 (3430)
<u00du0du20u22uuu00dudd2ud2ud220uuuu	2.5|c11a c25b c13a c9a a15b a17b a22b a16b|u00du0duu002ud22u0uud22d02ud220duud	-0.5> = 8*sqrt(70)/21875 (21648)
<uu0222uu2u02222000ddddu00ud000uu2d2	-1.5|c5a c33b c34a c33a a30a a33a a3a a31a|uud2u2uu2u02222000duddd00uu00u2dd02	-0.5> = 7/2250 (16965)
<uu2du220d2ud0uu20u00d20u020d2200uu2	-0.5|c28a c34a c16b c4a a19b a34a a28a a20a|uu20u220d2du0uuu0dudd20d020u2200du2	-0.5> = -sqrt(2)/3375 (15920)
<u000u222u00d00udu02du02222u20u2dd02	1.5|c6b c17a c30a c33a a12b a18a a14b a4b|u00duu22d0020duu0u2du02222u2002d002	-0.5> = sqrt(15)/1200 (408)
<2u02uuu2uud20d0ud0udd200uu002220ud2	-1.5|c26a c9a c10a c25b a9a a11a a28a a27a|2u02uuu2d0220d0uu0udd20000dd2220uu2	-0.5> = -77*sqrt(2)/45000 (4620)
<22u22u0ud0200uu200ud0uud0u2uuduu220	-3.5|c27b c6a c2b c34b a23a a21a a29a a6a|2ud22u0du0200uu200udud2d0udu2duu2d0	-0.5> = 7*sqrt(42)/115200 (20080)
<0uu22uu2u000ud220d00d2dd0u220u00222	0.5|c16b c4a c5a c6a a29a a31b a11b a6a|0uuuuud2d0u0dd2u0u00u2dd0u22ddu0222	-0.5> = sqrt(14)/120000 (73115)
<u202uu002222u000uu0duu0d2du22u20200	-1.5|c11a c18b c31a c29b a18a a29b a15a a23a|u202uu0022u2u0u0ud0udddu2dd22ud0200	-0.5> = -sqrt(21)/21609 (24084)
<uu22u220duu00u00u2d202d002u0dud20u2	-1.5|c30b c3a c7b c5a a14b a29a a23a a19a|uuu202u0ddu00200d222022002u020u20d2	-0.5> = -sqrt(7)/9000 (410)
<200u00u20u0du02d0222u0202020u22u202	0.5|c20b c27b c31b c1a a5b a28b a9b a12b|u00ud0u2ud02u02u022dd02020uud2du202	-0.5> = sqrt(15)/43200 (4380)
<202020u0uu0uu02ud0222000022d2uduuu2	1.5|c15b c29a c9a c35a a14a a11b a10b a32b|202020u002uududuu0222000022duud2udd	-0.5> = -137*sqrt(6)/189000 (5362)
<uu20002udd222ud0d200u22uuu2u00u0d20	0.5|c11a c3b c34a c27b a4a a19b a3b a29b|uu2d002uduu22du0u2u0d22uddddu0u0ud0	-0.5> = 0 (143280)
<0u02u2200222u0uu2du20d0022du002u200	-1.5|c17a c11a c31b c25b a17a a8a a19b a30a|0u02u22u02d2u0du2d220u00d2dd0uuu200	-0.5> = 0 (2376)
<u2222uu020u200uudd20ud002000du22u20	-0.5|c2b c31a c34b c9b a20a a10b a14b a8b|uu222uudduu20ddddu2uud002000duu2ud0	-0.5> = 7*sqrt(210)/360000 (85000)
<udu0du2uudu0dd2u2u2duduu2du000u2020	-0.5|c11a c7b c15b c1b a12b a20a a35b a11b|0ud0uuuddudduuud2d22dudu2uu000d202u	-0.5> = -7*sqrt(2)/51840 (48000)
<u20u0d22u0u0d0uuu20220022022202d00d	1.5|c32b c13a c16a c18a a5b a19b a15a a32b|u20uud22d0u00020uuu220022022202d00d	-0.5> = 2*sqrt(3)/675 (350)
<u02u2u0u22du022du20u0d0duud0022200d	-1.5|c16a c9b c14b c11b a28b a35a a33b a29a|u02u2u0ud20u0d20d20d0u0uuuudd222d02	-0.5> = 3*sqrt(42)/87500 (15750)
<u2uu2020duu000uuu2d2du00ddu20uuu22u	-3.5|c5b c7b c32a c20b a31a a14a a12a a8a|u2uuu0ddduuu0ddud2uduu00ddd20u2022u	-0.5> = -5*sqrt(7)/63504 (519750)
<2uu2u220d22d02u0u00d0uud0du2u0uuudu	-2.5|c1b c28a c17b c11b a15b a3a a8a a32a|uu22u22ud2uu0220000d0udd0uduu0u2ddd	-0.5> = -1651*sqrt(21)/8820000 (81200)
<u2ud20d20u0d220uu2020uu00uu2u02u0u2	-2.5|c28b c12b c18b c20b a32a a1a a7b a33b|22uu20220d00220uud0d0uu00dudu022ud2	-0.5> = sqrt(30)/17280 (3480)
<000u220u2du020d20uu22u20202uu0dd20u	2.5|c20a c32a c21a c31a a17b a26b a15b a2a|0u0u220u2dd02022udduuu202u2dd00020u	-0.5> = sqrt(42)/5670 (2100)
<00uu0u2d2220uu0dd002uud202ud020u22u	1.5|c9b c16a c26a c28a a16b a8b a1b a18a|u0uu0u22u220uu0udd02ddu20du0020d22d	-0.5> = 3*sqrt(3)/4375 (24090)
<020000uu0u0uudu22002uu2d0u0222222ud	-1.5|c14b c29b c10b c2a a6b a1a a18b a19a|uu000ddu000du0d22uu2du2u0d02u2222ud	-0.5> = 0 (2448)
<u02u20uu0200220u0d0d22ddu2uu0duu220	-1.5|c28a c13b c14b c24b a4b a14b a1a a35a|202220uu0200u20d0u0u22d0u2u00ddu22d	-0.5> = -7*sqrt(2)/60000 (1568)
<ud0u222uu02duud2ud20u0d000ud0udud22	-1.5|c16b c18a c19a c7b a17a a24a a18b a20a|ud0u22uuu02dudud2dduu0du00uu0dddu22	-0.5> = -21*sqrt(15)/640000 (390600)
<2ud2u0020du2u20udud0d2dudu20u00d2uu	0.5|c19a c33a c4b c27a a30b a3a a15a a7b|2u2ud0u20uu2d2dudu00d2uuuuu0dd0ddud	-0.5> = 0 (736560)
<u0u000u202d22uu20002u22du0d2uddduuu	-0.5|c20a c15b c12a c23b a4b a21b a18a a25a|u0uu00d202ud2d020u0u22du20u2uudddud	-0.5> = -29*sqrt(14)/3780000 (54264)
<2u0202u0200u020uu2020200u0u20222d2u	-0.5|c32b c16b c18a c20a a35b a7a a23a a11b|2u02022020du0200uu0u02d0u0d2022du22	-0.5> = sqrt(5)/2800 (250)
<u02202u0u0u220uuu020022u020d2u2ddu0	0.5|c19a c9a c32a c12b a14b a5a a30b a7a|u022d22000uu2duuu0d0022u020d2220du0	-0.5> = 667*sqrt(30)/80640 (750)
<u0uduu20d2d20uu0u2duu2dd2u0020220u0	1.5|c6b c7b c31a c18a a24b a5b a13b a8b|u0ud20uud2u2uuu0duudd2d22d0020u20d0	-0.5> = 61*sqrt(35)/2205000 (66816)
<20u2ud0u2u02020du202uu02000022220uu	1.5|c9a c34a c16a c29b a34b a16a a19b a23b|20u2ud0uuu02020ud2d2udu20000u2220dd	-0.5> = sqrt(105)/3500 (4935)
<u0u0u0u202u020uud0dd02d2du02d22220u	-1.5|c20a c25b c24a c3b a7a a9a a12a a34b|u000u022d2ud20uud0u002uu0u02d2222dd	-0.5> = 47*sqrt(14)/22050 (3906)
<00u20ududu22u20d20ud2u2d0du0uudu0u2	-2.5|c14b c21b c31a c20b a1a a22b a34a a28a|u0d20uudud22ud0u20u0u22u0ddduu0d022	-0.5> = -1/48600 (23436)
<u202u2dduuuuudu02uuud00dudduu2u002d	1.5|c34a c15a c4a c30b a4a a11b a32b a10b|u202u2ddu22udu002uuuu00uuudddudd0dd	-0.5> = 0 (437580)
<02022u200duuu2duud022002u02u2uu0002	-1.5|c24a c17a c7b c21b a19b a1a a30a a34a|u2022ud00uudd2du0du2d00ud02u22u00u2	-0.5> = sqrt(70)/3024 (1440)
<0200uu0u20dud2u02u2ddd2uu0022dduduu	1.5|c2a c18a c23a c29a a3b a1a a18a a26b|uuu0du0d20uud2u02u2ududddd02uduuudd	-0.5> = -sqrt(2)/47250 (3104780)
<00002uu0u2ud222dd0uuu2u20200du2u02d	-2.5|c35b c26b c5b c34a a28b a27a a4a a19a|000uuuu0d2ud222dd02du2u20dduuu2d0u0	-0.5> = 0 (15000)
<20200u0200u02u2du22uu22002u0d220020	1.5|c15a c31a c1b c23a a10b a35b a2a a5b|uu20uu020dd02uuuu22uu2d002d0d2d002d	-0.5> = -31*sqrt(14)/39200 (21120)
<2220u00u0udu0022u200d20u2dd2ud20udu	-1.5|c31b c25b c2a c22b a4a a14a a20b a21b|2u2du00d0udu0u22d20d2u0uduu2ddu0udu	-0.5> = 0 (14400)
<0uuu0u2000ud2220d2udu2u22u2002u0uu0	0.5|c21a c24b c26a c23b a12b a23b a26a a16b|0uuu0u2000u2222dd2dd02uu2d2002u0du0	-0.5> = sqrt(105)/3780 (4284)
<22u2u0202uu22u0dd20u0u20d0u20002020	-0.5|c1b c25a c5a c11a a6a a10a a33b a31a|u2u20d2022022d0uu20u0d2000u200d2u20	-0.5> = -sqrt(2)/540 (204)
<u2000ud0du02udu2200du2duu0d220220u2	0.5|c27b c31a c2a c10a a11a a5b a3b a13a|uud0uuu0d0u22du2200du2ddu00220d20u2	-0.5> = -19/6480 (16800)
<0u2duu2u2du2duu2d20d0uuuu0220d02000	-1.5|c17b c25a c7a c6b a29b a31a a7a a19a|0u2du02d2uu2uud202du0uuu0022ddd2000	-0.5> = 0 (6160)
<22uu02uu0u0d0u222d0d002du00duuu2u2d	0.5|c17a c1b c32a c24a a22a a5b a11b a26a|u2udu2uu0dud0d22uu0d0u20dd0duuddu2u	-0.5> = sqrt(14)/384000 (492750)
<2uu0uuu02000duud0d22d02u2uu2du0dud2	-0.5|c20a c35b c21a c29b a7a a21b a14b a26a|2uu0uu202000u2ud0d2ud02d22u20u0ddud	-0.5> = 41*sqrt(42)/4961250 (22932)
<uud0u00u2220u0020202d0u2dd22202ud0d	0.5|c29b c24a c20a c10a a23a a22a a12b a1b|2uu0d00u2d2ud002020uud2uud22u02du0d	-0.5> = -7*sqrt(30)/216000 (11610)
<u0ud02uuudu20uuuu2220duu22ud00ddd0d	-0.5|c19b c33a c10b c18b a14a a33b a9b a30b|u0ud02uu20u202uuddu20uud22dd0ddud0u	-0.5> = -sqrt(385)/740880 (249060)
<0uuu20uduu00d020d0dd2u2202uu2u2dudd	0.5|c9a c30a c10a c5a a3a a9a a22a a13b|0u2uu0uuu0002020d0ud222202dd202dudu	-0.5> = -169*sqrt(2)/945000 (5936)
<2uu20dd2u22u0uuu022uu000d200202u200	-1.5|c15a c26a c21b c18b a34a a23a a15a a13b|2uu20dd2u22uuuuu0d2d00d0uu00202d2d0	-0.5> = -sqrt(21)/3675 (10080)
<2uuu20u200d0dd020uu2u0d2d000222220u	1.5|c29a c31a c23a c30b a25b a4a a12b a22b|2uu220u200uddu020du2dd022000uuu220d	-0.5> = -1/2880 (4100)
<udu0d0020uu2d22u2u00u0uu220d2002u2u	0.5|c34b c24b c35a c3b a23b a35b a24b a31b|ud00u0020uu2d22u2u00u02d220d20u2ddu	-0.5> = 1/1575 (3140)
<00202u222u2udd202uuu200d00u0duu20ud	0.5|c18a c30b c35a c31a a29a a27b a6a a4b|002u22222d2udu2020ud200u002020020u0	-0.5> = -sqrt(105)/1800 (36)
<2u0u20d00u0uuud2d2uuuu2du2222000uu0	-0.5|c27b c1a c16b c20b a13b a12b a20a a17b|ud0u20d00u022uuu22dduu2dd2u22000du0	-0.5> = -1/2400 (5840)
<22u0u2d22uu0u020uud2002u2dd0d0ud0du	-1.5|c9b c23b c13b c31a a24a a21a a35b a13b|22u0u2d2uuu0d020dud2d0u22uu0d00d0u2	-0.5> = 0 (12600)
<0u2uuud02d2u20002duu02202ddd20u02u0	-0.5|c6a c29b c18b c33b a34a a19b a29b a21b|0u2uu0d02u2u2000202dd2202dud20u0u20	-0.5> = -sqrt(10)/864 (1080)
<0uuu2200dduu0u200d22uduuu02d0220d2d	-1.5|c9a c24b c6a c5b a12a a32a a9a a14b|0uuudu00udd202200u22dud0u02d022du2u	-0.5> = 1501*sqrt(105)/3024000 (14424)
<0u020uu2202u02u20u00202ddu220u2d002	-0.5|c21b c4a c31b c24a a26b a20b a20a a1a|uu0u0uu2202d02d20u02d020u2220udd002	-0.5> = 19*sqrt(5)/52500 (1645)
<u000u20dd2ud2000020u2u2ud002222u220	-1.5|c8b c30b c10a c23b a26b a27b a32a a17a|u000u200ddud2000u20u2ududdu22u22220	-0.5> = -5*sqrt(6)/216 (1224)
<uud2d002ud2uuuud0duu2u020dd02020ud2	0.5|c2b c3a c11a c20b a20a a27b a7b a23b|u002u0u2uduuuddu0ddu2dd20u202020ud2	-0.5> = -sqrt(42)/96000 (78630)
<uu2uu200u20u2dd0u22duudud000ddd2uud	-1.5|c18a c14a c3a c6b a17a a16a a22a a9a|uuuuud00220d20uu2u2dd2dud000dud2duu	-0.5> = 85609/595350000 (233436)
<20u20022020d020uu022u022d02022uu00u	-2.5|c23b c1b c24b c7b a16b a22a a2b a3a|uu2200u2020u0202d022uuudu02022dd00d	-0.5> = sqrt(15)/1050 (1680)
<u220002d22uu0u2u00u00uu0d2d0222d20u	-1.5|c12b c33b c29a c8a a21b a11a a27a a18a|u220002022200u2d0ud0uud0u220u22dd0u	-0.5> = 13*sqrt(15)/302400 (1080)
<u000ud20u2u0d00ud0d2uuuu22d2du22u02	0.5|c32a c25b c16b c26b a15b a4b a21b a2b|ud0uuu20d2d0u0u0u0u22udduud2du2dd02	-0.5> = 73*sqrt(30)/8505000 (127400)
<2ud20uu0d0uuu2du22ddu0u00u20202u0d2	-0.5|c20a c19a c1b c1a a5a a24a a10b a28a|0uu2duu0dduud2du2200u0uu0d2d202d0u2	-0.5> = 0 (37800)
<20u0uuuudd0020220222d220u2000ud2020	0.5|c3b c32b c13a c18b a8b a25b a3b a35b|20u0udu2du00u0220d22u22022000duu02d	-0.5> = 7*sqrt(2)/2160 (1044)
<u0u02uu20d00220u02202duu0202u2uuudu	-0.5|c8a c14b c19b c16b a24b a15b a16a a9b|u0u02uuddd002duu02u02du20202d2uduud	-0.5> = -sqrt(35)/25200 (27720)
<0uu20220uuud2d200d00ud20ud20u202dd2	-0.5|c23b c32a c13a c18b a17a a1b a20b a28a|uuu20220uduudd20u00uddu0uu2dd20ddu2	-0.5> = sqrt(35)/540000 (300720)
<u22002u200d0u02uuu000d022udu22u2d02	-1.5|c22b c24a c15a c31b a23a a16a a31b a21a|u22002u200d0u0u2du00d0ud2uud22d2u02	-0.5> = sqrt(14)/3150 (4200)
<022uu0022d200u0222u20000udu222u0020	-1.5|c29a c8b c2b c9b a7b a12b a15a a23a|0u2uu0duud2u0du222d200d0uuu2d2d0020	-0.5> = -119*sqrt(15)/180000 (18950)
<uud02uu0d2u220dud0u0d00u022u0d2d22d	-0.5|c33a c2a c19a c7a a15a a16a a29a a20a|u0d02u00u2d22022u00du00d022uuu2dd2u	-0.5> = -23/51840 (1890)
<00ud02200u220u2d0uuu00d2u02uuduu222	-0.5|c32a c15b c20a c34b a32b a23a a9b a16a|00ud0220ud220ud20ud00022u02uuudu2d2	-0.5> = 0 (560)
<202022uu0u0d0d02u0duu0d2u2ud2u2uu0u	-1.5|c29b c7a c6b c28b a18a a25a a9b a13b|20202u0uud0dud02uuddd0u222u0ud2uu0d	-0.5> = 5*sqrt(7)/108864 (20400)
<uu22u20u22002ddud0d0uud2u00du20d20d	-0.5|c10a c21b c4a c22b a27b a11a a12a a7b|uu2uu2uu2ddu2udud0u000d2d0ddu20u20d	-0.5> = 32*sqrt(15)/297675 (312816)
<20202ud00uuu022u0002dd2u00222dud2u0	-1.5|c31b c7a c22b c15a a11a a31b a25a a9a|20202u00ud2u02uu0002u02uu0222ddd2d0	-0.5> = -23*sqrt(30)/30240 (1386)
<2u0u22du000dd000uu222d2duu2uu2d00du	-1.5|c28b c24b c4b c5a a9b a11a a12a a10b|2u00u2dduud2u000ud222u20ud20d2d00uu	-0.5> = sqrt(2)/1215 (6480)
<0uu22u02d202022200uu02u0202uud0dd0u	-1.5|c19b c10a c15a c16b a1a a18b a31a a13a|uuu22d02du02u2dd0d0u02d0202uuuddu0u	-0.5> = 0 (12000)
<u00202d22u00u0ud00u02ud222dd22020ud	0.5|c32b c30a c24a c1a a20a a32b a31a a1b|u00202u22u00d0dd00uu2ddu22uu2du20ud	-0.5> = -7*sqrt(6)/7776 (4080)
<2u222u002uu00u02u20uu22202dd000udu0	-0.5|c9a c26a c22a c5b a10b a26a a25a a8a|2u22uu0uu2u00d02u20ddd22d2ud000uud0	-0.5> = 3*sqrt(7)/54880 (20314)
<u0202u020u0u2uud02u002dd0u20202u22u	-3.5|c18b c5b c12b c8b a25a a30a a21b a2a|ud20uu0d0d002uuu0du0u2udud202d2u22d	-0.5> = -sqrt(5)/1125 (19104)
<uuu02u20u220du2u000u02dd22uu0u0d202	-1.5|c15b c13b c35a c25a a29a a34b a28a a31a|uuu02u20u2200udu000d02dud2d2duud2ud	-0.5> = -sqrt(21)/10584 (78610)
<u2ud02uuu0d00udd20ud00d20ud2udu222u	-0.5|c32a c2b c6b c24b a4b a21b a10b a14a|uud20uudddu002uu20uuu0du0dd2uddu22d	-0.5> = 77*sqrt(6)/7776000 (383040)
<uuu02u22222u20dd2u2dud000uu0d0d0du0	1.5|c8b c10a c1a c31b a28b a4b a23b a32b|0uuu2d2u2d2u20uu2u2dudd00uuud00ddd0	-0.5> = -71*sqrt(15)/175000 (283808)
<22ud00u0002u00220022d220u2duud2u0du	0.5|c35a c16b c19b c27a a17b a8a a27b a16b|22ud00uu002d0022u0d2u220u2udud2d0u0	-0.5> = 23*sqrt(3)/6480 (2250)
<2uu0d022ud220uuu220d0ududu2d0udu0d0	-1.5|c1b c26a c17a c10b a26a a6a a4a a16b|uuduuu22u0220ud2u20d0udddd2u0udu0d0	-0.5> = 1579*sqrt(42)/66150000 (237405)
<u00du2u2222ud0u2d2du2000uuu20022000	-1.5|c1a c5a c28b c12b a34a a30b a30a a17a|000u02d22220u0u222ud2000uudu02220d0	-0.5> = sqrt(30)/3600 (240)
<202uuu200200200000u2du2udd2u2u02dd2	-1.5|c4b c23b c29a c32a a15a a11a a9a a4b|202udu20u2d020d000u2uuuddd2udu0uud2	-0.5> = 0 (12600)
<000202uu022000222u20u2du200002u2220	1.5|c11b c8a c32a c4a a14a a27b a3b a1b|u0uu02d002u00d222u20d2ud20u002du220	-0.5> = 1/90 (1352)
<2u20u200022u2u2d200d0022uu0u0022du0	-0.5|c31a c5b c11a c17a a4a a27a a29a a19b|2u2u020002uu2u2uu0dd0022duudd0d2ud0	-0.5> = -19*sqrt(210)/2205000 (23940)
<0u0ud0u202du2u22u2uudd2u0u2d0u2d000	-2.5|c14a c30b c24b c27a a26a a21a a7a a24a|0u0ud02202uu2022u2du2u2u02dd002d000	-0.5> = 43*sqrt(2)/88200 (1365)
<u2ud0udd0u022200u20ud20202uu2u200du	-0.5|c14b c17a c34a c24b a11b a32b a19a a9a|u2ud0udduuu22u0002ddu20u02du2u2d00d	-0.5> = -43*sqrt(6)/36000 (27450)
<u2200uu2d0u0uuuuduu22020222200u0ud0	-0.5|c9a c26a c21a c25a a24a a29a a35a a33a|u2200uu200u0uuudduu2d02dud22d0d02ud	-0.5> = 9*sqrt(154)/301840 (91644)
<0202uu20ud0uu2220du20ddu20u00du22d0	0.5|c4a c15b c6b c15a a19b a26b a26a a17b|020uu020du0uu202dd220uud22d00uu22d0	-0.5> = -sqrt(30)/20000 (4380)
<uuu2du0d02ud0duuuduud02d022d020dd2u	0.5|c3a c11a c23a c33b a9a a22a a17b a32b|uu02du0du20d0uuu2ududuud022d020202d	-0.5> = 121*sqrt(210)/2551500 (45954)
<2uu0duuud02u0d2022202dd0u20u2dud0u0	-0.5|c22b c1b c21a c29b a35b a20b a22b a4a|uuuuddduu02u0u20222ddud0u20uduud0dd	-0.5> = -19*sqrt(210)/3240000 (779345)
<22u2d002uu2uudu02020022udu020d0200u	-1.5|c3b c25a c4a c32a a20a a3a a21a a24a|22uud002du2uddu0202ud2220u020u0u00d	-0.5> = 0 (1080)
<00u222u20uu0ud0uu02d22duu0u22002002	2.5|c8a c11a c21a c5a a12b a23a a2b a1b|uuu2u2du0u0uud0du02dd22ud0d22002002	-0.5> = 4*sqrt(7)/1715 (23555)
<220222u2uu0d2200200u02002uu0uuu020d	-0.5|c22b c13b c1b c6a a28b a11b a19a a15b|u2022uu2uuudd2d020ud0u002ududdd020u	-0.5> = 127*sqrt(30)/2160000 (82614)
<u2u0u000u2u0222u0d20du02duu2u0dudu2	-0.5|c31a c14a c13b c2a a11a a23a a8a a12b|uuu0u00uu22uud2d0d20udd2udu2d00dud2	-0.5> = 1411*sqrt(21)/864360000 (340857)
<0ud202002u2u0u0022d20u0uu22u2du020d	2.5|c24a c6a c20a c27a a7a a8b a16b a15b|0ud20uuu2u2d0uuu22dd0d00u2dd2uu020d	-0.5> = -sqrt(105)/1960 (42280)
<20u0220220ud00u2u0002u202uu20d022du	-0.5|c21b c5a c23b c9a a19b a31b a13a a4a|20uud202d0uud0d2u0u0uuu02uu20dd22dd	-0.5> = 11*sqrt(14)/18900 (16632)
<20ud02u02udu02uu2ud0200u2d0uuu02u2u	-2.5|c24a c6b c32a c16b a30a a24a a19a a29a|20ud0ud02uuu02d02u20200u2u0d220ud2d	-0.5> = sqrt(15)/54000 (1736)
<u2u00d20222220uuuu00d2uu200200d0u2u	-0.5|c22a c9b c33a c2a a29a a29b a14a a4a|uudd0u20d2222uuudd00duuu200220d002u	-0.5> = 0 (2400)
<0u0u20uuduud2uud02202u2du002022udu0	-2.5|c28b c19b c13b c25b a35a a8b a11a a12b|0u0u20u2du22uduu02u02d2d000d022dduu	-0.5> = -821*sqrt(210)/14817600 (17388)
<000022uu2uu0u20uudd20ddddu202222u00	-1.5|c14a c9b c25b c10b a17b a13a a2b a7a|0u00222uu0d02u0u2du20ddu0u202222d00	-0.5> = -43*sqrt(15)/63000 (1480)
<uu2du00ududu0202uuddu000u222duu220d	-2.5|c35b c9b c26b c11b a1a a22b a26b a34a|2u2uu00u0u0u0202duuduu00d222ddd22d0	-0.5> = 0 (24248)
<uduuu02uu0d202ud2d2u0220u002d0u0uu2	-1.5|c12a c3b c23b c35b a6b a26b a32a a27a|ud0uuu2uu0uu02du2d2d02d0uud2u0duddd	-0.5> = 89*sqrt(210)/1944810000 (683060)
<0uu02d2u0ud0udu2ddu02u020ududuu2du2	0.5|c8a c7b c13a c35b a30b a20b a3a a9b|0u202uu0uuu00uu2dddu2u020dddd2u2dud	-0.5> = -569/11760000 (338085)
<u02u20d00u2d22du022uuu0u0dud2u020du	-1.5|c24a c32b c14a c3b a26a a2a a17b a21a|uuud20d00d2u2uudu22u2u0002ud2u0d0dd	-0.5> = -2*sqrt(2)/14175 (31920)
<2uud2u02u2ud200ud000du2dud2uuu20u0u	-1.5|c1b c8a c12b c27b a30a a19b a2b a18a|u2ud2u0uu2d0200duud0ud2duuudd220u0d	-0.5> = 229*sqrt(14)/241920000 (202650)
<u0u00d2udu2uuuud2du022u20dddd020u20	-1.5|c34b c14b c19a c7a a27a a5a a35b a4a|u0udududdu2du0uu2u0022d20u2du020udd	-0.5> = 0 (48600)
<ud00uudu0uuu2d022200dd022uuuud2d02d	-1.5|c32b c18a c6b c17b a28a a35a a15b a32b|ud00u0uu0uud2du2dd00uu022dd2uu2d022	-0.5> = 23*sqrt(210)/6300000 (38248)
<u22u0uu0u02222d20020d022u0udu2uu000	-2.5|c12b c6a c30b c3b a30b a17a a9a a27a|u2uu00d0202u22d2d020u022u02du2du000	-0.5> = sqrt(70)/2025 (1156)
<202u22u02220d0220u000duuud2du2du000	-1.5|c30b c23a c1b c9b a12b a19b a8a a21a|u02u22udu22uu0220ud0dd0uud2uddud000	-0.5> = 73*sqrt(35)/810000 (79086)
<02ud2ud0ud2022u2000ud002d0u222u002u	0.5|c11a c5b c9a c28a a9b a18b a33a a22a|02ududu0udu022d20u0udu02d0ud22u0d2u	-0.5> = -25*sqrt(6)/31104 (14256)
<200uu022000222dud20u0uu20uddd22200u	0.5|c24b c23b c22a c26a a4a a22b a23b a5b|20022022000222uuu20d0ddu00uuu22200d	-0.5> = -sqrt(10)/450 (200)
<u22du2u000u0ud22du22d0u2d0ududu0du0	0.5|c4a c24b c15a c21b a31b a11a a18b a12b|u220d2u0002uddu2d22200uuu0duuu20dd0	-0.5> = -sqrt(15)/34560 (2880)
<uu2u02002u2u0u0u022u0dudu2d02duud02	-1.5|c9a c10b c9b c19b a31a a17b a22b a8a|uu2u020u002d0u0dd2ud02ddu2u02d2uu02	-0.5> = 0 (7740)
<20u0u2u0d0u20d0u2du220220202uuu20d0	-2.5|c20b c30a c16b c24a a33a a4a a25a a30a|20uuu2u0d0u20d002udd202ud202duu2ud0	-0.5> = -sqrt(7)/4032 (15500)
<u2uu002uud00220u02d00ddu2u202u2du02	-1.5|c29a c29b c3b c32a a15a a8a a28b a34a|u20u0022ud0022uu02d00dud2u2u0u20dd2	-0.5> = -7*sqrt(3)/2500 (4980)
<uuu220d22uuu000022002uu0dd22dud20u0	1.5|c4a c21a c32a c27a a13b a35b a19a a35a|uuud20u22uuud00022d0ddu0duu2duud0d2	-0.5> = sqrt(42)/294000 (239540)
<0020u2uud002d02202202u020ddud2ud2u0	0.5|c28b c24b c3a c19b a11b a20b a22b a31b|00u0d2uuu0d2u02202ud220d0uu0d22d2u0	-0.5> = sqrt(3)/17280 (2920)
<02uu0000d202uudu2202d2u0uud22dd20d0	0.5|c20b c2a c28b c22a a31a a26b a3b a6b|0u2u0u00u202uduu220dddu0d2uu2d220d0	-0.5> = sqrt(42)/8000 (22635)
<0u2ud0200uu0dddu2uu2udd0uddduu20u22	1.5|c27b c15a c28b c3a a15b a32b a30b a27b|0uudu0200ud0duuu2dd2ddu0udu0u22du22	-0.5> = -5/62208 (63000)
<000uuud2uudu2d2d20uu2200uu0dd20u2uu	-0.5|c32a c6b c8b c17a a27a a17a a6b a11b|000uuudduu2u2u2u20dd2200udddd2002uu	-0.5> = sqrt(70)/70875 (51240)
<2u0uu20u00022u20dd2u2uuud02ud0u20ud	-1.5|c13b c25b c17a c19b a3b a14a a26a a24b|2uuuu20d0002u2200ddd2ud20u2ud0u20du	-0.5> = sqrt(7)/241920 (12750)
<u22u0002ud2u2du2ud02u00d0d220u200dd	-0.5|c34b c11a c26b c21a a19b a32a a17a a12b|u22u0002udd22uu22uu2000d00220d2d00u	-0.5> = -sqrt(2)/10800 (1260)
<20u0d2020202u020uu02u02ud00u2d2022u	1.5|c6a c15b c30a c34a a22b a7a a19b a28b|20u0dud20202u0u0udd2uu2uu00220202dd	-0.5> = sqrt(10)/4500 (1400)
<u022u00d00u0u2d2u202022202220002ud0	-1.5|c24b c3a c28b c32b a30b a12a a7a a13b|u0u2u0ud00du22d2u202022u022d0u0dud0	-0.5> = 83*sqrt(30)/86400 (5200)
<u00ud20u02duud2du22u2d0uu0dudu02d02	1.5|c35a c33b c24a c1b a33b a28b a24b a9b|000uu20dd2uduu2uu22u2d0dd0d2ud02u0u	-0.5> = 17*sqrt(30)/216000 (13608)
<uu0d00220u002u02dudu2u02d0dd22du202	-0.5|c32a c16b c22a c19b a22a a19b a9b a12a|uu0d0022du0u2d0uuddu2d02u0uu22d0202	-0.5> = 0 (5400)
<022udu20u2uuud0u2u2ddu0d20u0u0d0u2u	-2.5|c31a c17b c25b c11b a4a a15a a8a a29b|0222ud2ud20uuddudu2uud0ud0d02000u2u	-0.5> = sqrt(35)/3969 (4896)
<2u22u20d20020uu2du000d0u22u000202u2	-0.5|c9a c35a c31b c12b a11a a20a a19b a22b|2u22u20dd0uu0du2duuu020d22u000u02dd	-0.5> = 13*sqrt(2)/7200 (6750)
<000uud22uu20u2220uu22002020u0uud02u	2.5|c15a c26a c31a c34a a2b a5b a32a a10b|0u0u2d22u220d2u20ud220020u0d0u020du	-0.5> = -23*sqrt(15)/19440 (1044)
<u0u02u20002200d02uuuu2dd2uu2d0uuu2u	-0.5|c1a c17a c24a c22b a9b a16a a4a a30a|00ud2u20u02200dduduuuuu02du2ddddu2u	-0.5> = 9*sqrt(14)/78400 (33192)
<22002u0u22ud00u2u220d202dd02d0000u2	0.5|c12a c22a c24b c16a a14b a11a a33a a24b|22002u0u22200uuud220du02ud02u000dd2	-0.5> = 49*sqrt(6)/9000 (1666)
<22u0u2u2d00du0002d2u20du2d0u00u2du2	-0.5|c34b c26a c25b c23b a10b a22a a29b a16b|22u0u2u2dd0du00u2d2d2u0uu00dd0u2u02	-0.5> = -sqrt(6)/486 (3600)
<22udu200u0u20uu202002d22u0u20020udd	-1.5|c24b c16a c21b c27b a32a a8b a27b a4a|22u2d20uu0d20uud0200du2du0u2002dduu	-0.5> = 17*sqrt(6)/22680 (5400)
<000uu02u00200dud22202222uud2ud2u0d0	-1.5|c5b c28a c30b c17a a20b a35a a5a a3a|00udu02u00200dduu22d2222uuduu02d0ud	-0.5> = -23*sqrt(5)/12800 (4320)
<200u200022002002uud22d220duud0uu220	-0.5|c34b c22a c21a c16a a26a a2a a25b a6a|2u0u2d002200200uuud2d022u2udu0du2d0	-0.5> = 0 (4575)
<u2u2dduudud02du0uu2du2d002duudu0uu0	-0.5|c6a c15b c26b c20a a16b a24b a20a a25a|u2u2d0udduu02d0udu2ud2uuuuddduu0dd0	-0.5> = 29*sqrt(70)/3024000 (941220)
<0uuu0u00ddd0u022d2uuuu22d20u22u200d	-2.5|c32b c35b c28a c16b a33a a7b a27a a28a|0uuu0ud0ddu0u02ud2udud22u2ud22ddu00	-0.5> = -sqrt(7)/37800 (208250)
<2u0u0u2ud0u2020u022du2u00d2udu0d2ud	-0.5|c33a c1b c16a c8a a2a a17a a13b a11a|u20u0u20d022d200u22uu2d00d2ddu0duuu	-0.5> = -17/17010 (4200)
<u00u00ud02u0222d2u00u0200d22dd222uu	-1.5|c10a c23a c31b c14b a5a a3a a1a a14b|20uuu0dd0uu0222u2d00u0d00u22dud22ud	-0.5> = -sqrt(3)/7200 (16250)
<uud0u20d2d2u2u0200202d0d2uu2u0u20d0	-1.5|c34a c16b c11a c6b a3a a18a a23a a12b|uu20du0u2du22u0u0d202ddu2du2u0d2000	-0.5> = sqrt(6)/5400 (15348)
<uu0udduuddduu20020uu20uudu2222u0020	0.5|c24a c30a c26b c31a a11b a19b a26a a35a|uu0udduudd2uu200202d20u0ud222d0002u	-0.5> = 3/560 (12000)
<22udu002d20u002020duuuu002du22202u0	-2.5|c27b c29b c34b c9a a34b a27a a24a a20a|22udu002020d002020u2uudd02udu2202u0	-0.5> = -sqrt(10)/720 (360)
<u02d202uu0002d0u0d2u20220u2uu200ud2	-1.5|c5b c33b c28a c35a a15a a6b a17a a22a|u02duu2du0002duuuu2d2u220d20d2000ud	-0.5> = 19*sqrt(70)/47250 (8298)
<02u2d20uuud202uuu0d2dd020u0u0dd02d2	-0.5|c3b c19a c9b c14a a25b a32b a19a a17a|0202u20u0du20duu20d2dd02uu0u0duu2d2	-0.5> = -901*sqrt(6)/259200 (6120)
<02u0uud0ud0d2uddu2u20uu20d0u220duu2	2.5|c30a c18a c28a c24b a6b a31b a7b a21b|02u0u220uu0d2udduud2dduu0u002udddu2	-0.5> = sqrt(10)/4800 (192150)
<u222uu020ud0d0duu02u02u002udu0ud2u2	-0.5|c29a c32b c35a c8b a14a a15b a11a a20b|u222uu0u0u20dd2du02202d002ud00u02ud	-0.5> = 19*sqrt(35)/73500 (5068)
<020u22u20uu0u0d0ud200d2uu2d22d2ud00	0.5|c32b c28b c30b c13a a35b a13b a20b a30b|020u22u20uu0u0u0du2u0d2dd2uu2d20d0d	-0.5> = 17*sqrt(10)/1378125 (24045)
<00u2220200u2u2u22udu2d20000u20d0uuu	2.5|c35a c4a c13a c20a a9a a30b a27b a10b|00ud2202uuu202u22ud02d2000ud2ud0ud0	-0.5> = -7*sqrt(42)/5625 (3290)
<ud222022000u0ud022ud200u000d222u2u0	-1.5|c18b c33b c1a c4a a32a a13a a1a a25b|uu2u2022000ddud02udu200ud00u2222du0	-0.5> = -sqrt(2)/324 (3060)
<002002uu2202uudu22dd0d0020uu0u022d2	-1.5|c33a c17b c19b c6b a11b a2a a24b a26a|0u200udd22u2uduuu20d0d0d2udd0u02uu2	-0.5> = sqrt(2)/400 (11340)
<000u0u0022u0u22022d002222u0ud02udu2	-1.5|c31b c35a c10b c34b a5a a1b a8b a2a|uu0uuu0d2ud0u22022u002222d0dd0duu0d	-0.5> = 41*sqrt(35)/590625 (21964)
<022u2000du000d222u022222u00uduuu002	-2.5|c16b c5b c35b c31b a6a a33a a11b a27b|022uud00uuu00d2d2u022222u0uddd0du0u	-0.5> = 0 (13860)
<02u020uudu022220u020022ud2u0u2uu00d	1.5|c25a c5a c14a c12a a1b a20a a14a a24b|u2u0u0uddd0d2220u02d022202u0u2ud00u	-0.5> = 0 (1400)
<0uu0u2d2000dd0022uudu22u02u20d22200	-0.5|c12b c13b c21a c28b a9b a4b a12b a15a|0uuud2d2u00u00d22uuu022d02du0d22200	-0.5> = 0 (4340)
<u2ud0u0u200u20202d0d2d0ud0d22u20uu2	0.5|c33b c21a c27a c35b a16b a27b a3b a14a|u22d0u0u200u2u2u2u0ddd0du0u22u200dd	-0.5> = sqrt(35)/12000 (11340)
<222uu220d0ud2u0u0202000duuu2ddu002u	0.5|c18b c5a c26a c16a a8a a26a a24b a29b|222u022du0uu2u000u020002ddd22uu002d	-0.5> = 0 (868)
<uu0d2uu02dd00222u2uud0u0ud0ud200u22	1.5|c16a c18a c28b c7a a7b a28a a13b a24b|uu0d2ud02ud0u22uududd0duud0du200u22	-0.5> = 7*sqrt(6)/20250 (101250)
<u00u02u2ud2udd2d000uduu2200202d202u	-1.5|c34b c22a c6b c15b a7a a13b a35b a2a|uu0u0u22ud2d2udd000uu0d2200202u20d2	-0.5> = 0 (5565)
<u02u2du2uudu02202ddu0ddu0udu0uu2002	-0.5|c7b c12a c5a c28b a29b a2a a16b a20a|ud2udu02udd0022u2uu20udu0ud0dud2002	-0.5> = -13*sqrt(5)/57600 (10920)
<002222u0u0u0uduuuddduu200u22u2002ud	2.5|c6b c27a c33a c20a a31b a22b a2b a1b|uu222du0u0u0duudduu0u2200du2u2d0ddd	-0.5> = 0 (252210)
<2u002u22u2d22d00du00uu022uuu2000d20	-2.5|c11a c14b c34a c12b a15a a26a a32a a35a|2u002u22u20d20u0du00uu0222ud200ddud	-0.5> = -sqrt(10)/210 (5460)
<udu0ud022du22uu202u0u000d0dd0u222ud	-1.5|c31b c30a c19b c16b a26b a23a a7b a29a|udu0udu22du22uud0200d0d0ududu0u22ud	-0.5> = sqrt(5)/8000 (56700)
<ud0uud02d202u02uudu200uuudddu2220u0	1.5|c26b c16a c32a c15a a22a a24b a33b a9b|ud0uud022202u0u0udu20uu2d0ddu22ddu0	-0.5> = 403*sqrt(30)/157500 (36750)
<2udu00d0u00uu222022d202000u20022220	0.5|c16b c21a c14a c1b a10b a5a a13b a12b|uuduu0d0ud022u2d022ud02000u20022220	-0.5> = sqrt(2)/48 (1188)
<200u2udd20022020220u20uduudd2d00udu	-0.5|c7b c29a c25a c21b a29a a24b a19a a2b|2u0d2u0d2002202022udu0u20uud2d00udu	-0.5> = -sqrt(30)/432 (960)
<uuud002u2dd0ud0u20d0220u2uu0u22dudu	0.5|c26b c22a c10a c7a a13a a15b a1a a24b|2uud00ud20u02duu20u02d0220d0u22duud	-0.5> = -sqrt(30)/27000 (11070)
<222uu2d2202u0u00u2d200000u00du2uu2u	2.5|c14a c32a c18b c11a a12b a7b a10b a5b|222u22222uu20000duu200000u00dd20u2d	-0.5> = 3*sqrt(35)/3500 (434)
<u0u2uu22u002d202du0d002u2du20udd0uu	-1.5|c30b c17a c4b c6a a34a a15a a10b a2a|uuddu022uu02d2u20u0d002u2du200ud02d	-0.5> = 1903*sqrt(10)/2000000 (9300)
<u2duuuu0u2d22ud0dud20dd0uu000d22uuu	-0.5|c34b c10b c31a c6a a26b a21a a34a a27b|u2duu0u0udu22du0duu2udd0d2d00ud2udu	-0.5> = 11*sqrt(21)/900000 (522200)
<02u00u0uu00uu22dddd2uudu22d2uddu0uu	-0.5|c32b c35a c15b c12b a32a a10b a24b a34b|02u00u0uud00u2ddudu2duu222d2uddu020	-0.5> = -43*sqrt(42)/450000 (63650)
<uud0ud2uduu0u02d2000d220d22u0uuu2uu	-2.5|c35b c25b c23b c34a a2a a25a a13b a29a|u2d0uu2duuu0202d2000u2d0u22duudd200	-0.5> = 3*sqrt(14)/56000 (9750)
<022002uu2020ud22u20u02uu20du20d0200	-0.5|c18a c31b c33a c2a a10a a28a a8a a35b|0u2002u22u20uu22uu0u02dd20d22000d0d	-0.5> = sqrt(10)/2450 (1716)
<u22uu2udd022u0u0ud2ddd0uu200dd2u00u	-1.5|c11b c31b c26b c21a a22b a29b a17a a27a|u22uu2udd0u2u0u02d2u020duud02dud00d	-0.5> = -sqrt(105)/4500 (78050)
<2u2uu00u2duuduu2d02d02u0u02u020u02u	-0.5|c22b c5b c19a c27a a32b a25a a24b a31a|2u2u000u2duuuuu2d0dd0duu20ud02d202d	-0.5> = -11*sqrt(210)/264600 (80052)
<uduu2ddu00u00u020u2ud0uu20222du2d02	-0.5|c25a c16b c20a c31a a9a a12b a13a a33a|uduu2dduu0duud0u0u20d0ddu0222u02202	-0.5> = sqrt(5)/4725 (12960)
<000uuu20u2uu222du22uud000u2udu02200	0.5|c18a c12b c15a c28b a3b a23b a25b a2a|0uuddu20u2u022uddu2udud0ud20ud02200	-0.5> = -71/756000 (33000)
<0uu022200u02d20u2u2222uu0uu000d2020	-2.5|c6b c34b c24a c17b a35b a25a a4a a26a|0uuu2d200u02d20dud2222u0d2u000d20uu	-0.5> = -5*sqrt(14)/1512 (2754)
<uu2du0uud02du0du2u2u0000u2220ud22d0	-0.5|c4a c17a c20b c12a a2a a10b a23a a21a|u220u0dudd20u0udud20u0u0u2220ud22d0	-0.5> = 1/6048 (5670)
<0u22du0u00d22u22200d02u00du02d2uuud	-1.5|c15a c29b c17b c14b a2a a5b a18a a28b|02222u0u00u220d2ud0d02d00uduud2duuu	-0.5> = 0 (2448)
<u2duuuddduuu0ud2u2uu2002ud0u2ddu00u	-3.5|c21a c18b c5b c29b a7a a23a a5a a15a|u2dudu2uuudd0d22duduu0u2dd0ududu00u	-0.5> = 103*sqrt(7)/3386880 (151200)
<u2d220200uu022d02duuu0d2duuu002uu0u	0.5|c5a c23b c31a c13b a1b a30b a23b a8a|22u2u02d0du0u2u02dudd0d2uduu0dudu0u	-0.5> = sqrt(70)/11340 (22032)
<0u002uu222u00du0uu20du2020202dud202	1.5|c11b c21a c7a c25b a20b a1b a6b a28b|ud00220222000ud0uu2u0d20u02u2dud202	-0.5> = -31*sqrt(42)/17640 (480)
<u002d02u202002du0d0uu2du022d22u0u20	-0.5|c20a c11b c14a c24a a15a a13b a6a a10a|u002du2u2uu0dd2u0u00d2u0022u22d0d20	-0.5> = 0 (3050)
<u0022uuu20u000duudd20200uu2dud22uu2	-2.5|c31b c17a c35b c20b a24a a10b a18a a25a|u0022uuu2du000du02dd020u2d2uudd2uud	-0.5> = -32*sqrt(30)/39375 (64400)
<u20d0000220u02uu2udduududu2u2du20du	-2.5|c32b c4b c28b c19b a24b a28a a19a a8b|u200000u220u02uu2uddddu2dd2u2duu0ud	-0.5> = -sqrt(14)/18000 (47880)
<0u00uu02dddu2du2u2u20uu0u2uu02d0022	0.5|c20b c5a c26b c35a a32b a3b a4a a6b|0uuu0202uddu2du2u2ud0dd0uudd02du02u	-0.5> = 0 (192750)
<u2u0du22u0d20000d20u22220u0d20u2200	0.5|c31b c8a c23b c5b a11b a35b a13b a14b|u2u00u2du022ud00d20u22u20d0u200220d	-0.5> = 29*sqrt(5)/12960 (1460)
<u2uud2u002200200u0u00020u22dd22u220	2.5|c17a c7a c33a c2a a7b a20a a1b a18b|2uudu2u0022002000uuu0020d22ud22dd20	-0.5> = 41*sqrt(35)/37800 (1386)
<200uuud0uuuud0ud20020dd02ud2u22d2ud	-1.5|c17b c34b c1a c26a a22a a21a a3b a29a|u0uuuud0dduud0udd002u2u020d2222u20d	-0.5> = -147*sqrt(5)/1000000 (67550)
<0002uu22d2u0d02d0uud2u002u022222000	0.5|c8a c7b c32b c25a a23b a1b a24b a11a|u002ududu220d02u0udu2uddud02222u000	-0.5> = -sqrt(30)/19440 (11124)
<uu00uu00u00u2duuu20dd2uu22u02ud2du2	0.5|c35b c16b c2a c14a a19b a27b a7a a14b|u000uuu0u00d2du0d2udu2ud22202ud2ddu	-0.5> = sqrt(770)/882000 (80570)
<u0du2000ud00u2ddu0u0uu22222udu22ud0	0.5|c25b c27a c5a c15a a7b a2b a11a a12a|uduuu0d0duuud20du0d0du22u2duuu22dd0	-0.5> = -sqrt(70)/2721600 (288000)
<0u2uuu02022duddd0uu00du022u022u0d2u	-0.5|c30a c35b c4a c27a a20b a33a a17a a21a|0u20uu02022dududduuduud022002du0220	-0.5> = 7*sqrt(15)/23040 (13920)
<uud2022udu0u0020020200du2002u222u20	0.5|c30b c2a c32a c28a a16a a21b a14a a10b|u0u2022du20d0d2u0202u0ud200uud2du20	-0.5> = -1/1620 (2160)
<u2uu20du2uuu0u02d220u002u002uudd2u0	0.5|c5a c2a c25a c28b a25b a29a a27b a20a|uuuud0ud2udu0u02u22ud002d0du2udd2d0	-0.5> = -43*sqrt(154)/45276000 (308450)
<00u20222ud22u0udu0u20d0uduuddu2200d	-0.5|c24b c8a c29a c10b a23a a24a a1b a29b|u0u2022uu022u0ddu0d20dduuuddud2200u	-0.5> = -49*sqrt(5)/75000 (54600)
<0000u2u00d200022u20du22u0udu2222u02	-1.5|c35a c16b c22a c18b a25b a9a a27a a35a|0000u2u0du20002ddu0udu2dud2u2222u02	-0.5> = -1/405 (1458)
<u22d0u2u2222020uu000020002udddd2002	0.5|c22a c31b c7a c6b a33a a18b a13b a21b|u22d00uu2222u20udu00dd0002uduu02d02	-0.5> = sqrt(5)/1000 (2940)
<uu202u2uudu02u20u22d0uu0u0d200d0ud2	1.5|c15b c13a c19a c3a a3a a33b a4b a12b|uu2d2d2uuuddudd0u2du0du0u0u200u02d2	-0.5> = 0 (14400)
<2uu002dudu2ud20u0d2u0202d000200u222	-1.5|c6a c29b c9a c22a a4a a25a a27a a28a|2uuu0udu0d2uu20u0d2d0d0220dud00u222	-0.5> = 0 (21070)
<220uu0ud002du2u2d02uu20002d02uu0dd2	-1.5|c20b c11a c15a c16a a32a a24a a30a a5a|220u20uu00udd20ud020d20u02d022duuu2	-0.5> = -sqrt(6)/8640 (2160)
<uududu02u220d2u200dd0u20u0d02220ddu	-0.5|c13a c15b c27a c23a a1a a9b a13a a5a|2udu2u022220d20200du0uu0u0002220udd	-0.5> = sqrt(2)/2160 (420)
<u2u2d2d0u2du0u02u0dd2uu20dd200uu200	-1.5|c2a c28b c22b c21b a29b a22a a13b a25a|uuu2d2d0d2uuud02d0uuduu2duudd0du200	-0.5> = -sqrt(30)/21600 (313600)
<0u0uu022202duu20d0d222udd0uu220d00u	-0.5|c7a c11a c25b c22b a3a a28a a4b a19b|0uu2u0d220dduu20d0222udu00d2220u00u	-0.5> = 77*sqrt(5)/23328 (1620)
<0202u2uuududu00d2du2d2u20uu00220d0d	-0.5|c31b c2a c21a c6b a26b a19b a3a a15a|0ud2ududuuuuu0ud2d2202d202u002u0d0d	-0.5> = 0 (13440)
<u0202uuu002d2u2u2duuuu0d0u0d0u222u0	-1.5|c17b c13b c21a c3b a17b a23a a28b a34a|u0u02uud002uud2u2uud0ddu0d020d22220	-0.5> = -sqrt(105)/47628000 (23370)
<2u0ud0002u2uu20uu22d0du0uuudu02d2ud	-1.5|c18b c16b c27b c11b a27b a26a a3b a30b|2uuud0002uduu200dd2u0du0u2duuu2d2dd	-0.5> = -71*sqrt(105)/1701000 (222684)
<uu02202uu0u2202000dd0u20u202d2uuu20	-1.5|c4b c15b c8a c28b a9b a20a a29a a16b|uu0u202020u220dd00u20d20u20d22duu20	-0.5> = sqrt(14)/1200 (1230)
<u00uu20du20udu0d2d2u2u00u20202202ud	1.5|c19a c26a c12a c35a a2b a4b a27a a34a|uu02u20dd200uu0u2duu2u00ddd20220220	-0.5> = -3/1400 (4550)
<0uud20uduu02u0ddu20u0d2022d2u002uu2	-1.5|c7b c16a c32b c8b a8b a32b a22a a11a|0uud200uduu2u0d0u20u022022u2d002dd2	-0.5> = -23*sqrt(21)/108000 (4095)
<uuu0002duuudd0ud0d2202u20d2020uu2u2	1.5|c20b c24a c9a c29a a30b a12b a17a a13b|uuu0002d0uu220dudd2u02ud0d20duuu2d2	-0.5> = -7*sqrt(3)/5625 (52500)
<2uu0uddu20duu0duu0u2d2d2020202uddu0	-0.5|c24a c26a c15b c21a a24a a25a a21b a4a|2uuuddud20duu00du0u2u2u2uu0202dddd0	-0.5> = -31*sqrt(5)/567000 (83160)
<uu2u2d022u0d0u2dd0u22ud00d020udd02u	0.5|c26a c10b c4b c30a a11b a18b a13b a2a|u2202d0220uuud2uduu22dd0000200ud02u	-0.5> = -sqrt(10)/38880 (2816)
<u02uudd002u2222d20uu00uu00uuu22020d	-0.5|c17b c12a c13b c33a a11b a9a a18a a22b|u02uudd0u22du22dduud0dud00uud220u0u	-0.5> = 0 (19440)
<u222d0u02000u0u002udd02222022u2u0d0	0.5|c1a c32a c30a c31b a17b a16a a31b a22a|0222u0u02000u0ddd2uduu22220220200u0	-0.5> = -sqrt(3)/144 (120)
<uuu0000d2du02uud022020u0u20u22022u2	-3.5|c30b c15b c16a c25b a3a a31a a17a a25a|uu20000d2du02u00u22020u0d20u2du22d2	-0.5> = -3*sqrt(2)/50 (750)
<u0u02ud2d00222u00udu2u22d0u000ddu22	-0.5|c35a c5b c14b c24a a28b a4a a6b a17a|u0udd2u2u0022ud0duud2d2du0uu00udu2d	-0.5> = -sqrt(3)/32400 (42000)
<22uuuu00u2d2dudud000uu0d2dd2duud02u	0.5|c1b c16a c28a c34a a18b a8a a14b a21a|u2uduu0uu2u2d2u0dd002d0d2uuuuddd0du	-0.5> = 0 (847602)
<2uud0d0udu2022002uuu022u002d2u00d2u	-1.5|c13b c23b c11b c22a a3a a30a a26b a18b|2u2u0d0uddu0u20022du0ddu0u2u2200u2d	-0.5> = -sqrt(2)/576 (3240)
<uu0220u0u0222u2ud20du0d0du002u22uu0	0.5|c18a c30b c31a c16a a33b a30a a24a a19b|uu0220u0u0222u20uduud0dddd002ud22u0	-0.5> = 11*sqrt(42)/264600 (22274)
<0u2020u02u2duu220u0dddu2020udu0022u	-0.5|c23a c5b c16b c24a a13b a6b a25a a24a|0u20dud02u2u2d2d0u0udu02u20duu0022d	-0.5> = -17*sqrt(30)/72000 (2448)
<uu2002u0222002220u000d0u2220u0uudd2	0.5|c32a c35a c1a c35b a17b a23a a30a a4b|0u2u02d022200222du000uud2220duu0ud0	-0.5> = 23*sqrt(15)/25200 (600)
<0uud22ud0uud022d2d0u0u0u200220202ud	-0.5|c29a c17a c28b c2a a30a a30b a26a a22a|00uu22dd0uuu022ddu0d020d2u0uu2202du	-0.5> = sqrt(30)/9720 (3600)
<00u020d2u00u2dd2uu22du000d22u0dd2u2	0.5|c16b c13a c18b c20a a25b a32b a24b a30a|00u020d2u00ududuu02ddu0uuu22dud22d2	-0.5> = sqrt(30)/16200 (22680)
<200uu22uu2d022d00uu0d2u0uuud0dd20u2	-2.5|c22b c14a c21b c10a a5a a24a a33a a31a|200u222uuud02du00ud00ududuud0d22ud2	-0.5> = -97/8400000 (72800)
<u02000022u2222ududud002222u00d0uu0d	-0.5|c26a c12b c24a c3a a27b a20a a31a a4a|u0du00022u2d22udduu2002u2d200uduu0d	-0.5> = 85/41472 (4176)
<u00uu2d20uu2duu22d2uud002d220uud000	-0.5|c5a c12a c16b c15b a34b a29a a26b a9a|u00u02d2uududd0d2u2uuu002222dudd0u0	-0.5> = -2*sqrt(3)/23625 (25500)
<u00u0202du0udd22d2u0duuudd0duud2202	-0.5|c33b c18a c32a c8a a27a a19a a34b a22a|u00u020ddu0uud22du20u2dduudduduudu2	-0.5> = -sqrt(2)/23328 (180000)
<0uu222u22duu0ud022u0u02duduu0002002	-1.5|c5b c8b c19b c3a a20a a20b a34a a3b|0ud2u2uu2duu0uu02202d02ddudd00020u2	-0.5> = -1/4900 (11620)
<222u2uu02d0u000u02d2222d02udd0u000d	0.5|c35b c21a c5a c23b a17b a15b a30a a31b|222uuuu02d0d00duu2u2u2dd02uudd20000	-0.5> = -7*sqrt(2)/2700 (15925)
<u02uu2020d0222uu022dudd20d0u0uduu0d	-1.5|c12a c4b c33a c26a a17a a34a a2a a25a|uu20u2020d0u22dud22ddud2u00u0udd0uu	-0.5> = 0 (13920)
<222u0u2020u0022d000220duu20du022200	1.5|c6a c14a c9a c4a a17a a35b a30b a12a|22200020u0uu0u2uu00220ddu20ddu2220d	-0.5> = -sqrt(21)/350 (1708)
<ud2u0uu0d2uddu2u2uu220udduu0d20uu00	-0.5|c20a c15a c3b c11b a33a a31b a8a a35b|udud0uuud20ududu2uud20duddd0d2uu20u	-0.5> = -sqrt(105)/102060 (440160)
<0u0u02dd2uuud2uu200u202uuduu022u200	-2.5|c32b c8b c9b c25a a35a a1a a7b a27a|uu0u0220uudud2du200d202u0u2d022020d	-0.5> = sqrt(7)/6000 (6070)
<0u2udu0ud02udd22u02220u00000du2u2d2	1.5|c6a c33b c32a c15a a26b a25b a6a a27b|0u2udd0uu02duud2d02220u0uud0du20du2	-0.5> = -1/3456 (21600)
<2u2uuu00200u0uu200222ud0220u0d2dduu	3.5|c21a c6a c3a c25a a27b a8b a22b a24b|2uuuu00u200u0uu20022u2ddd2ud0u2dddd	-0.5> = 11*sqrt(10)/4116 (92312)
<u2duu2du02u20du200d2d0udud220du2000	-0.5|c31a c28a c7a c6b a22b a31a a9a a17a|u2duud0uu2d20du2d0u2uduudu2d0du2000	-0.5> = 0 (77400)
<2u2du02u200uu022d2u0uud20000udu0u22	-2.5|c35b c9b c24b c35a a10a a11b a23a a20a|2u2du02uduuuu022d2uddd2u0000dud0u20	-0.5> = sqrt(42)/7560 (32676)
<202ud0022u2u000du2000uu02uu22ud2uud	-2.5|c30a c9b c26b c3b a21a a20a a14b a31a|20udu002uu2d0u0du20ddud020u22022udu	-0.5> = sqrt(2)/12096 (6960)
<uuu222u0duu2duduuu0dd02u00uu2ddd002	-0.5|c12a c20a c16a c31b a15a a20b a26a a19a|uuu222u0duudud20duduu02u0ddu2d0d002	-0.5> = -sqrt(14)/90000 (301350)
<uud0202du0u020022uud0202u0u22ddu2d0	0.5|c17a c7a c28a c16a a4a a27a a15b a26a|uudu20udu0d020duduuu0202dd2d2uuu2d0	-0.5> = sqrt(6)/10125 (107100)
<0u220ud0uu0222d0ududd0222u2d0u0020u	0.5|c2b c13a c25a c12b a22a a1b a11b a7b|u0220u20ddudu2u0uudduu22uu2d0d0020d	-0.5> = -sqrt(35)/3150 (18480)
<2u2u20du2ud0d002u0202220u0uud0d0d2u	-0.5|c21b c11b c31a c17a a6b a27a a32a a20b|2u2u2duu2d00u002002dd220u02uu00dd2u	-0.5> = -13*sqrt(10)/129600 (3570)
<u22dud22uu0d20u0d2d00u00uud2020220d	-0.5|c7a c18a c2b c8a a22b a21a a20a a34a|ud2udududu0d20u0uuddu200udu202022du	-0.5> = -5*sqrt(3)/5184 (10880)
<u22u22d2d0u200u2220u0d0uuuu0200duu0	0.5|c3b c16a c34b c25a a19b a25a a10b a9b|u2du22d22ud200uu22du0u0dddu0200uu00	-0.5> = sqrt(30)/4320 (1440)
<2u0ud0du2du2ud0uu20ud0u0ud202d2uddu	1.5|c31a c26b c4a c12a a20b a13b a33a a22b|2u00u0du2duu2u0du202dud0u0202duu2dd	-0.5> = -189/40000 (52875)
<uu0022d02uu20dud02uud0ud220uud2020u	0.5|c18a c31a c6a c11a a1a a29b a18a a4a|2u0d2uu02u020duu02udd0dd220u2du020u	-0.5> = 7*sqrt(2)/36000 (7812)
<0u00d2u20u2u00d2d0d22uuuuu2u22000u2	0.5|c21a c28b c29b c27a a14a a9b a24b a18b|0u00d2u2uu2d0uu2ddu2uud2dud0u2000d2	-0.5> = -sqrt(14)/28800 (38320)
<uudu2d0ud0u0d020du0202222002u2u0d2u	-1.5|c17b c28a c22b c1b a21b a8a a12a a17b|0uuu2d02d0uuu020uu02du22200dd2u0d2d	-0.5> = -13*sqrt(5)/8505 (17150)
<u0udu0d2022u2uudd0d02u2000ud0udd222	-0.5|c21b c13b c35a c34a a24a a16b a28b a15a|u0udu0d2022uuu22d0u0dd2d00u20uud2ud	-0.5> = 17*sqrt(10)/36000 (39375)
<0uu02ud02uud2u20222u0d0020uud2u0u20	0.5|c25a c19b c34a c6a a34a a4b a23b a6a|0uud2uu02ddu2d2022uu0dd0u0uud2d0u20	-0.5> = 47*sqrt(3)/113400 (31500)
<2uuuudu2220uudu2d000dddd20udud002uu	0.5|c15b c30b c25a c12a a31b a32a a4b a19b|2uu2uuu22200ud02d0u0ududu0ddd0ud2du	-0.5> = 16*sqrt(5)/637875 (331240)
<00200u2u0u2uudduuu0ud2uddd2du2uuuuu	2.5|c17b c10a c8a c11a a31b a19b a34b a10b|00200u200uddudud0uudd2uuud2ud22ud2u	-0.5> = -sqrt(42)/8820 (16704)
<u20u022d02d2020u02uu0duu02u200uuud2	0.5|c11b c27a c31b c24a a31b a33b a24a a30b|u20u022d0202020d02uu0uud02020dud2u2	-0.5> = sqrt(14)/2880 (720)
<u22uu02uuuu200d0u2u202dd00u0u0u2022	-2.5|c4b c5a c10b c29b a5a a14a a10a a16b|u220u02udud20duuu2u202ud00d000d2022	-0.5> = -43*sqrt(7)/508032 (4284)
<0u2002u20dd22022u020uud200202uu20d0	-0.5|c34b c6a c29a c24a a10a a34b a11a a7a|0u200u2202222022u020duuu0020dud20d0	-0.5> = 0 (434)
<0uuu02uu22d2ud20u00uddu0d2d0duud022	-0.5|c9a c15b c8a c14b a14a a9a a30b a16b|0uuu02u022d2duuud00uddu0u2d0d2ud022	-0.5> = 0 (75635)
<udu2d2002uu00d202000u22222d0dud020u	-0.5|c4a c14a c23b c25a a18b a18a a28a a4a|udu2u2002ud000202200u2u2d2dduud020u	-0.5> = 0 (2400)
<uud2d22uuuu202u0200200u20u0uddddd20	0.5|c2a c34a c17b c1b a22b a10a a23b a30b|00u2u22dd2u202u0u0020d220u0uu2uddd0	-0.5> = -4*sqrt(21)/11025 (2604)
<u0u2d20020u020d20u0200222d0u222d020	0.5|c28a c15a c23a c32b a28b a19b a12a a2a|uuu2d20020du20020ud200d22u0u2220020	-0.5> = sqrt(3)/81 (300)
<uu20200uu20d222u0dd20u20d0220uuu0uu	-2.5|c14b c31b c12a c10b a29b a7a a4a a17a|uu2u20uudd002u2duud20u20d022du0d0du	-0.5> = -197*sqrt(210)/3150000 (81200)
<2u02udu0duu220dd000uuddd0200u2222ud	0.5|c23a c30a c24a c7b a29b a6a a17a a25b|2u02u200ddu220duu00ddu00u2002u222du	-0.5> = 5*sqrt(6)/486 (720)
<0uuu20220020du0002u2u02u02d002u22u2	-1.5|c33b c20b c21a c35b a28b a9a a1b a29a|uuuu2022u020du0002du002u02udd2u2ddd	-0.5> = 17*sqrt(42)/102900 (23820)
<0202u2uu20u022200d22u2d0du0uddu0d0u	-0.5|c2b c9b c35b c19a a29a a35b a25b a16b|0u02u2uuu0d0222u0ud2d2d02d0d2du0u0u	-0.5> = 0 (10248)
<ud0u02d0uuu2200dud20u0d020du2du2u22	0.5|c12b c13a c6a c28a a28a a1b a26b a16a|2u0d0uu0uuudd002du20u0d02udu2du2d22	-0.5> = 161*sqrt(3)/864000 (39900)
<0uu0u22002200u2du22dduu20d2200u0uud	0.5|c17a c18b c11a c15b a17b a30a a20b a26b|0uu0u22002u00ududd22dud202220uu0udd	-0.5> = -sqrt(70)/131250 (19270)
<20002u00u220uu0u0u2uudu02u00d2u2222	-0.5|c16b c5b c33a c6b a8b a15b a6a a5b|20002u0uu220ddd00u2duuu02d00u2d2u22	-0.5> = 0 (1360)
<uu00uu02dd0uu2uudd2202u2u000002d222	0.5|c2a c24b c8a c6b a6b a5b a11b a7a|u0002ududdudu2duuu2202duu000002d222	-0.5> = 0 (2448)
<u2u2u00dd022ud2200u0000udud22220udu	-1.5|c2b c16b c25b c28b a6b a22b a7b a34a|udu2uuddu022ud2d00d00u0u0dud2220u2u	-0.5> = 11*sqrt(3)/34992 (10800)
<uduu200duu0220d2u2d20u00du2dd0uu2ud	-0.5|c12a c3a c35b c20b a26b a24b a23a a30a|ud0u200uud0u20d2d2ud0dudu22duuud2u0	-0.5> = -sqrt(30)/559872 (16320)
<22udu0u0uuu022dd002ddudu00d2u2du0d2	0.5|c34a c7a c16b c28b a21b a10b a33a a29b|22udu000u2u022u0002d2udu00dd22udu02	-0.5> = 49*sqrt(5)/27000 (3100)
<u0u0uudu2dd0u202uu2ddd0202du002ddu2	0.5|c3a c19a c13b c16a a15b a17a a29a a3b|u0u0uduu2ud002dd2uuddu0202udd02udu2	-0.5> = 7*sqrt(2)/960000 (222264)
<uduuu2u002u22d00ud2ud20000u0202dd22	1.5|c10a c4b c1a c11a a8b a24b a30a a15b|0ud0u2ud0d022uu0uu2uu20u00d02d2dd22	-0.5> = 11*sqrt(10)/17500 (5544)
<u22d02uu2dud0uud220u0d02002uu2d0002	-0.5|c28a c31b c8b c9b a8b a21b a32a a31b|u22d02uuuudu0udd220ddu020020u2ud002	-0.5> = -7*sqrt(15)/36000 (9100)
<uu220u2uu0d02u00u2ud0002d0uu2d2ud2d	-1.5|c13b c18a c9b c33b a2b a21b a5a a33a|u222du2u00d0du00ududu002d0ud2u2du2u	-0.5> = -4*sqrt(7)/15435 (8748)
<22u22u2ud0u000duudd0u022uududu00202	1.5|c1b c3b c26a c1a a25b a26b a34b a11b|02022u2uu02000uuuud0d0222ddddu002u2	-0.5> = 0 (5148)
<000u0u02uuuuu200ud22u220uud22dd02uu	-2.5|c19b c9b c23a c28a a1a a6a a35a a34a|u00d02020uuuu200uuu2d2u0dudd2dd0222	-0.5> = sqrt(33)/18816 (12868)
<22u202duu00u2u20d0000du2du2u02d2200	0.5|c30b c7a c26b c23a a19a a14b a11b a12b|22u2020du0u22220u0d00u02d02d0uu2200	-0.5> = 3*sqrt(6)/640 (204)
<2uuuu02d002u22du0d02ud0uuu22uud00dd	-0.5|c7a c18a c25b c29b a31a a33b a6b a18a|2uuuuuud002d22du0d02dd0d0u220u20uud	-0.5> = 9*sqrt(35)/700000 (33600)
<00u2d2002u22du20u0u2d0duuddu0u20202	-1.5|c12a c15a c9b c26b a28b a34a a26a a16a|00u2d200uu2ududuu0d2d0uduud20d202u2	-0.5> = 0 (34040)
<2u2002u0d0duuuuu2d20202d020uu2u200u	-0.5|c32b c31a c30b c2b a18a a22b a31b a5b|2020u2u0u0duuuuu22202d2u020ddddu00d	-0.5> = sqrt(2)/12600 (22304)
<020u2ud2u20u2d0u2u0uuu2020u02ddudu0	0.5|c18b c29b c2a c22a a18b a24b a22b a35a|0u0u2ud2u20u2d0d2u0udd2d20u0uuuuddd	-0.5> = 11*sqrt(30)/338688 (183960)
<0200u2ud2u2uu0uu2200d222duuu0d20d00	-0.5|c13b c10b c28a c15b a20b a29b a8b a3a|02u0d2u2202d000u220du222udu0uu20d00	-0.5> = sqrt(35)/1764 (240)
<0uuu0u20ddduuud2u2dud022u2020200dud	-1.5|c24b c23b c16b c19b a1b a6a a5b a22b|uuudd220duuuuuduu20uudddd2020200udd	-0.5> = 9*sqrt(6)/320000 (481800)
<0u222u0u0du2u002d2d2002d02duduudd0u	0.5|c4a c32a c16b c35b a29b a22a a15b a28b|0u2d2u0u0uu2u0ddd2d20u2d02u22uu0d00	-0.5> = 0 (7560)
<0uuudu22d22022d00udu0020ud20d0ud2uu	0.5|c32a c19a c7b c34a a28b a26a a12b a22a|0uuudud2u22u22d00u0u0d20d22uu0d020d	-0.5> = sqrt(15)/3600 (19460)
<u020d02uu20ud2d200d0u020u2d20u2d202	0.5|c10a c33a c19b c16a a22a a12b a15b a21a|u020d02uud02u22u00002d20d2u20d2uu02	-0.5> = -5*sqrt(6)/648 (540)
<u02u2d002d2u2u0uu0u200222d0d0uu20du	0.5|c13a c23a c17b c12a a12a a21a a27b a14b|u02u2d002d2uu20d00u2u0u22udd0ud20ud	-0.5> = 13*sqrt(6)/30000 (8190)
<00u2uud22u2222u200d0uud0uduuddu0002	-2.5|c7a c4b c35b c16b a19b a26a a21a a34a|00uuuu022d2222ud00202ud0u2duudd00ud	-0.5> = 1417*sqrt(210)/28000000 (21525)
<0u0u220020022du0duuuuu2duu22dud02d0	2.5|c21a c23b c9a c28a a35b a15b a3b a26b|0uuu2200d0022d20uuud0duuu22dddu02ud	-0.5> = 1/1470 (53100)
<2022u20ud02d20u00020u22du20d2002uu0	-0.5|c1b c4a c6a c28a a8b a9a a20a a35a|u02uud02202u20u0002uu22dd2002002udd	-0.5> = sqrt(210)/2700 (1596)
<00220u2u0u222uu00uu02u20ddu2000u22u	1.5|c4a c14b c23a c21a a17b a31b a20a a35b|002u0u2u0d2220u0ududdud0ddu200uu222	-0.5> = -1/280 (8880)
<2u02duu2u0d22uu2d00du220u0u0uud0u02	0.5|c6a c17a c11a c29a a11a a6a a20a a19b|2u02dud2u0u22ud200u2d220u0u00du0d02	-0.5> = sqrt(3)/100800 (1640)
<u002u020uuudd2222d2d2uuu000uu002d20	-1.5|c34b c14b c4b c7a a27a a25b a8b a9a|u00ud0ud2uduuu222u2d2dddu0udu002du0	-0.5> = -29*sqrt(105)/6804000 (115668)
<00uud02u00du202d2222duudd0u20du2020	-0.5|c15a c19b c7b c18a a14a a25b a3b a1a|u02uu0ud00du2duu2du2dudd20d20uu2020	-0.5> = -37*sqrt(3)/124416 (56250)
<u0duud020u00222000udu222u20duud20u2	0.5|c32b c23a c34a c35b a34a a4b a12b a18b|u0d2uu020d0u22200duud2d2u20udduu0du	-0.5> = 0 (18000)
<u0u2d2uduudu2dd0202uud0uudu020d2020	-1.5|c22a c6a c17b c6b a22a a11a a27b a23a|u0u2d0uudd2u2du0d02uuddduu2020u2020	-0.5> = 0 (16200)
<00u2uu2d0d2220200d0u2du00u2uu0d2d2u	-0.5|c21b c35a c12b c34b a14b a9a a21b a12b|00u2uu2dud222d200u0u2du00d2dd0u2uu0	-0.5> = 0 (6936)
<uu020u202u2d2ddu02d00220uu02uu02200	-2.5|c7b c29b c18b c15b a26a a27b a20a a17b|uu020ud02u2u2d0uduuu0220d2d20d02200	-0.5> = sqrt(105)/4200 (5670)
<22uuu0u022d22u000duu20udd02200udd02	1.5|c31a c33a c18b c23a a8b a16a a17b a18b|22uuu0uu22d22d0duuuu200dd022000d002	-0.5> = 33*sqrt(5)/8750 (5586)
<ud2u0u0002220du202d2duuuu0ddd00u2u2	-0.5|c33b c12a c2b c29b a29b a8b a8a a30b|u02u0d02022u0ud202d2duudd0uudu0uud2	-0.5> = 0 (10800)
<u0002u02udu02002d2u2u2d20ddu0022uuu	1.5|c13a c32a c17b c8a a27b a14a a15b a2b|uu002u0duuu0ddu202d2u2d20u2u002dudd	-0.5> = -sqrt(15)/28125 (75320)
<0222ud0u202ud2uu00u0ud2uud0u0dd220d	0.5|c23b c31a c25b c13a a5b a10b a25b a35a|02222u0d2u2u02ud00u0dduduu0u0d02202	-0.5> = -sqrt(6)/16200 (2040)
<ud22u2u00uud20022000uu20uu22duddd0u	-0.5|c27a c4b c23a c11b a7a a23a a15b a14b|ud2ud2200u0u2ud22000du20duu2duudu0d	-0.5> = sqrt(105)/39200 (14400)
<uu0u2000duud2u22d2000duu2duuddu2dud	-1.5|c33b c12a c18b c32b a29b a9a a8a a30b|uu0u200d2ud02d22du000uud2udu22ud0ud	-0.5> = -29*sqrt(30)/8640000 (27880)
<u0uudd2udu00d02202uu00022uduu2du022	0.5|c7a c35a c30b c18b a33a a23b a14b a11b|u0uudddudud0uu220duu00u22ddduuuud2d	-0.5> = -3/1000 (294000)
<u0uud0d20d200uuuu0d2u22du02udu02d2d	0.5|c23a c11a c1b c20a a31b a13a a18b a20a|00uuu0d20dd0uuuuuuu2d2ddu02uddd2d2u	-0.5> = 0 (478800)
<u22duu02uuuu22020udu0d0uudd0d02u0u2	-1.5|c20a c31a c16b c22a a21a a20a a17a a22a|u22duu02uuuu220udduddd0udud0u0ud0d2	-0.5> = -sqrt(3)/274400 (620700)
<uu0u200ud2ud22dd0202u2000222uu0d0ud	1.5|c29b c18a c22a c34b a12b a29b a23b a19b|uu0u200ud2u222dd0uu2duu00222ud0d00d	-0.5> = sqrt(70)/1400 (19985)
<020u220022d0uuud0d2022uuu2dudu0u200	-1.5|c9a c19b c13b c21a a7a a8b a13a a12a|020u22uuu2dduduu0du0u2udd2uddu0d200	-0.5> = sqrt(70)/7200 (260510)
<uuu0u202u2uddu2ud2u00200du20d0u2u02	2.5|c9a c12a c2a c11a a28b a34b a2a a25b|uuu0u2020200dd2du2u002002u2du0d2ud2	-0.5> = -3*sqrt(35)/42875 (4375)
<0022uud202uu002u2du20dud20220000022	-0.5|c3b c20a c25a c12b a33b a29b a18a a14a|00u2udu202u00u2d22du0uddu022d000u22	-0.5> = sqrt(15)/36000 (4380)
<u22u0d0d02udu2d00ud20200u222d2uu00d	-0.5|c26a c19b c13a c2a a12a a7a a17b a24a|uu2d0udd02u202u0dd02020uud22u2ud00u	-0.5> = -sqrt(2)/3456 (3240)
<ud22uu0dudu00u0du02u00222uu2u2uuud0	-4.5|c34b c31b c4b c19b a35a a7a a10a a22a|ud2uuuudd2d00u0dd0ud0u222uu2d20uu0d	-0.5> = -sqrt(110)/4752 (28560)
<u00222220d2u20002u000d02u02dd22u0uu	-0.5|c27a c4b c25b c35a a26a a22b a21a a2b|ud0u22220d2u20002u00u2020uudd22d0u0	-0.5> = -sqrt(2)/90 (504)
<uu2dd2u002d20uu000d20d2uuu2d2d0d0u2	0.5|c32a c29b c6a c6b a22a a9b a32b a26b|uu2dd0u0u2u20ud000u2022dd22udd0u0u2	-0.5> = 0 (7740)
<2u2020020uu2u20d2u2u0u02020dd2d00uu	-2.5|c2b c22b c24a c3a a15a a35a a11a a6a|20u02u020u22d2du2d2u000u020du2u00d2	-0.5> = 16*sqrt(21)/4725 (1020)
<u0u200u2uuu00d0d2u022u2u2uud02u20uu	-1.5|c20b c16a c14b c17a a6b a16a a12a a22a|u0u20uu2uudd000dud0u222u2ddu02d20du	-0.5> = -sqrt(110)/330000 (81270)
<0220u0uudu0dud002u0u0u2uu2d2222002u	-3.5|c2b c23b c14b c26a a1a a33a a14a a13a|uu20d0duuu0u2d002d0d0uuuduu22220d2d	-0.5> = -sqrt(14)/10080 (26250)
<2u0u02u2uu002200d22u0uu220d0ddddu02	-0.5|c24a c30b c19a c24b a28b a23a a5b a21a|2u0uu2u2uu002200d2uudu2020ddu0ddd02	-0.5> = -221*sqrt(35)/148176 (24248)
<202u0ud20u2200u0uu00u2dd20du2uuuuu2	0.5|c29a c10a c15a c27b a13b a19a a15a a9b|202u0ud2u022d0u0udd0d2uu200dduduuu2	-0.5> = 0 (6480)
<2uu0d0ud22ud2202u22u200du0uuu0200d0	1.5|c21a c16a c31b c19a a25b a4b a33b a15a|2uudd0ud22ud22uuu2uuu00d20ddd0u0ud0	-0.5> = 97/11200 (38304)
<u0uud020220222u22000duu00ud0uu2d2ud	-1.5|c9a c13a c12b c33b a9a a19a a26b a25a|u0uud020220du2d220u0uud0u2d0ud2udud	-0.5> = -647*sqrt(30)/3628800 (48750)
<u2220uudu2d2020d202d0u000202udu002d	-0.5|c3b c26b c34a c10a a31b a27b a18a a16a|u2u20uuduud202022d2u0u000du2du200dd	-0.5> = -sqrt(5)/2000 (22390)
<0ud02u22uu0u0u2d2du0uu2u2u20duu0dd0	-2.5|c31b c3b c7b c14b a33b a1a a18b a28a|uu002uu2du0d002d22u0ud2d2u2udd002u0	-0.5> = 7*sqrt(210)/1296000 (18575)
<022u0u2202ddu2ududud200u000u2duu20u	1.5|c20a c28a c30a c12b a20b a24a a35b a25b|022u0u2202d0d2uuuddu2002u00020ud202	-0.5> = 13*sqrt(3)/3240 (600)
<uu2d020d000uu22dd020u02222u022d0020	-0.5|c24a c29b c8b c3a a32a a2b a21a a28b|u2du0200000ud22du020202u22uud2du020	-0.5> = -3*sqrt(5)/160 (420)
<u02u20ud000duu00d2d222ud0dudu222200	-0.5|c7a c33b c20a c17b a29b a26a a23b a1a|202u200u000uud0002du222d02ud2222u00	-0.5> = 0 (410)
<u00ud0ud22u2uu00uu22ud02u2ud00uddd2	0.5|c24a c9b c25a c28a a6a a17b a2b a28a|ud0uuuudu2d2ud002u22dd0u02du00uudd2	-0.5> = -13*sqrt(105)/1411200 (135500)
<0uuu2ud20u22du0u0002du2d02uu0022ddu	-1.5|c3b c13a c12a c5b a17a a15a a27b a14a|0u0uduu20u2d02ddu002uu2d022u0022dud	-0.5> = -169*sqrt(7)/2100000 (13125)
<u0d2udud2ud002000uuu2u2uu22222d0000	-1.5|c26b c24b c20a c29a a19a a33a a17a a20b|u0d2udud2ud00200uu2d2d20uu22u2d0u00	-0.5> = sqrt(70)/1260 (960)
<02uu00dud0022u020222u0d2u20u2d00du2	1.5|c23a c4a c29b c12a a14b a28b a21b a8a|02u000u2u00d220202222002d202uu00ud2	-0.5> = -sqrt(6)/720 (100)
<2udu0uu0udu0ud02u20u22uud0duu220ddu	-1.5|c16b c27a c18b c34b a27a a34b a28b a32a|2udu0uu0udu0ud0udu0u22udu0u2d22dddd	-0.5> = -sqrt(15)/370440 (659460)
<22u220uu02ud02u0duu0uu00u202002dd2d	2.5|c5a c28a c10a c22a a18b a28a a8b a16b|22u2u0u20duu02ddd2d0u000u202002ud2u	-0.5> = sqrt(10)/560 (2400)
<0udud0uu220000uu2u2022d022uu202u200	-2.5|c19b c25b c33a c21b a28a a4b a11a a12a|0ud2u0uu22du00du2uu0u2d0d2d2202du00	-0.5> = -sqrt(15)/3150 (10920)
<u0u00u22uu22d2u0002ddu0ddu2ud2u20d0	-1.5|c30a c14a c21b c7a a3a a14a a17a a35a|u0200uu2ud22d2d0u02u0d0duu2uduu20dd	-0.5> = 0 (43750)
<uu0022u2002udud00duud02dd00u22u2220	-0.5|c28a c11b c19a c5a a35a a25a a27b a4a|uu0ud2d200uuduu00d0dd02u20d022u222u	-0.5> = sqrt(3)/2700 (10800)
<00u2u2202duud2u2ddu000d22udu20u00du	-1.5|c29a c31a c4b c7a a26a a27a a10a a32a|00uud2d022uuu2d2udu000d2222du00d0uu	-0.5> = 1/17496 (6264)
<2udu0ud2u2u0udd20u2d0d0222d0u2000ud	-0.5|c11a c25b c24b c27a a17a a23b a28a a32b|2udu0ud2u200udd2du2u0uudu20du20u0dd	-0.5> = -sqrt(5)/600 (54000)
<uduu00dud0u2002022u22uu2u0du2200udu	-2.5|c2a c29b c21b c12b a8a a35a a13b a28a|u0ud00u2u0ddd02022u2udd2u0u2d200uu2	-0.5> = 0 (3240)
<222uu2d0d2u0d02ud02u00020220uu00d2u	-0.5|c10a c1b c4a c34b a23a a28b a12a a32b|u220u2d0uduud02uu02d00d2022udu0udud	-0.5> = 0 (44820)
<0022220u000002u0uu2u2222020du20du02	0.5|c4b c5b c19a c24a a10b a9b a31a a16b|002uu20uud0002duudud222u020du2dud02	-0.5> = -2101*sqrt(10)/3600000 (19875)
<u202u0002du0002uu00ddu2u222ud0d2uu2	0.5|c21a c32a c9a c27b a34b a8a a19b a16a|u202u00ddud00022u0du0u2d22uud0uud22	-0.5> = -11*sqrt(15)/36000 (2448)
<uduu00222d22u002200000u02220dd20220	0.5|c31a c27b c4a c12a a6a a5b a28a a24b|udu0du222u2ud002200000ud22ududu0220	-0.5> = sqrt(2)/108 (1584)
<222u2ud202d20u2u0ddud00u200uuudu0d0	1.5|c14a c11b c3a c4a a20b a11a a30b a13b|22u02uu202d2u02u0uu2u00d200dd2dd0u0	-0.5> = 0 (5940)
<22u0ud02uud0uuu0u2d0dd002u2u2uudduu	-0.5|c21b c29a c30a c28b a22a a10a a24b a20b|22u0ud02u2u0uuu0d2du020u2u20u0ddddd	-0.5> = -19*sqrt(21)/1481760 (71820)
<u2u22u0ud220u000u2022202000dud2d0du	1.5|c30a c11a c10a c31a a30b a25a a30a a27b|u2u22u0uduu0d000u2022202d0ddu2ud0ud	-0.5> = -77*sqrt(3)/15000 (20575)
<22u0u00d2200u22uu0dd200222200uu020d	-1.5|c33b c14b c19b c10a a12b a23a a22a a34b|22u0u00d2u0duu2dd00d2uu222200dd0uuu	-0.5> = -sqrt(2)/432 (3240)
<u20u2du2u0202du00udududuu22200u020u	2.5|c5a c2a c26a c33a a4b a26a a29b a9b|uu02udu220202uu00udduuudd222d0d0u0d	-0.5> = sqrt(5)/12250 (82980)
<u2udu20022d220020uu200u0ud0du2d0220	1.5|c33b c1b c30a c11a a29b a19b a21b a22b|02udu200220220020d22udu0ud0u2du0u20	-0.5> = 0 (216)
<u0u2duudu0du02u0uu2dd2u2d0u2ddudu0u	-2.5|c21a c12b c4b c14b a21a a10a a16b a35a|u0ududuuddd00uuudd2ud2d2u0u2uuddu02	-0.5> = -11*sqrt(7)/2916000 (378000)
<2u0uuuu2u0d0ud0d2ud2duud0d2u02uu20d	-0.5|c1a c30a c33b c32a a34a a35a a28b a14a|ud0uuuu2u0u0d20u2du2dddd0d220uu0ud2	-0.5> = sqrt(30)/10584000 (128380)
<u2duu2uu000dd2u20ddu022du0u022u020d	1.5|c6a c19a c33a c35a a13a a17a a27b a28b|u2duuduu000u22d2dd0u022uu02d22u0d00	-0.5> = -7*sqrt(5)/21600 (7350)
<2ud22u2202u222d200uu0u0d0d0d2000200	0.5|c7a c33b c14a c10a a9b a30a a30b a25a|2ud22ud2uud22uu200ud0u0udd0d2200u00	-0.5> = -7*sqrt(6)/600 (5460)
<2u0u0d2du2u00uuu2ud20dduuu2202ud0d0	-0.5|c8b c32a c9b c27a a14a a19a a5b a29b|2u0udd2002u002du2u220ududuu2d2u00d0	-0.5> = 0 (4920)
<u2uuduu2u00u20d2u0dd0uddd002d022du2	-0.5|c6a c16b c16a c34b a18b a34a a29a a21b|u2uud0u2u00u20d0uuudduddd0022022du2	-0.5> = -2*sqrt(14)/567 (83328)
<uu2002udd2u02u22dd002uuu0udu0dduudu	-1.5|c13b c3a c16b c17b a25b a20a a4b a11a|uudu02udd220uu2u0u0d2duduudd0dduudu	-0.5> = 7/22500 (1808100)
<2uu20u000uu00022u2ddd2002022222u0d0	-0.5|c31a c15b c10b c30a a32a a12b a10b a34a|2uu20u000udu00d2u2uud20020222dd2020	-0.5> = -17*sqrt(5)/105000 (1645)
<u02u22d2ud2220ud0000u0u0d2020d02uu2	0.5|c11b c34a c26a c35b a29b a14b a20b a7a|u02u2222ddu22udu000du0u0uu02du02d0d	-0.5> = sqrt(5)/6480 (6804)
<u0u22dduu0u0d2u2u2u0duuu0uu2ddd00d2	-0.5|c8a c22b c28a c34b a10b a34b a12a a7a|u0u22d20duudu2d2u2u0d0du0uududd00u2	-0.5> = 0 (67500)
<2uu0uu02dd220u0dduu020u022u02duu0u2	0.5|c31a c1a c2b c35b a20b a15a a24b a4b|u0uuuu02dd220uddduud20ud22u02d0u0ud	-0.5> = -367*sqrt(105)/75600 (180180)
<u0u0u0dd202du0d20u0022u2d2u20u2uduu	-2.5|c9a c25b c26a c35b a23a a6a a17a a29a|u0u0ududd02du0d2uu0022220ud2du2uud0	-0.5> = sqrt(3)/1080 (13600)
<uuuu20duud22d200uuudu2udd20duu0dd0d	-0.5|c7b c14a c2a c8b a16b a27a a31a a34b|u0uu2000ud22uu0uududd2ddu2dudududdu	-0.5> = 13161*sqrt(210)/12005000000 (4136000)
<020u002d2uu0u00u22dddu20u2u022u20du	-0.5|c13b c17a c16b c23b a21b a16b a6b a10a|020u0d2u22u0000du2ud2ud0u2d022d20uu	-0.5> = sqrt(30)/32400 (2088)
<2uu2u2d20d00u0uu02d2d0d22u0du00udd2	0.5|c5a c6b c8b c26a a22b a30b a11a a29b|2uu20udd0uu0d0ud02u2ddd2200u2u0duu2	-0.5> = -7*sqrt(15)/46656 (20880)
<uu2ud22u020u0uu202du02200u2u200200d	-2.5|c18b c6b c16b c7a a9a a35a a11a a20b|uu2uduuuu2dd0dud0ud202200d2u2002002	-0.5> = -sqrt(21)/176400 (21070)
<uu22ud0uuud2uu02u2000uudd2ddu020udu	-3.5|c33b c12b c22b c1a a11a a1a a8a a33a|ud22ud02uu2dud02u20000udd2udd020uuu	-0.5> = -sqrt(42)/10584 (6480)
<u22220220u0du00220002dd2200u0002uu2	-1.5|c10b c23a c7a c22b a6a a20a a14b a22a|u2222du2000uuu02200d2u02200d0002ud2	-0.5> = -sqrt(15)/300 (250)
<0u2u022000u02u02u02u202u022u202d0du	-1.5|c29a c20b c21b c13b a33a a12b a18a a24b|0u2u022000uduu02ud20d022022uu02ddud	-0.5> = -sqrt(15)/560 (5754)
<u0ud0duu0uu0d22020u00d2u0d22uu22202	-1.5|c28b c26a c10b c17a a5b a24a a16a a25a|u0uddudu00u0d22du0u00d22d02uuu22202	-0.5> = sqrt(6)/120 (1296)
<u22ud22u02u2u0d2u00udu2u000ududu002	-1.5|c29b c12b c16b c23b a18b a9b a5b a14a|u22u222uu2dduduuud0uudud000d0ddu002	-0.5> = -47*sqrt(21)/13891500 (267750)
<22u2u0uddduu00d202ud022u0000uduud22	0.5|c4b c23a c2a c19a a10a a30b a13a a25b|2uduu0ddu2udu0u2020u02udd000u2udd22	-0.5> = -7*sqrt(15)/486000 (16380)
<202u0d22200u200uu220du0uud022dd200u	0.5|c30a c9a c3a c17b a2a a17b a30a a21b|2uuu0d22u00u200ud2202u0ddd022du200u	-0.5> = 13*sqrt(10)/54000 (4776)
<u0u0u22020u2dud020uu2uu02dd0uu00222	-1.5|c34b c12b c21b c35b a24b a4a a32b a31b|u0uuu22020uddud020duuuuu2dd0dudd2du	-0.5> = -27*sqrt(42)/274400 (1034138)
<200uud00202u000d0220d20u2u2u222u0u2	-2.5|c30b c25a c31a c29b a15a a7a a31a a24a|200uudu0202u00dd0220u202uu2uud2d0d2	-0.5> = sqrt(14)/210 (3780)
<uu2uud0d222u200u02d0d2uudd00220002u	-1.5|c5b c11a c12b c29a a15a a1b a28a a32a|2u2u0u0u22d020du02u0d2uddu0dd20u02u	-0.5> = -13*sqrt(2)/768000 (15750)
<u20u0uu22d22u02000uu02d002022uuduuu	-0.5|c26b c15a c11a c12a a32a a20a a27a a34b|u20u0uu22dudu0d000d202u00du22ud2d2u	-0.5> = 127*sqrt(210)/5644800 (18750)
<02udu02uu020u200200du02d2u2uuudddd2	1.5|c5a c25a c11a c7a a4b a6a a12b a29a|02u20udud0duu200200uu02ddu2u2dduud2	-0.5> = -sqrt(30)/45000 (26280)
<222222uu0ud2d022u000uud2d0u0du0u0u0	0.5|c4a c24b c5b c13b a30b a9b a33b a22b|222uu2udddu20022d000u2uud0d0u20uud0	-0.5> = 13*sqrt(15)/97200 (4000)
<u20d0uu0udd2u002u22ud20uu0ud2u0022d	-2.5|c34b c7b c13b c34a a7b a11a a31a a20a|u20d0ud0uu220002d222u20uu0dd2du020u	-0.5> = -4/2835 (1260)
<00200002uu2222d2ud0002200u2022u2002	-1.5|c32b c12a c31a c11b a4a a25a a6a a19b|002u0u02uddu22d2udu00220uu20220d002	-0.5> = 0 (900)
<u0u00u2ud22uduu00020uuddd2uuuuu2ud2	-3.5|c31b c29b c35b c19b a20b a31a a24a a4a|u0uu0u2ud22uddu000dduud2u2uu0du2ddd	-0.5> = -236*sqrt(330)/10828125 (995232)
<u200u00022uudd2u2uud0uduuu2d200uuu2	2.5|c24a c33a c15a c1a a28b a5b a34a a1b|u200200022duuudd2dud0ud0uu22200u022	-0.5> = -sqrt(35)/4200 (480)
<20u02udud0222uu0022u20u0du00d2d0du2	1.5|c23a c21a c34b c13a a4b a16b a34b a25a|20uu2udud022dudu022uu0002u00u2d0dd2	-0.5> = 0 (12852)
<u2u0d0uu22200uuu022002ud2dd202002u0	-1.5|c28a c3a c10b c30b a31a a24a a3b a17a|u2d0u0du2d200uuud22002u22ddu0du02u0	-0.5> = -sqrt(2)/90 (2448)
<ud0020udu20u2uu0002ddduu2uu02u2d202	-0.5|c12b c5b c14b c2b a32b a4b a15b a22b|u00uu0dud2002020002du2uu2dd02u22202	-0.5> = sqrt(35)/25200 (1190)
<u2220u20222u02d20002000udu0d2002uuu	2.5|c16a c33a c14a c2a a30b a1b a27b a5a|2u22du20222u0udu0002000uuudd2d020ud	-0.5> = sqrt(210)/2880 (3192)
<2022uuu2ddu02002u0uu0uuuuud0u2220d0	1.5|c17b c9a c6a c4a a18b a15b a2b a7a|2u2ud0220uu020u20dud0dudduu0d2220u0	-0.5> = 0 (12900)
<222uuuu02u00u0du22uu22u00udd0ud0ddu	0.5|c35a c23b c1a c22b a31b a27b a16a a24b|u22uduu02u00u0u222uu2d0d0d2d0u20dd0	-0.5> = -247*sqrt(385)/9525600 (19305)
<2uuu20du000dd0d2000uu002u2d20222u22	-1.5|c35b c7a c34b c31b a11b a29b a14a a22a|2uuu200d00ududu2000duu02u2d2d2d2uud	-0.5> = -sqrt(30)/23040 (59656)
<uud0duu200du200u2222ud20du0uuu0dd2u	0.5|c25a c21a c13a c34b a24b a15a a12b a4a|uududdu200u2u0dd22220u2u0d0udu0duud	-0.5> = -sqrt(21)/14400 (71280)
<u2u0u00200000d20ud2220220222dduuu20	-0.5|c2b c23a c24b c17b a10b a31b a12b a9a|uuu0u002ud0u0d200u2220du0222ud2dd20	-0.5> = -29*sqrt(70)/54000 (6315)
<0022udu220ud2d0u2uu0ud022uu0d20ud0u	-0.5|c25a c11b c3b c8a a11b a31a a20a a3b|0022uuud20dd2u0u2uuddu02udd0d2uuu0d	-0.5> = 0 (85000)
<2u2u00ud0ud200du2u0u2222u2uuuu00uu0	1.5|c12a c30a c15a c10b a10b a15a a14b a27b|2u2u00ud0udu0ddu2d0u2222u22ud000du0	-0.5> = 0 (12180)
<0200u20u00d02uuuuu222d02dd2u022u020	-1.5|c6a c2b c18a c27b a15b a28a a1a a9a|uu00du0du0u02u2ud0222d02duu2022d020	-0.5> = -sqrt(7)/3000 (3906)
<2u20u0d0uduudu22uu2002dd00du22d20u0	-0.5|c16a c13a c1b c23a a24a a13a a11a a33b|uu20u0d0ud2udu2dud20020200uu22d2ud0	-0.5> = 43*sqrt(6)/291600 (16320)
<uudduu0dud22d02uud202200u0u0d0u2uu2	-2.5|c12b c21b c34b c18a a3a a25a a2b a5a|u22u2u0dud2du02ud020d20020u0d0u2u02	-0.5> = 95*sqrt(2)/46656 (3060)
<0ud0200uu2duuu0udud2u022202uu2dddu0	0.5|c24a c27a c10a c11b a8b a35a a15a a31b|0ud02002uu0duuuuddd2u02d20udu22dudu	-0.5> = -203*sqrt(6)/2916000 (103824)
<u0ud2uu2d202ud0u02uu020d00uuu220d2u	-0.5|c27a c20a c1b c31a a26b a23a a9a a20a|00uu2uu22202dd0u02du02ud0u0dd2u0u2d	-0.5> = -139*sqrt(2)/1209600 (17900)
<02uud00udu2uduu2ddu202u2u0dduduu0uu	0.5|c23a c17a c18b c34a a26b a34a a27b a1a|u2udu00duu2dduu200d20202uu2uuddd0du	-0.5> = 683*sqrt(5)/90720000 (143640)
<ud0222uuu202d2u002u0u0u0d0uu20202du	-1.5|c6a c27b c34b c12a a23b a35a a17a a16a|ud022uuuu20dd2duu2u0d020u00d2020202	-0.5> = sqrt(70)/47040 (2450)
<ud2uuu20ud20uudud2d020u00dd220u02du	-0.5|c9b c26a c2b c10a a22a a12b a6b a27a|u02uu220002uuuddd2u02dd0002220u02ud	-0.5> = 2*sqrt(210)/590625 (5796)
<u220uu20d0uuuu0ddu0u22d0dddu22ud020	1.5|c29a c6b c21a c34a a13a a19b a4b a6b|u22uuu20d0uu2u0dduudd2u0dudud2ud0d0	-0.5> = -533203*sqrt(3)/1190700000 (1214535)
<u0220uu02u0u0u2u2d220220uud2ud0u00d	-1.5|c7b c3b c32b c10a a2b a8a a34b a32a|uuu20d0u200u0u2u2u220220ddd2du0d0ud	-0.5> = -sqrt(6)/40320 (21720)
<u2d2200ud2uu20d0u0u2uudu0u220u0udud	0.5|c4a c5a c33b c19a a12b a14a a35b a4a|u2d2u00ud2u22ud0u002uuud0d220u0d0d2	-0.5> = sqrt(10)/37800 (9576)
<0u02u022u2dd020ud2d02u0uu2d20du020d	-0.5|c18b c10a c4a c30b a29b a4a a13b a34a|0u02u022duuuu20uddu02d0du2d2d0u02du	-0.5> = 0 (64512)
<02uu02uu00020u0d202d2u2022220d0u20u	-0.5|c17b c25a c32b c26b a1a a31b a10b a13b|u2ud02uu0u02du0dd02u2d20ud220uu020d	-0.5> = -7*sqrt(10)/20000 (15060)
<u02200u2000u0uu0u022du2202d20u22udu	-0.5|c4b c28b c14b c24a a18b a6a a16b a6b|u02d02u2000d00uduu22du2u02ud0d22uud	-0.5> = 0 (2880)
<2000u222u220u2022u0d000002u2u220u0d	-0.5|c6a c1b c14a c30a a4a a22a a2a a19b|uu0uuu22d220du022ddd0u0002d2ud20u0u	-0.5> = -sqrt(105)/6300 (12285)
<20u02d0uu02d2u2u20000220u2d20022du0	-1.5|c6a c5b c28b c25a a35a a18b a30a a21a|20u0u00dd02u2u2d2d00u22002ud0u22uud	-0.5> = 0 (1080)
<0u0u0d0ud22u0u0uu0u22d2222d2u0u020u	-3.5|c6b c10b c26b c16b a18a a9a a35b a5a|0u0ud00u2u2d0u00udu22d222ud2d0u0202	-0.5> = 0 (4650)
<u2u0002220d22020uuu2d20u0d2020d0duu	0.5|c21a c35a c8b c24b a19b a10b a14b a35a|u2u0002u2du22u20ud2202000u2020u0ddd	-0.5> = -13*sqrt(210)/126000 (1592)
<0ud2222u0002uuu0dd020ud22d0022u0udu	0.5|c24b c30a c35a c2a a34b a33a a27b a17a|00u2222d0002uuu02u020ddd2uu02du0220	-0.5> = -sqrt(3)/2592 (700)
<u20u2uuu2du20du0d0d22020uu0duu0d2uu	-3.5|c21a c29b c1b c32b a32a a4a a35a a31a|02022uuu2ud20uu0d0u2d020ud0d0ddu2u2	-0.5> = 7*sqrt(42)/2025000 (18615)
<u222du222u2du0000022d020duuu0uu0du0	0.5|c34a c26b c31a c3a a28b a5a a18a a22b|u2u22d222d2ud0000u22ud20u0d20u00u00	-0.5> = -sqrt(6)/720 (324)
<u2uu22d2u220020ud00020u2uud0002d0d2	-0.5|c35a c31b c4b c2a a22b a19a a18b a29a|uuu022u2d220020dudu02du2ddu0u0du0du	-0.5> = sqrt(14)/2721600 (47600)
<ud2ud0uuud20d2u22du02u2udd2u000ud00	1.5|c23a c11b c14a c11a a24b a10a a34b a30b|ud2ud0uuu200udu22dd02uu2dd2d0u0duu0	-0.5> = 0 (54900)
<uu0ud00u0d20d00u2uu2d02uddu2u2220d2	-0.5|c25b c17a c24a c34b a24a a13b a22b a8a|uu0ud0020d20200uudd2du2u0ud2u222002	-0.5> = sqrt(15)/1620 (2000)
<u20uu2udud20uu0ddu2dd0ud00u2d2uu0u2	0.5|c6a c8a c29b c23a a32b a15a a33a a8b|u20uuduuud20ddduud2du00u00u202d2ud2	-0.5> = -21*sqrt(6)/1600000 (151900)
<02u0uu2d0uddu22u0uu20duuududu200du2	2.5|c35b c14a c19a c2a a24b a31b a13b a21b|0uu0du2u0udd2d2u0u02udd2uuddd2d0uuu	-0.5> = -sqrt(6)/12096 (267750)
<uu00200u2u2200ud02u0220u20202u22002	-2.5|c16b c29b c22b c10a a6a a2a a26b a33a|u2002d0u202200u002u02d0u2u20ud22d02	-0.5> = -sqrt(70)/600 (240)
<u0u22202u020uu00duud20u2uud220duuu0	1.5|c21b c20a c23b c11a a12b a22b a15b a20b|u0u22202u0uuudu0dudddd02dud220uduu0	-0.5> = 116*sqrt(10)/1250235 (173313)
<u2d2u20uuudud22u0u0du0200dd0d02202d	-0.5|c3b c32a c15a c27b a33a a10b a25a a29b|u202u20du2duu2du0d0ud020uu00202dd2u	-0.5> = -sqrt(3)/259200 (12600)
<u0222du2u002d00udd2u0d22u02000d2uuu	0.5|c19b c19a c5b c35a a35a a31b a20b a5b|u0222du2u002d00uud020d22u0200022uud	-0.5> = 0 (600)
<u2ud2u02ududduu2u02uu0ud2u00u0ud0u2	0.5|c35b c19a c2b c5b a3b a18b a31b a22b|ud2uuu02uuddddd2uuduuudu2u00d02u0dd	-0.5> = -sqrt(15)/226800 (687960)
<u002udduu0uuu2uudd2u0dd0d22d220dd0u	-0.5|c4a c19b c30a c26b a2a a24a a21b a3b|uudududuu0udu2duuududdddud2u2u0du0d	-0.5> = 0 (25779600)
<20000uu0022dd0udu0202d00222u02u2u22	-0.5|c30b c25a c19b c11a a29b a22a a8a a5b|2000uudd02udu0udu0d02200u22uddu2u22	-0.5> = -1/288 (3240)
<u0ud0u20u22du02d0022du20u2uuud22000	-1.5|c10b c11b c7b c6a a34b a9a a6a a17b|u0ud0ud02uuud02ud022uu20d2dduu220d0	-0.5> = -17*sqrt(7)/84000 (51120)
<u2202d002uduu2dud00udu0uudduu2uu20u	0.5|c13b c30a c28a c31a a28b a22b a12a a25a|u2202d002ud202uud00uu20u2dudud0d20u	-0.5> = 23*sqrt(105)/94500 (5400)
<0u0u2uuud220ud200d0d2d2d20220ud200u	-0.5|c2b c24a c23b c6b a31b a3a a22b a30b|00ud20uuu220du200d0u22d02022022200u	-0.5> = 0 (232)
<2020u020u20022222ddu00uuuu20d002d20	-1.5|c10a c10b c23b c19b a29b a28a a8a a11b|2020u02ud0d022222u0u000ddu2u2002u20	-0.5> = 0 (108)
<ud20uu22u20d22200d2000ud02u2du0d020	0.5|c28b c30a c7a c13b a32b a21a a33b a2b|u220uuu2u20du2200d20u0ud02ddd002u20	-0.5> = sqrt(42)/450 (6342)
<0u202ud2u20u20u2du02022d0d2uu0uu00d	-0.5|c22b c6a c3b c10b a11b a1a a12b a6b|uuu02uu2uud220u2du020d2d0u2dd0du00d	-0.5> = 141*sqrt(6)/5488000 (91980)
<0uud2u202020u20ud2u20200u22u022u000	-1.5|c28b c30a c11b c9a a15a a8a a34b a10a|0uud2u2dudu0d2uud2d20200u2200u2d0u0	-0.5> = -sqrt(35)/1134 (8100)
<0uuu0du222u2u020020d022uu2u0d0202u0	-1.5|c27b c2b c18b c10a a30a a5a a25b a34b|00uuuuu22ud2u0200u0d022d2200dd20220	-0.5> = -137*sqrt(105)/926100 (1715)
<uu002udd2duud02u2u20dd2202u02u000uu	2.5|c5a c19a c6b c15a a25b a2b a21b a3b|u2u0u0ud2uudu0dd2uu02d22u2d02d000du	-0.5> = -sqrt(15)/4500 (83060)
<0u0u22u20222du2u20u002ud0u02u0d00u2	-1.5|c8a c28a c34b c15b a9b a30a a13a a3a|0uud22udu2222uud20u002uu0d0uddd0002	-0.5> = -593*sqrt(210)/44452800 (15120)
<220uuuu20002d200u2200u020u2d0022uu2	-0.5|c24a c12a c27b c8a a23a a22a a16b a11a|220uuuuu00uud20ud22002du0ddu0022dd2	-0.5> = -64*sqrt(10)/128625 (24248)
<2u220u000duu0duduu220du2200uu2d2002	-2.5|c15b c10b c20a c32b a33a a26a a32b a13a|2u220u0000uduu0dud2u0dd22u0du2u2d02	-0.5> = 13*sqrt(35)/126000 (18260)
<0uuuud2du2ud0ddu220uud22u0ududu0u0d	-1.5|c35b c22b c7a c10a a22a a25a a22b a28a|0uuuududddud0udu220ud22220u2udd0u00	-0.5> = 403*sqrt(210)/8164800 (135000)
<0u20d002uu22d22d0u0uu2u0u2duu0d2200	-1.5|c28a c5a c20b c22b a19a a10a a17a a30b|0u200002u222u22dddu0dud0u2d0uuu2200	-0.5> = -sqrt(7)/840 (480)
<u0u2u0222002022uu00d2u0d02du2u2u0u0	-2.5|c4b c32a c28a c7b a25a a28a a2a a33a|uduuu0d22002022ud00u2u0dd2du2u20du0	-0.5> = 0 (8200)
<22uu002d00uduu0022200u2udduu2d0u202	1.5|c24a c2a c27b c35a a22b a31b a21a a8b|2uuu002200udud002220d220uu0d2duu20d	-0.5> = -7*sqrt(3)/27000 (5240)
<02u0uuu220duu020u022u022d200d0du2dd	1.5|c25a c26b c9b c24a a25b a11b a18b a34b|02u0uuu2u02ud020dd22u02uud00d0dd22u	-0.5> = -2*sqrt(3)/11025 (22932)
<02200200u02u0u20d0uu222uu0ddud2ddu2	1.5|c17a c6b c15a c31a a8b a16b a1a a13b|u2200u0du02uuuud00dd222dd0uuduudud2	-0.5> = -11*sqrt(10)/78750 (166320)
<uuu220dd0du0uu000dud2d222220d00u2ud	0.5|c3a c23a c27a c23b a31a a7a a12b a6b|uu022d2d0uduud000uud2u0222d0u0ud2du	-0.5> = -sqrt(10)/2592 (14760)
<uuuud0202duuu2u2uuu022u0000d200d22u	0.5|c17a c9b c35a c5b a30b a31b a20b a3a|uu2u0020duduu2d20uud22u0000d2udd220	-0.5> = -sqrt(231)/9072 (19762)
<u02duu00002d222duu0ddu02u2du22u0002	0.5|c29a c30a c20a c14b a16a a20a a23b a10b|u02duu000u2d2u22du0duud2u2udddu0002	-0.5> = -7*sqrt(5)/32400 (36624)
<0u2u0220duud2uuduu0d202u0d000u2d22u	0.5|c12b c4a c34a c13a a35a a18b a4b a22a|0u2u0220ddu0dudud20u2d2u0u000u2u2d2	-0.5> = 0 (960)
<22u0u00d2u02002020u022u02202220u0ud	-0.5|c25a c35b c9a c28a a16a a6b a13a a27a|22u0ud0uuu02d02d20u022d0d2ud220u0u0	-0.5> = sqrt(7)/420 (3240)
<ud02u02d20220u002u2d2u20u20d0d0u0u2	1.5|c4a c19a c25b c1b a18b a31b a22b a25b|0u0uu02d20220u0022du2220u20u0ddu0d2	-0.5> = sqrt(30)/10800 (1484)
<u220d0u2u202udu02u2u20d0d2u0020uu0u	0.5|c21b c18a c14a c32b a27a a32b a16b a28b|u220d0u2u202u0ud202dd0u0d22u020ud0u	-0.5> = -sqrt(42)/2100 (2100)
<u002u22uuu00d2u00u2uuuu0u2dd022u02d	-3.5|c5b c6b c23b c4a a5a a21a a29a a2a|uu0uuu2udd00u2u00u2d2d00d2udd22u02d	-0.5> = -97*sqrt(154)/14822500 (89726)
<00u0u0udu0u22022du2uudu0ddddd0u222u	1.5|c23a c32a c22b c15a a6b a1b a7b a22a|u0u0ud2ud0d220u2uu2uud00ddudd0uu22d	-0.5> = -sqrt(210)/13125 (197064)
<20uuduu000222udu2u2dduuud2002d00d20	-0.5|c1b c34b c17a c33b a7a a35b a32b a20b|u0uddu2000222uuudd22uuuud2002d0u0dd	-0.5> = 3*sqrt(30)/87500 (34020)
<20u2uu00220d0u02022ud2d2000u2dudd20	-0.5|c34a c20b c19b c4b a35b a8b a17b a23a|20uuud0u220u0u02d2d0u222000u2duddud	-0.5> = -73*sqrt(5)/180000 (21262)
<22u202202u22d2ud20u0000020udd2d0u00	0.5|c12b c11b c30a c6a a5b a32a a26b a21b|22u2ud202duuu2ud20u0u0002duududdd00	-0.5> = 241/56700 (37380)
<02uu2u0d22d2u200d200u20u022002d20u0	1.5|c22a c27b c9b c27a a7b a33b a28b a8b|02uu2uu2u2d2d200u200du0u020d02u2dd0	-0.5> = 3*sqrt(2)/1000 (6027)
<u02u220d02022002du202uuu02dd00ud20u	-1.5|c4a c8b c6a c31a a20a a7a a29a a15a|u0202ud0020220u2du2u2udu02udu00d20d	-0.5> = -sqrt(5)/2000 (4095)
<u0u00u2d2u20du022u200du22ddud0uu2d0	0.5|c6a c33a c32a c11a a32a a2b a15a a22a|udu0002u2dd0udu22u2002u22dudu0udud0	-0.5> = 9*sqrt(15)/64000 (9840)
<0uu2u02d0200022uud0u22u0u02d0d2220d	-1.5|c4b c7b c16b c15b a25b a1a a19b a34b|uuduu0du020002d0duuu22u0202d0u222dd	-0.5> = 2*sqrt(7)/70875 (12852)
<u2020uuu022d2u00uuu20uuu02022dd20u0	-2.5|c34b c29b c4b c10a a27b a21a a25a a3a|u2uu0udd0d2d2u00uuu2duuud2d2udd2000	-0.5> = 2*sqrt(154)/4725 (117600)
<2002u0d2u2000202duudud20220ud0u2uud	-1.5|c34b c14a c16b c21b a11a a21a a2b a24b|2u02d0u2d2u00u0uuddduu2d220du0u2d0u	-0.5> = 0 (14000)
<20u0uu0udd22uud2ud00u00u02dud22d022	0.5|c1a c11a c29b c27a a29a a28a a4b a3b|u02uud0dduu2ddu2du00u00d0202u22u022	-0.5> = sqrt(3)/2700 (2160)
<uuudududu00uu020udd2d2d2dudu022du0d	0.5|c32b c20a c12b c25a a3b a27b a11b a16a|uu2uudddu0u0d02duduud2u20u2d0220u0d	-0.5> = -sqrt(210)/4665600 (126000)
<uu22duuudud2d0ud202dd0uu2uudu0d00uu	1.5|c2b c34a c3a c16a a33a a16b a30b a32b|u0d2uduuudu2d0uu202dd0dd2uuuddduu0u	-0.5> = -sqrt(6)/46656 (196800)
<uuu0d0202u2uduuddd2uuu0000u2d2ud2du	-0.5|c20a c19a c11a c1b a25a a12a a20b a6a|0uu0ud202uu2dduudduddu00d0d2u2uu2du	-0.5> = 17*sqrt(5)/1890000 (300960)
<ud2u2d0u00du022uu2du020u0u02ddu2dud	0.5|c2a c5b c29a c5a a26a a13b a13a a21b|u02u0d0d00ud222uu2dud20d02020uu2duu	-0.5> = 0 (1944)
<2u02u02du00u2udud0u2d202dd200u022d0	0.5|c1a c21a c22b c17a a21b a18a a6b a28a|uu02uu2du00u2udd0ud2ud02uu2d0d022d0	-0.5> = -29*sqrt(30)/135000 (86445)
<0u2uud2d0d2020uuu0d0202udu0u22uud20	0.5|c33a c7b c11b c31b a2b a12b a6b a33b|022uu2du0uud20udu0u0202ddd0u220du20	-0.5> = -sqrt(35)/42000 (17040)
<20u020ud0ud20u2d0u22u22d020u0u2duu0	0.5|c16a c21a c20a c31a a35a a28a a4b a6a|20uu2dud0uu20u200u2d022d02020duuddu	-0.5> = -23*sqrt(10)/162000 (13860)
<22ud22uuduuuddu2ud2000u00d2d2u000uu	-0.5|c10a c1b c29a c6a a21a a31a a12a a26b|u2du2duud0u2udd2uu20u0u0022dudd00ud	-0.5> = -13*sqrt(6)/144000 (55320)
<2u20uu0ud222uu222002d20u0d000d2d0d0	-0.5|c20b c10a c26b c5a a29b a34b a35a a25a|2u200u0uud22uu22200dd20ud000ud2d02u	-0.5> = -791*sqrt(15)/300000 (5975)
<u02uuu00d200uu22du20u2du2udud20u200	-3.5|c17b c14b c21a c3b a23a a21a a11a a12a|u0uuuu00d2udu0220d20d22u2dddu20u200	-0.5> = 3*sqrt(35)/30625 (18615)
<uudu2u0udd20uuuu20d20d222d022200000	-0.5|c10a c16b c11b c25b a31b a27a a18b a15b|uudu2u0ud0u0ud202ud20d22duu222d0000	-0.5> = 29*sqrt(7)/10500 (17370)
<0u0uuu2du00022u2u202ud0uu0222ud002u	-1.5|c7b c18b c5b c14a a18b a17a a24b a1a|uu0d0uddu0002du22202uu02d0222du002u	-0.5> = 0 (1080)
<uu202d0u2uu0022u200du2d200u22d00d20	1.5|c6b c3a c15a c29a a7b a21b a35a a4b|uuuu20uu2ud002dd200d22d200u2dd00u2u	-0.5> = -103/23625 (17820)
<u02u2020dud2u2d0uu222u022u0d00u0020	-1.5|c12b c34b c24b c18b a29b a2b a26a a31b|uu2d2020duuuu2d0d0222d0u220uu0200d0	-0.5> = -sqrt(2)/1440 (2100)
<u0d0u0u02u0u2202duu0d2u22002u0u2220	-2.5|c9b c18b c34b c33b a5b a17b a4a a12a|u0du20d0uu02220220u0d2u22002u0d2ud0	-0.5> = -19*sqrt(21)/8400 (480)
<u00u2202d0u0020dd2u002d2uu2d22uu0ud	0.5|c11a c26a c5b c22a a10a a7b a3a a2b|ududu2u2du00020du2d00uu2u02d22ud0ud	-0.5> = -1/720 (13500)
<u00u02u02d2u0u2002u0u20u22020d20u22	0.5|c9a c14a c15a c34b a32a a27b a5b a14a|u00uu2u0du2u0uu002u0d20u22d20d2ddd2	-0.5> = -1/2352 (23595)
<u002002d2uud220d202u22ud0u0d220u0d0	0.5|c30a c13a c17a c1a a31a a23b a6a a3a|00u20d2u2dudu20uu02u222d0d0u2dud0u0	-0.5> = 0 (3280)
<uuuu222u0duuu0uu0022dd020d00d0d222d	-1.5|c34b c6b c22a c32b a27a a31b a28b a17a|uuuu2u2d0uuuu0udd022d0020dddd02u2du	-0.5> = -sqrt(3)/17010 (317328)
<00u202222u2d20u0uuuu0ddu022002200dd	-0.5|c9b c11a c27b c7b a25b a14b a2a a1b|uuu202u2dudd2du0uduu0dddu2u002200ud	-0.5> = 0 (150000)
<02u0u00002d2d2ud2uu20d2ud20002d2udu	-0.5|c13b c18b c11a c2b a34a a16b a1b a2b|u2u0u000020202u220d20u2dd20002u2u2d	-0.5> = -sqrt(30)/1600 (430)
<uu000udud022u0222u0dud22du0ud20d02u	-1.5|c30b c30a c24b c23a a10a a29a a31b a33a|uu000ududu22u0222d0duddduu0d20duu2u	-0.5> = sqrt(3)/768 (50688)
<u20d002uu200022udu2u2u2d2u00du0uu20	2.5|c4a c26a c34a c24a a20b a12b a8b a17a|u2000022d20u022u2d222d202000uu0udu0	-0.5> = -sqrt(7)/1512 (120)
<2u002uu200uduu02d2d02d2u0d220duduu0	-1.5|c5b c28a c21b c23b a11a a17b a23b a9a|2u00duu2d02udu0222d0du2d0u2u0duuud0	-0.5> = 1/600 (6480)
<u0u222d0u220uu2udddd02u0220u00d20u0	-1.5|c26b c13b c20a c10a a29b a20a a13a a16a|u0u222d0uu20uu22udud02u02d0du0d20d0	-0.5> = -103*sqrt(70)/661500 (19257)
<02uu00u2ddu0022u22uu20du0u202uuu002	0.5|c27b c3a c11b c16a a32a a22b a3b a28b|02uu00u2dd00022022uu2uud0ddd2uu2002	-0.5> = sqrt(105)/2835 (3780)
<uuu200u200000220dudu2uu202202udu2du	0.5|c7a c20a c21a c32b a7a a20a a7b a12b|uuu20022000u0220udududd202202ud02ud	-0.5> = -713*sqrt(70)/58800000 (6205)
<22u20220uu0d202uudu0u00du2du00d2udd	0.5|c15a c13a c1a c32a a35a a32a a20b a11a|u2u20220ududu0dduuudu00ud2uu00d2dd2	-0.5> = 653*sqrt(7)/18900000 (194300)
<2ud00u2u02ud2uu220ddu02u202ud20000u	0.5|c25a c29a c35b c8b a3b a22a a4b a24b|2u2u0u2002du2du220uudu22d02d0200000	-0.5> = sqrt(2)/9000 (1484)
<u22uuuddu2dud0220000220002udd0d022u	-0.5|c34a c21b c35a c28b a30b a11a a9a a19b|u22uuudd222uu02200d0d20002u0udd02u0	-0.5> = 0 (5175)
<0uuu2udu020d2ud2ud200u2ud20u00d20d2	-1.5|c13a c32b c26b c5b a7a a33a a5b a31b|0uuu2d2u020dduu2uu200d2udu0u002ddd2	-0.5> = 0 (57868)
<2u2u22uu0uuu000022ddd0u220u02ud0d20	-1.5|c4b c30a c18a c1b a7a a4a a26b a32a|uu2d222d0uuu00002uddu0d22ud020uud20	-0.5> = -sqrt(2)/1800 (8400)
<020u0u2000u222uudu20u22200u02202020	2.5|c22a c29b c24a c30a a10b a20b a15b a3b|02uu0u200ud2222ddu2dud2u00u0du02020	-0.5> = 4*sqrt(21)/945 (3150)
<u200220uu0udu000dd0222uu2uuuu02udu2	-1.5|c9a c2b c22a c6b a15a a7b a4a a24a|uu0u2udd00uuu0d0uu022dd22uddu02dud2	-0.5> = -79*sqrt(2)/8400000 (285925)
<2uuuuu2d2ddu0002ud02dd022duduuu2000	-1.5|c3a c11b c21b c1a a14a a17b a33a a23a|uu0uuu2d2u0d0d022d020ud22dududu2u00	-0.5> = -49*sqrt(2)/144000 (42984)
<0ud00u20u20022u2d0uud00222u0d22u2d0	-1.5|c25b c24a c27a c10a a35a a4a a28a a23a|0udu0u20uu0022u2d0udd0uuu20du22d2dd	-0.5> = -9*sqrt(6)/28000 (45696)
<0udu222uu2d202d02u0u220d0du000u0u2u	0.5|c33a c20a c7b c4b a31a a29b a19b a16b|0ud022uud2d202uu2du0220u0du0u02002d	-0.5> = -1/3240 (1224)
<22222u02u00du0u202d02uuuud00duudu0d	0.5|c16b c19a c24b c18a a16b a11b a17a a7b|22222uu2d0udd0u2uu002ud0dd00duuuu0d	-0.5> = 0 (12600)
<20uuud0du22u002d2022d2022u00uu00dud	-0.5|c10b c15a c29b c24b a23b a16b a23a a28b|20uuud0duu2u00d22022u22d2d0u0d00uud	-0.5> = 59*sqrt(10)/48000 (14700)
<22u020220u0d2d020u2u2u0u0d02uu2d0d0	0.5|c31b c34b c13a c8a a6b a35b a24b a27a|22u02u2u0d0uud020d2d2d020uu2uuud00d	-0.5> = 1/120 (8400)
<uu22ud0d0u2002u220uuu200ud2d0udu2u0	-1.5|c14b c3b c17b c4b a6b a10a a2b a13b|u2uud20d0220duu2u0uud200ud2u0ddu2d0	-0.5> = sqrt(30)/12250 (34040)
<0u022u2u2u02du002u0d002d02u0du2ud2u	-2.5|c6b c7b c9b c30a a22b a10a a28a a11a|0u0220uud2d2uu002u0d0u2d02udd02du2u	-0.5> = 13*sqrt(3)/20250 (13500)
<2u0uduu2d020u2u20u22d02u0u0d2uddd00	-0.5|c1a c13b c19a c11b a24b a25a a12b a15a|uu0dduu2d0ud02220du2d022uu0u2uddu00	-0.5> = -sqrt(2)/6300 (7560)
<u2uduuu020dd222d0u2u2ud2d00uu00200u	0.5|c7a c35b c6a c15a a27a a30a a35b a29b|u2udu00020du22du0d2d2uu2u0du2d0200u	-0.5> = sqrt(15)/648 (5508)
<2uu0ud2du2d0020u2uud020d0u2du2d200u	-1.5|c31a c30b c8b c10a a33a a15a a30b a3a|2u20uu20ddu002du2udu020u0u2dd202u0d	-0.5> = 0 (13020)
<u2ud220du002u20d22002002u00d2uud20u	-1.5|c21b c1a c12b c25b a20a a31a a22b a34b|02uu220du00du20u220uuu02000d2d2d2ud	-0.5> = sqrt(105)/6300 (4158)
<u2u0uu02dduddd22200u2u2uu2ud00uu0d0	-2.5|c15b c24a c26b c9b a19a a18b a9a a7a|u2u0uuu2udddudu22udd2u20duud00ud0d0	-0.5> = -7*sqrt(30)/100000 (1081038)
<uud0uuuu2u220ud00ud00u0222uu0u2u022	-3.5|c5b c9b c8b c25b a5a a6a a21a a16b|uud0d2u0du220udd0ud0uu02d2uu0u2d022	-0.5> = sqrt(33)/1155 (4320)
<22u20uuu0d220u20uuuud02u000udd2duuu	2.5|c24a c7a c34b c12a a27b a25b a16b a9b|22u20u0udd2u0u2uuuduu020u0dddd2ud0d	-0.5> = 11*sqrt(30)/169344 (242550)
<uud22d02u2u2u20u000u2ddu0200022uu0u	-3.5|c32b c26b c16b c31a a34a a1a a24a a31a|2ud22u02u2u2u200000d2dd20u000220uud	-0.5> = sqrt(6)/80 (700)
<2u02uduu0220d2u0u220uu020200200220d	2.5|c6a c5a c32a c29a a12a a9b a28b a30b|2u0200uuu22ud2d0u220du02020dud0d20u	-0.5> = 19*sqrt(70)/28000 (5950)
<2udu2d0uu00d20u20d02222200020uuuddu	0.5|c13a c31a c22a c16b a17b a19a a14a a25b|2udu2d0uu00dduuuddd22u22u0020d0uudu	-0.5> = sqrt(10)/1296 (14400)
<2u0u2u2duu0du0u2202uu2udd000u2dd0ud	0.5|c19b c16b c7a c22a a26b a23b a18b a28a|2u0u2ududu0ud0uu2dduuu2ddd0ud2ud0ud	-0.5> = 11*sqrt(42)/21952000 (3517710)
<20u2du200duuu220200ud02222ud200u0d0	-1.5|c24b c7b c20b c14a a19a a2b a8a a3b|2u22uudu0duudd2020u0d02d22uu200d0u0	-0.5> = sqrt(6)/10368 (14080)
<uu0202u22du2u0uu00u2000u2d02222d00u	-1.5|c28b c32b c4b c29b a5b a32b a17a a24b|uu0dd2u22uu2d0uuu0d200022d0ud22d00u	-0.5> = sqrt(30)/7200 (9420)
<u2u0u022udu020duddud2d0duuu0ud0ud22	1.5|c26a c2a c8a c9b a20b a11a a25b a32b|udu0u02u0u2020ududu22d0d20d0uu02d22	-0.5> = -10153/14400000 (11772)
<uu20220u22du020220200u220du2u0uu000	-1.5|c29a c14b c23a c5b a31a a27b a30a a4a|uu2ud20u22uu0d0220200du20u220d2d000	-0.5> = sqrt(35)/10500 (1570)
<20020uuu202uu0u0000u2u220020u222d2d	-1.5|c13a c4b c31b c1a a29a a2a a17b a25a|ud0u0uuu202u00u0d00d2d22d02022u2u2d	-0.5> = 0 (3192)
<uu0d220du2uu020u00duud2uud2u0d0d22u	-1.5|c4a c14a c34b c12b a31a a3a a4a a18b|uuud220uu2u00u0u0ddudd2udd2d0uud2du	-0.5> = -1349*sqrt(42)/370440000 (1027900)
<00202u2du0uudu0uuuduu0uduud222u0uu2	-3.5|c21a c3b c25b c35b a10a a16a a15a a2a|0uu02d2uduuuuud2dudd00uu0du222d0udd	-0.5> = -sqrt(165)/577500 (764442)
<u20uu0u002d2u2u022ud20220duuud00uuu	-1.5|c12b c19b c17b c30b a7b a29b a6a a8b|u20uud2u02ddu2d0d20u20220uud2000duu	-0.5> = sqrt(14)/3136 (6120)
<200u2u2u22d022d2du00022000u0d0022uu	0.5|c4a c18a c10a c5b a8a a3b a15a a19b|20u0du222du02222d0u0022000u0d0022uu	-0.5> = 0 (72)
<u2uuud00u2duudd022u22ud2000uduud020	0.5|c29a c24a c17b c3b a19a a14b a8b a7b|u20uuuuud2ddu2d0u2222dud000d0udu020	-0.5> = -7*sqrt(6)/750000 (76020)
<0222u02u2022u2220uu00u0ddudu2u0u000	1.5|c28b c16a c32b c26a a10b a35b a1b a22b|u222d02u2d22u22u0ud0020uu0d02d0000u	-0.5> = 2*sqrt(30)/4725 (480)
<20202u20u0du2u00200u2uuuu002d0d222u	-0.5|c24b c17a c20b c25a a23a a4b a9b a30a|202u2u2020uu2u00u0002d200002dud222d	-0.5> = 17*sqrt(21)/58800 (462)
<ud02020uuu002u22ddd0u20uu20u0d022d2	1.5|c26b c18a c16a c26a a18b a25b a26b a11a|ud02020uuuu02d2dduu0d20u2d0d0u022u2	-0.5> = -sqrt(3)/1080 (7140)
<20ud0uu2uu20ud2u020uddu02u22u0ud200	1.5|c4a c29b c32a c20a a29b a34a a17b a34b|20u00ud2uu20uu2ud200ddd02u22u0d0220	-0.5> = sqrt(105)/37800 (4788)
<202uu2u00d0u0udu220d00200u2uuu22du2	1.5|c18a c23a c5b c7a a29b a28b a22a a7b|202u02d00u0u0udu2d0u0uu00d222d22ud2	-0.5> = 17*sqrt(10)/56000 (2968)
<20022ud20000u2u2u2u0uu22d0d0uu2u0du	0.5|c4b c16b c16a c7b a9b a26b a10b a25b|200u2u02uu00u2u0u2d0du222ud0dd2u0dd	-0.5> = -163*sqrt(105)/1200500 (24228)
<uu0uu02u002uu22d2000dd02u0022d22u02	-0.5|c29a c28b c32b c4b a10b a33a a27b a6b|uu00uu2d0d2uu22u2000ud02u0ddud2d202	-0.5> = 26*sqrt(30)/275625 (21105)
<uud2d200uduu0uu2000220uu2uu0220duu2	-3.5|c16b c25b c20b c16a a7a a17a a18a a8a|uud2d2uududu0uu0uu0d20uddud0220dud2	-0.5> = sqrt(3)/840 (344736)
<udu0u02u220022d02dudu2du2u00u0ud0d2	0.5|c32b c17a c23a c22a a19a a26a a29b a33b|udu0u02u220022d0du2udd0u220020u0du2	-0.5> = 0 (2000)
<u22uud2u2uud2u22202u0d0d0020002u000	-0.5|c27a c7b c17a c6b a22b a26a a28b a30a|u22uu0uu2duu2d22d02d020u0uud0d2d000	-0.5> = -43*sqrt(14)/6615000 (22960)
<2u222u0dduu00u00u2u00du2dd022uu2020	-1.5|c18b c2a c32b c3b a30b a35a a27a a25b|20u22u0duud00u00udd00du22dd222uu02u	-0.5> = 0 (6480)
<22u2u2u0u0dd0uuu02u2u2d0udu0duu0uud	-1.5|c33a c20a c2b c14b a24b a13a a10a a28a|2uu2u2u0ddddu0uu02udd2udduduudd00uu	-0.5> = -sqrt(66)/4967424 (756000)
<0uudu0000uu02u2220udddd2uduuu22d20u	-2.5|c31b c24b c16b c32b a3b a27b a7a a32a|0u2du0u00ud02u2d20udududuu2ud2dd20u	-0.5> = 7*sqrt(35)/288000 (118160)
<02220u2d0u0u22200020ud202uuuddu0ddd	-0.5|c10a c2b c27a c22b a12b a20b a26a a11a|0u220d2u00u22220002dd020220uduu0duu	-0.5> = sqrt(15)/300 (216)
<0uu02202u0ud202d02udu20222u2u020000	-2.5|c2b c13a c12b c8b a21a a20a a10b a4a|00uu220dudu0u02d02d2220222u2u020000	-0.5> = -sqrt(30)/2592 (270)
<220000uud2u02u2duuu0ud0u0d2d2d2uudu	-1.5|c35a c15b c13b c29b a19b a9a a30b a12a|220000uu22uduuduud20du0d0d2ud22duu0	-0.5> = -1937*sqrt(2)/34020000 (58872)
<2uduuu0u22u0u2u00du20u0222dud0uuu0u	-0.5|c4b c25b c26a c14a a7b a13a a11b a23a|2ud0uuud22202du00uu20du2duddd0udu0u	-0.5> = -sqrt(330)/145152 (81000)
<2222uu0u0d02200uu002ud2d20duduu0duu	0.5|c20a c1b c33a c12b a16a a18b a34b a1b|2222ud0u0u0u2002ud0dud2d20uduuu002d	-0.5> = 0 (7200)
<u02du200u0dd02uuu02d20022ud220uu0d2	-1.5|c19b c4a c14b c35a a18a a32a a30a a2b|uu20u200u0dd0uuuuddd20022du22du20du	-0.5> = -31*sqrt(14)/8640 (67060)
<0u2uu2d022uuud22ud02dd0200du00d20du	0.5|c13a c32a c28a c31b a26b a28b a13a a21a|0u2uu2d022uudd22uu022d020uuu000d0dd	-0.5> = sqrt(210)/3500 (19124)
<220u2u2u22000u0dd0202u200u020ud22d0	0.5|c9b c32b c5a c2b a18b a11b a13b a25b|2u0uud2uu2u0ud0dud202u20du020ddd2u0	-0.5> = -5759*sqrt(21)/45360000 (81786)
<22uduu2u002d2ud00uud0u0ud22200u0du2	0.5|c35a c26a c35b c14a a25b a35a a18a a12b|22uduu2u002220d002uu0d0d2u2200d0uud	-0.5> = -29*sqrt(2)/28800 (2816)
<u0uu2u0u0ud2d0u220du20duu2du0u2uu02	-2.5|c19b c17b c33a c12b a30a a29a a24a a14b|u0uu2u0u0uddudd2u00d20u2u2ddu22d002	-0.5> = -139*sqrt(14)/11340000 (83006)
<0220222uu00222u0d00d02udu0u02ddu20u	-1.5|c27b c7a c6b c25b a18b a26b a34a a17a|02202uudd00222u02d0u02du0d002uuu2ud	-0.5> = -sqrt(15)/810 (480)
<0ud0u2u00d2d220u0200u2ud0u22ddd20u2	0.5|c2a c22a c18b c13b a31b a19b a33b a17a|00u0d2u00d2uu20uuud0udud0d22ud22ud2	-0.5> = -19/16000 (24820)
<uuuudu0202u2ud00d2000du2002u0d222u2	1.5|c3a c2a c11a c28b a3a a22b a19b a6b|u0udu2020202ud00u2d002u200200u222d2	-0.5> = -sqrt(21)/94500 (348)
<u0uud200u2du2202udu2ddud0202u2d000u	-1.5|c5b c35a c31b c20a a17b a27a a15a a31a|u0uu0200d2du22d22uuuuudd02u2d2d0000	-0.5> = 0 (13860)
<uu2uuu2d22u0ud00dd2ud2u0ddd000u2uud	-0.5|c19b c34a c22a c14b a24b a35a a16b a33a|uu2uuu2d22u0u00dudududddddu000u2202	-0.5> = sqrt(210)/126000 (271803)
<00u2u00d0u2u0u0ud220u2du2u22d20uduu	3.5|c24a c28a c14a c11a a15b a21b a9b a34b|00u2u00ddudu00duu22022d02d2uu20du2u	-0.5> = sqrt(3)/45 (1296)
<uu02u02200u00200u0dud2u22du2u20dud2	-1.5|c21b c8a c28a c27b a21b a26a a33a a9a|uu02u02uu0u00200d0ddu2u2220ud20d2d2	-0.5> = -439*sqrt(2)/1417500 (6174)
<ud2uu2d002du20222200u0d002du0u0d2uu	0.5|c35b c18a c1a c16a a9a a14b a19a a23b|0u2du2d0u2uu2u2u2ud0u02002dd0d0d2u0	-0.5> = 0 (6860)
<uuu220uuddudu00d00ud0222200u22002u2	-2.5|c3b c13b c22b c35b a3a a27b a32b a31a|uuu220uuduud000d00ud0u2220ud22dd2ud	-0.5> = 1029*sqrt(10)/500000 (88634)
<2220u220uu22dd0uu000d2d2d020u0u200u	-0.5|c6b c32a c32b c24a a33a a9a a32b a13b|2220uu202d222u0du000d2udu020d0uud0u	-0.5> = 1/972 (2430)
<0022uu0002uudud2u002uudd2ddu2u2d020	-1.5|c23b c34b c3b c15b a15a a33b a3b a5b|00222u0002udduu2d002du0u2dud2u2duu0	-0.5> = 0 (2916)
<u200u22u02uuud2220u0020u0d0uud2u0u2	1.5|c6a c5a c7a c24b a18b a9a a23b a19b|u2000uuuu2uudd222u2002d00u0udd2d0d2	-0.5> = -1373*sqrt(6)/5186160 (24192)
<2uu0ududd2u22u000ddu02du200u2d0d202	-0.5|c28b c12a c2b c1a a30b a1a a16b a31a|20u0ududd2uu2u0u0dud02dd200022uu202	-0.5> = sqrt(3)/243 (6750)
<u220u20udu000202d22d0uu02d2duu0d2d0	-0.5|c3b c27b c2b c16a a13b a11a a21b a12b|uuu0d20uuuddu20uu22dduu02udddu0d2d0	-0.5> = -sqrt(21)/54000 (1119780)
<0u2uud022202d0u2220udu0duuuu002d200	-2.5|c25b c26b c32b c16a a32b a34a a16a a35a|0u2uud022202d0u2220udd0u00ud002d2uu	-0.5> = 0 (3000)
<2uuuu00duuu20d02ud0002220uu2u2u02dd	-1.5|c5b c18b c33a c14b a14b a9a a13a a35b|2uuu000u2du2dd02d00002220uu2u2d0ud2	-0.5> = 3*sqrt(14)/392000 (4375)
<02u2d022u2d2200u0222uu02u0d000u200u	-0.5|c32a c21a c11b c5b a23b a17a a15a a5b|02u2u022d20220uud2220dd2u0d000uu00u	-0.5> = sqrt(2)/144 (360)
<ud2uu020u0u22u0d02u02202u0220d0dddu	0.5|c3a c28b c4a c5a a29a a5b a23a a6b|udu0uu20d0d22d0u02u022u2d02uuu0uddd	-0.5> = -17*sqrt(30)/18900 (17360)
<u2u2uuu020ud200u020u0dd2022d202u002	-0.5|c27a c5b c27b c2a a7a a1b a8a a14b|2uu20u2d20ud2u0u020u0dd2020d202u002	-0.5> = -983*sqrt(7)/14700 (1484)
<u0u00u2uduu20d0u20202d2u22u0dd0202u	-0.5|c6b c11a c25b c7b a13b a11b a29b a4a|u0ud00duudu2du0u20202u2ud2d02u0202d	-0.5> = -sqrt(21)/17500 (6804)
<02u2u2u02du2u020200uu020d00d202u022	-1.5|c9b c13b c2a c12b a33b a26b a18a a26a|0uu2d2u0duud00202d0uu020u20u202dd22	-0.5> = sqrt(21)/3150 (3150)
<022u2duuuudud2d2000ddu00u00u2ddu2u2	0.5|c31b c6b c25a c33a a23b a24b a26b a27a|022u20duuudud2d2000uduuu0dud2u0dud2	-0.5> = -13*sqrt(2)/4608 (91800)
<02u0u20u020d02uu20d0d20ud2u2ud0uu22	-1.5|c28b c29a c3b c24a a29a a12a a23b a1a|u200d20u020202ud20d0u2u0d2duuu0ud22	-0.5> = sqrt(2)/5760 (720)
<u2uuu222ddu2u20d02uddu00u0u0200d0u2	0.5|c29b c21a c27a c3a a28b a21b a30a a28a|u20uu222dud2u20u02dudd00d002uu0d0u2	-0.5> = sqrt(30)/864000 (14700)
<u0duuduuuuu20d0d022u2202u200220d0uu	-0.5|c14b c4b c35a c3b a2b a13b a23b a15a|uu00udduuuu2u0du022u22d2d200220d0d0	-0.5> = 11/19845 (17150)
<00uu0d202uu202dduu2u02u22u200dd02d0	1.5|c7a c24a c17a c31a a17a a10b a5b a29a|00uuddu022d202uuuu2u02dd2u20ud002d0	-0.5> = -sqrt(42)/1500 (5460)
<2uu202d22duu2d0duu20uud00u0d2u00udu	-0.5|c1a c16b c7b c19a a24b a11a a15a a14b|uuu202022d2d22u0udd0uudu0d0d2u00duu	-0.5> = 1/8100 (30600)
<uuu0d202du0u00d22d0u2222dduud0u20u0	-0.5|c32b c15a c16a c16b a2b a20a a19a a3b|u220u202dd0u00002uu22222ududd0du0u0	-0.5> = -sqrt(3)/5832 (2250)
<u00u2ud0220002u22ud0d00du220uud2d2u	-1.5|c33b c29a c32b c6b a11b a29b a2a a3a|uudu20u022u002d22ud0u00ud220dudd02u	-0.5> = 119*sqrt(10)/720000 (17925)
<u0ud0222200200u22uuu22ddu22u000u0d0	0.5|c6a c32b c26b c20a a29b a4b a14b a25a|u0u20u2220020dd22du022ud2u2du0000u0	-0.5> = -sqrt(35)/1350 (540)
<uu0u0udu0udu2duduu2du0d02u200d20222	-1.5|c34b c7b c2b c8a a24a a15b a9b a26a|u00u0u00dudd2u2uuu2dd0ud22200u202d2	-0.5> = 53*sqrt(105)/1181250 (15470)
<uuu20uuu00u0duuu222uud00u2202dud20d	-4.5|c20b c14b c29b c19b a2a a1a a9a a14a|22u20uuuu0u0duuu22d0ud00d220ddud20d	-0.5> = 169*sqrt(2)/6776 (92085)
<u002u2020022uu02202du0uuuu2d0d20udu	-1.5|c25b c24b c14a c8b a15b a28b a10a a15a|u002u20u0u22u022202du0d00d220d20duu	-0.5> = 0 (1383)
<uu202u0d20uuud0u202d0uud2duududdu20	2.5|c17a c9a c32a c34b a7b a16b a23b a18b|uu202uduu0duud02dd2u0u2u2duuudd0dd0	-0.5> = -4*sqrt(21)/91875 (952392)
<u20000220022022ud22200u2u20200d020d	0.5|c24a c1b c7a c16a a17a a32a a22b a1b|u20000u20022022022220duuu20200ud20d	-0.5> = 0 (105)
<0u200u22uu20d222u2000d0200u0u2uduu2	0.5|c18b c15b c8a c31a a27b a20a a5b a2b|0220ud2uuu20d2d2du0u0u020020d20udu2	-0.5> = -3*sqrt(5)/1400 (1360)
<uuuudud2u202u00d220d00u220ddudu2u0u	1.5|c17a c9b c30a c8a a22b a31a a5b a26b|uuuu2duu0202u00du20u0dd22dddu022d0u	-0.5> = sqrt(210)/787500 (81670)
<00uudu02udu2udd02uu0dd2u2uduu20u2d0	2.5|c27a c12b c4a c29a a11b a7b a35b a16b|00u0dud2uu2ududu2uu0ud2d2d0d020d2uu	-0.5> = 31*sqrt(10)/756000 (65520)
<2u0du22u02du2002u22u2d00u0ududdu0u0	-2.5|c27b c5b c20b c21a a20b a34a a14a a4a|2u02022u02du2u02d22uud00u00ddduu020	-0.5> = 1321/81000 (3870)
<uuuud002uu22d202dd222duuu000d002200	-0.5|c18b c14a c13b c33b a26a a30b a27b a4b|uuu2d002uu220u02d0222ududdd0uu02d00	-0.5> = -7*sqrt(10)/24000 (20360)
<u200u0uudd200220202duu2202000d2u2uu	-2.5|c26b c9b c19b c14a a21b a28a a32a a25a|u200u0uu0d200d2020du2d22du0u0u222du	-0.5> = 0 (2100)
<00u2u2u2uu2d2ddud2000200u00d022220u	-0.5|c4b c15b c30a c32a a27a a20b a23a a26b|00uuu2u2uu2d2d0ud20d02d0uudu0d2d20u	-0.5> = -sqrt(105)/720 (75460)
<200u2u0udu0du20u22022d2duu00u002d2u	-2.5|c23b c12b c35b c25b a24a a23b a25a a9b|200u2u0u2d00d20u22022u22du00d002u20	-0.5> = -7*sqrt(3)/25920 (340)
<u0uu2uu20d2u22uu200020du2d20u0u2u00	-0.5|c8a c3a c27b c7a a19a a26a a20b a34a|u00u2u0u0u2u22dd20dd20ud22u0u0d2du0	-0.5> = sqrt(3)/317520 (19320)
<222002u0u222d0u2d00ud002u02000u0222	-0.5|c34b c33a c12b c2b a26a a14b a7b a20b|2u200220u22duud2d002u002uu2000u0dd2	-0.5> = 0 (1050)
<u0u00du022220u00022udd2u0dd22d0uuu2	0.5|c18a c23b c11a c20a a11a a20a a20b a1b|20u00uu022220u000d22uduu0dd22d0duu2	-0.5> = sqrt(30)/600 (4935)
<0uu022d0du0222u00uduuuu0d22u20uu2u0	1.5|c28a c31b c3a c13a a20b a16a a11b a30b|0u0022d0uud2u2ud0uu2ddu0d2202u0d2u0	-0.5> = 31*sqrt(10)/96768 (8448)
<u0d00u0220d22u220u002u2d022u02u00d2	-0.5|c24a c22b c6b c34a a34b a32a a19a a22b|u0d0000220u22u220du02d20022d02uu0u2	-0.5> = sqrt(15)/720 (108)
<2u200u0200u2d0u02dd2ud020uu02dd2uu2	0.5|c8b c32a c1a c35a a25b a18b a7a a1a|2u200duu00d2u0u022d2ud02uud02dududu	-0.5> = 0 (28872)
<u0u20uu2202u2ud0u200u0du2udd02uu2d0	-1.5|c6b c11a c31b c4a a21a a2b a16a a6a|uduu0ud220uu2dddu20020uu2dud020d2u0	-0.5> = -sqrt(30)/26460 (30000)
<22u2uuduu0020u200u2200ud20200u20220	-1.5|c18a c3b c31a c1a a31a a28a a26a a16a|u202uuuuu0020d2d002200uu2d2d0d20220	-0.5> = -41*sqrt(30)/264600 (1708)
<2020ud0uududu0d2uudu2ddu220uuuuu0uu	-0.5|c5a c17b c3a c26a a9b a4a a27a a30a|20uu0u0u2uddd0u20ddu2udd2uuud2uu0dd	-0.5> = sqrt(35)/201600 (542500)
<20u22u00020022uu0u2d0202222ud0d0020	-1.5|c22a c20a c5b c10b a17a a8a a8b a16a|20u2du020d0022u2uu200d02222du0u0020	-0.5> = 11*sqrt(30)/5400 (120)
<uu0022u22d00d02u20d02200020uuud2u2d	-1.5|c8b c6a c19a c34b a29b a20a a1a a4a|2u0u2udu2u00u02u200u2200020d2ud2ddd	-0.5> = -sqrt(21)/4900 (5940)
<u0duu0du00du00u0u22222u2002d2dd2duu	0.5|c27a c29a c19a c31a a14a a11b a16a a12a|u0duu0du00220dudu2d222d200uduu02udu	-0.5> = -1/6480 (6480)
<u0d202uu0u0ud02222du20202u20u002200	0.5|c4a c17a c32a c32b a14a a28a a3b a34b|u02u02ud0d0uuu22d2du20202u2du0002d0	-0.5> = 49*sqrt(30)/36000 (4250)
<u0uu22u0d202ud2u220u0u02u02d20002u0	-2.5|c10a c33b c6b c7b a35a a30a a11b a25a|u0uu2d00dud2du2u220u0u02202d2u00dud	-0.5> = 3*sqrt(5)/800 (7500)
<02u0duu2u022uudddu2220u2u00ddu0uu0d	0.5|c23b c2a c25a c32b a10b a22a a32b a9b|0uu0duu22u22uddduu222d02000udu0ud0d	-0.5> = -69*sqrt(105)/500000 (59850)
<00u0202d20uuuddu20202dd0u2uu22u20d0	-1.5|c19a c32b c29b c8b a10b a20a a24b a12a|00u020202ud2duuu20du2udud2duu2du0d0	-0.5> = -7*sqrt(15)/108000 (31500)
<u2d0u0200uu02000u0d222du20u22d2udud	-1.5|c23b c31b c10a c7b a14a a18b a6a a24b|u2d0uud000d02u00uuu2220220u22uddddu	-0.5> = -37*sqrt(7)/504000 (5544)
<2u2002u2d00220u002duu20d202u22d0u00	0.5|c25b c31a c12a c28a a17b a11b a19a a28a|2u2002u2d0ud20u0d22ud20uu02d2200u00	-0.5> = -sqrt(3)/972 (810)
<u2202000d000u0u2du2u002u0dd22u2d2d2	-0.5|c28b c35a c20b c32a a34b a6a a7b a25a|u2202uu0d000u0u2dd20002duuud2u2022d	-0.5> = 1/270 (4200)
<0uud02duu2du00222220uudd2202000du0u	-1.5|c21a c7b c33a c32b a21a a34b a2a a33a|02uu020dd2uu00222220dudu22020000uud	-0.5> = 0 (540)
<u2u2d22d20020uuuudu22000200200du0d2	0.5|c35a c14a c6a c17b a33a a13a a22b a29b|u2u2dd2u2002u0du0uu22d002002u0ududd	-0.5> = -13*sqrt(30)/30000 (8190)
<u2u2002u0ud2uu02d2uuud0u0u02uu0dd2u	1.5|c20a c28b c2a c4a a17b a27b a31b a9a|uuuu002uudu2uu0222d0ud0d0ddduddud2u	-0.5> = -11*sqrt(385)/11854080 (1172430)
<0u2u22002u0du00u2200u0d02d0222d2uuu	-1.5|c13b c34a c3b c4b a19b a1a a22a a33b|uuu022002u0u000u22u0ddd02d0222u220d	-0.5> = 0 (1716)
<ud22u002u000d2222022uu0u2d0u02ud00u	-2.5|c30a c28b c3a c13b a6a a32a a28a a35a|udu2ud02d00002222022uu0u2d0d0uu2002	-0.5> = sqrt(2)/72 (360)
<00ud02u022uu200u2dduu2dd2d22u0u2000	-0.5|c10a c18b c24b c20a a33b a35b a2a a5a|0uudu2u02udd200d20u0u2u02d22u0d2u0d	-0.5> = -59/144000 (13125)
<20u2020u200d0200uu2u02uuudd2uuud220	2.5|c1a c9b c30a c14a a8b a13b a2b a9b|uuu20202200uud00uu2d02ddudu2d0du220	-0.5> = -sqrt(30)/24500 (22635)
<0u02uu2du20udu200u2ud0du0duu2u22dd0	0.5|c32b c33a c31b c7a a23a a5b a33b a34b|0u022uuuu20udu200u2du02u0ddu2dddd20	-0.5> = -sqrt(6)/65856 (92022)
<uu2u0d2u0u000du0ddu222u0dddu0222u02	1.5|c33a c21a c32b c22a a10b a13b a9b a18a|uu2u0d2uu200dud0d2d2udu0uuud022d002	-0.5> = 3*sqrt(5)/10000 (45150)
<22022020uu020u2uud020ddu2ud02u020d0	-1.5|c25a c15b c27b c1b a28b a35a a8a a13b|u202202uuu02dduudd020uuudd0d2u020ud	-0.5> = 27*sqrt(15)/400000 (64690)
<2u000u0022ud20ud2u2u2ud22dd20u00dd0	-0.5|c24a c13a c28b c6b a11a a31a a30b a3b|2uu00000222uu0ud2d2d2uud2duu02d0ud0	-0.5> = -91*sqrt(10)/1080000 (18760)
<uuud022u0ud0u220d20ud0u2uduu20200d2	-2.5|c35b c29b c11b c15b a22b a19a a26b a34a|uuud022u0u00u2d0d2uuduu2d2dud02002d	-0.5> = -sqrt(2)/1250 (79268)
<022200u222u00200u0d02u20udd22u020ud	-1.5|c29b c30b c10a c19a a20b a5a a24a a19a|0222u0u22du00200u0uu2d2ddud2u0020du	-0.5> = 13/7200 (4452)
<0u20udd2uu2u0du0000udu022d02uu22uu2	-1.5|c28a c28b c32b c22b a16a a1b a6a a29b|uu20u2d2du2d0uud000uu0022d002d2udu2	-0.5> = -59*sqrt(35)/1360800 (12360)
<202uuu2udu2d000000u2222uu2ud20ud0u0	2.5|c1a c11a c28a c19a a17b a30a a28b a8b|u02duu22uduu0000d002222du2uu2dud0d0	-0.5> = -43*sqrt(42)/588000 (10584)
<u2ud002u2uuu22u2200u00d2000d0du22uu	-0.5|c2a c20a c23b c24a a3b a15a a22a a27a|uu2d002u2uuu222220000u0d00ud0dd22ud	-0.5> = 59*sqrt(35)/771750 (5145)
<u020d20u2u0uudd200u2d222uu0d20ud200	-1.5|c9a c29b c3a c33a a34a a30a a7a a11a|u0u0d2uudduduuu200d2u222dd0uduuddu0	-0.5> = 191/2592000 (468000)
<uudd2u0uuddu2uuu20u22u00200u0u20022	0.5|c31a c2a c19b c21a a7a a24b a18b a30a|u0ud2duduuuu2uud2u02ud0d200d02d0022	-0.5> = sqrt(2)/30240 (20580)
<00u0u02ud222002uu2002u2ddduddud0d2u	-0.5|c27a c11b c33b c23b a19a a27b a35b a30b|00u0u02ud2u2002uu2u02uddduudd2d0022	-0.5> = 0 (22144)
<uudduu2uud00u2uu0u0u0d2dd2d02duudu2	1.5|c34a c27a c4a c23a a30b a24b a15a a4a|uududu2uuu00u22d0u0d0dd2d20022duu02	-0.5> = -sqrt(10)/44100 (46305)
<uu0dd2u2uuu0u00d2200u022u0ud2d0d2d2	-1.5|c11a c33b c17b c8a a20a a19a a3b a11a|uuudd2udduu0d00uu2uuu022d0ud2d0dud2	-0.5> = sqrt(2)/5250 (308700)
<u00u2uu20d2u2u20dd0d220uu002u2uudu0	-0.5|c34b c28a c5b c13b a26b a27b a6b a26a|u00ud2u20u2ddu20uu0d220dd2udd2uuu00	-0.5> = sqrt(30)/94500 (18900)
<u00uuu02d220u0dduu20ddu0dd202222ud0	0.5|c11b c29a c15b c27a a17b a12b a6b a20a|u00uu202u2ddu00u2d2dudd0uud0u222du0	-0.5> = -5047*sqrt(10)/124416000 (49640)
<02uuudu2d2uu0dduu200u0222200d020d20	0.5|c18b c25a c2a c26a a9b a3a a19b a1a|ud2uuud222du0uddduu0u022du00u020d20	-0.5> = 0 (13600)
<u0002u0duuu000202d220du22u2udd02220	-0.5|c26a c32a c19b c8a a7a a13a a21b a26a|u0002uu0udu0d0202uu2ddu22d2duu0d220	-0.5> = 7*sqrt(30)/300000 (20610)
<u202u0uu020d0222u2d2uu00220000220du	-2.5|c12b c19a c14b c10b a3a a9a a23a a9b|u2u2d0uu2u000u22d202ddd0220000220uu	-0.5> = 19*sqrt(5)/6000 (1134)
<2uu02duu00u002ud020u2ud2200u2020d22	-2.5|c16b c29b c24b c25a a20a a9b a30a a32a|2uu02duuu0u002d002022uddd00ddu2uu22	-0.5> = 0 (8298)
<0u0uudu2u2dd22d020202u020uu220u0du0	-1.5|c28b c17a c21b c6a a20a a1a a22b a26a|uu0du0d2u2dd22u0u02ud20202ud20u0du0	-0.5> = 7*sqrt(15)/14580 (6264)
<22uuu02du0u200d0022udd0d202u20uduud	0.5|c27a c31a c8b c18a a18a a34b a26a a6b|22uuuu20d0u200d0022udu0u2ddu200ud2d	-0.5> = 0 (21625)
<22222uuuuddu0d020u0020000duu2u0d2d2	-0.5|c21b c27b c1a c32a a34a a27b a19b a15a|u2222uuuuddd0ud20du0u0000uud2d00222	-0.5> = sqrt(15)/36000 (15190)
<02uudu2d0udu2022020ud2udu200002uuud	-1.5|c22b c23b c18a c11b a29a a9b a27b a30a|02uudu2ddu0u20220d0uud0ud2u0du2uudd	-0.5> = 19*sqrt(70)/302400 (75600)
<u20udu00u2d20uu022u02002220ud0uud2u	-1.5|c10a c10b c35b c2b a23a a10b a33b a7a|ud0uduu0dud20du022d020u2220uu0du220	-0.5> = 0 (1440)
<0uud022d000u000du20ud0222022uu2uu22	-0.5|c34a c24b c18a c32b a24b a13a a22b a29a|0uud022d000uu00dud0uud2220222d20uu2	-0.5> = sqrt(5)/360 (1620)
<u220uuu22d20d02ud0duuu020uu002ud02d	-1.5|c2b c24a c3a c11b a4a a29a a14b a20a|uududud22uu0uu2du0d2du0u0dd0u2ud02d	-0.5> = -19*sqrt(5)/700000 (604530)
<0u2uuu0u020u022022d0u0uu20d00222du2	-0.5|c12b c33b c30a c18b a26a a7b a16b a24b|0u2uuuud0200022u2dd0u0d22du00d220u2	-0.5> = -sqrt(70)/58800 (5778)
<uu2udd0ud0002u22u220du00220u00uu2d2	-1.5|c15a c25a c21a c3b a11a a29a a9a a28a|uududu0d20u02du2u2200u00d202d0du2u2	-0.5> = 11*sqrt(7)/102060 (8505)
<220u2u022u202020d20222ud00d0u00002d	0.5|c35a c21a c2a c5a a14b a16a a30a a3a|2uuuuu022d202d2du202d2du00d0uu00020	-0.5> = sqrt(2)/2160 (3906)
<u220u000200uu2d200d2u200220222d0udu	1.5|c22a c29a c15a c30a a23a a17b a32a a7b|u220u0u0200uu202u0d2udd02202uuudddd	-0.5> = -sqrt(3)/252 (23912)
<u2udu022000uu0uuu220u2022020d0u22d0	1.5|c2b c16a c21a c7a a10b a34b a35b a9a|uduuu0u2uu0dd0u0d22002022020d0d222u	-0.5> = sqrt(30)/7560 (3416)
<u0u20u0u22u0d0dddu20202d02202202u0u	0.5|c19b c10a c16b c4b a5b a14b a25b a12b|u0uuuu0d2dduudu0ddd0202uu2202202d0u	-0.5> = sqrt(6)/72000 (55300)
<02000u02ud0ud2u20d22u200uuddu022202	-1.5|c2a c33b c28a c12b a23b a6a a12a a28a|0u000202uu0uu2u20d22d2d0uudud022d02	-0.5> = 11*sqrt(42)/18000 (6174)
<0000u2udu2u20200222d2220d00u002d2uu	-1.5|c19a c23a c18b c10a a3a a13a a26a a16a|00u0u2ddudu2d20u2duu22u0uu0d002d2du	-0.5> = 0 (6048)
<uu20u0d0u02uuu0d200dd2200202d2220u2	-0.5|c9a c30a c35a c14b a10a a14a a5b a35a|uu2020u00d2dud0u200uu2200202du220d2	-0.5> = 7*sqrt(21)/21600 (1050)
<2u0ududuuu2u0d0u2d200u2220020220dd0	-1.5|c24b c19b c2b c11a a29a a16a a21b a13b|200uuudduududu022uu0dd2d2002u220du0	-0.5> = sqrt(6)/16200 (51160)
<u0020u202ud2020uu0uuud022u020dddu22	-1.5|c9a c14b c26b c1a a20b a15a a23a a13a|00020u20udd2uuuud0d2duu220020dudu22	-0.5> = -23*sqrt(210)/1058400 (7140)
<2uu0u202d2du000d0uu0202d22ud0u02uu2	-2.5|c18a c3b c12a c16b a7a a31a a19a a4a|2u0uu2u2u2d000000020202d22uu0du2dd2	-0.5> = -sqrt(30)/3000 (1666)
<0u2ud22u200u002220du00ud0222uduu0dd	-0.5|c35b c26b c20b c28a a10b a20a a18b a21b|0u2ud22u2u0d00222uduu0dd0u2uuddd0u0	-0.5> = 187*sqrt(15)/432000 (54264)
<uu202u2du20d0uuuu020du00d2u00d20222	-2.5|c6b c9b c1b c19a a28a a9a a1b a25a|uu20202du20d0uduu0d0uu0022ud0d20222	-0.5> = 5*sqrt(42)/42336 (3240)
<u000u22ud02u22duu2002u0u0d2d0u22020	1.5|c7a c18a c14a c13a a25a a35a a1b a12b|2000u2duu022duuuuu002d0ddd2u0d2202u	-0.5> = 29/8400 (9576)
<u20200u2u2u0d020uuu0udu0u022ud22duu	-3.5|c33b c7b c15b c19b a6a a19a a18b a33a|u2020u02u2u0u0d0d2u0udd0u022du22ddu	-0.5> = sqrt(14)/67200 (21945)
<u202u220u00dud2200u0duu02220dud2020	0.5|c21a c30a c29b c5b a10b a33a a28b a24b|u2020220uu0uud2200u00ddu222u00d2d20	-0.5> = 3*sqrt(10)/5000 (1675)
<uudu2d220d002u220uuu20u00du0ddd20u2	0.5|c15b c2a c26a c4b a24b a18b a28a a33b|u0d02u220u002uu202ud20dd00uuudu2dd2	-0.5> = -11*sqrt(6)/90000 (11172)
<u2u0d0ud202du02uuu2000u220uuuu220ud	-3.5|c34b c30b c25b c2b a33a a4a a10b a21a|ududu0du2u2uu02ddd20d0u2u0uud022d0u	-0.5> = sqrt(110)/31680 (19600)
<222u0022uu0u00ud20dd2u222u02uu00u00	-1.5|c23b c21b c29a c25a a10a a14b a6a a20a|222u0u22u20d0udu20d2uud2dd020u00u00	-0.5> = -17*sqrt(105)/453600 (4200)
<uuud202022uu2d2u00d22d0020ud00u0220	-0.5|c16a c25a c31b c10a a26a a35b a29a a19a|uuud20202duu2u2000222d00duduu00022d	-0.5> = 0 (4100)
<02202uu2020ddu0uduuduu200du02020d22	0.5|c19a c2a c31b c20a a15b a19b a4a a25a|0u2u2du2020dudduduu0ud20udu020u0d22	-0.5> = -sqrt(5)/1350 (12528)
<uuduu0u222u00ud20022du2000u222u2000	-0.5|c19a c14b c29a c8b a15a a13a a25b a34b|uuduu0ud22u0d02200u2du20d0u2d2d20u0	-0.5> = 53*sqrt(5)/52500 (17625)
<uu0ud220d220d00uu2202u02uudduu2dd00	0.5|c18a c21b c32a c1a a35a a14a a32b a4b|0u02u220u220dd0dud20ud02uuuuud2dd0u	-0.5> = 7*sqrt(2)/54000 (10080)
<22uu222d0uud0uu0uu02du00u0200udd22d	-0.5|c17b c33a c18a c27a a19a a11a a17b a29a|22uu222d0u2d0uu0u0d2du00d0u0uudud2d	-0.5> = -13*sqrt(105)/165375 (47250)
<u020ud0u00222uu2220u020ududuuu00u22	-1.5|c24b c17a c22b c35a a17a a6a a31a a9b|u020u20du0222du2220u0d00uuududd0u2d	-0.5> = -sqrt(14)/11025 (14328)
<0uuu222d0u0020202u0d0u02uu220d02202	2.5|c13a c33a c5a c27a a4b a1a a22b a23b|uuu2d22d0d00u0202u0d02d2uuu20u02d02	-0.5> = sqrt(14)/1512 (1200)
<uud2202duud22u202du0ud0020uddu0udd0	0.5|c12a c17a c18a c25a a20a a34b a23a a18a|uud2202duudu2d20uuudddu0u0uddu0du20	-0.5> = -7*sqrt(2)/51840 (226800)
<u0uduu2d2022202u200u2u22d2000000d20	1.5|c17a c12a c11a c34a a18a a35a a32b a10b|u0uduu2d2udu202duu0u2d22u200000dddu	-0.5> = -sqrt(30)/1350 (55800)
<u2ud0u0uduuu0d220dudu2d2u0uu02d2du0	-0.5|c32a c12a c2b c6b a11a a14b a17b a1a|2udu000dud200222uuuud2d2u0ud02uudd0	-0.5> = -9*sqrt(14)/350000 (12200)
<0u0202ud2u2022u2u02000202dd0002u022	0.5|c4a c9a c23b c35b a22a a23b a8b a32b|0u0u02u2dd2022d2u0200u202du0002202u	-0.5> = sqrt(15)/540 (180)
<22u0d2uduu000uu2202d0dd2u222200u000	-0.5|c7a c25b c2a c2b a11b a12b a25a a30a|20u0u20dduuu0ud2202u0du2d2222u0d000	-0.5> = 0 (2700)
<uuu20u0uu2ud2d20d0000du0d2du22u220u	-1.5|c13b c4b c29b c26b a18b a20b a17b a7a|uuud0uuuu2duuu202u0d0dd0dddud2d220u	-0.5> = -sqrt(42)/705600 (1177990)
<uu2u2u2d2du0u0u2du202u0d20u0uu00d02	-2.5|c25b c27b c8a c3b a32a a28b a29a a8a|uuuu2d2d2uu0d0d2du202u0du00d2u0du02	-0.5> = 1/86400 (49300)
<2uuu002d2du2duu2du0u00d0duddu2du20u	-1.5|c9b c1b c25a c8b a14b a21b a8a a25a|uduu002uudu2d2d2uu0uu0d0ddduu2ud20d	-0.5> = sqrt(35)/56000 (500500)
<0u2udud02uu0200u22uu2d2u00udu2020uu	-1.5|c9b c17a c10b c19b a14b a26a a15a a24b|0u2udud0d0u02udud20u2d220uuuu2020dd	-0.5> = -11*sqrt(42)/26460 (17010)
<uud020uuuu2d20200220u02020uu2002d2u	0.5|c5b c32a c19a c15a a24a a30a a14b a17b|uud0u0uudu2u2ud0u2d0d02u20dd2d0ud2u	-0.5> = 1/220500 (242970)
<020u20u20uu2dud0d20duuuu20d202u2d0u	-1.5|c12a c23b c13b c18a a24a a19b a29a a22a|020u20u20uud0du0duudu20220d2u2d2d0u	-0.5> = 121*sqrt(10)/540000 (18750)
<uudud0uu220udu0u0022ud2u0200202u202	-2.5|c5b c4b c33a c26b a28a a3a a24a a30b|uu2000uu220dud0d0022ud220u0d2u2du02	-0.5> = 0 (5020)
<222uuud0uu22uuudd000ud2022200u00d02	-0.5|c4a c13b c27b c1b a10b a7b a13a a29b|u220du20u222duudu000ud2022u0du00d02	-0.5> = -13*sqrt(6)/14700 (2580)
<2uu20dudu0du002020uu00u222u22uu200d	-3.5|c32b c11b c6b c26b a21b a10a a16a a22a|2uu200dudu0d002u20ududu22ud22udd00u	-0.5> = -7*sqrt(2)/38880 (39690)
<2uuu0uudd022u202022020202000uu020d2	0.5|c35b c30b c19a c4b a27b a4b a35b a22b|2uuu0dudd022u20202u02u2020d0u0020d2	-0.5> = 13*sqrt(35)/4200 (1190)
<u00u2u02d0u2d20d00duu2du22d0ududu2d	0.5|c20a c5a c25a c5b a7a a5a a27b a29b|u00uudu2d0u2d20u00d0d2uuu2202dduu2d	-0.5> = 35*sqrt(3)/69984 (47520)
