# Supplementary material for: A Graph-Based Algorithm for Computing Matrix Elements of Arbitrary Operators between Configuration State Functions
Source: J Phys Chem A. 2026 Feb 18;130(9):1924–32. doi: 10.1021/acs.jpca.5c08310 (PMC12969370; doi:10.1021/acs.jpca.5c08310)
Supplement: Supplementary file 2 [file jp5c08310_si_002.zip › README.txt]

The files list_N,P,Y_X.txt contain lists of matrix elements between two CSFs (<m'|O|m>) such that m has N electrons, P orbitals, and spin multiplicity Y, and where O is a sequence of X elementary operators (X/2 creation, X/2 annihilation). The first line in each file gives the total number of CSFs consistent with the N,P,Y constraints, then each line gives a matrix element with the format:

<t',M'|o1 ... oX|t,M> = C (n)

t, t': step vectors identifying each CSF (0: empty, u: 1 electron increasing spin, d: 1 electron decreasing spin, 2: doubly occupied)
M, M': spin projection value for each CSF
o1 ... oX: sequence of operators (each operator is: [a: annihilation, c: creation] orbital index [a: alpha, b: beta])
C: value of the matrix element in symbolic form
n: number of Slater determinants in the expansion of the ket CSF (m).


The scripts graph_based.py and determinant_based.py compute the matrix elements with two different methods, they can be imported in other Python scripts, e.g.:

  import graph_based

  # Set symbolic computing to True or False
  graph_based.set_symbolic(True)

  bra_str = '2uu0duud'
  bra_M = 1
  ket_str = 'uud0uu2d'
  ket_M = 1
  op_str = 'c1b a7b'
  value = graph_based.coupling(bra_str, bra_M, op_str, ket_str, ket_M)
  print(f'<{bra_str},{bra_M}|{op_str}|{ket_str},{ket_M}> = {value})

or they can be used from the command line, specifying the matrix element in the format above (it will probably require quoting), e.g.:

  $ ./graph_based.py '<2uu0duud,1|c1b a7b|uud0uu2d,1>'
  <2uu0duud,1.0|c1b a7b|uud0uu2d,1.0> = -0.1527777777777778

In this form, they admit the flag "-s" to enable symbolic calculation:

  $ ./graph_based.py -s '<2uu0duud,1|c1b a7b|uud0uu2d,1>'
  <2uu0duud,1.0|c1b a7b|uud0uu2d,1.0> = -11/72
